# Supplementary material for: Mutations in DNA polymerase δ subunit 1 co-segregate with CMD2-type resistance to Cassava Mosaic Geminiviruses
Source: Nat Commun. 2022 Jul 7;13:3933. doi: 10.1038/s41467-022-31414-0 (PMC9262879; doi:10.1038/s41467-022-31414-0)
Supplement: Supplementary file 3 — Supplementary data 1 [file 41467_2022_31414_MOESM3_ESM.xlsx]

## Sheet: CMD2_Updated_Phenotype
line	Mother	Father	CMDs_Yr1 (3)	CMDs_Yr2
NASE14	NA (4)	NA	1	1
NASE19	NA	NA	1	1
T04026 (1)	NA	NA	4	NA
T04046 (2)	NA	NA	4	NA
TME14	NA	NA	1	1		Supplementary data 1: Notes
TME204	NA	NA	1	1		1: T04026 is p5001 TME204 line 26 and was previously described (Wagaba 2016). In this manuscript it is called "TME204-LCR"
UGVR1801001	TME14	T04026	1	1		2: T04046 is p5001 TME204 line 46 and was previously described (Wagaba 2016). In this manuscript it is called "TME204-LCR"
UGVR1801002	TME14	T04026	2	2		3: CMDs are severity scores (see methods).
UGVR1801003	TME14	T04026	1	NA		4: NA means either 'not applicable' or 'not available'.
UGVR1801004	TME14	T04026	1	NA
UGVR1801005	TME14	T04026	3	NA
UGVR1801006	TME14	T04026	1	NA
UGVR1801007	TME14	T04026	1	2
UGVR1801008	TME14	T04026	1	NA
UGVR1801009	TME14	T04026	1	1
UGVR1801010	TME14	T04026	2	NA
UGVR1801011	TME14	T04026	1	NA
UGVR1801012	TME14	T04026	1	NA
UGVR1801013	TME14	T04026	1	NA
UGVR1801014	TME14	T04026	1	2
UGVR1801015	TME14	T04026	1	2
UGVR1801016	TME14	T04026	1	NA
UGVR1801017	TME14	T04026	1	NA
UGVR1801018	TME14	T04026	1	NA
UGVR1801019	TME14	T04026	1	NA
UGVR1801020	TME14	T04026	3	NA
UGVR1801021	TME14	T04026	1	NA
UGVR1801022	TME14	T04026	3	5
UGVR1801023	TME14	T04026	4	5
UGVR1801024	TME14	T04026	3	5
UGVR1801025	TME14	T04026	3	5
UGVR1801026	TME14	T04026	4	4
UGVR1801027	TME14	T04026	4	NA
UGVR1801028	TME14	T04026	3	5
UGVR1801029	TME14	T04026	3	5
UGVR1801030	TME14	T04026	3	3
UGVR1801031	TME14	T04026	3	4
UGVR1801034	TME14	T04026	4	5
UGVR1801035	TME14	T04026	3	5
UGVR1801037	TME14	T04026	4	5
UGVR1801038	TME14	T04026	4	4
UGVR1801039	TME14	T04026	4	4
UGVR1801040	TME14	T04026	3	5
UGVR1801041	TME14	T04026	5	5
UGVR1801042	TME14	T04026	5	4
UGVR1801043	TME14	T04026	4	5
UGVR1801044	TME14	T04026	4	5
UGVR1801045	TME14	T04026	4	5
UGVR1801046	TME14	T04026	3	5
UGVR1801049	TME14	T04026	1	1
UGVR1801050	TME14	T04026	1	2
UGVR1801051	TME14	T04026	1	1
UGVR1801052	TME14	T04026	1	1
UGVR1801053	TME14	T04026	1	NA
UGVR1801054	TME14	T04026	1	1
UGVR1801055	TME14	T04026	1	1
UGVR1801056	TME14	T04026	1	1
UGVR1801057	TME14	T04026	1	1
UGVR1801058	TME14	T04026	1	1
UGVR1801059	TME14	T04026	1	1
UGVR1801060	TME14	T04026	1	1
UGVR1801061	TME14	T04026	1	1
UGVR1801062	TME14	T04026	1	1
UGVR1801062	TME14	T04026	1	1
UGVR1801063	TME14	T04026	1	1
UGVR1801065	TME14	T04026	1	2
UGVR1801066	TME14	T04026	1	2
UGVR1801068	TME14	T04026	4	NA
UGVR1801069	TME14	T04026	1	1
UGVR1801070	TME14	T04026	1	1
UGVR1801071	TME14	T04026	3	3
UGVR1801071	TME14	T04026	3	4
UGVR1801072	TME14	T04026	1	1
UGVR1801073	TME14	T04026	1	1
UGVR1801075	TME14	T04026	1	1
UGVR1801076	TME14	T04026	4	NA
UGVR1801077	TME14	T04026	3	4
UGVR1801078	TME14	T04026	4	NA
UGVR1801080	TME14	T04026	3	3
UGVR1801081	TME14	T04026	3	NA
UGVR1801082	TME14	T04026	3	NA
UGVR1801083	TME14	T04026	1	3
UGVR1801084	TME14	T04026	1	1
UGVR1801085	TME14	T04026	3	4
UGVR1801085	TME14	T04026	3	4
UGVR1801089	TME14	T04026	3	3
UGVR1801090	TME14	T04026	4	3
UGVR1801090	TME14	T04026	4	3
UGVR1801092	TME14	T04026	3	3
UGVR1801092	TME14	T04026	3	NA
UGVR1801093	TME14	T04026	3	NA
UGVR1801094	TME14	T04026	3	5
UGVR1801095	TME14	T04026	4	5
UGVR1801097	TME14	T04026	4	4
UGVR1801098	TME14	T04026	3	4
UGVR1801099	TME14	T04026	3	4
UGVR1801099	TME14	T04026	3	NA
UGVR1801100	TME14	T04026	4	5
UGVR1801101	TME14	T04026	4	5
UGVR1801102	TME14	T04026	3	3
UGVR1802001	NASE14	T04026	1	1
UGVR1802002	NASE14	T04026	1	1
UGVR1802003	NASE14	T04026	1	NA
UGVR1802004	NASE14	T04026	1	NA
UGVR1802005	NASE14	T04026	3	2
UGVR1802006	NASE14	T04026	1	NA
UGVR1802007	NASE14	T04026	4	NA
UGVR1802008	NASE14	T04026	3	NA
UGVR1802009	NASE14	T04026	4	NA
UGVR1802010	NASE14	T04026	3	NA
UGVR1802011	NASE14	T04026	3	NA
UGVR1802012	NASE14	T04026	1	NA
UGVR1802013	NASE14	T04026	1	1
UGVR1802014	NASE14	T04026	1	1
UGVR1802015	NASE14	T04026	1	1
UGVR1802016	NASE14	T04026	1	1
UGVR1802017	NASE14	T04026	1	1
UGVR1802018	NASE14	T04026	1	1
UGVR1802019	NASE14	T04026	1	1
UGVR1802020	NASE14	T04026	1	NA
UGVR1802021	NASE14	T04026	1	NA
UGVR1802022	NASE14	T04026	1	NA
UGVR1802023	NASE14	T04026	1	1
UGVR1802024	NASE14	T04026	1	NA
UGVR1802025	NASE14	T04026	1	NA
UGVR1802026	NASE14	T04026	1	NA
UGVR1802027	NASE14	T04026	4	NA
UGVR1802028	NASE14	T04026	1	NA
UGVR1802029	NASE14	T04026	1	NA
UGVR1802030	NASE14	T04026	1	1
UGVR1802031	NASE14	T04026	1	NA
UGVR1802032	NASE14	T04026	1	NA
UGVR1802033	NASE14	T04026	1	NA
UGVR1802034	NASE14	T04026	1	NA
UGVR1802035	NASE14	T04026	1	NA
UGVR1802036	NASE14	T04026	1	1
UGVR1802037	NASE14	T04026	1	NA
UGVR1802038	NASE14	T04026	1	NA
UGVR1802039	NASE14	T04026	1	1
UGVR1802040	NASE14	T04026	1	1
UGVR1802041	NASE14	T04026	1	1
UGVR1802042	NASE14	T04026	3	NA
UGVR1802043	NASE14	T04026	3	NA
UGVR1802044	NASE14	T04026	1	NA
UGVR1802045	NASE14	T04026	1	NA
UGVR1802046	NASE14	T04026	1	NA
UGVR1802047	NASE14	T04026	1	NA
UGVR1802048	NASE14	T04026	1	1
UGVR1802049	NASE14	T04026	1	3
UGVR1802050	NASE14	T04026	1	1
UGVR1802051	NASE14	T04026	3	NA
UGVR1802052	NASE14	T04026	1	NA
UGVR1802053	NASE14	T04026	1	NA
UGVR1802054	NASE14	T04026	1	1
UGVR1802055	NASE14	T04026	1	NA
UGVR1802056	NASE14	T04026	1	1
UGVR1802057	NASE14	T04026	1	NA
UGVR1802058	NASE14	T04026	1	NA
UGVR1802059	NASE14	T04026	1	NA
UGVR1802060	NASE14	T04026	4	NA
UGVR1802061	NASE14	T04026	1	2
UGVR1802062	NASE14	T04026	1	NA
UGVR1802063	NASE14	T04026	1	NA
UGVR1802064	NASE14	T04026	3	NA
UGVR1802065	NASE14	T04026	1	NA
UGVR1802066	NASE14	T04026	1	1
UGVR1802067	NASE14	T04026	1	NA
UGVR1802068	NASE14	T04026	1	5
UGVR1802068	NASE14	T04026	1	1
UGVR1802069	NASE14	T04026	1	NA
UGVR1802071	NASE14	T04026	1	1
UGVR1802071	NASE14	T04026	1	5
UGVR1802072	NASE14	T04026	3	5
UGVR1802073	NASE14	T04026	1	1
UGVR1802073	NASE14	T04026	1	5
UGVR1802074	NASE14	T04026	1	4
UGVR1802075	NASE14	T04026	1	5
UGVR1802076	NASE14	T04026	1	NA
UGVR1802077	NASE14	T04026	1	5
UGVR1802078	NASE14	T04026	3	2
UGVR1802078	NASE14	T04026	3	5
UGVR1802079	NASE14	T04026	1	5
UGVR1802080	NASE14	T04026	1	5
UGVR1802080	NASE14	T04026	1	1
UGVR1802081	NASE14	T04026	1	NA
UGVR1802082	NASE14	T04026	4	5
UGVR1802083	NASE14	T04026	1	5
UGVR1802084	NASE14	T04026	3	5
UGVR1802085	NASE14	T04026	1	5
UGVR1802085	NASE14	T04026	1	1
UGVR1802086	NASE14	T04026	1	1
UGVR1802086	NASE14	T04026	1	5
UGVR1802087	NASE14	T04026	1	5
UGVR1802088	NASE14	T04026	1	5
UGVR1802089	NASE14	T04026	1	1
UGVR1802089	NASE14	T04026	1	5
UGVR1802090	NASE14	T04026	1	5
UGVR1802091	NASE14	T04026	1	1
UGVR1802091	NASE14	T04026	1	5
UGVR1802092	NASE14	T04026	1	NA
UGVR1802093	NASE14	T04026	1	5
UGVR1802094	NASE14	T04026	1	5
UGVR1802095	NASE14	T04026	1	4
UGVR1802096	NASE14	T04026	1	3
UGVR1802097	NASE14	T04026	1	5
UGVR1802097	NASE14	T04026	1	1
UGVR1802098	NASE14	T04026	1	5
UGVR1802099	NASE14	T04026	1	4
UGVR1802099	NASE14	T04026	1	1
UGVR1802100	NASE14	T04026	1	3
UGVR1802100	NASE14	T04026	1	1
UGVR1802101	NASE14	T04026	1	4
UGVR1802102	NASE14	T04026	1	5
UGVR1802103	NASE14	T04026	3	5
UGVR1802104	NASE14	T04026	1	5
UGVR1802105	NASE14	T04026	1	1
UGVR1802105	NASE14	T04026	1	4
UGVR1802106	NASE14	T04026	1	5
UGVR1802107	NASE14	T04026	1	5
UGVR1802107	NASE14	T04026	1	4
UGVR1802108	NASE14	T04026	1	4
UGVR1802108	NASE14	T04026	1	NA
UGVR1802109	NASE14	T04026	1	5
UGVR1802110	NASE14	T04026	1	2
UGVR1802111	NASE14	T04026	3	5
UGVR1802112	NASE14	T04026	1	1
UGVR1802112	NASE14	T04026	1	4
UGVR1802113	NASE14	T04026	1	3
UGVR1802113	NASE14	T04026	1	1
UGVR1802114	NASE14	T04026	1	5
UGVR1802115	NASE14	T04026	1	5
UGVR1802116	NASE14	T04026	1	1
UGVR1802116	NASE14	T04026	1	5
UGVR1802117	NASE14	T04026	1	4
UGVR1802117	NASE14	T04026	1	1
UGVR1802118	NASE14	T04026	3	5
UGVR1802119	NASE14	T04026	1	5
UGVR1802120	NASE14	T04026	1	5
UGVR1802120	NASE14	T04026	1	1
UGVR1802121	NASE14	T04026	1	1
UGVR1802121	NASE14	T04026	1	5
UGVR1802122	NASE14	T04026	1	5
UGVR1802123	NASE14	T04026	1	5
UGVR1802124	NASE14	T04026	1	5
UGVR1802124	NASE14	T04026	1	1
UGVR1802125	NASE14	T04026	1	5
UGVR1802125	NASE14	T04026	1	1
UGVR1802126	NASE14	T04026	1	5
UGVR1802126	NASE14	T04026	1	1
UGVR1802127	NASE14	T04026	1	4
UGVR1802127	NASE14	T04026	1	NA
UGVR1802128	NASE14	T04026	1	1
UGVR1802128	NASE14	T04026	1	5
UGVR1802129	NASE14	T04026	1	5
UGVR1802130	NASE14	T04026	1	3
UGVR1802131	NASE14	T04026	1	4
UGVR1802132	NASE14	T04026	1	4
UGVR1802132	NASE14	T04026	1	3
UGVR1802133	NASE14	T04026	1	5
UGVR1802133	NASE14	T04026	1	1
UGVR1802134	NASE14	T04026	1	5
UGVR1802135	NASE14	T04026	1	NA
UGVR1802136	NASE14	T04026	4	5
UGVR1802137	NASE14	T04026	1	4
UGVR1802138	NASE14	T04026	1	5
UGVR1802138	NASE14	T04026	1	3
UGVR1802139	NASE14	T04026	1	5
UGVR1802140	NASE14	T04026	1	5
UGVR1802141	NASE14	T04026	1	5
UGVR1802142	NASE14	T04026	1	5
UGVR1802143	NASE14	T04026	1	1
UGVR1802143	NASE14	T04026	1	1
UGVR1802144	NASE14	T04026	4	NA
UGVR1802145	NASE14	T04026	1	1
UGVR1802145	NASE14	T04026	1	5
UGVR1802146	NASE14	T04026	1	5
UGVR1802147	NASE14	T04026	1	5
UGVR1802148	NASE14	T04026	1	5
UGVR1802149	NASE14	T04026	1	1
UGVR1802149	NASE14	T04026	1	5
UGVR1802150	NASE14	T04026	1	1
UGVR1802150	NASE14	T04026	1	5
UGVR1802151	NASE14	T04026	3	5
UGVR1802152	NASE14	T04026	1	4
UGVR1802153	NASE14	T04026	3	4
UGVR1802154	NASE14	T04026	1	1
UGVR1802154	NASE14	T04026	1	4
UGVR1802155	NASE14	T04026	1	4
UGVR1802156	NASE14	T04026	1	5
UGVR1802157	NASE14	T04026	1	NA
UGVR1802157	NASE14	T04026	1	1
UGVR1802158	NASE14	T04026	3	3
UGVR1802159	NASE14	T04026	1	5
UGVR1802159	NASE14	T04026	1	1
UGVR1802160	NASE14	T04026	1	5
UGVR1802161	NASE14	T04026	1	4
UGVR1802162	NASE14	T04026	1	5
UGVR1802162	NASE14	T04026	1	1
UGVR1802163	NASE14	T04026	3	5
UGVR1802164	NASE14	T04026	1	5
UGVR1802165	NASE14	T04026	1	1
UGVR1802165	NASE14	T04026	1	5
UGVR1802166	NASE14	T04026	1	5
UGVR1802167	NASE14	T04026	1	5
UGVR1802168	NASE14	T04026	1	5
UGVR1802169	NASE14	T04026	1	1
UGVR1802169	NASE14	T04026	1	4
UGVR1802170	NASE14	T04026	1	5
UGVR1802171	NASE14	T04026	1	NA
UGVR1802172	NASE14	T04026	1	4
UGVR1802172	NASE14	T04026	1	1
UGVR1802173	NASE14	T04026	3	4
UGVR1802174	NASE14	T04026	1	4
UGVR1802174	NASE14	T04026	1	1
UGVR1802175	NASE14	T04026	1	4
UGVR1802176	NASE14	T04026	1	1
UGVR1802176	NASE14	T04026	1	5
UGVR1802177	NASE14	T04026	1	4
UGVR1802178	NASE14	T04026	1	1
UGVR1802178	NASE14	T04026	1	5
UGVR1802179	NASE14	T04026	4	5
UGVR1802179	NASE14	T04026	4	3
UGVR1802180	NASE14	T04026	1	5
UGVR1802181	NASE14	T04026	1	1
UGVR1802181	NASE14	T04026	1	5
UGVR1802182	NASE14	T04026	1	1
UGVR1802182	NASE14	T04026	1	4
UGVR1802183	NASE14	T04026	1	1
UGVR1802183	NASE14	T04026	1	4
UGVR1802184	NASE14	T04026	1	1
UGVR1802184	NASE14	T04026	1	4
UGVR1802185	NASE14	T04026	1	5
UGVR1802185	NASE14	T04026	1	1
UGVR1802186	NASE14	T04026	3	1
UGVR1802186	NASE14	T04026	3	5
UGVR1802187	NASE14	T04026	1	5
UGVR1802188	NASE14	T04026	1	1
UGVR1802188	NASE14	T04026	1	4
UGVR1802189	NASE14	T04026	1	5
UGVR1802190	NASE14	T04026	1	5
UGVR1802191	NASE14	T04026	1	1
UGVR1802191	NASE14	T04026	1	5
UGVR1802192	NASE14	T04026	1	5
UGVR1802193	NASE14	T04026	3	1
UGVR1802194	NASE14	T04026	1	4
UGVR1802195	NASE14	T04026	1	4
UGVR1802196	NASE14	T04026	3	5
UGVR1802197	NASE14	T04026	1	1
UGVR1802197	NASE14	T04026	1	4
UGVR1802198	NASE14	T04026	1	5
UGVR1802198	NASE14	T04026	1	1
UGVR1802199	NASE14	T04026	3	5
UGVR1802200	NASE14	T04026	1	5
UGVR1802201	NASE14	T04026	1	1
UGVR1802201	NASE14	T04026	1	5
UGVR1802202	NASE14	T04026	1	5
UGVR1802203	NASE14	T04026	3	5
UGVR1802204	NASE14	T04026	4	1
UGVR1802205	NASE14	T04026	1	1
UGVR1802205	NASE14	T04026	1	4
UGVR1802206	NASE14	T04026	1	NA
UGVR1802207	NASE14	T04026	1	1
UGVR1802207	NASE14	T04026	1	4
UGVR1802208	NASE14	T04026	1	5
UGVR1802209	NASE14	T04026	1	5
UGVR1802209	NASE14	T04026	1	1
UGVR1802210	NASE14	T04026	1	5
UGVR1802210	NASE14	T04026	1	1
UGVR1802211	NASE14	T04026	3	1
UGVR1802211	NASE14	T04026	3	5
UGVR1802212	NASE14	T04026	1	1
UGVR1802212	NASE14	T04026	1	5
UGVR1802213	NASE14	T04026	1	5
UGVR1802213	NASE14	T04026	1	1
UGVR1802214	NASE14	T04026	1	1
UGVR1802214	NASE14	T04026	1	5
UGVR1802215	NASE14	T04026	1	4
UGVR1802216	NASE14	T04026	3	4
UGVR1802217	NASE14	T04026	1	NA
UGVR1802218	NASE14	T04026	1	NA
UGVR1802219	NASE14	T04026	3	NA
UGVR1802220	NASE14	T04026	1	1
UGVR1802221	NASE14	T04026	1	1
UGVR1802222	NASE14	T04026	1	1
UGVR1802223	NASE14	T04026	1	NA
UGVR1802224	NASE14	T04026	1	NA
UGVR1802225	NASE14	T04026	4	NA
UGVR1802226	NASE14	T04026	1	1
UGVR1802227	NASE14	T04026	1	NA
UGVR1802228	NASE14	T04026	1	NA
UGVR1802229	NASE14	T04026	1	NA
UGVR1802230	NASE14	T04026	1	NA
UGVR1802231	NASE14	T04026	1	1
UGVR1802232	NASE14	T04026	1	NA
UGVR1802233	NASE14	T04026	1	1
UGVR1802234	NASE14	T04026	1	NA
UGVR1802235	NASE14	T04026	1	1
UGVR1802236	NASE14	T04026	1	NA
UGVR1802237	NASE14	T04026	1	NA
UGVR1802238	NASE14	T04026	1	NA
UGVR1802239	NASE14	T04026	3	NA
UGVR1802240	NASE14	T04026	1	1
UGVR1802241	NASE14	T04026	1	1
UGVR1802242	NASE14	T04026	3	NA
UGVR1802243	NASE14	T04026	4	NA
UGVR1802244	NASE14	T04026	1	NA
UGVR1802245	NASE14	T04026	4	NA
UGVR1802246	NASE14	T04026	1	1
UGVR1802247	NASE14	T04026	3	NA
UGVR1802248	NASE14	T04026	1	1
UGVR1802249	NASE14	T04026	1	NA
UGVR1802251	NASE14	T04026	3	1
UGVR1802252	NASE14	T04026	1	NA
UGVR1802253	NASE14	T04026	1	NA
UGVR1802254	NASE14	T04026	1	NA
UGVR1802255	NASE14	T04026	4	NA
UGVR1802256	NASE14	T04026	1	1
UGVR1802257	NASE14	T04026	1	NA
UGVR1802258	NASE14	T04026	3	NA
UGVR1802259	NASE14	T04026	1	1
UGVR1802260	NASE14	T04026	4	NA
UGVR1802261	NASE14	T04026	1	NA
UGVR1802262	NASE14	T04026	3	3
UGVR1802263	NASE14	T04026	1	NA
UGVR1802264	NASE14	T04026	1	NA
UGVR1802265	NASE14	T04026	1	1
UGVR1802266	NASE14	T04026	1	1
UGVR1802267	NASE14	T04026	1	NA
UGVR1802268	NASE14	T04026	4	NA
UGVR1802270	NASE14	T04026	1	NA
UGVR1802271	NASE14	T04026	4	NA
UGVR1802272	NASE14	T04026	3	NA
UGVR1802273	NASE14	T04026	5	NA
UGVR1802274	NASE14	T04026	4	NA
UGVR1802275	NASE14	T04026	4	NA
UGVR1802277	NASE14	T04026	3	NA
UGVR1802278	NASE14	T04026	4	NA
UGVR1802279	NASE14	T04026	4	NA
UGVR1802280	NASE14	T04026	4	NA
UGVR1802281	NASE14	T04026	3	NA
UGVR1802282	NASE14	T04026	3	NA
UGVR1802283	NASE14	T04026	4	NA
UGVR1802284	NASE14	T04026	4	NA
UGVR1802285	NASE14	T04026	5	NA
UGVR1802286	NASE14	T04026	4	NA
UGVR1802287	NASE14	T04026	3	NA
UGVR1802288	NASE14	T04026	4	NA
UGVR1802289	NASE14	T04026	4	NA
UGVR1802290	NASE14	T04026	4	NA
UGVR1802291	NASE14	T04026	4	NA
UGVR1802292	NASE14	T04026	3	NA
UGVR1802293	NASE14	T04026	4	NA
UGVR1802294	NASE14	T04026	3	NA
UGVR1802295	NASE14	T04026	4	NA
UGVR1802296	NASE14	T04026	4	NA
UGVR1802297	NASE14	T04026	4	NA
UGVR1802298	NASE14	T04026	5	NA
UGVR1802299	NASE14	T04026	4	NA
UGVR1802300	NASE14	T04026	4	NA
UGVR1802301	NASE14	T04026	4	NA
UGVR1802302	NASE14	T04026	4	NA
UGVR1802303	NASE14	T04026	4	NA
UGVR1802304	NASE14	T04026	4	1
UGVR1802305	NASE14	T04026	4	NA
UGVR1802306	NASE14	T04026	4	NA
UGVR1802307	NASE14	T04026	4	NA
UGVR1802310	NASE14	T04026	1	NA
UGVR1802311	NASE14	T04026	5	NA
UGVR1802312	NASE14	T04026	4	NA
UGVR1802313	NASE14	T04026	3	NA
UGVR1802314	NASE14	T04026	4	NA
UGVR1802315	NASE14	T04026	4	NA
UGVR1802316	NASE14	T04026	4	NA
UGVR1802317	NASE14	T04026	4	NA
UGVR1802318	NASE14	T04026	4	NA
UGVR1802319	NASE14	T04026	3	NA
UGVR1802320	NASE14	T04026	5	NA
UGVR1802321	NASE14	T04026	4	NA
UGVR1802322	NASE14	T04026	4	NA
UGVR1802323	NASE14	T04026	4	NA
UGVR1802324	NASE14	T04026	4	NA
UGVR1802325	NASE14	T04026	4	NA
UGVR1802326	NASE14	T04026	4	NA
UGVR1802327	NASE14	T04026	4	NA
UGVR1802328	NASE14	T04026	3	NA
UGVR1802329	NASE14	T04026	4	NA
UGVR1802330	NASE14	T04026	4	NA
UGVR1802331	NASE14	T04026	4	NA
UGVR1802332	NASE14	T04026	3	NA
UGVR1802333	NASE14	T04026	5	NA
UGVR1802334	NASE14	T04026	4	NA
UGVR1802336	NASE14	T04026	4	NA
UGVR1802337	NASE14	T04026	4	NA
UGVR1802338	NASE14	T04026	4	NA
UGVR1802339	NASE14	T04026	4	NA
UGVR1802340	NASE14	T04026	5	NA
UGVR1802341	NASE14	T04026	4	NA
UGVR1802342	NASE14	T04026	3	NA
UGVR1802343	NASE14	T04026	1	NA
UGVR1802344	NASE14	T04026	3	NA
UGVR1802345	NASE14	T04026	5	1
UGVR1802346	NASE14	T04026	5	NA
UGVR1802347	NASE14	T04026	4	NA
UGVR1802348	NASE14	T04026	4	NA
UGVR1802349	NASE14	T04026	4	1
UGVR1802350	NASE14	T04026	4	NA
UGVR1802351	NASE14	T04026	4	NA
UGVR1802352	NASE14	T04026	3	NA
UGVR1802353	NASE14	T04026	4	NA
UGVR1802354	NASE14	T04026	3	NA
UGVR1802355	NASE14	T04026	4	NA
UGVR1802356	NASE14	T04026	3	NA
UGVR1802358	NASE14	T04026	3	NA
UGVR1802359	NASE14	T04026	4	NA
UGVR1802360	NASE14	T04026	3	NA
UGVR1802361	NASE14	T04026	4	NA
UGVR1802362	NASE14	T04026	3	NA
UGVR1802363	NASE14	T04026	4	NA
UGVR1802364	NASE14	T04026	4	NA
UGVR1802365	NASE14	T04026	4	NA
UGVR1802366	NASE14	T04026	3	NA
UGVR1802367	NASE14	T04026	5	NA
UGVR1802368	NASE14	T04026	4	NA
UGVR1802369	NASE14	T04026	4	NA
UGVR1802370	NASE14	T04026	5	NA
UGVR1802371	NASE14	T04026	5	NA
UGVR1802372	NASE14	T04026	4	NA
UGVR1802373	NASE14	T04026	4	NA
UGVR1802374	NASE14	T04026	4	NA
UGVR1802375	NASE14	T04026	4	NA
UGVR1802376	NASE14	T04026	3	NA
UGVR1802377	NASE14	T04026	4	NA
UGVR1802378	NASE14	T04026	3	NA
UGVR1802379	NASE14	T04026	5	NA
UGVR1802380	NASE14	T04026	4	NA
UGVR1802381	NASE14	T04026	4	NA
UGVR1802382	NASE14	T04026	4	NA
UGVR1802383	NASE14	T04026	4	NA
UGVR1802384	NASE14	T04026	4	NA
UGVR1802385	NASE14	T04026	5	NA
UGVR1802386	NASE14	T04026	4	NA
UGVR1802387	NASE14	T04026	3	NA
UGVR1802388	NASE14	T04026	4	NA
UGVR1802389	NASE14	T04026	4	NA
UGVR1802390	NASE14	T04026	4	NA
UGVR1802391	NASE14	T04026	4	1
UGVR1802392	NASE14	T04026	4	NA
UGVR1802393	NASE14	T04026	1	NA
UGVR1802394	NASE14	T04026	4	NA
UGVR1802395	NASE14	T04026	4	NA
UGVR1802396	NASE14	T04026	4	NA
UGVR1802397	NASE14	T04026	4	NA
UGVR1802398	NASE14	T04026	4	1
UGVR1802399	NASE14	T04026	3	NA
UGVR1802400	NASE14	T04026	4	NA
UGVR1802401	NASE14	T04026	NA	1
UGVR1802402	NASE14	T04026	5	NA
UGVR1802403	NASE14	T04026	4	NA
UGVR1802404	NASE14	T04026	3	1
UGVR1802405	NASE14	T04026	1	1
UGVR1802407	NASE14	T04026	4	NA
UGVR1802408	NASE14	T04026	3	NA
UGVR1802409	NASE14	T04026	4	1
UGVR1802410	NASE14	T04026	4	NA
UGVR1802411	NASE14	T04026	5	1
UGVR1802412	NASE14	T04026	3	NA
UGVR1802413	NASE14	T04026	3	NA
UGVR1802414	NASE14	T04026	3	NA
UGVR1802415	NASE14	T04026	3	NA
UGVR1802416	NASE14	T04026	4	NA
UGVR1802418	NASE14	T04026	1	1
UGVR1802420	NASE14	T04026	3	3
UGVR1802421	NASE14	T04026	4	5
UGVR1802423	NASE14	T04026	1	1
UGVR1802424	NASE14	T04026	1	2
UGVR1802424	NASE14	T04026	1	1
UGVR1802425	NASE14	T04026	1	1
UGVR1802427	NASE14	T04026	4	4
UGVR1802429	NASE14	T04026	3	3
UGVR1802430	NASE14	T04026	1	1
UGVR1802431	NASE14	T04026	3	5
UGVR1802432	NASE14	T04026	1	1
UGVR1802433	NASE14	T04026	1	1
UGVR1802434	NASE14	T04026	1	1
UGVR1802435	NASE14	T04026	1	1
UGVR1802436	NASE14	T04026	1	1
UGVR1802438	NASE14	T04026	1	1
UGVR1802439	NASE14	T04026	1	1
UGVR1802440	NASE14	T04026	1	1
UGVR1802441	NASE14	T04026	3	3
UGVR1802442	NASE14	T04026	1	1
UGVR1802443	NASE14	T04026	1	1
UGVR1802444	NASE14	T04026	1	NA
UGVR1802445	NASE14	T04026	1	1
UGVR1802446	NASE14	T04026	1	1
UGVR1802448	NASE14	T04026	1	1
UGVR1802449	NASE14	T04026	1	1
UGVR1802450	NASE14	T04026	1	1
UGVR1802451	NASE14	T04026	2	1
UGVR1802452	NASE14	T04026	1	1
UGVR1802453	NASE14	T04026	1	1
UGVR1802454	NASE14	T04026	3	NA
UGVR1802455	NASE14	T04026	1	NA
UGVR1802456	NASE14	T04026	1	1
UGVR1802457	NASE14	T04026	4	4
UGVR1802458	NASE14	T04026	1	NA
UGVR1802460	NASE14	T04026	1	1
UGVR1802461	NASE14	T04026	1	1
UGVR1802462	NASE14	T04026	1	1
UGVR1802463	NASE14	T04026	1	NA
UGVR1802464	NASE14	T04026	1	1
UGVR1802465	NASE14	T04026	1	1
UGVR1802466	NASE14	T04026	1	1
UGVR1802468	NASE14	T04026	1	1
UGVR1802469	NASE14	T04026	3	NA
UGVR1802469	NASE14	T04026	3	1
UGVR1802470	NASE14	T04026	1	1
UGVR1802471	NASE14	T04026	1	2
UGVR1802474	NASE14	T04026	1	1
UGVR1802475	NASE14	T04026	1	1
UGVR1802476	NASE14	T04026	1	1
UGVR1802477	NASE14	T04026	1	1
UGVR1802478	NASE14	T04026	1	1
UGVR1802479	NASE14	T04026	1	1
UGVR1802480	NASE14	T04026	1	1
UGVR1802481	NASE14	T04026	1	1
UGVR1802482	NASE14	T04026	1	NA
UGVR1802483	NASE14	T04026	1	3
UGVR1802484	NASE14	T04026	1	3
UGVR1802485	NASE14	T04026	1	1
UGVR1802486	NASE14	T04026	3	3
UGVR1802487	NASE14	T04026	4	2
UGVR1802487	NASE14	T04026	4	4
UGVR1802488	NASE14	T04026	1	1
UGVR1802489	NASE14	T04026	1	NA
UGVR1802490	NASE14	T04026	1	1
UGVR1802491	NASE14	T04026	3	3
UGVR1802491	NASE14	T04026	3	1
UGVR1802492	NASE14	T04026	1	1
UGVR1802495	NASE14	T04026	1	1
UGVR1802496	NASE14	T04026	1	1
UGVR1802497	NASE14	T04026	1	1
UGVR1802498	NASE14	T04026	1	1
UGVR1802499	NASE14	T04026	1	1
UGVR1802500	NASE14	T04026	1	1
UGVR1802501	NASE14	T04026	4	3
UGVR1802501	NASE14	T04026	4	1
UGVR1802502	NASE14	T04026	1	1
UGVR1802503	NASE14	T04026	1	1
UGVR1802504	NASE14	T04026	1	1
UGVR1802505	NASE14	T04026	1	1
UGVR1802506	NASE14	T04026	3	3
UGVR1802507	NASE14	T04026	1	1
UGVR1802508	NASE14	T04026	1	1
UGVR1802509	NASE14	T04026	3	NA
UGVR1802512	NASE14	T04026	1	1
UGVR1802513	NASE14	T04026	1	1
UGVR1802514	NASE14	T04026	1	1
UGVR1802515	NASE14	T04026	1	3
UGVR1802517	NASE14	T04026	1	1
UGVR1802518	NASE14	T04026	3	3
UGVR1802519	NASE14	T04026	1	1
UGVR1802520	NASE14	T04026	1	1
UGVR1802521	NASE14	T04026	3	3
UGVR1802522	NASE14	T04026	1	1
UGVR1802523	NASE14	T04026	1	1
UGVR1802524	NASE14	T04026	1	1
UGVR1802525	NASE14	T04026	1	1
UGVR1802527	NASE14	T04026	1	1
UGVR1802528	NASE14	T04026	1	1
UGVR1802530	NASE14	T04026	1	1
UGVR1802532	NASE14	T04026	4	NA
UGVR1802533	NASE14	T04026	1	1
UGVR1802534	NASE14	T04026	1	1
UGVR1802535	NASE14	T04026	1	1
UGVR1802536	NASE14	T04026	3	3
UGVR1802537	NASE14	T04026	1	1
UGVR1802538	NASE14	T04026	1	1
UGVR1802539	NASE14	T04026	1	1
UGVR1802540	NASE14	T04026	1	1
UGVR1802541	NASE14	T04026	1	1
UGVR1802542	NASE14	T04026	1	NA
UGVR1802543	NASE14	T04026	1	1
UGVR1802544	NASE14	T04026	3	3
UGVR1802545	NASE14	T04026	1	1
UGVR1802546	NASE14	T04026	1	1
UGVR1802547	NASE14	T04026	1	3
UGVR1802548	NASE14	T04026	1	1
UGVR1802549	NASE14	T04026	3	4
UGVR1802551	NASE14	T04026	1	1
UGVR1802552	NASE14	T04026	1	1
UGVR1802553	NASE14	T04026	1	1
UGVR1802554	NASE14	T04026	1	NA
UGVR1802555	NASE14	T04026	1	1
UGVR1802556	NASE14	T04026	3	3
UGVR1802558	NASE14	T04026	1	NA
UGVR1802559	NASE14	T04026	1	1
UGVR1802560	NASE14	T04026	1	1
UGVR1802561	NASE14	T04026	1	1
UGVR1802562	NASE14	T04026	1	NA
UGVR1802563	NASE14	T04026	3	4
UGVR1802564	NASE14	T04026	1	3
UGVR1802565	NASE14	T04026	3	3
UGVR1802566	NASE14	T04026	1	1
UGVR1802567	NASE14	T04026	3	3
UGVR1802568	NASE14	T04026	1	1
UGVR1802569	NASE14	T04026	1	1
UGVR1802570	NASE14	T04026	3	4
UGVR1802573	NASE14	T04026	1	1
UGVR1802574	NASE14	T04026	1	1
UGVR1802575	NASE14	T04026	1	1
UGVR1802576	NASE14	T04026	1	1
UGVR1802577	NASE14	T04026	1	1
UGVR1802578	NASE14	T04026	1	1
UGVR1802579	NASE14	T04026	1	1
UGVR1802580	NASE14	T04026	1	2
UGVR1802581	NASE14	T04026	1	1
UGVR1802582	NASE14	T04026	1	1
UGVR1802583	NASE14	T04026	4	3
UGVR1802584	NASE14	T04026	1	1
UGVR1802585	NASE14	T04026	1	1
UGVR1802587	NASE14	T04026	1	1
UGVR1802589	NASE14	T04026	1	1
UGVR1802590	NASE14	T04026	1	1
UGVR1802591	NASE14	T04026	1	NA
UGVR1802592	NASE14	T04026	1	1
UGVR1802593	NASE14	T04026	1	1
UGVR1802594	NASE14	T04026	1	1
UGVR1802595	NASE14	T04026	1	1
UGVR1802596	NASE14	T04026	3	NA
UGVR1802597	NASE14	T04026	1	1
UGVR1802598	NASE14	T04026	1	3
UGVR1802599	NASE14	T04026	1	3
UGVR1802600	NASE14	T04026	1	1
UGVR1802601	NASE14	T04026	1	1
UGVR1802602	NASE14	T04026	1	1
UGVR1802603	NASE14	T04026	4	1
UGVR1802604	NASE14	T04026	1	2
UGVR1802605	NASE14	T04026	1	NA
UGVR1802606	NASE14	T04026	1	1
UGVR1802607	NASE14	T04026	3	3
UGVR1802608	NASE14	T04026	1	NA
UGVR1802609	NASE14	T04026	1	1
UGVR1802610	NASE14	T04026	3	3
UGVR1802611	NASE14	T04026	1	1
UGVR1802612	NASE14	T04026	1	1
UGVR1802613	NASE14	T04026	3	3
UGVR1802614	NASE14	T04026	1	1
UGVR1802615	NASE14	T04026	1	1
UGVR1802616	NASE14	T04026	1	2
UGVR1802617	NASE14	T04026	1	3
UGVR1802618	NASE14	T04026	1	NA
UGVR1802619	NASE14	T04026	3	3
UGVR1802620	NASE14	T04026	1	1
UGVR1802621	NASE14	T04026	1	1
UGVR1802622	NASE14	T04026	1	1
UGVR1802623	NASE14	T04026	3	3
UGVR1802624	NASE14	T04026	1	1
UGVR1802625	NASE14	T04026	1	1
UGVR1802626	NASE14	T04026	1	1
UGVR1802627	NASE14	T04026	1	1
UGVR1802628	NASE14	T04026	3	4
UGVR1802629	NASE14	T04026	3	3
UGVR1802630	NASE14	T04026	1	1
UGVR1802631	NASE14	T04026	1	1
UGVR1802632	NASE14	T04026	1	1
UGVR1802633	NASE14	T04026	3	3
UGVR1802634	NASE14	T04026	3	1
UGVR1802635	NASE14	T04026	4	4
UGVR1802636	NASE14	T04026	1	1
UGVR1802637	NASE14	T04026	1	1
UGVR1802638	NASE14	T04026	1	1
UGVR1802639	NASE14	T04026	1	3
UGVR1802640	NASE14	T04026	1	3
UGVR1802641	NASE14	T04026	1	3
UGVR1802642	NASE14	T04026	1	1
UGVR1802643	NASE14	T04026	1	1
UGVR1802644	NASE14	T04026	1	1
UGVR1802645	NASE14	T04026	1	1
UGVR1802646	NASE14	T04026	1	NA
UGVR1802647	NASE14	T04026	3	3
UGVR1802648	NASE14	T04026	1	1
UGVR1802649	NASE14	T04026	1	1
UGVR1802652	NASE14	T04026	1	1
UGVR1802653	NASE14	T04026	1	NA
UGVR1802654	NASE14	T04026	1	1
UGVR1802655	NASE14	T04026	1	1
UGVR1802656	NASE14	T04026	3	3
UGVR1802657	NASE14	T04026	3	3
UGVR1802658	NASE14	T04026	3	5
UGVR1802659	NASE14	T04026	3	5
UGVR1802660	NASE14	T04026	3	4
UGVR1802662	NASE14	T04026	3	3
UGVR1802663	NASE14	T04026	3	4
UGVR1802664	NASE14	T04026	3	3
UGVR1802665	NASE14	T04026	3	5
UGVR1802666	NASE14	T04026	4	3
UGVR1802667	NASE14	T04026	4	NA
UGVR1802668	NASE14	T04026	3	5
UGVR1802669	NASE14	T04026	1	NA
UGVR1802670	NASE14	T04026	3	4
UGVR1802671	NASE14	T04026	3	4
UGVR1802672	NASE14	T04026	4	3
UGVR1802673	NASE14	T04026	3	4
UGVR1802674	NASE14	T04026	3	3
UGVR1802676	NASE14	T04026	3	5
UGVR1802677	NASE14	T04026	3	3
UGVR1802678	NASE14	T04026	3	5
UGVR1802679	NASE14	T04026	3	NA
UGVR1802680	NASE14	T04026	4	5
UGVR1802682	NASE14	T04026	1	NA
UGVR1802683	NASE14	T04026	4	NA
UGVR1802684	NASE14	T04026	3	4
UGVR1802686	NASE14	T04026	3	3
UGVR1802687	NASE14	T04026	4	3
UGVR1802688	NASE14	T04026	4	5
UGVR1802689	NASE14	T04026	3	5
UGVR1802691	NASE14	T04026	3	4
UGVR1802692	NASE14	T04026	3	4
UGVR1802693	NASE14	T04026	4	4
UGVR1802694	NASE14	T04026	1	1
UGVR1802695	NASE14	T04026	3	1
UGVR1802696	NASE14	T04026	3	4
UGVR1802697	NASE14	T04026	4	4
UGVR1802698	NASE14	T04026	3	5
UGVR1802699	NASE14	T04026	3	4
UGVR1802700	NASE14	T04026	4	5
UGVR1802701	NASE14	T04026	3	4
UGVR1802702	NASE14	T04026	4	5
UGVR1802705	NASE14	T04026	4	1
UGVR1802706	NASE14	T04026	3	5
UGVR1802707	NASE14	T04026	4	5
UGVR1802708	NASE14	T04026	3	NA
UGVR1802709	NASE14	T04026	1	NA
UGVR1802710	NASE14	T04026	3	4
UGVR1802711	NASE14	T04026	3	4
UGVR1802712	NASE14	T04026	3	5
UGVR1802713	NASE14	T04026	3	5
UGVR1802714	NASE14	T04026	3	5
UGVR1802715	NASE14	T04026	4	5
UGVR1802716	NASE14	T04026	4	5
UGVR1802717	NASE14	T04026	4	4
UGVR1802718	NASE14	T04026	4	4
UGVR1802719	NASE14	T04026	3	5
UGVR1802720	NASE14	T04026	3	4
UGVR1802721	NASE14	T04026	3	4
UGVR1802722	NASE14	T04026	3	NA
UGVR1802723	NASE14	T04026	4	4
UGVR1802724	NASE14	T04026	4	5
UGVR1802725	NASE14	T04026	3	4
UGVR1802726	NASE14	T04026	3	4
UGVR1802727	NASE14	T04026	4	3
UGVR1802728	NASE14	T04026	3	4
UGVR1802729	NASE14	T04026	3	NA
UGVR1802730	NASE14	T04026	3	NA
UGVR1802731	NASE14	T04026	1	1
UGVR1802732	NASE14	T04026	3	4
UGVR1802734	NASE14	T04026	3	NA
UGVR1802735	NASE14	T04026	3	3
UGVR1802736	NASE14	T04026	1	1
UGVR1802738	NASE14	T04026	3	1
UGVR1802739	NASE14	T04026	3	4
UGVR1802740	NASE14	T04026	3	3
UGVR1802741	NASE14	T04026	3	4
UGVR1802742	NASE14	T04026	3	3
UGVR1802743	NASE14	T04026	3	4
UGVR1802744	NASE14	T04026	3	5
UGVR1802745	NASE14	T04026	3	5
UGVR1802746	NASE14	T04026	1	1
UGVR1802748	NASE14	T04026	1	1
UGVR1802749	NASE14	T04026	3	3
UGVR1802751	NASE14	T04026	3	4
UGVR1802752	NASE14	T04026	3	5
UGVR1802753	NASE14	T04026	3	NA
UGVR1802754	NASE14	T04026	3	3
UGVR1802755	NASE14	T04026	4	NA
UGVR1802756	NASE14	T04026	3	5
UGVR1802759	NASE14	T04026	3	3
UGVR1802760	NASE14	T04026	4	4
UGVR1802761	NASE14	T04026	4	4
UGVR1802762	NASE14	T04026	4	3
UGVR1802763	NASE14	T04026	4	1
UGVR1802765	NASE14	T04026	4	NA
UGVR1802766	NASE14	T04026	3	4
UGVR1802768	NASE14	T04026	4	4
UGVR1802769	NASE14	T04026	4	4
UGVR1802770	NASE14	T04026	3	NA
UGVR1802771	NASE14	T04026	3	4
UGVR1802772	NASE14	T04026	3	5
UGVR1802773	NASE14	T04026	5	NA
UGVR1802774	NASE14	T04026	3	1
UGVR1802775	NASE14	T04026	3	3
UGVR1802776	NASE14	T04026	4	NA
UGVR1802777	NASE14	T04026	3	NA
UGVR1802778	NASE14	T04026	3	1
UGVR1802779	NASE14	T04026	4	1
UGVR1802780	NASE14	T04026	4	3
UGVR1802782	NASE14	T04026	3	3
UGVR1802783	NASE14	T04026	3	4
UGVR1802784	NASE14	T04026	4	5
UGVR1802786	NASE14	T04026	4	NA
UGVR1802787	NASE14	T04026	3	5
UGVR1802788	NASE14	T04026	4	3
UGVR1802789	NASE14	T04026	4	3
UGVR1802791	NASE14	T04026	4	5
UGVR1802793	NASE14	T04026	3	4
UGVR1802794	NASE14	T04026	4	5
UGVR1802795	NASE14	T04026	3	3
UGVR1802796	NASE14	T04026	3	5
UGVR1802797	NASE14	T04026	3	4
UGVR1802798	NASE14	T04026	4	4
UGVR1802799	NASE14	T04026	4	4
UGVR1802800	NASE14	T04026	4	5
UGVR1802801	NASE14	T04026	4	4
UGVR1802802	NASE14	T04026	3	4
UGVR1802803	NASE14	T04026	4	4
UGVR1802804	NASE14	T04026	3	3
UGVR1802805	NASE14	T04026	4	3
UGVR1802806	NASE14	T04026	4	4
UGVR1802807	NASE14	T04026	3	3
UGVR1802808	NASE14	T04026	4	5
UGVR1802809	NASE14	T04026	4	3
UGVR1802811	NASE14	T04026	3	4
UGVR1802812	NASE14	T04026	4	4
UGVR1802813	NASE14	T04026	3	3
UGVR1802814	NASE14	T04026	3	NA
UGVR1802815	NASE14	T04026	4	4
UGVR1802816	NASE14	T04026	3	4
UGVR1802817	NASE14	T04026	4	1
UGVR1802818	NASE14	T04026	4	4
UGVR1802819	NASE14	T04026	4	4
UGVR1802821	NASE14	T04026	3	5
UGVR1802822	NASE14	T04026	4	3
UGVR1803001	NASE19	T04026	1	1
UGVR1803002	NASE19	T04026	1	1
UGVR1803003	NASE19	T04026	1	1
UGVR1803004	NASE19	T04026	1	1
UGVR1803005	NASE19	T04026	1	1
UGVR1803006	NASE19	T04026	1	1
UGVR1803007	NASE19	T04026	1	4
UGVR1803008	NASE19	T04026	1	3
UGVR1803009	NASE19	T04026	3	1
UGVR1803010	NASE19	T04026	1	1
UGVR1803011	NASE19	T04026	1	1
UGVR1803012	NASE19	T04026	1	1
UGVR1803013	NASE19	T04026	3	1
UGVR1803014	NASE19	T04026	1	1
UGVR1803015	NASE19	T04026	1	3
UGVR1803016	NASE19	T04026	1	4
UGVR1803017	NASE19	T04026	1	1
UGVR1803018	NASE19	T04026	4	NA
UGVR1803019	NASE19	T04026	1	1
UGVR1803020	NASE19	T04026	1	4
UGVR1803021	NASE19	T04026	1	1
UGVR1803022	NASE19	T04026	1	1
UGVR1803023	NASE19	T04026	1	4
UGVR1803024	NASE19	T04026	1	1
UGVR1803025	NASE19	T04026	1	1
UGVR1803026	NASE19	T04026	1	NA
UGVR1803027	NASE19	T04026	4	1
UGVR1803028	NASE19	T04026	3	1
UGVR1803029	NASE19	T04026	3	3
UGVR1803030	NASE19	T04026	1	1
UGVR1803031	NASE19	T04026	1	1
UGVR1803032	NASE19	T04026	1	2
UGVR1803033	NASE19	T04026	1	1
UGVR1803034	NASE19	T04026	1	1
UGVR1803035	NASE19	T04026	3	1
UGVR1803036	NASE19	T04026	1	1
UGVR1803037	NASE19	T04026	4	1
UGVR1803038	NASE19	T04026	1	1
UGVR1803039	NASE19	T04026	1	1
UGVR1803040	NASE19	T04026	1	1
UGVR1803041	NASE19	T04026	1	1
UGVR1803042	NASE19	T04026	1	NA
UGVR1803043	NASE19	T04026	1	NA
UGVR1803044	NASE19	T04026	1	1
UGVR1803045	NASE19	T04026	1	4
UGVR1803046	NASE19	T04026	1	1
UGVR1803047	NASE19	T04026	1	1
UGVR1803048	NASE19	T04026	1	3
UGVR1803049	NASE19	T04026	1	NA
UGVR1803050	NASE19	T04026	4	1
UGVR1803051	NASE19	T04026	1	4
UGVR1803052	NASE19	T04026	1	1
UGVR1803053	NASE19	T04026	3	4
UGVR1803054	NASE19	T04026	4	3
UGVR1803055	NASE19	T04026	4	1
UGVR1803056	NASE19	T04026	1	1
UGVR1803057	NASE19	T04026	3	1
UGVR1803058	NASE19	T04026	1	1
UGVR1803059	NASE19	T04026	1	1
UGVR1803060	NASE19	T04026	1	1
UGVR1803061	NASE19	T04026	1	1
UGVR1803062	NASE19	T04026	3	1
UGVR1803063	NASE19	T04026	1	1
UGVR1803063	NASE19	T04026	1	1
UGVR1803064	NASE19	T04026	1	1
UGVR1803065	NASE19	T04026	3	4
UGVR1803066	NASE19	T04026	1	1
UGVR1803067	NASE19	T04026	1	NA
UGVR1803068	NASE19	T04026	1	2
UGVR1803069	NASE19	T04026	1	1
UGVR1803070	NASE19	T04026	3	1
UGVR1803071	NASE19	T04026	1	1
UGVR1803072	NASE19	T04026	1	3
UGVR1803073	NASE19	T04026	1	1
UGVR1803074	NASE19	T04026	3	NA
UGVR1803075	NASE19	T04026	1	1
UGVR1803076	NASE19	T04026	1	1
UGVR1803077	NASE19	T04026	1	1
UGVR1803077	NASE19	T04026	1	1
UGVR1803078	NASE19	T04026	1	4
UGVR1803079	NASE19	T04026	1	1
UGVR1803080	NASE19	T04026	1	1
UGVR1803081	NASE19	T04026	1	1
UGVR1803082	NASE19	T04026	1	1
UGVR1803083	NASE19	T04026	1	1
UGVR1803084	NASE19	T04026	1	1
UGVR1803085	NASE19	T04026	1	3
UGVR1803086	NASE19	T04026	1	1
UGVR1803087	NASE19	T04026	1	1
UGVR1803088	NASE19	T04026	4	NA
UGVR1803089	NASE19	T04026	4	1
UGVR1803090	NASE19	T04026	1	1
UGVR1803091	NASE19	T04026	1	1
UGVR1803092	NASE19	T04026	1	4
UGVR1803093	NASE19	T04026	1	1
UGVR1803094	NASE19	T04026	2	1
UGVR1803095	NASE19	T04026	3	4
UGVR1803096	NASE19	T04026	1	1
UGVR1803097	NASE19	T04026	1	3
UGVR1803098	NASE19	T04026	1	1
UGVR1803099	NASE19	T04026	3	4
UGVR1803100	NASE19	T04026	1	1
UGVR1803101	NASE19	T04026	3	2
UGVR1803102	NASE19	T04026	3	1
UGVR1803103	NASE19	T04026	1	3
UGVR1803104	NASE19	T04026	1	1
UGVR1803105	NASE19	T04026	1	1
UGVR1803106	NASE19	T04026	1	1
UGVR1803107	NASE19	T04026	1	1
UGVR1803108	NASE19	T04026	3	4
UGVR1803109	NASE19	T04026	1	4
UGVR1803110	NASE19	T04026	1	1
UGVR1803111	NASE19	T04026	1	1
UGVR1803112	NASE19	T04026	1	NA
UGVR1803113	NASE19	T04026	4	1
UGVR1803114	NASE19	T04026	1	4
UGVR1803115	NASE19	T04026	3	NA
UGVR1803116	NASE19	T04026	1	1
UGVR1803117	NASE19	T04026	1	NA
UGVR1803118	NASE19	T04026	1	3
UGVR1803119	NASE19	T04026	4	3
UGVR1803120	NASE19	T04026	4	1
UGVR1803121	NASE19	T04026	1	1
UGVR1803122	NASE19	T04026	1	1
UGVR1803123	NASE19	T04026	1	4
UGVR1803124	NASE19	T04026	4	1
UGVR1803125	NASE19	T04026	1	1
UGVR1803126	NASE19	T04026	1	1
UGVR1803128	NASE19	T04026	1	3
UGVR1803129	NASE19	T04026	1	4
UGVR1803130	NASE19	T04026	1	1
UGVR1803131	NASE19	T04026	1	3
UGVR1803132	NASE19	T04026	1	1
UGVR1803133	NASE19	T04026	1	1
UGVR1803134	NASE19	T04026	1	1
UGVR1803135	NASE19	T04026	3	1
UGVR1803136	NASE19	T04026	1	1
UGVR1803137	NASE19	T04026	1	1
UGVR1803138	NASE19	T04026	1	1
UGVR1803139	NASE19	T04026	1	2
UGVR1803140	NASE19	T04026	1	1
UGVR1803141	NASE19	T04026	3	1
UGVR1803142	NASE19	T04026	1	1
UGVR1803143	NASE19	T04026	1	4
UGVR1803144	NASE19	T04026	1	1
UGVR1803145	NASE19	T04026	1	2
UGVR1803146	NASE19	T04026	1	1
UGVR1803147	NASE19	T04026	1	1
UGVR1803148	NASE19	T04026	1	1
UGVR1803149	NASE19	T04026	4	4
UGVR1803150	NASE19	T04026	1	1
UGVR1803151	NASE19	T04026	1	1
UGVR1803152	NASE19	T04026	1	1
UGVR1803153	NASE19	T04026	1	1
UGVR1803154	NASE19	T04026	1	1
UGVR1803155	NASE19	T04026	5	NA
UGVR1803156	NASE19	T04026	4	4
UGVR1803157	NASE19	T04026	1	4
UGVR1803158	NASE19	T04026	1	1
UGVR1803159	NASE19	T04026	1	1
UGVR1803160	NASE19	T04026	5	NA
UGVR1803161	NASE19	T04026	4	4
UGVR1803162	NASE19	T04026	3	4
UGVR1803163	NASE19	T04026	1	1
UGVR1803164	NASE19	T04026	1	3
UGVR1803165	NASE19	T04026	1	1
UGVR1803166	NASE19	T04026	3	1
UGVR1803167	NASE19	T04026	4	4
UGVR1803168	NASE19	T04026	1	1
UGVR1803169	NASE19	T04026	1	1
UGVR1803170	NASE19	T04026	3	1
UGVR1803171	NASE19	T04026	4	3
UGVR1803172	NASE19	T04026	1	1
UGVR1803173	NASE19	T04026	1	1
UGVR1803174	NASE19	T04026	1	1
UGVR1803175	NASE19	T04026	1	3
UGVR1803176	NASE19	T04026	1	3
UGVR1803177	NASE19	T04026	2	1
UGVR1803178	NASE19	T04026	1	1
UGVR1803179	NASE19	T04026	1	2
UGVR1803180	NASE19	T04026	1	1
UGVR1803181	NASE19	T04026	1	NA
UGVR1803182	NASE19	T04026	1	1
UGVR1803183	NASE19	T04026	1	1
UGVR1803184	NASE19	T04026	3	NA
UGVR1803185	NASE19	T04026	1	1
UGVR1803186	NASE19	T04026	1	3
UGVR1803187	NASE19	T04026	3	3
UGVR1803188	NASE19	T04026	1	1
UGVR1803189	NASE19	T04026	1	1
UGVR1803190	NASE19	T04026	1	1
UGVR1803191	NASE19	T04026	1	NA
UGVR1803192	NASE19	T04026	1	1
UGVR1803193	NASE19	T04026	1	2
UGVR1803194	NASE19	T04026	1	1
UGVR1803195	NASE19	T04026	1	1
UGVR1803196	NASE19	T04026	1	1
UGVR1803197	NASE19	T04026	1	1
UGVR1803198	NASE19	T04026	3	2
UGVR1803199	NASE19	T04026	5	NA
UGVR1803200	NASE19	T04026	3	1
UGVR1803201	NASE19	T04026	3	2
UGVR1803202	NASE19	T04026	1	1
UGVR1803203	NASE19	T04026	3	4
UGVR1803204	NASE19	T04026	4	4
UGVR1803205	NASE19	T04026	4	4
UGVR1803206	NASE19	T04026	3	4
UGVR1803207	NASE19	T04026	3	4
UGVR1803208	NASE19	T04026	3	4
UGVR1803209	NASE19	T04026	3	NA
UGVR1803210	NASE19	T04026	3	5
UGVR1803211	NASE19	T04026	4	4
UGVR1803212	NASE19	T04026	3	5
UGVR1803213	NASE19	T04026	3	4
UGVR1803214	NASE19	T04026	3	4
UGVR1803215	NASE19	T04026	3	4
UGVR1803216	NASE19	T04026	4	5
UGVR1803217	NASE19	T04026	4	5
UGVR1803220	NASE19	T04026	4	4
UGVR1803221	NASE19	T04026	4	5
UGVR1803222	NASE19	T04026	1	2
UGVR1803223	NASE19	T04026	3	5
UGVR1803224	NASE19	T04026	4	4
UGVR1803225	NASE19	T04026	4	5
UGVR1803226	NASE19	T04026	3	3
UGVR1803227	NASE19	T04026	4	4
UGVR1803228	NASE19	T04026	4	5
UGVR1803229	NASE19	T04026	4	5
UGVR1803230	NASE19	T04026	3	5
UGVR1803231	NASE19	T04026	4	5
UGVR1803232	NASE19	T04026	5	5
UGVR1803233	NASE19	T04026	4	5
UGVR1803234	NASE19	T04026	4	5
UGVR1803235	NASE19	T04026	4	5
UGVR1803236	NASE19	T04026	4	NA
UGVR1803237	NASE19	T04026	3	5
UGVR1803238	NASE19	T04026	3	5
UGVR1803239	NASE19	T04026	3	5
UGVR1803240	NASE19	T04026	5	5
UGVR1803241	NASE19	T04026	3	5
UGVR1803242	NASE19	T04026	3	5
UGVR1803243	NASE19	T04026	4	5
UGVR1803244	NASE19	T04026	4	5
UGVR1803245	NASE19	T04026	4	5
UGVR1803246	NASE19	T04026	3	5
UGVR1803247	NASE19	T04026	4	5
UGVR1803248	NASE19	T04026	4	5
UGVR1803249	NASE19	T04026	4	5
UGVR1803250	NASE19	T04026	4	5
UGVR1803251	NASE19	T04026	4	5
UGVR1803252	NASE19	T04026	4	5
UGVR1803253	NASE19	T04026	4	NA
UGVR1803254	NASE19	T04026	3	3
UGVR1803255	NASE19	T04026	4	4
UGVR1803256	NASE19	T04026	3	5
UGVR1803257	NASE19	T04026	4	5
UGVR1803258	NASE19	T04026	3	5
UGVR1803259	NASE19	T04026	4	5
UGVR1803260	NASE19	T04026	4	5
UGVR1803261	NASE19	T04026	4	5
UGVR1803262	NASE19	T04026	5	5
UGVR1803263	NASE19	T04026	3	4
UGVR1803264	NASE19	T04026	4	4
UGVR1803265	NASE19	T04026	3	3
UGVR1803266	NASE19	T04026	3	5
UGVR1803267	NASE19	T04026	4	4
UGVR1803268	NASE19	T04026	1	1
UGVR1803269	NASE19	T04026	4	5
UGVR1803270	NASE19	T04026	4	4
UGVR1803271	NASE19	T04026	5	5
UGVR1803272	NASE19	T04026	3	NA
UGVR1803273	NASE19	T04026	4	5
UGVR1803274	NASE19	T04026	4	5
UGVR1803275	NASE19	T04026	4	4
UGVR1803276	NASE19	T04026	4	5
UGVR1803278	NASE19	T04026	4	4
UGVR1803279	NASE19	T04026	3	5
UGVR1803283	NASE19	T04026	4	5
UGVR1803284	NASE19	T04026	4	5
UGVR1803285	NASE19	T04026	3	4
UGVR1803286	NASE19	T04026	3	5
UGVR1803287	NASE19	T04026	3	4
UGVR1803288	NASE19	T04026	4	4
UGVR1803288	NASE19	T04026	4	1
UGVR1803289	NASE19	T04026	4	5
UGVR1803290	NASE19	T04026	3	5
UGVR1803291	NASE19	T04026	3	5
UGVR1803292	NASE19	T04026	3	5
UGVR1803293	NASE19	T04026	4	5
UGVR1803294	NASE19	T04026	3	5
UGVR1803295	NASE19	T04026	4	5
UGVR1803296	NASE19	T04026	3	5
UGVR1803297	NASE19	T04026	4	4
UGVR1803298	NASE19	T04026	4	5
UGVR1803299	NASE19	T04026	3	5
UGVR1803300	NASE19	T04026	5	5
UGVR1803301	NASE19	T04026	4	5
UGVR1803302	NASE19	T04026	4	5
UGVR1803303	NASE19	T04026	4	5
UGVR1803304	NASE19	T04026	4	4
UGVR1803305	NASE19	T04026	4	5
UGVR1803307	NASE19	T04026	3	5
UGVR1803308	NASE19	T04026	3	5
UGVR1803309	NASE19	T04026	5	5
UGVR1803310	NASE19	T04026	5	5
UGVR1803311	NASE19	T04026	3	5
UGVR1803312	NASE19	T04026	3	5
UGVR1803313	NASE19	T04026	4	5
UGVR1803314	NASE19	T04026	4	5
UGVR1803315	NASE19	T04026	1	1
UGVR1803316	NASE19	T04026	1	1
UGVR1803317	NASE19	T04026	1	1
UGVR1803318	NASE19	T04026	4	3
UGVR1803319	NASE19	T04026	3	1
UGVR1803320	NASE19	T04026	3	1
UGVR1803321	NASE19	T04026	4	NA
UGVR1803322	NASE19	T04026	1	1
UGVR1803324	NASE19	T04026	4	5
UGVR1803325	NASE19	T04026	1	1
UGVR1803326	NASE19	T04026	1	1
UGVR1803327	NASE19	T04026	1	1
UGVR1803328	NASE19	T04026	3	1
UGVR1803329	NASE19	T04026	1	1
UGVR1803330	NASE19	T04026	1	1
UGVR1803331	NASE19	T04026	3	5
UGVR1803332	NASE19	T04026	1	1
UGVR1803334	NASE19	T04026	1	1
UGVR1803335	NASE19	T04026	4	4
UGVR1803336	NASE19	T04026	1	1
UGVR1803337	NASE19	T04026	1	1
UGVR1803338	NASE19	T04026	1	NA
UGVR1803339	NASE19	T04026	1	1
UGVR1803340	NASE19	T04026	4	3
UGVR1803341	NASE19	T04026	1	1
UGVR1803342	NASE19	T04026	1	1
UGVR1803343	NASE19	T04026	1	1
UGVR1803344	NASE19	T04026	1	1
UGVR1803345	NASE19	T04026	1	1
UGVR1803346	NASE19	T04026	1	1
UGVR1803347	NASE19	T04026	4	4
UGVR1803348	NASE19	T04026	1	1
UGVR1803349	NASE19	T04026	1	1
UGVR1803350	NASE19	T04026	1	1
UGVR1803351	NASE19	T04026	1	NA
UGVR1803352	NASE19	T04026	3	5
UGVR1803353	NASE19	T04026	1	1
UGVR1803354	NASE19	T04026	4	3
UGVR1803355	NASE19	T04026	1	1
UGVR1803356	NASE19	T04026	1	1
UGVR1803358	NASE19	T04026	1	1
UGVR1803359	NASE19	T04026	1	1
UGVR1803360	NASE19	T04026	5	4
UGVR1803361	NASE19	T04026	1	1
UGVR1803362	NASE19	T04026	1	1
UGVR1803363	NASE19	T04026	5	3
UGVR1803364	NASE19	T04026	1	1
UGVR1803365	NASE19	T04026	1	1
UGVR1803366	NASE19	T04026	1	1
UGVR1803367	NASE19	T04026	1	NA
UGVR1803368	NASE19	T04026	1	1
UGVR1803369	NASE19	T04026	1	NA
UGVR1803370	NASE19	T04026	1	1
UGVR1803371	NASE19	T04026	1	3
UGVR1803372	NASE19	T04026	1	1
UGVR1803373	NASE19	T04026	1	1
UGVR1803374	NASE19	T04026	4	5
UGVR1803375	NASE19	T04026	3	5
UGVR1803376	NASE19	T04026	1	NA
UGVR1803377	NASE19	T04026	1	NA
UGVR1803378	NASE19	T04026	4	3
UGVR1803379	NASE19	T04026	3	3
UGVR1803380	NASE19	T04026	1	1
UGVR1803382	NASE19	T04026	3	3
UGVR1803383	NASE19	T04026	1	1
UGVR1803384	NASE19	T04026	1	5
UGVR1803385	NASE19	T04026	4	5
UGVR1803386	NASE19	T04026	1	5
UGVR1803387	NASE19	T04026	1	1
UGVR1803388	NASE19	T04026	1	1
UGVR1803389	NASE19	T04026	1	1
UGVR1803390	NASE19	T04026	1	1
UGVR1803391	NASE19	T04026	1	1
UGVR1803392	NASE19	T04026	4	4
UGVR1803393	NASE19	T04026	1	1
UGVR1803394	NASE19	T04026	1	1
UGVR1803395	NASE19	T04026	1	1
UGVR1803396	NASE19	T04026	1	1
UGVR1803397	NASE19	T04026	1	1
UGVR1803398	NASE19	T04026	1	1
UGVR1803399	NASE19	T04026	1	1
UGVR1803400	NASE19	T04026	1	1
UGVR1803401	NASE19	T04026	4	4
UGVR1803402	NASE19	T04026	1	1
UGVR1803403	NASE19	T04026	4	4
UGVR1803404	NASE19	T04026	1	1
UGVR1803405	NASE19	T04026	1	1
UGVR1803406	NASE19	T04026	1	1
UGVR1803407	NASE19	T04026	1	1
UGVR1803408	NASE19	T04026	1	1
UGVR1803409	NASE19	T04026	3	4
UGVR1803410	NASE19	T04026	3	3
UGVR1803411	NASE19	T04026	4	3
UGVR1803412	NASE19	T04026	1	1
UGVR1803413	NASE19	T04026	3	3
UGVR1803414	NASE19	T04026	1	1
UGVR1803415	NASE19	T04026	1	3
UGVR1803416	NASE19	T04026	1	1
UGVR1803417	NASE19	T04026	1	2
UGVR1803418	NASE19	T04026	4	4
UGVR1803419	NASE19	T04026	1	1
UGVR1803420	NASE19	T04026	1	1
UGVR1803421	NASE19	T04026	1	1
UGVR1803422	NASE19	T04026	1	1
UGVR1803423	NASE19	T04026	1	1
UGVR1803424	NASE19	T04026	1	1
UGVR1803425	NASE19	T04026	3	NA
UGVR1803426	NASE19	T04026	1	1
UGVR1803427	NASE19	T04026	1	1
UGVR1803428	NASE19	T04026	1	1
UGVR1803429	NASE19	T04026	5	NA
UGVR1803430	NASE19	T04026	1	1
UGVR1803431	NASE19	T04026	3	3
UGVR1803432	NASE19	T04026	1	1
UGVR1803433	NASE19	T04026	1	1
UGVR1803434	NASE19	T04026	1	1
UGVR1803435	NASE19	T04026	1	1
UGVR1803436	NASE19	T04026	3	4
UGVR1803437	NASE19	T04026	4	5
UGVR1803438	NASE19	T04026	4	4
UGVR1803439	NASE19	T04026	1	1
UGVR1803440	NASE19	T04026	1	1
UGVR1803441	NASE19	T04026	1	1
UGVR1803442	NASE19	T04026	1	1
UGVR1803443	NASE19	T04026	1	NA
UGVR1803444	NASE19	T04026	4	5
UGVR1803445	NASE19	T04026	3	4
UGVR1803446	NASE19	T04026	3	1
UGVR1803447	NASE19	T04026	1	1
UGVR1803448	NASE19	T04026	1	1
UGVR1803449	NASE19	T04026	1	1
UGVR1803450	NASE19	T04026	1	1
UGVR1803451	NASE19	T04026	1	1
UGVR1803452	NASE19	T04026	1	1
UGVR1803453	NASE19	T04026	1	1
UGVR1803454	NASE19	T04026	1	1
UGVR1803455	NASE19	T04026	3	3
UGVR1803456	NASE19	T04026	3	3
UGVR1803457	NASE19	T04026	1	1
UGVR1803458	NASE19	T04026	1	1
UGVR1803459	NASE19	T04026	1	1
UGVR1803460	NASE19	T04026	1	1
UGVR1803461	NASE19	T04026	1	3
UGVR1803462	NASE19	T04026	3	NA
UGVR1803463	NASE19	T04026	1	1
UGVR1803464	NASE19	T04026	1	1
UGVR1803465	NASE19	T04026	1	1
UGVR1803466	NASE19	T04026	3	5
UGVR1803467	NASE19	T04026	1	1
UGVR1803468	NASE19	T04026	1	1
UGVR1803469	NASE19	T04026	1	1
UGVR1803470	NASE19	T04026	1	1
UGVR1803471	NASE19	T04026	1	3
UGVR1803472	NASE19	T04026	1	1
UGVR1803473	NASE19	T04026	1	1
UGVR1803474	NASE19	T04026	1	1
UGVR1803475	NASE19	T04026	1	NA
UGVR1803476	NASE19	T04026	1	1
UGVR1803477	NASE19	T04026	1	1
UGVR1803478	NASE19	T04026	1	1
UGVR1803479	NASE19	T04026	1	1
UGVR1803480	NASE19	T04026	1	1
UGVR1803481	NASE19	T04026	1	NA
UGVR1803483	NASE19	T04026	1	1
UGVR1803484	NASE19	T04026	3	5
UGVR1803485	NASE19	T04026	1	NA
UGVR1803486	NASE19	T04026	1	1
UGVR1803487	NASE19	T04026	1	1
UGVR1803488	NASE19	T04026	1	NA
UGVR1803489	NASE19	T04026	1	1
UGVR1803490	NASE19	T04026	1	NA
UGVR1803491	NASE19	T04026	1	1
UGVR1803492	NASE19	T04026	1	1
UGVR1803493	NASE19	T04026	4	3
UGVR1803494	NASE19	T04026	1	1
UGVR1803495	NASE19	T04026	4	3
UGVR1803496	NASE19	T04026	1	1
UGVR1803497	NASE19	T04026	1	1
UGVR1803498	NASE19	T04026	1	1
UGVR1803499	NASE19	T04026	4	NA
UGVR1803500	NASE19	T04026	1	1
UGVR1803501	NASE19	T04026	1	1
UGVR1803502	NASE19	T04026	3	3
UGVR1803504	NASE19	T04026	1	1
UGVR1803507	NASE19	T04026	1	1
UGVR1803508	NASE19	T04026	4	5
UGVR1803509	NASE19	T04026	3	5
UGVR1803511	NASE19	T04026	4	5
UGVR1803512	NASE19	T04026	3	4
UGVR1803513	NASE19	T04026	3	NA
UGVR1803514	NASE19	T04026	3	3
UGVR1803515	NASE19	T04026	4	5
UGVR1803516	NASE19	T04026	1	5
UGVR1803517	NASE19	T04026	4	5
UGVR1803518	NASE19	T04026	4	NA
UGVR1803519	NASE19	T04026	3	NA
UGVR1803521	NASE19	T04026	4	NA
UGVR1803522	NASE19	T04026	3	NA
UGVR1803523	NASE19	T04026	3	NA
UGVR1803524	NASE19	T04026	4	5
UGVR1803525	NASE19	T04026	4	4
UGVR1803526	NASE19	T04026	3	1
UGVR1803527	NASE19	T04026	4	NA
UGVR1803528	NASE19	T04026	4	4
UGVR1803529	NASE19	T04026	4	5
UGVR1803531	NASE19	T04026	4	4
UGVR1803532	NASE19	T04026	1	1
UGVR1803533	NASE19	T04026	4	1
UGVR1803534	NASE19	T04026	5	5
UGVR1803535	NASE19	T04026	4	1
UGVR1803537	NASE19	T04026	4	5
UGVR1803538	NASE19	T04026	3	5
UGVR1803540	NASE19	T04026	3	3
UGVR1803541	NASE19	T04026	3	3
UGVR1803542	NASE19	T04026	3	4
UGVR1803543	NASE19	T04026	3	1
UGVR1803544	NASE19	T04026	4	NA
UGVR1803545	NASE19	T04026	3	3
UGVR1803546	NASE19	T04026	3	5
UGVR1803547	NASE19	T04026	4	5
UGVR1803548	NASE19	T04026	4	5
UGVR1803549	NASE19	T04026	3	3
UGVR1803550	NASE19	T04026	4	4
UGVR1803551	NASE19	T04026	3	4
UGVR1803552	NASE19	T04026	3	5
UGVR1803553	NASE19	T04026	4	4
UGVR1803554	NASE19	T04026	4	4
UGVR1803556	NASE19	T04026	3	5
UGVR1803558	NASE19	T04026	4	4
UGVR1803559	NASE19	T04026	4	5
UGVR1803560	NASE19	T04026	4	5
UGVR1803561	NASE19	T04026	4	NA
UGVR1803562	NASE19	T04026	4	4
UGVR1803563	NASE19	T04026	4	NA
UGVR1803564	NASE19	T04026	4	4
UGVR1803565	NASE19	T04026	3	5
UGVR1803566	NASE19	T04026	4	5
UGVR1803567	NASE19	T04026	4	5
UGVR1803568	NASE19	T04026	4	5
UGVR1803569	NASE19	T04026	3	5
UGVR1803570	NASE19	T04026	3	4
UGVR1803571	NASE19	T04026	4	5
UGVR1803572	NASE19	T04026	4	4
UGVR1803573	NASE19	T04026	3	5
UGVR1803574	NASE19	T04026	4	4
UGVR1803575	NASE19	T04026	4	3
UGVR1803577	NASE19	T04026	4	4
UGVR1803578	NASE19	T04026	4	5
UGVR1803579	NASE19	T04026	4	5
UGVR1803580	NASE19	T04026	4	5
UGVR1803581	NASE19	T04026	4	4
UGVR1803582	NASE19	T04026	3	5
UGVR1803583	NASE19	T04026	3	NA
UGVR1803584	NASE19	T04026	3	3
UGVR1803585	NASE19	T04026	4	5
UGVR1803586	NASE19	T04026	4	5
UGVR1803587	NASE19	T04026	4	5
UGVR1803588	NASE19	T04026	4	5
UGVR1803589	NASE19	T04026	3	5
UGVR1803590	NASE19	T04026	3	5
UGVR1803591	NASE19	T04026	3	5
UGVR1803592	NASE19	T04026	3	5
UGVR1803593	NASE19	T04026	4	NA
UGVR1803594	NASE19	T04026	3	5
UGVR1803595	NASE19	T04026	4	5
UGVR1803596	NASE19	T04026	4	5
UGVR1803597	NASE19	T04026	4	5
UGVR1803598	NASE19	T04026	3	5
UGVR1803599	NASE19	T04026	4	4
UGVR1803600	NASE19	T04026	4	4
UGVR1803601	NASE19	T04026	3	5
UGVR1803602	NASE19	T04026	4	4
UGVR1803603	NASE19	T04026	1	5
UGVR1803604	NASE19	T04026	3	5
UGVR1803605	NASE19	T04026	4	4
UGVR1803606	NASE19	T04026	3	5
UGVR1803607	NASE19	T04026	3	5
UGVR1803608	NASE19	T04026	4	5
UGVR1803609	NASE19	T04026	4	5
UGVR1803610	NASE19	T04026	3	5
UGVR1803611	NASE19	T04026	3	5
UGVR1803612	NASE19	T04026	3	4
UGVR1803613	NASE19	T04026	4	5
UGVR1803615	NASE19	T04026	3	5
UGVR1803616	NASE19	T04026	3	1
UGVR1806001	TME204	T04026	1	4
UGVR1806002	TME204	T04026	1	1
UGVR1806003	TME204	T04026	1	1
UGVR1806004	TME204	T04026	1	3
UGVR1806005	TME204	T04026	1	1
UGVR1806006	TME204	T04026	1	1
UGVR1807001	TME14	T04046	1	3
UGVR1807002	TME14	T04046	1	4
UGVR1807003	TME14	T04046	1	1
UGVR1807004	TME14	T04046	4	2
UGVR1807005	TME14	T04046	1	1
UGVR1807007	TME14	T04046	4	4
UGVR1807008	TME14	T04046	4	3
UGVR1807009	TME14	T04046	1	1
UGVR1807010	TME14	T04046	4	2
UGVR1807011	TME14	T04046	1	1
UGVR1807012	TME14	T04046	1	1
UGVR1807013	TME14	T04046	5	NA
UGVR1807014	TME14	T04046	5	NA
UGVR1807015	TME14	T04046	4	NA
UGVR1807016	TME14	T04046	4	4
UGVR1807017	TME14	T04046	3	4
UGVR1807018	TME14	T04046	1	4
UGVR1807019	TME14	T04046	5	NA
UGVR1807020	TME14	T04046	3	4
UGVR1807021	TME14	T04046	1	1
UGVR1807022	TME14	T04046	1	2
UGVR1807023	TME14	T04046	2	3
UGVR1807024	TME14	T04046	4	5
UGVR1807025	TME14	T04046	4	5
UGVR1807026	TME14	T04046	5	4
UGVR1807027	TME14	T04046	5	5
UGVR1807028	TME14	T04046	4	5
UGVR1807029	TME14	T04046	4	5
UGVR1807030	TME14	T04046	3	5
UGVR1807031	TME14	T04046	1	3
UGVR1807032	TME14	T04046	4	5
UGVR1807033	TME14	T04046	1	5
UGVR1807034	TME14	T04046	1	3
UGVR1807035	TME14	T04046	1	1
UGVR1807036	TME14	T04046	1	1
UGVR1807037	TME14	T04046	1	1
UGVR1807038	TME14	T04046	1	1
UGVR1807039	TME14	T04046	1	1
UGVR1807040	TME14	T04046	4	5
UGVR1807041	TME14	T04046	3	5
UGVR1807042	TME14	T04046	1	1
UGVR1807043	TME14	T04046	1	1
UGVR1807044	TME14	T04046	3	5
UGVR1807045	TME14	T04046	1	1
UGVR1807046	TME14	T04046	1	1
UGVR1807047	TME14	T04046	3	3
UGVR1807048	TME14	T04046	1	1
UGVR1807049	TME14	T04046	3	1
UGVR1807050	TME14	T04046	4	3
UGVR1807051	TME14	T04046	4	5
UGVR1807052	TME14	T04046	4	5
UGVR1807053	TME14	T04046	1	1
UGVR1807054	TME14	T04046	1	1
UGVR1807055	TME14	T04046	1	3
UGVR1807056	TME14	T04046	3	4
UGVR1807057	TME14	T04046	5	5
UGVR1807058	TME14	T04046	4	5
UGVR1807059	TME14	T04046	3	4
UGVR1808001	NASE14	T04046	3	1
UGVR1808002	NASE14	T04046	3	NA
UGVR1808003	NASE14	T04046	1	3
UGVR1808004	NASE14	T04046	1	1
UGVR1808005	NASE14	T04046	1	1
UGVR1808006	NASE14	T04046	3	1
UGVR1808007	NASE14	T04046	1	3
UGVR1808008	NASE14	T04046	1	NA
UGVR1808009	NASE14	T04046	4	2
UGVR1808010	NASE14	T04046	1	3
UGVR1808011	NASE14	T04046	1	1
UGVR1808012	NASE14	T04046	1	1
UGVR1808013	NASE14	T04046	3	1
UGVR1808014	NASE14	T04046	1	1
UGVR1808015	NASE14	T04046	1	3
UGVR1808016	NASE14	T04046	1	1
UGVR1808017	NASE14	T04046	1	1
UGVR1808018	NASE14	T04046	1	4
UGVR1808019	NASE14	T04046	1	1
UGVR1808020	NASE14	T04046	1	NA
UGVR1808021	NASE14	T04046	4	1
UGVR1808022	NASE14	T04046	4	3
UGVR1808023	NASE14	T04046	4	1
UGVR1808024	NASE14	T04046	3	4
UGVR1808025	NASE14	T04046	3	2
UGVR1808026	NASE14	T04046	1	2
UGVR1808027	NASE14	T04046	1	1
UGVR1808028	NASE14	T04046	1	4
UGVR1808029	NASE14	T04046	1	1
UGVR1808030	NASE14	T04046	1	1
UGVR1808031	NASE14	T04046	4	1
UGVR1808032	NASE14	T04046	1	4
UGVR1808033	NASE14	T04046	4	4
UGVR1808034	NASE14	T04046	1	1
UGVR1808035	NASE14	T04046	1	4
UGVR1808036	NASE14	T04046	1	1
UGVR1808037	NASE14	T04046	4	5
UGVR1808038	NASE14	T04046	1	4
UGVR1808039	NASE14	T04046	3	3
UGVR1808040	NASE14	T04046	5	1
UGVR1808041	NASE14	T04046	1	3
UGVR1808042	NASE14	T04046	1	1
UGVR1808043	NASE14	T04046	4	NA
UGVR1808044	NASE14	T04046	1	1
UGVR1808045	NASE14	T04046	1	1
UGVR1808046	NASE14	T04046	1	4
UGVR1808047	NASE14	T04046	3	4
UGVR1808048	NASE14	T04046	4	4
UGVR1808049	NASE14	T04046	1	1
UGVR1808050	NASE14	T04046	1	1
UGVR1808051	NASE14	T04046	1	1
UGVR1808052	NASE14	T04046	3	NA
UGVR1808053	NASE14	T04046	1	4
UGVR1808054	NASE14	T04046	1	1
UGVR1808055	NASE14	T04046	1	1
UGVR1808056	NASE14	T04046	3	NA
UGVR1808057	NASE14	T04046	3	4
UGVR1808058	NASE14	T04046	4	4
UGVR1808059	NASE14	T04046	1	1
UGVR1808060	NASE14	T04046	5	1
UGVR1808061	NASE14	T04046	1	1
UGVR1808062	NASE14	T04046	4	1
UGVR1808063	NASE14	T04046	1	1
UGVR1808064	NASE14	T04046	1	1
UGVR1808065	NASE14	T04046	1	1
UGVR1808066	NASE14	T04046	1	1
UGVR1808067	NASE14	T04046	1	1
UGVR1808068	NASE14	T04046	1	1
UGVR1808069	NASE14	T04046	1	3
UGVR1808070	NASE14	T04046	1	2
UGVR1808071	NASE14	T04046	4	3
UGVR1808072	NASE14	T04046	1	2
UGVR1808073	NASE14	T04046	1	1
UGVR1808074	NASE14	T04046	1	3
UGVR1808075	NASE14	T04046	4	1
UGVR1808076	NASE14	T04046	1	1
UGVR1808077	NASE14	T04046	1	4
UGVR1808078	NASE14	T04046	1	NA
UGVR1808079	NASE14	T04046	1	3
UGVR1808080	NASE14	T04046	1	4
UGVR1808081	NASE14	T04046	1	1
UGVR1808082	NASE14	T04046	3	3
UGVR1808083	NASE14	T04046	1	4
UGVR1808084	NASE14	T04046	3	3
UGVR1808085	NASE14	T04046	4	1
UGVR1808086	NASE14	T04046	1	1
UGVR1808087	NASE14	T04046	1	5
UGVR1808088	NASE14	T04046	1	1
UGVR1808089	NASE14	T04046	1	1
UGVR1808090	NASE14	T04046	1	NA
UGVR1808091	NASE14	T04046	1	2
UGVR1808092	NASE14	T04046	1	1
UGVR1808093	NASE14	T04046	3	4
UGVR1808094	NASE14	T04046	3	4
UGVR1808095	NASE14	T04046	1	3
UGVR1808095	NASE14	T04046	1	1
UGVR1808096	NASE14	T04046	4	1
UGVR1808097	NASE14	T04046	4	NA
UGVR1808098	NASE14	T04046	1	3
UGVR1808099	NASE14	T04046	4	NA
UGVR1808100	NASE14	T04046	1	1
UGVR1808101	NASE14	T04046	4	2
UGVR1808102	NASE14	T04046	1	1
UGVR1808103	NASE14	T04046	3	1
UGVR1808104	NASE14	T04046	1	1
UGVR1808105	NASE14	T04046	1	1
UGVR1808106	NASE14	T04046	1	1
UGVR1808107	NASE14	T04046	3	4
UGVR1808108	NASE14	T04046	1	1
UGVR1808109	NASE14	T04046	1	1
UGVR1808110	NASE14	T04046	1	1
UGVR1808111	NASE14	T04046	1	1
UGVR1808112	NASE14	T04046	1	4
UGVR1808113	NASE14	T04046	1	1
UGVR1808114	NASE14	T04046	1	4
UGVR1808115	NASE14	T04046	3	2
UGVR1808116	NASE14	T04046	1	4
UGVR1808117	NASE14	T04046	1	1
UGVR1808118	NASE14	T04046	1	4
UGVR1808119	NASE14	T04046	4	1
UGVR1808120	NASE14	T04046	1	1
UGVR1808121	NASE14	T04046	1	1
UGVR1808122	NASE14	T04046	1	3
UGVR1808123	NASE14	T04046	3	1
UGVR1808124	NASE14	T04046	1	1
UGVR1808125	NASE14	T04046	1	1
UGVR1808126	NASE14	T04046	3	NA
UGVR1808127	NASE14	T04046	1	1
UGVR1808128	NASE14	T04046	1	3
UGVR1808129	NASE14	T04046	1	1
UGVR1808130	NASE14	T04046	1	1
UGVR1808131	NASE14	T04046	1	1
UGVR1808132	NASE14	T04046	1	4
UGVR1808133	NASE14	T04046	1	3
UGVR1808134	NASE14	T04046	3	3
UGVR1808135	NASE14	T04046	3	NA
UGVR1808136	NASE14	T04046	5	1
UGVR1808137	NASE14	T04046	3	NA
UGVR1808138	NASE14	T04046	1	1
UGVR1808139	NASE14	T04046	4	NA
UGVR1808140	NASE14	T04046	1	1
UGVR1808141	NASE14	T04046	3	1
UGVR1808142	NASE14	T04046	3	2
UGVR1808143	NASE14	T04046	1	1
UGVR1808144	NASE14	T04046	1	1
UGVR1808145	NASE14	T04046	1	1
UGVR1808146	NASE14	T04046	4	1
UGVR1808147	NASE14	T04046	4	5
UGVR1808148	NASE14	T04046	4	5
UGVR1808149	NASE14	T04046	4	5
UGVR1808150	NASE14	T04046	4	5
UGVR1808151	NASE14	T04046	4	5
UGVR1808152	NASE14	T04046	5	5
UGVR1808153	NASE14	T04046	5	NA
UGVR1808154	NASE14	T04046	3	5
UGVR1808155	NASE14	T04046	4	5
UGVR1808156	NASE14	T04046	3	3
UGVR1808157	NASE14	T04046	4	4
UGVR1808158	NASE14	T04046	5	5
UGVR1808159	NASE14	T04046	4	5
UGVR1808160	NASE14	T04046	4	5
UGVR1808161	NASE14	T04046	4	5
UGVR1808162	NASE14	T04046	5	5
UGVR1808163	NASE14	T04046	4	4
UGVR1808164	NASE14	T04046	4	4
UGVR1808165	NASE14	T04046	4	5
UGVR1808166	NASE14	T04046	4	4
UGVR1808167	NASE14	T04046	4	5
UGVR1808168	NASE14	T04046	4	5
UGVR1808169	NASE14	T04046	4	4
UGVR1808170	NASE14	T04046	4	5
UGVR1808171	NASE14	T04046	4	5
UGVR1808172	NASE14	T04046	3	4
UGVR1808173	NASE14	T04046	3	5
UGVR1808174	NASE14	T04046	4	1
UGVR1808175	NASE14	T04046	1	1
UGVR1808176	NASE14	T04046	3	5
UGVR1808177	NASE14	T04046	1	1
UGVR1808178	NASE14	T04046	3	3
UGVR1808179	NASE14	T04046	3	4
UGVR1808180	NASE14	T04046	1	1
UGVR1808181	NASE14	T04046	4	4
UGVR1808182	NASE14	T04046	3	5
UGVR1808183	NASE14	T04046	1	1
UGVR1808184	NASE14	T04046	4	5
UGVR1808185	NASE14	T04046	1	1
UGVR1808186	NASE14	T04046	1	1
UGVR1808187	NASE14	T04046	1	1
UGVR1808188	NASE14	T04046	1	1
UGVR1808189	NASE14	T04046	1	1
UGVR1808190	NASE14	T04046	4	3
UGVR1808191	NASE14	T04046	1	1
UGVR1808192	NASE14	T04046	1	1
UGVR1808193	NASE14	T04046	3	4
UGVR1808194	NASE14	T04046	4	4
UGVR1808195	NASE14	T04046	4	4
UGVR1808196	NASE14	T04046	3	5
UGVR1808197	NASE14	T04046	4	4
UGVR1808198	NASE14	T04046	3	5
UGVR1808199	NASE14	T04046	1	1
UGVR1808200	NASE14	T04046	1	1
UGVR1808201	NASE14	T04046	4	3
UGVR1808202	NASE14	T04046	4	5
UGVR1808203	NASE14	T04046	4	5
UGVR1808204	NASE14	T04046	1	1
UGVR1808205	NASE14	T04046	3	4
UGVR1808206	NASE14	T04046	1	1
UGVR1808207	NASE14	T04046	1	1
UGVR1808208	NASE14	T04046	3	5
UGVR1808209	NASE14	T04046	1	NA
UGVR1808210	NASE14	T04046	1	1
UGVR1808211	NASE14	T04046	1	1
UGVR1808212	NASE14	T04046	3	5
UGVR1808213	NASE14	T04046	4	5
UGVR1808214	NASE14	T04046	3	5
UGVR1808215	NASE14	T04046	1	1
UGVR1808216	NASE14	T04046	3	3
UGVR1808217	NASE14	T04046	1	1
UGVR1808218	NASE14	T04046	3	3
UGVR1808219	NASE14	T04046	1	NA
UGVR1808220	NASE14	T04046	4	5
UGVR1808221	NASE14	T04046	1	3
UGVR1808222	NASE14	T04046	1	3
UGVR1808223	NASE14	T04046	1	5
UGVR1808224	NASE14	T04046	1	1
UGVR1808225	NASE14	T04046	1	1
UGVR1808226	NASE14	T04046	3	5
UGVR1808227	NASE14	T04046	1	1
UGVR1808228	NASE14	T04046	1	1
UGVR1808229	NASE14	T04046	1	1
UGVR1808230	NASE14	T04046	1	1
UGVR1808231	NASE14	T04046	1	1
UGVR1808232	NASE14	T04046	4	3
UGVR1808233	NASE14	T04046	3	5
UGVR1808234	NASE14	T04046	3	4
UGVR1808235	NASE14	T04046	3	4
UGVR1808236	NASE14	T04046	3	4
UGVR1808237	NASE14	T04046	1	1
UGVR1808238	NASE14	T04046	1	1
UGVR1808239	NASE14	T04046	4	4
UGVR1808242	NASE14	T04046	1	1
UGVR1808243	NASE14	T04046	1	1
UGVR1808244	NASE14	T04046	1	1
UGVR1808245	NASE14	T04046	1	1
UGVR1808246	NASE14	T04046	3	4
UGVR1808247	NASE14	T04046	1	1
UGVR1808248	NASE14	T04046	1	NA
UGVR1808249	NASE14	T04046	1	1
UGVR1808250	NASE14	T04046	1	1
UGVR1808251	NASE14	T04046	1	1
UGVR1808252	NASE14	T04046	1	1
UGVR1808253	NASE14	T04046	3	5
UGVR1808254	NASE14	T04046	4	5
UGVR1808255	NASE14	T04046	1	1
UGVR1808256	NASE14	T04046	1	1
UGVR1808257	NASE14	T04046	3	3
UGVR1808258	NASE14	T04046	1	1
UGVR1808259	NASE14	T04046	3	3
UGVR1808260	NASE14	T04046	1	3
UGVR1808261	NASE14	T04046	3	5
UGVR1808262	NASE14	T04046	3	5
UGVR1808263	NASE14	T04046	1	1
UGVR1808264	NASE14	T04046	1	1
UGVR1808265	NASE14	T04046	4	5
UGVR1808266	NASE14	T04046	1	1
UGVR1808267	NASE14	T04046	1	1
UGVR1808268	NASE14	T04046	3	5
UGVR1808269	NASE14	T04046	1	1
UGVR1808270	NASE14	T04046	1	1
UGVR1808271	NASE14	T04046	3	3
UGVR1808272	NASE14	T04046	1	1
UGVR1808273	NASE14	T04046	1	1
UGVR1808274	NASE14	T04046	1	1
UGVR1808275	NASE14	T04046	1	1
UGVR1808276	NASE14	T04046	4	5
UGVR1808277	NASE14	T04046	4	3
UGVR1808278	NASE14	T04046	4	5
UGVR1808279	NASE14	T04046	1	1
UGVR1808280	NASE14	T04046	3	4
UGVR1808281	NASE14	T04046	1	1
UGVR1808282	NASE14	T04046	1	1
UGVR1808283	NASE14	T04046	1	1
UGVR1808284	NASE14	T04046	1	5
UGVR1808285	NASE14	T04046	1	1
UGVR1808286	NASE14	T04046	1	3
UGVR1808287	NASE14	T04046	1	1
UGVR1808288	NASE14	T04046	3	4
UGVR1808289	NASE14	T04046	3	4
UGVR1808290	NASE14	T04046	1	1
UGVR1808291	NASE14	T04046	1	1
UGVR1808292	NASE14	T04046	3	5
UGVR1808293	NASE14	T04046	3	4
UGVR1808294	NASE14	T04046	1	1
UGVR1808295	NASE14	T04046	1	1
UGVR1808296	NASE14	T04046	3	3
UGVR1808298	NASE14	T04046	3	5
UGVR1808299	NASE14	T04046	3	4
UGVR1808300	NASE14	T04046	3	4
UGVR1808301	NASE14	T04046	3	4
UGVR1808302	NASE14	T04046	3	5
UGVR1808303	NASE14	T04046	3	5
UGVR1808304	NASE14	T04046	3	5
UGVR1808305	NASE14	T04046	4	5
UGVR1808307	NASE14	T04046	3	5
UGVR1808308	NASE14	T04046	3	5
UGVR1808309	NASE14	T04046	3	5
UGVR1808310	NASE14	T04046	4	5
UGVR1808311	NASE14	T04046	3	5
UGVR1808312	NASE14	T04046	4	5
UGVR1808313	NASE14	T04046	4	5
UGVR1808314	NASE14	T04046	3	3
UGVR1808315	NASE14	T04046	3	5
UGVR1808316	NASE14	T04046	3	4
UGVR1808317	NASE14	T04046	3	5
UGVR1808318	NASE14	T04046	4	4
UGVR1808319	NASE14	T04046	3	4
UGVR1808320	NASE14	T04046	3	5
UGVR1808321	NASE14	T04046	3	5
UGVR1808323	NASE14	T04046	2	5
UGVR1808324	NASE14	T04046	4	5
UGVR1808325	NASE14	T04046	4	5
UGVR1808326	NASE14	T04046	4	5
UGVR1808327	NASE14	T04046	4	5
UGVR1808328	NASE14	T04046	4	4
UGVR1808329	NASE14	T04046	4	5
UGVR1808330	NASE14	T04046	4	5
UGVR1808331	NASE14	T04046	1	1
UGVR1808332	NASE14	T04046	4	5
UGVR1809001	NASE19	T04046	4	3
UGVR1809002	NASE19	T04046	1	1
UGVR1809003	NASE19	T04046	3	1
UGVR1809004	NASE19	T04046	1	2
UGVR1809005	NASE19	T04046	1	1
UGVR1809006	NASE19	T04046	1	1
UGVR1809007	NASE19	T04046	5	3
UGVR1809008	NASE19	T04046	3	3
UGVR1809009	NASE19	T04046	4	4
UGVR1809010	NASE19	T04046	4	NA
UGVR1809011	NASE19	T04046	1	1
UGVR1809012	NASE19	T04046	1	4
UGVR1809013	NASE19	T04046	1	1
UGVR1809014	NASE19	T04046	1	1
UGVR1809015	NASE19	T04046	3	3
UGVR1809016	NASE19	T04046	1	1
UGVR1809017	NASE19	T04046	1	1
UGVR1809018	NASE19	T04046	3	2
UGVR1809019	NASE19	T04046	4	4
UGVR1809020	NASE19	T04046	1	NA
UGVR1809021	NASE19	T04046	1	1
UGVR1809022	NASE19	T04046	1	1
UGVR1809023	NASE19	T04046	1	1
UGVR1809024	NASE19	T04046	1	1
UGVR1809025	NASE19	T04046	3	4
UGVR1809026	NASE19	T04046	1	1
UGVR1809027	NASE19	T04046	1	1
UGVR1809028	NASE19	T04046	1	1
UGVR1809029	NASE19	T04046	1	1
UGVR1809030	NASE19	T04046	1	1
UGVR1809031	NASE19	T04046	1	3
UGVR1809031	NASE19	T04046	1	1
UGVR1809032	NASE19	T04046	4	4
UGVR1809033	NASE19	T04046	3	NA
UGVR1809034	NASE19	T04046	4	3
UGVR1809035	NASE19	T04046	1	1
UGVR1809036	NASE19	T04046	1	1
UGVR1809037	NASE19	T04046	1	1
UGVR1809038	NASE19	T04046	1	1
UGVR1809039	NASE19	T04046	1	4
UGVR1809040	NASE19	T04046	1	1
UGVR1809041	NASE19	T04046	3	3
UGVR1809042	NASE19	T04046	1	1
UGVR1809043	NASE19	T04046	1	1
UGVR1809044	NASE19	T04046	1	2
UGVR1809045	NASE19	T04046	3	4
UGVR1809046	NASE19	T04046	4	3
UGVR1809047	NASE19	T04046	1	1
UGVR1809048	NASE19	T04046	1	1
UGVR1809049	NASE19	T04046	1	1
UGVR1809050	NASE19	T04046	1	1
UGVR1809051	NASE19	T04046	1	1
UGVR1809052	NASE19	T04046	1	1
UGVR1809053	NASE19	T04046	3	3
UGVR1809054	NASE19	T04046	3	3
UGVR1809055	NASE19	T04046	1	1
UGVR1809056	NASE19	T04046	4	4
UGVR1809057	NASE19	T04046	3	3
UGVR1809058	NASE19	T04046	1	1
UGVR1809059	NASE19	T04046	1	1
UGVR1809060	NASE19	T04046	1	1
UGVR1809061	NASE19	T04046	3	3
UGVR1809062	NASE19	T04046	1	1
UGVR1809063	NASE19	T04046	1	2
UGVR1809064	NASE19	T04046	3	3
UGVR1809065	NASE19	T04046	1	1
UGVR1809066	NASE19	T04046	3	4
UGVR1809067	NASE19	T04046	1	1
UGVR1809068	NASE19	T04046	1	1
UGVR1809069	NASE19	T04046	4	4
UGVR1809070	NASE19	T04046	1	1
UGVR1809071	NASE19	T04046	1	1
UGVR1809072	NASE19	T04046	1	2
UGVR1809073	NASE19	T04046	1	NA
UGVR1809074	NASE19	T04046	1	NA
UGVR1809075	NASE19	T04046	1	1
UGVR1809076	NASE19	T04046	1	1
UGVR1809077	NASE19	T04046	1	1
UGVR1809078	NASE19	T04046	1	1
UGVR1809079	NASE19	T04046	3	3
[truncated: 1,090 more rows]
