# Supplementary material for: Mutations in DNA polymerase δ subunit 1 co-segregate with CMD2-type resistance to Cassava Mosaic Geminiviruses
Source: Nat Commun. 2022 Jul 7;13:3933. doi: 10.1038/s41467-022-31414-0 (PMC9262879; doi:10.1038/s41467-022-31414-0)
Supplement: Supplementary file 4 — Supplementary data 2 [file 41467_2022_31414_MOESM4_ESM.xlsx]

## Sheet: Sheet1
Line name in this paper	Other names	Genotype	CMD Phenotype	WGS sequenced	Tissue for WGS sequencing	Other notes
TME204-WT	TME 204	TME204 wildtype	resistant	2019	leaf
TME204-LCR	5001-26	TME204-FEC	susceptible	NA	NA	5001-26 and 5001-46 are independent transgenic lines generated through the VIRCA + project (Wagaba 2016). They were regenerated from FEC tissue and so have lost resistance to CMD. In this paper, they are considered together.
TME204-LCR	5001-46	TME204-FEC	susceptible	NA	NA
TME204 OES Plant		TME204-OES	susceptible	2019	leaf
TME204 F1-1	3591	TME204 x TME204 F1 progeny	susceptible	2019	leaf
TME204 F1-2	3594	TME204 x TME204 F1 progeny	resistant	2019	leaf
TME204 F1-3	3596	TME204 x TME204 F1 progeny	susceptible	2019	leaf
TME204 F1-4	3604	TME204 x TME204 F1 progeny	susceptible	2019	leaf	While heterozygous across the CMD2 QTL, this line is susceptible. This may indicate a seed mix-up or some other explanation.
TME204 F1-5	3610	TME204 x TME204 F1 progeny	susceptible	2019	leaf
TME204 F1-6	3636	TME204 x TME204 F1 progeny	susceptible	2019	leaf
TME204 F1-7	3639	TME204 x TME204 F1 progeny	resistant	2019	leaf
TME204 F1-8	3641	TME204 x TME204 F1 progeny	resistant	2019	leaf
TME419 WT		TME419 wildtype	resistant	2019	leaf
TME419 FEC Plant A		TME419-FEC	susceptible	2019	leaf
TME419 FEC Plant B		TME419-FEC	susceptible	2019	leaf
TME14 WT		TME14 wild type	resistant	2020	leaf	This line is resistant and based on phenotype and genotype, we suspect this line to be TME14 though it could be a closely related variety
TME14 F1-1	3548	TME14 x TME14 F1 progeny	resistant	2020	leaf
TME14 F1-2	3552	TME14 x TME14 F1 progeny	susceptible	2020	leaf
TME14 F1-3	3555	TME14 x TME14 F1 progeny	resistant	2020	leaf
TME14 F1-4	3557	TME14 x TME14 F1 progeny	susceptible	2020	leaf
TME14 F1-5	3558	TME14 x TME14 F1 progeny	resistant	2020	leaf
TME14 F1-6	3565	TME14 x TME14 F1 progeny	resistant	2020	leaf
60444 WT Plant A		60444 wildtype	susceptible	2019	leaf
60444 WT Plant B		60444 wildtype	susceptible	2020	leaf
60444 FEC		60444-FEC	susceptible	2019	FEC
60444 FEC Plant A		60444-FEC	susceptible	2020	leaf
60444 FEC Plant B		60444-FEC	susceptible	2020	leaf
NASE12 WT		NASE12 wildtype	resistant	2019	leaf
NASE14		NASE14 wildtype	resistant	2019	leaf
TME3 FEC A		TME3-FEC	susceptible	2020	FEC
TME3 FEC B		TME3-FEC	susceptible	2020	FEC
TME3 WT		TME3 wildtype	resistant	2019	leaf
TME7 FEC		TME7-FEC	susceptible	2020	FEC
TME7 FEC Plant A		TME7-FEC	susceptible	2019	leaf
TME7 FEC Plant B		TME7-FEC	susceptible	2019	leaf
TME7 TC Plant A		TME7-FEC	susceptible	2019	leaf	This line was originally expected to be resistant. However, it was later determined to be susceptible and so may be tissue culture derived. It is most likely TC derived TME7, but could be a closely related variety.
TME7 TC Plant B		TME7-FEC	susceptible	2020	leaf	This line was originally expected to be resistant. However, it was later determined to be susceptible and so may be tissue culture derived. It is most likely TC derived TME7, but could be a closely related variety.
TME8 OES Plant A		TME8-OES	susceptible	2020	leaf
TME8 OES Plant B		TME8-OES	susceptible	2020	leaf
TME8 WT		TME8 wildtype	resistant	2020	leaf
TME9 OES Plant A		TME9-OES	susceptible	2020	leaf
TME9 OES Plant B		TME9-OES	susceptible	2020	leaf
TME9 WT		TME9 wildtype	susceptible	2020	leaf
TMS-9102324 WT		TMS-9102324 wildtype	resistant	2019	leaf
