# Supplementary material for: Mutations in DNA polymerase δ subunit 1 co-segregate with CMD2-type resistance to Cassava Mosaic Geminiviruses
Source: Nat Commun. 2022 Jul 7;13:3933. doi: 10.1038/s41467-022-31414-0 (PMC9262879; doi:10.1038/s41467-022-31414-0)
Supplement: Supplementary file 5 — Supplementary data 3 [file 41467_2022_31414_MOESM5_ESM.xlsx]

## Sheet: 91-02324
Only chromosome XII SNPs are displayed. SNP of interest at bp position 9082802 (yellow background). Position relative to TME204 haplotype 1. See freebayes software for abbreviations of Information and Format
Chromosome	Position	Reference allele	Alternative alleles	Quality score	Information	Format	60444 WT Plant A	60444 WT Plant B	60444 FEC Plant A	60444 FEC Plant B	60444 FEC	TMS-9102324 WT	TME3 WT	TME3 FEC Plant A	TME3 FEC Plant B	TME7 TC Plant A	TME7 TC Plant B	TME7 FEC Plant A	TME7 FEC Plant B	TME7 FEC	TME8 WT	TME8 OES Plant A	TME8 OES Plant B	TME9 WT	TME9 OES Plant A	TME9 OES Plant B	TME14 WT	TME14 F1-1	TME14 F1-2	TME14 F1-3	TME14 F1-4	TME14 F1-5	TME14 F1-6	TME204 WT	TME204 OES Plant	TME204 F1-1	TME204 F1-2	TME204 F1-3	TME204 F1-4	TME204 F1-5	TME204 F1-6	TME204 F1-7	TME204 F1-8	TME419 WT	TME419 FEC Plant A	TME419 FEC Plant B	NASE12 WT	NASE14 WT
chromosomeXII	252578	GATCTG	GATCCG,GATTCG	58823.4	AB=0.379902,0.3375;ABP=156.355,39.7082;AC=82,1;AF=0.836735,0.0102041;AN=98;AO=4447,54;CIGAR=4M1X1M,3M2X1M;DP=5476;DPB=5477.17;DPRA=0,1.39229;EPP=435.391,3.17115;EPPR=38.9195;GTI=1;LEN=1,2;MEANALT=1.67347,3;MQM=19.3094,17.4815;MQMR=33.4691;NS=49;NUMALT=2;ODDS=2.27893;PAIRED=0.920846,1;PAIREDR=0.973872;PAO=0,0;PQA=0,0;PQR=66;PRO=2;QA=80263,901;QR=30399;RO=842;RPL=2351,30;RPP=34.762,4.45795;RPPR=12.…	GT:DP:AD:RO:QR:AO:QA:GL	1/1:146:0,146,0:0:0:146,0:2586,0:-199.526,-43.9504,0,-199.526,-43.9504,-199.526	1/1:244:0,244,0:0:0:244,0:4818,0:-382.664,-73.4513,0,-382.664,-73.4513,-382.664	1/1:106:0,106,0:0:0:106,0:2035,0:-161.844,-31.9092,0,-161.844,-31.9092,-161.844	1/1:92:0,92,0:0:0:92,0:1754,0:-138.927,-27.6948,0,-138.927,-27.6948,-138.927	1/1:123:0,123,0:0:0:123,0:2525,0:-202.963,-37.0267,0,-202.963,-37.0267,-202.963	1/2:160:0,66,54:0:0:66,54:1078,901:-116.608,-53.0926,-33.2247,-63.51,0,-47.2543	1/1:89:0,88,0:0:0:88,0:1427,0:-110.994,-26.4906,0,-110.994,-26.4906,-110.994	1/1:71:0,68,0:0:0:68,0:1248,0:-98.4035,-20.47,0,-98.4035,-20.47,-98.4035	1/1:138:0,134,0:0:0:134,0:2611,0:-208.473,-40.338,0,-208.473,-40.338,-208.473	1/1:124:0,121,0:0:0:121,0:1777,0:-133.255,-36.4246,0,-133.255,-36.4246,-133.255	1/1:165:0,161,0:0:0:161,0:2974,0:-235.29,-48.4658,0,-235.29,-48.4658,-235.29	1/1:167:0,160,0:0:0:160,0:2772,0:-219.514,-48.1648,0,-219.514,-48.1648,-219.514	1/1:136:1,129,0:1:37:129,0:2076,0:-157.286,-36.2163,0,-157.587,-38.8329,-160.188	1/1:102:1,99,0:1:37:99,0:1753,0:-134.509,-26.802,0,-134.81,-29.802,-137.734	1/1:137:0,131,0:0:0:131,0:2764,0:-222.667,-39.4349,0,-222.667,-39.4349,-222.667	1/1:109:0,107,0:0:0:107,0:2172,0:-173.495,-32.2102,0,-173.495,-32.2102,-173.495	1/1:215:1,204,0:1:37:204,0:3812,0:-302.677,-61.1786,0,-302.978,-61.4101,-303.217	1/1:61:0,61,0:0:0:61,0:1166,0:-92.9149,-18.3628,0,-92.9149,-18.3628,-92.9149	1/1:200:0,200,0:0:0:200,0:3978,0:-315.244,-60.206,0,-315.244,-60.206,-315.244	1/1:162:0,162,0:0:0:162,0:3064,0:-244.911,-48.7669,0,-244.911,-48.7669,-244.911	1/1:83:0,76,0:0:0:76,0:1022,0:-75.2658,-22.8783,0,-75.2658,-22.8783,-75.2658	0/0:161:122,39,0:122:4428:39,0:403,0:0,-19.0237,-320.85,-36.7257,-332.59,-350.152	1/1:71:0,71,0:0:0:71,0:1273,0:-101.56,-21.3731,0,-101.56,-21.3731,-101.56	1/1:35:0,21,0:0:0:21,0:143,0:-8.58742,-6.32163,0,-8.58742,-6.32163,-8.58742	1/1:46:0,42,0:0:0:42,0:700,0:-55.2767,-12.6433,0,-55.2767,-12.6433,-55.2767	1/1:201:0,194,0:0:0:194,0:3989,0:-322.08,-58.3998,0,-322.08,-58.3998,-322.08	1/1:78:0,78,0:0:0:78,0:1344,0:-105.012,-23.4803,0,-105.012,-23.4803,-105.012	0/1:58:34,24,0:34:1222:24,0:389,0:-12.6633,0,-76.7708,-22.8983,-83.9955,-106.685	0/1:70:44,25,0:44:1607:25,0:370,0:-7.496,0,-101.089,-20.7413,-108.615,-129.333	1/1:58:0,58,0:0:0:58,0:1020,0:-80.1414,-17.4597,0,-80.1414,-17.4597,-80.1414	0/1:111:79,32,0:79:2819:32,0:578,0:-12.2529,0,-179.382,-36.0342,-189.015,-224.851	0/1:97:63,33,0:63:2290:33,0:580,0:-16.7087,0,-138.495,-35.6736,-148.429,-184.005	0/0:74:58,16,0:58:2083:16,0:272,0:0,-0.666922,-130.459,-17.4597,-135.275,-151.889	1/1:29:0,29,0:0:0:29,0:471,0:-36.9635,-8.72987,0,-36.9635,-8.72987,-36.9635	0/1:125:76,47,0:76:2744:47,0:738,0:-20.5824,0,-177.758,-43.4607,-191.907,-235.281	0/1:61:35,26,0:35:1253:26,0:382,0:-10.9054,0,-69.8108,-21.4414,-77.6376,-98.8886	0/1:75:50,23,0:50:1784:23,0:501,0:-18.3543,0,-113.587,-33.4058,-120.511,-153.864	0/1:116:74,42,0:74:2659:42,0:710,0:-20.7472,0,-172.25,-43.0234,-184.893,-227.71	0/1:132:79,53,0:79:2843:53,0:884,0:-28.1754,0,-179.107,-51.9568,-195.062,-246.81	0/1:106:58,48,0:58:2090:48,0:811,0:-31.243,0,-124.714,-48.7027,-139.163,-187.896	1/1:107:0,103,0:0:0:103,0:1895,0:-148.056,-31.0061,0,-148.056,-31.0061,-148.056	1/1:80:0,79,0:0:0:79,0:1024,0:-75.9239,-23.7814,0,-75.9239,-23.7814,-75.9239
chromosomeXII	463631	G	T	5037.71	AB=0.425447;ABP=27.2937;AC=6;AF=0.0612245;AN=98;AO=217;CIGAR=1X;DP=4983;DPB=4983;DPRA=0.866507;EPP=3.82085;EPPR=66.4132;GTI=0;LEN=1;MEANALT=1.11111;MQM=41.9908;MQMR=41.9121;NS=49;NUMALT=1;ODDS=45.5098;PAIRED=0.976959;PAIREDR=0.962644;PAO=0;PQA=0;PQR=0;PRO=0;QA=7872;QR=174187;RO=4765;RPL=102;RPP=4.70145;RPPR=5.17995;RPR=115;RUN=1;SAF=118;SAP=6.62275;SAR=99;SRF=2366;SRP=3.50657;SRR=2399;TYPE=snp;te…	GT:DP:AD:RO:QR:AO:QA:GL	0/0:115:115,0:115:4141:0:0:0,-34.6184,-361.31	0/0:124:124,0:124:4562:0:0:0,-37.3277,-397.728	0/0:38:38,0:38:1394:0:0:0,-11.4391,-121.834	0/0:52:52,0:52:1924:0:0:0,-15.6536,-167.934	0/0:83:83,0:83:3047:0:0:0,-24.9855,-265.872	0/1:74:46,28:46:1702:28:1010:-66.0735,0,-126.322	0/0:101:101,0:101:3653:0:0:0,-30.404,-317.804	0/0:67:67,0:67:2441:0:0:0,-20.169,-213.055	0/0:85:84,1:84:3108:1:37:0,-22.0069,-267.426	0/0:183:183,0:183:6633:0:0:0,-55.0885,-578.439	0/0:135:135,0:135:4983:0:0:0,-40.639,-433.348	0/0:191:191,0:191:6915:0:0:0,-57.4967,-601.721	0/0:174:174,0:174:6388:0:0:0,-52.3792,-553.513	0/0:82:82,0:82:3022:0:0:0,-24.6845,-263.631	0/0:107:107,0:107:3911:0:0:0,-32.2102,-341.253	0/0:83:83,0:83:3047:0:0:0,-24.9855,-265.872	0/0:184:184,0:184:6758:0:0:0,-55.3895,-589.124	0/0:41:41,0:41:1517:0:0:0,-12.3422,-132.486	0/0:153:153,0:153:5561:0:0:0,-46.0576,-485.026	0/0:130:130,0:130:4810:0:0:0,-39.1339,-419.299	0/0:72:72,0:72:2652:0:0:0,-21.6742,-226.391	0/0:140:138,1:138:5082:1:37:0,-38.6205,-438.454	0/0:82:82,0:82:2960:0:0:0,-24.6845,-258.45	0/0:50:50,0:50:1826:0:0:0,-15.0515,-159.524	0/0:33:33,0:33:1197:0:0:0,-9.93399,-104.737	0/0:112:112,0:112:4118:0:0:0,-33.7154,-359.056	0/0:78:78,0:78:2874:0:0:0,-23.4803,-250.741	0/0:77:77,0:77:2825:0:0:0,-23.1793,-246.536	0/0:71:71,0:71:2589:0:0:0,-21.3731,-225.946	0/0:87:87,0:87:3171:0:0:0,-26.1896,-276.748	0/0:85:84,1:84:3084:1:11:0,-24.4879,-266.912	0/0:120:120,0:120:4340:0:0:0,-36.1236,-376.512	0/0:57:57,0:57:2073:0:0:0,-17.1587,-181.101	0/0:104:104,0:104:3824:0:0:0,-31.3071,-333.496	0/0:110:110,0:110:3936:0:0:0,-33.1133,-341.274	0/0:83:83,0:83:3059:0:0:0,-24.9855,-266.854	0/0:91:91,0:91:3343:0:0:0,-27.3937,-289.488	0/0:172:172,0:172:6256:0:0:0,-51.7772,-545.82	0/0:165:165,0:165:6009:0:0:0,-49.6699,-524.243	0/0:177:177,0:177:6373:0:0:0,-53.2823,-554.719	0/0:70:70,0:70:2554:0:0:0,-21.0721,-222.944	0/1:83:42,41:42:1542:41:1455:-102.261,0,-108.655
chromosomeXII	661810	T	C	9365.26	AB=0.512295;ABP=3.97144;AC=6;AF=0.0612245;AN=98;AO=376;CIGAR=1X;DP=7180;DPB=7180;DPRA=0.801389;EPP=4.88146;EPPR=58.2893;GTI=0;LEN=1;MEANALT=1.14286;MQM=41.9362;MQMR=41.9435;NS=49;NUMALT=1;ODDS=58.8527;PAIRED=0.962766;PAIREDR=0.955722;PAO=0;PQA=0;PQR=0;PRO=0;QA=13558;QR=248582;RO=6798;RPL=205;RPP=9.68642;RPPR=50.6038;RPR=171;RUN=1;SAF=166;SAP=14.1911;SAR=210;SRF=3289;SRP=18.4706;SRR=3509;TYPE=snp;…	GT:DP:AD:RO:QR:AO:QA:GL	0/0:126:126,0:126:4540:0:0:0,-37.9298,-396.273	0/0:209:209,0:209:7697:0:0:0,-62.9153,-670.943	0/0:85:85,0:85:3133:0:0:0,-25.5875,-273.299	0/0:80:80,0:80:2898:0:0:0,-24.0824,-252.987	0/0:125:125,0:125:4599:0:0:0,-37.6287,-399.868	0/1:104:38,66:38:1394:66:2367:-175.529,0,-90.5274	0/0:100:100,0:100:3650:0:0:0,-30.103,-318.422	0/0:95:95,0:95:3489:0:0:0,-28.5978,-304.272	0/0:124:124,0:124:4562:0:0:0,-37.3277,-396.646	0/0:178:178,0:178:6414:0:0:0,-53.5833,-559.707	0/0:233:233,0:233:8559:0:0:0,-70.14,-746.052	0/0:215:215,0:215:7855:0:0:0,-64.7214,-682.579	0/0:206:205,0:205:7441:0:0:0,-61.7111,-649.011	0/0:103:103,0:103:3787:0:0:0,-31.0061,-330.325	0/0:234:234,0:234:8584:0:0:0,-70.441,-748.294	0/0:156:156,0:156:5722:0:0:0,-46.9607,-498.89	0/0:294:293,0:293:10805:0:0:0,-88.2018,-941.533	0/0:56:56,0:56:2072:0:0:0,-16.8577,-180.825	0/0:245:245,0:245:8979:0:0:0,-73.7523,-782.762	0/0:215:215,0:215:7955:0:0:0,-64.7214,-693.222	0/0:125:125,0:125:4589:0:0:0,-37.6287,-400.242	0/0:339:339,0:339:12483:0:0:0,-102.049,-1087.82	0/0:102:102,0:102:3774:0:0:0,-30.7051,-329.065	0/0:126:126,0:126:4650:0:0:0,-37.9298,-405.427	0/0:75:75,0:75:2763:0:0:0,-22.5772,-241.073	0/0:191:191,0:191:7031:0:0:0,-57.4967,-612.936	0/0:189:189,0:189:6981:0:0:0,-56.8947,-608.453	0/0:80:80,0:80:2910:0:0:0,-24.0824,-253.917	0/0:88:88,0:88:3182:0:0:0,-26.4906,-277.787	0/0:114:113,1:113:4059:1:37:0,-30.7367,-349.576	0/0:122:122,0:122:4388:0:0:0,-36.7257,-382.837	0/0:126:126,0:126:4626:0:0:0,-37.9298,-403.465	0/0:70:70,0:70:2564:0:0:0,-21.0721,-222.535	0/0:133:132,0:132:4798:0:0:0,-39.736,-418.492	0/0:124:124,0:124:4462:0:0:0,-37.3277,-389.231	0/0:94:94,0:94:3454:0:0:0,-28.2968,-301.321	0/0:108:108,0:108:3882:0:0:0,-32.5112,-338.752	0/0:172:172,0:172:6290:0:0:0,-51.7772,-548.491	0/0:184:184,0:184:6626:0:0:0,-55.3895,-577.2	0/0:227:227,0:227:8139:0:0:0,-68.3338,-710.207	0/0:103:101,0:101:3639:0:0:0,-30.404,-317.604	0/1:92:47,45:47:1727:45:1565:-109.273,0,-123.144
chromosomeXII	673063	AGACTG	AGACTT,AGACTA,AGATTT	40158.2	AB=0.497692,0.472125,0.50346;ABP=3.07043,10.758,3.07041;AC=53,14,6;AF=0.540816,0.142857,0.0612245;AN=98;AO=1924,742,291;CIGAR=5M1X,5M1X,3M1X1M1X;DP=4362;DPB=4386.33;DPRA=0.889719,1.53193,1.28191;EPP=20.364,41.0433,3.61473;EPPR=6.88865;GTI=1;LEN=1,1,6;MEANALT=1.91176,2.5,2;MQM=20.0421,17.2534,18.5979;MQMR=41.9651;NS=49;NUMALT=3;ODDS=1.30314;PAIRED=0.976091,0.884097,0.95189;PAIREDR=0.956589;PAO=51.…	GT:DP:AD:RO:QR:AO:QA:GL	0/1:106:59,47,0,0:59:2085:47,0,0:1715,0,0:-65.9225,0,-151.072,-83.6833,-165.22,-248.681,-83.6833,-165.22,-248.681,-248.681	0/1:144:73,71,0,0:73:2621:71,0,0:2603,0,0:-74.4024,0,-186.043,-96.3775,-207.416,-303.703,-96.3775,-207.416,-303.703,-303.703	0/1:61:29,32,0,0:29:1059:32,0,0:1184,0,0:-37.6787,0,-74.3771,-46.4085,-84.01,-130.141,-46.4085,-84.01,-130.141,-130.141	0/1:66:35,31,0,0:35:1259:31,0,0:1147,0,0:-40.107,0,-90.5581,-50.6431,-99.89,-150.255,-50.6431,-99.89,-150.255,-150.255	0/1:102:53,49,0,0:53:1894:49,0,0:1792,0,0:-46.7494,0,-135.086,-62.7039,-149.836,-212.456,-62.7039,-149.836,-212.456,-212.456	1/3:78:0,36,0,42:0:0:36,0,42:1332,0,1508:-120.724,-47.9578,-37.1207,-120.724,-47.9578,-120.724,-72.9785,0,-72.9785,-60.3352	1/1:51:0,48,0,0:0:0:48,0,0:1764,0,0:-98.0463,-14.4494,0,-98.0463,-14.4494,-98.0463,-98.0463,-14.4494,-98.0463,-98.0463	1/1:44:0,42,0,0:0:0:42,0,0:1554,0,0:-67.3651,-12.6433,0,-67.3651,-12.6433,-67.3651,-67.3651,-12.6433,-67.3651,-67.3651	1/1:61:0,60,0,0:0:0:60,0,0:2182,0,0:-96.2795,-18.0618,0,-96.2795,-18.0618,-96.2795,-96.2795,-18.0618,-96.2795,-96.2795	1/1:88:0,82,0,0:0:0:82,0,0:2852,0,0:-150.788,-24.6845,0,-150.788,-24.6845,-150.788,-150.788,-24.6845,-150.788,-150.788	1/1:88:0,84,0,0:0:0:84,0,0:3075,0,0:-141.565,-25.2865,0,-141.565,-25.2865,-141.565,-141.565,-25.2865,-141.565,-141.565	1/1:95:0,87,0,0:0:0:87,0,0:3120,0,0:-173.347,-26.1896,0,-173.347,-26.1896,-173.347,-173.347,-26.1896,-173.347,-173.347	1/1:87:0,76,1,0:0:0:76,1,0:2704,37,0:-148.192,-22.8783,0,-146.438,-21.1114,-146.137,-148.192,-22.8783,-146.438,-148.192	1/1:55:1,53,0,0:1:37:53,0,0:1880,0,0:-90.07,-12.869,0,-90.3711,-15.9546,-93.2957,-90.3711,-15.9546,-93.2957,-93.2957	1/1:95:0,92,0,0:0:0:92,0,0:3380,0,0:-140.805,-27.6948,0,-140.805,-27.6948,-140.805,-140.805,-27.6948,-140.805,-140.805	1/1:49:0,47,0,0:0:0:47,0,0:1691,0,0:-86.0814,-14.1484,0,-86.0814,-14.1484,-86.0814,-86.0814,-14.1484,-86.0814,-86.0814	1/1:125:0,118,0,0:0:0:118,0,0:4342,0,0:-204.962,-35.5215,0,-204.962,-35.5215,-204.962,-204.962,-35.5215,-204.962,-204.962	1/1:25:0,24,0,0:0:0:24,0,0:888,0,0:-40.663,-7.22472,0,-40.663,-7.22472,-40.663,-40.663,-7.22472,-40.663,-40.663	1/1:95:0,95,0,0:0:0:95,0,0:3470,0,0:-160.078,-28.5979,0,-160.078,-28.5979,-160.078,-160.078,-28.5979,-160.078,-160.078	1/1:75:0,71,0,0:0:0:71,0,0:2615,0,0:-116.834,-21.3731,0,-116.834,-21.3731,-116.834,-116.834,-21.3731,-116.834,-116.834	1/1:34:0,30,0,0:0:0:30,0,0:1101,0,0:-44.7536,-9.0309,0,-44.7536,-9.0309,-44.7536,-44.7536,-9.0309,-44.7536,-44.7536	0/0:136:133,0,0,0:133:4753:0,0,0:0,0,0:0,-40.037,-415.988,-40.037,-415.988,-415.988,-40.037,-415.988,-415.988,-415.988	1/1:45:0,45,0,0:0:0:45,0,0:1629,0,0:-76.9956,-13.5464,0,-76.9956,-13.5464,-76.9956,-76.9956,-13.5464,-76.9956,-76.9956	1/1:87:0,87,0,0:0:0:87,0,0:3163,0,0:-138.667,-26.1896,0,-138.667,-26.1896,-138.667,-138.667,-26.1896,-138.667,-138.667	1/1:28:0,23,0,0:0:0:23,0,0:833,0,0:-34.2314,-6.92369,0,-34.2314,-6.92369,-34.2314,-34.2314,-6.92369,-34.2314,-34.2314	1/1:77:0,67,0,0:0:0:67,0,0:2479,0,0:-110.003,-20.169,0,-110.003,-20.169,-110.003,-110.003,-20.169,-110.003,-110.003	1/2:115:0,60,55,0:0:0:60,55,0:2208,2008,0:-131.996,-52.5633,-34.5015,-79.4056,0,-62.8489,-131.996,-52.5633,-79.4056,-131.996	0/2:71:37,0,34,0:37:1272:0,34,0:0,1180,0:-29.0941,-40.2323,-140.8,0,-100.642,-90.4072,-40.2323,-140.8,-100.642,-140.8	0/2:65:34,0,29,0:34:1197:0,29,0:0,1031,0:-19.5558,-29.7908,-124.568,0,-94.8487,-86.1188,-29.7908,-124.568,-94.8487,-124.568	2/2:89:0,0,87,0:0:0:0,87,0:0,3034,0:-133.782,-133.782,-133.782,-26.1896,-26.1896,0,-133.782,-133.782,-26.1896,-133.782	0/0:97:94,0,1,0:94:3356:0,1,0:0,37,0:0,-28.2968,-292.767,-26.4142,-290.928,-290.627,-28.2968,-292.767,-290.928,-292.767	0/2:95:47,0,48,0:47:1625:0,48,0:0,1669,0:-44.0856,-58.2341,-186.783,0,-128.802,-114.353,-58.2341,-186.783,-128.802,-186.783	0/0:67:67,0,0,0:67:2342:0,0,0:0,0,0:0,-20.169,-204.717,-20.169,-204.717,-204.717,-20.169,-204.717,-204.717,-204.717	2/2:112:0,0,111,0:0:0:0,111,0:0,3971,0:-172.259,-172.259,-172.259,-33.4143,-33.4143,0,-172.259,-172.259,-33.4143,-172.259	0/0:116:114,1,0,0:114:4000:1,0,0:11,0,0:0,-33.6287,-349.765,-34.3174,-350.066,-350.753,-34.3174,-350.066,-350.753,-350.753	0/2:80:35,0,45,0:35:1233:0,45,0:0,1640,0:-46.5929,-57.129,-154.693,0,-97.7848,-84.2385,-57.129,-154.693,-97.7848,-154.693	0/2:91:49,0,39,0:49:1738:0,39,0:0,1413,0:-33.9519,-48.7024,-186.256,0,-137.582,-125.842,-48.7024,-186.256,-137.582,-186.256	0/2:140:72,0,64,0:72:2523:0,64,0:0,2095,0:-50.4212,-72.0954,-271.577,0,-199.533,-180.267,-72.0954,-271.577,-199.533,-271.577	0/2:165:76,0,87,0:76:2684:0,87,0:0,3124,0:-80.2893,-103.168,-315.453,0,-212.393,-186.204,-103.168,-315.453,-212.393,-315.453	0/2:180:96,0,78,0:96:3389:0,78,0:0,2738,0:-74.1819,-103.081,-371.167,0,-268.125,-244.645,-103.081,-371.167,-268.125,-371.167	0/0:50:45,0,0,0:45:1599:0,0,0:0,0,0:0,-13.5463,-140.317,-13.5463,-140.317,-140.317,-13.5463,-140.317,-140.317,-140.317	1/3:74:0,32,0,42:0:0:32,0,42:1160,0,1509:-109.955,-62.5627,-52.9298,-109.955,-62.5627,-109.955,-47.5329,0,-47.5329,-34.8897
chromosomeXII	748327	G	A	6534.05	AB=0.486772;ABP=3.872;AC=6;AF=0.0612245;AN=98;AO=276;CIGAR=1X;DP=5239;DPB=5239;DPRA=0.869756;EPP=5.55942;EPPR=99.328;GTI=0;LEN=1;MEANALT=1.16667;MQM=40.5616;MQMR=41.3269;NS=49;NUMALT=1;ODDS=35.3001;PAIRED=0.927536;PAIREDR=0.949788;PAO=0;PQA=0;PQR=0;PRO=0;QA=9925;QR=179231;RO=4959;RPL=164;RPP=24.2844;RPPR=823.678;RPR=112;RUN=1;SAF=127;SAP=6.81824;SAR=149;SRF=2352;SRP=31.4838;SRR=2607;TYPE=snp;tech…	GT:DP:AD:RO:QR:AO:QA:GL	0/0:135:135,0:135:4857:0:0:0,-40.639,-422.205	0/0:125:125,0:125:4539:0:0:0,-37.6287,-395.835	0/0:43:43,0:43:1567:0:0:0,-12.9443,-136.965	0/0:32:32,0:32:1148:0:0:0,-9.63296,-100.531	0/0:96:96,0:96:3502:0:0:0,-28.8989,-304.345	0/1:92:47,45:47:1739:45:1559:-105.965,0,-120.513	0/0:109:108,0:108:3908:0:0:0,-32.5112,-332.36	0/0:59:59,0:59:2109:0:0:0,-17.7608,-182.981	0/0:69:69,0:69:2515:0:0:0,-20.7711,-216.728	0/0:166:165,0:165:5935:0:0:0,-49.6699,-509.342	0/0:125:125,0:125:4541:0:0:0,-37.6287,-393.47	0/0:239:239,0:239:8581:0:0:0,-71.9462,-735.291	0/0:177:177,0:177:6401:0:0:0,-53.2823,-549.391	0/0:73:73,0:73:2653:0:0:0,-21.9752,-227.815	0/0:119:119,0:119:4341:0:0:0,-35.8226,-376.611	0/0:84:84,0:84:3072:0:0:0,-25.2865,-266.355	0/0:162:162,0:162:5870:0:0:0,-48.7669,-506.345	0/0:39:39,0:39:1405:0:0:0,-11.7402,-122.612	0/0:164:164,0:164:5992:0:0:0,-49.3689,-519.239	0/0:109:109,0:109:3961:0:0:0,-32.8123,-341.455	0/0:37:37,0:37:1357:0:0:0,-11.1381,-118.354	0/0:190:190,0:190:6922:0:0:0,-57.1957,-594.965	0/0:55:55,0:55:1983:0:0:0,-16.5566,-172.87	0/0:75:75,0:75:2737:0:0:0,-22.5772,-238.579	0/0:29:29,0:29:1061:0:0:0,-8.72987,-92.6708	0/0:99:99,0:99:3625:0:0:0,-29.802,-314.84	0/0:71:71,0:71:2615:0:0:0,-21.3731,-228.079	0/0:98:98,0:98:3552:0:0:0,-29.5009,-308.618	0/0:90:90,0:90:3194:0:0:0,-27.0927,-276.265	0/0:86:86,0:86:3084:0:0:0,-25.8886,-265.622	0/0:114:114,0:114:4168:0:0:0,-34.3174,-363.539	0/0:137:137,0:137:4971:0:0:0,-41.2411,-432.345	0/0:80:80,0:80:2924:0:0:0,-24.0824,-254.053	0/0:132:132,0:132:4646:0:0:0,-39.736,-396.866	0/0:149:149,0:149:5453:0:0:0,-44.8535,-475.572	0/0:92:92,0:92:3328:0:0:0,-27.6948,-290.096	0/0:107:107,0:107:3869:0:0:0,-32.2102,-333.78	0/0:155:155,0:155:5473:0:0:0,-46.6596,-475.889	0/0:168:168,0:168:6002:0:0:0,-50.573,-516.051	0/0:174:173,0:173:6239:0:0:0,-52.0782,-540.356	0/0:105:105,0:105:3763:0:0:0,-31.6081,-326.578	0/1:85:45,39:45:1627:39:1392:-90.5764,0,-116.547
chromosomeXII	787988	A	C	10216.8	AB=0.522936;ABP=6.49661;AC=6;AF=0.0612245;AN=98;AO=400;CIGAR=1X;DP=7640;DPB=7640;DPRA=0.904654;EPP=8.56927;EPPR=62.6871;GTI=0;LEN=1;MEANALT=1;MQM=41.765;MQMR=41.9338;NS=49;NUMALT=1;ODDS=82.8357;PAIRED=0.94;PAIREDR=0.951644;PAO=0;PQA=0;PQR=0;PRO=0;QA=14674;QR=259178;RO=7238;RPL=194;RPP=3.79203;RPPR=6.64042;RPR=206;RUN=1;SAF=204;SAP=3.35774;SAR=196;SRF=3700;SRP=10.8838;SRR=3538;TYPE=snp;technology.…	GT:DP:AD:RO:QR:AO:QA:GL	0/0:114:114,0:114:4008:0:0:0,-34.3174,-349.064	0/0:238:237,1:237:8623:1:11:0,-70.5455,-750.875	0/0:95:95,0:95:3467:0:0:0,-28.5978,-302.581	0/0:106:106,0:106:3848:0:0:0,-31.9092,-334.626	0/0:121:121,0:121:4365:0:0:0,-36.4246,-379.837	0/1:105:52,53:52:1838:53:1949:-136.226,0,-129.176	0/0:95:95,0:95:3393:0:0:0,-28.5978,-296.42	0/0:127:127,0:127:4547:0:0:0,-38.2308,-395.598	0/0:161:161,0:161:5857:0:0:0,-48.4658,-510.807	0/0:155:155,0:155:5497:0:0:0,-46.6596,-478.78	0/0:312:312,0:312:11180:0:0:0,-93.9214,-975.193	0/0:240:240,0:240:8434:0:0:0,-72.2472,-736.448	0/0:154:154,0:154:5448:0:0:0,-46.3586,-475.556	0/0:134:134,0:134:4896:0:0:0,-40.338,-427.011	0/0:222:221,0:221:8079:0:0:0,-66.5276,-704.327	0/0:175:175,0:175:6291:0:0:0,-52.6802,-549.006	0/0:305:305,0:305:11117:0:0:0,-91.8141,-969.528	0/0:96:96,0:96:3528:0:0:0,-28.8989,-307.767	0/0:252:252,0:252:9148:0:0:0,-75.8596,-796.488	0/0:192:192,0:192:6940:0:0:0,-57.7978,-605.26	0/0:143:143,0:143:5231:0:0:0,-43.0473,-456.287	0/0:338:338,0:338:12182:0:0:0,-101.748,-1062.47	0/0:137:137,0:137:4957:0:0:0,-41.2411,-432.482	0/0:183:183,0:183:6581:0:0:0,-55.0885,-574.022	0/0:96:96,0:96:3516:0:0:0,-28.8989,-306.785	0/0:220:220,0:220:8044:0:0:0,-66.2266,-700.406	0/0:228:228,0:228:8152:0:0:0,-68.6348,-711.468	0/0:98:98,0:98:3326:0:0:0,-29.5009,-290.934	0/0:100:100,0:100:3512:0:0:0,-30.103,-306.809	0/0:103:103,0:103:3543:0:0:0,-31.0061,-306.543	0/0:108:108,0:108:3836:0:0:0,-32.5112,-333.913	0/0:121:121,0:121:4329:0:0:0,-36.4246,-377.976	0/0:100:100,0:100:3434:0:0:0,-30.103,-300.103	0/0:89:89,0:89:3133:0:0:0,-26.7917,-272.697	0/0:134:133,0:133:4633:0:0:0,-40.037,-403.187	0/0:109:109,0:109:3767:0:0:0,-32.8123,-329.108	0/0:119:119,0:119:4225:0:0:0,-35.8226,-363.688	0/0:160:160,0:160:5566:0:0:0,-48.1648,-486.057	0/0:168:168,0:168:5970:0:0:0,-50.573,-520.136	0/0:212:212,0:212:7568:0:0:0,-63.8184,-660.289	0/0:115:115,0:115:3979:0:0:0,-34.6184,-346.206	0/1:98:41,57:41:1415:57:2097:-153.564,0,-93.1308
chromosomeXII	835904	T	C	810.335	AB=0.525773;ABP=3.56996;AC=1;AF=0.0102041;AN=98;AO=51;CIGAR=1X;DP=4350;DPB=4350;DPRA=1.09476;EPP=3.3935;EPPR=561.216;GTI=0;LEN=1;MEANALT=1;MQM=29.098;MQMR=37.0803;NS=49;NUMALT=1;ODDS=29.7058;PAIRED=0.686275;PAIREDR=0.871306;PAO=0;PQA=0;PQR=0;PRO=0;QA=1837;QR=152769;RO=4297;RPL=29;RPP=5.09662;RPPR=254.18;RPR=22;RUN=1;SAF=20;SAP=8.16222;SAR=31;SRF=1563;SRP=695.962;SRR=2734;TYPE=snp;technology.illum…	GT:DP:AD:RO:QR:AO:QA:GL	0/0:121:121,0:121:4341:0:0:0,-36.4246,-341.972	0/0:110:110,0:110:4032:0:0:0,-33.1133,-323.337	0/0:34:34,0:34:1246:0:0:0,-10.235,-95.7706	0/0:36:36,0:36:1296:0:0:0,-10.8371,-99.677	0/0:54:54,0:54:1924:0:0:0,-16.2556,-157.665	0/1:97:46,51:46:1654:51:1837:-90.0927,0,-90.0042	0/0:95:95,0:95:3351:0:0:0,-28.5978,-270.156	0/0:48:48,0:48:1688:0:0:0,-14.4494,-126.267	0/0:75:75,0:75:2623:0:0:0,-22.5772,-204.99	0/0:162:162,0:162:5734:0:0:0,-48.7669,-441.547	0/0:110:110,0:110:3982:0:0:0,-33.1133,-306.206	0/0:219:219,0:219:7755:0:0:0,-65.9256,-616.205	0/0:170:170,0:170:5966:0:0:0,-51.1751,-470.748	0/0:61:61,0:61:2181:0:0:0,-18.3628,-161.953	0/0:81:81,0:81:2935:0:0:0,-24.3834,-232.073	0/0:67:67,0:67:2441:0:0:0,-20.169,-196.57	0/0:145:145,0:145:5171:0:0:0,-43.6493,-413.735	0/0:36:36,0:36:1284:0:0:0,-10.8371,-96.492	0/0:139:139,0:139:4985:0:0:0,-41.8432,-399.201	0/0:124:124,0:124:4474:0:0:0,-37.3277,-345.001	0/0:45:45,0:45:1639:0:0:0,-13.5463,-128.561	0/0:172:172,0:172:6138:0:0:0,-51.7772,-531.498	0/0:64:64,0:64:2356:0:0:0,-19.2659,-192.067	0/0:50:50,0:50:1722:0:0:0,-15.0515,-110.141	0/0:22:22,0:22:814:0:0:0,-6.62266,-58.6145	0/0:63:63,0:63:2281:0:0:0,-18.9649,-160.417	0/0:44:44,0:44:1540:0:0:0,-13.2453,-99.979	0/0:70:70,0:70:2426:0:0:0,-21.0721,-206.824	0/0:60:60,0:60:2070:0:0:0,-18.0618,-173.34	0/0:32:32,0:32:1068:0:0:0,-9.63296,-82.5942	0/0:103:103,0:103:3697:0:0:0,-31.0061,-322.638	0/0:97:97,0:97:3491:0:0:0,-29.1999,-290.61	0/0:88:88,0:88:3170:0:0:0,-26.4906,-276.754	0/0:53:53,0:53:1789:0:0:0,-15.9546,-138.661	0/0:138:138,0:138:4862:0:0:0,-41.5421,-422.64	0/0:50:50,0:50:1722:0:0:0,-15.0515,-144.292	0/0:65:65,0:65:2267:0:0:0,-19.5669,-189.432	0/0:122:122,0:122:4366:0:0:0,-36.7257,-368.33	0/0:134:134,0:134:4776:0:0:0,-40.338,-407.64	0/0:122:122,0:122:4294:0:0:0,-36.7257,-367.608	0/0:101:101,0:101:3675:0:0:0,-30.404,-317.312	0/0:83:83,0:83:2885:0:0:0,-24.9855,-201.226
chromosomeXII	836074	TTTTTTTTTAAAATTC	TTTTTTAAAAAAATTC,TTTC,TTTTTTTTAAAAAATTC,TTTTTTTTAAAAATTC,ATTTTTAAAAAAATTC,TTTTTTTAAAAAAATTC	63559.5	AB=0.496228,0.495244,0.442222,0.519512,0.383333,0.526316;ABP=3.23961,3.32012,29.1066,4.36615,10.1038,3.46745;AC=40,19,14,7,1,1;AF=0.408163,0.193878,0.142857,0.0714286,0.0102041,0.0102041;AN=98;AO=1381,781,555,213,23,40;CIGAR=6M3X7M,1M12D3M,8M1X1I7M,8M1X7M,1X5M3X7M,7M1X1I1X7M;DP=3842;DPB=3461.5;DPRA=0.804036,1.10667,1.23849,0.780952,0.8,1.01333;EPP=125.407,141.276,29.9639,5.95657,3.86001,3.87889;E…	GT:DP:AD:RO:QR:AO:QA:GL	1/4:92:0,49,0,0,42,0,0:0:0:49,0,0,42,0,0:1485,0,0,1480,0,0:-226.199,-116.512,-101.762,-226.199,-116.512,-226.199,-226.199,-116.512,-226.199,-226.199,-109.628,0,-109.628,-109.628,-96.9848,-226.199,-116.512,-226.199,-226.199,-109.628,-226.199,-226.199,-116.512,-226.199,-226.199,-109.628,-226.199,-226.199	1/4:81:0,39,0,0,42,0,0:0:0:39,0,0,42,0,0:1269,0,0,1528,0,0:-216.066,-120.224,-108.484,-216.066,-120.224,-216.066,-216.066,-120.224,-216.066,-216.066,-95.573,0,-95.573,-95.573,-82.9298,-216.066,-120.224,-216.066,-216.066,-95.573,-216.066,-216.066,-120.224,-216.066,-216.066,-95.573,-216.066,-216.066	1/4:11:0,8,0,0,2,0,0:0:0:8,0,0,2,0,0:244,0,0,74,0,0:-24.0508,-5.90928,-3.50104,-24.0508,-5.90928,-24.0508,-24.0508,-5.90928,-24.0508,-24.0508,-18.194,0,-18.194,-18.194,-17.5919,-24.0508,-5.90928,-24.0508,-24.0508,-18.194,-24.0508,-24.0508,-5.90928,-24.0508,-24.0508,-18.194,-24.0508,-24.0508	1/4:23:0,5,0,0,18,0,0:0:0:5,0,0,18,0,0:128,0,0,666,0,0:-61.4307,-52.5684,-51.0633,-61.4307,-52.5684,-61.4307,-61.4307,-52.5684,-61.4307,-61.4307,-8.78132,0,-8.78132,-8.78132,-3.36278,-61.4307,-52.5684,-61.4307,-61.4307,-8.78132,-61.4307,-61.4307,-52.5684,-61.4307,-61.4307,-8.78132,-61.4307,-61.4307	1/4:38:0,16,0,0,21,0,0:0:0:16,0,0,21,0,0:494,0,0,765,0,0:-96.8286,-60.3918,-55.5753,-96.8286,-60.3918,-96.8286,-96.8286,-60.3918,-96.8286,-96.8286,-36.4226,0,-36.4226,-36.4226,-30.101,-96.8286,-60.3918,-96.8286,-96.8286,-36.4226,-96.8286,-96.8286,-60.3918,-96.8286,-96.8286,-36.4226,-96.8286,-96.8286	1/6:76:0,35,0,0,0,0,40:0:0:35,0,0,0,0,40:1076,0,0,0,0,1238:-172.733,-92.3577,-81.8217,-172.733,-92.3577,-172.733,-172.733,-92.3577,-172.733,-172.733,-172.733,-92.3577,-172.733,-172.733,-172.733,-172.733,-92.3577,-172.733,-172.733,-172.733,-172.733,-80.3312,0,-80.3312,-80.3312,-80.3312,-80.3312,-68.29	1/2:80:0,27,52,0,0,0,0:0:0:27,52,0,0,0,0:866,1169,0,0,0,0:-150.059,-84.9897,-76.8619,-64.8731,0,-49.2195,-150.059,-84.9897,-64.8731,-150.059,-150.059,-84.9897,-64.8731,-150.059,-150.059,-150.059,-84.9897,-64.8731,-150.059,-150.059,-150.059,-150.059,-84.9897,-64.8731,-150.059,-150.059,-150.059,-150.059	1/2:49:0,24,25,0,0,0,0:0:0:24,25,0,0,0,0:699,708,0,0,0,0:-104.555,-53.4544,-46.2297,-50.9955,0,-43.4697,-104.555,-53.4544,-50.9955,-104.555,-104.555,-53.4544,-50.9955,-104.555,-104.555,-104.555,-53.4544,-50.9955,-104.555,-104.555,-104.555,-104.555,-53.4544,-50.9955,-104.555,-104.555,-104.555,-104.555	1/2:70:0,35,34,0,0,0,0:0:0:35,34,0,0,0,0:967,905,0,0,0,0:-136.379,-66.3904,-55.8544,-70.0047,0,-59.7697,-136.379,-66.3904,-70.0047,-136.379,-136.379,-66.3904,-70.0047,-136.379,-136.379,-136.379,-66.3904,-70.0047,-136.379,-136.379,-136.379,-136.379,-66.3904,-70.0047,-136.379,-136.379,-136.379,-136.379	1/2:143:0,74,67,0,0,0,0:0:0:74,67,0,0,0,0:2266,1423,0,0,0,0:-271.062,-101.824,-79.5475,-169.151,0,-148.982,-271.062,-101.824,-169.151,-271.062,-271.062,-101.824,-169.151,-271.062,-271.062,-271.062,-101.824,-169.151,-271.062,-271.062,-271.062,-271.062,-101.824,-169.151,-271.062,-271.062,-271.062,-271.062	1/2:68:0,39,29,0,0,0,0:0:0:39,29,0,0,0,0:1285,748,0,0,0,0:-153.218,-56.3796,-44.6394,-96.9305,0,-88.2007,-153.218,-56.3796,-96.9305,-153.218,-153.218,-56.3796,-96.9305,-153.218,-153.218,-153.218,-56.3796,-96.9305,-153.218,-153.218,-153.218,-153.218,-56.3796,-96.9305,-153.218,-153.218,-153.218,-153.218	1/2:173:0,99,73,0,0,0,0:0:0:99,73,0,0,0,0:3072,1798,0,0,0,0:-360.449,-131.862,-102.061,-228.298,0,-206.323,-360.449,-131.862,-228.298,-360.449,-360.449,-131.862,-228.298,-360.449,-360.449,-360.449,-131.862,-228.298,-360.449,-360.449,-360.449,-360.449,-131.862,-228.298,-360.449,-360.449,-360.449,-360.449	1/2:151:1,80,68,0,0,0,0:1:36:80,68,0,0,0,0:2412,1805,0,0,0,0:-309.959,-130.696,-109.466,-176.5,0,-158.882,-310.26,-133.548,-179.352,-313.112,-310.26,-133.548,-179.352,-313.112,-313.112,-310.26,-133.548,-179.352,-313.112,-313.112,-313.112,-310.26,-133.548,-179.352,-313.112,-313.112,-313.112,-313.112	1/2:42:2,21,19,0,0,0,0:2:73:21,19,0,0,0,0:652,542,0,0,0,0:-81.5108,-33.9217,-33.3802,-42.2383,0,-42.2964,-82.1129,-39.7018,-48.016,-87.8892,-82.1129,-39.7018,-48.016,-87.8892,-87.8892,-82.1129,-39.7018,-48.016,-87.8892,-87.8892,-87.8892,-82.1129,-39.7018,-48.016,-87.8892,-87.8892,-87.8892,-87.8892	1/2:77:0,37,40,0,0,0,0:0:0:37,40,0,0,0,0:1204,1109,0,0,0,0:-173.793,-83.0144,-71.8762,-90.6601,0,-78.6189,-173.793,-83.0144,-90.6601,-173.793,-173.793,-83.0144,-90.6601,-173.793,-173.793,-173.793,-83.0144,-90.6601,-173.793,-173.793,-173.793,-173.793,-83.0144,-90.6601,-173.793,-173.793,-173.793,-173.793	1/2:44:0,19,25,0,0,0,0:0:0:19,25,0,0,0,0:660,752,0,0,0,0:-107.371,-56.5196,-50.8,-50.9686,0,-43.4428,-107.371,-56.5196,-50.9686,-107.371,-107.371,-56.5196,-50.9686,-107.371,-107.371,-107.371,-56.5196,-50.9686,-107.371,-107.371,-107.371,-107.371,-56.5196,-50.9686,-107.371,-107.371,-107.371,-107.371	1/2:127:0,71,56,0,0,0,0:0:0:71,56,0,0,0,0:2362,1648,0,0,0,0:-302.345,-123.041,-101.668,-178.702,0,-161.844,-302.345,-123.041,-178.702,-302.345,-302.345,-123.041,-178.702,-302.345,-302.345,-302.345,-123.041,-178.702,-302.345,-302.345,-302.345,-302.345,-123.041,-178.702,-302.345,-302.345,-302.345,-302.345	1/2:24:0,11,13,0,0,0,0:0:0:11,13,0,0,0,0:394,366,0,0,0,0:-58.0571,-27.58,-24.2687,-30.7428,0,-26.8294,-58.0571,-27.58,-30.7428,-58.0571,-58.0571,-27.58,-30.7428,-58.0571,-58.0571,-58.0571,-27.58,-30.7428,-58.0571,-58.0571,-58.0571,-58.0571,-27.58,-30.7428,-58.0571,-58.0571,-58.0571,-58.0571	1/2:127:0,54,72,0,0,0,0:0:0:54,72,0,0,0,0:1673,1896,0,0,0,0:-263.511,-138.679,-122.424,-124.671,0,-102.997,-263.511,-138.679,-124.671,-263.511,-263.511,-138.679,-124.671,-263.511,-263.511,-263.511,-138.679,-124.671,-263.511,-263.511,-263.511,-263.511,-138.679,-124.671,-263.511,-263.511,-263.511,-263.511	1/2:83:0,41,42,0,0,0,0:0:0:41,42,0,0,0,0:1309,1045,0,0,0,0:-172.164,-74.2375,-61.8953,-97.425,0,-84.7817,-172.164,-74.2375,-97.425,-172.164,-172.164,-74.2375,-97.425,-172.164,-172.164,-172.164,-74.2375,-97.425,-172.164,-172.164,-172.164,-172.164,-74.2375,-97.425,-172.164,-172.164,-172.164,-172.164	1/2:35:0,10,25,0,0,0,0:0:0:10,25,0,0,0,0:331,729,0,0,0,0:-79.4383,-54.5207,-51.5104,-25.0896,0,-17.5638,-79.4383,-54.5207,-25.0896,-79.4383,-79.4383,-54.5207,-25.0896,-79.4383,-79.4383,-79.4383,-54.5207,-25.0896,-79.4383,-79.4383,-79.4383,-79.4383,-54.5207,-25.0896,-79.4383,-79.4383,-79.4383,-79.4383	0/2:149:66,0,81,0,0,0,0:66:2388:0,81,0,0,0,0:0,2226,0,0,0,0:-145.221,-165.089,-354.025,0,-188.712,-164.328,-165.089,-354.025,-188.712,-354.025,-165.089,-354.025,-188.712,-354.025,-354.025,-165.089,-354.025,-188.712,-354.025,-354.025,-354.025,-165.089,-354.025,-188.712,-354.025,-354.025,-354.025,-354.025	1/2:27:0,10,17,0,0,0,0:0:0:10,17,0,0,0,0:303,425,0,0,0,0:-52.9003,-30.7689,-27.7586,-22.3513,0,-17.2338,-52.9003,-30.7689,-22.3513,-52.9003,-52.9003,-30.7689,-22.3513,-52.9003,-52.9003,-52.9003,-30.7689,-22.3513,-52.9003,-52.9003,-52.9003,-52.9003,-30.7689,-22.3513,-52.9003,-52.9003,-52.9003,-52.9003	1/1:49:0,49,0,0,0,0,0:0:0:49,0,0,0,0,0:1520,0,0,0,0,0:-127.433,-14.7505,0,-127.433,-14.7505,-127.433,-127.433,-14.7505,-127.433,-127.433,-127.433,-14.7505,-127.433,-127.433,-127.433,-127.433,-14.7505,-127.433,-127.433,-127.433,-127.433,-127.433,-14.7505,-127.433,-127.433,-127.433,-127.433,-127.433	1/2:27:0,16,11,0,0,0,0:0:0:16,11,0,0,0,0:491,257,0,0,0,0:-54.2045,-17.9679,-13.1514,-36.4787,0,-33.1673,-54.2045,-17.9679,-36.4787,-54.2045,-54.2045,-17.9679,-36.4787,-54.2045,-54.2045,-54.2045,-17.9679,-36.4787,-54.2045,-54.2045,-54.2045,-54.2045,-17.9679,-36.4787,-54.2045,-54.2045,-54.2045,-54.2045	1/1:58:0,56,0,0,0,0,0:0:0:56,0,0,0,0,0:1845,0,0,0,0,0:-156.096,-16.8577,0,-156.096,-16.8577,-156.096,-156.096,-16.8577,-156.096,-156.096,-156.096,-16.8577,-156.096,-156.096,-156.096,-156.096,-16.8577,-156.096,-156.096,-156.096,-156.096,-156.096,-16.8577,-156.096,-156.096,-156.096,-156.096,-156.096	1/3:44:0,20,0,21,0,0,0:0:0:20,0,21,0,0,0:665,0,670,0,0,0:-100.494,-50.0513,-44.0307,-100.494,-50.0513,-100.494,-50.4381,0,-50.4381,-44.1164,-100.494,-50.0513,-100.494,-50.4381,-100.494,-100.494,-50.0513,-100.494,-50.4381,-100.494,-100.494,-100.494,-50.0513,-100.494,-50.4381,-100.494,-100.494,-100.494	0/3:84:49,0,0,32,0,0,0:49:1714:0,0,32,0,0,0:0,0,1068,0,0,0:-67.4473,-82.1978,-217.127,-82.1978,-217.127,-217.127,0,-134.97,-134.97,-125.337,-82.1978,-217.127,-217.127,-134.97,-217.127,-82.1978,-217.127,-217.127,-134.97,-217.127,-217.127,-82.1978,-217.127,-217.127,-134.97,-217.127,-217.127,-217.127	0/3:55:26,0,0,29,0,0,0:26:915:0,0,29,0,0,0:0,0,868,0,0,0:-57.3332,-65.16,-137.66,-65.16,-137.66,-137.66,0,-72.45,-72.45,-63.7201,-65.16,-137.66,-137.66,-72.45,-137.66,-65.16,-137.66,-137.66,-72.45,-137.66,-137.66,-65.16,-137.66,-137.66,-72.45,-137.66,-137.66,-137.66	3/3:81:0,0,0,70,0,0,0:0:0:0,0,70,0,0,0:0,0,2274,0,0,0:-193.584,-193.584,-193.584,-193.584,-193.584,-193.584,-21.0721,-21.0721,-21.0721,0,-193.584,-193.584,-193.584,-21.0721,-193.584,-193.584,-193.584,-193.584,-21.0721,-193.584,-193.584,-193.584,-193.584,-193.584,-21.0721,-193.584,-193.584,-193.584	0/0:86:86,0,0,0,0,0,0:86:3048:0,0,0,0,0,0:0,0,0,0,0,0:0,-25.8886,-265.196,-25.8886,-265.196,-265.196,-25.8886,-265.196,-265.196,-265.196,-25.8886,-265.196,-265.196,-265.196,-265.196,-25.8886,-265.196,-265.196,-265.196,-265.196,-265.196,-25.8886,-265.196,-265.196,-265.196,-265.196,-265.196,-265.196	0/3:113:61,0,0,49,0,0,0:61:2161:0,0,49,0,0,0:0,0,1563,0,0,0:-100.27,-118.633,-288.689,-118.633,-288.689,-288.689,0,-169.994,-169.994,-155.244,-118.633,-288.689,-288.689,-169.994,-288.689,-118.633,-288.689,-288.689,-169.994,-288.689,-288.689,-118.633,-288.689,-288.689,-169.994,-288.689,-288.689,-288.689	0/0:64:63,0,0,0,0,0,0:63:2238:0,0,0,0,0,0:0,0,0,0,0,0:0,-18.9649,-196.27,-18.9649,-196.27,-196.27,-18.9649,-196.27,-196.27,-196.27,-18.9649,-196.27,-196.27,-196.27,-196.27,-18.9649,-196.27,-196.27,-196.27,-196.27,-196.27,-18.9649,-196.27,-196.27,-196.27,-196.27,-196.27,-196.27	3/3:95:0,0,0,87,0,0,0:0:0:0,0,87,0,0,0:0,0,2754,0,0,0:-234.078,-234.078,-234.078,-234.078,-234.078,-234.078,-26.1896,-26.1896,-26.1896,0,-234.078,-234.078,-234.078,-26.1896,-234.078,-234.078,-234.078,-234.078,-26.1896,-234.078,-234.078,-234.078,-234.078,-234.078,-26.1896,-234.078,-234.078,-234.078	0/0:111:107,0,0,0,0,0,0:107:3805:0,0,0,0,0,0:0,0,0,0,0,0:0,-32.2102,-332.724,-32.2102,-332.724,-332.724,-32.2102,-332.724,-332.724,-332.724,-32.2102,-332.724,-332.724,-332.724,-332.724,-32.2102,-332.724,-332.724,-332.724,-332.724,-332.724,-32.2102,-332.724,-332.724,-332.724,-332.724,-332.724,-332.724	0/3:60:28,0,0,31,0,0,0:28:982:0,0,31,0,0,0:0,0,962,0,0,0:-63.1565,-71.5853,-148.26,-71.5853,-148.26,-148.26,0,-76.6504,-76.6504,-67.3184,-71.5853,-148.26,-148.26,-76.6504,-148.26,-71.5853,-148.26,-148.26,-76.6504,-148.26,-148.26,-71.5853,-148.26,-148.26,-76.6504,-148.26,-148.26,-148.26	0/3:71:36,0,0,32,0,0,0:36:1282:0,0,32,0,0,0:0,0,1004,0,0,0:-65.4409,-76.278,-177.735,-76.278,-177.735,-177.735,0,-101.453,-101.453,-91.8204,-76.278,-177.735,-177.735,-101.453,-177.735,-76.278,-177.735,-177.735,-101.453,-177.735,-177.735,-76.278,-177.735,-177.735,-101.453,-177.735,-177.735,-177.735	0/3:128:66,0,0,57,0,0,0:66:2348:0,0,57,0,0,0:0,0,1831,0,0,0:-120.216,-140.084,-326.058,-140.084,-326.058,-326.058,0,-185.984,-185.984,-168.825,-140.084,-326.058,-326.058,-185.984,-326.058,-140.084,-326.058,-326.058,-185.984,-326.058,-326.058,-140.084,-326.058,-326.058,-185.984,-326.058,-326.058,-326.058	0/3:163:81,0,0,72,0,0,0:81:2868:0,0,72,0,0,0:0,0,2275,0,0,0:-146.95,-171.334,-398.562,-171.334,-398.562,-398.562,0,-227.252,-227.252,-205.578,-171.334,-398.562,-398.562,-227.252,-398.562,-171.334,-398.562,-398.562,-227.252,-398.562,-398.562,-171.334,-398.562,-398.562,-227.252,-398.562,-398.562,-398.562	0/3:137:79,0,0,53,0,0,0:79:2794:0,0,53,0,0,0:0,0,1668,0,0,0:-102.237,-126.018,-346.498,-126.018,-346.498,-346.498,0,-220.493,-220.493,-204.539,-126.018,-346.498,-346.498,-220.493,-346.498,-126.018,-346.498,-346.498,-220.493,-346.498,-346.498,-126.018,-346.498,-346.498,-220.493,-346.498,-346.498,-346.498	2/4:81:0,0,32,0,49,0,0:0:0:0,32,0,49,0,0:0,746,0,1750,0,0:-191.552,-191.552,-191.552,-137.449,-137.449,-127.816,-191.552,-191.552,-137.449,-191.552,-53.8699,-53.8699,0,-53.8699,-39.1194,-191.552,-191.552,-137.449,-191.552,-53.8699,-191.552,-191.552,-191.552,-137.449,-191.552,-53.8699,-191.552,-191.552	1/1:80:0,80,0,0,0,0,0:0:0:80,0,0,0,0,0:2436,0,0,0,0,0:-205.507,-24.0824,0,-205.507,-24.0824,-205.507,-205.507,-24.0824,-205.507,-205.507,-205.507,-24.0824,-205.507,-205.507,-205.507,-205.507,-24.0824,-205.507,-205.507,-205.507,-205.507,-205.507,-24.0824,-205.507,-205.507,-205.507,-205.507,-205.507
chromosomeXII	836334	TTTTAATTTTGT	TT	208.233	AB=0.405405;ABP=8.76177;AC=1;AF=0.0102041;AN=98;AO=31;CIGAR=1M10D1M;DP=5165;DPB=5140.25;DPRA=1.25071;EPP=3.64073;EPPR=15.3201;GTI=0;LEN=10;MEANALT=3;MQM=25.3548;MQMR=40.8331;NS=49;NUMALT=1;ODDS=47.9474;PAIRED=0.903226;PAIREDR=0.961946;PAO=1.5;PQA=52.5;PQR=52.5;PRO=1.5;QA=845;QR=183432;RO=5098;RPL=16;RPP=3.08035;RPPR=14.1888;RPR=15;RUN=1;SAF=15;SAP=3.08035;SAR=16;SRF=2854;SRP=161.505;SRR=2244;TYPE…	GT:DP:AD:RO:QR:AO:QA:GL	0/0:157:157,0:157:5578:0:0:0,-47.2617,-473.536	0/0:121:121,0:121:4408:0:0:0,-36.4246,-381.464	0/0:35:35,0:35:1284:0:0:0,-10.536,-112.32	0/0:47:47,0:47:1723:0:0:0,-14.1484,-150.51	0/0:77:77,0:77:2783:0:0:0,-23.1793,-240.463	0/1:74:41,30:41:1460:30:808:-30.966,0,-102.757	0/0:108:107,0:107:3826:0:0:0,-32.2102,-324.609	0/0:45:45,0:45:1638:0:0:0,-13.5463,-141.679	0/0:100:100,0:100:3647:0:0:0,-30.103,-313.328	0/0:166:163,0:163:5784:0:0:0,-49.0679,-489.898	0/0:134:134,0:134:4889:0:0:0,-40.338,-421.245	0/0:170:168,0:168:6001:0:0:0,-50.573,-507.714	0/0:160:159,0:159:5668:0:0:0,-47.8638,-484.722	0/0:52:52,0:52:1903:0:0:0,-15.6536,-165.687	0/0:132:131,0:131:4784:0:0:0,-39.4349,-413.867	0/0:83:82,0:82:2986:0:0:0,-24.6845,-253.784	0/0:188:188,0:188:6847:0:0:0,-56.5936,-585.574	0/0:45:44,0:44:1595:0:0:0,-13.2453,-136.091	0/0:150:148,0:148:5396:0:0:0,-44.5524,-459.956	0/0:113:113,0:113:4100:0:0:0,-34.0164,-355.153	0/0:54:54,0:54:1969:0:0:0,-16.2556,-170.768	0/0:213:213,0:213:7733:0:0:0,-64.1194,-671.95	0/0:56:55,0:55:1996:0:0:0,-16.5566,-172.73	0/0:82:82,0:82:2984:0:0:0,-24.6845,-252.9	0/0:51:51,0:51:1865:0:0:0,-15.3525,-161.549	0/0:85:85,0:85:3062:0:0:0,-25.5875,-260.753	0/0:92:92,0:92:3336:0:0:0,-27.6948,-289.309	0/0:94:93,0:93:3307:0:0:0,-27.9958,-287.159	0/0:66:64,0:64:2230:0:0:0,-19.2659,-195.578	0/0:103:102,0:102:3617:0:0:0,-30.7051,-311.123	0/0:107:106,0:106:3806:0:0:0,-31.9092,-333.138	0/0:109:108,0:108:3846:0:0:0,-32.5112,-334.612	0/0:70:70,0:70:2481:0:0:0,-21.0721,-217.728	0/0:116:115,0:115:4104:0:0:0,-34.6184,-351.272	0/0:106:106,0:106:3788:0:0:0,-31.9092,-330.996	0/0:92:91,0:91:3233:0:0:0,-27.3937,-281.131	0/0:101:100,0:100:3539:0:0:0,-30.103,-308.136	0/0:166:166,0:166:5903:0:0:0,-49.971,-513.264	0/0:187:184,1:184:6517:1:37:0,-52.4381,-565.431	0/0:187:183,0:183:6549:0:0:0,-55.0885,-567.696	0/0:88:87,0:87:3114:0:0:0,-26.1896,-266.154	0/0:80:80,0:80:2852:0:0:0,-24.0824,-242.107
chromosomeXII	839236	TATC	GATC,GATA	94231.6	AB=0.492074,0.0789474;ABP=5.59211,880.742;AC=54,1;AF=0.55102,0.0102041;AN=98;AO=3560,47;CIGAR=1X3M,1X2M1X;DP=6590;DPB=6611.5;DPRA=1.08839,1.34657;EPP=46.8204,3.0565;EPPR=94.6333;GTI=0;LEN=1,4;MEANALT=1.38636,2.5;MQM=40.5756,38.2128;MQMR=41.9572;NS=49;NUMALT=2;ODDS=49.7637;PAIRED=0.960393,0.893617;PAIREDR=0.957912;PAO=41,45;PQA=1467,1526;PQR=0;PRO=0;QA=125100,1640;QR=107514;RO=2970;RPL=1972,34;RPP…	GT:DP:AD:RO:QR:AO:QA:GL	0/1:114:65,49,0:65:2328:49,0:1699,0:-112.657,0,-169.572,-132.224,-184.322,-316.305	0/1:201:95,106,0:95:3481:106,0:3836,0:-271.593,0,-243.307,-300.191,-275.216,-575.115	0/1:81:36,45,0:36:1310:45,0:1602,0:-114.036,0,-88.1669,-124.873,-101.713,-226.242	0/1:92:50,42,0:50:1832:42,0:1452,0:-98.2274,0,-132.413,-113.279,-145.056,-257.993	0/1:97:43,54,0:43:1575:54,0:1908,0:-135.955,0,-108.404,-148.899,-124.659,-273.327	1/2:93:0,50,42:0:0:50,42:1711,1493:-244.691,-111.528,-96.4769,-133.134,0,-120.491	0/1:73:37,35,0:37:1318:35,0:1210,0:-83.5345,0,-93.8557,-94.6727,-104.392,-198.902	0/1:113:62,51,0:62:2246:51,0:1838,0:-125.584,0,-162.397,-144.248,-177.749,-321.648	0/1:127:68,59,0:68:2491:59,0:2085,0:-143.192,0,-179.373,-163.662,-197.134,-360.448	0/1:184:110,74,0:110:4002:74,0:2427,0:-152.891,0,-294.193,-186.004,-316.47,-502.204	0/1:229:118,111,0:118:4295:111,0:3891,0:-266.816,0,-305.863,-302.337,-339.277,-641.562	0/1:201:93,107,1:93:3355:107,1:3666,26:-256.321,0,-232.702,-282.294,-262.89,-546.943	0/1:162:87,74,0:87:3105:74,0:2533,0:-170.753,0,-223.067,-196.943,-245.343,-442.268	0/1:126:65,60,0:65:2376:60,0:2105,0:-144.188,0,-169.488,-163.755,-187.549,-351.434	0/1:195:92,103,0:92:3331:103,0:3575,0:-251.014,0,-232.382,-278.709,-263.389,-541.873	0/1:124:67,57,0:67:2424:57,0:2061,0:-141.534,0,-174.655,-161.703,-191.814,-353.226	0/1:298:137,160,0:137:4984:160,0:5646,0:-398.818,0,-345.576,-440.059,-393.741,-833.804	0/1:71:28,43,0:28:1026:43,0:1540,0:-112.041,0,-68.3906,-120.469,-81.3349,-201.511	0/1:249:128,121,0:128:4631:121,0:4220,0:-289.712,0,-329.672,-328.244,-366.097,-694.117	0/1:202:103,97,1:103:3734:97,1:3358,30:-231.102,0,-265.989,-260.338,-293.419,-555.058	0/1:99:50,49,0:50:1822:49,0:1717,0:-118.915,0,-129.514,-133.967,-144.264,-277.945	0/0:282:282,0,0:282:10274:0,0:0,0:0,-84.8905,-897.004,-84.8905,-897.004,-897.004	0/1:129:72,57,0:72:2628:57,0:2034,0:-136.911,0,-190.728,-158.585,-207.887,-366.183	1/1:122:0,122,0:0:0:122,0:4401,0:-380.315,-36.7257,0,-380.315,-36.7257,-380.315	0/1:61:29,32,0:29:1067:32,0:1134,0:-80.4874,0,-74.9515,-89.2172,-84.5845,-173.509	1/1:159:0,158,1:0:0:158,1:5609,27:-485.119,-47.5627,0,-483.419,-45.6396,-483.118	1/1:202:0,201,1:0:0:201,1:7137,37:-617.495,-60.507,0,-614.624,-57.2845,-614.323	0/1:104:48,55,0:48:1727:55,0:1959,0:-139.295,0,-120.105,-153.744,-136.662,-290.176	0/1:83:35,48,0:35:1242:48,0:1764,0:-128.387,0,-83.8608,-138.923,-98.3102,-237	1/1:86:0,86,0:0:0:86,0:3028,0:-262.387,-25.8886,0,-262.387,-25.8886,-262.387	0/0:93:93,0,0:93:3360:0,0:0,0:0,-27.9958,-292.705,-27.9958,-292.705,-292.705	0/1:133:61,72,0:61:2186:72,0:2561,0:-182.045,0,-151.125,-200.408,-172.799,-373.155	0/0:57:57,0,0:57:2050:0,0:0,0:0,-17.1587,-179.507,-17.1587,-179.507,-179.507	1/1:97:0,97,0:0:0:97,0:3391,0:-294.438,-29.1999,0,-294.438,-29.1999,-294.438	0/0:121:121,0,0:121:4363:0,0:0,0:0,-36.4246,-381.471,-36.4246,-381.471,-381.471	0/1:74:39,33,1:39:1408:33,1:1157,27:-78.5691,0,-101.528,-88.2012,-109.354,-199.219	0/1:96:51,43,0:51:1825:43,0:1500,0:-101.74,0,-131.404,-117.092,-144.348,-261.27	0/1:163:86,77,0:86:3047:77,0:2660,0:-180.908,0,-217.69,-206.797,-240.87,-447.447	0/1:177:96,81,0:96:3480:81,0:2781,0:-188.291,0,-251.015,-217.19,-275.399,-492.248	0/1:164:86,77,0:86:3100:77,0:2723,0:-186.773,0,-221.396,-212.662,-244.576,-457.546	0/0:70:68,0,0:68:2421:0,0:0,0:0,-20.47,-211.826,-20.47,-211.826,-211.826	1/1:77:0,77,0:0:0:77,0:2620,0:-227.025,-23.1793,0,-227.025,-23.1793,-227.025
chromosomeXII	841729	T	G	1329.41	AB=0.52381;ABP=3.52732;AC=1;AF=0.0102041;AN=98;AO=57;CIGAR=1X;DP=6395;DPB=6395;DPRA=1.05862;EPP=14.02;EPPR=24.4303;GTI=0;LEN=1;MEANALT=1;MQM=41.4386;MQMR=41.8392;NS=49;NUMALT=1;ODDS=60.5396;PAIRED=0.912281;PAIREDR=0.96149;PAO=0;PQA=0;PQR=0;PRO=0;QA=2033;QR=231352;RO=6336;RPL=27;RPP=3.35316;RPPR=65.7911;RPR=30;RUN=1;SAF=25;SAP=4.877;SAR=32;SRF=2965;SRP=59.5029;SRR=3371;TYPE=snp;technology.illumina…	GT:DP:AD:RO:QR:AO:QA:GL	0/0:130:130,0:130:4672:0:0:0,-39.1339,-407.079	0/0:188:188,0:188:6908:0:0:0,-56.5936,-602.133	0/0:71:71,0:71:2615:0:0:0,-21.3731,-227.976	0/0:68:68,0:68:2516:0:0:0,-20.47,-219.445	0/0:111:111,0:111:4107:0:0:0,-33.4143,-357.915	0/1:105:50,55:50:1838:55:2011:-142.585,0,-127.569	0/0:121:121,0:121:4429:0:0:0,-36.4246,-386.062	0/0:71:71,0:71:2615:0:0:0,-21.3731,-227.925	0/0:126:126,0:126:4612:0:0:0,-37.9298,-401.697	0/0:170:169,1:169:6141:1:11:0,-50.0754,-531.88	0/0:196:196,0:196:7190:0:0:0,-59.0019,-626.404	0/0:236:236,0:236:8558:0:0:0,-71.0431,-743.703	0/0:193:193,0:193:7105:0:0:0,-58.0988,-617.682	0/0:106:106,0:106:3910:0:0:0,-31.9092,-340.666	0/0:159:159,0:159:5831:0:0:0,-47.8638,-506.654	0/0:111:111,0:111:4033:0:0:0,-33.4143,-351.651	0/0:254:254,0:254:9374:0:0:0,-76.4616,-814.161	0/0:59:59,0:59:2133:0:0:0,-17.7608,-186.137	0/0:213:213,0:213:7807:0:0:0,-64.1194,-679.172	0/0:166:166,0:166:6142:0:0:0,-49.971,-534.799	0/0:86:86,0:86:3146:0:0:0,-25.8886,-273.27	0/0:257:256,0:256:9410:0:0:0,-77.0637,-816.404	0/0:80:80,0:80:2936:0:0:0,-24.0824,-256.046	0/0:77:77,0:77:2825:0:0:0,-23.1793,-246.228	0/0:40:40,0:40:1468:0:0:0,-12.0412,-128.074	0/0:144:144,0:144:5280:0:0:0,-43.3483,-459.818	0/0:149:149,0:149:5475:0:0:0,-44.8535,-477.159	0/0:109:109,0:109:3997:0:0:0,-32.8123,-347.506	0/0:77:77,0:77:2785:0:0:0,-23.1793,-242.994	0/0:87:87,0:87:3169:0:0:0,-26.1896,-275.358	0/0:119:119,0:119:4301:0:0:0,-35.8226,-375.083	0/0:134:134,0:134:4770:0:0:0,-40.338,-416.331	0/0:83:83,0:83:3023:0:0:0,-24.9855,-263.909	0/0:109:109,0:109:3947:0:0:0,-32.8123,-344.225	0/0:138:137,1:137:4971:1:11:0,-40.4425,-431.467	0/0:91:91,0:91:3319:0:0:0,-27.3937,-288.367	0/0:106:106,0:106:3848:0:0:0,-31.9092,-335.382	0/0:159:159,0:159:5747:0:0:0,-47.8638,-501.265	0/0:195:195,0:195:7055:0:0:0,-58.7008,-615.216	0/0:196:196,0:196:7144:0:0:0,-59.0019,-621.773	0/0:107:107,0:107:3819:0:0:0,-32.2102,-332.189	0/0:104:103,0:103:3761:0:0:0,-31.0061,-326.409
chromosomeXII	842697	A	T	1112.33	AB=0.554217;ABP=5.12945;AC=1;AF=0.0102041;AN=98;AO=47;CIGAR=1X;DP=5119;DPB=5119;DPRA=0.748438;EPP=5.27418;EPPR=325.828;GTI=0;LEN=1;MEANALT=1;MQM=41.2979;MQMR=41.7814;NS=49;NUMALT=1;ODDS=48.0928;PAIRED=0.893617;PAIREDR=0.961918;PAO=0;PQA=0;PQR=0;PRO=0;QA=1682;QR=181504;RO=5068;RPL=22;RPP=3.42611;RPPR=325.828;RPR=25;RUN=1;SAF=24;SAP=3.0565;SAR=23;SRF=2916;SRP=253.105;SRR=2152;TYPE=snp;technology.il…	GT:DP:AD:RO:QR:AO:QA:GL	0/0:111:110,0:110:3886:0:0:0,-33.1133,-339.036	0/0:130:130,0:130:4686:0:0:0,-39.1339,-408.634	0/0:34:34,0:34:1258:0:0:0,-10.235,-109.721	0/0:51:51,0:51:1773:0:0:0,-15.3525,-155	0/0:71:71,0:71:2589:0:0:0,-21.3731,-225.894	0/1:83:37,46:37:1357:46:1671:-119.616,0,-90.8065	0/0:105:105,0:105:3727:0:0:0,-31.6081,-324.41	0/0:45:45,0:45:1653:0:0:0,-13.5463,-144.393	0/0:68:68,0:68:2492:0:0:0,-20.47,-208.927	0/0:182:181,0:181:6297:0:0:0,-54.4864,-549.355	0/0:118:118,0:118:4254:0:0:0,-35.5215,-370.942	0/0:217:217,0:217:7635:0:0:0,-65.3235,-661.55	0/0:173:173,0:173:6201:0:0:0,-52.0782,-537.053	0/0:74:74,0:74:2702:0:0:0,-22.2762,-235.578	0/0:105:105,0:105:3797:0:0:0,-31.6081,-331.006	0/0:75:74,1:74:2626:1:11:0,-21.4776,-228.038	0/0:165:165,0:165:5993:0:0:0,-49.6699,-522.404	0/0:35:35,0:35:1269:0:0:0,-10.536,-110.652	0/0:141:141,0:141:5145:0:0:0,-42.4452,-448.604	0/0:114:114,0:114:4154:0:0:0,-34.3174,-361.977	0/0:61:61,0:61:2181:0:0:0,-18.3628,-190.294	0/0:175:175,0:175:6377:0:0:0,-52.6802,-556.197	0/0:52:52,0:52:1886:0:0:0,-15.6536,-164.56	0/0:67:67,0:67:2429:0:0:0,-20.169,-211.661	0/0:32:32,0:32:1120:0:0:0,-9.63296,-97.7591	0/0:81:81,0:81:2949:0:0:0,-24.3834,-257.095	0/0:90:90,0:90:3280:0:0:0,-27.0927,-285.938	0/0:104:104,0:104:3750:0:0:0,-31.3071,-326.304	0/0:81:81,0:81:2861:0:0:0,-24.3834,-249.841	0/0:104:104,0:104:3586:0:0:0,-31.3071,-310.664	0/0:95:95,0:95:3379:0:0:0,-28.5978,-295.166	0/0:124:124,0:124:4416:0:0:0,-37.3277,-384.44	0/0:70:70,0:70:2492:0:0:0,-21.0721,-217.814	0/0:145:145,0:145:5203:0:0:0,-43.6493,-452.692	0/0:133:133,0:133:4823:0:0:0,-40.037,-420.845	0/0:79:79,0:79:2825:0:0:0,-23.7814,-244.407	0/0:109:109,0:109:3781:0:0:0,-32.8123,-327.702	0/0:166:165,0:165:5867:0:0:0,-49.6699,-510.6	0/0:191:191,0:191:6673:0:0:0,-57.4967,-582.157	0/0:186:186,0:186:6620:0:0:0,-55.9916,-576.276	0/0:98:98,0:98:3502:0:0:0,-29.5009,-305.815	0/0:90:90,0:90:3218:0:0:0,-27.0927,-280.753
chromosomeXII	847075	T	C	1189.7	AB=0.536842;ABP=4.13032;AC=1;AF=0.0102041;AN=98;AO=51;CIGAR=1X;DP=7446;DPB=7446;DPRA=0.620324;EPP=3.05288;EPPR=3.39101;GTI=0;LEN=1;MEANALT=1;MQM=40.9412;MQMR=41.9652;NS=49;NUMALT=1;ODDS=92.2771;PAIRED=0.901961;PAIREDR=0.958198;PAO=0;PQA=0;PQR=0;PRO=0;QA=1849;QR=270296;RO=7392;RPL=28;RPP=4.07475;RPPR=192.901;RPR=23;RUN=1;SAF=27;SAP=3.3935;SAR=24;SRF=2944;SRP=667.5;SRR=4448;TYPE=snp;technology.illu…	GT:DP:AD:RO:QR:AO:QA:GL	0/0:119:119,0:119:4341:0:0:0,-35.8226,-377.502	0/0:197:197,0:197:7217:0:0:0,-59.3029,-629.329	0/0:90:90,0:90:3304:0:0:0,-27.0927,-288.158	0/0:127:127,0:127:4675:0:0:0,-38.2308,-407.669	0/0:142:142,0:142:5242:0:0:0,-42.7463,-456.989	0/1:95:44,51:44:1628:51:1849:-129.25,0,-113.556	0/0:95:94,0:94:3392:0:0:0,-28.2968,-296.029	0/0:112:112,0:112:4094:0:0:0,-33.7154,-357.094	0/0:160:160,0:160:5896:0:0:0,-48.1648,-512.933	0/0:182:182,0:182:6634:0:0:0,-54.7875,-577.401	0/0:260:260,0:260:9458:0:0:0,-78.2678,-824.673	0/0:215:215,0:215:7719:0:0:0,-64.7214,-673.496	0/0:179:179,0:179:6539:0:0:0,-53.8844,-569.121	0/0:134:134,0:134:4910:0:0:0,-40.338,-427.096	0/0:222:222,0:222:8164:0:0:0,-66.8287,-710.416	0/0:160:160,0:160:5920:0:0:0,-48.1648,-515.977	0/0:325:325,0:325:11903:0:0:0,-97.8347,-1037.63	0/0:92:92,0:92:3380:0:0:0,-27.6948,-294.876	0/0:262:262,0:262:9568:0:0:0,-78.8699,-832.892	0/0:199:199,0:199:7241:0:0:0,-59.905,-631.574	0/0:157:157,0:157:5773:0:0:0,-47.2617,-503.366	0/0:327:327,0:327:12015:0:0:0,-98.4368,-1047.29	0/0:160:159,0:159:5871:0:0:0,-47.8638,-511.662	0/0:170:170,0:170:6204:0:0:0,-51.1751,-539.982	0/0:78:78,0:78:2886:0:0:0,-23.4803,-251.722	0/0:162:162,0:162:5982:0:0:0,-48.7669,-521.442	0/0:248:248,0:248:9152:0:0:0,-74.6554,-797.607	0/0:106:106,0:106:3874:0:0:0,-31.9092,-338.03	0/0:84:83,0:83:2997:0:0:0,-24.9855,-261.56	0/0:104:104,0:104:3750:0:0:0,-31.3071,-327.387	0/0:110:110,0:110:3996:0:0:0,-33.1133,-347.517	0/0:112:112,0:112:4084:0:0:0,-33.7154,-356.334	0/0:66:66,0:66:2418:0:0:0,-19.868,-211.087	0/0:135:135,0:135:4935:0:0:0,-40.639,-430.422	0/0:100:100,0:100:3652:0:0:0,-30.103,-318.643	0/0:81:81,0:81:2911:0:0:0,-24.3834,-254.195	0/0:101:101,0:101:3651:0:0:0,-30.404,-318.7	0/0:168:168,0:168:6056:0:0:0,-50.573,-527.379	0/0:218:218,0:218:7968:0:0:0,-65.6245,-694.77	0/0:200:200,0:200:7286:0:0:0,-60.206,-635.186	0/0:98:98,0:98:3588:0:0:0,-29.5009,-310.452	0/0:92:92,0:92:3404:0:0:0,-27.6948,-296.839
chromosomeXII	847647	G	A	2146.94	AB=0.502488;ABP=3.0211;AC=2;AF=0.0204082;AN=98;AO=101;CIGAR=1X;DP=5113;DPB=5113;DPRA=0.961625;EPP=3.2038;EPPR=74.9076;GTI=0;LEN=1;MEANALT=1;MQM=37.3465;MQMR=41.9194;NS=49;NUMALT=1;ODDS=34.7469;PAIRED=0.940594;PAIREDR=0.954227;PAO=0;PQA=0;PQR=0;PRO=0;QA=3593;QR=179629;RO=5003;RPL=45;RPP=5.61177;RPPR=94.453;RPR=56;RUN=1;SAF=41;SAP=10.7717;SAR=60;SRF=2384;SRP=26.9798;SRR=2619;TYPE=snp;technology.ill…	GT:DP:AD:RO:QR:AO:QA:GL	0/0:133:133,0:133:4835:0:0:0,-40.037,-421.518	0/0:90:90,0:90:3294:0:0:0,-27.0927,-286.161	0/0:32:32,0:32:1172:0:0:0,-9.63296,-102.442	0/0:34:34,0:34:1222:0:0:0,-10.235,-106.977	0/0:84:83,0:83:3033:0:0:0,-24.9855,-264.351	0/1:94:45,49:45:1653:49:1727:-120.513,0,-116.096	0/0:113:113,0:113:4031:0:0:0,-34.0164,-351.917	0/0:52:52,0:52:1900:0:0:0,-15.6536,-165.97	0/0:81:80,0:80:2924:0:0:0,-24.0824,-254.87	0/0:168:167,0:167:6007:0:0:0,-50.272,-524.094	0/0:114:114,0:114:4108:0:0:0,-34.3174,-358.633	0/0:218:217,0:217:7717:0:0:0,-65.3235,-672.181	0/0:180:180,0:180:6600:0:0:0,-54.1854,-575.422	0/0:59:59,0:59:2111:0:0:0,-17.7608,-184.6	0/0:99:99,0:99:3613:0:0:0,-29.802,-315.199	0/0:81:81,0:81:2921:0:0:0,-24.3834,-254.955	0/0:164:164,0:164:5878:0:0:0,-49.3689,-512.791	0/0:36:36,0:36:1294:0:0:0,-10.8371,-113.149	0/0:174:174,0:174:6122:0:0:0,-52.3792,-534.288	0/0:104:104,0:104:3736:0:0:0,-31.3071,-326.133	0/0:53:53,0:53:1913:0:0:0,-15.9546,-167.227	0/0:219:219,0:219:7955:0:0:0,-65.9256,-693.695	0/0:32:32,0:32:1160:0:0:0,-9.63296,-101.514	0/0:57:57,0:57:2047:0:0:0,-17.1587,-178.864	0/0:27:27,0:27:999:0:0:0,-8.12781,-87.3688	0/0:89:89,0:89:3233:0:0:0,-26.7917,-282.264	0/0:66:66,0:66:2378:0:0:0,-19.868,-207.596	0/0:116:116,0:116:4142:0:0:0,-34.9195,-360.507	0/0:84:83,0:83:3009:0:0:0,-24.9855,-262.542	0/0:110:110,0:110:3854:0:0:0,-33.1133,-336.061	0/0:113:112,0:112:4018:0:0:0,-33.7154,-347.593	0/0:128:128,0:128:4662:0:0:0,-38.5318,-403.02	0/0:70:70,0:70:2464:0:0:0,-21.0721,-214.221	0/0:101:101,0:101:3501:0:0:0,-30.404,-304.937	0/0:122:121,0:121:4429:0:0:0,-36.4246,-386.018	0/0:88:88,0:88:3192:0:0:0,-26.4906,-278.444	0/0:117:117,0:117:4163:0:0:0,-35.2205,-363.217	0/0:168:167,0:167:5953:0:0:0,-50.272,-519.405	0/0:194:194,0:194:6850:0:0:0,-58.3998,-596.471	0/0:190:190,0:190:6760:0:0:0,-57.1957,-590.259	0/0:95:95,0:95:3353:0:0:0,-28.5978,-291.796	0/0:94:93,0:93:3329:0:0:0,-27.9958,-290.519
chromosomeXII	847732	T	A	2146.38	AB=0.438914;ABP=10.1732;AC=2;AF=0.0204082;AN=98;AO=100;CIGAR=1X;DP=5499;DPB=5499;DPRA=1.18742;EPP=3.79203;EPPR=204.656;GTI=0;LEN=1;MEANALT=1;MQM=39.97;MQMR=41.9148;NS=49;NUMALT=1;ODDS=43.2775;PAIRED=0.96;PAIREDR=0.954242;PAO=0;PQA=0;PQR=0;PRO=0;QA=3552;QR=194130;RO=5398;RPL=56;RPP=6.13722;RPPR=196.76;RPR=44;RUN=1;SAF=61;SAP=13.5202;SAR=39;SRF=3131;SRP=303.306;SRR=2267;TYPE=snp;technology.illumina…	GT:DP:AD:RO:QR:AO:QA:GL	0/0:132:132,0:132:4738:0:0:0,-39.736,-411.481	0/0:115:115,0:115:4181:0:0:0,-34.6184,-362.256	0/0:36:36,0:36:1332:0:0:0,-10.8371,-116.321	0/0:44:44,0:44:1590:0:0:0,-13.2453,-138.932	0/0:90:90,0:90:3282:0:0:0,-27.0927,-286.416	0/1:121:64,57:64:2278:57:2100:-144.526,0,-162.437	0/0:109:109,0:109:3911:0:0:0,-32.8123,-341.435	0/0:70:70,0:70:2530:0:0:0,-21.0721,-221.032	0/0:91:91,0:91:3265:0:0:0,-27.3937,-284.947	0/0:201:201,0:201:7149:0:0:0,-60.507,-622.721	0/0:153:153,0:153:5573:0:0:0,-46.0576,-486.007	0/0:221:221,0:221:7881:0:0:0,-66.5276,-680.682	0/0:186:186,0:186:6570:0:0:0,-55.9916,-573.505	0/0:75:75,0:75:2749:0:0:0,-22.5772,-239.818	0/0:130:130,0:130:4762:0:0:0,-39.1339,-415.374	0/0:91:91,0:91:3317:0:0:0,-27.3937,-289.418	0/0:190:190,0:190:6892:0:0:0,-57.1957,-601.049	0/0:39:39,0:39:1407:0:0:0,-11.7402,-123.091	0/0:174:174,0:174:6276:0:0:0,-52.3792,-547.524	0/0:122:122,0:122:4502:0:0:0,-36.7257,-391.403	0/0:57:57,0:57:2059:0:0:0,-17.1587,-179.846	0/0:205:205,0:205:7361:0:0:0,-61.7111,-642.199	0/0:41:41,0:41:1479:0:0:0,-12.3422,-129.212	0/0:67:67,0:67:2407:0:0:0,-20.169,-210.382	0/0:31:31,0:31:1135:0:0:0,-9.33193,-99.2755	0/0:97:97,0:97:3489:0:0:0,-29.1999,-304.556	0/0:79:79,0:79:2873:0:0:0,-23.7814,-250.746	0/0:108:108,0:108:3822:0:0:0,-32.5112,-332.762	0/0:83:83,0:83:3009:0:0:0,-24.9855,-261.485	0/0:111:110,1:110:3896:1:11:0,-32.3148,-338.005	0/0:114:114,0:114:4106:0:0:0,-34.3174,-355.405	0/0:132:132,0:132:4710:0:0:0,-39.736,-411.139	0/0:74:74,0:74:2654:0:0:0,-22.2762,-231.959	0/0:120:120,0:120:4242:0:0:0,-36.1236,-370.555	0/0:120:119,0:119:4289:0:0:0,-35.8226,-372.869	0/0:84:84,0:84:3058:0:0:0,-25.2865,-266.859	0/0:111:111,0:111:3969:0:0:0,-33.4143,-345.374	0/0:156:156,0:156:5534:0:0:0,-46.9607,-483.085	0/0:209:209,0:209:7509:0:0:0,-62.9153,-655.141	0/0:193:191,2:191:6865:2:50:0,-53.365,-594.037	0/0:115:115,0:115:4031:0:0:0,-34.6184,-351.949	0/0:99:99,0:99:3439:0:0:0,-29.802,-300.586
chromosomeXII	847825	C	T	997.133	AB=0.46;ABP=4.40004;AC=1;AF=0.0102041;AN=98;AO=47;CIGAR=1X;DP=5722;DPB=5722;DPRA=0.87321;EPP=4.16534;EPPR=26.5565;GTI=0;LEN=1;MEANALT=1.5;MQM=41.9574;MQMR=41.9231;NS=49;NUMALT=1;ODDS=55.7382;PAIRED=0.851064;PAIREDR=0.960508;PAO=0;PQA=0;PQR=0;PRO=0;QA=1622;QR=207188;RO=5672;RPL=22;RPP=3.42611;RPPR=103.37;RPR=25;RUN=1;SAF=25;SAP=3.42611;SAR=22;SRF=3578;SRP=846.124;SRR=2094;TYPE=snp;technology.illum…	GT:DP:AD:RO:QR:AO:QA:GL	0/0:123:123,0:123:4501:0:0:0,-37.0267,-391.46	0/0:150:149,0:149:5465:0:0:0,-44.8535,-475.209	0/0:52:52,0:52:1886:0:0:0,-15.6536,-164.714	0/0:55:55,0:55:2023:0:0:0,-16.5566,-176.62	0/0:82:82,0:82:2996:0:0:0,-24.6845,-261.395	0/1:100:53,46:53:1949:46:1585:-108.51,0,-140.02	0/0:93:93,0:93:3429:0:0:0,-27.9958,-299.08	0/0:105:104,1:104:3824:1:37:0,-28.0275,-329.967	0/0:99:99,0:99:3627:0:0:0,-29.802,-316.453	0/0:192:192,0:192:6994:0:0:0,-57.7978,-609.949	0/0:173:173,0:173:6377:0:0:0,-52.0782,-555.91	0/0:217:217,0:217:7931:0:0:0,-65.3235,-686.238	0/0:180:180,0:180:6558:0:0:0,-54.1854,-570.545	0/0:85:85,0:85:3121:0:0:0,-25.5875,-272.318	0/0:151:151,0:151:5525:0:0:0,-45.4555,-481.796	0/0:98:98,0:98:3626:0:0:0,-29.5009,-316.175	0/0:210:210,0:210:7686:0:0:0,-63.2163,-670.243	0/0:51:51,0:51:1887:0:0:0,-15.3525,-164.712	0/0:185:185,0:185:6783:0:0:0,-55.6905,-591.366	0/0:136:136,0:136:4996:0:0:0,-40.9401,-435.64	0/0:63:63,0:63:2307:0:0:0,-18.9649,-201.419	0/0:235:234,0:234:8658:0:0:0,-70.441,-754.202	0/0:78:78,0:78:2850:0:0:0,-23.4803,-248.777	0/0:84:84,0:84:3084:0:0:0,-25.2865,-268.501	0/0:34:34,0:34:1246:0:0:0,-10.235,-108.944	0/0:101:101,0:101:3711:0:0:0,-30.404,-323.607	0/0:99:99,0:99:3651:0:0:0,-29.802,-318.416	0/0:97:97,0:97:3475:0:0:0,-29.1999,-303.302	0/0:95:95,0:95:3465:0:0:0,-28.5978,-302.309	0/0:92:92,0:92:3318:0:0:0,-27.6948,-287.341	0/0:102:102,0:102:3688:0:0:0,-30.7051,-320.754	0/0:130:130,0:130:4698:0:0:0,-39.1339,-409.872	0/0:61:61,0:61:2159:0:0:0,-18.3628,-187.725	0/0:129:129,0:129:4623:0:0:0,-38.8329,-402.316	0/0:108:108,0:108:3896:0:0:0,-32.5112,-339.642	0/0:66:66,0:66:2368:0:0:0,-19.868,-205.717	0/0:99:99,0:99:3589:0:0:0,-29.802,-313.236	0/0:168:168,0:168:6114:0:0:0,-50.573,-533.093	0/0:183:183,0:183:6663:0:0:0,-55.0885,-581.269	0/0:197:197,0:197:7251:0:0:0,-59.3029,-630.917	0/0:111:111,0:111:3907:0:0:0,-33.4143,-341.227	0/0:101:101,0:101:3629:0:0:0,-30.404,-316.959
chromosomeXII	848032	CTTTTTTTTTTTTTTGGGTCTTTGGTC	CTTTTTTTTTGTTTGGGTCTTTGGTC,CTTTTTTTTTTTTTGGGTCTTTGGTC,CTTCTTTTTTTTTTTTGGGTCTTTGGTC	33128.2	AB=0.541378,0.133274,0.113924;ABP=35.1768,3938.5,412.127;AC=19,16,1;AF=0.193878,0.163265,0.0102041;AN=98;AO=1171,521,36;CIGAR=1M1D9M1X15M,1M1D25M,3M1I24M;DP=4604;DPB=4561.41;DPRA=1.36806,0,1.26581;EPP=8.61978,4.51491,9.04217;EPPR=5.39339;GTI=4;LEN=26,1,1;MEANALT=8.52632,7.95833,10;MQM=41.877,41.8676,41.9444;MQMR=41.9306;NS=49;NUMALT=3;ODDS=0.0281927;PAIRED=0.972673,0.971209,0.888889;PAIREDR=0.947…	GT:DP:AD:RO:QR:AO:QA:GL	0/2:90:40,0,38,0:40:1394:0,38,0:0,1122,0:-74.6757,-86.7169,-197.279,0,-110.613,-99.1734,-86.7169,-197.279,-110.613,-197.279	0/2:111:45,0,44,0:45:1613:0,44,0:0,1350,0:-91.478,-105.024,-232.776,0,-127.764,-114.518,-105.024,-232.776,-127.764,-232.776	0/2:44:19,0,17,0:19:671:0,17,0:0,479,0:-31.2993,-37.0188,-90.2283,0,-53.2149,-48.0974,-37.0188,-90.2283,-53.2149,-90.2283	0/2:40:20,0,16,0:20:708:0,16,0:0,470,0:-30.4234,-36.444,-92.5898,0,-56.1407,-51.3242,-36.444,-92.5898,-56.1407,-92.5898	0/2:58:23,0,24,0:23:818:0,24,0:0,708,0:-47.6506,-54.5743,-119.421,0,-64.8512,-57.6265,-54.5743,-119.421,-64.8512,-119.421	0/3:70:26,0,0,34:26:901:0,0,34:0,0,966:-66.797,-74.6238,-145.361,-74.6238,-145.361,-145.361,0,-70.7704,-70.7704,-60.5354	0/1:82:33,42,3,0:33:1163:42,3,0:1356,111,0:-96.2902,0,-79.6173,-97.5078,-83.5454,-188.837,-106.224,-92.2605,-189.74,-198.455	0/1:92:29,53,4,0:29:1038:53,4,0:1725,70,0:-126.454,0,-66.3311,-130.205,-77.3151,-211.218,-135.184,-82.2857,-212.423,-217.404	0/1:104:25,59,7,0:25:890:59,7,0:2021,197,0:-150.929,0,-52.8038,-143.182,-55.2949,-211.609,-158.455,-70.5645,-213.716,-228.99	0/1:138:50,63,11,0:50:1756:63,11,0:2089,306,0:-148.498,0,-120.36,-140.258,-116.036,-276.208,-163.549,-139.325,-279.519,-302.811	0/1:159:44,94,7,0:44:1562:94,7,0:3240,221,0:-241.119,0,-95.5362,-237.128,-106.598,-358.825,-254.364,-123.833,-360.932,-378.169	0/1:195:72,106,3,0:72:2518:106,3,0:3299,99,0:-235.631,0,-167.805,-249.52,-191.929,-448.29,-257.305,-199.714,-449.194,-456.978	0/1:138:59,58,5,0:59:2061:58,5,0:1847,147,0:-126.703,0,-145.265,-133.07,-151.332,-294.235,-144.464,-162.725,-295.74,-307.134	0/1:79:12,45,7,0:12:423:45,7,0:1562,209,0:-119.246,0,-20.0114,-106.603,-17.3002,-138.03,-122.858,-33.5578,-140.137,-156.392	0/1:134:37,79,6,0:37:1320:79,6,0:2675,198,0:-198.987,0,-80.8297,-194.557,-89.0439,-297.343,-210.125,-104.611,-299.149,-314.717	0/1:66:15,39,5,0:15:523:39,5,0:1371,109,0:-103.528,0,-29.7766,-99.8746,-33.3592,-139.861,-108.044,-41.5168,-141.366,-149.538	0/1:201:52,116,18,0:52:1824:116,18,0:4010,464,0:-299.721,0,-109.736,-279.843,-109.131,-419.046,-315.375,-144.655,-424.465,-459.999	0/1:45:15,22,4,0:15:534:22,4,0:790,122,0:-57.851,0,-34.706,-52.9181,-31.8797,-93.0039,-62.3664,-41.3286,-94.208,-103.658	0/1:164:42,96,7,1:42:1487:96,7,1:3240,143,37:-241.556,0,-89.0556,-243.667,-107.427,-359.453,-251.278,-115.032,-358.639,-368.872	0/1:121:38,64,10,0:38:1357:64,10,0:2292,296,0:-169.311,0,-88.2697,-157.745,-84.5316,-262.218,-180.75,-107.536,-265.228,-288.235	0/1:69:20,36,4,0:20:716:36,4,0:1230,84,0:-90.4908,0,-45.9253,-90.2808,-50.5375,-145.799,-96.5114,-56.7624,-147.003,-153.236	0/1:190:58,98,13,0:58:2046:98,13,0:3382,329,0:-248.645,0,-132.732,-240.985,-137.117,-399.268,-266.105,-162.233,-403.181,-428.303	0/1:78:17,51,4,0:17:602:51,4,0:1725,98,0:-130.405,0,-32.4431,-128.035,-40.3135,-174.56,-135.522,-47.7957,-175.764,-183.253	0/2:63:47,0,8,0:47:1662:0,8,0:0,272,0:-7.31272,-21.4611,-153.242,0,-131.829,-129.421,-21.4611,-153.242,-131.829,-153.242	0/1:26:7,17,1,0:7:249:17,1,0:565,25,0:-42.1115,0,-14.6355,-42.2815,-17.8233,-61.7219,-44.2187,-19.753,-62.023,-63.961	0/2:82:53,0,9,0:53:1871:0,9,0:0,309,0:-8.40471,-24.3593,-172.688,0,-148.352,-145.643,-24.3593,-172.688,-148.352,-172.688	0/2:82:61,0,8,0:61:2161:0,8,0:0,258,0:-1.81977,-20.1826,-191.537,0,-171.379,-168.971,-20.1826,-191.537,-171.379,-191.537	0/0:68:52,0,3,0:52:1824:0,3,0:0,99,0:0,-15.6536,-160.344,-7.8512,-152.559,-151.656,-15.6536,-160.344,-152.559,-160.344	0/0:58:46,0,5,0:46:1604:0,5,0:0,120,0:0,-13.8474,-141.152,-4.77045,-132.086,-130.581,-13.8474,-141.152,-132.086,-141.152	0/0:87:74,0,3,0:74:2575:0,3,0:0,61,0:0,-22.2762,-226.554,-17.6922,-221.986,-221.083,-22.2762,-226.554,-221.986,-226.554	0/2:63:42,0,9,0:42:1470:0,9,0:0,255,0:-6.97784,-19.6211,-136.258,0,-116.668,-113.959,-19.6211,-136.258,-116.668,-136.258	0/2:112:83,0,11,0:83:2903:0,11,0:0,358,0:-3.18154,-28.167,-257.357,0,-229.229,-225.917,-28.167,-257.357,-229.229,-257.357	0/0:51:42,0,3,0:42:1461:0,3,0:0,111,0:0,-12.6433,-127.609,-3.82874,-118.842,-117.939,-12.6433,-127.609,-118.842,-127.609	0/0:85:69,0,6,0:69:2413:0,6,0:0,170,0:0,-20.7711,-212.129,-7.68623,-199.069,-197.263,-20.7711,-212.129,-199.069,-212.129	0/0:72:57,0,4,0:57:1990:0,4,0:0,124,0:0,-17.1587,-174.972,-7.40731,-165.247,-164.043,-17.1587,-174.972,-165.247,-174.972	0/0:43:33,0,4,0:33:1150:0,4,0:0,96,0:0,-9.93399,-100.191,-2.70334,-92.9777,-91.7736,-9.93399,-100.191,-92.9777,-100.191	0/0:77:63,0,9,0:63:2201:0,9,0:0,179,0:0,-18.9649,-193.599,-5.86842,-180.497,-177.788,-18.9649,-193.599,-180.497,-193.599	0/0:112:85,0,6,0:85:2925:0,6,0:0,151,0:0,-25.5875,-257.738,-14.0349,-246.205,-244.398,-25.5875,-257.738,-246.205,-257.738	0/0:143:109,0,10,0:109:3815:0,10,0:0,311,0:0,-32.8123,-334.215,-8.38995,-309.824,-306.813,-32.8123,-334.215,-309.824,-334.215	0/0:153:116,0,10,0:116:4047:0,10,0:0,307,0:0,-34.9195,-355.923,-10.9418,-331.97,-328.96,-34.9195,-355.923,-331.97,-355.923	1/2:82:3,33,38,1:3:102:33,38,1:1011,1161,37:-160.429,-82.4186,-80.5821,-70.8402,0,-67.4989,-158.41,-87.5931,-76.0149,-166.205	0/0:72:61,0,4,0:61:2140:0,4,0:0,98,0:0,-18.3628,-188.188,-10.843,-180.7,-179.496,-18.3628,-188.188,-180.7,-188.188
chromosomeXII	850420	GCCC	ACCC,ACCT	185085	AB=0.499682,0.478261;ABP=3.01168,3.38795;AC=81,1;AF=0.826531,0.0102041;AN=98;AO=6195,45;CIGAR=1X3M,1X2M1X;DP=7298;DPB=7324.5;DPRA=1.36905,0.665302;EPP=109.429,3.44459;EPPR=19.6611;GTI=0;LEN=1,4;MEANALT=1.48936,3;MQM=41.9606,42;MQMR=41.94;NS=49;NUMALT=2;ODDS=28.5356;PAIRED=0.959968,0.844444;PAIREDR=0.933204;PAO=51.5,51.5;PQA=1736,1728.5;PQR=18.5;PRO=1;QA=216946,1607;QR=37356;RO=1033;RPL=3092,20;RP…	GT:DP:AD:RO:QR:AO:QA:GL	1/1:129:0,127,0:0:0:127,0:4267,0:-372.863,-38.2308,0,-372.863,-38.2308,-372.863	1/1:223:0,223,0:0:0:223,0:7813,0:-682.043,-67.1297,0,-682.043,-67.1297,-682.043	1/1:83:0,83,0:0:0:83,0:2985,0:-260.692,-24.9855,0,-260.692,-24.9855,-260.692	1/1:120:0,120,0:0:0:120,0:4254,0:-371.374,-36.1236,0,-371.374,-36.1236,-371.374	1/1:131:0,131,0:0:0:131,0:4635,0:-404.273,-39.4349,0,-404.273,-39.4349,-404.273	1/2:92:0,46,44:0:0:46,44:1612,1570:-250.975,-124.261,-110.413,-126.827,0,-113.582	1/1:88:0,88,0:0:0:88,0:3048,0:-266.142,-26.4906,0,-266.142,-26.4906,-266.142	1/1:118:0,118,0:0:0:118,0:4210,0:-367.389,-35.5215,0,-367.389,-35.5215,-367.389	1/1:129:0,129,0:0:0:129,0:4527,0:-395.456,-38.8329,0,-395.456,-38.8329,-395.456	1/1:173:0,172,0:0:0:172,0:6003,0:-523.455,-51.7772,0,-523.455,-51.7772,-523.455	1/1:256:0,255,0:0:0:255,0:8934,0:-779.514,-76.7627,0,-779.514,-76.7627,-779.514	1/1:220:1,219,0:1:37:219,0:7491,0:-651.029,-62.6459,0,-651.33,-65.9256,-654.252	1/1:174:0,174,0:0:0:174,0:6028,0:-526.796,-52.3792,0,-526.796,-52.3792,-526.796	1/1:155:2,153,0:2:74:153,0:5403,0:-464.727,-39.8563,0,-465.329,-46.0576,-471.173	1/1:221:0,220,0:0:0:220,0:7715,0:-673.429,-66.2266,0,-673.429,-66.2266,-673.429	1/1:155:0,154,0:0:0:154,0:5410,0:-472.036,-46.3586,0,-472.036,-46.3586,-472.036	1/1:306:0,303,0:0:0:303,0:10836,0:-945.195,-91.2121,0,-945.195,-91.2121,-945.195	1/1:75:0,75,0:0:0:75,0:2654,0:-231.853,-22.5773,0,-231.853,-22.5773,-231.853	1/1:265:0,262,0:0:0:262,0:9234,0:-805.77,-78.8699,0,-805.77,-78.8699,-805.77	1/1:201:0,201,0:0:0:201,0:7099,0:-619.595,-60.507,0,-619.595,-60.507,-619.595	1/1:142:0,141,0:0:0:141,0:5031,0:-438.983,-42.4452,0,-438.983,-42.4452,-438.983	0/1:284:150,134,0:150:5482:134,0:4797,0:-332.933,0,-393.058,-378.088,-433.396,-811.193	1/1:149:0,149,0:0:0:149,0:5210,0:-454.808,-44.8535,0,-454.808,-44.8535,-454.808	1/1:174:0,173,0:0:0:173,0:6139,0:-535.372,-52.0782,0,-535.372,-52.0782,-535.372	1/1:110:0,109,1:0:0:109,1:3883,37:-338.553,-32.8123,0,-335.631,-29.5326,-335.33	1/1:195:0,195,0:0:0:195,0:6791,0:-593.085,-58.7009,0,-593.085,-58.7009,-593.085	1/1:222:1,221,0:1:37:221,0:7946,0:-689.548,-63.248,0,-689.849,-66.5276,-692.771	0/1:91:52,39,0:52:1871:39,0:1348,0:-90.3428,0,-136.436,-105.996,-148.176,-253.89	0/1:94:39,54,0:39:1415:54,0:1940,0:-141.038,0,-95.797,-152.778,-112.053,-264.598	1/1:104:0,103,0:0:0:103,0:3562,0:-311.131,-31.0061,0,-311.131,-31.0061,-311.131	0/0:101:100,0,0:100:3604:0,0:0,0:0,-30.103,-313.856,-30.103,-313.856,-313.856	0/1:131:66,65,0:66:2357:65,0:2174,0:-150.731,0,-165.681,-170.599,-185.248,-355.688	0/0:72:71,1,0:71:2590:1,0:37,0:0,-18.0935,-222.771,-21.3731,-223.072,-225.994	1/1:119:0,118,0:0:0:118,0:3976,0:-347.334,-35.5215,0,-347.334,-35.5215,-347.334	0/0:119:119,0,0:119:4303:0,0:0,0:0,-35.8226,-376.059,-35.8226,-376.059,-376.059	0/1:79:42,37,0:42:1533:37,0:1269,0:-87.2158,0,-110.279,-99.8591,-121.417,-220.934	0/1:99:53,46,0:53:1896:46,0:1588,0:-109.023,0,-136.185,-124.977,-150.032,-274.779	0/1:131:53,78,0:53:1894:78,0:2620,0:-189.644,0,-126.357,-205.599,-149.837,-355.215	0/1:180:86,94,0:86:3084:94,0:3097,0:-216.312,0,-214.329,-242.201,-242.626,-484.605	0/1:204:99,105,0:99:3566:105,0:3546,0:-248.864,0,-250.353,-278.666,-281.962,-560.348	1/1:91:0,91,0:0:0:91,0:3159,0:-275.998,-27.3937,0,-275.998,-27.3937,-275.998	1/1:85:0,85,0:0:0:85,0:2980,0:-260.189,-25.5876,0,-260.189,-25.5876,-260.189
chromosomeXII	850608	G	T	766.026	AB=0.45;ABP=4.74748;AC=1;AF=0.0102041;AN=98;AO=41;CIGAR=1X;DP=7762;DPB=7762;DPRA=1.27456;EPP=3.06326;EPPR=135.379;GTI=0;LEN=1;MEANALT=1;MQM=41.4878;MQMR=41.5241;NS=49;NUMALT=1;ODDS=113.005;PAIRED=0.926829;PAIREDR=0.958808;PAO=0;PQA=0;PQR=0;PRO=0;QA=1465;QR=281804;RO=7720;RPL=21;RPP=3.06326;RPPR=84.4248;RPR=20;RUN=1;SAF=22;SAP=3.48696;SAR=19;SRF=3806;SRP=6.29114;SRR=3914;TYPE=snp;technology.illumi…	GT:DP:AD:RO:QR:AO:QA:GL	0/0:132:132,0:132:4746:0:0:0,-39.736,-409.298	0/0:272:272,0:272:9990:0:0:0,-81.8802,-863.592	0/0:105:105,0:105:3873:0:0:0,-31.6081,-334.627	0/0:134:134,0:134:4908:0:0:0,-40.338,-425.033	0/0:123:122,1:122:4478:1:37:0,-33.446,-384.336	0/1:80:44,36:44:1590:36:1332:-91.303,0,-109.61	0/0:95:95,0:95:3443:0:0:0,-28.5978,-298.043	0/0:129:129,0:129:4749:0:0:0,-38.8329,-413.283	0/0:156:156,0:156:5710:0:0:0,-46.9607,-490.168	0/0:173:173,0:173:6253:0:0:0,-52.0782,-540.783	0/0:285:285,0:285:10473:0:0:0,-85.7935,-903.85	0/0:207:207,0:207:7537:0:0:0,-62.3132,-647.99	0/0:204:204,0:204:7424:0:0:0,-61.4101,-640.116	0/0:131:131,0:131:4811:0:0:0,-39.4349,-414.603	0/0:223:223,0:223:8165:0:0:0,-67.1297,-705.587	0/0:157:157,0:157:5771:0:0:0,-47.2617,-502.264	0/0:366:365,1:365:13397:1:37:0,-106.596,-1157.13	0/0:87:86,0:86:3170:0:0:0,-25.8886,-273.751	0/0:304:303,1:303:11123:1:37:0,-87.9324,-955.209	0/0:226:226,0:226:8350:0:0:0,-68.0328,-721.557	0/0:142:142,0:142:5178:0:0:0,-42.7463,-443.882	0/0:303:303,0:303:11139:0:0:0,-91.2121,-962.724	0/0:164:164,0:164:5996:0:0:0,-49.3689,-519.641	0/0:197:197,0:197:7225:0:0:0,-59.3029,-624.51	0/0:94:94,0:94:3392:0:0:0,-28.2968,-296.141	0/0:218:218,0:218:7954:0:0:0,-65.6245,-691.736	0/0:260:260,0:260:9472:0:0:0,-78.2678,-819.949	0/0:102:102,0:102:3626:0:0:0,-30.7051,-314.782	0/0:76:76,0:76:2800:0:0:0,-22.8783,-241.72	0/0:111:111,0:111:3991:0:0:0,-33.4143,-348.147	0/0:111:111,0:111:4019:0:0:0,-33.4143,-348.438	0/0:138:137,1:137:4971:1:11:0,-40.4425,-429.81	0/0:79:79,0:79:2873:0:0:0,-23.7814,-250.662	0/0:119:119,0:119:4341:0:0:0,-35.8226,-370.704	0/0:116:116,0:116:4132:0:0:0,-34.9195,-360.329	0/0:90:90,0:90:3292:0:0:0,-27.0927,-283.75	0/0:98:98,0:98:3504:0:0:0,-29.5009,-302.701	0/0:161:160,1:160:5834:1:11:0,-47.3661,-503.503	0/0:159:159,0:159:5747:0:0:0,-47.8638,-496.1	0/0:191:191,0:191:6995:0:0:0,-57.4967,-608.519	0/0:90:90,0:90:3268:0:0:0,-27.0927,-284.89	0/0:106:106,0:106:3898:0:0:0,-31.9092,-337.501
chromosomeXII	851318	A	G	1166.02	AB=0.526316;ABP=3.58174;AC=1;AF=0.0102041;AN=98;AO=50;CIGAR=1X;DP=4977;DPB=4977;DPRA=0.934043;EPP=4.57376;EPPR=72.5296;GTI=0;LEN=1;MEANALT=1;MQM=40.12;MQMR=41.7416;NS=49;NUMALT=1;ODDS=36.8861;PAIRED=0.88;PAIREDR=0.957749;PAO=0;PQA=0;PQR=0;PRO=0;QA=1800;QR=174913;RO=4923;RPL=27;RPP=3.70517;RPPR=11.7796;RPR=23;RUN=1;SAF=29;SAP=5.78978;SAR=21;SRF=2956;SRP=434.447;SRR=1967;TYPE=snp;technology.illumin…	GT:DP:AD:RO:QR:AO:QA:GL	0/0:114:114,0:114:3984:0:0:0,-34.3174,-346.952	0/0:94:94,0:94:3414:0:0:0,-28.2968,-297.832	0/0:25:25,0:25:875:0:0:0,-7.52575,-76.7114	0/0:42:42,0:42:1554:0:0:0,-12.6433,-135.708	0/0:70:70,0:70:2488:0:0:0,-21.0721,-217.063	0/1:95:45,50:45:1603:50:1800:-125.183,0,-111.385	0/0:120:120,0:120:4306:0:0:0,-36.1236,-372.675	0/0:46:46,0:46:1678:0:0:0,-13.8474,-146.273	0/0:69:69,0:69:2455:0:0:0,-20.7711,-214.17	0/0:182:182,0:182:6384:0:0:0,-54.7875,-554.576	0/0:115:115,0:115:4109:0:0:0,-34.6184,-358.384	0/0:222:222,0:222:7880:0:0:0,-66.8287,-681.355	0/0:187:187,0:187:6609:0:0:0,-56.2926,-574.821	0/0:61:61,0:61:2209:0:0:0,-18.3628,-192.593	0/0:106:106,0:106:3822:0:0:0,-31.9092,-332.686	0/0:75:75,0:75:2703:0:0:0,-22.5772,-235.589	0/0:154:154,0:154:5560:0:0:0,-46.3586,-482.871	0/0:37:37,0:37:1319:0:0:0,-11.1381,-115.028	0/0:125:125,0:125:4489:0:0:0,-37.6287,-390.711	0/0:98:98,0:98:3514:0:0:0,-29.5009,-306.175	0/0:53:53,0:53:1861:0:0:0,-15.9546,-162.387	0/0:174:174,0:174:6274:0:0:0,-52.3792,-544.935	0/0:43:43,0:43:1579:0:0:0,-12.9443,-137.793	0/0:47:47,0:47:1679:0:0:0,-14.1484,-146.857	0/0:22:22,0:22:788:0:0:0,-6.62266,-68.8566	0/0:79:79,0:79:2849:0:0:0,-23.7814,-248.628	0/0:68:68,0:68:2392:0:0:0,-20.47,-209.08	0/0:98:98,0:98:3502:0:0:0,-29.5009,-305.815	0/0:89:89,0:89:3069:0:0:0,-26.7917,-268.413	0/0:124:123,0:123:4389:0:0:0,-37.0267,-383.055	0/0:109:109,0:109:3819:0:0:0,-32.8123,-333.578	0/0:135:134,0:134:4722:0:0:0,-40.338,-412.192	0/0:72:72,0:72:2474:0:0:0,-21.6742,-216.296	0/0:106:105,0:105:3595:0:0:0,-31.6081,-312.956	0/0:114:114,0:114:4022:0:0:0,-34.3174,-351.44	0/0:92:92,0:92:3206:0:0:0,-27.6948,-277.927	0/0:104:104,0:104:3660:0:0:0,-31.3071,-319.7	0/0:172:172,0:172:6062:0:0:0,-51.7772,-529.199	0/0:193:193,0:193:6831:0:0:0,-58.0988,-593.935	0/0:219:219,0:219:7681:0:0:0,-65.9256,-666.835	0/0:110:110,0:110:3972:0:0:0,-33.1133,-344.68	0/0:107:106,0:106:3784:0:0:0,-31.9092,-328.702
chromosomeXII	851362	G	C	1306.62	AB=0.514019;ABP=3.19295;AC=1;AF=0.0102041;AN=98;AO=55;CIGAR=1X;DP=4839;DPB=4839;DPRA=1.08538;EPP=9.68264;EPPR=283.664;GTI=0;LEN=1;MEANALT=1;MQM=40.8545;MQMR=41.7824;NS=49;NUMALT=1;ODDS=36.0974;PAIRED=0.927273;PAIREDR=0.957322;PAO=0;PQA=0;PQR=0;PRO=0;QA=1998;QR=172848;RO=4780;RPL=22;RPP=7.78754;RPPR=7.02434;RPR=33;RUN=1;SAF=27;SAP=3.04978;SAR=28;SRF=2484;SRP=19.0665;SRR=2296;TYPE=snp;technology.il…	GT:DP:AD:RO:QR:AO:QA:GL	0/0:117:117,0:117:4229:0:0:0,-35.2205,-368.907	0/0:99:99,0:99:3589:0:0:0,-29.802,-313.236	0/0:28:28,0:28:1036:0:0:0,-8.42884,-90.5915	0/0:37:37,0:37:1357:0:0:0,-11.1381,-118.612	0/0:66:66,0:66:2368:0:0:0,-19.868,-206.831	0/1:107:52,55:52:1876:55:1998:-140.102,0,-131.589	0/0:121:121,0:121:4403:0:0:0,-36.4246,-381.091	0/0:45:45,0:45:1653:0:0:0,-13.5463,-144.084	0/0:75:75,0:75:2637:0:0:0,-22.5772,-229.965	0/0:171:171,0:171:6179:0:0:0,-51.4761,-535.536	0/0:118:118,0:118:4330:0:0:0,-35.5215,-377.165	0/0:202:202,0:202:7376:0:0:0,-60.8081,-637.4	0/0:172:171,0:171:6229:0:0:0,-51.4761,-541.384	0/0:66:66,0:66:2392:0:0:0,-19.868,-208.434	0/0:101:101,0:101:3687:0:0:0,-30.404,-319.739	0/0:68:68,0:68:2480:0:0:0,-20.47,-216.027	0/0:148:148,0:148:5388:0:0:0,-44.5524,-467.731	0/0:37:37,0:37:1343:0:0:0,-11.1381,-117.046	0/0:135:135,0:135:4923:0:0:0,-40.639,-428.441	0/0:110:110,0:110:3968:0:0:0,-33.1133,-345.556	0/0:52:52,0:52:1900:0:0:0,-15.6536,-165.656	0/0:164:164,0:164:5894:0:0:0,-49.3689,-513.284	0/0:35:35,0:35:1295:0:0:0,-10.536,-113.047	0/0:50:50,0:50:1826:0:0:0,-15.0515,-159.524	0/0:28:28,0:28:1024:0:0:0,-8.42884,-89.4525	0/0:72:72,0:72:2652:0:0:0,-21.6742,-231.353	0/0:72:72,0:72:2616:0:0:0,-21.6742,-228.404	0/0:96:96,0:96:3490:0:0:0,-28.8989,-304.55	0/0:88:88,0:88:3144:0:0:0,-26.4906,-274.518	0/0:113:113,0:113:4107:0:0:0,-34.0164,-358.354	0/0:96:96,0:96:3390:0:0:0,-28.8989,-296.102	0/0:137:137,0:137:4921:0:0:0,-41.2411,-429.436	0/0:70:70,0:70:2464:0:0:0,-21.0721,-215.305	0/0:115:115,0:115:4131:0:0:0,-34.6184,-359.433	0/0:112:112,0:112:4016:0:0:0,-33.7154,-350.389	0/0:98:97,0:97:3503:0:0:0,-29.1999,-304.477	0/0:95:95,0:95:3375:0:0:0,-28.5978,-294.621	0/0:161:161,0:161:5773:0:0:0,-48.4658,-503.94	0/0:157:157,0:157:5609:0:0:0,-47.2617,-489.523	0/0:208:206,0:206:7486:0:0:0,-62.0122,-647.137	0/0:97:97,0:97:3505:0:0:0,-29.1999,-305.512	0/0:108:108,0:108:3888:0:0:0,-32.5112,-339.256
chromosomeXII	854029	CTG	ATT,CTT	160494	AB=0.486095,0.139461;ABP=7.4186,715.449;AC=73,2;AF=0.744898,0.0204082;AN=98;AO=5636,94;CIGAR=1X1M1X,2M1X;DP=7310;DPB=7369.33;DPRA=1.59013,0.941377;EPP=3.06578,3.1027;EPPR=4.75689;GTI=0;LEN=3,1;MEANALT=2.23913,3.18182;MQM=40.3245,41.8723;MQMR=41.889;NS=49;NUMALT=2;ODDS=44.9022;PAIRED=0.967175,0.914894;PAIREDR=0.93631;PAO=129.5,47.5;PQA=4065.5,1221.5;PQR=0;PRO=0;QA=195561,3177;QR=54591;RO=1523;RPL=…	GT:DP:AD:RO:QR:AO:QA:GL	0/1:103:51,49,0:51:1832:49,0:1685,0:-112.962,0,-129.987,-128.314,-144.738,-272.947	0/1:230:118,112,0:118:4303:112,0:3929,0:-259.616,0,-305.955,-295.138,-339.671,-634.945	0/1:122:51,71,0:51:1855:71,0:2474,0:-173.538,0,-125.496,-188.89,-146.87,-335.476	0/1:116:53,62,0:53:1924:62,0:2171,0:-143.329,0,-133.411,-159.284,-152.075,-311.333	0/1:118:61,53,2:61:2194:53,2:1842,74:-119.509,0,-157.389,-132.079,-167.552,-304.829	1/2:87:0,48,38:0:0:48,38:1667,1268:-224.73,-99.2942,-84.8447,-125.413,0,-113.974	1/1:89:0,88,0:0:0:88,0:2944,0:-253.489,-26.4906,0,-253.489,-26.4906,-253.489	1/1:162:0,160,0:0:0:160,0:5429,0:-457.054,-48.1648,0,-457.054,-48.1648,-457.054	1/1:191:0,191,0:0:0:191,0:6718,0:-563.625,-57.4967,0,-563.625,-57.4967,-563.625	1/1:145:0,144,0:0:0:144,0:4794,0:-409.722,-43.3483,0,-409.722,-43.3483,-409.722	1/1:298:0,294,2:0:0:294,2:10298,74:-879.055,-88.5028,0,-873.212,-82.657,-872.61	1/1:191:0,187,1:0:0:187,1:6333,25:-541.327,-56.2926,0,-539.386,-54.3529,-539.085	1/1:166:0,163,0:0:0:163,0:5656,0:-483.776,-49.0679,0,-483.776,-49.0679,-483.776	1/1:161:1,159,0:1:37:159,0:5546,0:-474.958,-45.0024,0,-475.259,-47.8638,-478.18	1/1:208:0,207,0:0:0:207,0:7256,0:-623.56,-62.3132,0,-623.56,-62.3132,-623.56	1/1:139:1,138,0:1:24:138,0:4759,0:-410.136,-41.2891,0,-410.437,-41.5421,-410.758	1/1:311:0,311,0:0:0:311,0:10861,0:-919.182,-93.6203,0,-919.182,-93.6203,-919.182	1/1:103:0,101,0:0:0:101,0:3503,0:-297.702,-30.404,0,-297.702,-30.404,-297.702	1/1:224:0,224,0:0:0:224,0:7779,0:-671.941,-67.4307,0,-671.941,-67.4307,-671.941	1/1:241:0,240,0:0:0:240,0:8357,0:-710.717,-72.2472,0,-710.717,-72.2472,-710.717	1/1:146:0,145,0:0:0:145,0:5051,0:-427.613,-43.6494,0,-427.613,-43.6494,-427.613	0/1:322:159,160,0:159:5744:160,0:5604,0:-388.027,0,-405.787,-435.891,-453.952,-889.806	1/1:157:0,153,1:0:0:153,1:5395,37:-464.24,-46.0576,0,-461.318,-43.1232,-461.017	1/1:180:0,179,1:0:0:179,1:6316,37:-529.393,-53.8844,0,-526.523,-50.9948,-526.222	1/1:84:0,84,0:0:0:84,0:2961,0:-254.237,-25.2865,0,-254.237,-25.2865,-254.237	1/1:194:0,194,0:0:0:194,0:6780,0:-561.635,-58.3998,0,-561.635,-58.3998,-561.635	1/1:250:0,249,0:0:0:249,0:8724,0:-739.495,-74.9565,0,-739.495,-74.9565,-739.495	0/1:97:53,43,0:53:1907:43,0:1467,0:-99.1683,0,-137.875,-115.123,-150.819,-265.82	0/1:80:40,37,0:40:1450:37,0:1220,0:-84.3555,0,-100.513,-96.3967,-111.651,-207.938	1/1:92:0,91,0:0:0:91,0:3177,0:-274.967,-27.3937,0,-274.967,-27.3937,-274.967	0/0:108:108,0,0:108:3817:0,0:0,0:0,-32.5112,-334.279,-32.5112,-334.279,-334.279	0/1:133:67,65,1:67:2402:65,1:2233,37:-155.963,0,-168.182,-173.21,-184.827,-360.701	0/0:78:77,0,0:77:2733:0,0:0,0:0,-23.1793,-238.261,-23.1793,-238.261,-238.261	1/1:100:0,99,1:0:0:99,1:3414,37:-298.062,-29.802,0,-295.14,-26.9105,-294.839	0/0:102:101,0,0:101:3604:0,0:0,0:0,-30.404,-315.199,-30.404,-315.199,-315.199	0/1:73:35,38,0:35:1226:38,0:1338,0:-93.6422,0,-85.6885,-104.178,-97.1277,-200.967	0/1:89:41,48,0:41:1448:48,0:1599,0:-112.831,0,-100.244,-125.173,-114.694,-239.533	0/1:134:72,59,1:72:2563:59,1:1962,27:-132.901,0,-184.849,-152.459,-200.494,-354.749	0/1:160:73,84,0:73:2609:84,0:2860,0:-201.445,0,-179.742,-223.42,-205.028,-428.377	0/1:178:99,78,0:99:3501:78,0:2689,0:-181.075,0,-253.265,-210.877,-276.745,-487.57	0/1:80:47,31,1:47:1659:31,1:1075,11:-69.0355,0,-120.585,-82.5019,-129.233,-211.96	1/1:75:0,74,0:0:0:74,0:2507,0:-216.108,-22.2762,0,-216.108,-22.2762,-216.108
chromosomeXII	854273	G	A	1256.59	AB=0.481818;ABP=3.32615;AC=1;AF=0.0102041;AN=98;AO=55;CIGAR=1X;DP=6429;DPB=6429;DPRA=1.03359;EPP=3.04978;EPPR=7.67895;GTI=0;LEN=1;MEANALT=1;MQM=41.8909;MQMR=40.8555;NS=49;NUMALT=1;ODDS=74.7238;PAIRED=0.909091;PAIREDR=0.959007;PAO=0;PQA=0;PQR=0;PRO=0;QA=1997;QR=230683;RO=6367;RPL=32;RPP=6.20829;RPPR=6.48936;RPR=23;RUN=1;SAF=28;SAP=3.04978;SAR=27;SRF=2735;SRP=277.423;SRR=3632;TYPE=snp;technology.il…	GT:DP:AD:RO:QR:AO:QA:GL	0/0:107:107,0:107:3837:0:0:0,-32.2102,-324.252	0/0:191:191,0:191:6873:0:0:0,-57.4967,-582.798	0/0:70:70,0:70:2554:0:0:0,-21.0721,-217.04	0/0:68:67,0:67:2453:0:0:0,-20.169,-207.067	0/0:92:91,1:91:3331:1:37:0,-24.1141,-286.727	0/1:110:57,53:57:2019:53:1923:-134.721,0,-136.402	0/0:100:100,0:100:3614:0:0:0,-30.103,-307.07	0/0:92:92,0:92:3344:0:0:0,-27.6948,-278.218	0/0:111:111,0:111:4057:0:0:0,-33.4143,-344.238	0/0:210:210,0:210:7538:0:0:0,-63.2163,-641.839	0/0:223:223,0:223:8141:0:0:0,-67.1297,-690.295	0/0:204:203,1:203:7251:1:37:0,-57.8865,-614.508	0/0:156:156,0:156:5674:0:0:0,-46.9607,-486.677	0/0:124:124,0:124:4502:0:0:0,-37.3277,-387.062	0/0:186:186,0:186:6832:0:0:0,-55.9916,-580.625	0/0:123:123,0:123:4429:0:0:0,-37.0267,-370.412	0/0:252:252,0:252:9202:0:0:0,-75.8596,-787.913	0/0:58:58,0:58:2134:0:0:0,-17.4597,-182.259	0/0:198:197,0:197:7179:0:0:0,-59.3029,-614.979	0/0:171:171,0:171:6215:0:0:0,-51.4761,-528.535	0/0:109:109,0:109:3969:0:0:0,-32.8123,-330.995	0/0:254:253,0:253:9151:0:0:0,-76.1606,-795.149	0/0:101:101,0:101:3701:0:0:0,-30.404,-307.376	0/0:116:116,0:116:4232:0:0:0,-34.9195,-353.332	0/0:67:67,0:67:2455:0:0:0,-20.169,-202.053	0/0:157:157,0:157:5761:0:0:0,-47.2617,-470.506	0/0:170:170,0:170:6204:0:0:0,-51.1751,-529.233	0/0:84:84,0:84:2998:0:0:0,-25.2865,-261.9	0/0:89:89,0:89:3231:0:0:0,-26.7917,-281.991	0/0:108:108,0:108:3884:0:0:0,-32.5112,-336.338	0/0:96:96,0:96:3490:0:0:0,-28.8989,-303.381	0/0:122:121,0:121:4381:0:0:0,-36.4246,-379.095	0/0:64:64,0:64:2294:0:0:0,-19.2659,-200.441	0/0:114:114,0:114:4146:0:0:0,-34.3174,-361.742	0/0:119:118,0:118:4268:0:0:0,-35.5215,-368.972	0/0:91:90,0:90:3216:0:0:0,-27.0927,-279.456	0/0:87:86,0:86:3158:0:0:0,-25.8886,-275.427	0/0:168:168,0:168:6068:0:0:0,-50.573,-523.929	0/0:169:169,0:169:6069:0:0:0,-50.8741,-529.722	0/0:188:188,0:188:6756:0:0:0,-56.5936,-585.083	0/0:90:90,0:90:3244:0:0:0,-27.0927,-282.081	0/0:99:99,0:99:3485:0:0:0,-29.802,-298.065
chromosomeXII	854525	T	G	1541.42	AB=0.60396;ABP=12.4917;AC=1;AF=0.0102041;AN=98;AO=63;CIGAR=1X;DP=6927;DPB=6927;DPRA=0.73292;EPP=28.1373;EPPR=83.0631;GTI=0;LEN=1;MEANALT=1;MQM=42;MQMR=41.8964;NS=49;NUMALT=1;ODDS=63.2282;PAIRED=0.952381;PAIREDR=0.964738;PAO=0;PQA=0;PQR=0;PRO=0;QA=2267;QR=248287;RO=6863;RPL=33;RPP=3.32051;RPPR=6.49864;RPR=30;RUN=1;SAF=39;SAP=10.7656;SAR=24;SRF=3769;SRP=147.171;SRR=3094;TYPE=snp;technology.illumina…	GT:DP:AD:RO:QR:AO:QA:GL	0/0:140:140,0:140:5032:0:0:0,-42.1442,-435.473	0/0:194:194,0:194:7078:0:0:0,-58.3998,-617.155	0/0:66:66,0:66:2368:0:0:0,-19.868,-206.886	0/0:76:76,0:76:2776:0:0:0,-22.8783,-242.332	0/0:135:135,0:135:4959:0:0:0,-40.639,-432.417	0/1:101:40,61:40:1402:61:2245:-165.552,0,-89.9918	0/0:119:119,0:119:4355:0:0:0,-35.8226,-376.058	0/0:101:101,0:101:3701:0:0:0,-30.404,-322.899	0/0:139:139,0:139:5083:0:0:0,-41.8432,-443.397	0/0:191:191,0:191:6853:0:0:0,-57.4967,-597.687	0/0:223:223,0:223:8153:0:0:0,-67.1297,-710.884	0/0:219:219,0:219:7861:0:0:0,-65.9256,-682.307	0/0:174:174,0:174:6186:0:0:0,-52.3792,-539.252	0/0:106:106,0:106:3784:0:0:0,-31.9092,-330.343	0/0:191:191,0:191:6955:0:0:0,-57.4967,-605.337	0/0:140:140,0:140:5132:0:0:0,-42.1442,-446.518	0/0:298:298,0:298:10966:0:0:0,-89.7069,-954.662	0/0:60:60,0:60:2194:0:0:0,-18.0618,-191.478	0/0:242:242,0:242:8816:0:0:0,-72.8493,-767.458	0/0:149:149,0:149:5389:0:0:0,-44.8535,-470.122	0/0:112:112,0:112:4082:0:0:0,-33.7154,-356.113	0/0:293:293,0:293:10717:0:0:0,-88.2018,-934.234	0/0:100:100,0:100:3652:0:0:0,-30.103,-318.695	0/0:136:135,0:135:4871:0:0:0,-40.639,-424.944	0/0:42:42,0:42:1554:0:0:0,-12.6433,-135.708	0/0:181:181,0:181:6697:0:0:0,-54.4864,-583.652	0/0:161:161,0:161:5933:0:0:0,-48.4658,-517.238	0/0:114:113,1:113:3981:1:11:0,-33.2177,-346.103	0/0:86:86,0:86:3032:0:0:0,-25.8886,-264.907	0/0:100:100,0:100:3600:0:0:0,-30.103,-313.003	0/0:88:88,0:88:3154:0:0:0,-26.4906,-274.109	0/0:119:119,0:119:4183:0:0:0,-35.8226,-364.56	0/0:83:83,0:83:2957:0:0:0,-24.9855,-258.183	0/0:110:110,0:110:3872:0:0:0,-33.1133,-338.328	0/0:137:137,0:137:4855:0:0:0,-41.2411,-423.816	0/0:81:81,0:81:2961:0:0:0,-24.3834,-258.445	0/0:118:118,0:118:4266:0:0:0,-35.5215,-371.66	0/0:198:198,0:198:6976:0:0:0,-59.6039,-605.931	0/0:197:197,0:197:7091:0:0:0,-59.3029,-618.652	0/0:199:199,0:199:7127:0:0:0,-59.905,-620.8	0/0:101:100,1:100:3576:1:11:0,-29.3043,-311.161	0/0:123:123,0:123:4427:0:0:0,-37.0267,-380.238
chromosomeXII	854568	A	C	1383.41	AB=0.58;ABP=8.56927;AC=1;AF=0.0102041;AN=98;AO=58;CIGAR=1X;DP=7039;DPB=7039;DPRA=0.691742;EPP=3.60933;EPPR=4.8556;GTI=0;LEN=1;MEANALT=1;MQM=42;MQMR=41.9425;NS=49;NUMALT=1;ODDS=71.3411;PAIRED=0.913793;PAIREDR=0.963308;PAO=0;PQA=0;PQR=0;PRO=0;QA=2034;QR=252367;RO=6977;RPL=23;RPP=8.40154;RPPR=3.43638;RPR=35;RUN=1;SAF=28;SAP=3.16006;SAR=30;SRF=3713;SRP=65.7552;SRR=3264;TYPE=snp;technology.illumina=1	GT:DP:AD:RO:QR:AO:QA:GL	0/0:133:132,0:132:4736:0:0:0,-39.736,-409.239	0/0:195:195,0:195:7129:0:0:0,-58.7008,-621.476	0/0:62:62,0:62:2294:0:0:0,-18.6639,-200.161	0/0:82:82,0:82:3022:0:0:0,-24.6845,-263.631	0/0:144:144,0:144:5216:0:0:0,-43.3483,-455.041	0/1:100:42,58:42:1542:58:2034:-147.782,0,-104.622	0/0:122:122,0:122:4294:0:0:0,-36.7257,-374.892	0/0:98:98,0:98:3590:0:0:0,-29.5009,-313.231	0/0:146:146,0:146:5264:0:0:0,-43.9504,-459.252	0/0:183:183,0:183:6525:0:0:0,-55.0885,-569.611	0/0:242:242,0:242:8834:0:0:0,-72.8493,-770.425	0/0:218:218,0:218:7848:0:0:0,-65.6245,-683.726	0/0:202:202,0:202:7324:0:0:0,-60.8081,-638.586	0/0:101:101,0:101:3713:0:0:0,-30.404,-323.88	0/0:199:199,0:199:7291:0:0:0,-59.905,-635.774	0/0:134:134,0:134:4910:0:0:0,-40.338,-428.213	0/0:310:310,0:310:11350:0:0:0,-93.3193,-987.262	0/0:62:62,0:62:2244:0:0:0,-18.6639,-195.959	0/0:248:248,0:248:9092:0:0:0,-74.6554,-792.703	0/0:160:160,0:160:5896:0:0:0,-48.1648,-514.015	0/0:100:100,0:100:3674:0:0:0,-30.103,-320.385	0/0:299:299,0:299:10965:0:0:0,-90.008,-955.804	0/0:121:121,0:121:4415:0:0:0,-36.4246,-385.117	0/0:142:142,0:142:5218:0:0:0,-42.7463,-455.027	0/0:49:49,0:49:1787:0:0:0,-14.7505,-156.029	0/0:176:176,0:176:6428:0:0:0,-52.9813,-560.621	0/0:183:183,0:183:6699:0:0:0,-55.0885,-584.212	0/0:105:105,0:105:3735:0:0:0,-31.6081,-325.619	0/0:97:95,0:95:3381:0:0:0,-28.5978,-295.26	0/0:99:99,0:99:3527:0:0:0,-29.802,-306.888	0/0:105:105,0:105:3751:0:0:0,-31.6081,-326.497	0/0:136:136,0:136:4858:0:0:0,-40.9401,-421.83	0/0:73:73,0:73:2577:0:0:0,-21.9752,-225.246	0/0:114:114,0:114:4098:0:0:0,-34.3174,-357.924	0/0:131:131,0:131:4675:0:0:0,-39.4349,-408.24	0/0:84:84,0:84:2946:0:0:0,-25.2865,-257.479	0/0:118:118,0:118:4218:0:0:0,-35.5215,-367.735	0/0:184:184,0:184:6562:0:0:0,-55.3895,-572.782	0/0:184:184,0:184:6552:0:0:0,-55.3895,-571.094	0/0:191:191,0:191:6769:0:0:0,-57.4967,-590.971	0/0:102:102,0:102:3524:0:0:0,-30.7051,-305.569	0/0:118:118,0:118:4220:0:0:0,-35.5215,-368.528
chromosomeXII	855040	T	C	869.279	AB=0.519481;ABP=3.26411;AC=1;AF=0.0102041;AN=98;AO=41;CIGAR=1X;DP=6508;DPB=6508;DPRA=0.903702;EPP=3.48696;EPPR=5.16027;GTI=0;LEN=1;MEANALT=1;MQM=40.2439;MQMR=41.9295;NS=49;NUMALT=1;ODDS=90.2851;PAIRED=0.878049;PAIREDR=0.962252;PAO=0;PQA=0;PQR=0;PRO=0;QA=1479;QR=235778;RO=6464;RPL=17;RPP=5.60547;RPPR=5.85364;RPR=24;RUN=1;SAF=23;SAP=4.33437;SAR=18;SRF=3290;SRP=7.53062;SRR=3174;TYPE=snp;technology.i…	GT:DP:AD:RO:QR:AO:QA:GL	0/0:118:118,0:118:4258:0:0:0,-35.5215,-371.796	0/0:190:190,0:190:7006:0:0:0,-57.1957,-610.694	0/0:66:66,0:66:2392:0:0:0,-19.868,-208.85	0/0:92:92,0:92:3380:0:0:0,-27.6948,-292.71	0/0:127:127,0:127:4637:0:0:0,-38.2308,-404.453	0/1:77:37,40:37:1333:40:1442:-98.0094,0,-93.4659	0/0:101:101,0:101:3663:0:0:0,-30.404,-319.682	0/0:92:92,0:92:3404:0:0:0,-27.6948,-296.839	0/0:140:140,0:140:5156:0:0:0,-42.1442,-449.563	0/0:176:176,0:176:6402:0:0:0,-52.9813,-558.336	0/0:243:243,0:243:8927:0:0:0,-73.1503,-778.006	0/0:204:204,0:204:7384:0:0:0,-61.4101,-642.798	0/0:172:172,0:172:6340:0:0:0,-51.7772,-552.584	0/0:129:129,0:129:4737:0:0:0,-38.8329,-413.133	0/0:170:170,0:170:6254:0:0:0,-51.1751,-545.209	0/0:127:126,0:126:4662:0:0:0,-37.9298,-406.245	0/0:268:268,0:268:9868:0:0:0,-80.676,-858.929	0/0:75:75,0:75:2737:0:0:0,-22.5772,-238.837	0/0:203:202,0:202:7424:0:0:0,-60.8081,-645.887	0/0:164:163,1:163:5957:1:37:0,-45.7882,-514.824	0/0:89:89,0:89:3181:0:0:0,-26.7917,-277.792	0/0:281:280,0:280:10272:0:0:0,-84.2884,-894.924	0/0:101:101,0:101:3699:0:0:0,-30.404,-322.626	0/0:134:134,0:134:4934:0:0:0,-40.338,-430.227	0/0:79:79,0:79:2859:0:0:0,-23.7814,-249.435	0/0:151:151,0:151:5527:0:0:0,-45.4555,-482.064	0/0:163:163,0:163:5943:0:0:0,-49.0679,-518.233	0/0:111:111,0:111:3995:0:0:0,-33.4143,-347.558	0/0:91:91,0:91:3293:0:0:0,-27.3937,-283.728	0/0:92:92,0:92:3318:0:0:0,-27.6948,-289.645	0/0:103:103,0:103:3725:0:0:0,-31.0061,-325.146	0/0:125:125,0:125:4551:0:0:0,-37.6287,-395.857	0/0:71:71,0:71:2513:0:0:0,-21.3731,-219.509	0/0:119:119,0:119:4203:0:0:0,-35.8226,-364.555	0/0:106:106,0:106:3848:0:0:0,-31.9092,-335.795	0/0:67:67,0:67:2455:0:0:0,-20.169,-214.31	0/0:99:99,0:99:3601:0:0:0,-29.802,-314.218	0/0:134:134,0:134:4832:0:0:0,-40.338,-420.478	0/0:183:183,0:183:6537:0:0:0,-55.0885,-570.277	0/0:178:178,0:178:6424:0:0:0,-53.5833,-560.364	0/0:112:112,0:112:4058:0:0:0,-33.7154,-351.645	0/0:94:94,0:94:3430:0:0:0,-28.2968,-299.359
chromosomeXII	855455	TTTCATTGTGGAGTAGTTGTGTTCAGT	TTTCATTGTGGAGTAGTTGTGTTCAGC,TT	16392.1	AB=0.503275,0.507042;ABP=3.09564,3.04088;AC=14,1;AF=0.142857,0.0102041;AN=98;AO=619,36;CIGAR=26M1X,1M25D1M;DP=4428;DPB=5044.59;DPRA=0.963157,0.784074;EPP=3.04187,9.04217;EPPR=5.79168;GTI=0;LEN=1,25;MEANALT=2.15385,3;MQM=41.7351,20.9167;MQMR=41.9658;NS=49;NUMALT=2;ODDS=27.0802;PAIRED=0.948304,0.75;PAIREDR=0.959376;PAO=776.5,36;PQA=27504.5,1084.5;PQR=23317;PRO=661.5;QA=22191,920;QR=134401;RO=3717;R…	GT:DP:AD:RO:QR:AO:QA:GL	0/0:80:78,0,0:78:2808:0,0:0,0:0,-23.4803,-244.988,-23.4803,-244.988,-244.988	0/0:109:108,0,0:108:3941:0,0:0,0:0,-32.5112,-342.78,-32.5112,-342.78,-342.78	0/0:39:39,0,0:39:1414:0,0:0,0:0,-11.7402,-122.975,-11.7402,-122.975,-122.975	0/0:40:39,0,0:39:1418:0,0:0,0:0,-11.7402,-123.322,-11.7402,-123.322,-123.322	0/0:74:74,0,0:74:2697:0,0:0,0:0,-22.2762,-234.337,-22.2762,-234.337,-234.337	0/2:71:33,0,36:33:1191:0,36:0,920:-36.5015,-46.4355,-140.758,0,-94.0015,-83.1644	0/0:88:85,0,0:85:3041:0,0:0,0:0,-25.5875,-266.304,-25.5875,-266.304,-266.304	0/0:55:55,0,0:55:1991:0,0:0,0:0,-16.5566,-173.551,-16.5566,-173.551,-173.551	0/0:87:86,0,0:86:3154:0,0:0,0:0,-25.8886,-274.154,-25.8886,-274.154,-274.154	0/0:132:130,0,0:130:4638:0,0:0,0:0,-39.1339,-404.553,-39.1339,-404.553,-404.553	0/0:167:162,0,0:162:5893:0,0:0,0:0,-48.7669,-514.571,-48.7669,-514.571,-514.571	0/0:165:162,0,0:162:5817:0,0:0,0:0,-48.7669,-507.292,-48.7669,-507.292,-507.292	0/0:133:131,0,0:131:4701:0,0:0,0:0,-39.4349,-410.48,-39.4349,-410.48,-410.48	0/0:85:85,0,0:85:3093:0,0:0,0:0,-25.5875,-268.949,-25.5875,-268.949,-268.949	0/0:125:123,0,0:123:4470:0,0:0,0:0,-37.0267,-389.977,-37.0267,-389.977,-389.977	0/0:78:77,0,0:77:2780:0,0:0,0:0,-23.1793,-242.634,-23.1793,-242.634,-242.634	0/0:193:193,0,0:193:7025:0,0:0,0:0,-58.0988,-610.844,-58.0988,-610.844,-610.844	0/0:47:47,0,0:47:1698:0,0:0,0:0,-14.1484,-147.832,-14.1484,-147.832,-147.832	0/0:157:154,0,0:154:5602:0,0:0,0:0,-46.3586,-488.849,-46.3586,-488.849,-488.849	0/0:118:118,0,0:118:4300:0,0:0,0:0,-35.5215,-373.624,-35.5215,-373.624,-373.624	0/0:57:57,0,0:57:2071:0,0:0,0:0,-17.1587,-180.015,-17.1587,-180.015,-180.015	0/0:194:190,0,0:190:6935:0,0:0,0:0,-57.1957,-604.882,-57.1957,-604.882,-604.882	0/0:65:64,0,0:64:2327:0,0:0,0:0,-19.2659,-202.124,-19.2659,-202.124,-202.124	0/0:74:72,0,0:72:2614:0,0:0,0:0,-21.6742,-227.752,-21.6742,-227.752,-227.752	0/0:39:38,0,0:38:1376:0,0:0,0:0,-11.4391,-119.762,-11.4391,-119.762,-119.762	0/0:91:91,0,0:91:3316:0,0:0,0:0,-27.3937,-287.778,-27.3937,-287.778,-287.778	0/1:94:44,50,0:44:1595:50,0:1826,0:-130.72,0,-110.947,-143.965,-125.999,-270.106	0/1:65:36,27,0:36:1277:27,0:909,0:-60.292,0,-92.932,-71.1291,-101.06,-172.249	0/1:66:28,37,0:28:992:37,0:1345,0:-91.3623,0,-67.2957,-99.7912,-78.4338,-178.375	1/1:66:0,62,0:0:0:62,0:2220,0:-193.582,-18.6639,0,-193.582,-18.6639,-193.582	0/0:73:72,0,0:72:2591:0,0:0,0:0,-21.6742,-225.397,-21.6742,-225.397,-225.397	0/1:98:55,40,0:55:1969:40,0:1432,0:-96.3443,0,-143.812,-112.901,-155.853,-268.791	0/0:32:31,0,0:31:1116:0,0:0,0:0,-9.33193,-97.2165,-9.33193,-97.2165,-97.2165	1/1:95:0,95,0:0:0:95,0:3415,0:-294.002,-28.5979,0,-294.002,-28.5979,-294.002	0/0:85:85,0,0:85:3026:0,0:0,0:0,-25.5875,-262.982,-25.5875,-262.982,-262.982	0/1:59:26,33,0:26:928:33,0:1195,0:-86.2704,0,-63.474,-94.0971,-73.408,-167.578	0/1:67:27,39,0:27:971:39,0:1407,0:-102.762,0,-65.0195,-110.89,-76.7597,-187.741	0/1:128:67,59,0:67:2375:59,0:2045,0:-139.395,0,-169.297,-159.564,-187.058,-346.688	0/1:128:59,69,0:59:2118:69,0:2503,0:-179.44,0,-146.712,-197.201,-167.483,-364.865	0/1:109:46,62,0:46:1640:62,0:2244,0:-162.969,0,-111.039,-176.816,-129.703,-306.631	0/0:65:65,0,0:65:2334:0,0:0,0:0,-19.5669,-202.568,-19.5669,-202.568,-202.568	0/0:61:61,0,0:61:2180:0,0:0,0:0,-18.3628,-190.253,-18.3628,-190.253,-190.253
chromosomeXII	856528	T	C	1348.06	AB=0.52381;ABP=3.52732;AC=1;AF=0.0102041;AN=98;AO=55;CIGAR=1X;DP=7426;DPB=7426;DPRA=0.688431;EPP=6.20829;EPPR=22.7882;GTI=0;LEN=1;MEANALT=1;MQM=42;MQMR=41.9809;NS=49;NUMALT=1;ODDS=98.2357;PAIRED=0.836364;PAIREDR=0.958452;PAO=0;PQA=0;PQR=0;PRO=0;QA=2023;QR=265177;RO=7365;RPL=32;RPP=6.20829;RPPR=43.1556;RPR=23;RUN=1;SAF=26;SAP=3.36563;SAR=29;SRF=3449;SRP=67.3109;SRR=3916;TYPE=snp;technology.illumin…	GT:DP:AD:RO:QR:AO:QA:GL	0/0:103:103,0:103:3681:0:0:0,-31.0061,-321.06	0/0:220:220,0:220:8016:0:0:0,-66.2266,-698.982	0/0:116:116,0:116:4228:0:0:0,-34.9195,-368.731	0/0:134:134,0:134:4946:0:0:0,-40.338,-431.208	0/0:121:121,0:121:4075:0:0:0,-36.4246,-356.444	0/1:105:50,55:50:1776:55:2023:-145.012,0,-123.662	0/0:82:82,0:82:2886:0:0:0,-24.6845,-252.288	0/0:111:111,0:111:3995:0:0:0,-33.4143,-348.692	0/0:145:145,0:145:5265:0:0:0,-43.6493,-459.245	0/0:185:185,0:185:6663:0:0:0,-55.6905,-581.557	0/0:305:304,0:304:10862:0:0:0,-91.5131,-947.616	0/0:220:220,0:220:7992:0:0:0,-66.2266,-697.02	0/0:162:162,0:162:5818:0:0:0,-48.7669,-507.548	0/0:133:133,0:133:4835:0:0:0,-40.037,-421.826	0/0:211:211,0:211:7795:0:0:0,-63.5173,-679.299	0/0:136:136,0:136:5008:0:0:0,-40.9401,-436.621	0/0:317:317,0:317:11607:0:0:0,-95.4265,-1011.85	0/0:79:79,0:79:2875:0:0:0,-23.7814,-251.018	0/0:261:261,0:261:9609:0:0:0,-78.5688,-836.371	0/0:205:205,0:205:7473:0:0:0,-61.7111,-651.623	0/0:150:150,0:150:5526:0:0:0,-45.1545,-481.789	0/0:302:302,0:302:10972:0:0:0,-90.9111,-956.434	0/0:140:140,0:140:5132:0:0:0,-42.1442,-447.601	0/0:165:165,0:165:6045:0:0:0,-49.6699,-527.186	0/0:86:86,0:86:3170:0:0:0,-25.8886,-276.522	0/0:196:194,0:194:6518:0:0:0,-58.3998,-569.525	0/0:198:198,0:198:7278:0:0:0,-59.6039,-634.514	0/0:92:92,0:92:3316:0:0:0,-27.6948,-289.423	0/0:89:89,0:89:3179:0:0:0,-26.7917,-277.52	0/0:123:123,0:123:4405:0:0:0,-37.0267,-384.383	0/0:110:110,0:110:3986:0:0:0,-33.1133,-347.977	0/0:126:126,0:126:4550:0:0:0,-37.9298,-397.033	0/0:98:96,0:96:3316:0:0:0,-28.8989,-288.794	0/0:128:128,0:128:4462:0:0:0,-38.5318,-389.905	0/0:106:106,0:106:3834:0:0:0,-31.9092,-333.321	0/0:93:93,0:93:3353:0:0:0,-27.9958,-292.646	0/0:120:120,0:120:4238:0:0:0,-36.1236,-370.01	0/0:164:164,0:164:5904:0:0:0,-49.3689,-514.974	0/0:161:161,0:161:5699:0:0:0,-48.4658,-497.782	0/0:194:194,0:194:6862:0:0:0,-58.3998,-597.625	0/0:85:85,0:85:3109:0:0:0,-25.5875,-271.336	0/0:99:99,0:99:3373:0:0:0,-29.802,-294.763
chromosomeXII	857000	G	T	1155.42	AB=0.5;ABP=3.0103;AC=1;AF=0.0102041;AN=98;AO=56;CIGAR=1X;DP=5037;DPB=5037;DPRA=1.07775;EPP=8.59409;EPPR=3.37708;GTI=0;LEN=1;MEANALT=1;MQM=42;MQMR=41.9446;NS=49;NUMALT=1;ODDS=48.5568;PAIRED=0.857143;PAIREDR=0.953605;PAO=0;PQA=0;PQR=0;PRO=0;QA=1851;QR=178061;RO=4979;RPL=33;RPP=6.88793;RPPR=264.959;RPR=23;RUN=1;SAF=31;SAP=4.40625;SAR=25;SRF=2418;SRP=11.9286;SRR=2561;TYPE=snp;technology.illumina=1	GT:DP:AD:RO:QR:AO:QA:GL	0/0:119:119,0:119:4291:0:0:0,-35.8226,-371.14	0/0:114:112,0:112:4096:0:0:0,-33.7154,-357.008	0/0:39:39,0:39:1393:0:0:0,-11.7402,-121.835	0/0:48:48,0:48:1716:0:0:0,-14.4494,-150.131	0/0:81:81,0:81:2911:0:0:0,-24.3834,-254.246	0/1:98:49,49:49:1763:49:1765:-124.835,0,-124.562	0/0:84:84,0:84:3034:0:0:0,-25.2865,-264.896	0/0:56:56,0:56:2022:0:0:0,-16.8577,-176.571	0/0:66:66,0:66:2380:0:0:0,-19.868,-207.868	0/0:177:177,0:177:6221:0:0:0,-53.2823,-541.91	0/0:121:121,0:121:4353:0:0:0,-36.4246,-379.938	0/0:227:227,0:227:7959:0:0:0,-68.3338,-692.453	0/0:171:171,0:171:6141:0:0:0,-51.4761,-534.726	0/0:69:69,0:69:2463:0:0:0,-20.7711,-215.027	0/0:107:107,0:107:3783:0:0:0,-32.2102,-330.35	0/0:78:78,0:78:2850:0:0:0,-23.4803,-248.777	0/0:182:182,0:182:6588:0:0:0,-54.7875,-574.832	0/0:49:49,0:49:1751:0:0:0,-14.7505,-153.081	0/0:148:148,0:148:5362:0:0:0,-44.5524,-467.608	0/0:103:103,0:103:3659:0:0:0,-31.0061,-319.421	0/0:59:59,0:59:2133:0:0:0,-17.7608,-186.291	0/0:190:190,0:190:6830:0:0:0,-57.1957,-595.872	0/0:62:62,0:62:2142:0:0:0,-18.6639,-186.201	0/0:61:61,0:61:2219:0:0:0,-18.3628,-193.719	0/0:37:37,0:37:1321:0:0:0,-11.1381,-115.662	0/0:78:78,0:78:2798:0:0:0,-23.4803,-244.305	0/0:84:84,0:84:3034:0:0:0,-25.2865,-264.896	0/0:101:100,1:100:3590:1:11:0,-29.3043,-312.364	0/0:104:104,0:104:3690:0:0:0,-31.3071,-321.397	0/0:111:111,0:111:3915:0:0:0,-33.4143,-341.714	0/0:95:94,1:94:3326:1:20:0,-26.6006,-288.368	0/0:109:109,0:109:3899:0:0:0,-32.8123,-340.454	0/0:53:53,0:53:1875:0:0:0,-15.9546,-164.008	0/0:112:112,0:112:4018:0:0:0,-33.7154,-350.661	0/0:83:83,0:83:3047:0:0:0,-24.9855,-263.534	0/0:78:78,0:78:2826:0:0:0,-23.4803,-245.644	0/0:89:89,0:89:3169:0:0:0,-26.7917,-276.811	0/0:156:156,0:156:5366:0:0:0,-46.9607,-468.697	0/0:174:174,0:174:6178:0:0:0,-52.3792,-539.353	0/0:177:175,2:175:6201:2:22:0,-51.1929,-539.284	0/0:68:67,1:67:2355:1:11:0,-19.3704,-203.726	0/0:99:98,1:98:3492:1:11:0,-28.7023,-304.007
chromosomeXII	858773	A	G	1025.71	AB=0.464646;ABP=4.08507;AC=1;AF=0.0102041;AN=98;AO=46;CIGAR=1X;DP=6217;DPB=6217;DPRA=0.776724;EPP=3.19912;EPPR=116.592;GTI=0;LEN=1;MEANALT=1;MQM=42;MQMR=41.8552;NS=49;NUMALT=1;ODDS=74.7411;PAIRED=0.913043;PAIREDR=0.925908;PAO=0;PQA=0;PQR=0;PRO=0;QA=1626;QR=222588;RO=6168;RPL=19;RPP=6.03148;RPPR=12.9467;RPR=27;RUN=1;SAF=27;SAP=6.03148;SAR=19;SRF=2968;SRP=21.9593;SRR=3200;TYPE=snp;technology.illumi…	GT:DP:AD:RO:QR:AO:QA:GL	0/0:153:153,0:153:5411:0:0:0,-46.0576,-469.88	0/0:163:163,0:163:5945:0:0:0,-49.0679,-518.506	0/0:54:54,0:54:1986:0:0:0,-16.2556,-173.397	0/0:68:68,0:68:2504:0:0:0,-20.47,-218.514	0/0:115:115,0:115:4205:0:0:0,-34.6184,-366.71	0/1:99:53,46:53:1887:46:1626:-112.355,0,-135.188	0/0:115:114,0:114:4158:0:0:0,-34.3174,-361.636	0/0:93:93,0:93:3393:0:0:0,-27.9958,-296.136	0/0:123:123,0:123:4477:0:0:0,-37.0267,-389.412	0/0:166:166,0:166:5854:0:0:0,-49.971,-511.112	0/0:183:183,0:183:6661:0:0:0,-55.0885,-575.988	0/0:225:224,0:224:8000:0:0:0,-67.4307,-697.761	0/0:211:211,0:211:7345:0:0:0,-63.5173,-641.588	0/0:110:110,0:110:4046:0:0:0,-33.1133,-352.884	0/0:149:149,0:149:5465:0:0:0,-44.8535,-476.604	0/0:124:124,0:124:4550:0:0:0,-37.3277,-396.747	0/0:250:250,0:250:9154:0:0:0,-75.2575,-796.775	0/0:57:57,0:57:2085:0:0:0,-17.1587,-182.083	0/0:219:219,0:219:8005:0:0:0,-65.9256,-697.993	0/0:163:163,0:163:5881:0:0:0,-49.0679,-513.056	0/0:94:94,0:94:3392:0:0:0,-28.2968,-296.141	0/0:236:236,0:236:8522:0:0:0,-71.0431,-743.406	0/0:108:108,0:108:3922:0:0:0,-32.5112,-342.241	0/0:101:101,0:101:3663:0:0:0,-30.404,-319.682	0/0:62:62,0:62:2258:0:0:0,-18.6639,-197.214	0/0:141:141,0:141:5141:0:0:0,-42.4452,-447.234	0/0:94:94,0:94:3428:0:0:0,-28.2968,-296.834	0/0:84:84,0:84:2956:0:0:0,-25.2865,-257.054	0/0:93:93,0:93:3291:0:0:0,-27.9958,-287.466	0/0:97:97,0:97:3461:0:0:0,-29.1999,-299.779	0/0:104:104,0:104:3724:0:0:0,-31.3071,-325.152	0/0:130:130,0:130:4562:0:0:0,-39.1339,-395.252	0/0:68:68,0:68:2466:0:0:0,-20.47,-214.126	0/0:98:98,0:98:3488:0:0:0,-29.5009,-298.923	0/0:128:128,0:128:4520:0:0:0,-38.5318,-393.405	0/0:87:87,0:87:3159:0:0:0,-26.1896,-273.48	0/0:100:100,0:100:3578:0:0:0,-30.103,-310.144	0/0:158:158,0:158:5662:0:0:0,-47.5627,-492.004	0/0:205:205,0:205:7415:0:0:0,-61.7111,-644.689	0/0:149:149,0:149:5305:0:0:0,-44.8535,-458.717	0/0:98:97,0:97:3477:0:0:0,-29.1999,-303.048	0/0:101:101,0:101:3625:0:0:0,-30.404,-315.382
chromosomeXII	860716	G	A	1415.81	AB=0.570093;ABP=7.57648;AC=1;AF=0.0102041;AN=98;AO=62;CIGAR=1X;DP=7185;DPB=7185;DPRA=1.00617;EPP=3.57068;EPPR=3.47424;GTI=0;LEN=1;MEANALT=1;MQM=40.5806;MQMR=41.9315;NS=49;NUMALT=1;ODDS=78.3578;PAIRED=0.870968;PAIREDR=0.957016;PAO=0;PQA=0;PQR=0;PRO=0;QA=2186;QR=259603;RO=7119;RPL=26;RPP=6.51267;RPPR=68.3982;RPR=36;RUN=1;SAF=33;SAP=3.57068;SAR=29;SRF=4053;SRP=300.156;SRR=3066;TYPE=snp;technology.il…	GT:DP:AD:RO:QR:AO:QA:GL	0/0:128:128,0:128:4586:0:0:0,-38.5318,-399.093	0/0:213:213,0:213:7805:0:0:0,-64.1194,-680.346	0/0:95:95,0:95:3515:0:0:0,-28.5978,-306.507	0/0:101:101,0:101:3737:0:0:0,-30.404,-325.843	0/0:119:118,0:118:4318:0:0:0,-35.5215,-376.534	0/1:107:46,61:46:1640:61:2149:-150.914,0,-110.066	0/0:112:111,0:111:4033:0:0:0,-33.4143,-351.797	0/0:114:114,0:114:4158:0:0:0,-34.3174,-362.83	0/0:150:150,0:150:5500:0:0:0,-45.1545,-479.555	0/0:186:186,0:186:6646:0:0:0,-55.9916,-572.625	0/0:263:263,0:263:9657:0:0:0,-79.1709,-841.751	0/0:224:224,0:224:8076:0:0:0,-67.4307,-703.272	0/0:199:198,0:198:7190:0:0:0,-59.6039,-625.823	0/0:123:123,0:123:4475:0:0:0,-37.0267,-390.308	0/0:189:189,0:189:6969:0:0:0,-56.8947,-607.472	0/0:164:164,0:164:5982:0:0:0,-49.3689,-521.729	0/0:309:309,0:309:11321:0:0:0,-93.0183,-986.777	0/0:74:74,0:74:2702:0:0:0,-22.2762,-235.887	0/0:259:259,0:259:9447:0:0:0,-77.9668,-823.633	0/0:187:187,0:187:6807:0:0:0,-56.2926,-593.615	0/0:100:100,0:100:3664:0:0:0,-30.103,-319.676	0/0:352:352,0:352:12898:0:0:0,-105.963,-1124.1	0/0:126:126,0:126:4598:0:0:0,-37.9298,-400.957	0/0:138:138,0:138:5106:0:0:0,-41.5421,-445.08	0/0:79:79,0:79:2911:0:0:0,-23.7814,-253.963	0/0:170:170,0:170:6266:0:0:0,-51.1751,-546.242	0/0:205:205,0:205:7499:0:0:0,-61.7111,-653.857	0/0:100:100,0:100:3588:0:0:0,-30.103,-312.159	0/0:79:79,0:79:2899:0:0:0,-23.7814,-251.847	0/0:142:142,0:142:5090:0:0:0,-42.7463,-441.961	0/0:125:125,0:125:4449:0:0:0,-37.6287,-388.308	0/0:145:145,0:145:5303:0:0:0,-43.6493,-461.24	0/0:60:60,0:60:2196:0:0:0,-18.0618,-191.751	0/0:112:112,0:112:4070:0:0:0,-33.7154,-353.911	0/0:134:134,0:134:4920:0:0:0,-40.338,-427.891	0/0:79:79,0:79:2887:0:0:0,-23.7814,-252	0/0:87:87,0:87:3169:0:0:0,-26.1896,-275.444	0/0:175:175,0:175:6339:0:0:0,-52.6802,-552.977	0/0:168:168,0:168:6040:0:0:0,-50.573,-525.766	0/0:188:187,1:187:6767:1:37:0,-54.2148,-587.697	0/0:79:78,0:78:2800:0:0:0,-23.4803,-243.244	0/0:81:81,0:81:2935:0:0:0,-24.3834,-256.158
chromosomeXII	860986	C	T	1305.94	AB=0.523364;ABP=3.51765;AC=1;AF=0.0102041;AN=98;AO=57;CIGAR=1X;DP=7092;DPB=7092;DPRA=0.883614;EPP=6.09608;EPPR=4.0491;GTI=0;LEN=1;MEANALT=1.5;MQM=41.5614;MQMR=41.8601;NS=49;NUMALT=1;ODDS=80.9219;PAIRED=0.964912;PAIREDR=0.964022;PAO=0;PQA=0;PQR=0;PRO=0;QA=2023;QR=256178;RO=7032;RPL=33;RPP=6.09608;RPPR=5.40164;RPR=24;RUN=1;SAF=28;SAP=3.0484;SAR=29;SRF=3109;SRP=207.619;SRR=3923;TYPE=snp;technology.i…	GT:DP:AD:RO:QR:AO:QA:GL	0/0:130:130,0:130:4650:0:0:0,-39.1339,-404.916	0/0:213:213,0:213:7821:0:0:0,-64.1194,-681.872	0/0:93:93,0:93:3429:0:0:0,-27.9958,-299.08	0/0:89:89,0:89:3281:0:0:0,-26.7917,-286.19	0/0:124:124,0:124:4538:0:0:0,-37.3277,-395.766	0/1:107:51,56:51:1837:56:1986:-140.141,0,-124.706	0/0:110:109,0:109:3961:0:0:0,-32.8123,-342.182	0/0:102:102,0:102:3736:0:0:0,-30.7051,-325.849	0/0:159:159,0:159:5833:0:0:0,-47.8638,-508.455	0/0:218:218,0:218:7678:0:0:0,-65.6245,-667.14	0/0:239:239,0:239:8795:0:0:0,-71.9462,-766.641	0/0:228:228,0:228:8150:0:0:0,-68.6348,-708.035	0/0:175:175,0:175:6275:0:0:0,-52.6802,-545.178	0/0:142:142,0:142:5182:0:0:0,-42.7463,-452.084	0/0:199:199,0:199:7339:0:0:0,-59.905,-639.698	0/0:132:132,0:132:4846:0:0:0,-39.736,-422.374	0/0:276:276,0:276:10164:0:0:0,-83.0843,-885.827	0/0:65:65,0:65:2381:0:0:0,-19.5669,-207.864	0/0:230:230,0:230:8436:0:0:0,-69.2369,-735.404	0/0:182:182,0:182:6660:0:0:0,-54.7875,-579.583	0/0:128:128,0:128:4664:0:0:0,-38.5318,-406.967	0/0:348:348,0:348:12768:0:0:0,-104.758,-1113	0/0:136:136,0:136:5020:0:0:0,-40.9401,-437.653	0/0:133:133,0:133:4885:0:0:0,-40.037,-426.023	0/0:60:60,0:60:2184:0:0:0,-18.0618,-190.769	0/0:170:170,0:170:6240:0:0:0,-51.1751,-542.822	0/0:182:182,0:182:6710:0:0:0,-54.7875,-584.913	0/0:107:106,0:106:3834:0:0:0,-31.9092,-333.611	0/0:90:90,0:90:3268:0:0:0,-27.0927,-283.822	0/0:122:122,0:122:4404:0:0:0,-36.7257,-381.829	0/0:106:106,0:106:3898:0:0:0,-31.9092,-339.993	0/0:128:128,0:128:4634:0:0:0,-38.5318,-402.744	0/0:67:67,0:67:2377:0:0:0,-20.169,-207.6	0/0:107:107,0:107:3935:0:0:0,-32.2102,-341.224	0/0:121:121,0:121:4341:0:0:0,-36.4246,-377.874	0/0:72:72,0:72:2628:0:0:0,-21.6742,-229.235	0/0:101:101,0:101:3639:0:0:0,-30.404,-316.119	0/0:170:170,0:170:6154:0:0:0,-51.1751,-534.442	0/0:179:179,0:179:6409:0:0:0,-53.8844,-557.641	0/0:197:197,0:197:7113:0:0:0,-59.3029,-619.921	0/0:100:100,0:100:3626:0:0:0,-30.103,-316.356	0/0:86:86,0:86:3130:0:0:0,-25.8886,-271.708
chromosomeXII	864446	C	T	307.752	AB=0.517241;ABP=3.23494;AC=1;AF=0.0102041;AN=98;AO=46;CIGAR=1X;DP=5967;DPB=5967;DPRA=0.908094;EPP=3.0103;EPPR=7.53503;GTI=0;LEN=1;MEANALT=1.5;MQM=16.413;MQMR=20.0594;NS=49;NUMALT=1;ODDS=70.8626;PAIRED=0.913043;PAIREDR=0.958397;PAO=0;PQA=0;PQR=0;PRO=0;QA=1633;QR=214013;RO=5913;RPL=21;RPP=3.76559;RPPR=7.37344;RPR=25;RUN=1;SAF=26;SAP=4.70971;SAR=20;SRF=3399;SRP=290.64;SRR=2514;TYPE=snp;technology.il…	GT:DP:AD:RO:QR:AO:QA:GL	0/0:116:116,0:116:4208:0:0:0,-34.9195,-228.188	0/0:186:186,0:186:6762:0:0:0,-55.9916,-389.44	0/0:77:76,0:76:2750:0:0:0,-22.8783,-154.696	0/0:86:86,0:86:3146:0:0:0,-25.8886,-183.391	0/0:103:103,0:103:3761:0:0:0,-31.0061,-200.118	0/1:87:42,45:42:1504:45:1596:-39.923,0,-29.0026	0/0:110:110,0:110:3936:0:0:0,-33.1133,-132.707	0/0:69:69,0:69:2527:0:0:0,-20.7711,-82.8301	0/0:112:112,0:112:4032:0:0:0,-33.7154,-136.992	0/0:171:171,0:171:6205:0:0:0,-51.4761,-230.676	0/0:182:182,0:182:6650:0:0:0,-54.7875,-259.645	0/0:166:166,0:166:5942:0:0:0,-49.971,-204.022	0/0:156:155,0:155:5603:0:0:0,-46.6596,-175.193	0/0:105:105,0:105:3825:0:0:0,-31.6081,-133.516	0/0:157:157,0:157:5773:0:0:0,-47.2617,-209.987	0/0:101:101,0:101:3713:0:0:0,-30.404,-135.155	0/0:235:235,0:235:8499:0:0:0,-70.742,-298.177	0/0:58:58,0:58:2096:0:0:0,-17.4597,-79.0303	0/0:211:211,0:211:7597:0:0:0,-63.5173,-263.595	0/0:148:148,0:148:5316:0:0:0,-44.5524,-191.109	0/0:100:100,0:100:3652:0:0:0,-30.103,-139.183	0/0:238:238,0:238:8682:0:0:0,-71.6451,-515.912	0/0:98:98,0:98:3550:0:0:0,-29.5009,-132.059	0/0:109:109,0:109:4033:0:0:0,-32.8123,-139.744	0/0:68:68,0:68:2478:0:0:0,-20.47,-93.4399	0/0:138:138,0:138:5020:0:0:0,-41.5421,-182.189	0/0:153:153,0:153:5575:0:0:0,-46.0576,-203.949	0/0:99:99,0:99:3601:0:0:0,-29.802,-219.079	0/0:86:86,0:86:3044:0:0:0,-25.8886,-176.18	0/0:86:86,0:86:3120:0:0:0,-25.8886,-106.623	0/0:113:113,0:113:4033:0:0:0,-34.0164,-339.678	0/0:125:125,0:125:4455:0:0:0,-37.6287,-259.286	0/0:62:62,0:62:2258:0:0:0,-18.6639,-187.079	0/0:101:101,0:101:3687:0:0:0,-30.404,-146.811	0/0:116:116,0:116:4154:0:0:0,-34.9195,-349.001	0/0:97:97,0:97:3527:0:0:0,-29.1999,-232.77	0/0:108:108,0:108:3834:0:0:0,-32.5112,-237.004	0/0:163:162,0:162:5744:0:0:0,-48.7669,-336.523	0/0:177:177,0:177:6275:0:0:0,-53.2823,-377.043	0/0:179:179,0:179:6499:0:0:0,-53.8844,-379.24	0/0:75:75,0:75:2675:0:0:0,-22.5772,-147.168	0/0:74:74,0:74:2650:0:0:0,-22.2762,-93.3574
chromosomeXII	864550	C	A	442.898	AB=0.482759;ABP=3.23494;AC=1;AF=0.0102041;AN=98;AO=47;CIGAR=1X;DP=6608;DPB=6608;DPRA=0.961952;EPP=3.0565;EPPR=3.03149;GTI=0;LEN=1;MEANALT=1.16667;MQM=21.8298;MQMR=24.0084;NS=49;NUMALT=1;ODDS=86.4072;PAIRED=0.808511;PAIREDR=0.940378;PAO=0;PQA=0;PQR=0;PRO=0;QA=1606;QR=238202;RO=6558;RPL=28;RPP=6.75262;RPPR=7.31351;RPR=19;RUN=1;SAF=26;SAP=4.16534;SAR=21;SRF=3303;SRP=3.7732;SRR=3255;TYPE=snp;technolo…	GT:DP:AD:RO:QR:AO:QA:GL	0/0:137:137,0:137:4893:0:0:0,-41.2411,-316.334	0/0:199:199,0:199:7291:0:0:0,-59.905,-484.372	0/0:75:75,0:75:2739:0:0:0,-22.5772,-165.071	0/0:85:84,0:84:3108:0:0:0,-25.2865,-227.188	0/0:101:101,0:101:3651:0:0:0,-30.404,-246.323	0/1:87:45,42:45:1565:42:1523:-55.2283,0,-41.8148	0/0:110:110,0:110:4018:0:0:0,-33.1133,-175.765	0/0:92:92,0:92:3356:0:0:0,-27.6948,-168.135	0/0:131:131,0:131:4785:0:0:0,-39.4349,-225.395	0/0:188:186,1:186:6684:1:11:0,-55.6878,-324.769	0/0:220:220,0:220:7972:0:0:0,-66.2266,-398.631	0/0:205:205,0:205:7473:0:0:0,-61.7111,-343.44	0/0:181:180,1:180:6474:1:25:0,-52.3396,-307.759	0/0:103:103,0:103:3773:0:0:0,-31.0061,-185.829	0/0:187:186,0:186:6760:0:0:0,-55.9916,-335.59	0/0:116:115,1:115:4193:1:11:0,-33.844,-205.723	0/0:268:268,0:268:9820:0:0:0,-80.676,-454.07	0/0:71:71,0:71:2539:0:0:0,-21.3731,-128.25	0/0:239:239,0:239:8733:0:0:0,-71.9462,-389.33	0/0:167:167,0:167:6105:0:0:0,-50.272,-284.298	0/0:110:110,0:110:4034:0:0:0,-33.1133,-201.639	0/0:269:269,0:269:9855:0:0:0,-80.9771,-687.66	0/0:97:97,0:97:3565:0:0:0,-29.1999,-170.616	0/0:117:117,0:117:4269:0:0:0,-35.2205,-184.051	0/0:62:62,0:62:2282:0:0:0,-18.6639,-118.474	0/0:155:155,0:155:5675:0:0:0,-46.6596,-252.996	0/0:159:159,0:159:5797:0:0:0,-47.8638,-259.545	0/0:114:114,0:114:4158:0:0:0,-34.3174,-270.299	0/0:105:105,0:105:3757:0:0:0,-31.6081,-246.243	0/0:105:105,0:105:3749:0:0:0,-31.6081,-170.611	0/0:106:105,1:105:3825:1:11:0,-30.8474,-320.595	0/0:150:150,0:150:5440:0:0:0,-45.1545,-340.17	0/0:61:61,0:61:2181:0:0:0,-18.3628,-183.758	0/0:108:108,0:108:3910:0:0:0,-32.5112,-174.851	0/0:129:129,0:129:4711:0:0:0,-38.8329,-392.295	0/0:92:92,0:92:3342:0:0:0,-27.6948,-234.27	0/0:105:105,0:105:3749:0:0:0,-31.6081,-219.385	0/0:186:186,0:186:6668:0:0:0,-55.9916,-428.783	0/0:190:190,0:190:6840:0:0:0,-57.1957,-435.708	0/0:161:161,0:161:5859:0:0:0,-48.4658,-372.051	0/0:76:76,0:76:2800:0:0:0,-22.8783,-185.844	0/0:104:103,1:103:3761:1:25:0,-31.1079,-154.409
chromosomeXII	864901	ATTTTTTTCTCTTTTCCA	ATTTTTTTCTCTTTTCTA,ATTTTTTTTCTCTTTTTCA,ATTTTTTTCTCTTTTTCA	9390.01	AB=0.451112,0.385088,0.148936;ABP=43.1382,152.228,204.264;AC=42,21,1;AF=0.428571,0.214286,0.0102041;AN=98;AO=1744,654,28;CIGAR=16M1X1M,1M1I14M1X2M,15M1X2M;DP=4220;DPB=4265.56;DPRA=0.888651,1.01991,0.817528;EPP=18.629,55.7233,3.0103;EPPR=7.34657;GTI=5;LEN=1,19,1;MEANALT=4.46667,5.42105,5;MQM=11.4834,13.3976,19.7857;MQMR=26.4739;NS=49;NUMALT=3;ODDS=2.12979;PAIRED=0.965023,0.960245,0.821429;PAIREDR=…	GT:DP:AD:RO:QR:AO:QA:GL	0/1:95:48,43,0,0:48:1674:43,0,0:521,0,0:-10.0079,0,-103.855,-24.4573,-116.799,-141.135,-24.4573,-116.799,-141.135,-141.135	0/0:127:89,34,0,0:89:3178:34,0,0:344,0,0:0,-13.0374,-214.467,-26.7917,-224.702,-238.364,-26.7917,-224.702,-238.364,-238.364	0/0:38:28,8,0,0:28:1014:8,0,0:46,0,0:0,-8.03257,-75.3865,-8.42884,-77.7947,-78.1125,-8.42884,-77.7947,-78.1125,-78.1125	0/0:37:22,13,0,0:22:794:13,0,0:116,0,0:0,-2.75392,-57.7045,-6.62266,-61.6179,-65.3763,-6.62266,-61.6179,-65.3763,-65.3763	0/1:62:37,22,0,0:37:1331:22,0,0:292,0,0:-3.75254,0,-83.0254,-14.8906,-89.648,-104.428,-14.8906,-89.648,-104.428,-104.428	1/3:64:1,33,0,26:1:37:33,0,26:455,0,505:-55.1395,-31.691,-21.6318,-55.4405,-31.5658,-55.3177,-23.9806,0,-23.8574,-16.0306	1/2:49:1,25,16,1:1:35:25,16,1:294,188,24:-22.1771,-8.88861,-1.14864,-13.8237,0,-8.79383,-20.8868,-7.08004,-12.0176,-20.3731	1/2:45:1,22,21,0:1:37:22,21,0:246,228,0:-19.592,-9.45959,-3.25529,-10.0282,0,-4.12495,-19.893,-9.87795,-10.4466,-20.3115	1/1:89:1,47,38,0:1:37:47,38,0:453,360,0:-30.9914,-14.2706,0,-18.0858,-0.897319,-6.5246,-31.2924,-14.1484,-17.9637,-31.1707	1/2:123:1,70,45,0:1:31:70,45,0:835,682,0:-76.1362,-37.7894,-16.5042,-38.9053,0,-25.1468,-76.4372,-37.5763,-38.6931,-76.2253	2/2:84:0,35,47,0:0:0:35,47,0:306,591,0:-42.7468,-32.7685,-22.2324,-14.1484,-4.12092,0,-42.7468,-32.7685,-14.1484,-42.7468	1/2:135:4,73,49,0:4:142:73,49,0:932,625,0:-72.8017,-28.5746,-9.16452,-42.9036,0,-30.7179,-74.0058,-31.1397,-45.4684,-76.5703	1/2:104:0,47,49,0:0:0:47,49,0:659,807,0:-81.0634,-46.4376,-32.2892,-34.6551,0,-19.9046,-81.0634,-46.4376,-34.6551,-81.0634	1/2:52:3,22,22,0:3:109:22,22,0:289,304,0:-26.279,-12.9252,-8.93399,-11.6488,0,-7.65808,-27.1821,-15.5566,-14.2807,-29.8118	1/2:92:0,46,41,0:0:0:46,41,0:554,468,0:-44.3553,-20.5361,-6.68869,-23.854,0,-11.5118,-44.3553,-20.5361,-23.854,-44.3553	2/2:48:2,16,27,0:2:67:16,27,0:148,397,0:-29.0992,-24.7311,-19.6662,-8.37506,-3.13747,0,-29.7012,-24.4827,-8.12781,-29.4556	1/2:133:3,69,54,0:3:106:69,54,0:661,651,0:-53.8265,-30.1978,-9.51022,-24.5007,0,-8.3297,-54.7296,-30.2813,-24.5853,-54.8144	0/2:42:11,16,11,0:11:398:16,11,0:155,155,0:-4.78995,-1.98405,-3.3473,0,-0.0646389,-2.87783,-8.10128,-8.16378,-6.18916,-14.2838	1/2:124:25,47,46,0:25:891:47,46,0:621,732,0:-54.6994,-31.6709,-27.0241,-21.0727,0,-16.7348,-62.2251,-41.1725,-30.5822,-71.7348	1/2:108:28,36,41,0:28:999:36,41,0:411,655,0:-36.6759,-27.1244,-25.6813,-8.59942,0,-5.66688,-45.1047,-36.5184,-18.0091,-54.5097	1/1:40:1,24,10,0:1:35:24,10,0:224,105,0:-15.0589,-7.34885,0,-11.1471,-2.99088,-8.01414,-15.36,-7.22472,-11.0244,-15.2376	0/2:219:133,0,82,0:133:4751:0,82,0:0,1000,0:-6.98614,-47.0231,-304.066,0,-257.071,-232.387,-47.0231,-304.066,-257.071,-304.066	2/2:35:1,14,18,0:1:36:14,18,0:134,247,0:-17.8369,-13.0304,-8.69082,-5.54269,-0.274161,0,-18.1379,-12.9052,-5.41854,-18.0148	1/1:42:2,37,0,0:2:74:37,0,0:318,0,0:-19.9538,-10.9151,0,-20.5559,-11.1381,-20.7629,-20.5559,-11.1381,-20.7629,-20.7629	2/2:24:1,8,13,0:1:37:8,13,0:69,105,0:-6.48001,-4.68551,-2.15431,-4.03731,-1.78464,0,-6.78104,-4.56255,-3.91339,-6.65853	1/1:70:1,66,0,0:1:37:66,0,0:756,0,0:-53.5224,-19.9864,0,-53.8234,-19.868,-53.7014,-53.8234,-19.868,-53.7014,-53.7014	1/1:52:2,46,0,0:2:72:46,0,0:566,0,0:-40.6478,-14.1881,0,-41.2498,-13.8474,-40.9147,-41.2498,-13.8474,-40.9147,-40.9147	0/1:89:50,36,0,0:50:1742:36,0,0:424,0,0:-2.72682,0,-85.3867,-17.7783,-96.2238,-113.951,-17.7783,-96.2238,-113.951,-113.951	0/1:82:52,26,0,0:52:1832:26,0,0:364,0,0:-3.32601,0,-86.2025,-18.9796,-94.0293,-112.931,-18.9796,-94.0293,-112.931,-112.931	0/1:64:22,40,0,0:22:770:40,0,0:492,0,0:-16.6163,0,-0.0536323,-23.2389,-12.0948,-35.3225,-23.2389,-12.0948,-35.3225,-35.3225	0/0:93:92,0,0,0:92:3212:0,0,0:0,0,0:0,-27.6948,-229.871,-27.6948,-229.871,-229.871,-27.6948,-229.871,-229.871,-229.871	0/1:119:72,46,0,0:72:2522:46,0,0:672,0,0:-13.8998,0,-114.185,-35.5739,-128.033,-163.623,-35.5739,-128.033,-163.623,-163.623	0/0:94:92,0,0,0:92:3224:0,0,0:0,0,0:0,-27.6948,-187.265,-27.6948,-187.265,-187.265,-27.6948,-187.265,-187.265,-187.265	0/1:97:33,59,0,0:33:1146:59,0,0:585,0,0:-12.2605,0,-4.2367,-22.1945,-21.9975,-44.1505,-22.1945,-21.9975,-44.1505,-44.1505	0/0:125:121,1,0,0:121:4260:1,0,0:1,0,0:0,-36.7334,-288.7,-36.4246,-289.001,-288.714,-36.4246,-289.001,-288.714,-288.714	0/0:96:73,21,0,0:73:2572:21,0,0:177,0,0:0,-16.7647,-122.556,-21.9752,-128.877,-134.049,-21.9752,-128.877,-134.049,-134.049	0/1:87:54,32,0,0:54:1903:32,0,0:427,0,0:-2.74692,0,-94.0659,-19.0025,-103.699,-122.633,-19.0025,-103.699,-122.633,-122.633	0/0:143:95,40,0,0:95:3299:40,0,0:416,0,0:0,-11.9669,-164.307,-28.5978,-176.348,-192.922,-28.5978,-176.348,-192.922,-192.922	0/0:130:84,39,0,0:84:2930:39,0,0:442,0,0:0,-5.85801,-156.84,-25.2865,-168.58,-187.93,-25.2865,-168.58,-187.93,-187.93	0/1:167:105,62,0,0:105:3701:62,0,0:788,0,0:-6.50805,0,-164.404,-38.1162,-183.068,-221.036,-38.1162,-183.068,-221.036,-221.036	0/2:75:50,0,24,1:50:1770:0,24,1:0,360,14:-4.46442,-19.5159,-130.607,0,-111.042,-103.817,-18.8209,-129.913,-110.349,-129.612	1/1:68:4,58,0,0:4:137:58,0,0:740,0,0:-48.6413,-17.5759,0,-49.8454,-17.4597,-49.7174,-49.8454,-17.4597,-49.7174,-49.7174
chromosomeXII	865340	G	A,C	9512.13	AB=0.384364,0.321101;ABP=677.468,275.719;AC=42,6;AF=0.428571,0.0612245;AN=98;AO=3358,315;CIGAR=1X,1X;DP=8810;DPB=8810;DPRA=0,0.98002;EPP=12.3222,4.17531;EPPR=119.235;GTI=9;LEN=1,1;MEANALT=1.26531,2.33333;MQM=9.78886,10.8476;MQMR=12.0634;NS=49;NUMALT=2;ODDS=0.230179;PAIRED=0.978261,0.977778;PAIREDR=0.960234;PAO=0,0;PQA=0,0;PQR=0;PRO=0;QA=121165,11213;QR=185358;RO=5130;RPL=2081,191;RPP=421.019,33.9…	GT:DP:AD:RO:QR:AO:QA:GL	0/0:180:100,80,0:100:3602:80,0:2884,0:0,-5.36816,-61.047,-30.103,-85.1294,-109.772	0/1:249:146,103,0:146:5314:103,0:3775,0:-8.54865,0,-125.332,-52.499,-156.338,-208.721	0/1:93:46,47,0:46:1702:47,0:1715,0:-8.26642,0,-39.6525,-22.1138,-53.8009,-75.79	0/1:118:64,53,0:64:2330:53,0:1937,0:-6.24494,0,-52.1941,-25.5109,-68.1487,-93.5958	0/0:160:107,53,0:107:3885:53,0:1937,0:0,-0.507972,-81.4171,-32.2102,-97.3717,-128.963	0/2:108:61,6,41:61:2195:6,41:222,1479:-10.2255,-29.3264,-43.7303,0,-17.0081,-3.93557	0/0:148:97,51,0:97:3469:51,0:1811,0:0,-0.526844,-17.9097,-29.1999,-33.2623,-61.8482	0/1:124:83,40,0:83:3009:40,0:1468,0:-0.74454,0,-10.2082,-25.73,-22.2494,-47.9402	0/1:200:120,80,0:120:4404:80,0:2876,0:-12.5468,0,-4.10768,-48.6704,-28.1901,-76.7761	0/1:248:157,91,0:157:5669:91,0:3304,0:-10.167,0,-23.7324,-57.4287,-51.1261,-108.464	0/1:298:188,110,0:188:6770:110,0:3996,0:-6.62841,0,-22.3619,-63.2221,-55.4752,-118.612	0/1:294:190,104,0:190:6742:104,0:3750,0:-5.85741,0,-18.4294,-63.0531,-49.7365,-112.702	0/1:227:136,91,0:136:4944:91,0:3189,0:-17.3336,0,-18.7751,-58.2737,-46.1689,-104.351	0/0:131:84,46,0:84:3070:46,0:1664,0:0,-0.302507,-12.5418,-25.2865,-26.3891,-51.3403	0/1:216:143,73,0:143:5229:73,0:2653,0:-4.1901,0,-25.066,-47.2374,-47.0412,-94.1853	0/0:195:137,58,0:137:4945:58,0:2113,0:0,-4.94469,-25.1444,-41.2411,-42.6042,-78.8094	0/1:323:202,121,0:202:7338:121,0:4353,0:-9.54424,0,-16.6463,-70.3523,-53.071,-123.339	0/1:72:38,34,0:38:1394:34,0:1234,0:-9.38333,0,-3.29995,-20.8225,-13.535,-34.2697	0/1:306:190,116,0:190:6872:116,0:4244,0:-12.2027,0,-31.1892,-69.3984,-66.1087,-135.418	0/1:245:164,81,0:164:6008:81,0:2913,0:-0.861713,0,-25.7625,-50.2306,-50.1459,-100.286	0/1:108:66,42,0:66:2392:42,0:1516,0:-4.89794,0,-7.70599,-24.7659,-20.3492,-45.0286	0/0:332:312,20,0:312:11336:20,0:733,0:0,-95.962,-434.44,-93.9214,-440.46,-438.389	0/1:138:84,54,0:84:3034:54,0:1974,0:-9.69143,0,-9.0044,-34.978,-25.26,-60.1478	1/1:183:42,141,0:42:1502:141,0:5175,0:-118.018,-44.184,0,-130.661,-42.4452,-128.877	0/1:83:48,35,0:48:1700:35,0:1271,0:-7.55171,0,-7.38844,-22.0012,-17.9245,-39.8346	1/1:157:47,110,0:47:1739:110,0:4022,0:-94.5011,-30.0402,0,-108.649,-33.1133,-111.66	1/1:189:33,156,0:33:1197:156,0:5664,0:-133.051,-47.6036,0,-142.985,-46.9607,-142.299	0/1:139:85,54,0:85:3007:54,0:1900,0:-4.11859,0,-88.7109,-29.7061,-104.967,-134.549	0/1:126:71,55,0:71:2499:55,0:2011,0:-2.41269,0,-111.087,-23.7858,-127.644,-151.282	1/1:133:42,91,0:42:1492:91,0:3283,0:-60.1034,-21.3751,0,-72.7466,-27.3937,-78.7013	0/0:140:134,6,0:134:4848:6,0:222,0:0,-41.0445,-283.75,-40.338,-285.557,-284.821	0/1:155:92,63,0:92:3328:63,0:2247,0:-10.8907,0,-108.642,-38.5855,-127.607,-166.057	0/0:140:139,1,0:139:5031:1,0:37,0:0,-41.5445,-253.562,-41.8432,-253.863,-254.101	1/1:184:54,130,0:54:1872:130,0:4650,0:-89.6508,-33.2924,0,-105.906,-39.1339,-111.688	0/0:159:154,5,0:154:5550:5,0:185,0:0,-46.2084,-286.053,-46.3586,-287.558,-287.667	0/0:115:73,41,0:73:2625:41,0:1431,0:0,-5.52118,-111.422,-21.9752,-123.765,-140.113	0/1:138:83,55,0:83:2935:55,0:1973,0:-8.31865,0,-117.53,-33.3041,-134.087,-167.246	0/0:215:135,79,0:135:4821:79,0:2813,0:0,-0.143055,-162.796,-40.639,-186.577,-226.967	0/1:253:152,101,0:152:5422:101,0:3590,0:-11.787,0,-184.538,-57.5436,-214.942,-272.351	0/1:272:156,116,0:156:5672:116,0:4118,0:-21.1365,0,-184.317,-68.0972,-219.237,-287.197	0/0:142:136,6,0:136:4844:6,0:222,0:0,-41.6465,-139.315,-40.9401,-141.121,-140.391	1/2:95:22,46,27:22:802:46,27:1636,913:-30.3379,-14.4146,-2.15984,-20.9809,0,-14.4567
chromosomeXII	867152	GTAAGAA	GTGAGGG,GTGAGAG,ATGAGAG	26155	AB=0.320692,0.329408,0.176471;ABP=1004.45,861.679,173.024;AC=55,19,1;AF=0.561224,0.193878,0.0102041;AN=98;AO=1833,1175,33;CIGAR=2M1X2M2X,2M1X3M1X,1X1M1X3M1X;DP=4705;DPB=4774;DPRA=0,1.14109,1.16979;EPP=3.06835,9.4434,6.23461;EPPR=6.10939;GTI=2;LEN=7,7,7;MEANALT=3.87755,3.95455,6;MQM=15.3841,13.0451,16.0909;MQMR=38.729;NS=49;NUMALT=3;ODDS=2.93156;PAIRED=0.992908,0.920851,0.909091;PAIREDR=0.959547;P…	GT:DP:AD:RO:QR:AO:QA:GL	0/1:108:56,31,8,0:56:1985:31,8,0:1120,280,0:-26.3385,0,-130.231,-44.0024,-140.376,-181.053,-43.1962,-139.563,-183.462,-182.657	0/1:165:91,34,25,0:91:3310:34,25,0:1238,917,0:-10.4578,0,-210.279,-38.2982,-220.976,-251.219,-37.8515,-220.514,-258.745,-258.295	0/1:64:29,23,9,0:29:1061:23,9,0:834,324,0:-8.3233,0,-68.4944,-17.9849,-76.388,-90.5985,-17.0532,-75.4181,-93.3077,-92.37	0/1:63:30,17,13,0:30:1084:17,13,0:617,471,0:-4.23491,0,-70.9313,-14.7794,-77.6016,-86.8569,-13.2658,-76.0488,-90.7703,-89.2456	0/1:91:42,26,16,0:42:1524:26,16,0:948,590,0:-18.3656,0,-100.091,-32.892,-109.825,-135.913,-31.0089,-107.918,-140.729,-138.845	1/3:63:0,20,0,32:0:0:20,0,32:719,0,1139:-64.2129,-37.5764,-31.5558,-64.2129,-37.5764,-64.2129,-26.6925,0,-26.6925,-17.0596	1/2:74:0,27,41,0:0:0:27,41,0:981,1449,0:-69.1028,-39.2641,-31.1363,-29.9028,0,-17.5605,-69.1028,-39.2641,-29.9028,-69.1028	1/2:50:0,15,32,0:0:0:15,32,0:532,1149,0:-44.0225,-29.3025,-24.7871,-14.7843,0,-5.15138,-44.0225,-29.3025,-14.7843,-44.0225	1/2:111:0,33,62,0:0:0:33,62,0:1212,2259,0:-76.3128,-50.5275,-40.5935,-25.8281,0,-7.16421,-76.3128,-50.5275,-25.8281,-76.3128	1/2:124:0,38,76,1:0:0:38,76,1:1377,2732,37:-127.978,-86.8929,-75.4537,-41.1533,0,-18.275,-128.01,-86.9253,-41.1866,-127.709	1/2:131:0,46,76,0:0:0:46,76,0:1682,2754,0:-99.4802,-57.4358,-43.5885,-42.1065,0,-19.2282,-99.4802,-57.4358,-42.1065,-99.4802	1/2:146:0,64,66,0:0:0:64,66,0:2313,2347,0:-163.735,-82.3702,-63.1043,-81.4359,0,-61.5679,-163.735,-82.3702,-81.4359,-163.735	1/2:122:0,43,70,0:0:0:43,70,0:1572,2522,0:-125.102,-71.2056,-58.2613,-53.9859,0,-32.9138,-125.102,-71.2056,-53.9859,-125.102	1/2:72:1,21,39,0:1:37:21,39,0:751,1386,0:-40.433,-24.6929,-21.2979,-13.1413,0,-4.33047,-40.734,-27.6195,-16.0706,-43.6591	1/2:119:0,55,50,0:0:0:55,50,0:2014,1827,0:-115.053,-51.8617,-35.3051,-63.2679,0,-48.2164,-115.053,-51.8617,-63.2679,-115.053	1/2:86:0,36,34,0:0:0:36,34,0:1304,1240,0:-50.4675,-23.1586,-12.3215,-27.3499,0,-17.1148,-50.4675,-23.1586,-27.3499,-50.4675	1/2:179:0,63,95,0:0:0:63,95,0:2308,3446,0:-160.988,-98.1655,-79.2006,-62.8971,0,-34.2992,-160.988,-98.1655,-62.8971,-160.988	1/2:55:0,23,23,0:0:0:23,23,0:848,841,0:-42.0893,-19.4151,-12.4914,-22.7233,0,-15.7996,-42.0893,-19.4151,-22.7233,-42.0893	1/2:157:0,56,79,0:0:0:56,79,0:2055,2845,0:-135.494,-83.6122,-66.7545,-51.9585,0,-28.1772,-135.494,-83.6122,-51.9585,-135.494	1/2:132:0,56,52,0:0:0:56,52,0:2061,1883,0:-110.839,-57.1157,-40.258,-53.7818,0,-38.1283,-110.839,-57.1157,-53.7818,-110.839	1/2:69:0,23,37,0:0:0:23,37,0:848,1341,0:-58.813,-36.7701,-29.8464,-22.1136,0,-10.9755,-58.813,-36.7701,-22.1136,-58.813	0/2:217:118,7,92,0:118:4260:7,92,0:253,3348,0:-54.2644,-90.6421,-414.795,0,-327.307,-298.747,-89.786,-416.903,-326.442,-416.047	1/2:58:0,24,27,0:0:0:24,27,0:888,996,0:-52.6526,-31.9962,-24.7714,-20.7261,0,-12.5983,-52.6526,-31.9962,-20.7261,-52.6526	1/1:72:0,58,4,0:0:0:58,4,0:2120,148,0:-69.3578,-17.4597,0,-68.2259,-16.3162,-67.0218,-69.3578,-17.4597,-68.2259,-69.3578	1/2:39:0,9,23,0:0:0:9,23,0:330,842,0:-31.2985,-23.0901,-20.3809,-8.25604,0,-1.33235,-31.2985,-23.0901,-8.25604,-31.2985	1/1:77:0,63,5,0:0:0:63,5,0:2301,185,0:-81.6278,-18.9649,0,-80.9788,-18.3063,-79.4737,-81.6278,-18.9649,-80.9788,-81.6278	1/1:100:0,86,9,0:0:0:86,9,0:3139,333,0:-105.54,-25.8886,0,-102.875,-23.2388,-100.166,-105.54,-25.8886,-102.875,-105.54	0/1:85:52,29,1,0:52:1852:29,1,0:1067,37,0:-27.2381,0,-133.847,-42.927,-142.613,-185.052,-42.8917,-142.577,-185.353,-185.319	0/1:63:40,15,1,0:40:1410:15,1,0:552,37,0:-5.80355,0,-105.099,-17.8798,-109.651,-127.105,-17.8448,-109.615,-127.406,-127.371	1/1:65:0,51,7,0:0:0:51,7,0:1838,255,0:-92.26,-15.3525,0,-90.6158,-13.7003,-88.5086,-92.26,-15.3525,-90.6158,-92.26	0/0:98:85,4,0,0:85:3038:4,0,0:148,0,0:0,-25.9811,-255.52,-25.5875,-256.724,-256.318,-25.5875,-256.724,-256.318,-256.318	0/1:105:48,43,6,0:48:1692:43,6,0:1546,219,0:-36.7089,0,-119.769,-49.6632,-131.232,-180.457,-51.1584,-132.713,-182.263,-183.757	0/0:75:64,6,0,0:64:2306:6,0,0:222,0,0:0,-20.0174,-196.013,-19.2659,-197.819,-197.068,-19.2659,-197.819,-197.068,-197.068	1/1:72:0,68,3,0:0:0:68,3,0:2440,109,0:-106.003,-20.47,0,-105.292,-19.8283,-104.389,-106.003,-20.47,-105.292,-106.003	0/0:127:119,3,2,0:119:4287:3,2,0:108,74,0:0,-36.0964,-363.031,-36.0661,-364.181,-363.299,-35.8226,-363.934,-363.901,-363.654	0/1:49:32,16,0,0:32:1122:16,0,0:576,0,0:-10.8868,0,-83.4905,-20.5197,-88.307,-108.736,-20.5197,-88.307,-108.736,-108.736	0/1:77:42,28,0,0:42:1498:28,0,0:1020,0,0:-26.3876,0,-101.013,-39.0309,-109.441,-148.356,-39.0309,-109.441,-148.356,-148.356	0/1:133:87,33,5,0:87:3061:33,5,0:1160,180,0:-11.4544,0,-224.381,-37.9912,-234.664,-270.71,-37.644,-234.315,-272.215,-271.87	0/1:116:62,47,2,0:62:2178:47,2,0:1674,71,0:-45.4654,0,-151.669,-63.8361,-165.528,-228.88,-64.1293,-165.818,-229.482,-229.776	0/1:154:79,59,11,0:79:2799:59,11,0:2085,407,0:-48.3377,0,-191.842,-70.8585,-208.355,-277.018,-72.1191,-209.602,-280.329,-281.591	0/2:78:35,4,34,0:35:1238:4,34,0:142,1233,0:-24.4461,-35.4774,-125.959,0,-92.3118,-81.5684,-34.9822,-127.163,-91.8034,-126.668	1/1:60:0,45,6,0:0:0:45,6,0:1633,214,0:-67.6237,-13.5464,0,-65.7632,-11.6689,-63.957,-67.6237,-13.5464,-65.7632,-67.6237
chromosomeXII	867174	TGCCA	CGCCA,CGCCG	11978.5	AB=0.388522,0.5;ABP=313.347,3.0103;AC=51,1;AF=0.520408,0.0102041;AN=98;AO=1886,30;CIGAR=1X4M,1X3M1X;DP=4548;DPB=4563.8;DPRA=1.02038,0.713975;EPP=4.67287,4.16842;EPPR=43.4615;GTI=2;LEN=1,5;MEANALT=3.79167,5;MQM=15.4629,16.0333;MQMR=29.1799;NS=49;NUMALT=2;ODDS=0.346053;PAIRED=0.980382,0.9;PAIREDR=0.908684;PAO=30.3333,31;PQA=1031.67,1028;PQR=3.66667;PRO=0.333333;QA=28984,1068;QR=79780;RO=2234;RPL=11…	GT:DP:AD:RO:QR:AO:QA:GL	0/1:98:54,37,0:54:1953:37,0:612,0:-19.8876,0,-128.689,-36.1432,-139.827,-175.811	0/0:159:92,46,0:92:3324:46,0:514,0:0,-4.61876,-220.425,-27.6948,-234.272,-257.25	0/1:61:33,25,0:33:1210:25,0:270,0:-1.90267,0,-79.5136,-11.8367,-87.0393,-98.7262	0/0:57:30,21,0:30:1076:21,0:215,0:0,-0.369696,-70.7215,-9.0309,-77.0431,-85.588	0/1:84:38,38,0:38:1371:38,0:495,0:-13.9271,0,-87.8843,-25.3662,-99.3235,-124.543	1/2:58:0,20,29:0:0:20,29:325,1037:-50.8271,-32.1751,-26.1545,-18.7323,0,-10.0024	0/1:81:41,31,0:41:1476:31,0:555,0:-20.7248,0,-35.146,-33.0671,-44.4779,-77.4483	0/1:49:30,15,0:30:1076:15,0:217,0:-2.75515,0,-29.3089,-11.7861,-33.8243,-45.5543	0/1:113:56,41,0:56:1998:41,0:477,0:-5.13317,0,-44.3721,-21.9908,-56.7143,-78.6446	0/1:118:68,42,0:68:2410:42,0:715,0:-21.4929,0,-75.3913,-41.963,-88.0345,-129.887	0/1:127:68,48,0:68:2429:48,0:695,0:-17.1355,0,-46.9196,-37.6055,-61.369,-98.8957	0/1:149:72,66,0:72:2562:66,0:1198,0:-50.9618,0,-79.033,-72.636,-98.901,-171.416	0/1:124:68,46,0:68:2367:46,0:785,0:-25.7594,0,-70.2582,-46.2294,-84.1055,-130.231	0/0:63:40,18,0:40:1437:18,0:201,0:0,-2.98122,-30.4681,-12.0412,-35.8866,-44.9021	0/1:110:49,51,0:49:1771:51,0:800,0:-29.9623,0,-41.6027,-44.7128,-56.9553,-101.58	0/1:83:37,34,0:37:1336:34,0:403,0:-7.79564,0,-22.7216,-18.9337,-32.9567,-51.8306	0/1:176:92,64,0:92:3334:64,0:935,0:-23.02,0,-91.5412,-50.7147,-110.807,-161.446	0/1:53:22,28,0:22:795:28,0:362,0:-11.6668,0,-10.4533,-18.2895,-18.8821,-37.107	0/1:142:72,64,0:72:2595:64,0:711,0:-10.3543,0,-62.3209,-32.0284,-81.5868,-113.539	0/1:128:51,73,0:51:1829:73,0:849,0:-23.8013,0,-34.3752,-39.1538,-56.3504,-95.4188	0/1:68:35,24,0:35:1260:24,0:319,0:-5.65285,0,-23.8198,-16.1889,-31.0445,-47.1712	0/0:230:222,5,0:222:7970:5,0:31,0:0,-66.3637,-510.836,-66.8287,-512.341,-512.86	0/1:60:31,25,0:31:1120:25,0:333,0:-7.75201,0,-36.3631,-17.0839,-43.8889,-60.8592	1/1:65:0,58,0:0:0:58,0:784,0:-57.843,-17.4597,0,-57.843,-17.4597,-57.843	0/0:39:26,7,0:26:947:7,0:92,0:0,-3.2046,-36.0004,-7.82678,-38.1076,-42.6689	1/1:71:0,62,0:0:0:62,0:910,0:-67.6016,-18.6639,0,-67.6016,-18.6639,-67.6016	1/1:90:0,80,0:0:0:80,0:1110,0:-81.8256,-24.0824,0,-81.8256,-24.0824,-81.8256	0/1:81:50,26,0:50:1761:26,0:544,0:-20.0054,0,-127.897,-35.0569,-135.724,-170.629	0/1:59:37,16,0:37:1294:16,0:261,0:-4.2023,0,-96.9864,-15.3404,-101.803,-117.013	1/1:62:0,52,0:0:0:52,0:1095,0:-85.7391,-15.6536,0,-85.7391,-15.6536,-85.7391	0/0:91:83,0,0:83:2922:0,0:0,0:0,-24.9855,-251.554,-24.9855,-251.554,-251.554	0/1:97:50,35,0:50:1736:35,0:626,0:-22.3697,0,-125.631,-37.4212,-136.167,-173.449	0/0:69:63,2,0:63:2248:2,0:4,0:0,-19.4525,-194.582,-18.9649,-195.184,-194.687	1/1:69:0,68,0:0:0:68,0:1368,0:-107.036,-20.47,0,-107.036,-20.47,-107.036	0/0:118:114,1,0:114:4039:1,0:2,0:0,-34.5679,-344.704,-34.3174,-345.005,-344.758	0/1:48:32,16,0:32:1148:16,0:287,0:-7.99081,0,-85.5866,-17.6238,-90.4031,-107.808	0/1:79:44,28,0:44:1565:28,0:552,0:-21.4043,0,-109.289,-34.6497,-117.717,-152.222	0/1:132:92,34,0:92:3196:34,0:611,0:-9.06105,0,-238.613,-36.7558,-248.848,-285.453	0/1:118:68,45,0:68:2428:45,0:926,0:-38.8094,0,-172.732,-59.2794,-186.278,-245.394	0/1:153:81,60,0:81:2880:60,0:1106,0:-42.4322,0,-202.35,-66.8156,-220.412,-287.071	0/0:76:68,5,0:68:2432:5,0:31,0:0,-19.9256,-155.719,-20.47,-157.224,-157.734	1/1:56:0,47,0:0:0:47,0:765,0:-57.7206,-14.1484,0,-57.7206,-14.1484,-57.7206
chromosomeXII	868225	ATTATA	ATATA	1114.35	AB=0.548387;ABP=4.90158;AC=1;AF=0.0102041;AN=98;AO=51;CIGAR=1M1D4M;DP=5254;DPB=5246;DPRA=0.864949;EPP=8.16222;EPPR=3.02538;GTI=0;LEN=1;MEANALT=1;MQM=41.6471;MQMR=33.0436;NS=49;NUMALT=1;ODDS=44.4428;PAIRED=0.862745;PAIREDR=0.804977;PAO=1;PQA=37;PQR=37;PRO=1;QA=1696;QR=187467;RO=5184;RPL=24;RPP=3.3935;RPPR=45.9036;RPR=27;RUN=1;SAF=27;SAP=3.3935;SAR=24;SRF=2363;SRP=90.8762;SRR=2821;TYPE=del;technolo…	GT:DP:AD:RO:QR:AO:QA:GL	0/0:122:122,0:122:4428:0:0:0,-36.7257,-296.701	0/0:110:110,0:110:4030:0:0:0,-33.1133,-257.793	0/0:30:30,0:30:1093:0:0:0,-9.0309,-72.6823	0/0:51:51,0:51:1868:0:0:0,-15.3525,-136.148	0/0:84:84,0:84:3075:0:0:0,-25.2865,-225.869	0/1:93:42,51:42:1526:51:1696:-120.144,0,-49.3975	0/0:106:106,0:106:3786:0:0:0,-31.9092,-269.576	0/0:81:81,0:81:2939:0:0:0,-24.3834,-185.34	0/0:108:108,0:108:3936:0:0:0,-32.5112,-249.227	0/0:156:155,0:155:5535:0:0:0,-46.6596,-391.042	0/0:110:110,0:110:4002:0:0:0,-33.1133,-270.919	0/0:204:202,0:202:7278:0:0:0,-60.8081,-490.114	0/0:137:136,0:136:4868:0:0:0,-40.9401,-330.518	0/0:91:90,0:90:3282:0:0:0,-27.0927,-212.385	0/0:132:132,0:132:4788:0:0:0,-39.736,-300.698	0/0:81:80,0:80:2932:0:0:0,-24.0824,-200.232	0/0:193:193,0:193:7051:0:0:0,-58.0988,-507.387	0/0:45:45,0:45:1647:0:0:0,-13.5463,-118.393	0/0:175:175,0:175:6407:0:0:0,-52.6802,-435.368	0/0:114:114,0:114:4196:0:0:0,-34.3174,-266.893	0/0:69:69,0:69:2521:0:0:0,-20.7711,-154.467	0/0:200:198,0:198:7196:0:0:0,-59.6039,-625.966	0/0:46:46,0:46:1685:0:0:0,-13.8474,-101.329	0/0:70:70,0:70:2549:0:0:0,-21.0721,-115.579	0/0:45:45,0:45:1647:0:0:0,-13.5463,-102.7	0/0:100:100,0:100:3669:0:0:0,-30.103,-166.114	0/0:107:107,0:107:3874:0:0:0,-32.2102,-264.784	0/0:112:112,0:112:4030:0:0:0,-33.7154,-352.822	0/0:89:89,0:89:3199:0:0:0,-26.7917,-279.978	0/0:90:90,0:90:3210:0:0:0,-27.0927,-276.364	0/0:85:85,0:85:3039:0:0:0,-25.5875,-266.235	0/0:131:131,0:131:4654:0:0:0,-39.4349,-406.413	0/0:69:68,0:68:2448:0:0:0,-20.47,-214.278	0/0:125:123,0:123:4461:0:0:0,-37.0267,-389.85	0/0:136:135,0:135:4846:0:0:0,-40.639,-424.008	0/0:76:76,0:76:2695:0:0:0,-22.8783,-236.379	0/0:99:98,0:98:3513:0:0:0,-29.5009,-306.304	0/0:144:142,0:142:5020:0:0:0,-42.7463,-439.879	0/0:183:182,0:182:6533:0:0:0,-54.7875,-571.418	0/0:181:180,0:180:6442:0:0:0,-54.1854,-561.72	0/0:106:106,0:106:3775:0:0:0,-31.9092,-324.253	0/0:85:85,0:85:3039:0:0:0,-25.5875,-137.421
chromosomeXII	868582	G	A	1081.89	AB=0.581395;ABP=7.95924;AC=1;AF=0.0102041;AN=98;AO=51;CIGAR=1X;DP=4984;DPB=4984;DPRA=0.839983;EPP=6.45911;EPPR=32.341;GTI=0;LEN=1;MEANALT=1.5;MQM=36.3529;MQMR=29.0055;NS=49;NUMALT=1;ODDS=46.642;PAIRED=0.823529;PAIREDR=0.813718;PAO=0;PQA=0;PQR=0;PRO=0;QA=1863;QR=179696;RO=4928;RPL=31;RPP=8.16222;RPPR=297.853;RPR=20;RUN=1;SAF=25;SAP=3.05288;SAR=26;SRF=2418;SRP=6.73987;SRR=2510;TYPE=snp;technology.i…	GT:DP:AD:RO:QR:AO:QA:GL	0/0:81:81,0:81:2925:0:0:0,-24.3834,-146.231	0/0:87:87,0:87:3145:0:0:0,-26.1896,-176.011	0/0:39:39,0:39:1443:0:0:0,-11.7402,-63.8219	0/0:37:37,0:37:1357:0:0:0,-11.1381,-63.1546	0/0:52:52,0:52:1900:0:0:0,-15.6536,-99.4764	0/1:86:35,50:35:1269:50:1826:-116.977,0,-7.67573	0/0:96:96,0:96:3452:0:0:0,-28.8989,-190.38	0/0:63:63,0:63:2307:0:0:0,-18.9649,-133.839	0/0:79:79,0:79:2875:0:0:0,-23.7814,-145.82	0/0:167:167,0:167:5991:0:0:0,-50.272,-330.735	0/0:121:121,0:121:4453:0:0:0,-36.4246,-272.88	0/0:197:197,0:197:7073:0:0:0,-59.3029,-391.833	0/0:151:150,0:150:5464:0:0:0,-45.1545,-325.189	0/0:83:83,0:83:3047:0:0:0,-24.9855,-192.062	0/0:116:116,0:116:4292:0:0:0,-34.9195,-227.304	0/0:85:85,0:85:3133:0:0:0,-25.5875,-163.608	0/0:181:181,0:181:6647:0:0:0,-54.4864,-379.507	0/0:49:49,0:49:1813:0:0:0,-14.7505,-111.275	0/0:164:164,0:164:6020:0:0:0,-49.3689,-353.985	0/0:108:108,0:108:3922:0:0:0,-32.5112,-218.874	0/0:68:68,0:68:2516:0:0:0,-20.47,-149.01	0/0:223:223,0:223:8215:0:0:0,-67.1297,-652.179	0/0:68:68,0:68:2516:0:0:0,-20.47,-151.294	0/0:71:71,0:71:2615:0:0:0,-21.3731,-72.43	0/0:36:36,0:36:1296:0:0:0,-10.8371,-67.0786	0/0:83:83,0:83:3059:0:0:0,-24.9855,-71.7792	0/0:87:87,0:87:3207:0:0:0,-26.1896,-184.926	0/0:96:96,0:96:3516:0:0:0,-28.8989,-294.881	0/0:86:86,0:86:3098:0:0:0,-25.8886,-260.231	0/0:115:115,0:115:4141:0:0:0,-34.6184,-325.803	0/0:86:85,1:85:3071:1:37:0,-22.3079,-261.852	0/0:125:125,0:125:4517:0:0:0,-37.6287,-367.04	0/0:73:73,0:73:2663:0:0:0,-21.9752,-232.228	0/0:153:153,0:153:5601:0:0:0,-46.0576,-444.142	0/0:138:138,0:138:5032:0:0:0,-41.5421,-436.548	0/0:79:78,0:78:2800:0:0:0,-23.4803,-226.833	0/0:98:97,0:97:3503:0:0:0,-29.1999,-287.675	0/0:147:147,0:147:5279:0:0:0,-44.2514,-442.844	0/0:181:181,0:181:6625:0:0:0,-54.4864,-547.834	0/0:188:187,0:187:6833:0:0:0,-56.2926,-557.317	0/0:72:72,0:72:2592:0:0:0,-21.6742,-192.603	0/0:77:77,0:77:2789:0:0:0,-23.1793,-87.6867
chromosomeXII	868637	ATAACGC	ATAACGT,GTAATGC,ATAACAC	1426.48	AB=0.218182,0.409091,0;ABP=78.8934,10.9066,0;AC=22,6,2;AF=0.22449,0.0612245,0.0204082;AN=98;AO=466,964,54;CIGAR=6M1X,1X3M1X2M,5M1X1M;DP=4518;DPB=4555.43;DPRA=0.692231,0.692231,0.803571;EPP=96.9707,18.9044,4.45795;EPPR=4.92423;GTI=14;LEN=1,7,1;MEANALT=3.18182,3.18182,4;MQM=10.1738,5.13382,34.6111;MQMR=35.1826;NS=49;NUMALT=3;ODDS=0.255296;PAIRED=0.633047,0.678423,0.814815;PAIREDR=0.944087;PAO=3.5,9…	GT:DP:AD:RO:QR:AO:QA:GL	1/1:53:1,22,24,0:1:37:22,24,0:673,127,0:-17.1066,-6.20361,0,-17.495,-6.75181,-10.688,-17.4076,-6.62266,-17.9128,-17.8263	2/2:41:0,9,25,0:0:0:9,25,0:297,149,0:-8.6619,-6.18659,-3.47732,-7.52575,-5.0928,0,-8.6619,-6.18659,-7.52575,-8.6619	2/2:21:0,4,15,0:0:0:4,15,0:148,65,0:-3.10929,-3.14748,-1.94336,-4.51545,-4.60174,0,-3.10929,-3.14748,-4.51545,-3.10929	1/1:22:0,5,14,0:0:0:5,14,0:161,52,0:-2.77497,-1.50515,0,-4.75632,-3.55357,-0.541901,-2.77497,-1.50515,-4.75632,-2.77497	0/1:33:2,8,23,0:2:74:8,23,0:270,108,0:-3.58778,0,-2.28848,-5.68818,-6.39226,-3.48022,-4.18984,-4.69672,-10.4039,-8.88037	3/3:88:1,13,19,53:1:37:13,19,53:419,117,1630:-137.2,-131.426,-127.929,-136.285,-130.642,-130.982,-15.5356,-9.84704,-14.7205,0	0/0:99:57,12,27,0:57:2033:12,27,0:344,121,0:0,-11.9724,-127.21,-19.1226,-132.824,-129.847,-17.1587,-130.823,-137.975,-135.986	0/0:61:39,6,16,0:39:1417:6,16,0:222,103,0:0,-8.16623,-86.5648,-10.3288,-86.9729,-85.6994,-11.7402,-88.3709,-90.5159,-91.9247	0/1:77:38,16,22,0:38:1359:16,22,0:592,131,0:-2.27224,0,-80.6789,-12.6944,-84.5064,-91.5369,-13.7114,-85.4954,-98.1596,-99.1717	0/0:149:76,26,45,0:76:2700:26,45,0:836,260,0:0,-7.36962,-160.229,-21.5631,-166.781,-168.686,-22.8783,-168.056,-182.232,-183.532	0/0:101:64,11,26,0:64:2330:11,26,0:395,128,0:0,-14.5902,-168.009,-20.316,-172.414,-169.215,-19.2659,-171.321,-177.042,-175.965	0/0:180:103,26,42,0:103:3676:26,42,0:812,196,0:0,-18.524,-207.791,-33.392,-218.027,-217.823,-31.0061,-215.618,-230.466,-228.072	0/0:139:89,16,31,0:89:3194:16,31,0:492,192,0:0,-10.7606,-192.553,-24.7468,-195.321,-201.978,-26.7917,-197.369,-211.31,-213.368	0/0:76:48,7,20,0:48:1740:7,20,0:247,120,0:0,-8.39933,-126.402,-13.4274,-127.512,-127.501,-14.4494,-128.51,-133.522,-134.531	0/0:113:67,19,27,0:67:2435:19,27,0:631,166,0:0,-12.0119,-152.665,-18.6064,-156.856,-156.833,-20.169,-158.384,-164.961,-166.509	0/0:88:46,13,29,0:46:1662:13,29,0:393,147,0:0,-9.41029,-118.12,-14.712,-122.975,-118.623,-13.8474,-122.034,-127.352,-126.44	0/0:190:130,13,47,0:130:4702:13,47,0:429,210,0:0,-31.3644,-332.396,-42.7545,-339.943,-333.532,-39.1339,-336.31,-347.681,-344.057	0/0:33:23,4,5,0:23:831:4,5,0:136,20,0:0,-1.63082,-57.1901,-7.56259,-59.0179,-62.7254,-6.92369,-58.3942,-64.2305,-63.615	0/0:151:94,19,38,0:94:3432:19,38,0:627,194,0:0,-15.5323,-223.019,-29.2026,-229.664,-230.942,-28.2968,-228.739,-242.381,-241.471	0/0:108:71,12,25,0:71:2577:12,25,0:444,110,0:0,-12.3464,-162.287,-23.3665,-167.895,-169.349,-21.3731,-165.9,-176.875,-174.891	0/0:64:43,5,13,1:43:1555:5,13,1:173,54,37:0,-9.41978,-107.629,-14.3385,-110.538,-110.119,-10.0606,-106.262,-111.16,-109.462	0/0:216:214,0,0,0:214:7761:0,0,0:0,0,0:0,-64.4204,-578.576,-64.4204,-578.576,-578.576,-64.4204,-578.576,-578.576,-578.576	0/0:69:50,2,17,0:50:1826:2,17,0:48,111,0:0,-15.146,-133.73,-13.4566,-132.757,-127.537,-15.0515,-134.332,-132.655,-134.234	1/1:55:1,15,39,0:1:37:15,39,0:519,232,0:-14.2415,-4.54686,0,-12.8362,-2.80151,-1.06124,-14.5425,-4.51545,-12.8014,-14.5109	0/0:34:18,8,7,0:18:660:8,7,0:270,25,0:0,-0.290997,-38.8093,-6.45995,-42.2868,-45.2357,-5.41854,-41.2175,-47.343,-46.2951	1/1:87:0,22,65,0:0:0:22,65,0:790,305,0:-20.2401,-6.62266,0,-24.261,-10.7245,-4.6941,-20.2401,-6.62266,-24.261,-20.2401	0/0:75:46,7,21,0:46:1670:7,21,0:259,107,0:0,-10.8352,-116.052,-14.6137,-118.939,-115.597,-13.8474,-118.159,-121.919,-121.153	0/0:82:82,0,0,0:82:2905:0,0,0:0,0,0:0,-24.6845,-232.981,-24.6845,-232.981,-232.981,-24.6845,-232.981,-232.981,-232.981	0/0:91:89,0,0,0:89:3167:0,0,0:0,0,0:0,-26.7917,-250.452,-26.7917,-250.452,-250.452,-26.7917,-250.452,-250.452,-250.452	0/0:100:98,0,0,0:98:3429:0,0,0:0,0,0:0,-29.5009,-266.742,-29.5009,-266.742,-266.742,-29.5009,-266.742,-266.742,-266.742	0/0:86:84,0,0,0:84:2916:0,0,0:0,0,0:0,-25.2865,-256.009,-25.2865,-256.009,-256.009,-25.2865,-256.009,-256.009,-256.009	0/0:123:121,0,0,0:121:4268:0,0,0:0,0,0:0,-36.4246,-338.364,-36.4246,-338.364,-338.364,-36.4246,-338.364,-338.364,-338.364	0/0:86:84,0,0,0:84:3000:0,0,0:0,0,0:0,-25.2865,-260.424,-25.2865,-260.424,-260.424,-25.2865,-260.424,-260.424,-260.424	0/0:139:138,0,0,0:138:4890:0,0,0:0,0,0:0,-41.5421,-368.561,-41.5421,-368.561,-368.561,-41.5421,-368.561,-368.561,-368.561	0/0:119:119,0,0,0:119:4243:0,0,0:0,0,0:0,-35.8226,-367.669,-35.8226,-367.669,-367.669,-35.8226,-367.669,-367.669,-367.669	0/0:67:67,0,0,0:67:2352:0,0,0:0,0,0:0,-20.169,-187.866,-20.169,-187.866,-187.866,-20.169,-187.866,-187.866,-187.866	0/0:79:78,0,0,0:78:2719:0,0,0:0,0,0:0,-23.4803,-216.681,-23.4803,-216.681,-216.681,-23.4803,-216.681,-216.681,-216.681	0/0:152:151,0,0,0:151:5332:0,0,0:0,0,0:0,-45.4555,-442.995,-45.4555,-442.995,-442.995,-45.4555,-442.995,-442.995,-442.995	0/0:184:184,0,0,0:184:6477:0,0,0:0,0,0:0,-55.3895,-521.825,-55.3895,-521.825,-521.825,-55.3895,-521.825,-521.825,-521.825	0/0:177:175,0,0,0:175:6187:0,0,0:0,0,0:0,-52.6802,-499.097,-52.6802,-499.097,-499.097,-52.6802,-499.097,-499.097,-499.097	0/0:46:43,0,0,0:43:1509:0,0,0:0,0,0:0,-12.9443,-103.256,-12.9443,-103.256,-103.256,-12.9443,-103.256,-103.256,-103.256	1/1:74:2,24,46,0:2:60:24,46,0:798,231,0:-20.2024,-6.84264,0,-22.2087,-8.61299,-8.74082,-20.8044,-7.22472,-22.5882,-21.1858
chromosomeXII	882046	CTTTTTTTTTTAAAAAAAG	CTTTTTTTTAAAAAAAAG,CTTTTTTTTAAAAAAAAAAG,CTTTAAAAAAAAA,CTTTTTTTTAAAAAAAAAG,CTTTTTTTAAAAAAAAAAG	56609.9	AB=0.477932,0.470588,0.426566,0.188017,0.175355;ABP=9.71914,12.8458,46.3835,821.386,196.168;AC=41,19,14,7,1;AF=0.418367,0.193878,0.142857,0.0714286,0.0102041;AN=98;AO=1209,616,561,182,37;CIGAR=1M1D8M1X8M,9M2X1I8M,1M6D3M1X7M1X,9M2X8M,8M3X8M;DP=3454;DPB=3264.84;DPRA=0.772614,1.0271,1.33348,0.90195,0.786411;EPP=10.5988,8.10057,25.9598,3.77389,3.06899;EPPR=5.00321;GTI=0;LEN=18,20,13,2,3;MEANALT=4.727…	GT:DP:AD:RO:QR:AO:QA:GL	1/4:105:0,58,0,0,41,0:0:0:58,0,0,41,0:1819,0,0,1449,0:-255.856,-114.446,-96.9861,-255.856,-114.446,-255.856,-255.856,-114.446,-255.856,-255.856,-141.431,0,-141.431,-141.431,-129.089,-255.856,-114.446,-255.856,-255.856,-141.431,-255.856	1/4:64:0,28,0,0,34,0:0:0:28,0,0,34,0:923,0,0,1227,0:-168.964,-96.8895,-88.4607,-168.964,-96.8895,-168.964,-168.964,-96.8895,-168.964,-168.964,-72.0738,0,-72.0738,-72.0738,-61.8388,-168.964,-96.8895,-168.964,-168.964,-72.0738,-168.964	1/4:21:0,12,0,0,9,0:0:0:12,0,0,9,0:420,0,0,320,0:-58.3094,-25.2148,-21.6024,-58.3094,-25.2148,-58.3094,-58.3094,-25.2148,-58.3094,-58.3094,-33.0829,0,-33.0829,-33.0829,-30.3736,-58.3094,-25.2148,-58.3094,-58.3094,-33.0829,-58.3094	1/4:18:0,9,0,0,9,0:0:0:9,0,0,9,0:283,0,0,333,0:-47.938,-26.2943,-23.585,-47.938,-26.2943,-47.938,-47.938,-26.2943,-47.938,-47.938,-21.6253,0,-21.6253,-21.6253,-18.916,-47.938,-26.2943,-47.938,-47.938,-21.6253,-47.938	1/4:38:0,16,0,1,20,0:0:0:16,0,1,20,0:528,0,34,722,0:-98.2741,-56.9864,-52.1699,-98.2741,-56.9864,-98.2741,-95.6029,-54.3158,-95.6029,-95.3019,-41.2752,0,-41.2752,-38.6037,-35.2546,-98.2741,-56.9864,-98.2741,-95.6029,-41.2752,-98.2741	1/5:75:0,36,0,0,1,34:0:0:36,0,0,1,34:1168,0,0,37,1112:-175.603,-84.9479,-74.1108,-175.603,-84.9479,-175.603,-175.603,-84.9479,-175.603,-175.603,-172.732,-82.0765,-172.732,-172.732,-172.431,-90.6752,0,-90.6752,-90.6752,-87.804,-80.4402	1/2:68:0,31,30,0,0,0:0:0:31,30,0,0,0:881,828,0,0,0:-127.804,-60.3243,-50.9923,-67.4698,0,-58.4389,-127.804,-60.3243,-67.4698,-127.804,-127.804,-60.3243,-67.4698,-127.804,-127.804,-127.804,-60.3243,-67.4698,-127.804,-127.804,-127.804	1/2:27:0,15,11,0,1,0:0:0:15,11,0,1,0:543,360,0,37,0:-71.1791,-28.3237,-23.8083,-42.8375,0,-39.5262,-71.1791,-28.3237,-42.8375,-71.1791,-68.2568,-25.3998,-39.9155,-68.2568,-67.9558,-71.1791,-28.3237,-42.8375,-71.1791,-68.2568,-71.1791	1/2:46:0,26,16,0,1,1:0:0:26,16,0,1,1:950,584,0,37,37:-120.956,-45.9687,-38.1419,-75.012,0,-70.1955,-120.956,-45.9687,-75.012,-120.956,-118.034,-43.0464,-72.0901,-118.034,-117.733,-118.086,-43.098,-72.1416,-118.086,-115.164,-117.785	1/2:147:0,76,62,0,0,0:0:0:76,62,0,0,0:2399,1893,0,0,0:-328.488,-142.007,-119.129,-186.507,0,-167.843,-328.488,-142.007,-186.507,-328.488,-328.488,-142.007,-186.507,-328.488,-328.488,-328.488,-142.007,-186.507,-328.488,-328.488,-328.488	1/2:63:0,37,23,0,1,0:0:0:37,23,0,1,0:1293,800,0,37,0:-163.874,-62.2507,-51.1126,-101.625,0,-94.7014,-163.874,-62.2507,-101.625,-163.874,-160.952,-59.3284,-98.7031,-160.952,-160.651,-163.874,-62.2507,-101.625,-163.874,-160.952,-163.874	1/2:182:0,87,90,0,0,0:0:0:87,90,0,0,0:2676,2852,0,0,0:-425.35,-217.281,-191.091,-208.09,0,-180.998,-425.35,-217.281,-208.09,-425.35,-425.35,-217.281,-208.09,-425.35,-425.35,-425.35,-217.281,-208.09,-425.35,-425.35,-425.35	1/2:144:1,67,64,0,0,0:1:37:67,64,0,0,0:2101,1984,0,0,0:-310.016,-147.092,-129.845,-160.345,0,-144.001,-310.317,-150.014,-163.267,-313.239,-310.317,-150.014,-163.267,-313.239,-313.239,-310.317,-150.014,-163.267,-313.239,-313.239,-313.239	1/2:33:0,13,18,0,0,1:0:0:13,18,0,0,1:433,662,0,0,37:-86.1039,-52.0533,-48.1399,-34.0566,0,-28.6381,-86.1039,-52.0533,-34.0566,-86.1039,-86.1039,-52.0533,-34.0566,-86.1039,-86.1039,-83.1818,-49.1313,-31.1331,-83.1818,-83.1818,-82.8808	1/2:68:0,31,32,0,1,0:0:0:31,32,0,1,0:1123,1138,0,37,0:-177.927,-89.3118,-79.9799,-88.6409,0,-79.0079,-177.927,-89.3118,-88.6409,-177.927,-175.005,-86.3897,-85.7188,-175.005,-174.704,-177.927,-89.3118,-88.6409,-177.927,-175.005,-177.927	1/2:48:0,18,24,0,2,0:0:0:18,24,0,2,0:618,808,0,68,0:-111.118,-62.4471,-57.0286,-48.675,0,-41.4503,-111.118,-62.4471,-48.675,-111.118,-105.737,-57.0658,-43.2941,-105.737,-105.135,-111.118,-62.4471,-48.675,-111.118,-105.737,-111.118	1/2:102:0,41,56,0,3,0:0:0:41,56,0,3,0:1443,1970,0,111,0:-267.834,-154.255,-141.912,-113.567,0,-96.7091,-267.834,-154.255,-113.567,-267.834,-259.069,-145.489,-104.801,-259.069,-258.166,-267.834,-154.255,-113.567,-267.834,-259.069,-267.834	1/2:27:0,15,10,0,0,0:0:0:15,10,0,0,0:543,358,0,0,0:-71.0842,-28.2349,-23.7194,-42.8671,0,-39.8568,-71.0842,-28.2349,-42.8671,-71.0842,-71.0842,-28.2349,-42.8671,-71.0842,-71.0842,-71.0842,-28.2349,-42.8671,-71.0842,-71.0842,-71.0842	1/2:83:0,36,44,0,1,0:0:0:36,44,0,1,0:1296,1493,0,37,0:-218.031,-115.792,-104.955,-102.232,0,-88.9868,-218.031,-115.792,-102.232,-218.031,-215.109,-112.87,-99.3104,-215.109,-214.808,-218.031,-115.792,-102.232,-218.031,-215.109,-218.031	1/2:57:0,27,27,0,0,1:0:0:27,27,0,0,1:883,966,0,0,37:-144.616,-76.1599,-68.0321,-68.4463,0,-60.3185,-144.616,-76.1599,-68.4463,-144.616,-144.616,-76.1599,-68.4463,-144.616,-144.616,-141.694,-73.2379,-65.5236,-141.694,-141.694,-141.393	1/2:22:0,8,14,0,0,0:0:0:8,14,0,0,0:296,469,0,0,0:-59.3444,-35.9615,-33.5532,-23.3727,0,-19.1583,-59.3444,-35.9615,-23.3727,-59.3444,-59.3444,-35.9615,-23.3727,-59.3444,-59.3444,-59.3444,-35.9615,-23.3727,-59.3444,-59.3444,-59.3444	0/2:86:34,0,45,0,1,0:34:1221:0,45,0,1,0:0,1569,0,24,0:-113.31,-123.546,-219.152,0,-95.679,-82.1326,-123.546,-219.152,-95.679,-219.152,-121.694,-217.3,-93.8281,-217.3,-216.999,-123.546,-219.152,-95.679,-219.152,-217.3,-219.152	1/2:25:0,10,13,0,0,0:0:0:10,13,0,0,0:332,463,0,0,0:-62.088,-36.1369,-33.1266,-26.0149,0,-22.1015,-62.088,-36.1369,-26.0149,-62.088,-62.088,-36.1369,-26.0149,-62.088,-62.088,-62.088,-36.1369,-26.0149,-62.088,-62.088,-62.088	1/1:26:0,26,0,0,0,0:0:0:26,0,0,0,0:888,0,0,0,0:-77.5551,-7.82678,0,-77.5551,-7.82678,-77.5551,-77.5551,-7.82678,-77.5551,-77.5551,-77.5551,-7.82678,-77.5551,-77.5551,-77.5551,-77.5551,-7.82678,-77.5551,-77.5551,-77.5551,-77.5551	1/2:21:0,11,9,0,0,0:0:0:11,9,0,0,0:395,333,0,0,0:-57.3947,-26.2424,-22.931,-31.1481,0,-28.4388,-57.3947,-26.2424,-31.1481,-57.3947,-57.3947,-26.2424,-31.1481,-57.3947,-57.3947,-57.3947,-26.2424,-31.1481,-57.3947,-57.3947,-57.3947	1/1:53:0,53,0,0,0,0:0:0:53,0,0,0,0:1887,0,0,0,0:-164.632,-15.9546,0,-164.632,-15.9546,-164.632,-164.632,-15.9546,-164.632,-164.632,-164.632,-15.9546,-164.632,-164.632,-164.632,-164.632,-15.9546,-164.632,-164.632,-164.632,-164.632	1/3:38:0,16,0,19,0,0:0:0:16,0,19,0,0:592,0,543,0,0:-85.8917,-39.1245,-34.308,-85.8917,-39.1245,-85.8917,-46.7662,0,-46.7662,-41.0466,-85.8917,-39.1245,-85.8917,-46.7662,-85.8917,-85.8917,-39.1245,-85.8917,-46.7662,-85.8917,-85.8917	0/3:61:27,0,0,32,0,0:27:935:0,0,32,0,0:0,0,682,0,0:-36.9883,-45.1161,-119.279,-45.1161,-119.279,-119.279,0,-74.1394,-74.1394,-64.5064,-45.1161,-119.279,-119.279,-74.1394,-119.279,-45.1161,-119.279,-119.279,-74.1394,-119.279,-119.279	0/3:81:32,0,0,39,0,0:32:1103:0,0,39,0,0:0,0,700,0,0:-33.9678,-43.6008,-131.118,-43.6008,-131.118,-131.118,0,-87.5528,-87.5528,-75.8126,-43.6008,-131.118,-131.118,-87.5528,-131.118,-43.6008,-131.118,-131.118,-87.5528,-131.118,-131.118	3/3:89:0,0,0,87,0,0:0:0:0,0,87,0,0:0,0,1912,0,0:-154.529,-154.529,-154.529,-154.529,-154.529,-154.529,-26.1896,-26.1896,-26.1896,0,-154.529,-154.529,-154.529,-26.1896,-154.529,-154.529,-154.529,-154.529,-26.1896,-154.529,-154.529	0/0:74:73,0,0,0,0,0:73:2536:0,0,0,0,0:0,0,0,0,0:0,-21.9752,-223.179,-21.9752,-223.179,-223.179,-21.9752,-223.179,-223.179,-223.179,-21.9752,-223.179,-223.179,-223.179,-223.179,-21.9752,-223.179,-223.179,-223.179,-223.179,-223.179	0/3:101:46,0,0,49,0,0:46:1601:0,0,49,0,0:0,0,1043,0,0:-55.7635,-69.6109,-196.653,-69.6109,-196.653,-196.653,0,-127.058,-127.058,-112.307,-69.6109,-196.653,-196.653,-127.058,-196.653,-69.6109,-196.653,-196.653,-127.058,-196.653,-196.653	0/0:59:58,0,0,0,0,0:58:1985:0,0,0,0,0:0,0,0,0,0:0,-17.4597,-174.953,-17.4597,-174.953,-174.953,-17.4597,-174.953,-174.953,-174.953,-17.4597,-174.953,-174.953,-174.953,-174.953,-17.4597,-174.953,-174.953,-174.953,-174.953,-174.953	3/3:85:0,0,0,79,0,0:0:0:0,0,79,0,0:0,0,1680,0,0:-135.551,-135.551,-135.551,-135.551,-135.551,-135.551,-23.7814,-23.7814,-23.7814,0,-135.551,-135.551,-135.551,-23.7814,-135.551,-135.551,-135.551,-135.551,-23.7814,-135.551,-135.551	0/0:96:92,0,0,0,0,0:92:3216:0,0,0,0,0:0,0,0,0,0:0,-27.6948,-282.793,-27.6948,-282.793,-282.793,-27.6948,-282.793,-282.793,-282.793,-27.6948,-282.793,-282.793,-282.793,-282.793,-27.6948,-282.793,-282.793,-282.793,-282.793,-282.793	0/3:56:38,0,0,17,0,0:38:1331:0,0,17,0,0:0,0,325,0,0:-9.21148,-20.6506,-126.25,-20.6506,-126.25,-126.25,0,-105.478,-105.478,-100.361,-20.6506,-126.25,-126.25,-105.478,-126.25,-20.6506,-126.25,-126.25,-105.478,-126.25,-126.25	0/3:87:47,0,0,39,0,0:47:1670:0,0,39,0,0:0,0,776,0,0:-35.0509,-49.1993,-181.591,-49.1993,-181.591,-181.591,0,-132.464,-132.464,-120.724,-49.1993,-181.591,-181.591,-132.464,-181.591,-49.1993,-181.591,-181.591,-132.464,-181.591,-181.591	0/3:128:63,0,0,59,0,0:63:2165:0,0,59,0,0:0,0,1212,0,0:-60.8122,-79.7771,-251.593,-79.7771,-251.593,-251.593,0,-171.784,-171.784,-154.023,-79.7771,-251.593,-251.593,-171.784,-251.593,-79.7771,-251.593,-251.593,-171.784,-251.593,-251.593	0/3:149:83,0,0,57,0,0:83:2892:0,0,57,0,0:0,0,1148,0,0:-50.5489,-75.5344,-304.862,-75.5344,-304.862,-304.862,0,-229.3,-229.3,-212.141,-75.5344,-304.862,-304.862,-229.3,-304.862,-75.5344,-304.862,-304.862,-229.3,-304.862,-304.862	0/3:151:73,0,0,69,0,0:73:2518:0,0,69,0,0:0,0,1349,0,0:-66.2171,-88.1923,-287.913,-88.1923,-287.913,-287.913,0,-199.706,-199.706,-178.935,-88.1923,-287.913,-287.913,-199.706,-287.913,-88.1923,-287.913,-287.913,-199.706,-287.913,-287.913	2/4:60:0,0,28,0,30,0:0:0:0,28,0,30,0:0,864,0,1062,0:-147.712,-147.712,-147.712,-83.3912,-83.3912,-74.9624,-147.712,-147.712,-83.3912,-147.712,-64.3172,-64.3172,0,-64.3172,-55.2863,-147.712,-147.712,-83.3912,-147.712,-64.3172,-147.712	1/1:91:0,91,0,0,0,0:0:0:91,0,0,0,0:2823,0,0,0,0:-246.917,-27.3937,0,-246.917,-27.3937,-246.917,-246.917,-27.3937,-246.917,-246.917,-246.917,-27.3937,-246.917,-246.917,-246.917,-246.917,-27.3937,-246.917,-246.917,-246.917,-246.917
chromosomeXII	882215	A	C	1320.01	AB=0.513761;ABP=3.1896;AC=1;AF=0.0102041;AN=98;AO=57;CIGAR=1X;DP=5310;DPB=5310;DPRA=1.00128;EPP=3.9627;EPPR=64.6136;GTI=0;LEN=1;MEANALT=1;MQM=41.2982;MQMR=41.1179;NS=49;NUMALT=1;ODDS=47.2269;PAIRED=0.929825;PAIREDR=0.962681;PAO=0;PQA=0;PQR=0;PRO=0;QA=2015;QR=189720;RO=5252;RPL=26;RPP=3.9627;RPPR=11.114;RPR=31;RUN=1;SAF=33;SAP=6.09608;SAR=24;SRF=2677;SRP=7.3119;SRR=2575;TYPE=snp;technology.illumin…	GT:DP:AD:RO:QR:AO:QA:GL	0/0:141:141,0:141:5041:0:0:0,-42.4452,-437.208	0/0:134:134,0:134:4848:0:0:0,-40.338,-423.087	0/0:40:40,0:40:1456:0:0:0,-12.0412,-127.297	0/0:52:52,0:52:1874:0:0:0,-15.6536,-163.732	0/0:63:63,0:63:2319:0:0:0,-18.9649,-202.35	0/1:109:53,56:53:1897:56:2004:-140.715,0,-132.539	0/0:109:109,0:109:3859:0:0:0,-32.8123,-333.614	0/0:52:52,0:52:1900:0:0:0,-15.6536,-165.918	0/0:72:72,0:72:2652:0:0:0,-21.6742,-231.143	0/0:206:206,0:206:7308:0:0:0,-62.0122,-630.615	0/0:145:145,0:145:5231:0:0:0,-43.6493,-456.471	0/0:242:242,0:242:8634:0:0:0,-72.8493,-738.454	0/0:197:197,0:197:7123:0:0:0,-59.3029,-614.161	0/0:64:64,0:64:2368:0:0:0,-19.2659,-206.554	0/0:124:124,0:124:4538:0:0:0,-37.3277,-395.663	0/0:87:87,0:87:3133:0:0:0,-26.1896,-273.48	0/0:191:191,0:191:6969:0:0:0,-57.4967,-607.656	0/0:49:49,0:49:1801:0:0:0,-14.7505,-157.284	0/0:152:152,0:152:5576:0:0:0,-45.7566,-484.005	0/0:104:104,0:104:3836:0:0:0,-31.3071,-334.529	0/0:38:38,0:38:1368:0:0:0,-11.4391,-119.595	0/0:176:176,0:176:6438:0:0:0,-52.9813,-557.859	0/0:53:53,0:53:1949:0:0:0,-15.9546,-170.02	0/0:69:69,0:69:2517:0:0:0,-20.7711,-219.773	0/0:43:43,0:43:1579:0:0:0,-12.9443,-137.896	0/0:104:104,0:104:3812:0:0:0,-31.3071,-332.567	0/0:104:104,0:104:3786:0:0:0,-31.3071,-319.911	0/0:86:86,0:86:3080:0:0:0,-25.8886,-259.602	0/0:105:105,0:105:3787:0:0:0,-31.6081,-322.016	0/0:113:113,0:113:4085:0:0:0,-34.0164,-331.2	0/0:113:113,0:113:3999:0:0:0,-34.0164,-349.522	0/0:104:104,0:104:3696:0:0:0,-31.3071,-310.745	0/0:82:82,0:82:2932:0:0:0,-24.6845,-253.776	0/0:118:118,0:118:4180:0:0:0,-35.5215,-334.256	0/0:136:136,0:136:4868:0:0:0,-40.9401,-423.621	0/0:87:87,0:87:3131:0:0:0,-26.1896,-264.129	0/0:108:107,1:107:3885:1:11:0,-31.4116,-327.567	0/0:144:144,0:144:5176:0:0:0,-43.3483,-433.49	0/0:160:159,0:159:5773:0:0:0,-47.8638,-480.827	0/0:182:182,0:182:6464:0:0:0,-54.7875,-532.823	0/0:85:85,0:85:3045:0:0:0,-25.5875,-263.511	0/0:99:99,0:99:3575:0:0:0,-29.802,-311.772
chromosomeXII	882373	A	G	1398.63	AB=0.564356;ABP=6.64375;AC=1;AF=0.0102041;AN=98;AO=57;CIGAR=1X;DP=4904;DPB=4904;DPRA=1.00937;EPP=3.35316;EPPR=8.33742;GTI=0;LEN=1;MEANALT=1;MQM=40.8421;MQMR=41.4524;NS=49;NUMALT=1;ODDS=34.6708;PAIRED=0.859649;PAIREDR=0.937848;PAO=0;PQA=0;PQR=0;PRO=0;QA=2097;QR=176709;RO=4843;RPL=19;RPP=16.763;RPPR=20.7663;RPR=38;RUN=1;SAF=26;SAP=3.9627;SAR=31;SRF=2019;SRP=293.567;SRR=2824;TYPE=snp;technology.illu…	GT:DP:AD:RO:QR:AO:QA:GL	0/0:142:142,0:142:5218:0:0:0,-42.7463,-451.436	0/0:82:82,0:82:3008:0:0:0,-24.6845,-260.159	0/0:38:38,0:38:1406:0:0:0,-11.4391,-122.818	0/0:42:42,0:42:1542:0:0:0,-12.6433,-134.725	0/0:60:60,0:60:2208:0:0:0,-18.0618,-192.733	0/1:101:44,57:44:1604:57:2097:-149.768,0,-107.477	0/0:95:95,0:95:3453:0:0:0,-28.5978,-297.562	0/0:48:48,0:48:1776:0:0:0,-14.4494,-155.044	0/0:56:56,0:56:2022:0:0:0,-16.8577,-176.623	0/0:170:170,0:170:6168:0:0:0,-51.1751,-533.654	0/0:95:95,0:95:3491:0:0:0,-28.5978,-304.544	0/0:217:217,0:217:7869:0:0:0,-65.3235,-679.019	0/0:194:194,0:194:7052:0:0:0,-58.3998,-606.605	0/0:53:53,0:53:1949:0:0:0,-15.9546,-170.175	0/0:110:110,0:110:4020:0:0:0,-33.1133,-350.597	0/0:79:79,0:79:2911:0:0:0,-23.7814,-253.963	0/0:180:180,0:180:6648:0:0:0,-54.1854,-579.397	0/0:31:31,0:31:1147:0:0:0,-9.33193,-100.259	0/0:125:125,0:125:4625:0:0:0,-37.6287,-403.134	0/0:91:91,0:91:3367:0:0:0,-27.3937,-293.617	0/0:36:36,0:36:1332:0:0:0,-10.8371,-116.372	0/0:139:139,0:139:5143:0:0:0,-41.8432,-448.302	0/0:44:44,0:44:1590:0:0:0,-13.2453,-138.932	0/0:60:60,0:60:2220:0:0:0,-18.0618,-193.715	0/0:27:27,0:27:987:0:0:0,-8.12781,-86.3845	0/0:89:89,0:89:3255:0:0:0,-26.7917,-283.954	0/0:74:74,0:74:2726:0:0:0,-22.2762,-235.684	0/0:90:90,0:90:3230:0:0:0,-27.0927,-269.632	0/0:101:101,0:101:3627:0:0:0,-30.404,-310.768	0/0:102:102,0:102:3714:0:0:0,-30.7051,-311.878	0/0:110:110,0:110:4022:0:0:0,-33.1133,-350.921	0/0:114:114,0:114:4156:0:0:0,-34.3174,-355.305	0/0:72:72,0:72:2628:0:0:0,-21.6742,-229.441	0/0:141:141,0:141:5129:0:0:0,-42.4452,-434.518	0/0:137:136,0:136:4996:0:0:0,-40.9401,-434.411	0/0:89:89,0:89:3195:0:0:0,-26.7917,-276.726	0/0:100:100,0:100:3616:0:0:0,-30.103,-310.095	0/0:152:151,0:151:5317:0:0:0,-45.4555,-457.722	0/0:170:169,0:169:6067:0:0:0,-50.8741,-516.302	0/0:189:188,0:188:6832:0:0:0,-56.5936,-587.688	0/0:93:93,0:93:3417:0:0:0,-27.9958,-297.533	0/0:95:95,0:95:3491:0:0:0,-28.5978,-303.272
chromosomeXII	884111	TATAGT	TTAGC,TTTGC	23191.4	AB=0.506183,0.568627;ABP=3.41309,7.18293;AC=14,1;AF=0.142857,0.0102041;AN=98;AO=836,58;CIGAR=1M1X1D2M1X,1M1X1M1D1M1X;DP=4733;DPB=4595;DPRA=1.35654,1.134;EPP=13.6495,15.1406;EPPR=98.0345;GTI=0;LEN=5,5;MEANALT=2.33333,2;MQM=41.3816,41.1034;MQMR=41.8883;NS=49;NUMALT=2;ODDS=5.46974;PAIRED=0.927033,0.948276;PAIREDR=0.958991;PAO=18.5,13.5;PQA=637.167,455.167;PQR=288.667;PRO=9;QA=29819,2089;QR=137744;RO…	GT:DP:AD:RO:QR:AO:QA:GL	0/0:115:110,0,0:110:3973:0,0:0,0:0,-33.1133,-347.316,-33.1133,-347.316,-347.316	0/0:76:76,0,0:76:2773:0,0:0,0:0,-22.8783,-242.258,-22.8783,-242.258,-242.258	0/0:22:22,0,0:22:806:0,0:0,0:0,-6.62266,-70.678,-6.62266,-70.678,-70.678	0/0:31:31,0,0:31:1137:0,0:0,0:0,-9.33193,-99.5266,-9.33193,-99.5266,-99.5266	0/0:64:64,0,0:64:2321:0,0:0,0:0,-19.2659,-203.036,-19.2659,-203.036,-203.036	0/2:102:43,0,58:43:1568:0,58:0,2089:-150.349,-163.293,-286.155,0,-122.693,-105.233	0/0:109:109,0,0:109:3898:0,0:0,0:0,-32.8123,-341.16,-32.8123,-341.16,-341.16	0/0:51:51,0,0:51:1861:0,0:0,0:0,-15.3525,-162.631,-15.3525,-162.631,-162.631	0/0:70:70,0,0:70:2568:0,0:0,0:0,-21.0721,-224.017,-21.0721,-224.017,-224.017	0/0:168:168,0,0:168:6003:0,0:0,0:0,-50.573,-520.968,-50.573,-520.968,-520.968	0/0:93:93,0,0:93:3392:0,0:0,0:0,-27.9958,-296.102,-27.9958,-296.102,-296.102	0/0:237:237,0,0:237:8560:0,0:0,0:0,-71.3441,-744.615,-71.3441,-744.615,-744.615	0/0:169:169,0,0:169:6050:0,0:0,0:0,-50.8741,-528.276,-50.8741,-528.276,-528.276	0/0:61:61,0,0:61:2218:0,0:0,0:0,-18.3628,-193.818,-18.3628,-193.818,-193.818	0/0:73:73,0,0:73:2672:0,0:0,0:0,-21.9752,-233.358,-21.9752,-233.358,-233.358	0/0:64:64,0,0:64:2336:0,0:0,0:0,-19.2659,-204.173,-19.2659,-204.173,-204.173	0/0:159:159,0,0:159:5822:0,0:0,0:0,-47.8638,-507.871,-47.8638,-507.871,-507.871	0/0:46:46,0,0:46:1678:0,0:0,0:0,-13.8474,-146.682,-13.8474,-146.682,-146.682	0/0:137:137,0,0:137:4991:0,0:0,0:0,-41.2411,-435.78,-41.2411,-435.78,-435.78	0/0:94:92,0,0:92:3356:0,0:0,0:0,-27.6948,-292.839,-27.6948,-292.839,-292.839	0/0:30:30,0,0:30:1097:0,0:0,0:0,-9.0309,-96.0785,-9.0309,-96.0785,-96.0785	0/0:127:126,0,0:126:4611:0,0:0,0:0,-37.9298,-402.21,-37.9298,-402.21,-402.21	0/0:40:38,0,0:38:1399:0,0:0,0:0,-11.4391,-122.05,-11.4391,-122.05,-122.05	0/0:38:38,0,0:38:1369:0,0:0,0:0,-11.4391,-119.95,-11.4391,-119.95,-119.95	0/0:20:20,0,0:20:725:0,0:0,0:0,-6.0206,-63.706,-6.0206,-63.706,-63.706	0/0:81:81,0,0:81:2975:0,0:0,0:0,-24.3834,-259.756,-24.3834,-259.756,-259.756	0/1:61:27,34,0:27:984:34,0:1229,0:-88.8337,0,-67.4972,-96.9615,-77.7322,-174.699	0/1:87:40,45,0:40:1423:45,0:1628,0:-115.5,0,-98.9422,-127.541,-112.489,-240.096	0/1:108:56,51,0:56:2016:51,0:1848,0:-128.925,0,-144.034,-145.782,-159.387,-305.141	1/1:112:0,110,0:0:0:110,0:3884,0:-338.48,-33.1133,0,-338.48,-33.1133,-338.48	0/0:104:104,0,0:104:3756:0,0:0,0:0,-31.3071,-328.614,-31.3071,-328.614,-328.614	0/1:131:56,74,0:56:1981:74,0:2625,0:-189.089,0,-134.341,-205.947,-156.617,-362.586	0/0:61:61,0,0:61:2205:0,0:0,0:0,-18.3628,-192.898,-18.3628,-192.898,-192.898	1/1:117:0,112,0:0:0:112,0:4028,0:-349.908,-33.7154,0,-349.908,-33.7154,-349.908	0/0:132:131,0,0:131:4707:0,0:0,0:0,-39.4349,-411.465,-39.4349,-411.465,-411.465	0/1:95:57,38,0:57:2073:38,0:1345,0:-87.6328,0,-152.365,-104.792,-163.804,-268.666	0/1:115:53,59,0:53:1902:59,0:2107,0:-150.545,0,-132.708,-166.499,-150.469,-316.956	0/1:170:83,85,0:83:2953:85,0:3018,0:-212.927,0,-207.95,-237.912,-233.537,-471.44	0/1:192:99,90,0:99:3542:90,0:3177,0:-218.142,0,-253.075,-247.944,-280.168,-528.122	0/1:188:85,100,0:85:3052:100,0:3549,0:-250.648,0,-211.14,-276.236,-241.243,-517.502	0/0:89:89,0,0:89:3206:0,0:0,0:0,-26.7917,-280.456,-26.7917,-280.456,-280.456	0/0:105:105,0,0:105:3783:0,0:0,0:0,-31.6081,-328.793,-31.6081,-328.793,-328.793
chromosomeXII	885706	ATTTTTAAAAA	ATTTTTTTAAAA,ATTTTTTAAAAA,ATTTTTTAAAA	17273.8	AB=0.494604,0.432018,0.125628;ABP=3.2915,21.3154,487.521;AC=15,7,1;AF=0.153061,0.0714286,0.0102041;AN=98;AO=743,199,50;CIGAR=6M1X1I4M,1M1I10M,6M1X4M;DP=3915;DPB=4005.36;DPRA=1.38927,0.847822,1.32255;EPP=7.92315,3.2831,4.57376;EPPR=8.88998;GTI=0;LEN=12,1,1;MEANALT=2.92308,2.22222,3.25;MQM=29.3271,37.8291,38.34;MQMR=37.6353;NS=49;NUMALT=3;ODDS=9.38468;PAIRED=0.605653,0.658291,0.76;PAIREDR=0.802797;…	GT:DP:AD:RO:QR:AO:QA:GL	0/2:145:80,0,60,1:80:2866:0,60,1:0,2025,37:-132.879,-156.961,-330.614,0,-173.722,-155.661,-154.039,-327.692,-170.8,-327.391	0/2:68:36,0,30,1:36:1312:0,30,1:0,979,37:-63.113,-73.9501,-171.6,0,-97.6177,-88.5868,-71.0786,-168.729,-94.747,-168.428	0/2:18:7,0,10,0:7:259:0,10,0:0,318,0:-22.1416,-24.2488,-41.0258,0,-16.7293,-13.719,-24.2488,-41.0258,-16.7293,-41.0258	0/2:18:9,0,9,0:9:321:0,9,0:0,320,0:-22.3338,-25.0431,-45.6092,0,-20.8792,-18.1699,-25.0431,-45.6092,-20.8792,-45.6092	0/2:45:23,0,21,0:23:836:0,21,0:0,675,0:-44.1807,-51.1044,-99.1234,0,-48.0528,-41.7312,-51.1044,-99.1234,-48.0528,-99.1234	0/3:90:42,0,0,47:42:1496:0,0,47:0,0,1604:-110.756,-123.399,-211.065,-123.399,-211.065,-211.065,0,-87.5611,-87.5611,-73.4127	0/0:105:105,0,0,0:105:3724:0,0,0:0,0,0:0,-31.6081,-305.737,-31.6081,-305.737,-305.737,-31.6081,-305.737,-305.737,-305.737	0/0:22:21,0,1,0:21:762:0,1,0:0,37,0:0,-6.32163,-60.8675,-3.09907,-57.9959,-57.6949,-6.32163,-60.8675,-57.9959,-60.8675	0/0:35:35,0,0,0:35:1268:0,0,0:0,0,0:0,-10.536,-104.235,-10.536,-104.235,-104.235,-10.536,-104.235,-104.235,-104.235	0/0:176:175,0,0,0:175:6263:0,0,0:0,0,0:0,-52.6802,-501.596,-52.6802,-501.596,-501.596,-52.6802,-501.596,-501.596,-501.596	0/0:59:59,0,0,0:59:2145:0,0,0:0,0,0:0,-17.7608,-174.91,-17.7608,-174.91,-174.91,-17.7608,-174.91,-174.91,-174.91	0/0:218:216,0,0,0:216:7743:0,0,0:0,0,0:0,-65.0225,-604.798,-65.0225,-604.798,-604.798,-65.0225,-604.798,-604.798,-604.798	0/0:155:154,0,0,0:154:5530:0,0,0:0,0,0:0,-46.3586,-440.279,-46.3586,-440.279,-440.279,-46.3586,-440.279,-440.279,-440.279	0/0:40:40,0,0,0:40:1455:0,0,0:0,0,0:0,-12.0412,-111.916,-12.0412,-111.916,-111.916,-12.0412,-111.916,-111.916,-111.916	0/0:53:52,0,0,0:52:1889:0,0,0:0,0,0:0,-15.6536,-152.947,-15.6536,-152.947,-152.947,-15.6536,-152.947,-152.947,-152.947	0/0:37:37,0,0,0:37:1350:0,0,0:0,0,0:0,-11.1381,-110.698,-11.1381,-110.698,-110.698,-11.1381,-110.698,-110.698,-110.698	0/0:94:94,0,0,0:94:3430:0,0,0:0,0,0:0,-28.2968,-276.353,-28.2968,-276.353,-276.353,-28.2968,-276.353,-276.353,-276.353	0/0:25:25,0,0,0:25:913:0,0,0:0,0,0:0,-7.52575,-72.6191,-7.52575,-72.6191,-72.6191,-7.52575,-72.6191,-72.6191,-72.6191	0/0:93:93,0,0,0:93:3396:0,0,0:0,0,0:0,-27.9958,-270.9,-27.9958,-270.9,-270.9,-27.9958,-270.9,-270.9,-270.9	0/0:58:58,0,0,0:58:2114:0,0,0:0,0,0:0,-17.4597,-165.27,-17.4597,-165.27,-165.27,-17.4597,-165.27,-165.27,-165.27	0/0:26:25,0,0,0:25:912:0,0,0:0,0,0:0,-7.52575,-75.9659,-7.52575,-75.9659,-75.9659,-7.52575,-75.9659,-75.9659,-75.9659	0/0:90:90,0,0,0:90:3266:0,0,0:0,0,0:0,-27.0927,-285.708,-27.0927,-285.708,-285.708,-27.0927,-285.708,-285.708,-285.708	0/0:34:34,0,0,0:34:1234:0,0,0:0,0,0:0,-10.235,-101.117,-10.235,-101.117,-101.117,-10.235,-101.117,-101.117,-101.117	0/0:27:27,0,0,0:27:991:0,0,0:0,0,0:0,-8.12781,-79.0132,-8.12781,-79.0132,-79.0132,-8.12781,-79.0132,-79.0132,-79.0132	0/0:21:21,0,0,0:21:760:0,0,0:0,0,0:0,-6.32163,-63.1282,-6.32163,-63.1282,-63.1282,-6.32163,-63.1282,-63.1282,-63.1282	0/0:48:48,0,0,0:48:1750:0,0,0:0,0,0:0,-14.4494,-132.495,-14.4494,-132.495,-132.495,-14.4494,-132.495,-132.495,-132.495	0/1:34:18,16,0,0:18:661:16,0,0:317,0,0:-14.4913,0,-43.9154,-19.9099,-48.7318,-68.3951,-19.9099,-48.7318,-68.3951,-68.3951	0/1:93:39,52,0,0:39:1405:52,0,0:1495,0,0:-96.5441,0,-95.6076,-108.284,-111.261,-219.513,-108.284,-111.261,-219.513,-219.513	0/1:65:34,28,0,0:34:1211:28,0,0:726,0,0:-41.3443,0,-87.4918,-51.5793,-95.9206,-147.512,-51.5793,-95.9206,-147.512,-147.512	1/1:87:0,79,0,0:0:0:79,0,0:2039,0,0:-167.686,-23.7814,0,-167.686,-23.7814,-167.686,-167.686,-23.7814,-167.686,-167.686	0/0:99:98,0,0,0:98:3501:0,0,0:0,0,0:0,-29.5009,-306.89,-29.5009,-306.89,-306.89,-29.5009,-306.89,-306.89,-306.89	0/1:127:50,72,0,0:50:1776:72,0,0:1778,0,0:-109.893,0,-118.242,-124.944,-139.916,-264.773,-124.944,-139.916,-264.773,-264.773	0/0:64:64,0,0,0:64:2260:0,0,0:0,0,0:0,-19.2659,-195.946,-19.2659,-195.946,-195.946,-19.2659,-195.946,-195.946,-195.946	1/1:122:0,114,0,0:0:0:114,0,0:3001,0,0:-247.001,-34.3174,0,-247.001,-34.3174,-247.001,-247.001,-34.3174,-247.001,-247.001	0/0:117:116,0,0,0:116:4158:0,0,0:0,0,0:0,-34.9195,-364.005,-34.9195,-364.005,-364.005,-34.9195,-364.005,-364.005,-364.005	0/1:89:43,43,0,0:43:1523:43,0,0:1081,0,0:-63.3074,0,-107.699,-76.2517,-120.644,-196.868,-76.2517,-120.644,-196.868,-196.868	0/1:102:50,51,0,0:50:1771:51,0,0:1329,0,0:-80.542,0,-125.185,-95.5935,-140.538,-235.858,-95.5935,-140.538,-235.858,-235.858	0/1:150:73,74,0,0:73:2584:74,0,0:1986,0,0:-120.704,0,-182.321,-142.679,-204.597,-347.314,-142.679,-204.597,-347.314,-347.314	0/1:152:74,76,0,0:74:2634:76,0,0:2051,0,0:-125.353,0,-185.769,-147.629,-208.647,-356.229,-147.629,-208.647,-356.229,-356.229	0/1:171:87,79,0,0:87:3093:79,0,0:2089,0,0:-122.045,0,-221.04,-148.234,-244.821,-393.024,-148.234,-244.821,-393.024,-393.024	0/2:95:47,0,45,1:47:1656:0,45,1:0,1508,37:-101.82,-115.968,-247.094,0,-131.253,-117.707,-113.097,-244.223,-128.383,-243.922	0/0:74:74,0,0,0:74:2649:0,0,0:0,0,0:0,-22.2762,-191.061,-22.2762,-191.061,-191.061,-22.2762,-191.061,-191.061,-191.061
chromosomeXII	885719	T	A	1018.36	AB=0.494737;ABP=3.03316;AC=1;AF=0.0102041;AN=98;AO=47;CIGAR=1X;DP=4212;DPB=4212;DPRA=1.1076;EPP=4.16534;EPPR=50.2689;GTI=0;LEN=1;MEANALT=2;MQM=38.1915;MQMR=36.1713;NS=49;NUMALT=1;ODDS=29.7035;PAIRED=0.744681;PAIREDR=0.736488;PAO=0;PQA=0;PQR=0;PRO=0;QA=1701;QR=150255;RO=4163;RPL=23;RPP=3.0565;RPPR=18.2628;RPR=24;RUN=1;SAF=17;SAP=10.8184;SAR=30;SRF=2234;SRP=51.5333;SRR=1929;TYPE=snp;technology.illu…	GT:DP:AD:RO:QR:AO:QA:GL	0/0:153:153,0:153:5449:0:0:0,-46.0576,-409.112	0/0:76:76,0:76:2812:0:0:0,-22.8783,-226.404	0/0:20:20,0:20:740:0:0:0,-6.0206,-56.302	0/0:22:22,0:22:790:0:0:0,-6.62266,-62.8962	0/0:50:50,0:50:1838:0:0:0,-15.0515,-133.653	0/1:95:47,47:47:1677:47:1701:-110.838,0,-85.0792	0/0:107:107,0:107:3757:0:0:0,-32.2102,-304.582	0/0:29:29,0:29:1047:0:0:0,-8.72987,-83.3166	0/0:36:36,0:36:1320:0:0:0,-10.8371,-108.623	0/0:188:188,0:188:6798:0:0:0,-56.5936,-542.756	0/0:67:67,0:67:2467:0:0:0,-20.169,-199.085	0/0:236:235,0:235:8399:0:0:0,-70.742,-655.468	0/0:161:161,0:161:5801:0:0:0,-48.4658,-458.974	0/0:42:42,0:42:1542:0:0:0,-12.6433,-118.461	0/0:58:58,0:58:2110:0:0:0,-17.4597,-170.65	0/0:44:44,0:44:1628:0:0:0,-13.2453,-133.396	0/0:102:102,0:102:3664:0:0:0,-30.7051,-295.691	0/0:28:28,0:28:1036:0:0:0,-8.42884,-83.1657	0/0:97:97,0:97:3553:0:0:0,-29.1999,-281.657	0/0:64:64,0:64:2320:0:0:0,-19.2659,-181.029	0/0:32:32,0:32:1172:0:0:0,-9.63296,-96.5024	0/0:100:100,0:100:3640:0:0:0,-30.103,-317.713	0/0:37:37,0:37:1369:0:0:0,-11.1381,-110.071	0/0:27:27,0:27:987:0:0:0,-8.12781,-78.4721	0/0:24:24,0:24:888:0:0:0,-7.22472,-73.9581	0/0:61:61,0:61:2209:0:0:0,-18.3628,-167.582	0/0:36:36,0:36:1320:0:0:0,-10.8371,-89.3038	0/0:105:105,0:105:3723:0:0:0,-31.6081,-291.725	0/0:69:69,0:69:2465:0:0:0,-20.7711,-195.006	0/0:86:86,0:86:3096:0:0:0,-25.8886,-208.358	0/0:109:109,0:109:3869:0:0:0,-32.8123,-337.772	0/0:126:126,0:126:4526:0:0:0,-37.9298,-332.716	0/0:65:65,0:65:2355:0:0:0,-19.5669,-203.45	0/0:126:126,0:126:4462:0:0:0,-37.9298,-295.21	0/0:123:123,0:123:4477:0:0:0,-37.0267,-390.581	0/0:90:90,0:90:3216:0:0:0,-27.0927,-249.36	0/0:108:108,0:108:3912:0:0:0,-32.5112,-304.422	0/0:155:155,0:155:5573:0:0:0,-46.6596,-439.996	0/0:168:168,0:168:6050:0:0:0,-50.573,-474.064	0/0:181:181,0:181:6517:0:0:0,-54.4864,-506.42	0/0:101:101,0:101:3603:0:0:0,-30.404,-303.78	0/0:88:88,0:88:3172:0:0:0,-26.4906,-226.702
chromosomeXII	892977	A	T	270.726	AB=0.605263;ABP=6.66752;AC=1;AF=0.0102041;AN=98;AO=24;CIGAR=1X;DP=3328;DPB=3328;DPRA=1.03969;EPP=3.0103;EPPR=17.6146;GTI=0;LEN=1;MEANALT=1.5;MQM=29.7083;MQMR=37.4944;NS=49;NUMALT=1;ODDS=31.8612;PAIRED=0.458333;PAIREDR=0.677673;PAO=0;PQA=0;PQR=0;PRO=0;QA=794;QR=118171;RO=3301;RPL=2;RPP=39.2015;RPPR=1029.21;RPR=22;RUN=1;SAF=10;SAP=4.45795;SAR=14;SRF=1478;SRP=81.3076;SRR=1823;TYPE=snp;technology.ill…	GT:DP:AD:RO:QR:AO:QA:GL	0/0:55:55,0:55:1973:0:0:0,-16.5566,-157.739	0/0:44:44,0:44:1616:0:0:0,-13.2453,-109.376	0/0:12:12,0:12:444:0:0:0,-3.61236,-31.6851	0/0:30:30,0:30:1110:0:0:0,-9.0309,-65.2833	0/0:26:26,0:26:938:0:0:0,-7.82678,-67.9367	0/1:38:15,23:15:543:23:775:-40.2287,0,-29.1133	0/0:70:70,0:70:2428:0:0:0,-21.0721,-192.476	0/0:38:38,0:38:1406:0:0:0,-11.4391,-116.381	0/0:57:57,0:57:2085:0:0:0,-17.1587,-163.324	0/0:132:132,0:132:4712:0:0:0,-39.736,-385.763	0/0:81:81,0:81:2935:0:0:0,-24.3834,-224.448	0/0:164:164,0:164:5716:0:0:0,-49.3689,-445.968	0/0:125:125,0:125:4493:0:0:0,-37.6287,-349.759	0/0:42:42,0:42:1438:0:0:0,-12.6433,-109.123	0/0:78:78,0:78:2860:0:0:0,-23.4803,-224.224	0/0:65:65,0:65:2319:0:0:0,-19.5669,-178.104	0/0:154:154,0:154:5636:0:0:0,-46.3586,-451.781	0/0:31:31,0:31:1135:0:0:0,-9.33193,-89.733	0/0:119:119,0:119:4317:0:0:0,-35.8226,-343.609	0/0:87:87,0:87:3159:0:0:0,-26.1896,-241.734	0/0:31:31,0:31:1135:0:0:0,-9.33193,-91.5401	0/0:145:145,0:145:5305:0:0:0,-43.6493,-441.034	0/0:48:48,0:48:1740:0:0:0,-14.4494,-141.907	0/0:15:15,0:15:543:0:0:0,-4.51545,-40.5174	0/0:26:26,0:26:912:0:0:0,-7.82678,-68.6171	0/0:18:18,0:18:654:0:0:0,-5.41854,-45.8642	0/0:17:17,0:17:603:0:0:0,-5.11751,-42.0653	0/0:81:81,0:81:2833:0:0:0,-24.3834,-225.249	0/0:60:59,0:59:2083:0:0:0,-17.7608,-170.657	0/0:49:49,0:49:1777:0:0:0,-14.7505,-128.11	0/0:103:101,1:101:3647:1:19:0,-28.9571,-316.295	0/0:99:99,0:99:3439:0:0:0,-29.802,-287.274	0/0:64:64,0:64:2232:0:0:0,-19.2659,-195.258	0/0:66:66,0:66:2358:0:0:0,-19.868,-170.635	0/0:129:129,0:129:4527:0:0:0,-38.8329,-395.325	0/0:57:57,0:57:2061:0:0:0,-17.1587,-175.677	0/0:77:76,0:76:2682:0:0:0,-22.8783,-223.983	0/0:135:135,0:135:4709:0:0:0,-40.639,-386.804	0/0:115:115,0:115:4029:0:0:0,-34.6184,-343.119	0/0:133:133,0:133:4771:0:0:0,-40.037,-386.223	0/0:69:69,0:69:2465:0:0:0,-20.7711,-199.147	0/0:40:40,0:40:1406:0:0:0,-12.0412,-109.266
chromosomeXII	892994	TC	CT	547.627	AB=0.519231;ABP=3.34437;AC=2;AF=0.0204082;AN=98;AO=54;CIGAR=2X;DP=3640;DPB=3640;DPRA=0.691176;EPP=5.5839;EPPR=31.0249;GTI=0;LEN=2;MEANALT=1;MQM=26.1296;MQMR=37.8191;NS=49;NUMALT=1;ODDS=28.4416;PAIRED=0.518519;PAIREDR=0.665085;PAO=0;PQA=0;PQR=0;PRO=0;QA=1879;QR=129974;RO=3583;RPL=0;RPP=120.27;RPPR=1335.89;RPR=54;RUN=1;SAF=31;SAP=5.5839;SAR=23;SRF=1632;SRP=64.6824;SRR=1951;TYPE=mnp;technology.illum…	GT:DP:AD:RO:QR:AO:QA:GL	0/0:67:67,0:67:2417:0:0:0,-20.169,-197.23	0/0:57:57,0:57:2078:0:0:0,-17.1587,-145.781	0/0:18:18,0:18:660:0:0:0,-5.41854,-44.0303	0/0:35:35,0:35:1283:0:0:0,-10.536,-76.7697	0/0:37:37,0:37:1363:0:0:0,-11.1381,-101.897	0/1:50:20,30:20:702:30:1042:-58.6016,0,-39.6828	0/0:72:72,0:72:2634:0:0:0,-21.6742,-210.48	0/0:38:38,0:38:1394:0:0:0,-11.4391,-116.711	0/0:61:61,0:61:2257:0:0:0,-18.3628,-177.754	0/0:149:149,0:149:5341:0:0:0,-44.8535,-441.483	0/0:88:88,0:88:3226:0:0:0,-26.4906,-252.405	0/0:178:177,0:177:6400:0:0:0,-53.2823,-511.913	0/0:132:132,0:132:4767:0:0:0,-39.736,-374.902	0/0:39:39,0:39:1443:0:0:0,-11.7402,-113.331	0/0:77:77,0:77:2799:0:0:0,-23.1793,-225.166	0/0:71:71,0:71:2595:0:0:0,-21.3731,-202.041	0/0:164:164,0:164:6000:0:0:0,-49.3689,-490.188	0/0:31:31,0:31:1147:0:0:0,-9.33193,-92.8879	0/0:124:124,0:124:4509:0:0:0,-37.3277,-363.718	0/0:88:88,0:88:3238:0:0:0,-26.4906,-254.511	0/0:27:27,0:27:981:0:0:0,-8.12781,-80.9403	0/0:150:150,0:150:5514:0:0:0,-45.1545,-466.597	0/0:49:48,0:48:1776:0:0:0,-14.4494,-144.869	0/0:18:18,0:18:666:0:0:0,-5.41854,-50.0933	0/0:28:28,0:28:1030:0:0:0,-8.42884,-78.848	0/0:22:22,0:22:814:0:0:0,-6.62266,-59.7539	0/0:24:24,0:24:864:0:0:0,-7.22472,-60.401	0/0:91:91,0:91:3312:0:0:0,-27.3937,-264.136	0/0:64:64,0:64:2301:0:0:0,-19.2659,-188.044	0/0:64:64,0:64:2294:0:0:0,-19.2659,-164.246	0/0:94:94,0:94:3352:0:0:0,-28.2968,-292.919	0/0:110:110,0:110:3989:0:0:0,-33.1133,-329.374	0/0:68:68,0:68:2441:0:0:0,-20.47,-213.505	0/0:73:73,0:73:2625:0:0:0,-21.9752,-190.584	0/0:126:126,0:126:4524:0:0:0,-37.9298,-394.206	0/0:58:58,0:58:2083:0:0:0,-17.4597,-177.626	0/0:82:82,0:82:2878:0:0:0,-24.6845,-239.947	0/0:141:141,0:141:5027:0:0:0,-42.4452,-407.097	0/0:126:126,0:126:4527:0:0:0,-37.9298,-384.188	0/0:148:148,0:148:5408:0:0:0,-44.5524,-438.82	0/0:82:82,0:82:2935:0:0:0,-24.6845,-240.991	0/0:48:47,0:47:1701:0:0:0,-14.1484,-133.086
chromosomeXII	893037	A	T	914.337	AB=0.518519;ABP=3.41242;AC=2;AF=0.0204082;AN=98;AO=71;CIGAR=1X;DP=4177;DPB=4177;DPRA=1.14822;EPP=3.28556;EPPR=10.5012;GTI=0;LEN=1;MEANALT=1;MQM=25.8873;MQMR=37.3652;NS=49;NUMALT=1;ODDS=37.9131;PAIRED=0.605634;PAIREDR=0.672838;PAO=0;PQA=0;PQR=0;PRO=0;QA=2441;QR=148923;RO=4105;RPL=30;RPP=6.71098;RPPR=65.9724;RPR=41;RUN=1;SAF=46;SAP=16.4979;SAR=25;SRF=2006;SRP=7.58547;SRR=2099;TYPE=snp;technology.il…	GT:DP:AD:RO:QR:AO:QA:GL	0/0:105:105,0:105:3847:0:0:0,-31.6081,-299.345	0/0:81:81,0:81:2959:0:0:0,-24.3834,-197.86	0/0:28:28,0:28:1010:0:0:0,-8.42884,-63.7472	0/0:44:44,0:44:1628:0:0:0,-13.2453,-98.2377	0/0:58:58,0:58:2122:0:0:0,-17.4597,-148.623	0/1:64:28,36:28:998:36:1256:-70.3571,0,-58.7431	0/0:84:84,0:84:3008:0:0:0,-25.2865,-240.291	0/0:44:44,0:44:1616:0:0:0,-13.2453,-133.086	0/0:62:62,0:62:2282:0:0:0,-18.6639,-184.653	0/0:174:174,0:174:6250:0:0:0,-52.3792,-522.664	0/0:97:97,0:97:3589:0:0:0,-29.1999,-285.776	0/0:221:221,0:221:7967:0:0:0,-66.5276,-655.538	0/0:151:151,0:151:5513:0:0:0,-45.4555,-442.348	0/0:43:43,0:43:1591:0:0:0,-12.9443,-127.345	0/0:68:68,0:68:2480:0:0:0,-20.47,-202.087	0/0:75:75,0:75:2751:0:0:0,-22.5772,-218.512	0/0:168:168,0:168:6114:0:0:0,-50.573,-503.631	0/0:30:30,0:30:1110:0:0:0,-9.0309,-91.9738	0/0:121:121,0:121:4453:0:0:0,-36.4246,-360.726	0/0:98:98,0:98:3566:0:0:0,-29.5009,-291.179	0/0:28:28,0:28:1024:0:0:0,-8.42884,-81.4306	0/0:125:125,0:125:4589:0:0:0,-37.6287,-392.617	0/0:51:51,0:51:1851:0:0:0,-15.3525,-156.499	0/0:29:29,0:29:1073:0:0:0,-8.72987,-85.2519	0/0:27:27,0:27:975:0:0:0,-8.12781,-75.3906	0/0:35:35,0:35:1283:0:0:0,-10.536,-98.3611	0/0:35:35,0:35:1295:0:0:0,-10.536,-89.9368	0/0:106:106,0:106:3838:0:0:0,-31.9092,-302.603	0/0:69:69,0:69:2467:0:0:0,-20.7711,-197.089	0/0:84:84,0:84:3020:0:0:0,-25.2865,-212.028	0/0:93:92,0:92:3278:0:0:0,-27.6948,-286.094	0/0:131:131,0:131:4737:0:0:0,-39.4349,-384.579	0/0:70:70,0:70:2504:0:0:0,-21.0721,-218.796	0/0:96:96,0:96:3516:0:0:0,-28.8989,-242.865	0/0:114:114,0:114:4106:0:0:0,-34.3174,-357.278	0/0:73:73,0:73:2613:0:0:0,-21.9752,-219.105	0/0:97:97,0:97:3463:0:0:0,-29.1999,-283.877	0/0:156:155,1:155:5445:1:11:0,-45.8852,-427.975	0/0:133:133,0:133:4861:0:0:0,-40.037,-394.733	0/0:170:170,0:170:6080:0:0:0,-51.1751,-481.362	0/0:91:91,0:91:3279:0:0:0,-27.3937,-254.04	0/0:68:68,0:68:2444:0:0:0,-20.47,-187.456
chromosomeXII	894467	G	T	908.145	AB=0.47561;ABP=3.434;AC=1;AF=0.0102041;AN=98;AO=59;CIGAR=1X;DP=4524;DPB=4524;DPRA=1.18411;EPP=9.23028;EPPR=120.256;GTI=0;LEN=1;MEANALT=1;MQM=41.5424;MQMR=41.7581;NS=49;NUMALT=1;ODDS=44.6166;PAIRED=0.898305;PAIREDR=0.949384;PAO=0;PQA=0;PQR=0;PRO=0;QA=1703;QR=157109;RO=4465;RPL=21;RPP=13.6468;RPPR=137.056;RPR=38;RUN=1;SAF=18;SAP=22.4799;SAR=41;SRF=1653;SRP=656.291;SRR=2812;TYPE=snp;technology.illum…	GT:DP:AD:RO:QR:AO:QA:GL	0/0:135:134,1:134:4682:1:11:0,-39.5394,-404.519	0/0:95:95,0:95:3405:0:0:0,-28.5978,-297.298	0/0:33:33,0:33:1161:0:0:0,-9.93399,-101.786	0/0:32:32,0:32:1184:0:0:0,-9.63296,-103.482	0/0:60:59,1:59:2083:1:11:0,-16.9621,-180.939	0/1:82:43,39:43:1519:39:1418:-99.2494,0,-107.213	0/0:91:90,1:90:3180:1:11:0,-26.294,-271.07	0/0:56:55,1:55:1935:1:11:0,-15.758,-168.098	0/0:76:76,0:76:2750:0:0:0,-22.8783,-239.941	0/0:161:161,0:161:5761:0:0:0,-48.4658,-500.153	0/0:106:106,0:106:3734:0:0:0,-31.9092,-326.145	0/0:209:208,1:208:7312:1:37:0,-59.3346,-631.328	0/0:172:172,0:172:6066:0:0:0,-51.7772,-525.946	0/0:71:71,0:71:2563:0:0:0,-21.3731,-223.658	0/0:90:90,0:90:3130:0:0:0,-27.0927,-273.599	0/0:62:62,0:62:2156:0:0:0,-18.6639,-188.539	0/0:120:120,0:120:4212:0:0:0,-36.1236,-367.775	0/0:29:29,0:29:1035:0:0:0,-8.72987,-90.5885	0/0:109:109,0:109:3857:0:0:0,-32.8123,-335.507	0/0:111:111,0:111:3909:0:0:0,-33.4143,-341.499	0/0:45:45,0:45:1589:0:0:0,-13.5463,-138.934	0/0:143:140,3:140:4818:3:46:0,-38.7609,-416.879	0/0:47:47,0:47:1677:0:0:0,-14.1484,-146.635	0/0:43:43,0:43:1513:0:0:0,-12.9443,-132.163	0/0:30:30,0:30:1048:0:0:0,-9.0309,-91.8437	0/0:72:72,0:72:2616:0:0:0,-21.6742,-228.254	0/0:67:67,0:67:2363:0:0:0,-20.169,-206.294	0/0:93:91,2:91:3085:2:22:0,-25.9294,-263.519	0/0:82:80,2:80:2846:2:22:0,-22.5951,-246.322	0/0:94:93,1:93:3191:1:11:0,-27.1973,-276.576	0/0:71:70,1:70:2488:1:11:0,-20.2734,-216.117	0/0:118:118,0:118:4220:0:0:0,-35.5215,-363.703	0/0:55:55,0:55:1911:0:0:0,-16.5566,-167.131	0/0:114:114,0:114:3916:0:0:0,-34.3174,-339.88	0/0:122:121,1:121:4303:1:11:0,-35.626,-374.641	0/0:82:82,0:82:2934:0:0:0,-24.6845,-254.994	0/0:100:100,0:100:3502:0:0:0,-30.103,-306.048	0/0:138:138,0:138:4756:0:0:0,-41.5421,-415.65	0/0:168:167,1:167:5771:1:37:0,-46.9923,-499.187	0/0:190:190,0:190:6604:0:0:0,-57.1957,-576.751	0/0:82:81,1:81:2783:1:11:0,-23.5848,-242.239	0/0:99:99,0:99:3551:0:0:0,-29.802,-303.784
chromosomeXII	896981	ATTTTTTTTGGTA	ATTTTTTTGGTA	869.724	AB=0.454545;ABP=4.78696;AC=1;AF=0.0102041;AN=98;AO=80;CIGAR=1M1D11M;DP=5972;DPB=5967.85;DPRA=1.5237;EPP=4.74748;EPPR=8.74323;GTI=0;LEN=1;MEANALT=2.65;MQM=40.0875;MQMR=41.5347;NS=49;NUMALT=1;ODDS=67.0174;PAIRED=0.9375;PAIREDR=0.964629;PAO=3;PQA=75.5;PQR=75.5;PRO=3;QA=2729;QR=209986;RO=5824;RPL=32;RPP=9.95901;RPPR=21.7184;RPR=48;RUN=1;SAF=28;SAP=18.6449;SAR=52;SRF=2788;SRP=25.942;SRR=3036;TYPE=del;…	GT:DP:AD:RO:QR:AO:QA:GL	0/0:121:119,0:119:4258:0:0:0,-35.8226,-370.967	0/0:183:182,0:182:6644:0:0:0,-54.7875,-579.793	0/0:63:63,0:63:2298:0:0:0,-18.9649,-198.562	0/0:76:75,0:75:2735:0:0:0,-22.5772,-238.784	0/0:102:100,0:100:3628:0:0:0,-30.103,-317.228	0/1:99:50,45:50:1765:45:1470:-98.2264,0,-120.965	0/0:91:89,0:89:3143:0:0:0,-26.7917,-272.437	0/0:81:81,0:81:2948:0:0:0,-24.3834,-257.78	0/0:126:120,3:120:4396:3:111:0,-27.3332,-373.668	0/0:168:167,0:167:5939:0:0:0,-50.272,-513.878	0/0:230:223,3:223:8117:3:111:0,-58.359,-699.223	0/0:207:204,0:204:7286:0:0:0,-61.4101,-622.149	0/0:161:160,0:160:5679:0:0:0,-48.1648,-491.578	0/0:109:108,0:108:3928:0:0:0,-32.5112,-343.338	0/0:173:168,3:168:6125:3:99:0,-42.7359,-526.037	0/0:120:118,1:118:4292:1:37:0,-32.5999,-371.479	0/0:241:238,1:238:8667:1:37:0,-68.6812,-752.537	0/0:57:56,0:56:2031:0:0:0,-16.8577,-177.576	0/0:183:180,2:180:6538:2:62:0,-49.3588,-564.431	0/0:146:144,2:144:5246:2:74:0,-37.1471,-450.457	0/0:91:91,0:91:3330:0:0:0,-27.3937,-290.83	0/0:217:208,6:208:7566:6:222:0,-45.0296,-641.514	0/0:107:106,1:106:3857:1:37:0,-28.6295,-333.476	0/0:118:114,2:114:4135:2:74:0,-28.3502,-353.673	0/0:66:66,0:66:2409:0:0:0,-19.868,-210.579	0/0:160:157,1:157:5693:1:37:0,-44.2988,-494.19	0/0:129:128,1:128:4675:1:37:0,-35.2522,-404.66	0/0:101:100,0:100:3582:0:0:0,-30.103,-312.784	0/0:80:79,0:79:2823:0:0:0,-23.7814,-240.895	0/0:84:83,0:83:2964:0:0:0,-24.9855,-248.391	0/0:89:89,0:89:3158:0:0:0,-26.7917,-277.098	0/0:133:132,1:132:4703:1:37:0,-36.4563,-405.321	0/0:47:47,0:47:1671:0:0:0,-14.1484,-146.814	0/0:111:108,0:108:3819:0:0:0,-32.5112,-324.463	0/0:99:98,0:98:3484:0:0:0,-29.5009,-305.545	0/0:59:59,0:59:2114:0:0:0,-17.7608,-181.293	0/0:88:87,0:87:3058:0:0:0,-26.1896,-262.942	0/0:151:147,2:147:5208:2:62:0,-39.2917,-442.722	0/0:168:162,1:162:5772:1:37:0,-45.8084,-493.072	0/0:154:149,1:149:5294:1:37:0,-41.8823,-454.149	0/0:92:90,0:90:3190:0:0:0,-27.0927,-278.829	0/0:70:69,0:69:2455:0:0:0,-20.7711,-206.225
chromosomeXII	897152	CGA	CAGA,TGA	1770	AB=0.55814,0.481928;ABP=5.53527,3.24576;AC=1,1;AF=0.0102041,0.0102041;AN=98;AO=48,42;CIGAR=1M1I2M,1X2M;DP=5068;DPB=5084.33;DPRA=0.825066,1.44224;EPP=7.5342,3.0103;EPPR=11.4605;GTI=0;LEN=1,1;MEANALT=2,1.66667;MQM=37.5,36.9286;MQMR=40.8475;NS=49;NUMALT=2;ODDS=55.2207;PAIRED=0.875,0.928571;PAIREDR=0.950655;PAO=0,1;PQA=0,11;PQR=0;PRO=0;QA=1532,1327;QR=180586;RO=4965;RPL=21,26;RPP=4.6389,8.18047;RPPR=…	GT:DP:AD:RO:QR:AO:QA:GL	0/0:95:95,0,0:95:3464:0,0:0,0:0,-28.5978,-290.414,-28.5978,-290.414,-290.414	0/0:136:136,0,0:136:4940:0,0:0,0:0,-40.9401,-430.027,-40.9401,-430.027,-430.027	0/0:45:45,0,0:45:1661:0,0:0,0:0,-13.5463,-145.025,-13.5463,-145.025,-145.025	0/0:55:55,0,0:55:2010:0,0:0,0:0,-16.5566,-173.363,-16.5566,-173.363,-173.363	0/0:89:89,0,0:89:3273:0,0:0,0:0,-26.7917,-284.454,-26.7917,-284.454,-284.454	0/2:83:43,0,40:43:1557:0,40:0,1308:-87.4332,-100.377,-214.292,0,-114.234,-102.192	0/0:82:82,0,0:82:2963:0,0:0,0:0,-24.6845,-249.454,-24.6845,-249.454,-249.454	0/0:54:54,0,0:54:1974:0,0:0,0:0,-16.2556,-171.103,-16.2556,-171.103,-171.103	0/0:100:100,0,0:100:3687:0,0:0,0:0,-30.103,-318.199,-30.103,-318.199,-318.199	0/0:157:156,0,0:156:5657:0,0:0,0:0,-46.9607,-484.548,-46.9607,-484.548,-484.548	0/0:164:164,0,0:164:5999:0,0:0,0:0,-49.3689,-522.332,-49.3689,-522.332,-522.332	0/0:197:197,0,0:197:7079:0,0:0,0:0,-59.3029,-594.441,-59.3029,-594.441,-594.441	0/0:164:163,0,0:163:5891:0,0:0,0:0,-49.0679,-500.682,-49.0679,-500.682,-500.682	0/0:78:78,0,0:78:2856:0,0:0,0:0,-23.4803,-249.102,-23.4803,-249.102,-249.102	0/0:108:107,0,0:107:3904:0,0:0,0:0,-32.2102,-339.031,-32.2102,-339.031,-339.031	0/0:108:108,0,0:108:3928:0,0:0,0:0,-32.5112,-341.767,-32.5112,-341.767,-341.767	0/0:197:197,0,0:197:7223:0,0:0,0:0,-59.3029,-626.634,-59.3029,-626.634,-626.634	0/0:69:69,0,0:69:2537:0,0:0,0:0,-20.7711,-219.575,-20.7711,-219.575,-219.575	0/0:154:152,0,0:152:5591:0,0:0,0:0,-45.7566,-484.097,-45.7566,-484.097,-484.097	0/0:135:135,0,0:135:4939:0,0:0,0:0,-40.639,-424.088,-40.639,-424.088,-424.088	0/0:72:72,0,0:72:2638:0,0:0,0:0,-21.6742,-230.084,-21.6742,-230.084,-230.084	0/0:204:201,0,1:201:7355:0,1:0,11:0,-60.507,-641.554,-59.901,-640.867,-640.566	0/0:89:89,0,0:89:3254:0,0:0,0:0,-26.7917,-283.884,-26.7917,-283.884,-283.884	0/0:75:75,0,0:75:2711:0,0:0,0:0,-22.5772,-235.451,-22.5772,-235.451,-235.451	0/0:45:45,0,0:45:1630:0,0:0,0:0,-13.5463,-141.481,-13.5463,-141.481,-141.481	0/0:87:87,0,0:87:3186:0,0:0,0:0,-26.1896,-276.648,-26.1896,-276.648,-276.648	0/0:82:82,0,0:82:3034:0,0:0,0:0,-24.6845,-263.324,-24.6845,-263.324,-263.324	0/0:95:95,0,0:95:3448:0,0:0,0:0,-28.5978,-294.978,-28.5978,-294.978,-294.978	0/0:74:74,0,0:74:2661:0,0:0,0:0,-22.2762,-222.524,-22.2762,-222.524,-222.524	0/0:84:84,0,0:84:3040:0,0:0,0:0,-25.2865,-245.78,-25.2865,-245.78,-245.78	0/0:96:96,0,0:96:3450:0,0:0,0:0,-28.8989,-299.404,-28.8989,-299.404,-299.404	0/0:109:109,0,0:109:3935:0,0:0,0:0,-32.8123,-329.805,-32.8123,-329.805,-329.805	0/0:46:46,0,0:46:1613:0,0:0,0:0,-13.8474,-140.414,-13.8474,-140.414,-140.414	0/0:106:106,0,0:106:3830:0,0:0,0:0,-31.9092,-315.049,-31.9092,-315.049,-315.049	0/0:121:121,0,0:121:4329:0,0:0,0:0,-36.4246,-375.656,-36.4246,-375.656,-375.656	0/0:72:72,0,0:72:2619:0,0:0,0:0,-21.6742,-218.034,-21.6742,-218.034,-218.034	0/0:89:88,0,0:88:3159:0,0:0,0:0,-26.4906,-269.812,-26.4906,-269.812,-269.812	0/0:154:154,0,0:154:5559:0,0:0,0:0,-46.3586,-470.389,-46.3586,-470.389,-470.389	0/0:150:149,0,1:149:5435:0,1:0,8:0,-44.8535,-452.996,-44.6197,-452.817,-452.516	0/0:153:151,0,0:151:5474:0,0:0,0:0,-45.4555,-463.9,-45.4555,-463.9,-463.9	0/0:86:86,0,0:86:3071:0,0:0,0:0,-25.8886,-267.564,-25.8886,-267.564,-267.564	0/0:72:72,0,0:72:2587:0,0:0,0:0,-21.6742,-205.496,-21.6742,-205.496,-205.496
chromosomeXII	897239	T	C	615.647	AB=0.423077;ABP=7.01917;AC=1;AF=0.0102041;AN=98;AO=33;CIGAR=1X;DP=5382;DPB=5382;DPRA=0.705882;EPP=3.60252;EPPR=25.2598;GTI=0;LEN=1;MEANALT=1;MQM=36.7576;MQMR=40.2371;NS=49;NUMALT=1;ODDS=68.2816;PAIRED=0.818182;PAIREDR=0.953593;PAO=0;PQA=0;PQR=0;PRO=0;QA=1195;QR=193806;RO=5344;RPL=13;RPP=6.23461;RPPR=53.931;RPR=20;RUN=1;SAF=16;SAP=3.0761;SAR=17;SRF=2124;SRP=491.11;SRR=3220;TYPE=snp;technology.illu…	GT:DP:AD:RO:QR:AO:QA:GL	0/0:112:112,0:112:4108:0:0:0,-33.7154,-343.634	0/0:127:127,0:127:4579:0:0:0,-38.2308,-396.52	0/0:50:50,0:50:1788:0:0:0,-15.0515,-155.133	0/0:56:56,0:56:1986:0:0:0,-16.8577,-172.23	0/0:73:73,0:73:2701:0:0:0,-21.9752,-231.052	0/1:78:45,33:45:1641:33:1195:-71.9004,0,-108.725	0/0:85:84,0:84:2984:0:0:0,-25.2865,-245.268	0/0:66:66,0:66:2380:0:0:0,-19.868,-205.615	0/0:101:101,0:101:3713:0:0:0,-30.404,-317.624	0/0:173:173,0:173:6177:0:0:0,-52.0782,-515.323	0/0:153:153,0:153:5549:0:0:0,-46.0576,-481.567	0/0:234:234,0:234:8408:0:0:0,-70.441,-698.705	0/0:172:172,0:172:6276:0:0:0,-51.7772,-530.314	0/0:98:98,0:98:3590:0:0:0,-29.5009,-309.828	0/0:108:108,0:108:3958:0:0:0,-32.5112,-341.356	0/0:106:106,0:106:3898:0:0:0,-31.9092,-337.741	0/0:214:214,0:214:7782:0:0:0,-64.4204,-667.262	0/0:56:56,0:56:2072:0:0:0,-16.8577,-176.387	0/0:167:167,0:167:6131:0:0:0,-50.272,-525.356	0/0:148:148,0:148:5426:0:0:0,-44.5524,-458.659	0/0:73:73,0:73:2665:0:0:0,-21.9752,-232.612	0/0:220:220,0:220:7992:0:0:0,-66.2266,-697.02	0/0:83:83,0:83:3035:0:0:0,-24.9855,-263.808	0/0:65:65,0:65:2405:0:0:0,-19.5669,-203.517	0/0:47:47,0:47:1703:0:0:0,-14.1484,-147.789	0/0:90:90,0:90:3280:0:0:0,-27.0927,-276.808	0/0:71:71,0:71:2591:0:0:0,-21.3731,-220.802	0/0:113:112,0:112:4032:0:0:0,-33.7154,-337.073	0/0:90:90,0:90:3294:0:0:0,-27.0927,-268.762	0/0:107:107,0:107:3833:0:0:0,-32.2102,-308.248	0/0:104:104,0:104:3784:0:0:0,-31.3071,-330.059	0/0:120:120,0:120:4304:0:0:0,-36.1236,-366.285	0/0:44:44,0:44:1566:0:0:0,-13.2453,-135.882	0/0:119:119,0:119:4289:0:0:0,-35.8226,-338.953	0/0:129:127,0:127:4535:0:0:0,-38.2308,-394.435	0/0:75:75,0:75:2725:0:0:0,-22.5772,-223.173	0/0:89:89,0:89:3181:0:0:0,-26.7917,-265.928	0/0:158:158,0:158:5620:0:0:0,-47.5627,-473.588	0/0:162:162,0:162:5884:0:0:0,-48.7669,-479.034	0/0:173:172,0:172:6180:0:0:0,-51.7772,-516.936	0/0:101:101,0:101:3689:0:0:0,-30.404,-321.866	0/0:77:77,0:77:2763:0:0:0,-23.1793,-214.963
chromosomeXII	897545	C	T	1146.24	AB=0.50495;ABP=3.0318;AC=1;AF=0.0102041;AN=98;AO=52;CIGAR=1X;DP=6049;DPB=6049;DPRA=0.791097;EPP=3.67845;EPPR=5.56821;GTI=0;LEN=1;MEANALT=1;MQM=39.1538;MQMR=40.4175;NS=49;NUMALT=1;ODDS=70.817;PAIRED=0.865385;PAIREDR=0.953422;PAO=0;PQA=0;PQR=0;PRO=0;QA=1900;QR=216842;RO=5990;RPL=28;RPP=3.67845;RPPR=27.1408;RPR=24;RUN=1;SAF=30;SAP=5.68288;SAR=22;SRF=3137;SRP=32.2494;SRR=2853;TYPE=snp;technology.illu…	GT:DP:AD:RO:QR:AO:QA:GL	0/0:127:127,0:127:4599:0:0:0,-38.2308,-388.108	0/0:202:202,0:202:7290:0:0:0,-60.8081,-627.309	0/0:66:66,0:66:2416:0:0:0,-19.868,-210.763	0/0:91:91,0:91:3307:0:0:0,-27.3937,-283.243	0/0:88:88,0:88:3184:0:0:0,-26.4906,-270.786	0/1:101:50,51:50:1790:51:1863:-123.568,0,-111.678	0/0:93:93,0:93:3263:0:0:0,-27.9958,-281.516	0/0:83:83,0:83:2985:0:0:0,-24.9855,-253.882	0/0:104:104,0:104:3788:0:0:0,-31.3071,-316.985	0/0:143:143,0:143:5125:0:0:0,-43.0473,-431.56	0/0:193:193,0:193:7005:0:0:0,-58.0988,-602.275	0/0:207:207,0:207:7395:0:0:0,-62.3132,-624.095	0/0:168:168,0:168:6080:0:0:0,-50.573,-516.81	0/0:126:126,0:126:4624:0:0:0,-37.9298,-395.614	0/0:160:160,0:160:5772:0:0:0,-48.1648,-491.548	0/0:112:112,0:112:4132:0:0:0,-33.7154,-354.742	0/0:236:236,0:236:8608:0:0:0,-71.0431,-736.356	0/0:56:56,0:56:2060:0:0:0,-16.8577,-175.507	0/0:189:189,0:189:6905:0:0:0,-56.8947,-587.901	0/0:159:159,0:159:5795:0:0:0,-47.8638,-486.89	0/0:98:98,0:98:3552:0:0:0,-29.5009,-305.372	0/0:234:232,0:232:8402:0:0:0,-69.839,-732.664	0/0:139:139,0:139:5059:0:0:0,-41.8432,-437.002	0/0:100:100,0:100:3650:0:0:0,-30.103,-308.573	0/0:66:66,0:66:2366:0:0:0,-19.868,-203.346	0/0:124:124,0:124:4552:0:0:0,-37.3277,-379.233	0/0:139:138,0:138:5046:0:0:0,-41.5421,-428.613	0/0:85:83,0:83:3009:0:0:0,-24.9855,-254.452	0/0:92:91,0:91:3293:0:0:0,-27.3937,-282.201	0/0:96:95,1:95:3351:1:37:0,-25.3182,-272.726	0/0:110:110,0:110:3944:0:0:0,-33.1133,-343.047	0/0:92:92,0:92:3368:0:0:0,-27.6948,-284.713	0/0:63:63,0:63:2245:0:0:0,-18.9649,-193.983	0/0:92:92,0:92:3332:0:0:0,-27.6948,-276.85	0/0:112:112,0:112:4034:0:0:0,-33.7154,-350.967	0/0:82:82,0:82:2958:0:0:0,-24.6845,-252.261	0/0:101:101,0:101:3677:0:0:0,-30.404,-310.414	0/0:160:160,0:160:5616:0:0:0,-48.1648,-474.42	0/0:181:181,0:181:6433:0:0:0,-54.4864,-543.096	0/0:165:165,0:165:5917:0:0:0,-49.6699,-497.468	0/0:108:107,0:107:3935:0:0:0,-32.2102,-343.104	0/0:95:95,0:95:3455:0:0:0,-28.5978,-279.012
chromosomeXII	897944	C	T	859.238	AB=0.389381;ABP=15.0207;AC=1;AF=0.0102041;AN=98;AO=47;CIGAR=1X;DP=7794;DPB=7794;DPRA=1.04424;EPP=3.42611;EPPR=4.08902;GTI=0;LEN=1;MEANALT=1;MQM=40.1277;MQMR=41.2671;NS=49;NUMALT=1;ODDS=104.18;PAIRED=0.87234;PAIREDR=0.950504;PAO=0;PQA=0;PQR=0;PRO=0;QA=1677;QR=280988;RO=7738;RPL=18;RPP=8.60069;RPPR=6.6573;RPR=29;RUN=1;SAF=25;SAP=3.42611;SAR=22;SRF=3968;SRP=14.0119;SRR=3770;TYPE=snp;technology.illum…	GT:DP:AD:RO:QR:AO:QA:GL	0/0:127:127,0:127:4565:0:0:0,-38.2308,-392.299	0/0:260:260,0:260:9524:0:0:0,-78.2678,-817.528	0/0:108:108,0:108:3958:0:0:0,-32.5112,-339.109	0/0:139:139,0:139:5081:0:0:0,-41.8432,-434.641	0/0:130:130,0:130:4786:0:0:0,-39.1339,-413.121	0/1:113:69,44:69:2465:44:1566:-98.809,0,-177.423	0/0:102:101,0:101:3535:0:0:0,-30.404,-304.318	0/0:131:131,0:131:4809:0:0:0,-39.4349,-415.454	0/0:153:152,0:152:5600:0:0:0,-45.7566,-475.478	0/0:173:173,0:173:6173:0:0:0,-52.0782,-532.281	0/0:289:289,0:289:10523:0:0:0,-86.9977,-906.441	0/0:214:214,0:214:7696:0:0:0,-64.4204,-660.8	0/0:187:186,0:186:6670:0:0:0,-55.9916,-574.007	0/0:134:134,0:134:4908:0:0:0,-40.338,-424.494	0/0:236:236,0:236:8610:0:0:0,-71.0431,-732.813	0/0:177:176,0:176:6438:0:0:0,-52.9813,-549.54	0/0:338:338,0:338:12380:0:0:0,-101.748,-1067.25	0/0:100:100,0:100:3652:0:0:0,-30.103,-315.44	0/0:269:269,0:269:9831:0:0:0,-80.9771,-843.907	0/0:239:239,0:239:8721:0:0:0,-71.9462,-746.75	0/0:134:134,0:134:4910:0:0:0,-40.338,-419.566	0/0:300:300,0:300:10954:0:0:0,-90.309,-947.083	0/0:202:202,0:202:7376:0:0:0,-60.8081,-632.076	0/0:185:185,0:185:6749:0:0:0,-55.6905,-586.058	0/0:112:112,0:112:4096:0:0:0,-33.7154,-354.3	0/0:202:202,0:202:7390:0:0:0,-60.8081,-632.709	0/0:234:233,1:233:8523:1:37:0,-66.8603,-733.85	0/0:102:102,0:102:3724:0:0:0,-30.7051,-323.247	0/0:100:100,0:100:3614:0:0:0,-30.103,-308.463	0/0:105:104,1:104:3660:1:37:0,-28.0275,-312.14	0/0:103:103,0:103:3701:0:0:0,-31.0061,-321.821	0/0:158:158,0:158:5708:0:0:0,-47.5627,-492.176	0/0:72:71,0:71:2589:0:0:0,-21.3731,-225.29	0/0:113:112,0:112:4020:0:0:0,-33.7154,-349.403	0/0:110:110,0:110:3998:0:0:0,-33.1133,-345.244	0/0:92:92,0:92:3316:0:0:0,-27.6948,-287.781	0/0:111:111,0:111:3897:0:0:0,-33.4143,-340.406	0/0:187:187,0:187:6707:0:0:0,-56.2926,-579.083	0/0:166:166,0:166:6046:0:0:0,-49.971,-525.581	0/0:178:177,0:177:6299:0:0:0,-53.2823,-541.984	0/0:81:80,0:80:2834:0:0:0,-24.0824,-245.297	0/0:111:111,0:111:3995:0:0:0,-33.4143,-346.433
chromosomeXII	898987	A	G	1303.27	AB=0.513274;ABP=3.18325;AC=1;AF=0.0102041;AN=98;AO=60;CIGAR=1X;DP=8048;DPB=8048;DPRA=0.78454;EPP=5.32654;EPPR=43.955;GTI=0;LEN=1;MEANALT=1;MQM=40.4333;MQMR=40.5219;NS=49;NUMALT=1;ODDS=94.9462;PAIRED=0.816667;PAIREDR=0.937124;PAO=0;PQA=0;PQR=0;PRO=0;QA=2132;QR=290628;RO=7984;RPL=29;RPP=3.15506;RPPR=33.3511;RPR=31;RUN=1;SAF=31;SAP=3.15506;SAR=29;SRF=4307;SRP=110.958;SRR=3677;TYPE=snp;technology.ill…	GT:DP:AD:RO:QR:AO:QA:GL	0/0:101:101,0:101:3621:0:0:0,-30.404,-309.533	0/0:257:257,0:257:9425:0:0:0,-77.3647,-802.818	0/0:131:131,0:131:4797:0:0:0,-39.4349,-411.566	0/0:174:174,0:174:6378:0:0:0,-52.3792,-546.57	0/0:147:145,2:145:5329:2:74:0,-37.4481,-449.993	0/1:113:55,58:55:1935:58:2058:-140.662,0,-130.361	0/0:82:82,0:82:3034:0:0:0,-24.6845,-258.086	0/0:142:142,0:142:5140:0:0:0,-42.7463,-441.48	0/0:157:157,0:157:5773:0:0:0,-47.2617,-490.859	0/0:165:165,0:165:5843:0:0:0,-49.6699,-501.761	0/0:347:347,0:347:12727:0:0:0,-104.457,-1091.49	0/0:227:226,0:226:8098:0:0:0,-68.0328,-692.853	0/0:169:169,0:169:6179:0:0:0,-50.8741,-525.621	0/0:175:175,0:175:6375:0:0:0,-52.6802,-546.078	0/0:261:261,0:261:9557:0:0:0,-78.5688,-817.548	0/0:168:168,0:168:6118:0:0:0,-50.573,-523.649	0/0:331:331,0:331:12063:0:0:0,-99.6409,-1035	0/0:82:82,0:82:2958:0:0:0,-24.6845,-253.833	0/0:271:271,0:271:9991:0:0:0,-81.5791,-845.535	0/0:216:216,0:216:7902:0:0:0,-65.0225,-670.127	0/0:182:182,0:182:6636:0:0:0,-54.7875,-571.4	0/0:324:324,0:324:11864:0:0:0,-97.5337,-1033.25	0/0:208:208,0:208:7572:0:0:0,-62.6142,-651.558	0/0:195:195,0:195:7155:0:0:0,-58.7008,-599.937	0/0:137:137,0:137:5021:0:0:0,-41.2411,-429.987	0/0:227:227,0:227:8337:0:0:0,-68.3338,-711.103	0/0:286:286,0:286:10498:0:0:0,-86.0946,-870.085	0/0:94:94,0:94:3390:0:0:0,-28.2968,-282.343	0/0:85:85,0:85:3095:0:0:0,-25.5875,-261.073	0/0:115:114,0:114:4108:0:0:0,-34.3174,-338.865	0/0:92:92,0:92:3342:0:0:0,-27.6948,-291.454	0/0:134:134,0:134:4794:0:0:0,-40.338,-413.249	0/0:79:79,0:79:2861:0:0:0,-23.7814,-249.516	0/0:111:110,0:110:3922:0:0:0,-33.1133,-316.954	0/0:116:116,0:116:4192:0:0:0,-34.9195,-364.81	0/0:81:81,0:81:2971:0:0:0,-24.3834,-249.889	0/0:111:111,0:111:3971:0:0:0,-33.4143,-335.258	0/0:154:154,0:154:5560:0:0:0,-46.3586,-460.366	0/0:163:163,0:163:5935:0:0:0,-49.0679,-505.509	0/0:200:200,0:200:7250:0:0:0,-60.206,-604.357	0/0:96:95,0:95:3427:0:0:0,-28.5978,-297.896	0/0:68:68,0:68:2418:0:0:0,-20.47,-205.359
chromosomeXII	900822	T	C	894.206	AB=0.465909;ABP=3.89863;AC=1;AF=0.0102041;AN=98;AO=41;CIGAR=1X;DP=5231;DPB=5231;DPRA=0.821311;EPP=5.60547;EPPR=113.225;GTI=0;LEN=1;MEANALT=1;MQM=42;MQMR=41.9283;NS=49;NUMALT=1;ODDS=49.9984;PAIRED=0.804878;PAIREDR=0.951205;PAO=0;PQA=0;PQR=0;PRO=0;QA=1429;QR=185493;RO=5185;RPL=19;RPP=3.48696;RPPR=57.5886;RPR=22;RUN=1;SAF=24;SAP=5.60547;SAR=17;SRF=2597;SRP=3.04422;SRR=2588;TYPE=snp;technology.illumi…	GT:DP:AD:RO:QR:AO:QA:GL	0/0:144:144,0:144:5140:0:0:0,-43.3483,-448.609	0/0:110:110,0:110:4008:0:0:0,-33.1133,-349.667	0/0:34:34,0:34:1246:0:0:0,-10.235,-108.944	0/0:37:37,0:37:1369:0:0:0,-11.1381,-119.595	0/0:67:67,0:67:2313:0:0:0,-20.169,-202.145	0/1:88:47,41:47:1691:41:1429:-98.568,0,-120.178	0/0:115:115,0:115:4081:0:0:0,-34.6184,-356.353	0/0:77:77,0:77:2775:0:0:0,-23.1793,-241.254	0/0:86:86,0:86:3108:0:0:0,-25.8886,-266.329	0/0:200:200,0:200:7090:0:0:0,-60.206,-618.584	0/0:130:130,0:130:4686:0:0:0,-39.1339,-408.942	0/0:228:228,0:228:8086:0:0:0,-68.6348,-705.746	0/0:190:190,0:190:6656:0:0:0,-57.1957,-581.271	0/0:81:81,0:81:2985:0:0:0,-24.3834,-259.326	0/0:94:94,0:94:3418:0:0:0,-28.2968,-298.377	0/0:73:73,0:73:2637:0:0:0,-21.9752,-230.155	0/0:200:200,0:200:7250:0:0:0,-60.206,-632.295	0/0:33:33,0:33:1221:0:0:0,-9.93399,-106.705	0/0:162:162,0:162:5884:0:0:0,-48.7669,-512.153	0/0:116:116,0:116:4216:0:0:0,-34.9195,-367.749	0/0:49:49,0:49:1813:0:0:0,-14.7505,-158.266	0/0:172:172,0:172:6240:0:0:0,-51.7772,-544.294	0/0:58:58,0:58:2060:0:0:0,-17.4597,-180.122	0/0:52:52,0:52:1876:0:0:0,-15.6536,-164.005	0/0:28:28,0:28:1010:0:0:0,-8.42884,-88.3497	0/0:72:72,0:72:2626:0:0:0,-21.6742,-229.169	0/0:75:75,0:75:2725:0:0:0,-22.5772,-237.855	0/0:92:92,0:92:3292:0:0:0,-27.6948,-285.122	0/0:77:77,0:77:2723:0:0:0,-23.1793,-237.865	0/0:93:93,0:93:3331:0:0:0,-27.9958,-290.956	0/0:84:84,0:84:2946:0:0:0,-25.2865,-257.479	0/0:138:137,0:137:4893:0:0:0,-41.2411,-426.868	0/0:80:80,0:80:2886:0:0:0,-24.0824,-252.005	0/0:136:136,0:136:4846:0:0:0,-40.9401,-423.049	0/0:131:131,0:131:4559:0:0:0,-39.4349,-397.957	0/0:97:96,0:96:3444:0:0:0,-28.8989,-300.784	0/0:89:89,0:89:3129:0:0:0,-26.7917,-273.269	0/0:177:176,0:176:6052:0:0:0,-52.9813,-528.954	0/0:163:163,0:163:5815:0:0:0,-49.0679,-504.328	0/0:190:189,0:189:6699:0:0:0,-56.8947,-584.6	0/0:122:122,0:122:4342:0:0:0,-36.7257,-378.067	0/0:93:93,0:93:3305:0:0:0,-27.9958,-286.214
chromosomeXII	901335	T	C	1069.67	AB=0.494505;ABP=3.03416;AC=1;AF=0.0102041;AN=98;AO=45;CIGAR=1X;DP=6338;DPB=6338;DPRA=0.699216;EPP=6.91895;EPPR=65.945;GTI=0;LEN=1;MEANALT=1;MQM=41.9111;MQMR=41.8658;NS=49;NUMALT=1;ODDS=78.7883;PAIRED=0.888889;PAIREDR=0.957399;PAO=0;PQA=0;PQR=0;PRO=0;QA=1653;QR=226241;RO=6291;RPL=21;RPP=3.44459;RPPR=4.13176;RPR=24;RUN=1;SAF=24;SAP=3.44459;SAR=21;SRF=3131;SRP=3.30059;SRR=3160;TYPE=snp;technology.il…	GT:DP:AD:RO:QR:AO:QA:GL	0/0:112:112,0:112:3962:0:0:0,-33.7154,-345.161	0/0:199:199,0:199:7177:0:0:0,-59.905,-625.769	0/0:89:89,0:89:3207:0:0:0,-26.7917,-279.874	0/0:72:72,0:72:2602:0:0:0,-21.6742,-227.102	0/0:114:114,0:114:4084:0:0:0,-34.3174,-356.516	0/1:91:46,45:46:1614:45:1653:-116.897,0,-112.352	0/0:92:92,0:92:3330:0:0:0,-27.6948,-290.42	0/0:99:99,0:99:3525:0:0:0,-29.802,-307.63	0/0:154:154,0:154:5624:0:0:0,-46.3586,-489.041	0/0:183:183,0:183:6491:0:0:0,-55.0885,-566.529	0/0:215:215,0:215:7741:0:0:0,-64.7214,-674.826	0/0:214:214,0:214:7662:0:0:0,-64.4204,-665.125	0/0:155:155,0:155:5499:0:0:0,-46.6596,-478.584	0/0:116:116,0:116:4166:0:0:0,-34.9195,-363.243	0/0:201:201,0:201:7253:0:0:0,-60.507,-630.477	0/0:133:133,0:133:4885:0:0:0,-40.037,-425.869	0/0:266:266,0:266:9628:0:0:0,-80.074,-838.768	0/0:57:57,0:57:2061:0:0:0,-17.1587,-178.948	0/0:206:206,0:206:7502:0:0:0,-62.0122,-653.998	0/0:163:163,0:163:5841:0:0:0,-49.0679,-509.465	0/0:96:96,0:96:3414:0:0:0,-28.8989,-298.064	0/0:262:262,0:262:9432:0:0:0,-78.8699,-822.727	0/0:131:131,0:131:4811:0:0:0,-39.4349,-419.372	0/0:118:118,0:118:4302:0:0:0,-35.5215,-373.682	0/0:64:64,0:64:2356:0:0:0,-19.2659,-205.469	0/0:141:141,0:141:5093:0:0:0,-42.4452,-444.135	0/0:133:133,0:133:4847:0:0:0,-40.037,-422.396	0/0:85:85,0:85:3047:0:0:0,-25.5875,-266.155	0/0:85:85,0:85:3047:0:0:0,-25.5875,-266.104	0/0:95:95,0:95:3453:0:0:0,-28.5978,-300.107	0/0:97:97,0:97:3477:0:0:0,-29.1999,-303.574	0/0:120:120,0:120:4352:0:0:0,-36.1236,-377.051	0/0:80:80,0:80:2812:0:0:0,-24.0824,-245.791	0/0:117:117,0:117:4217:0:0:0,-35.2205,-366.752	0/0:112:112,0:112:3906:0:0:0,-33.7154,-341.284	0/0:85:85,0:85:3071:0:0:0,-25.5875,-267.036	0/0:81:81,0:81:2875:0:0:0,-24.3834,-251.25	0/0:152:151,0:151:5289:0:0:0,-45.4555,-461.848	0/0:141:141,0:141:5103:0:0:0,-42.4452,-444.018	0/0:179:179,0:179:6337:0:0:0,-53.8844,-550.981	0/0:97:96,0:96:3440:0:0:0,-28.8989,-300.16	0/0:84:84,0:84:2964:0:0:0,-25.2865,-259.124
chromosomeXII	904992	C	A	794.198	AB=0.431579;ABP=6.87324;AC=1;AF=0.0102041;AN=98;AO=48;CIGAR=1X;DP=6737;DPB=6737;DPRA=1.16067;EPP=3.19126;EPPR=8.41252;GTI=0;LEN=1;MEANALT=1;MQM=37.8958;MQMR=40.3957;NS=49;NUMALT=1;ODDS=89.8441;PAIRED=0.604167;PAIREDR=0.867693;PAO=0;PQA=0;PQR=0;PRO=0;QA=1610;QR=242835;RO=6689;RPL=26;RPP=3.73412;RPPR=100.144;RPR=22;RUN=1;SAF=33;SAP=17.6677;SAR=15;SRF=2959;SRP=195.986;SRR=3730;TYPE=snp;technology.il…	GT:DP:AD:RO:QR:AO:QA:GL	0/0:128:128,0:128:4584:0:0:0,-38.5318,-387.19	0/0:234:234,0:234:8586:0:0:0,-70.441,-737.766	0/0:67:67,0:67:2467:0:0:0,-20.169,-211.955	0/0:79:79,0:79:2873:0:0:0,-23.7814,-250.694	0/0:120:120,0:120:4302:0:0:0,-36.1236,-359.919	0/1:95:54,41:54:1960:41:1481:-91.1319,0,-141.237	0/0:94:94,0:94:3406:0:0:0,-28.2968,-285.758	0/0:90:89,1:89:3207:1:11:0,-25.993,-264.796	0/0:124:123,1:123:4475:1:37:0,-33.747,-378.363	0/0:174:173,1:173:6289:1:11:0,-51.2795,-529.993	0/0:245:245,0:245:8903:0:0:0,-73.7523,-756.584	0/0:219:219,0:219:7925:0:0:0,-65.9256,-653.454	0/0:186:186,0:186:6692:0:0:0,-55.9916,-555.299	0/0:116:116,0:116:4218:0:0:0,-34.9195,-362.596	0/0:217:217,0:217:7901:0:0:0,-65.3235,-676.149	0/0:127:127,0:127:4639:0:0:0,-38.2308,-385.74	0/0:250:250,0:250:9112:0:0:0,-75.2575,-765.725	0/0:63:63,0:63:2243:0:0:0,-18.9649,-190.929	0/0:198:198,0:198:7264:0:0:0,-59.6039,-614.947	0/0:173:173,0:173:6311:0:0:0,-52.0782,-518.467	0/0:125:125,0:125:4525:0:0:0,-37.6287,-380.36	0/0:289:288,1:288:10446:1:11:0,-86.3505,-896.301	0/0:142:142,0:142:5182:0:0:0,-42.7463,-441.464	0/0:125:125,0:125:4563:0:0:0,-37.6287,-376.755	0/0:91:91,0:91:3355:0:0:0,-27.3937,-280.674	0/0:167:167,0:167:6055:0:0:0,-50.272,-499.923	0/0:184:184,0:184:6684:0:0:0,-55.3895,-564.054	0/0:86:86,0:86:3120:0:0:0,-25.8886,-268.885	0/0:90:90,0:90:3214:0:0:0,-27.0927,-279.249	0/0:82:82,0:82:2936:0:0:0,-24.6845,-247.894	0/0:99:99,0:99:3539:0:0:0,-29.802,-309.038	0/0:117:117,0:117:4227:0:0:0,-35.2205,-360.337	0/0:66:66,0:66:2356:0:0:0,-19.868,-205.905	0/0:121:121,0:121:4405:0:0:0,-36.4246,-364.164	0/0:150:149,1:149:5379:1:37:0,-41.5738,-464.715	0/0:83:83,0:83:2997:0:0:0,-24.9855,-256.017	0/0:86:86,0:86:3086:0:0:0,-25.8886,-267.227	0/0:167:167,0:167:6105:0:0:0,-50.272,-512.646	0/0:164:164,0:164:5968:0:0:0,-49.3689,-507.184	0/0:170:168,2:168:5992:2:22:0,-49.0859,-509.886	0/0:86:86,0:86:3146:0:0:0,-25.8886,-267.562	0/0:101:101,0:101:3675:0:0:0,-30.404,-306.688
chromosomeXII	905157	TGAG	TGAC,GGAC	115346	AB=0.47686,0.57732;ABP=13.2608,8.04722;AC=74,1;AF=0.755102,0.0102041;AN=98;AO=4171,56;CIGAR=3M1X,1X2M1X;DP=5649;DPB=5652;DPRA=1.10807,0.872859;EPP=3.57725,8.59409;EPPR=26.4594;GTI=0;LEN=1,4;MEANALT=1.36957,3;MQM=38.4272,35.2143;MQMR=41.9722;NS=49;NUMALT=2;ODDS=31.3433;PAIRED=0.77895,0.571429;PAIREDR=0.947181;PAO=4.5,7.5;PQA=154.5,191.5;PQR=0;PRO=0;QA=149558,2017;QR=50721;RO=1401;RPL=2361,31;RPP=1…	GT:DP:AD:RO:QR:AO:QA:GL	0/1:134:68,66,0:68:2451:66,0:2288,0:-144.641,0,-174.066,-165.111,-193.934,-358.715	0/1:155:85,69,0:85:3120:69,0:2453,0:-160.336,0,-225.837,-185.924,-246.608,-432.304	0/1:58:26,32,0:26:959:32,0:1184,0:-79.1172,0,-66.4654,-86.944,-76.0984,-162.696	0/1:52:30,22,0:30:1088:22,0:790,0:-48.6136,0,-79.6694,-57.6445,-86.292,-143.601	0/1:88:46,42,0:46:1686:42,0:1478,0:-96.8855,0,-120.795,-110.733,-133.438,-243.832	1/2:97:0,40,56:0:0:40,56:1468,2017:-245.245,-135.878,-123.837,-109.518,0,-92.6606	1/1:91:0,91,0:0:0:91,0:3293,0:-270.251,-27.3937,0,-270.251,-27.3937,-270.251	1/1:61:0,61,0:0:0:61,0:2209,0:-181.09,-18.3628,0,-181.09,-18.3628,-181.09	1/1:97:0,96,0:0:0:96,0:3482,0:-278.83,-28.8989,0,-278.83,-28.8989,-278.83	1/1:173:0,173,0:0:0:173,0:6241,0:-493.965,-52.0782,0,-493.965,-52.0782,-493.965	1/1:147:0,147,0:0:0:147,0:5305,0:-437.576,-44.2514,0,-437.576,-44.2514,-437.576	1/1:203:0,203,0:0:0:203,0:7163,0:-583.152,-61.1091,0,-583.152,-61.1091,-583.152	1/1:184:1,182,0:1:37:182,0:6458,0:-511.118,-51.7264,0,-511.419,-54.7875,-514.341	1/1:68:2,66,0:2:74:66,0:2394,0:-191.028,-13.6667,0,-191.63,-19.868,-197.474	1/1:143:0,142,0:0:0:142,0:5152,0:-424.079,-42.7463,0,-424.079,-42.7463,-424.079	1/1:108:0,108,0:0:0:108,0:3928,0:-319.639,-32.5112,0,-319.639,-32.5112,-319.639	1/1:183:0,182,0:0:0:182,0:6574,0:-547.893,-54.7875,0,-547.893,-54.7875,-547.893	1/1:44:0,44,0:0:0:44,0:1590,0:-130.467,-13.2453,0,-130.467,-13.2453,-130.467	1/1:140:0,139,0:0:0:139,0:4933,0:-395.393,-41.8432,0,-395.393,-41.8432,-395.393	1/1:134:0,134,0:0:0:134,0:4703,0:-382.185,-40.338,0,-382.185,-40.338,-382.185	1/1:71:0,71,0:0:0:71,0:2525,0:-215.095,-21.3731,0,-215.095,-21.3731,-215.095	0/1:216:118,97,0:118:4303:97,0:3501,0:-217.078,0,-310.904,-252.6,-340.103,-592.48	1/1:99:0,99,0:0:0:99,0:3592,0:-296.483,-29.802,0,-296.483,-29.802,-296.483	1/1:70:0,70,0:0:0:70,0:2490,0:-209.528,-21.0721,0,-209.528,-21.0721,-209.528	1/1:54:0,54,0:0:0:54,0:1936,0:-160.65,-16.2556,0,-160.65,-16.2556,-160.65	1/1:135:0,135,0:0:0:135,0:4833,0:-404.377,-40.6391,0,-404.377,-40.6391,-404.377	1/1:143:0,143,0:0:0:143,0:5159,0:-434.329,-43.0473,0,-434.329,-43.0473,-434.329	0/1:103:52,51,0:52:1884:51,0:1863,0:-123.267,0,-133.774,-138.921,-149.127,-287.762	0/1:96:51,43,0:51:1848:43,0:1529,0:-99.3703,0,-133.291,-114.723,-146.235,-260.743	1/1:102:0,102,0:0:0:102,0:3572,0:-289.352,-30.7051,0,-289.352,-30.7051,-289.352	0/0:103:101,0,0:101:3691:0,0:0,0:0,-30.404,-321.09,-30.404,-321.09,-321.09	0/1:135:66,69,0:66:2393:69,0:2479,0:-156.966,0,-168.603,-176.834,-189.374,-365.873	0/0:63:62,0,0:62:2236:0,0:0,0:0,-18.6639,-195.525,-18.6639,-195.525,-195.525	1/1:127:0,126,0:0:0:126,0:4515,0:-367.095,-37.9298,0,-367.095,-37.9298,-367.095	0/0:148:146,0,0:146:5270:0,0:0,0:0,-43.9504,-460.6,-43.9504,-460.6,-460.6	0/1:75:35,40,0:35:1263:40,0:1416,0:-89.6111,0,-88.0146,-100.147,-100.056,-199.884	0/1:109:55,53,0:55:1978:53,0:1923,0:-121.851,0,-140.604,-138.408,-156.559,-294.747	0/1:177:97,78,0:97:3471:78,0:2715,0:-168.149,0,-250.894,-197.349,-274.374,-471.55	0/1:173:97,76,0:97:3455:76,0:2748,0:-164.33,0,-250.305,-193.53,-273.183,-466.384	0/1:182:89,93,0:89:3193:93,0:3275,0:-210.803,0,-224.62,-237.594,-252.616,-489.877	0/1:97:45,52,0:45:1601:52,0:1900,0:-118.974,0,-111.185,-132.52,-126.839,-259.177	1/1:75:0,75,0:0:0:75,0:2675,0:-206.622,-22.5773,0,-206.622,-22.5773,-206.622
chromosomeXII	906000	A	G	823.003	AB=0.506494;ABP=3.0385;AC=1;AF=0.0102041;AN=98;AO=39;CIGAR=1X;DP=5627;DPB=5627;DPRA=0.665946;EPP=5.73856;EPPR=39.8129;GTI=0;LEN=1;MEANALT=1;MQM=37.2051;MQMR=40.6792;NS=49;NUMALT=1;ODDS=69.144;PAIRED=0.871795;PAIREDR=0.955763;PAO=0;PQA=0;PQR=0;PRO=0;QA=1443;QR=191627;RO=5561;RPL=17;RPP=4.40227;RPPR=3.01069;RPR=22;RUN=1;SAF=19;SAP=3.06598;SAR=20;SRF=2933;SRP=39.3349;SRR=2628;TYPE=snp;technology.ill…	GT:DP:AD:RO:QR:AO:QA:GL	0/0:142:140,0:140:4656:0:0:0,-42.1442,-406.776	0/0:129:129,0:129:4585:0:0:0,-38.8329,-397.712	0/0:66:66,0:66:2328:0:0:0,-19.868,-203.395	0/0:56:55,0:55:1973:0:0:0,-16.5566,-172.304	0/0:94:94,0:94:3268:0:0:0,-28.2968,-285.782	0/1:77:38,39:38:1244:39:1443:-92.0013,0,-84.8499	0/0:105:105,0:105:3647:0:0:0,-31.6081,-318.673	0/0:65:65,0:65:2229:0:0:0,-19.5669,-194.99	0/0:102:101,0:101:3385:0:0:0,-30.404,-296.071	0/0:185:180,0:180:6228:0:0:0,-54.1854,-542.452	0/0:173:172,0:172:5902:0:0:0,-51.7772,-515.79	0/0:197:194,0:194:6530:0:0:0,-58.3998,-569.182	0/0:174:174,0:174:5982:0:0:0,-52.3792,-521.891	0/0:92:91,0:91:3257:0:0:0,-27.3937,-284.398	0/0:157:157,0:157:5359:0:0:0,-47.2617,-468.49	0/0:83:83,0:83:2883:0:0:0,-24.9855,-252.021	0/0:228:228,0:228:7904:0:0:0,-68.6348,-690.762	0/0:53:52,0:52:1834:0:0:0,-15.6536,-160.073	0/0:185:185,0:185:6533:0:0:0,-55.6905,-570.334	0/0:132:131,0:131:4571:0:0:0,-39.4349,-399.189	0/0:70:70,0:70:2390:0:0:0,-21.0721,-209.038	0/0:209:209,0:209:7407:0:0:0,-62.9153,-646.426	0/0:83:83,0:83:2911:0:0:0,-24.9855,-254.529	0/0:84:84,0:84:2986:0:0:0,-25.2865,-260.965	0/0:48:48,0:48:1750:0:0:0,-14.4494,-152.806	0/0:136:135,0:135:4571:0:0:0,-40.639,-399.758	0/0:91:91,0:91:3169:0:0:0,-27.3937,-261.213	0/0:97:96,0:96:3228:0:0:0,-28.8989,-262.395	0/0:108:108,0:108:3634:0:0:0,-32.5112,-285.742	0/0:114:114,0:114:3980:0:0:0,-34.3174,-286.43	0/0:83:83,0:83:2861:0:0:0,-24.9855,-250.33	0/0:99:98,0:98:3346:0:0:0,-29.5009,-276.462	0/0:82:82,0:82:2832:0:0:0,-24.6845,-247.543	0/0:138:137,0:137:4727:0:0:0,-41.2411,-341.161	0/0:91:90,0:90:2974:0:0:0,-27.0927,-260.073	0/0:82:82,0:82:2842:0:0:0,-24.6845,-228.123	0/0:106:106,0:106:3656:0:0:0,-31.9092,-295.033	0/0:127:126,0:126:4246:0:0:0,-37.9298,-345.343	0/0:174:174,0:174:5994:0:0:0,-52.3792,-485.382	0/0:172:171,0:171:5733:0:0:0,-51.4761,-460.976	0/0:100:100,0:100:3464:0:0:0,-30.103,-302.883	0/0:87:86,0:86:2978:0:0:0,-25.8886,-257.557
chromosomeXII	906080	CTTTTTTTTTTTTTTTCTCAG	CTTTTTTTTTTTTCTCAG,CTTTTTTTTTTTTTTCTCAG,CTTCTTTTTTTTTTTTTCTCAG	57061.3	AB=0.411063,0.254058,0.188525;ABP=210.425,1589.16,105.817;AC=55,26,1;AF=0.561224,0.265306,0.0102041;AN=98;AO=1969,829,23;CIGAR=1M3D17M,1M1D19M,3M1I18M;DP=4220;DPB=3849.71;DPRA=1.3213,1.0495,0.761865;EPP=9.89306,10.9339,5.3706;EPPR=13.6554;GTI=1;LEN=3,1,1;MEANALT=9.42222,9.5,12.5;MQM=40.3535,41.9903,40.6087;MQMR=41.9651;NS=49;NUMALT=3;ODDS=4.00073;PAIRED=0.962925,0.973462,1;PAIREDR=0.945899;PAO=19…	GT:DP:AD:RO:QR:AO:QA:GL	1/2:102:6,44,39,0:6:201:44,39,0:1031,1049,0:-140.481,-64.5889,-67.3107,-61.7169,0,-65.9457,-142.287,-80.556,-77.6858,-158.252	1/2:103:6,29,40,0:6:215:29,40,0:892,1084,0:-133.967,-66.1745,-74.4775,-52.5696,0,-57.561,-135.773,-83.2074,-69.6022,-152.803	1/2:48:3,18,15,0:3:103:18,15,0:578,381,0:-65.3772,-21.0773,-23.8473,-37.0128,0,-40.6819,-66.2803,-29.2658,-45.1974,-74.4647	1/2:39:1,17,11,0:1:35:17,11,0:505,333,0:-62.2551,-23.2267,-20.8905,-36.5655,0,-36.0346,-62.5561,-26.008,-39.3459,-65.3357	1/2:60:7,19,23,1:7:242:19,23,1:551,677,24:-74.0151,-33.4594,-46.9465,-23.4555,0,-35.741,-74.2701,-50.8142,-40.8128,-93.1713	1/3:62:0,21,1,22:0:0:21,1,22:591,37,637:-94.4295,-48.8576,-42.536,-91.5065,-45.9338,-91.2055,-45.5808,0,-42.6568,-38.9581	1/2:78:3,29,31,0:3:104:29,31,0:766,791,0:-109.737,-52.1716,-51.6899,-50.2426,0,-49.1589,-110.64,-60.4198,-58.4908,-118.885	1/2:55:0,29,14,0:0:0:29,14,0:832,406,0:-95.8181,-31.5064,-22.7765,-64.2865,0,-60.0721,-95.8181,-31.5064,-64.2865,-95.8181	1/2:79:3,37,26,0:3:104:37,26,0:1109,736,0:-134.003,-48.6819,-45.8053,-77.9559,0,-78.3892,-134.906,-56.9434,-86.216,-143.165	1/2:132:10,56,50,0:10:345:56,50,0:1458,1310,0:-181.686,-73.2666,-83.7962,-84.0331,0,-96.3682,-184.696,-100.654,-111.42,-212.078	1/2:126:10,48,47,0:10:343:48,47,0:1402,1293,0:-177.975,-72.2189,-84.9929,-81.5285,0,-94.6021,-180.985,-99.4424,-108.75,-208.206	1/2:130:2,66,39,0:2:72:66,39,0:1818,1103,0:-218.732,-79.6201,-65.4545,-134.032,0,-127.994,-219.334,-85.3225,-139.734,-225.034	1/2:114:5,54,37,0:5:165:54,37,0:1430,1029,0:-174.541,-66.4471,-63.2995,-96.4931,0,-98.4624,-176.047,-79.5551,-109.6,-189.152	1/2:73:3,26,29,0:3:103:26,29,0:819,799,0:-116.726,-53.6318,-53.981,-55.8361,0,-55.2809,-117.629,-61.8077,-64.0108,-125.803	1/2:106:8,44,40,0:8:284:44,40,0:1394,1144,0:-172.795,-66.2792,-75.536,-86.4425,0,-96.8999,-175.204,-88.7813,-108.941,-197.699	1/2:67:1,34,15,0:1:34:34,15,0:1054,465,0:-115.009,-33.446,-25.9136,-79.1643,0,-77.3511,-115.31,-36.1486,-81.8665,-118.012	1/2:163:6,78,49,0:6:207:78,49,0:2286,1306,0:-259.391,-83.6833,-76.6368,-161.08,0,-162.761,-261.198,-100.117,-177.511,-277.628	1/2:46:2,20,17,0:2:66:20,17,0:614,449,0:-76.1812,-29.0172,-28.2456,-42.4925,0,-42.6217,-76.7832,-34.2662,-47.7392,-82.0302	1/2:154:8,60,50,0:8:274:60,50,0:1798,1548,0:-236.257,-98.8638,-102.549,-118.063,0,-124.759,-238.665,-120.611,-139.81,-260.411	1/2:105:5,51,29,0:5:171:51,29,0:1447,799,0:-158.42,-48.2178,-46.4432,-98.1276,0,-102.973,-159.925,-61.7957,-111.703,-173.5	1/2:50:2,21,18,0:2:69:21,18,0:639,542,0:-85.8024,-36.757,-35.918,-44.1633,0,-44.2269,-86.4045,-42.2396,-49.6454,-91.8856	0/2:144:48,2,59,0:48:1666:2,59,0:48,1719,0:-118.976,-129.816,-261.41,0,-128.632,-114.481,-133.425,-262.012,-132.241,-265.622	1/2:63:3,25,17,0:3:98:25,17,0:721,491,0:-85.0959,-30.2782,-30.5389,-47.932,0,-50.6004,-85.999,-38.0646,-55.7179,-93.7842	1/1:87:1,66,0,0:1:33:66,0,0:2066,0,0:-177.978,-17.2441,0,-178.279,-19.868,-180.902,-178.279,-19.868,-180.902,-180.902	1/2:45:0,19,16,0:0:0:19,16,0:605,492,0:-85.8241,-38.4104,-32.6908,-47.4579,0,-42.6414,-85.8241,-38.4104,-47.4579,-85.8241	1/1:94:0,73,0,0:0:0:73,0,0:2212,0,0:-194.385,-21.9752,0,-194.385,-21.9752,-194.385,-194.385,-21.9752,-194.385,-194.385	1/1:86:0,62,0,0:0:0:62,0,0:1751,0,0:-152.263,-18.6639,0,-152.263,-18.6639,-152.263,-152.263,-18.6639,-152.263,-152.263	0/1:70:21,35,1,0:21:707:35,1,0:902,11,0:-61.6552,0,-45.6079,-67.291,-55.4608,-123.107,-67.9768,-56.144,-123.408,-124.095	0/1:70:20,33,1,0:20:682:33,1,0:871,37,0:-58.6532,0,-44.2098,-61.75,-51.2204,-115.57,-64.6738,-54.1438,-115.871,-118.794	1/1:86:0,69,0,0:0:0:69,0,0:1792,0,0:-153.396,-20.7711,0,-153.396,-20.7711,-153.396,-153.396,-20.7711,-153.396,-153.396	0/0:69:54,0,3,0:54:1841:0,3,0:0,59,0:0,-16.2556,-162.472,-11.9572,-158.178,-157.275,-16.2556,-162.472,-158.178,-162.472	0/1:75:28,31,1,0:28:950:31,1,0:880,25,0:-58.8794,0,-66.1108,-65.3672,-73.5026,-140.475,-67.3082,-75.4427,-140.776,-142.717	0/0:49:38,0,3,0:38:1288:0,3,0:0,73,0:0,-11.4391,-113.698,-5.8825,-108.151,-107.248,-11.4391,-113.698,-108.151,-113.698	1/1:73:0,62,0,0:0:0:62,0,0:1692,0,0:-145.962,-18.6639,0,-145.962,-18.6639,-145.962,-145.962,-18.6639,-145.962,-145.962	0/0:87:71,0,6,0:71:2432:0,6,0:0,132,0:0,-21.3731,-213.487,-11.5085,-203.644,-201.838,-21.3731,-213.487,-203.644,-213.487	0/1:59:19,34,2,0:19:659:34,2,0:848,62,0:-57.6532,0,-42.1236,-58.5065,-47.4965,-110.214,-63.3728,-52.3586,-110.816,-115.68	0/1:71:20,39,1,0:20:703:39,1,0:925,25,0:-62.6095,0,-44.0891,-66.6884,-53.8896,-122.175,-68.6301,-55.8293,-122.476,-124.417	0/1:100:40,35,5,0:40:1341:35,5,0:965,109,0:-61.5177,0,-95.9831,-65.3797,-98.3432,-170.353,-73.5589,-106.519,-171.858,-180.037	0/1:132:46,61,2,0:46:1571:61,2,0:1672,22,0:-112.473,0,-106.355,-124.946,-123.347,-249.03,-126.32,-124.718,-249.632,-251.007	0/1:112:40,48,2,0:40:1365:48,2,0:1214,36,0:-78.4349,0,-93.9473,-87.8475,-105.77,-195.59,-90.4761,-108.397,-196.192,-198.82	2/2:61:2,0,48,0:2:69:0,48,0:0,1310,0:-109.361,-109.963,-115.445,-8.95278,-14.4494,0,-109.963,-115.445,-14.4494,-115.445	1/1:80:1,66,0,0:1:34:66,0,0:1832,0,0:-157.409,-17.1615,0,-157.71,-19.868,-160.412,-157.71,-19.868,-160.412,-160.412
chromosomeXII	906111	TCCCTTT	TCTCTTT,TCTTT	17834.1	AB=0.535645,0.410959;ABP=14.466,13.0645;AC=14,2;AF=0.142857,0.0204082;AN=98;AO=744,60;CIGAR=2M1X4M,1M2D4M;DP=5302;DPB=5294.71;DPRA=0.910855,0.655901;EPP=12.1632,8.22183;EPPR=28.9757;GTI=0;LEN=1,2;MEANALT=2.41667,3;MQM=37.3481,38.2333;MQMR=41.7495;NS=49;NUMALT=2;ODDS=42.2564;PAIRED=0.935484,0.916667;PAIREDR=0.971293;PAO=15.6667,15.6667;PQA=486.333,486.333;PQR=486.333;PRO=15.6667;QA=24046,1566;QR=1…	GT:DP:AD:RO:QR:AO:QA:GL	0/0:120:116,0,0:116:4024:0,0:0,0:0,-34.9195,-352.185,-34.9195,-352.185,-352.185	0/0:152:150,0,0:150:5276:0,0:0,0:0,-45.1545,-462.476,-45.1545,-462.476,-462.476	0/0:67:66,0,0:66:2337:0,0:0,0:0,-19.868,-204.57,-19.868,-204.57,-204.57	0/0:58:57,0,0:57:2026:0,0:0,0:0,-17.1587,-177.57,-17.1587,-177.57,-177.57	0/0:75:73,0,0:73:2595:0,0:0,0:0,-21.9752,-227.247,-21.9752,-227.247,-227.247	0/2:83:41,0,40:41:1442:0,40:0,1008:-64.0796,-76.4218,-190.498,0,-114.247,-102.206	0/0:90:86,0,0:86:2981:0,0:0,0:0,-25.8886,-258.356,-25.8886,-258.356,-258.356	0/0:76:76,0,0:76:2691:0,0:0,0:0,-22.8783,-235.893,-22.8783,-235.893,-235.893	0/0:99:98,0,0:98:3450:0,0:0,0:0,-29.5009,-299.337,-29.5009,-299.337,-299.337	0/0:159:156,0,0:156:5331:0,0:0,0:0,-46.9607,-467.06,-46.9607,-467.06,-467.06	0/0:153:151,0,0:151:5308:0,0:0,0:0,-45.4555,-465.207,-45.4555,-465.207,-465.207	0/0:171:169,0,0:169:5878:0,0:0,0:0,-50.8741,-511.035,-50.8741,-511.035,-511.035	0/0:145:140,0,0:140:4844:0,0:0,0:0,-42.1442,-425.323,-42.1442,-425.323,-425.323	0/0:89:89,0,0:89:3144:0,0:0,0:0,-26.7917,-275.546,-26.7917,-275.546,-275.546	0/0:137:136,0,0:136:4796:0,0:0,0:0,-40.9401,-419.677,-40.9401,-419.677,-419.677	0/0:89:89,0,0:89:3108:0,0:0,0:0,-26.7917,-272.668,-26.7917,-272.668,-272.668	0/0:213:210,0,0:210:7425:0,0:0,0:0,-63.2163,-650.384,-63.2163,-650.384,-650.384	0/0:54:53,0,0:53:1839:0,0:0,0:0,-15.9546,-161.44,-15.9546,-161.44,-161.44	0/0:175:175,0,0:175:6130:0,0:0,0:0,-52.6802,-537.559,-52.6802,-537.559,-537.559	0/0:144:143,0,0:143:5037:0,0:0,0:0,-43.0473,-439.54,-43.0473,-439.54,-439.54	0/0:78:76,0,0:76:2668:0,0:0,0:0,-22.8783,-234.067,-22.8783,-234.067,-234.067	0/0:185:182,0,0:182:6371:0,0:0,0:0,-54.7875,-556.563,-54.7875,-556.563,-556.563	0/0:92:92,0,0:92:3257:0,0:0,0:0,-27.6948,-283.282,-27.6948,-283.282,-283.282	0/0:111:111,0,0:111:3924:0,0:0,0:0,-33.4143,-343.841,-33.4143,-343.841,-343.841	0/0:73:71,0,0:71:2524:0,0:0,0:0,-21.3731,-221.145,-21.3731,-221.145,-221.145	0/0:136:134,0,0:134:4776:0,0:0,0:0,-40.338,-417.979,-40.338,-417.979,-417.979	0/1:126:70,55,0:70:2496:55,0:1739,0:-110.192,0,-179.659,-131.264,-196.216,-327.424	0/1:100:43,56,0:43:1495:56,0:1832,0:-127.035,0,-101.36,-139.98,-118.218,-258.303	0/1:85:34,49,0:34:1176:49,0:1487,0:-101.187,0,-78.4859,-111.422,-93.2364,-204.551	1/1:100:0,99,0:0:0:99,0:3162,0:-269.575,-29.802,0,-269.575,-29.802,-269.575	0/0:80:78,0,0:78:2672:0,0:0,0:0,-23.4803,-234.955,-23.4803,-234.955,-234.955	0/1:87:36,49,0:36:1219:49,0:1659,0:-117.996,0,-81.8277,-128.833,-96.5782,-225.281	0/0:57:57,0,0:57:1978:0,0:0,0:0,-17.1587,-173.942,-17.1587,-173.942,-173.942	1/1:89:0,89,0:0:0:89,0:2950,0:-252.107,-26.7917,0,-252.107,-26.7917,-252.107	0/0:108:105,0,0:105:3628:0,0:0,0:0,-31.6081,-317.028,-31.6081,-317.028,-317.028	0/1:65:24,41,0:24:832:41,0:1363,0:-97.7294,0,-53.6229,-104.954,-65.9651,-170.779	0/1:77:27,49,0:27:947:49,0:1544,0:-108.734,0,-60.2865,-116.862,-75.037,-191.793	0/1:122:63,54,0:63:2092:54,0:1724,0:-113.855,0,-149.271,-132.82,-165.526,-298.244	0/1:156:70,84,0:70:2372:84,0:2761,0:-190.612,0,-162.3,-211.684,-187.586,-399.274	0/1:135:57,75,0:57:1948:75,0:2455,0:-169.698,0,-131.9,-186.857,-154.477,-341.134	0/0:77:76,0,0:76:2639:0,0:0,0:0,-22.8783,-231.947,-22.8783,-231.947,-231.947	0/0:90:90,0,0:90:3112:0,0:0,0:0,-27.0927,-270.766,-27.0927,-270.766,-270.766
chromosomeXII	908777	A	G	1005.3	AB=0.530864;ABP=3.68051;AC=1;AF=0.0102041;AN=98;AO=43;CIGAR=1X;DP=6673;DPB=6673;DPRA=0.589806;EPP=5.48477;EPPR=149.707;GTI=0;LEN=1;MEANALT=1;MQM=40.6279;MQMR=41.7048;NS=49;NUMALT=1;ODDS=89.1809;PAIRED=0.906977;PAIREDR=0.965132;PAO=0;PQA=0;PQR=0;PRO=0;QA=1591;QR=241635;RO=6625;RPL=24;RPP=4.27278;RPPR=19.3099;RPR=19;RUN=1;SAF=20;SAP=3.46479;SAR=23;SRF=3306;SRP=3.06569;SRR=3319;TYPE=snp;technology.i…	GT:DP:AD:RO:QR:AO:QA:GL	0/0:107:107,0:107:3831:0:0:0,-32.2102,-329.7	0/0:217:217,0:217:8017:0:0:0,-65.3235,-697.463	0/0:82:82,0:82:3022:0:0:0,-24.6845,-263.58	0/0:85:85,0:85:3133:0:0:0,-25.5875,-273.057	0/0:102:102,0:102:3762:0:0:0,-30.7051,-327.278	0/1:81:38,43:38:1382:43:1591:-111.221,0,-96.0175	0/0:91:91,0:91:3255:0:0:0,-27.3937,-283.258	0/0:91:91,0:91:3355:0:0:0,-27.3937,-292.275	0/0:123:123,0:123:4515:0:0:0,-37.0267,-390.759	0/0:150:150,0:150:5312:0:0:0,-45.1545,-461.635	0/0:252:252,0:252:9172:0:0:0,-75.8596,-798.741	0/0:212:211,0:211:7623:0:0:0,-63.5173,-662.238	0/0:166:166,0:166:6058:0:0:0,-49.971,-526.314	0/0:119:119,0:119:4355:0:0:0,-35.8226,-377.49	0/0:174:174,0:174:6414:0:0:0,-52.3792,-558.927	0/0:139:139,0:139:5131:0:0:0,-41.8432,-446.961	0/0:308:308,0:308:11324:0:0:0,-92.7172,-986.406	0/0:69:69,0:69:2515:0:0:0,-20.7711,-219.314	0/0:223:223,0:223:8177:0:0:0,-67.1297,-709.794	0/0:196:196,0:196:7190:0:0:0,-59.0019,-625.998	0/0:140:138,0:138:5032:0:0:0,-41.5421,-438.513	0/0:283:283,0:283:10359:0:0:0,-85.1915,-897.02	0/0:124:124,0:124:4552:0:0:0,-37.3277,-396.777	0/0:164:164,0:164:6006:0:0:0,-49.3689,-523.382	0/0:90:90,0:90:3268:0:0:0,-27.0927,-280.866	0/0:178:178,0:178:6562:0:0:0,-53.5833,-571.125	0/0:184:184,0:184:6746:0:0:0,-55.3895,-587.732	0/0:79:79,0:79:2875:0:0:0,-23.7814,-247.019	0/0:85:85,0:85:3045:0:0:0,-25.5875,-263.946	0/0:89:89,0:89:3245:0:0:0,-26.7917,-277.723	0/0:91:91,0:91:3295:0:0:0,-27.3937,-286.985	0/0:149:149,0:149:5365:0:0:0,-44.8535,-462.737	0/0:65:65,0:65:2393:0:0:0,-19.5669,-208.276	0/0:92:92,0:92:3294:0:0:0,-27.6948,-287.448	0/0:113:113,0:113:4085:0:0:0,-34.0164,-356.478	0/0:67:67,0:67:2393:0:0:0,-20.169,-208.394	0/0:95:95,0:95:3429:0:0:0,-28.5978,-296.302	0/0:152:151,0:151:5503:0:0:0,-45.4555,-479.42	0/0:163:163,0:163:5847:0:0:0,-49.0679,-509.555	0/0:202:202,0:202:7272:0:0:0,-60.8081,-632.018	0/0:87:87,0:87:3157:0:0:0,-26.1896,-275.546	0/0:107:107,0:107:3847:0:0:0,-32.2102,-335.527
chromosomeXII	909012	ATTTTTTTTTTTTTTTTTAATTTTATGCC	ATTTTTTTTTTTTTTATAAATTTTATGCC,ATTTTTTTTTTTTTTTTTTAATTTTATGCC,ATTTTTTTTTTTTTTTTAATTTTATGCC,ATTTTTTTTTTTTTATAAATTTTATGCC,ATTTTTTTTTTTTTATTATAAATTTTATGCC	45964.4	AB=0.447479,0.213128,0.139086,0.087395,0.430769;ABP=60.0343,1810.77,2874.54,3522.34,5.71629;AC=37,20,17,4,1;AF=0.377551,0.204082,0.173469,0.0408163,0.0102041;AN=98;AO=1309,558,378,234,28;CIGAR=15M1X1M1X11M,1M1I28M,1M1D27M,1M1D13M1X1M1X11M,14M1X2M1X2I11M;DP=3922;DPB=3943.52;DPRA=0.88274,1.1,1.072,0.88274,0.789931;EPP=11.3727,31.792,3.83753,3.15878,7.97367;EPPR=23.5313;GTI=8;LEN=29,1,1,28,31;MEANAL…	GT:DP:AD:RO:QR:AO:QA:GL	1/3:82:2,28,0,36,4,0:2:68:28,0,36,4,0:968,0,1031,100,0:-148.837,-74.4359,-71.4097,-149.439,-79.8386,-154.84,-69.6182,0,-75.02,-64.1829,-141.878,-72.2773,-147.279,-67.462,-146.075,-149.439,-79.8386,-154.84,-75.02,-147.279,-154.84	1/3:116:4,49,0,33,13,0:4:144:49,0,33,13,0:1685,0,1033,366,0:-199.044,-69.2096,-65.864,-200.248,-80.6145,-211.651,-119.634,0,-131.038,-121.104,-172.871,-53.2417,-184.275,-103.665,-180.361,-200.248,-80.6145,-211.651,-131.038,-184.275,-211.651	1/3:42:0,21,0,10,4,0:0:0:21,0,10,4,0:716,0,306,148,0:-78.9855,-23.776,-17.4544,-78.9855,-23.776,-78.9855,-55.219,0,-55.219,-52.2087,-67.397,-12.1773,-67.397,-43.6292,-66.1928,-78.9855,-23.776,-78.9855,-55.219,-67.397,-78.9855	1/3:41:1,17,0,15,1,0:1:35:17,0,15,1,0:577,0,453,37,0:-76.4851,-32.3859,-30.0484,-76.7861,-35.1659,-79.5649,-41.6281,0,-44.4072,-39.8918,-73.9147,-32.2931,-76.6935,-41.5354,-76.3925,-76.7861,-35.1659,-79.5649,-44.4072,-76.6935,-79.5649	1/3:66:0,25,0,25,5,0:0:0:25,0,25,5,0:847,0,853,138,0:-132.409,-67.1975,-59.6717,-132.409,-67.1975,-132.409,-65.2393,0,-65.2393,-57.7135,-122.229,-57.0198,-122.229,-55.0609,-120.724,-132.409,-67.1975,-132.409,-65.2393,-122.229,-132.409	1/5:65:0,26,0,0,3,28:0:0:26,0,0,3,28:873,0,0,99,913:-138.869,-70.5096,-62.6828,-138.869,-70.5096,-138.869,-138.869,-70.5096,-138.869,-138.869,-131.141,-62.7811,-131.141,-131.141,-130.238,-68.3464,0,-68.3464,-68.3464,-60.6187,-59.9176	1/2:72:2,30,31,0,1,0:2:73:30,31,0,1,0:997,880,0,37,0:-138.206,-62.0346,-58.78,-70.9852,0,-67.4281,-138.809,-67.8109,-76.7601,-144.583,-135.938,-64.9391,-73.889,-141.712,-141.411,-138.809,-67.8109,-76.7601,-144.583,-141.712,-144.583	1/2:49:9,14,18,1,1,0:9:326:14,18,1,1,0:475,506,37,11,0:-47.2488,-13.0904,-34.6969,-11.0415,0,-31.4371,-47.0347,-35.9877,-33.9327,-72.5454,-49.274,-38.2279,-36.1739,-72.1618,-74.7835,-49.958,-38.9113,-36.8557,-72.8464,-75.0845,-75.7692	1/2:61:4,27,21,2,2,0:4:146:27,21,2,2,0:943,483,62,74,0:-96.5983,-24.734,-28.164,-61.4852,0,-66.7119,-92.9391,-31.4266,-68.1722,-103.887,-92.0598,-30.546,-67.2921,-98.747,-103.008,-97.8024,-36.2918,-73.0336,-104.489,-103.61,-109.353	1/2:94:6,42,29,1,6,0:6:207:42,29,1,6,0:1404,850,11,172,0:-156.103,-49.5921,-53.3729,-91.9072,0,-99.5973,-157.222,-65.3307,-107.641,-173.34,-145.067,-53.1739,-95.4871,-160.8,-159.68,-157.909,-66.0161,-108.327,-173.641,-161.486,-174.328	1/2:133:8,55,38,4,14,0:8:282:55,38,4,14,0:1947,1118,122,416,0:-214.055,-64.4757,-70.2871,-129.631,0,-140.556,-207.01,-77.3895,-142.542,-228.169,-185.32,-55.6983,-120.855,-198.231,-203.469,-216.463,-86.8437,-151.995,-229.374,-207.684,-238.827	1/2:148:9,67,41,0,7,0:9:311:67,41,0,7,0:2341,1104,0,226,0:-238.791,-59.2566,-63.749,-157.59,0,-169.903,-241.5,-83.918,-182.245,-266.155,-224.015,-66.4295,-164.761,-248.67,-246.563,-241.5,-83.918,-182.245,-266.155,-248.67,-266.155	1/2:122:10,54,34,0,9,0:10:351:54,34,0,9,0:1826,1002,0,294,0:-188.157,-49.9782,-61.519,-113.394,0,-130.95,-191.167,-77.7746,-141.185,-218.958,-168.746,-55.3518,-118.765,-196.538,-193.829,-191.167,-77.7746,-141.185,-218.958,-196.538,-218.958	1/2:67:9,27,15,0,5,0:9:314:27,15,0,5,0:929,455,0,160,0:-79.4014,-10.5103,-27.3091,-46.6766,0,-67.0806,-82.1106,-35.4369,-71.596,-107.029,-69.9185,-23.2435,-59.4048,-94.8374,-93.3322,-82.1106,-35.4369,-71.596,-107.029,-94.8374,-107.029	1/2:94:8,47,18,2,6,0:8:279:47,18,2,6,0:1641,540,74,197,0:-145.034,-19.8416,-27.8182,-105.479,0,-122.179,-141.598,-36.1206,-121.753,-163.114,-132.329,-26.8503,-112.484,-148.603,-152.641,-147.442,-41.9666,-127.597,-163.716,-154.447,-169.56	1/2:64:8,24,16,2,8,0:8:289:24,16,2,8,0:827,490,50,219,0:-76.2988,-15.1426,-30.8089,-40.6749,0,-58.7439,-74.8266,-34.1537,-59.6807,-97.1084,-62.6095,-21.9388,-47.4664,-81.6132,-83.0849,-78.7071,-38.0336,-63.5604,-97.7104,-85.4932,-101.591	1/2:172:19,64,56,1,9,0:19:675:64,56,1,9,0:2216,1535,25,289,0:-232.204,-65.1364,-99.3624,-119.296,0,-155.922,-235.983,-116.687,-170.839,-289.166,-216.119,-96.8222,-150.977,-267.663,-266.894,-237.924,-118.628,-172.78,-289.467,-269.604,-291.408	1/2:35:1,18,7,1,2,0:1:35:18,7,1,2,0:658,199,25,61,0:-64.1948,-12.688,-10.053,-49.0492,0,-49.7211,-62.5562,-13.5305,-49.8893,-65.0341,-60.0382,-11.0086,-47.3715,-60.8777,-62.2151,-64.4958,-15.4716,-51.8283,-65.3352,-62.8172,-67.2748	1/2:129:7,57,34,3,11,0:7:253:57,34,3,11,0:1969,956,99,340,0:-204.005,-53.8414,-56.7143,-132.227,0,-142.02,-198.327,-66.0878,-144.471,-217.453,-180.032,-47.7926,-126.178,-192.276,-196.749,-206.112,-73.873,-152.255,-218.356,-200.061,-226.141	1/2:116:17,46,31,2,4,0:17:596:46,31,2,4,0:1636,932,62,122,0:-148.125,-25.2884,-58.7002,-80.7006,0,-118.618,-148.38,-67.6845,-123.087,-195.026,-144.325,-63.6304,-119.034,-186.712,-190.37,-153.242,-72.5476,-127.95,-195.629,-191.574,-200.491	1/2:59:5,27,12,2,6,0:5:181:27,12,2,6,0:969,418,62,193,0:-93.2057,-18.5128,-24.7084,-61.8828,0,-72.5905,-89.8491,-27.9745,-71.3413,-103.566,-79.899,-18.0244,-61.3916,-89.3568,-92.4122,-94.7109,-32.8362,-76.2029,-104.168,-94.2184,-109.03	0/2:130:59,0,33,21,0,0:59:2110:0,33,21,0,0:0,891,641,0,0:-50.7013,-68.4621,-235.631,0,-167.173,-157.239,-18.428,-185.608,-117.155,-179.286,-68.4621,-235.631,-167.173,-185.608,-235.631,-68.4621,-235.631,-167.173,-185.608,-235.631,-235.631	1/2:43:4,13,14,1,5,0:4:142:13,14,1,5,0:468,364,37,159,0:-51.7363,-16.4723,-23.825,-25.2029,0,-32.2483,-50.0171,-24.8141,-33.5398,-60.9769,-40.6147,-15.4089,-24.1417,-48.9529,-50.371,-52.9404,-27.7384,-36.4627,-61.278,-51.8761,-64.201	1/1:68:0,52,0,0,7,0:0:0:52,0,0,7,0:1807,0,0,184,0:-156.424,-15.6536,0,-156.424,-15.6536,-156.424,-156.424,-15.6536,-156.424,-156.424,-142.981,-2.24198,-142.981,-142.981,-140.874,-156.424,-15.6536,-156.424,-156.424,-142.981,-156.424	1/2:25:3,12,6,0,1,0:3:107:12,6,0,1,0:427,198,0,25,0:-39.381,-7.02243,-11.8978,-24.7746,0,-31.4512,-40.2841,-15.5101,-33.2574,-48.7668,-38.3511,-13.5796,-31.3254,-46.8334,-46.5324,-40.2841,-15.5101,-33.2574,-48.7668,-46.8334,-48.7668	1/4:104:0,80,0,0,14,0:0:0:80,0,0,14,0:2848,0,0,402,0:-251.922,-29.7701,-5.68774,-251.922,-29.7701,-251.922,-251.922,-29.7701,-251.922,-251.922,-222.129,0,-222.129,-222.129,-217.914,-251.922,-29.7701,-251.922,-251.922,-222.129,-251.922	0/1:80:20,36,3,13,2,0:20:711:36,3,13,2,0:1233,99,481,74,0:-89.4456,0,-45.5035,-87.7378,-48.6129,-143.169,-57.5794,-18.4522,-106.189,-110.004,-89.7248,-50.5992,-138.331,-108.176,-145.457,-95.4662,-56.3406,-144.072,-113.917,-146.059,-151.8	0/3:48:31,0,4,9,0,0:31:1078:0,4,9,0,0:0,98,271,0,0:-11.841,-21.1729,-105.634,-13.6807,-98.147,-96.9429,0,-84.5203,-77.0348,-81.8111,-21.1729,-105.634,-98.147,-84.5203,-105.634,-21.1729,-105.634,-98.147,-84.5203,-105.634,-105.634	0/3:67:47,0,7,9,0,0:47:1623:0,7,9,0,0:0,209,271,0,0:-7.00102,-21.1494,-145.524,-4.87422,-129.268,-127.161,0,-124.405,-108.15,-121.696,-21.1494,-145.524,-129.268,-124.405,-145.524,-21.1494,-145.524,-129.268,-124.405,-145.524,-145.524	0/3:60:42,0,5,5,0,0:42:1450:0,5,5,0,0:0,161,173,0,0:-0.959461,-13.6027,-126.774,-0.936872,-114.127,-112.622,0,-113.196,-100.548,-111.691,-13.6027,-126.774,-114.127,-113.196,-126.774,-13.6027,-126.774,-114.127,-113.196,-126.774,-126.774	0/3:67:42,0,7,12,0,0:42:1471:0,7,12,0,0:0,195,406,0,0:-19.2501,-31.8933,-148.498,-16.9078,-133.516,-131.409,0,-116.65,-101.669,-113.038,-31.8933,-148.498,-133.516,-116.65,-148.498,-31.8933,-148.498,-133.516,-116.65,-148.498,-148.498	0/0:95:71,0,8,9,0,0:71:2477:0,8,9,0,0:0,222,233,0,0:0,-21.3731,-216.946,-4.13236,-199.731,-197.323,-3.45007,-199.045,-181.831,-196.336,-21.3731,-216.946,-199.731,-199.045,-216.946,-21.3731,-216.946,-199.731,-199.045,-216.946,-216.946	0/3:47:29,0,6,7,0,0:29:1004:0,6,7,0,0:0,146,185,0,0:-5.5842,-14.3141,-94.0365,-3.20819,-82.9421,-81.1359,0,-79.7462,-68.6547,-77.639,-14.3141,-94.0365,-82.9421,-79.7462,-94.0365,-14.3141,-94.0365,-82.9421,-79.7462,-94.0365,-94.0365	0/3:78:57,0,4,9,0,0:57:1992:0,4,9,0,0:0,124,280,0,0:-4.41887,-21.5776,-172.605,-11.8394,-162.879,-161.675,0,-151.065,-141.339,-148.355,-21.5776,-172.605,-162.879,-151.065,-172.605,-21.5776,-172.605,-162.879,-151.065,-172.605,-172.605	0/3:72:50,0,4,13,0,0:50:1729:0,4,13,0,0:0,136,429,0,0:-18.5172,-33.5687,-170.769,-22.852,-160.063,-158.859,0,-137.255,-126.548,-133.341,-33.5687,-170.769,-160.063,-137.255,-170.769,-33.5687,-170.769,-160.063,-137.255,-170.769,-170.769	0/2:45:32,0,6,5,0,0:32:1108:0,6,5,0,0:0,210,161,0,0:-6.95211,-16.5851,-101.953,0,-85.4013,-83.5951,-3.9275,-89.3069,-72.7544,-87.8018,-16.5851,-101.953,-85.4013,-89.3069,-101.953,-16.5851,-101.953,-85.4013,-89.3069,-101.953,-101.953	0/0:57:44,0,5,4,0,0:44:1534:0,5,4,0,0:0,147,84,0,0:0,-13.2453,-129.51,-1.8184,-118.118,-116.612,-7.0177,-123.278,-111.886,-122.074,-13.2453,-129.51,-118.118,-123.278,-129.51,-13.2453,-129.51,-118.118,-123.278,-129.51,-129.51	0/3:97:67,0,9,16,0,0:67:2323:0,9,16,0,0:0,245,438,0,0:-13.2025,-33.3715,-213.335,-14.526,-194.503,-191.793,0,-179.995,-161.165,-175.179,-33.3715,-213.335,-194.503,-179.995,-213.335,-33.3715,-213.335,-194.503,-179.995,-213.335,-213.335	0/3:105:66,0,6,23,0,0:66:2261:0,6,23,0,0:0,185,725,0,0:-36.489,-56.357,-234.755,-42.1672,-220.571,-218.765,0,-178.452,-164.269,-171.529,-56.357,-234.755,-220.571,-178.452,-234.755,-56.357,-234.755,-220.571,-178.452,-234.755,-234.755	0/0:124:99,0,6,12,0,0:99:3449:0,6,12,0,0:0,144,370,0,0:0,-29.802,-299.827,-19.1471,-289.171,-287.365,-0.849196,-270.924,-260.269,-267.312,-29.802,-299.827,-289.171,-270.924,-299.827,-29.802,-299.827,-289.171,-270.924,-299.827,-299.827	2/3:63:7,0,16,30,0,0:7:249:0,16,30,0,0:0,402,900,0,0:-78.2028,-80.31,-100.047,-50.4057,-70.1424,-65.326,-10.1323,-29.8782,0,-20.8473,-80.31,-100.047,-70.1424,-29.8782,-100.047,-80.31,-100.047,-70.1424,-29.8782,-100.047,-100.047	1/1:67:0,54,0,0,7,0:0:0:54,0,0,7,0:1877,0,0,199,0:-162.932,-16.2556,0,-162.932,-16.2556,-162.932,-162.932,-16.2556,-162.932,-162.932,-147.626,-0.919923,-147.626,-147.626,-145.519,-162.932,-16.2556,-162.932,-162.932,-147.626,-162.932
chromosomeXII	910362	TAAAAAAAAAAGTGT	TAAAAAAAAAAAGTGT,TAAAAAAAAAAAAAGTGT,TAAAAAAAACAAAGTGT	41299	AB=0.441991,0.167442,0.407407;ABP=81.1085,209.543,9.04217;AC=39,1,1;AF=0.397959,0.0102041,0.0102041;AN=98;AO=1648,39,33;CIGAR=1M1I14M,1M3I14M,8M2I7M;DP=4929;DPB=5069.4;DPRA=1.24152,0.885087,0.789544;EPP=16.719,3.51141,4.65535;EPPR=37.5395;GTI=0;LEN=1,3,2;MEANALT=4.26087,4.2,8;MQM=41.4217,39.6923,41.2121;MQMR=41.9198;NS=49;NUMALT=3;ODDS=1.18133;PAIRED=0.96784,0.871795,0.787879;PAIREDR=0.949432;PAO…	GT:DP:AD:RO:QR:AO:QA:GL	0/1:107:52,51,0,0:52:1853:51,0,0:1735,0,0:-119.256,0,-131.355,-134.91,-146.707,-281.602,-134.91,-146.707,-281.602,-281.602	0/1:109:50,50,0,0:50:1811:50,0,0:1712,0,0:-119.154,0,-128.22,-134.206,-143.272,-277.477,-134.206,-143.272,-277.477,-277.477	0/1:57:36,16,0,0:36:1308:16,0,0:580,0,0:-34.965,0,-98.6858,-45.8021,-103.502,-149.269,-45.8021,-103.502,-149.269,-149.269	0/1:50:29,16,0,0:29:1046:16,0,0:542,0,0:-33.8377,0,-77.987,-42.5675,-82.8035,-125.35,-42.5675,-82.8035,-125.35,-125.35	0/1:72:39,31,0,0:39:1400:31,0,0:1075,0,0:-73.0021,0,-101.537,-84.7423,-110.869,-195.549,-84.7423,-110.869,-195.549,-195.549	1/2:80:1,43,35,0:1:37:43,35,0:1293,1084,0:-180.698,-80.638,-70.617,-97.4484,0,-89.8354,-180.999,-83.5612,-100.371,-183.922	0/1:86:48,36,0,0:48:1687:36,0,0:1215,0,0:-80.6957,0,-122.897,-95.1452,-133.734,-228.787,-95.1452,-133.734,-228.787,-228.787	0/1:70:39,22,0,0:39:1389:22,0,0:776,0,0:-49.3736,0,-103.468,-61.1138,-110.09,-171.108,-61.1138,-110.09,-171.108,-171.108	0/1:98:59,32,0,0:59:2132:32,0,0:1121,0,0:-70.1271,0,-158.231,-87.8879,-167.864,-255.724,-87.8879,-167.864,-255.724,-255.724	0/1:165:76,79,0,0:76:2675:79,0,0:2703,0,0:-189.161,0,-188.214,-212.039,-211.996,-423.938,-212.039,-211.996,-423.938,-423.938	0/1:134:70,55,0,0:70:2521:55,0,0:1999,0,0:-136.63,0,-182.958,-157.702,-199.515,-357.162,-157.702,-199.515,-357.162,-357.162	0/1:177:84,80,0,0:84:2977:80,0,0:2740,0,0:-189.207,0,-211.736,-214.493,-235.819,-450.25,-214.493,-235.819,-450.25,-450.25	0/1:147:76,66,0,0:76:2688:66,0,0:2341,0,0:-161.008,0,-193.192,-183.887,-213.06,-396.789,-183.887,-213.06,-396.789,-396.789	0/1:68:32,33,0,0:32:1166:33,0,0:1161,0,0:-81.8446,0,-82.2969,-91.4775,-92.2309,-183.686,-91.4775,-92.2309,-183.686,-183.686	0/1:119:62,51,0,0:62:2242:51,0,0:1789,0,0:-121.958,0,-162.019,-140.622,-177.372,-317.996,-140.622,-177.372,-317.996,-317.996	0/1:97:44,45,0,0:44:1588:45,0,0:1551,0,0:-107.814,0,-112.067,-121.059,-125.613,-246.68,-121.059,-125.613,-246.68,-246.68	0/1:178:83,79,0,0:83:2990:79,0,0:2731,0,0:-188.271,0,-212.859,-213.257,-236.64,-449.877,-213.257,-236.64,-449.877,-449.877	0/1:39:20,15,0,0:20:720:15,0,0:543,0,0:-36.8261,0,-52.5375,-42.8467,-57.0529,-99.8496,-42.8467,-57.0529,-99.8496,-99.8496	0/1:128:66,59,0,0:66:2351:59,0,0:2051,0,0:-141.312,0,-168.326,-161.18,-186.086,-347.22,-161.18,-186.086,-347.22,-347.22	0/1:135:77,46,1,0:77:2779:46,1,0:1640,37,0:-106.021,0,-206.078,-126.279,-217.004,-345.871,-129.201,-219.925,-346.172,-349.093	0/1:68:33,32,0,0:33:1193:32,0,0:1110,0,0:-77.3316,0,-84.7723,-87.2656,-94.4053,-181.683,-87.2656,-94.4053,-181.683,-181.683	0/0:206:190,5,0,0:190:6886:5,0,0:161,0,0:0,-44.5549,-587.745,-57.1957,-589.25,-601.896,-57.1957,-589.25,-601.896,-601.896	0/1:84:49,26,0,0:49:1763:26,0,0:916,0,0:-57.4542,0,-131.664,-72.2047,-139.491,-211.697,-72.2047,-139.491,-211.697,-211.697	0/1:86:9,73,0,0:9:324:73,0,0:2627,0,0:-204.227,0,-3.64628,-206.936,-25.6215,-232.58,-206.936,-25.6215,-232.58,-232.58	0/1:40:16,21,0,0:16:587:21,0,0:727,0,0:-52.2441,0,-40.1363,-57.0606,-46.4579,-103.46,-57.0606,-46.4579,-103.46,-103.46	1/1:92:7,73,0,0:7:251:73,0,0:2603,0,0:-205.027,-2.08044,0,-207.134,-21.9752,-227.009,-207.134,-21.9752,-227.009,-227.009	0/1:93:54,33,0,0:54:1954:33,0,0:1201,0,0:-78.4971,0,-144.67,-94.7527,-154.604,-249.353,-94.7527,-154.604,-249.353,-249.353	0/0:73:69,0,0,0:69:2439:0,0,0:0,0,0:0,-20.7711,-214.009,-20.7711,-214.009,-214.009,-20.7711,-214.009,-214.009,-214.009	0/0:76:67,1,0,0:67:2362:1,0,0:37,0,0:0,-17.2267,-203.165,-20.169,-203.466,-206.388,-20.169,-203.466,-206.388,-206.388	0/0:89:83,0,0,0:83:2914:0,0,0:0,0,0:0,-24.9855,-254.899,-24.9855,-254.899,-254.899,-24.9855,-254.899,-254.899,-254.899	0/0:84:81,1,0,0:81:2868:1,0,0:37,0,0:0,-21.4513,-248.3,-24.3834,-248.601,-251.523,-24.3834,-248.601,-251.523,-251.523	0/0:100:94,1,0,0:94:3326:1,0,0:37,0,0:0,-25.3504,-286.692,-28.2968,-286.993,-289.914,-28.2968,-286.993,-289.914,-289.914	0/0:69:64,2,0,0:64:2265:2,0,0:74,0,0:0,-13.3738,-192.284,-19.2659,-192.886,-198.729,-19.2659,-192.886,-198.729,-198.729	0/0:120:110,1,0,0:110:3915:1,0,0:37,0,0:0,-30.1767,-339.896,-33.1133,-340.197,-343.119,-33.1133,-340.197,-343.119,-343.119	0/0:103:96,2,0,0:96:3415:2,0,0:62,0,0:0,-24.0102,-293.272,-28.8989,-293.874,-298.736,-28.8989,-293.874,-298.736,-298.736	0/0:69:67,1,0,0:67:2391:1,0,0:37,0,0:0,-17.1433,-205.491,-20.169,-205.792,-208.714,-20.169,-205.792,-208.714,-208.714	0/0:84:80,0,0,0:80:2839:0,0,0:0,0,0:0,-24.0824,-248.884,-24.0824,-248.884,-248.884,-24.0824,-248.884,-248.884,-248.884	0/0:144:137,1,0,0:137:4784:1,0,0:25,0,0:0,-39.3036,-418.126,-41.2411,-418.427,-420.368,-41.2411,-418.427,-420.368,-420.368	0/0:156:144,5,0,0:144:5098:5,0,0:159,0,0:0,-30.9792,-433.045,-43.3483,-434.55,-446.924,-43.3483,-434.55,-446.924,-446.924	0/0:178:169,1,0,0:169:5972:1,0,0:37,0,0:0,-47.9413,-518.758,-50.8741,-519.059,-521.981,-50.8741,-519.059,-521.981,-521.981	0/0:91:84,1,0,0:84:2991:1,0,0:37,0,0:0,-22.3456,-258.143,-25.2865,-258.444,-261.366,-25.2865,-258.444,-261.366,-261.366	1/1:82:1,78,0,0:1:33:78,0,0:2569,0,0:-221.003,-20.8495,0,-221.304,-23.4803,-223.927,-221.304,-23.4803,-223.927,-223.927
chromosomeXII	910546	C	G	1223.42	AB=0.565217;ABP=6.40913;AC=1;AF=0.0102041;AN=98;AO=52;CIGAR=1X;DP=4497;DPB=4497;DPRA=1.0025;EPP=5.68288;EPPR=17.6774;GTI=0;LEN=1;MEANALT=1;MQM=42;MQMR=41.8892;NS=49;NUMALT=1;ODDS=22.7767;PAIRED=0.846154;PAIREDR=0.946062;PAO=0;PQA=0;PQR=0;PRO=0;QA=1822;QR=158309;RO=4431;RPL=28;RPP=3.67845;RPPR=15.3996;RPR=24;RUN=1;SAF=32;SAP=9.02361;SAR=20;SRF=2207;SRP=3.15193;SRR=2224;TYPE=snp;technology.illumina…	GT:DP:AD:RO:QR:AO:QA:GL	0/0:133:132,0:132:4720:0:0:0,-39.736,-411.166	0/0:51:51,0:51:1863:0:0:0,-15.3525,-162.747	0/0:11:11,0:11:407:0:0:0,-3.31133,-35.8069	0/0:21:21,0:21:777:0:0:0,-6.32163,-68.0331	0/0:51:51,0:51:1825:0:0:0,-15.3525,-159.527	0/1:92:40,52:40:1352:52:1822:-131.562,0,-90.5941	0/0:98:98,0:98:3502:0:0:0,-29.5009,-304.733	0/0:41:41,0:41:1455:0:0:0,-12.3422,-127.298	0/0:51:51,0:51:1825:0:0:0,-15.3525,-159.527	0/0:202:202,0:202:7030:0:0:0,-60.8081,-612.526	0/0:64:64,0:64:2368:0:0:0,-19.2659,-206.606	0/0:226:224,0:224:7886:0:0:0,-67.4307,-686.926	0/0:170:169,0:169:5963:0:0:0,-50.8741,-519.129	0/0:40:40,0:40:1456:0:0:0,-12.0412,-127.245	0/0:61:61,0:61:2233:0:0:0,-18.3628,-194.922	0/0:50:50,0:50:1800:0:0:0,-15.0515,-157.286	0/0:144:144,0:144:5214:0:0:0,-43.3483,-454.665	0/0:27:27,0:27:973:0:0:0,-8.12781,-85.1267	0/0:102:102,0:102:3750:0:0:0,-30.7051,-327.103	0/0:72:72,0:72:2626:0:0:0,-21.6742,-229.169	0/0:27:27,0:27:987:0:0:0,-8.12781,-86.3845	0/0:132:132,0:132:4744:0:0:0,-39.736,-413.861	0/0:25:25,0:25:887:0:0:0,-7.52575,-77.6961	0/0:37:37,0:37:1295:0:0:0,-11.1381,-111.08	0/0:20:20,0:20:740:0:0:0,-6.0206,-64.8105	0/0:65:65,0:65:2329:0:0:0,-19.5669,-203.34	0/0:42:42,0:42:1542:0:0:0,-12.6433,-134.725	0/0:109:108,0:108:3884:0:0:0,-32.5112,-338.86	0/0:97:97,0:97:3339:0:0:0,-29.1999,-291.909	0/0:116:115,0:115:4079:0:0:0,-34.6184,-354.748	0/0:120:119,0:119:4277:0:0:0,-35.8226,-373.108	0/0:126:126,0:126:4432:0:0:0,-37.9298,-386.425	0/0:88:87,0:87:3081:0:0:0,-26.1896,-268.753	0/0:142:142,0:142:5108:0:0:0,-42.7463,-445.822	0/0:137:137,0:137:4935:0:0:0,-41.2411,-430.792	0/0:101:101,0:101:3601:0:0:0,-30.404,-314.399	0/0:101:101,0:101:3511:0:0:0,-30.404,-305.629	0/0:173:171,0:171:6015:0:0:0,-51.4761,-525.155	0/0:177:175,0:175:6287:0:0:0,-52.6802,-548.4	0/0:203:202,0:202:7134:0:0:0,-60.8081,-621.317	0/0:104:104,0:104:3752:0:0:0,-31.3071,-326.423	0/0:94:94,0:94:3402:0:0:0,-28.2968,-296.85
chromosomeXII	913064	A	T	1523.51	AB=0.52381;ABP=3.63072;AC=1;AF=0.0102041;AN=98;AO=69;CIGAR=1X;DP=7879;DPB=7879;DPRA=1.16265;EPP=3.79707;EPPR=70.0656;GTI=0;LEN=1;MEANALT=1;MQM=41.1449;MQMR=41.9353;NS=49;NUMALT=1;ODDS=92.4188;PAIRED=0.797101;PAIREDR=0.955681;PAO=0;PQA=0;PQR=0;PRO=0;QA=2355;QR=283577;RO=7807;RPL=34;RPP=3.04177;RPPR=11.9223;RPR=35;RUN=1;SAF=29;SAP=6.81824;SAR=40;SRF=3456;SRP=225.811;SRR=4351;TYPE=snp;technology.ill…	GT:DP:AD:RO:QR:AO:QA:GL	0/0:168:168,0:168:5980:0:0:0,-50.573,-520.862	0/0:230:230,0:230:8374:0:0:0,-69.2369,-730.227	0/0:86:86,0:86:3170:0:0:0,-25.8886,-276.522	0/0:110:110,0:110:4034:0:0:0,-33.1133,-349.564	0/0:144:144,0:144:5242:0:0:0,-43.3483,-457.275	0/1:126:60,66:60:2148:66:2322:-161.545,0,-149.841	0/0:123:123,0:123:4415:0:0:0,-37.0267,-383.185	0/0:113:113,0:113:4133:0:0:0,-34.0164,-359.42	0/0:150:150,0:150:5512:0:0:0,-45.1545,-480.433	0/0:217:217,0:217:7743:0:0:0,-65.3235,-674.06	0/0:308:307,1:307:11209:1:11:0,-91.6176,-974.884	0/0:219:219,0:219:7853:0:0:0,-65.9256,-683.965	0/0:185:185,0:185:6705:0:0:0,-55.6905,-584.612	0/0:126:126,0:126:4638:0:0:0,-37.9298,-402.229	0/0:242:242,0:242:8856:0:0:0,-72.8493,-772.062	0/0:179:179,0:179:6525:0:0:0,-53.8844,-569.087	0/0:340:340,0:340:12406:0:0:0,-102.35,-1081.5	0/0:88:88,0:88:3244:0:0:0,-26.4906,-282.967	0/0:274:274,0:274:10102:0:0:0,-82.4822,-876.742	0/0:162:162,0:162:5920:0:0:0,-48.7669,-516.213	0/0:154:154,0:154:5624:0:0:0,-46.3586,-490.483	0/0:318:318,0:318:11594:0:0:0,-95.7275,-1008.63	0/0:158:158,0:158:5834:0:0:0,-47.5627,-508.551	0/0:175:175,0:175:6415:0:0:0,-52.6802,-559.412	0/0:88:88,0:88:3180:0:0:0,-26.4906,-277.514	0/0:201:201,0:201:7323:0:0:0,-60.507,-637.291	0/0:242:242,0:242:8882:0:0:0,-72.8493,-773.128	0/0:101:101,0:101:3577:0:0:0,-30.404,-312.539	0/0:93:93,0:93:3391:0:0:0,-27.9958,-295.863	0/0:94:94,0:94:3356:0:0:0,-28.2968,-293.197	0/0:108:108,0:108:3960:0:0:0,-32.5112,-345.457	0/0:138:138,0:138:4962:0:0:0,-41.5421,-433.255	0/0:75:75,0:75:2665:0:0:0,-22.5772,-232.946	0/0:130:130,0:130:4588:0:0:0,-39.1339,-400.82	0/0:121:120,1:120:4344:1:11:0,-35.3249,-376.954	0/0:98:97,0:97:3439:0:0:0,-29.1999,-300.245	0/0:102:102,0:102:3690:0:0:0,-30.7051,-322.196	0/0:176:176,0:176:6340:0:0:0,-52.9813,-552.179	0/0:223:223,0:223:8103:0:0:0,-67.1297,-706.637	0/0:231:231,0:231:8327:0:0:0,-69.5379,-726.482	0/0:98:98,0:98:3512:0:0:0,-29.5009,-306.524	0/0:87:87,0:87:3171:0:0:0,-26.1896,-276.8
chromosomeXII	913439	G	T	1512.31	AB=0.521008;ABP=3.46649;AC=1;AF=0.0102041;AN=98;AO=67;CIGAR=1X;DP=7016;DPB=7016;DPRA=1.18396;EPP=3.82055;EPPR=61.5982;GTI=0;LEN=1;MEANALT=1;MQM=41.9701;MQMR=41.9672;NS=49;NUMALT=1;ODDS=76.5961;PAIRED=0.925373;PAIREDR=0.95726;PAO=0;PQA=0;PQR=0;PRO=0;QA=2335;QR=251453;RO=6949;RPL=38;RPP=5.63551;RPPR=32.4619;RPR=29;RUN=1;SAF=31;SAP=3.82055;SAR=36;SRF=3262;SRP=59.4533;SRR=3687;TYPE=snp;technology.ill…	GT:DP:AD:RO:QR:AO:QA:GL	0/0:176:176,0:176:6288:0:0:0,-52.9813,-548.793	0/0:178:178,0:178:6386:0:0:0,-53.5833,-557.2	0/0:61:61,0:61:2157:0:0:0,-18.3628,-188.536	0/0:81:81,0:81:2959:0:0:0,-24.3834,-258.173	0/0:93:93,0:93:3365:0:0:0,-27.9958,-293.628	0/1:119:57,62:57:2085:62:2246:-160.358,0,-146.209	0/0:117:117,0:117:4257:0:0:0,-35.2205,-371.41	0/0:77:77,0:77:2763:0:0:0,-23.1793,-241.355	0/0:121:121,0:121:4365:0:0:0,-36.4246,-380.713	0/0:211:211,0:211:7557:0:0:0,-63.5173,-657.978	0/0:195:195,0:195:7105:0:0:0,-58.7008,-619.309	0/0:238:238,0:238:8566:0:0:0,-71.6451,-746.867	0/0:194:194,0:194:7092:0:0:0,-58.3998,-618.254	0/0:108:108,0:108:3922:0:0:0,-32.5112,-342.189	0/0:189:189,0:189:6865:0:0:0,-56.8947,-598.278	0/0:140:140,0:140:5116:0:0:0,-42.1442,-446.023	0/0:291:291,0:291:10719:0:0:0,-87.5997,-934.115	0/0:63:63,0:63:2307:0:0:0,-18.9649,-201.419	0/0:219:219,0:219:7925:0:0:0,-65.9256,-689.731	0/0:163:163,0:163:5855:0:0:0,-49.0679,-510.822	0/0:106:106,0:106:3798:0:0:0,-31.9092,-331.546	0/0:311:311,0:311:11373:0:0:0,-93.6203,-991.122	0/0:102:102,0:102:3774:0:0:0,-30.7051,-328.963	0/0:126:126,0:126:4624:0:0:0,-37.9298,-403.192	0/0:67:67,0:67:2479:0:0:0,-20.169,-216.274	0/0:133:132,1:132:4822:1:37:0,-36.4563,-416.985	0/0:134:134,0:134:4848:0:0:0,-40.338,-423.087	0/0:106:106,0:106:3810:0:0:0,-31.9092,-332.579	0/0:111:111,0:111:3993:0:0:0,-33.4143,-348.42	0/0:125:125,0:125:4477:0:0:0,-37.6287,-390.866	0/0:132:132,0:132:4776:0:0:0,-39.736,-416.914	0/0:159:159,0:159:5707:0:0:0,-47.8638,-497.879	0/0:93:93,0:93:3313:0:0:0,-27.9958,-289.157	0/0:150:149,1:149:5315:1:11:0,-44.0548,-462.915	0/0:158:158,0:158:5634:0:0:0,-47.5627,-491.765	0/0:103:103,0:103:3725:0:0:0,-31.0061,-325.146	0/0:122:122,0:122:4390:0:0:0,-36.7257,-383.161	0/0:200:200,0:200:7190:0:0:0,-60.206,-625.14	0/0:199:198,1:198:7112:1:11:0,-58.8053,-619.3	0/0:231:229,2:229:8313:2:30:0,-66.6903,-722.144	0/0:108:108,0:108:3856:0:0:0,-32.5112,-336.362	0/0:107:107,0:107:3899:0:0:0,-32.2102,-340.272
chromosomeXII	915686	CCT	ACC	948.224	AB=0.422018;ABP=8.76769;AC=1;AF=0.0102041;AN=98;AO=46;CIGAR=1X1M1X;DP=5464;DPB=5464.33;DPRA=0.977031;EPP=15.095;EPPR=470.745;GTI=0;LEN=3;MEANALT=1;MQM=40.9565;MQMR=41.8202;NS=49;NUMALT=1;ODDS=46.5257;PAIRED=0.891304;PAIREDR=0.952275;PAO=1;PQA=37;PQR=0;PRO=0;QA=1585;QR=190268;RO=5385;RPL=25;RPP=3.76559;RPPR=61.5457;RPR=21;RUN=1;SAF=24;SAP=3.19912;SAR=22;SRF=2480;SRP=75.8464;SRR=2905;TYPE=complex;t…	GT:DP:AD:RO:QR:AO:QA:GL	0/0:179:177,0:177:6194:0:0:0,-53.2823,-542.572	0/0:111:111,0:111:3976:0:0:0,-33.4143,-346.749	0/0:27:27,0:27:979:0:0:0,-8.12781,-85.8679	0/0:28:28,0:28:980:0:0:0,-8.42884,-86.208	0/0:74:74,0:74:2668:0:0:0,-22.2762,-232.342	0/1:109:63,46:63:2239:46:1585:-104.506,0,-162.973	0/0:130:129,0:129:4469:0:0:0,-38.8329,-389.912	0/0:51:51,0:51:1794:0:0:0,-15.3525,-157.4	0/0:62:62,0:62:2211:0:0:0,-18.6639,-193.743	0/0:216:213,0:213:7373:0:0:0,-64.1194,-640.474	0/0:100:100,0:100:3576:0:0:0,-30.103,-311.966	0/0:239:238,0:238:8382:0:0:0,-71.6451,-732.3	0/0:193:192,0:192:6708:0:0:0,-57.7978,-579.373	0/0:65:65,0:65:2313:0:0:0,-19.5669,-202.708	0/0:96:96,0:96:3412:0:0:0,-28.8989,-297.603	0/0:80:79,0:79:2845:0:0:0,-23.7814,-248.625	0/0:209:209,0:209:7468:0:0:0,-62.9153,-651.563	0/0:40:40,0:40:1429:0:0:0,-12.0412,-125.271	0/0:150:150,0:150:5380:0:0:0,-45.1545,-470.731	0/0:87:87,0:87:3147:0:0:0,-26.1896,-275.053	0/0:47:47,0:47:1715:0:0:0,-14.1484,-150.023	0/0:181:180,0:180:6472:0:0:0,-54.1854,-564.68	0/0:51:51,0:51:1795:0:0:0,-15.3525,-157.415	0/0:38:38,0:38:1380:0:0:0,-11.4391,-120.778	0/0:25:25,0:25:921:0:0:0,-7.52575,-80.6233	0/0:77:77,0:77:2806:0:0:0,-23.1793,-245.094	0/0:78:78,0:78:2811:0:0:0,-23.4803,-245.768	0/0:94:92,0:92:3227:0:0:0,-27.6948,-282.699	0/0:118:117,0:117:4091:0:0:0,-35.2205,-358.436	0/0:123:123,0:123:4310:0:0:0,-37.0267,-375.377	0/0:119:118,0:118:4159:0:0:0,-35.5215,-364.275	0/0:176:175,0:175:6173:0:0:0,-52.6802,-538.93	0/0:71:69,0:69:2387:0:0:0,-20.7711,-209.519	0/0:156:155,0:155:5435:0:0:0,-46.6596,-472.446	0/0:162:161,0:161:5642:0:0:0,-48.4658,-494.421	0/0:107:105,0:105:3710:0:0:0,-31.6081,-323.859	0/0:131:131,0:131:4516:0:0:0,-39.4349,-395.513	0/0:169:168,0:168:5837:0:0:0,-50.573,-510.983	0/0:208:207,0:207:7246:0:0:0,-62.3132,-632.741	0/0:198:195,0:195:6883:0:0:0,-58.7008,-602.512	0/0:107:106,0:106:3742:0:0:0,-31.9092,-325.039	0/0:120:119,0:119:4178:0:0:0,-35.8226,-365.877
chromosomeXII	916142	TA	TCC	472.886	AB=0.446154;ABP=4.64726;AC=1;AF=0.0102041;AN=98;AO=29;CIGAR=1M1I1X;DP=4027;DPB=4042;DPRA=0.787481;EPP=6.67934;EPPR=51.7015;GTI=0;LEN=3;MEANALT=2;MQM=34.2759;MQMR=40.5227;NS=49;NUMALT=1;ODDS=40.3563;PAIRED=0.655172;PAIREDR=0.828192;PAO=0;PQA=0;PQR=0;PRO=1;QA=1041;QR=141630;RO=3987;RPL=19;RPP=9.07545;RPPR=359.466;RPR=10;RUN=1;SAF=11;SAP=6.67934;SAR=18;SRF=1517;SRP=497.656;SRR=2470;TYPE=complex;tech…	GT:DP:AD:RO:QR:AO:QA:GL	0/0:80:80,0:80:2728:0:0:0,-24.0824,-227.02	0/0:83:83,0:83:3035:0:0:0,-24.9855,-258.823	0/0:32:32,0:32:1153:0:0:0,-9.63296,-99.7938	0/0:27:27,0:27:981:0:0:0,-8.12781,-82.7878	0/0:62:62,0:62:2264:0:0:0,-18.6639,-193.032	0/1:65:34,29:34:1188:29:1041:-57.0708,0,-78.883	0/0:90:90,0:90:3163:0:0:0,-27.0927,-270.593	0/0:49:49,0:49:1770:0:0:0,-14.7505,-150.266	0/0:56:56,0:56:2036:0:0:0,-16.8577,-173.077	0/0:160:160,0:160:5651:0:0:0,-48.1648,-485.136	0/0:98:98,0:98:3520:0:0:0,-29.5009,-301.887	0/0:187:185,0:185:6595:0:0:0,-55.6905,-562.507	0/0:139:139,0:139:4894:0:0:0,-41.8432,-417.057	0/0:51:51,0:51:1869:0:0:0,-15.3525,-162.134	0/0:79:79,0:79:2861:0:0:0,-23.7814,-243.281	0/0:54:54,0:54:1973:0:0:0,-16.2556,-167.96	0/0:146:146,0:146:5286:0:0:0,-43.9504,-455.663	0/0:36:36,0:36:1301:0:0:0,-10.8371,-113.909	0/0:123:123,0:123:4465:0:0:0,-37.0267,-382.5	0/0:92:92,0:92:3286:0:0:0,-27.6948,-276.286	0/0:39:39,0:39:1425:0:0:0,-11.7402,-124.649	0/0:170:170,0:170:6118:0:0:0,-51.1751,-534.439	0/0:44:44,0:44:1598:0:0:0,-13.2453,-137.666	0/0:38:38,0:38:1394:0:0:0,-11.4391,-113.28	0/0:20:20,0:20:715:0:0:0,-6.0206,-61.6149	0/0:55:55,0:55:1979:0:0:0,-16.5566,-157.261	0/0:58:58,0:58:2076:0:0:0,-17.4597,-179.205	0/0:50:50,0:50:1749:0:0:0,-15.0515,-149.306	0/0:64:64,0:64:2250:0:0:0,-19.2659,-188.035	0/0:72:72,0:72:2482:0:0:0,-21.6742,-202.078	0/0:102:102,0:102:3518:0:0:0,-30.7051,-308.515	0/0:100:99,0:99:3507:0:0:0,-29.802,-293.796	0/0:79:79,0:79:2776:0:0:0,-23.7814,-243.27	0/0:83:82,0:82:2874:0:0:0,-24.6845,-234.981	0/0:127:127,0:127:4432:0:0:0,-38.2308,-388.23	0/0:78:78,0:78:2697:0:0:0,-23.4803,-220.749	0/0:66:65,0:65:2213:0:0:0,-19.5669,-185.193	0/0:137:137,0:137:4813:0:0:0,-41.2411,-410.86	0/0:160:158,0:158:5586:0:0:0,-47.5627,-474.359	0/0:139:139,0:139:4847:0:0:0,-41.8432,-418.036	0/0:99:99,0:99:3435:0:0:0,-29.802,-300.851	0/0:62:62,0:62:2158:0:0:0,-18.6639,-167.194
chromosomeXII	917610	G	A	1375.79	AB=0.553398;ABP=5.56125;AC=1;AF=0.0102041;AN=98;AO=57;CIGAR=1X;DP=5879;DPB=5879;DPRA=0.855956;EPP=9.44853;EPPR=4.22356;GTI=0;LEN=1;MEANALT=1;MQM=40.5614;MQMR=41.6119;NS=49;NUMALT=1;ODDS=53.7543;PAIRED=0.701754;PAIREDR=0.950817;PAO=0;PQA=0;PQR=0;PRO=0;QA=2089;QR=210047;RO=5815;RPL=27;RPP=3.35316;RPPR=14.1866;RPR=30;RUN=1;SAF=28;SAP=3.0484;SAR=29;SRF=2559;SRP=184.424;SRR=3256;TYPE=snp;technology.il…	GT:DP:AD:RO:QR:AO:QA:GL	0/0:137:137,0:137:4931:0:0:0,-41.2411,-420.899	0/0:142:142,0:142:5152:0:0:0,-42.7463,-449.098	0/0:49:49,0:49:1801:0:0:0,-14.7505,-157.129	0/0:53:53,0:53:1899:0:0:0,-15.9546,-165.972	0/0:84:84,0:84:3060:0:0:0,-25.2865,-263.439	0/1:103:46,57:46:1628:57:2089:-146.483,0,-111.269	0/0:108:108,0:108:3834:0:0:0,-32.5112,-329.997	0/0:63:63,0:63:2269:0:0:0,-18.9649,-198.046	0/0:95:95,0:95:3455:0:0:0,-28.5978,-296.485	0/0:170:170,0:170:6046:0:0:0,-51.1751,-523.974	0/0:167:167,0:167:6079:0:0:0,-50.272,-528.598	0/0:212:210,0:210:7520:0:0:0,-63.2163,-650.336	0/0:183:182,0:182:6586:0:0:0,-54.7875,-566.648	0/0:102:102,0:102:3750:0:0:0,-30.7051,-325.711	0/0:138:138,0:138:5006:0:0:0,-41.5421,-436.48	0/0:114:114,0:114:4108:0:0:0,-34.3174,-356.416	0/0:214:214,0:214:7844:0:0:0,-64.4204,-674.228	0/0:54:54,0:54:1960:0:0:0,-16.2556,-169.938	0/0:176:176,0:176:6402:0:0:0,-52.9813,-552.378	0/0:129:129,0:129:4723:0:0:0,-38.8329,-408.185	0/0:63:63,0:63:2295:0:0:0,-18.9649,-199.298	0/0:235:235,0:235:8595:0:0:0,-70.742,-741.782	0/0:71:71,0:71:2567:0:0:0,-21.3731,-222.966	0/0:77:77,0:77:2787:0:0:0,-23.1793,-243.319	0/0:40:40,0:40:1480:0:0:0,-12.0412,-128.954	0/0:100:100,0:100:3664:0:0:0,-30.103,-317.17	0/0:120:120,0:120:4330:0:0:0,-36.1236,-376.783	0/0:103:103,0:103:3711:0:0:0,-31.0061,-323.377	0/0:115:115,0:115:4117:0:0:0,-34.6184,-359.138	0/0:113:112,0:112:4044:0:0:0,-33.7154,-348.568	0/0:133:132,0:132:4722:0:0:0,-39.736,-411.814	0/0:119:119,0:119:4219:0:0:0,-35.8226,-364.198	0/0:64:64,0:64:2318:0:0:0,-19.2659,-202.405	0/0:128:128,0:128:4612:0:0:0,-38.5318,-396.036	0/0:146:145,0:145:5231:0:0:0,-43.6493,-456.462	0/0:89:89,0:89:3193:0:0:0,-26.7917,-278.722	0/0:111:111,0:111:4007:0:0:0,-33.4143,-346.854	0/0:195:195,0:195:6903:0:0:0,-58.7008,-600.917	0/0:189:189,0:189:6717:0:0:0,-56.8947,-585.962	0/0:174:174,0:174:6188:0:0:0,-52.3792,-535.47	0/0:100:100,0:100:3624:0:0:0,-30.103,-313.558	0/0:115:115,0:115:4155:0:0:0,-34.6184,-355.418
chromosomeXII	919376	G	A	849.45	AB=0.5;ABP=3.0103;AC=1;AF=0.0102041;AN=98;AO=40;CIGAR=1X;DP=5437;DPB=5437;DPRA=1.03331;EPP=6.48466;EPPR=124.549;GTI=0;LEN=1;MEANALT=1;MQM=39.625;MQMR=36.7055;NS=49;NUMALT=1;ODDS=48.6052;PAIRED=0.825;PAIREDR=0.950046;PAO=0;PQA=0;PQR=0;PRO=0;QA=1442;QR=193219;RO=5385;RPL=19;RPP=3.22745;RPPR=5.40114;RPR=21;RUN=1;SAF=17;SAP=4.96463;SAR=23;SRF=2860;SRP=48.2644;SRR=2525;TYPE=snp;technology.illumina=1	GT:DP:AD:RO:QR:AO:QA:GL	0/0:119:119,0:119:4255:0:0:0,-35.8226,-362.887	0/0:105:105,0:105:3797:0:0:0,-31.6081,-327.14	0/0:24:24,0:24:888:0:0:0,-7.22472,-77.3396	0/0:37:36,0:36:1306:0:0:0,-10.8371,-113.399	0/0:67:67,0:67:2455:0:0:0,-20.169,-213.949	0/1:78:39,39:39:1327:39:1405:-94.4482,0,-91.4142	0/0:118:118,0:118:4192:0:0:0,-35.5215,-325.637	0/0:57:57,0:57:2097:0:0:0,-17.1587,-159.543	0/0:73:73,0:73:2689:0:0:0,-21.9752,-199.072	0/0:182:182,0:182:6414:0:0:0,-54.7875,-486.314	0/0:139:139,0:139:5045:0:0:0,-41.8432,-396.844	0/0:237:236,0:236:8352:0:0:0,-71.0431,-626.758	0/0:211:210,0:210:7522:0:0:0,-63.2163,-570.537	0/0:71:70,0:70:2540:0:0:0,-21.0721,-191.113	0/0:134:134,0:134:4922:0:0:0,-40.338,-370.446	0/0:74:74,0:74:2688:0:0:0,-22.2762,-207.625	0/0:191:191,0:191:6955:0:0:0,-57.4967,-512.541	0/0:54:54,0:54:1950:0:0:0,-16.2556,-136.354	0/0:151:150,1:150:5452:1:37:0,-41.9319,-402.072	0/0:118:118,0:118:4306:0:0:0,-35.5215,-316.682	0/0:64:64,0:64:2318:0:0:0,-19.2659,-170.639	0/0:216:216,0:216:7770:0:0:0,-65.0225,-565.176	0/0:46:46,0:46:1654:0:0:0,-13.8474,-131.591	0/0:51:51,0:51:1851:0:0:0,-15.3525,-161.404	0/0:21:21,0:21:753:0:0:0,-6.32163,-61.3982	0/0:83:83,0:83:3033:0:0:0,-24.9855,-258.431	0/0:75:75,0:75:2737:0:0:0,-22.5772,-215.591	0/0:102:102,0:102:3638:0:0:0,-30.7051,-292.443	0/0:111:111,0:111:3945:0:0:0,-33.4143,-309.272	0/0:113:112,0:112:3904:0:0:0,-33.7154,-255.85	0/0:104:104,0:104:3722:0:0:0,-31.3071,-324.879	0/0:134:134,0:134:4832:0:0:0,-40.338,-373.989	0/0:78:78,0:78:2738:0:0:0,-23.4803,-239.086	0/0:144:142,0:142:5054:0:0:0,-42.7463,-345.868	0/0:119:118,0:118:4218:0:0:0,-35.5215,-368.195	0/0:99:99,0:99:3461:0:0:0,-29.802,-267.846	0/0:102:102,0:102:3664:0:0:0,-30.7051,-278.679	0/0:180:178,0:178:6350:0:0:0,-53.5833,-499.367	0/0:217:215,0:215:7771:0:0:0,-64.7214,-603.995	0/0:224:224,0:224:7940:0:0:0,-67.4307,-620.037	0/0:113:113,0:113:4005:0:0:0,-34.0164,-302.139	0/0:93:93,0:93:3319:0:0:0,-27.9958,-279.974
chromosomeXII	919468	CT	TG	1155.51	AB=0.515152;ABP=3.20771;AC=1;AF=0.0102041;AN=98;AO=51;CIGAR=2X;DP=5909;DPB=5909;DPRA=0.8179;EPP=4.07475;EPPR=8.72165;GTI=0;LEN=2;MEANALT=1;MQM=38.8824;MQMR=38.8823;NS=49;NUMALT=1;ODDS=62.3933;PAIRED=0.901961;PAIREDR=0.95792;PAO=0;PQA=0;PQR=0;PRO=0;QA=1863;QR=210427;RO=5846;RPL=20;RPP=8.16222;RPPR=32.5492;RPR=31;RUN=1;SAF=26;SAP=3.05288;SAR=25;SRF=3549;SRP=585.253;SRR=2297;TYPE=complex;technology.…	GT:DP:AD:RO:QR:AO:QA:GL	0/0:118:118,0:118:4213:0:0:0,-35.5215,-361.544	0/0:127:126,0:126:4575:0:0:0,-37.9298,-393.988	0/0:46:46,0:46:1635:0:0:0,-13.8474,-142.168	0/0:54:54,0:54:1942:0:0:0,-16.2556,-169.574	0/0:90:90,0:90:3243:0:0:0,-27.0927,-280.791	0/1:99:48,51:48:1696:51:1863:-124.592,0,-116.736	0/0:107:105,0:105:3728:0:0:0,-31.6081,-292.374	0/0:69:69,0:69:2510:0:0:0,-20.7711,-207.517	0/0:98:98,0:98:3558:0:0:0,-29.5009,-289.204	0/0:181:181,0:181:6421:0:0:0,-54.4864,-516.775	0/0:165:165,0:165:6020:0:0:0,-49.6699,-497.695	0/0:243:243,0:243:8774:0:0:0,-73.1503,-693.318	0/0:203:203,0:203:7316:0:0:0,-61.1091,-600.048	0/0:83:83,0:83:3034:0:0:0,-24.9855,-251.141	0/0:156:156,0:156:5631:0:0:0,-46.9607,-457.641	0/0:102:102,0:102:3712:0:0:0,-30.7051,-304.582	0/0:205:205,0:205:7441:0:0:0,-61.7111,-613.294	0/0:49:49,0:49:1764:0:0:0,-14.7505,-144.044	0/0:189:189,0:189:6864:0:0:0,-56.8947,-548.926	0/0:141:141,0:141:5078:0:0:0,-42.4452,-408.153	0/0:75:75,0:75:2695:0:0:0,-22.5772,-223.56	0/0:226:226,0:226:8203:0:0:0,-68.0328,-655.33	0/0:76:76,0:76:2788:0:0:0,-22.8783,-233.625	0/0:95:95,0:95:3473:0:0:0,-28.5978,-299.4	0/0:53:53,0:53:1882:0:0:0,-15.9546,-157.668	0/0:124:124,0:124:4476:0:0:0,-37.3277,-381.629	0/0:115:115,0:115:4195:0:0:0,-34.6184,-355.091	0/0:97:97,0:97:3420:0:0:0,-29.1999,-288.091	0/0:96:96,0:96:3428:0:0:0,-28.8989,-285.555	0/0:104:104,0:104:3665:0:0:0,-31.3071,-278.233	0/0:100:99,0:99:3583:0:0:0,-29.802,-311.895	0/0:135:135,0:135:4846:0:0:0,-40.639,-396.518	0/0:83:83,0:83:2971:0:0:0,-24.9855,-259.85	0/0:135:135,0:135:4827:0:0:0,-40.639,-367.027	0/0:115:114,0:114:4077:0:0:0,-34.3174,-356.49	0/0:93:92,0:92:3243:0:0:0,-27.6948,-266.109	0/0:98:98,0:98:3545:0:0:0,-29.5009,-290.876	0/0:165:164,0:164:5849:0:0:0,-49.3689,-479.818	0/0:217:215,0:215:7713:0:0:0,-64.7214,-628.748	0/0:230:229,0:229:8214:0:0:0,-68.9359,-677.488	0/0:99:99,0:99:3558:0:0:0,-29.802,-295.504	0/0:102:102,0:102:3606:0:0:0,-30.7051,-298.49
chromosomeXII	919883	GTTTTTTTTTTTTTTTAAATA	GTTTTTTTTATTTATTTAAAATA,GTTTTTTTTTTTAAAATA,GTTTTTTTTTTTTTTTTTTTAAATA	62113.1	AB=0.498447,0.494758,0.248276;ABP=3.05753,3.71601,82.8157;AC=40,33,2;AF=0.408163,0.336735,0.0204082;AN=98;AO=1666,1617,36;CIGAR=9M1X3M1X2M2I5M,1M3D11M1X5M,1M4I20M;DP=4465;DPB=4418.1;DPRA=0.97736,1.22369,0.880567;EPP=3.03115,7.37339,3.9754;EPPR=15.0001;GTI=0;LEN=23,18,4;MEANALT=4.27273,5.41935,9.5;MQM=31.7269,27.9814,36.4722;MQMR=41.8364;NS=49;NUMALT=3;ODDS=2.50346;PAIRED=0.959784,0.950526,0.86111…	GT:DP:AD:RO:QR:AO:QA:GL	0/1:101:38,48,0,0:38:1335:48,0,0:1359,0,0:-86.5242,0,-89.3162,-97.9634,-103.766,-201.703,-97.9634,-103.766,-201.703,-201.703	0/1:79:21,55,0,0:21:754:55,0,0:1476,0,0:-98.7874,0,-43.2394,-105.109,-59.796,-164.84,-105.109,-59.796,-164.84,-164.84	0/1:20:4,13,0,0:4:141:13,0,0:378,0,0:-26.45,0,-7.25911,-27.6541,-11.1725,-38.8445,-27.6541,-11.1725,-38.8445,-38.8445	0/1:18:8,10,0,0:8:283:10,0,0:266,0,0:-16.8235,0,-19.6904,-19.2317,-22.7007,-41.6736,-19.2317,-22.7007,-41.6736,-41.6736	0/1:62:13,41,0,0:13:466:41,0,0:1317,0,0:-95.0081,0,-24.5705,-98.9215,-36.9127,-135.796,-98.9215,-36.9127,-135.796,-135.796	1/3:70:0,38,0,18:0:0:38,0,18:1204,0,456:-123.98,-33.664,-22.2249,-123.98,-33.664,-123.98,-90.3445,0,-90.3445,-84.9259	1/2:100:0,44,55,0:0:0:44,55,0:1398,1321,0:-197.381,-92.0984,-78.8531,-105.045,0,-88.4884,-197.381,-92.0984,-105.045,-197.381	1/2:56:0,23,31,0:0:0:23,31,0:707,719,0:-101.165,-48.1337,-41.21,-52.9845,0,-43.6525,-101.165,-48.1337,-52.9845,-101.165	1/2:66:0,30,34,0:0:0:30,34,0:885,802,0:-119.803,-54.9178,-45.8869,-64.6974,0,-54.4624,-119.803,-54.9178,-64.6974,-119.803	1/2:135:0,64,65,0:0:0:64,65,0:2036,1563,0:-261.719,-108.149,-88.8831,-153.411,0,-133.845,-261.719,-108.149,-153.411,-261.719	1/2:119:0,61,57,0:0:0:61,57,0:1882,1396,0:-236.285,-96.2006,-77.8377,-139.506,0,-122.347,-236.285,-96.2006,-139.506,-236.285	1/2:190:0,91,89,0:0:0:91,89,0:2751,1984,0:-338.239,-134.531,-107.137,-203.654,0,-176.862,-338.239,-134.531,-203.654,-338.239	1/2:137:0,80,53,0:0:0:80,53,0:2332,1229,0:-256.138,-85.2443,-61.1619,-170.794,0,-154.839,-256.138,-85.2443,-170.794,-256.138	1/2:60:1,24,33,0:1:35:24,33,0:662,848,0:-104.693,-57.0641,-52.6203,-45.1388,0,-37.986,-104.994,-59.845,-47.92,-107.774	1/2:113:0,49,60,0:0:0:49,60,0:1311,1374,0:-185.592,-92.7407,-77.9902,-92.6909,0,-74.6291,-185.592,-92.7407,-92.6909,-185.592	1/2:78:0,39,35,0:0:0:39,35,0:1045,828,0:-130.605,-56.1814,-44.4413,-74.3219,0,-63.7858,-130.605,-56.1814,-74.3219,-130.605	1/2:169:0,71,87,0:0:0:71,87,0:2094,2230,0:-310.329,-157.256,-135.883,-153.043,0,-126.853,-310.329,-157.256,-153.043,-310.329	1/2:43:0,16,22,0:0:0:16,22,0:493,487,0:-69.3539,-32.8562,-28.0397,-36.423,0,-29.8004,-69.3539,-32.8562,-36.423,-69.3539	1/2:151:0,75,73,0:0:0:75,73,0:2304,1760,0:-292.224,-121.82,-99.2431,-170.266,0,-148.291,-292.224,-121.82,-170.266,-292.224	1/2:103:0,53,48,0:0:0:53,48,0:1530,1038,0:-180.488,-69.1282,-53.1736,-111.006,0,-96.5565,-180.488,-69.1282,-111.006,-180.488	1/2:55:0,27,26,0:0:0:27,26,0:763,620,0:-96.7643,-41.8777,-33.7499,-54.8342,0,-47.0075,-96.7643,-41.8777,-54.8342,-96.7643	0/2:206:65,0,118,0:65:2335:0,118,0:0,3003,0:-191.852,-211.419,-396.301,0,-184.912,-149.39,-211.419,-396.301,-184.912,-396.301	1/2:59:0,28,30,0:0:0:28,30,0:780,684,0:-103.449,-47.0073,-38.5785,-56.3315,0,-47.3006,-103.449,-47.0073,-56.3315,-103.449	1/1:56:0,56,0,0:0:0:56,0,0:1523,0,0:-126.339,-16.8577,0,-126.339,-16.8577,-126.339,-126.339,-16.8577,-126.339,-126.339	1/2:24:0,7,14,0:0:0:7,14,0:170,284,0:-30.1976,-18.5544,-16.4472,-11.5996,0,-7.38514,-30.1976,-18.5544,-11.5996,-30.1976	1/1:79:0,79,0,0:0:0:79,0,0:2385,0,0:-200.399,-23.7814,0,-200.399,-23.7814,-200.399,-200.399,-23.7814,-200.399,-200.399	1/2:75:0,39,35,0:0:0:39,35,0:1019,932,0:-137.72,-65.1833,-53.4431,-72.142,0,-61.606,-137.72,-65.1833,-72.142,-137.72	0/2:78:33,0,38,0:33:1142:0,38,0:0,906,0:-53.9403,-63.8743,-154.506,0,-90.6669,-79.2278,-63.8743,-154.506,-90.6669,-154.506	0/2:80:40,0,30,0:40:1403:0,30,0:0,703,0:-37.0387,-49.0799,-159.421,0,-110.314,-101.283,-49.0799,-159.421,-110.314,-159.421	2/2:79:0,0,73,0:0:0:0,73,0:0,1859,0:-153.804,-153.804,-153.804,-21.9752,-21.9752,0,-153.804,-153.804,-21.9752,-153.804	0/0:90:73,0,0,0:73:2562:0,0,0:0,0,0:0,-21.9752,-224.226,-21.9752,-224.226,-224.226,-21.9752,-224.226,-224.226,-224.226	0/2:92:37,0,49,0:37:1286:0,49,0:0,1141,0:-68.6542,-79.7924,-181.813,0,-102.003,-87.2523,-79.7924,-181.813,-102.003,-181.813	0/0:67:59,0,0,0:59:2050:0,0,0:0,0,0:0,-17.7608,-180.251,-17.7608,-180.251,-180.251,-17.7608,-180.251,-180.251,-180.251	2/2:86:0,0,81,0:0:0:0,81,0:0,1929,0:-157.58,-157.58,-157.58,-24.3834,-24.3834,0,-157.58,-157.58,-24.3834,-157.58	0/0:113:92,0,0,0:92:3241:0,0,0:0,0,0:0,-27.6948,-283.612,-27.6948,-283.612,-283.612,-27.6948,-283.612,-283.612,-283.612	0/2:68:22,0,44,0:22:765:0,44,0:0,1121,0:-73.608,-80.2307,-140.91,0,-60.6435,-47.3982,-80.2307,-140.91,-60.6435,-140.91	0/2:107:49,0,38,0:49:1715:0,38,0:0,935,0:-51.0184,-65.7688,-201.763,0,-136.002,-124.563,-65.7688,-201.763,-136.002,-201.763	0/2:156:64,0,74,0:64:2241:0,74,0:0,1764,0:-103.797,-123.063,-300.749,0,-177.683,-155.407,-123.063,-300.749,-177.683,-300.749	0/2:142:58,0,71,0:58:2039:0,71,0:0,1809,0:-111.011,-128.471,-290.139,0,-161.719,-140.346,-128.471,-290.139,-161.719,-290.139	0/2:163:58,0,83,0:58:2028:0,83,0:0,2082,0:-130.189,-147.649,-308.408,0,-160.754,-135.769,-147.649,-308.408,-160.754,-308.408	0/2:90:38,0,44,0:38:1338:0,44,0:0,910,0:-48.368,-59.8071,-163.696,0,-103.883,-90.6375,-59.8071,-163.696,-103.883,-163.696	1/1:88:0,85,0,0:0:0:85,0,0:2549,0,0:-213.899,-25.5876,0,-213.899,-25.5876,-213.899,-213.899,-25.5876,-213.899,-213.899
chromosomeXII	921299	ATTTTTTTTAAAAAAAATAAAGATG	ATTTTTTTTAAAAAAATAAAGATG,ATTTTTTTTTTTAAAAAATAAAGATG,ATTTTTTTTTAAAAAAATAAAGATG,ATTTTTTTTTAAAAAATAAAGATG,ATTTTTTTTTTAAAAAATAAAGATG	84442.9	AB=0.480231,0.450366,0.409699,0.16,0.0311927;ABP=11.2526,64.4446,45.3649,254.033,4164.6;AC=40,33,7,1,1;AF=0.408163,0.336735,0.0714286,0.0102041,0.0102041;AN=98;AO=1771,1468,245,40,68;CIGAR=9M1D15M,9M2X1I14M,9M1X15M,9M1D1X14M,9M2X14M;DP=4544;DPB=4570.16;DPRA=1.01836,1.14342,0.853473,0.951475,1.13139;EPP=82.7393,24.3108,6.91895,3.22745,4.1599;EPPR=20.3183;GTI=0;LEN=1,26,1,24,2;MEANALT=4.55882,5.935…	GT:DP:AD:RO:QR:AO:QA:GL	1/3:107:0,51,0,51,0,0:0:0:51,0,51,0,0:1813,0,1863,0,0:-289.531,-147.199,-131.847,-289.531,-147.199,-289.531,-142.478,0,-142.478,-127.126,-289.531,-147.199,-289.531,-142.478,-289.531,-289.531,-147.199,-289.531,-142.478,-289.531,-289.531	1/3:111:0,58,0,50,0,0:0:0:58,0,50,0,0:2060,0,1850,0,0:-307.104,-146.208,-128.749,-307.104,-146.208,-307.104,-161.014,0,-161.014,-145.963,-307.104,-146.208,-307.104,-161.014,-307.104,-307.104,-146.208,-307.104,-161.014,-307.104,-307.104	1/3:33:0,21,0,11,0,0:0:0:21,0,11,0,0:739,0,407,0,0:-90.1076,-32.1375,-25.8159,-90.1076,-32.1375,-90.1076,-57.9644,0,-57.9644,-54.6531,-90.1076,-32.1375,-90.1076,-57.9644,-90.1076,-90.1076,-32.1375,-90.1076,-57.9644,-90.1076,-90.1076	1/3:44:0,26,0,17,0,0:0:0:26,0,17,0,0:937,0,629,0,0:-122.691,-49.667,-41.8403,-122.691,-49.667,-122.691,-73.0196,0,-73.0196,-67.9021,-122.691,-49.667,-122.691,-73.0196,-122.691,-122.691,-49.667,-122.691,-73.0196,-122.691,-122.691	1/3:76:0,40,0,35,0,0:0:0:40,0,35,0,0:1443,0,1283,0,0:-214.565,-101.514,-89.4724,-214.565,-101.514,-214.565,-113.284,0,-113.284,-102.748,-214.565,-101.514,-214.565,-113.284,-214.565,-214.565,-101.514,-214.565,-113.284,-214.565,-214.565	1/4:81:0,42,0,0,38,0:0:0:42,0,0,38,0:1399,0,0,1382,0:-217.669,-108.854,-96.2104,-217.669,-108.854,-217.669,-217.669,-108.854,-217.669,-217.669,-108.801,0,-108.801,-108.801,-97.3621,-217.669,-108.854,-217.669,-217.669,-108.801,-217.669	1/2:89:0,45,40,0,0,0:0:0:45,40,0,0,0:1489,1078,0,0,0:-193.524,-77.0431,-63.4967,-116.51,0,-104.469,-193.524,-77.0431,-116.51,-193.524,-193.524,-77.0431,-116.51,-193.524,-193.524,-193.524,-77.0431,-116.51,-193.524,-193.524,-193.524	1/2:44:0,20,21,0,0,1:0:0:20,21,0,0,1:692,541,0,0,24:-92.3114,-37.9129,-31.8923,-54.4472,0,-48.1256,-92.3114,-37.9129,-54.4472,-92.3114,-92.3114,-37.9129,-54.4472,-92.3114,-92.3114,-90.7242,-36.3251,-52.8635,-90.7242,-90.7242,-90.4232	1/2:90:0,44,41,0,0,2:0:0:44,41,0,0,2:1568,1087,0,0,61:-199.315,-75.9286,-62.6833,-123.417,0,-111.075,-199.315,-75.9286,-123.417,-199.315,-199.315,-75.9286,-123.417,-199.315,-199.315,-194.856,-71.4677,-118.961,-194.856,-194.856,-194.254	1/2:122:0,63,52,0,0,1:0:0:63,52,0,0,1:2147,1346,0,0,24:-262.374,-94.1899,-75.225,-168.173,0,-152.519,-262.374,-94.1899,-168.173,-262.374,-262.374,-94.1899,-168.173,-262.374,-262.374,-260.786,-92.6016,-166.586,-260.786,-260.786,-260.485	1/2:120:0,56,59,0,0,1:0:0:56,59,0,0,1:2034,1484,0,0,37:-262.623,-102.634,-85.7759,-159.998,0,-142.237,-262.623,-102.634,-159.998,-262.623,-262.623,-102.634,-159.998,-262.623,-262.623,-259.752,-99.7614,-157.128,-259.752,-259.752,-259.451	1/2:183:0,85,89,0,0,1:0:0:85,89,0,0,1:2816,2323,0,0,24:-383.574,-163.532,-137.944,-220.066,0,-193.274,-383.574,-163.532,-220.066,-383.574,-383.574,-163.532,-220.066,-383.574,-383.574,-381.985,-161.943,-218.478,-381.985,-381.985,-381.684	1/2:150:0,78,68,0,0,0:0:0:78,68,0,0,0:2728,1810,0,0,0:-343.451,-129.115,-105.634,-214.33,0,-193.86,-343.451,-129.115,-214.33,-343.451,-343.451,-129.115,-214.33,-343.451,-343.451,-343.451,-129.115,-214.33,-343.451,-343.451,-343.451	1/2:70:1,31,33,1,0,1:1:37:31,33,1,0,1:1099,907,37,0,37:-147.01,-61.1367,-54.7291,-83.2575,0,-76.2458,-144.389,-61.1367,-83.2575,-147.01,-147.311,-64.061,-86.1798,-147.311,-150.234,-144.389,-61.1367,-83.2575,-144.389,-147.311,-147.01	1/2:123:0,59,60,0,0,0:0:0:59,60,0,0,0:2159,1581,0,0,0:-280.197,-110.245,-92.4838,-170.054,0,-151.993,-280.197,-110.245,-170.054,-280.197,-280.197,-110.245,-170.054,-280.197,-280.197,-280.197,-110.245,-170.054,-280.197,-280.197,-280.197	1/2:105:0,48,54,0,0,1:0:0:48,54,0,0,1:1714,1374,0,0,23:-230.023,-95.2153,-80.7658,-134.872,0,-118.617,-230.023,-95.2153,-134.872,-230.023,-230.023,-95.2153,-134.872,-230.023,-230.023,-228.524,-93.7167,-133.376,-228.524,-228.524,-228.223	1/2:179:0,79,91,0,0,0:0:0:79,91,0,0,0:2775,2316,0,0,0:-378.139,-160.368,-136.587,-217.831,0,-190.438,-378.139,-160.368,-217.831,-378.139,-378.139,-160.368,-217.831,-378.139,-378.139,-378.139,-160.368,-217.831,-378.139,-378.139,-378.139	1/2:32:0,20,9,0,0,1:0:0:20,9,0,0,1:728,228,0,0,37:-72.8501,-15.4801,-9.4595,-57.3908,0,-54.6815,-72.8501,-15.4801,-57.3908,-72.8501,-72.8501,-15.4801,-57.3908,-72.8501,-72.8501,-69.9784,-12.5986,-54.5199,-69.9784,-69.9784,-69.6774	1/2:138:0,75,54,0,0,2:0:0:75,54,0,0,2:2689,1416,0,0,47:-311.033,-99.8127,-77.2354,-211.251,0,-194.995,-311.033,-99.8127,-211.251,-311.033,-311.033,-99.8127,-211.251,-311.033,-311.033,-307.946,-96.726,-208.166,-307.946,-307.946,-307.344	1/2:94:0,43,45,0,0,2:0:0:43,45,0,0,2:1567,1136,0,0,61:-201.375,-78.0171,-65.0728,-123.354,0,-109.808,-201.375,-78.0171,-123.354,-201.375,-201.375,-78.0171,-123.354,-201.375,-201.375,-196.916,-73.5562,-118.898,-196.916,-196.916,-196.314	1/2:43:0,21,21,0,0,0:0:0:21,21,0,0,0:777,577,0,0,0:-101.62,-40.4741,-34.1524,-61.0695,0,-54.7479,-101.62,-40.4741,-61.0695,-101.62,-101.62,-40.4741,-61.0695,-101.62,-101.62,-101.62,-40.4741,-61.0695,-101.62,-101.62,-101.62	0/2:150:77,0,65,0,0,2:77:2796:0,65,0,0,2:0,1735,0,0,61:-99.1228,-122.302,-343.548,0,-221.269,-201.702,-122.302,-343.548,-221.269,-343.548,-122.302,-343.548,-221.269,-343.548,-343.548,-117.842,-339.089,-216.811,-339.089,-339.089,-338.487	1/2:42:0,20,21,0,0,0:0:0:20,21,0,0,0:740,567,0,0,0:-98.4096,-39.9754,-33.9548,-58.4896,0,-52.168,-98.4096,-39.9754,-58.4896,-98.4096,-98.4096,-39.9754,-58.4896,-98.4096,-98.4096,-98.4096,-39.9754,-58.4896,-98.4096,-98.4096,-98.4096	1/1:52:1,51,0,0,0,0:1:37:51,0,0,0,0:1875,0,0,0,0:-159.634,-12.0729,0,-159.935,-15.3525,-162.856,-159.935,-15.3525,-162.856,-162.856,-159.935,-15.3525,-162.856,-162.856,-162.856,-159.935,-15.3525,-162.856,-162.856,-162.856,-162.856	1/2:38:0,18,17,0,0,1:0:0:18,17,0,0,1:666,473,0,0,23:-85.8994,-33.4152,-27.9967,-52.523,0,-47.4055,-85.8994,-33.4152,-52.523,-85.8994,-85.8994,-33.4152,-52.523,-85.8994,-85.8994,-84.4031,-31.9189,-51.0311,-84.4031,-84.4031,-84.1021	1/1:89:0,89,0,0,0,0:0:0:89,0,0,0,0:3143,0,0,0,0:-273.644,-26.7917,0,-273.644,-26.7917,-273.644,-273.644,-26.7917,-273.644,-273.644,-273.644,-26.7917,-273.644,-273.644,-273.644,-273.644,-26.7917,-273.644,-273.644,-273.644,-273.644	1/2:78:0,42,34,0,0,0:0:0:42,34,0,0,0:1516,938,0,0,0:-185.175,-66.0927,-53.4494,-119.05,0,-108.815,-185.175,-66.0927,-119.05,-185.175,-185.175,-66.0927,-119.05,-185.175,-185.175,-185.175,-66.0927,-119.05,-185.175,-185.175,-185.175	0/2:82:36,0,41,0,0,1:36:1274:0,41,0,0,1:0,1069,0,0,24:-66.0575,-76.8946,-177.91,0,-101.11,-88.7674,-76.8946,-177.91,-101.11,-177.91,-76.8946,-177.91,-101.11,-177.91,-177.91,-75.3063,-176.322,-99.5237,-176.322,-176.322,-176.021	0/2:66:31,0,30,0,0,2:31:1104:0,30,0,0,2:0,860,0,0,61:-54.5968,-63.9288,-151.412,0,-87.5098,-78.4789,-63.9288,-151.412,-87.5098,-151.412,-63.9288,-151.412,-87.5098,-151.412,-151.412,-59.4176,-146.903,-83.0025,-146.903,-146.903,-146.301	2/2:79:0,0,72,0,0,0:0:0:0,72,0,0,0:0,1908,0,0,0:-159.439,-159.439,-159.439,-21.6742,-21.6742,0,-159.439,-159.439,-21.6742,-159.439,-159.439,-159.439,-21.6742,-159.439,-159.439,-159.439,-159.439,-21.6742,-159.439,-159.439,-159.439	0/0:96:96,0,0,0,0,0:96:3427:0,0,0,0,0:0,0,0,0,0:0,-28.8989,-300.643,-28.8989,-300.643,-300.643,-28.8989,-300.643,-300.643,-300.643,-28.8989,-300.643,-300.643,-300.643,-300.643,-28.8989,-300.643,-300.643,-300.643,-300.643,-300.643	0/2:116:57,0,51,0,0,1:57:2022:0,51,0,0,1:0,1483,0,0,31:-91.6979,-108.857,-269.09,0,-160.298,-144.945,-108.857,-269.09,-160.298,-269.09,-108.857,-269.09,-160.298,-269.09,-269.09,-106.413,-266.648,-157.855,-266.648,-266.648,-266.347	0/0:62:59,0,0,0,0,0:59:2103:0,0,0,0,0:0,0,0,0,0:0,-17.7608,-184.6,-17.7608,-184.6,-184.6,-17.7608,-184.6,-184.6,-184.6,-17.7608,-184.6,-184.6,-184.6,-184.6,-17.7608,-184.6,-184.6,-184.6,-184.6,-184.6	2/2:109:0,0,103,0,0,0:0:0:0,103,0,0,0:0,3006,0,0,0:-251.735,-251.735,-251.735,-31.0061,-31.0061,0,-251.735,-251.735,-31.0061,-251.735,-251.735,-251.735,-31.0061,-251.735,-251.735,-251.735,-251.735,-31.0061,-251.735,-251.735,-251.735	0/0:93:88,0,0,0,0,0:88:3146:0,0,0,0,0:0,0,0,0,0:0,-26.4906,-275.708,-26.4906,-275.708,-275.708,-26.4906,-275.708,-275.708,-275.708,-26.4906,-275.708,-275.708,-275.708,-275.708,-26.4906,-275.708,-275.708,-275.708,-275.708,-275.708	0/2:65:34,0,27,0,0,1:34:1208:0,27,0,0,1:0,818,0,0,23:-50.0783,-60.3134,-155.998,0,-95.7516,-87.6238,-60.3134,-155.998,-95.7516,-155.998,-60.3134,-155.998,-95.7516,-155.998,-155.998,-58.8168,-154.501,-94.2562,-154.501,-154.501,-154.2	0/2:90:53,0,31,0,1,1:53:1868:0,31,0,1,1:0,892,0,37,37:-49.6666,-65.6212,-212.54,0,-146.913,-137.581,-65.6212,-212.54,-146.913,-212.54,-62.7488,-209.669,-144.043,-209.669,-209.368,-62.6972,-209.618,-143.991,-209.618,-206.747,-209.317	0/2:117:58,0,50,0,0,2:58:2053:0,50,0,0,2:0,1258,0,0,74:-72.8535,-90.3132,-253,0,-162.706,-147.655,-90.3132,-253,-162.706,-253,-90.3132,-253,-162.706,-253,-253,-84.5688,-247.259,-156.965,-247.259,-247.259,-246.657	0/2:137:67,0,59,0,0,3:67:2381:0,59,0,0,3:0,1655,0,0,98:-102.54,-122.709,-311.304,0,-188.623,-170.862,-122.709,-311.304,-188.623,-311.304,-122.709,-311.304,-188.623,-311.304,-311.304,-115.378,-303.974,-181.295,-303.974,-303.974,-303.071	0/2:167:90,0,67,0,0,2:90:3205:0,67,0,0,2:0,1771,0,0,61:-100.74,-127.832,-381.812,0,-254.047,-233.878,-127.832,-381.812,-254.047,-381.812,-127.832,-381.812,-254.047,-381.812,-381.812,-123.372,-377.353,-249.589,-377.353,-377.353,-376.751	2/3:66:0,1,26,34,0,0:0:0:1,26,34,0,0:25,705,1234,0,0:-147.575,-145.634,-145.333,-97.4781,-95.5389,-89.6513,-50.146,-48.2046,0,-39.911,-147.575,-145.634,-97.4781,-50.146,-147.575,-147.575,-145.634,-97.4781,-50.146,-147.575,-147.575	1/1:93:0,92,0,0,0,0:0:0:92,0,0,0,0:3149,0,0,0,0:-274.392,-27.6948,0,-274.392,-27.6948,-274.392,-274.392,-27.6948,-274.392,-274.392,-274.392,-27.6948,-274.392,-274.392,-274.392,-274.392,-27.6948,-274.392,-274.392,-274.392,-274.392
chromosomeXII	921606	T	A	862.191	AB=0.428571;ABP=7.04303;AC=1;AF=0.0102041;AN=98;AO=40;CIGAR=1X;DP=6336;DPB=6336;DPRA=1.18435;EPP=3.22745;EPPR=12.5173;GTI=0;LEN=1;MEANALT=1.5;MQM=41.75;MQMR=41.4013;NS=49;NUMALT=1;ODDS=78.1262;PAIRED=0.825;PAIREDR=0.961392;PAO=0;PQA=0;PQR=0;PRO=0;QA=1442;QR=229812;RO=6294;RPL=15;RPP=8.43898;RPPR=104.361;RPR=25;RUN=1;SAF=22;SAP=3.87889;SAR=18;SRF=2850;SRP=124.741;SRR=3444;TYPE=snp;technology.illum…	GT:DP:AD:RO:QR:AO:QA:GL	0/0:126:126,0:126:4600:0:0:0,-37.9298,-401.127	0/0:167:167,0:167:6131:0:0:0,-50.272,-534.355	0/0:50:50,0:50:1850:0:0:0,-15.0515,-161.335	0/0:76:76,0:76:2800:0:0:0,-22.8783,-244.193	0/0:123:123,0:123:4513:0:0:0,-37.0267,-393.37	0/1:91:52,39:52:1862:39:1431:-97.4058,0,-135.304	0/0:99:99,0:99:3601:0:0:0,-29.802,-305.57	0/0:82:82,0:82:3022:0:0:0,-24.6845,-259.559	0/0:119:119,0:119:4315:0:0:0,-35.8226,-370.144	0/0:170:170,0:170:6164:0:0:0,-51.1751,-526.048	0/0:210:210,0:210:7734:0:0:0,-63.2163,-662.313	0/0:213:211,1:211:7681:1:11:0,-62.8286,-651.397	0/0:173:173,0:173:6325:0:0:0,-52.0782,-540.844	0/0:100:100,0:100:3628:0:0:0,-30.103,-309.3	0/0:186:186,0:186:6844:0:0:0,-55.9916,-592.792	0/0:119:119,0:119:4317:0:0:0,-35.8226,-371.083	0/0:300:299,0:299:10949:0:0:0,-90.008,-940.43	0/0:67:67,0:67:2429:0:0:0,-20.169,-209.186	0/0:213:213,0:213:7869:0:0:0,-64.1194,-679.824	0/0:157:157,0:157:5761:0:0:0,-47.2617,-495.207	0/0:102:102,0:102:3750:0:0:0,-30.7051,-324.837	0/0:280:280,0:280:10348:0:0:0,-84.2884,-892.031	0/0:93:93,0:93:3429:0:0:0,-27.9958,-296.557	0/0:105:105,0:105:3811:0:0:0,-31.6081,-332.521	0/0:62:62,0:62:2282:0:0:0,-18.6639,-197.679	0/0:131:131,0:131:4797:0:0:0,-39.4349,-418.016	0/0:130:130,0:130:4786:0:0:0,-39.1339,-416.406	0/0:104:104,0:104:3772:0:0:0,-31.3071,-327.274	0/0:81:81,0:81:2973:0:0:0,-24.3834,-259.067	0/0:93:93,0:93:3379:0:0:0,-27.9958,-293.125	0/0:113:113,0:113:4119:0:0:0,-34.0164,-358.166	0/0:123:123,0:123:4515:0:0:0,-37.0267,-385.072	0/0:80:80,0:80:2898:0:0:0,-24.0824,-252.987	0/0:109:109,0:109:3971:0:0:0,-32.8123,-344.174	0/0:121:121,0:121:4367:0:0:0,-36.4246,-381.192	0/0:85:85,0:85:3045:0:0:0,-25.5875,-265.364	0/0:106:106,0:106:3834:0:0:0,-31.9092,-333.868	0/0:169:169,0:169:6095:0:0:0,-50.8741,-529.174	0/0:159:159,0:159:5709:0:0:0,-47.8638,-497.325	0/0:216:216,0:216:7774:0:0:0,-65.0225,-675.907	0/0:80:80,0:80:2898:0:0:0,-24.0824,-244.129	0/0:93:93,0:93:3393:0:0:0,-27.9958,-296.084
chromosomeXII	921821	T	C	765.843	AB=0.397849;ABP=11.4393;AC=1;AF=0.0102041;AN=98;AO=37;CIGAR=1X;DP=6638;DPB=6638;DPRA=0.682047;EPP=7.76406;EPPR=6.91987;GTI=0;LEN=1;MEANALT=1;MQM=41.8919;MQMR=41.8751;NS=49;NUMALT=1;ODDS=90.2978;PAIRED=0.864865;PAIREDR=0.956963;PAO=0;PQA=0;PQR=0;PRO=0;QA=1333;QR=236863;RO=6599;RPL=19;RPP=3.06899;RPPR=39.4995;RPR=18;RUN=1;SAF=18;SAP=3.06899;SAR=19;SRF=3779;SRP=305.641;SRR=2820;TYPE=snp;technology.i…	GT:DP:AD:RO:QR:AO:QA:GL	0/0:128:127,0:127:4447:0:0:0,-38.2308,-386.796	0/0:227:227,0:227:8251:0:0:0,-68.3338,-719.27	0/0:61:61,0:61:2195:0:0:0,-18.3628,-191.755	0/0:77:77,0:77:2765:0:0:0,-23.1793,-241.628	0/0:116:116,0:116:4232:0:0:0,-34.9195,-369.224	0/1:93:56,37:56:1970:37:1333:-88.5464,0,-143.998	0/0:91:91,0:91:3241:0:0:0,-27.3937,-280.457	0/0:99:99,0:99:3541:0:0:0,-29.802,-309.096	0/0:129:129,0:129:4735:0:0:0,-38.8329,-407.541	0/0:159:159,0:159:5707:0:0:0,-47.8638,-496.077	0/0:217:217,0:217:7863:0:0:0,-65.3235,-684.83	0/0:208:208,0:208:7348:0:0:0,-62.6142,-639.397	0/0:172:172,0:172:6048:0:0:0,-51.7772,-525.936	0/0:119:119,0:119:4317:0:0:0,-35.8226,-375.989	0/0:217:217,0:217:7917:0:0:0,-65.3235,-689.626	0/0:140:140,0:140:5082:0:0:0,-42.1442,-443.044	0/0:292:292,0:292:10540:0:0:0,-87.9008,-917.896	0/0:75:75,0:75:2699:0:0:0,-22.5772,-235.516	0/0:222:222,0:222:8014:0:0:0,-66.8287,-698.483	0/0:161:161,0:161:5833:0:0:0,-48.4658,-508.228	0/0:130:130,0:130:4786:0:0:0,-39.1339,-417.079	0/0:290:290,0:290:10446:0:0:0,-87.2987,-910.647	0/0:110:110,0:110:4046:0:0:0,-33.1133,-352.575	0/0:151:151,0:151:5449:0:0:0,-45.4555,-475.365	0/0:68:68,0:68:2428:0:0:0,-20.47,-212.026	0/0:147:147,0:147:5377:0:0:0,-44.2514,-468.803	0/0:175:175,0:175:6315:0:0:0,-52.6802,-551.02	0/0:89:89,0:89:3091:0:0:0,-26.7917,-270.001	0/0:69:69,0:69:2403:0:0:0,-20.7711,-210.118	0/0:101:101,0:101:3587:0:0:0,-30.404,-313.145	0/0:110:110,0:110:3884:0:0:0,-33.1133,-339.309	0/0:135:134,0:134:4658:0:0:0,-40.338,-405.393	0/0:72:72,0:72:2514:0:0:0,-21.6742,-219.787	0/0:108:108,0:108:3842:0:0:0,-32.5112,-334.042	0/0:126:126,0:126:4486:0:0:0,-37.9298,-390.499	0/0:64:64,0:64:2244:0:0:0,-19.2659,-196.188	0/0:92:92,0:92:3292:0:0:0,-27.6948,-286.223	0/0:155:155,0:155:5477:0:0:0,-46.6596,-478.338	0/0:177:177,0:177:6425:0:0:0,-53.2823,-560.408	0/0:189:189,0:189:6647:0:0:0,-56.8947,-580.452	0/0:84:84,0:84:2948:0:0:0,-25.2865,-257.228	0/0:84:84,0:84:3060:0:0:0,-25.2865,-266.926
chromosomeXII	924163	G	A	1122.26	AB=0.466667;ABP=4.02365;AC=1;AF=0.0102041;AN=98;AO=50;CIGAR=1X;DP=6296;DPB=6296;DPRA=0.782948;EPP=3.18402;EPPR=149.609;GTI=0;LEN=1;MEANALT=1.5;MQM=41.92;MQMR=41.6711;NS=49;NUMALT=1;ODDS=65.0796;PAIRED=0.82;PAIREDR=0.950313;PAO=0;PQA=0;PQR=0;PRO=0;QA=1788;QR=225059;RO=6239;RPL=25;RPP=3.0103;RPPR=274.38;RPR=25;RUN=1;SAF=29;SAP=5.78978;SAR=21;SRF=3091;SRP=4.14111;SRR=3148;TYPE=snp;technology.illumin…	GT:DP:AD:RO:QR:AO:QA:GL	0/0:129:129,0:129:4571:0:0:0,-38.8329,-396.219	0/0:159:159,0:159:5771:0:0:0,-47.8638,-500.805	0/0:69:69,0:69:2455:0:0:0,-20.7711,-214.282	0/0:42:42,0:42:1506:0:0:0,-12.6433,-129.401	0/0:80:80,0:80:2910:0:0:0,-24.0824,-252.336	0/1:105:55,49:55:1971:49:1751:-121.37,0,-140.005	0/0:101:101,0:101:3601:0:0:0,-30.404,-312.59	0/0:77:77,0:77:2813:0:0:0,-23.1793,-245.241	0/0:110:110,0:110:4032:0:0:0,-33.1133,-349.535	0/0:190:190,0:190:6832:0:0:0,-57.1957,-587.972	0/0:194:194,0:194:7044:0:0:0,-58.3998,-612.528	0/0:197:197,0:197:7053:0:0:0,-59.3029,-613.373	0/0:155:155,0:155:5573:0:0:0,-46.6596,-483.013	0/0:84:84,0:84:3058:0:0:0,-25.2865,-266.289	0/0:171:171,0:171:6277:0:0:0,-51.4761,-546.403	0/0:124:124,0:124:4488:0:0:0,-37.3277,-389.556	0/0:242:242,0:242:8770:0:0:0,-72.8493,-759.121	0/0:59:59,0:59:2159:0:0:0,-17.7608,-188.164	0/0:212:212,0:212:7682:0:0:0,-63.8184,-667.918	0/0:153:153,0:153:5589:0:0:0,-46.0576,-485.486	0/0:97:97,0:97:3553:0:0:0,-29.1999,-307.688	0/0:253:252,0:252:9102:0:0:0,-75.8596,-791.194	0/0:98:98,0:98:3516:0:0:0,-29.5009,-304.642	0/0:121:121,0:121:4361:0:0:0,-36.4246,-379.161	0/0:49:49,0:49:1801:0:0:0,-14.7505,-156.614	0/0:147:147,0:147:5317:0:0:0,-44.2514,-458.993	0/0:122:122,0:122:4390:0:0:0,-36.7257,-383.002	0/0:106:106,0:106:3776:0:0:0,-31.9092,-328.721	0/0:99:99,0:99:3589:0:0:0,-29.802,-312.154	0/0:126:126,0:126:4586:0:0:0,-37.9298,-399.925	0/0:108:108,0:108:3856:0:0:0,-32.5112,-336.516	0/0:145:145,0:145:5201:0:0:0,-43.6493,-453.794	0/0:80:79,0:79:2811:0:0:0,-23.7814,-245.452	0/0:123:123,0:123:4491:0:0:0,-37.0267,-390.563	0/0:144:144,0:144:5240:0:0:0,-43.3483,-457.003	0/0:86:86,0:86:3084:0:0:0,-25.8886,-268.295	0/0:116:115,0:115:4081:0:0:0,-34.6184,-353.735	0/0:191:190,0:190:6770:0:0:0,-57.1957,-587.081	0/0:175:175,0:175:6253:0:0:0,-52.6802,-544.674	0/0:215:215,0:215:7631:0:0:0,-64.7214,-664.814	0/0:100:100,0:100:3588:0:0:0,-30.103,-312.573	0/0:98:97,1:97:3479:1:37:0,-25.9773,-299.44
chromosomeXII	925836	G	C	1076.73	AB=0.455446;ABP=4.75178;AC=1;AF=0.0102041;AN=98;AO=47;CIGAR=1X;DP=5664;DPB=5664;DPRA=0.972146;EPP=13.4056;EPPR=25.6949;GTI=0;LEN=1;MEANALT=1.5;MQM=41.5745;MQMR=41.9324;NS=49;NUMALT=1;ODDS=57.8268;PAIRED=0.957447;PAIREDR=0.951124;PAO=0;PQA=0;PQR=0;PRO=0;QA=1701;QR=200846;RO=5606;RPL=20;RPP=5.27418;RPPR=83.5539;RPR=27;RUN=1;SAF=25;SAP=3.42611;SAR=22;SRF=2603;SRP=64.986;SRR=3003;TYPE=snp;technology.…	GT:DP:AD:RO:QR:AO:QA:GL	0/0:130:129,0:129:4467:0:0:0,-38.8329,-387.557	0/0:119:119,0:119:4277:0:0:0,-35.8226,-373.22	0/0:51:51,0:51:1837:0:0:0,-15.3525,-160.509	0/0:49:49,0:49:1687:0:0:0,-14.7505,-147.622	0/0:81:81,0:81:2889:0:0:0,-24.3834,-252.555	0/1:101:54,46:54:1960:46:1690:-117.346,0,-140.891	0/0:94:93,0:93:3131:0:0:0,-27.9958,-273.344	0/0:65:65,0:65:2369:0:0:0,-19.5669,-206.882	0/0:115:115,0:115:4131:0:0:0,-34.6184,-358.436	0/0:175:175,0:175:6249:0:0:0,-52.6802,-542.991	0/0:159:159,0:159:5749:0:0:0,-47.8638,-501.687	0/0:266:264,0:264:9568:0:0:0,-79.4719,-834.186	0/0:175:174,0:174:6238:0:0:0,-52.3792,-541.982	0/0:87:87,0:87:3195:0:0:0,-26.1896,-278.711	0/0:146:146,0:146:5330:0:0:0,-43.9504,-464.974	0/0:116:116,0:116:4180:0:0:0,-34.9195,-364.806	0/0:196:196,0:196:7102:0:0:0,-59.0019,-619.404	0/0:57:57,0:57:2097:0:0:0,-17.1587,-183.065	0/0:179:179,0:179:6525:0:0:0,-53.8844,-569.036	0/0:118:118,0:118:4328:0:0:0,-35.5215,-377.411	0/0:69:69,0:69:2529:0:0:0,-20.7711,-220.755	0/0:267:267,0:267:9705:0:0:0,-80.375,-846.246	0/0:69:69,0:69:2541:0:0:0,-20.7711,-221.737	0/0:66:66,0:66:2352:0:0:0,-19.868,-205.359	0/0:38:38,0:38:1370:0:0:0,-11.4391,-119.868	0/0:89:89,0:89:3183:0:0:0,-26.7917,-278.013	0/0:106:106,0:106:3796:0:0:0,-31.9092,-331.325	0/0:96:96,0:96:3388:0:0:0,-28.8989,-295.88	0/0:80:80,0:80:2874:0:0:0,-24.0824,-251.023	0/0:98:98,0:98:3438:0:0:0,-29.5009,-300.363	0/0:97:97,0:97:3463:0:0:0,-29.1999,-302.32	0/0:124:123,1:123:4419:1:11:0,-36.2473,-383.784	0/0:68:68,0:68:2430:0:0:0,-20.47,-211.18	0/0:131:131,0:131:4659:0:0:0,-39.4349,-405.281	0/0:124:124,0:124:4386:0:0:0,-37.3277,-382.901	0/0:87:87,0:87:3107:0:0:0,-26.1896,-271.347	0/0:115:115,0:115:4103:0:0:0,-34.6184,-358.094	0/0:132:132,0:132:4584:0:0:0,-39.736,-400.51	0/0:186:184,0:184:6484:0:0:0,-55.3895,-564.901	0/0:189:188,0:188:6746:0:0:0,-56.5936,-587.525	0/0:98:97,0:97:3465:0:0:0,-29.1999,-302.429	0/0:89:89,0:89:3191:0:0:0,-26.7917,-277.311
chromosomeXII	925891	G	C	1208.8	AB=0.468468;ABP=3.96888;AC=1;AF=0.0102041;AN=98;AO=52;CIGAR=1X;DP=5964;DPB=5964;DPRA=0.910302;EPP=11.1951;EPPR=10.6318;GTI=0;LEN=1;MEANALT=1;MQM=42;MQMR=41.9411;NS=49;NUMALT=1;ODDS=56.1044;PAIRED=0.980769;PAIREDR=0.95193;PAO=0;PQA=0;PQR=0;PRO=0;QA=1874;QR=212826;RO=5908;RPL=29;RPP=4.51363;RPPR=4.00415;RPR=23;RUN=1;SAF=28;SAP=3.67845;SAR=24;SRF=2912;SRP=5.60372;SRR=2996;TYPE=snp;technology.illumin…	GT:DP:AD:RO:QR:AO:QA:GL	0/0:143:141,0:141:5015:0:0:0,-42.4452,-435.098	0/0:146:146,0:146:5264:0:0:0,-43.9504,-459.252	0/0:42:42,0:42:1542:0:0:0,-12.6433,-134.725	0/0:47:47,0:47:1715:0:0:0,-14.1484,-149.856	0/0:93:93,0:93:3341:0:0:0,-27.9958,-291.665	0/1:111:59,52:59:2135:52:1874:-130.318,0,-153.15	0/0:103:103,0:103:3595:0:0:0,-31.0061,-313.969	0/0:75:75,0:75:2715:0:0:0,-22.5772,-237.146	0/0:109:109,0:109:4009:0:0:0,-32.8123,-347.496	0/0:192:192,0:192:6834:0:0:0,-57.7978,-595.571	0/0:177:177,0:177:6513:0:0:0,-53.2823,-567.819	0/0:248:248,0:248:8906:0:0:0,-74.6554,-776.041	0/0:192:191,0:191:6843:0:0:0,-57.4967,-595.884	0/0:87:87,0:87:3157:0:0:0,-26.1896,-275.546	0/0:151:151,0:151:5451:0:0:0,-45.4555,-475.637	0/0:128:128,0:128:4660:0:0:0,-38.5318,-406.422	0/0:213:212,0:212:7672:0:0:0,-63.8184,-668.919	0/0:58:58,0:58:2110:0:0:0,-17.4597,-184.323	0/0:193:193,0:193:6963:0:0:0,-58.0988,-607.229	0/0:134:134,0:134:4834:0:0:0,-40.338,-421.833	0/0:76:76,0:76:2764:0:0:0,-22.8783,-241.35	0/0:282:282,0:282:10174:0:0:0,-84.8905,-887.401	0/0:69:69,0:69:2489:0:0:0,-20.7711,-217.264	0/0:72:72,0:72:2602:0:0:0,-21.6742,-227.205	0/0:37:37,0:37:1357:0:0:0,-11.1381,-118.612	0/0:93:93,0:93:3367:0:0:0,-27.9958,-293.9	0/0:118:118,0:118:4290:0:0:0,-35.5215,-374.195	0/0:91:91,0:91:3205:0:0:0,-27.3937,-280.039	0/0:83:83,0:83:2983:0:0:0,-24.9855,-260.419	0/0:111:111,0:111:3921:0:0:0,-33.4143,-342.532	0/0:90:90,0:90:3242:0:0:0,-27.0927,-282.978	0/0:140:140,0:140:4994:0:0:0,-42.1442,-434.909	0/0:61:61,0:61:2221:0:0:0,-18.3628,-192.822	0/0:124:124,0:124:4426:0:0:0,-37.3277,-384.052	0/0:130:130,0:130:4648:0:0:0,-39.1339,-404.644	0/0:82:82,0:82:2974:0:0:0,-24.6845,-259.705	0/0:119:119,0:119:4161:0:0:0,-35.8226,-363.299	0/0:144:144,0:144:5102:0:0:0,-43.3483,-445.394	0/0:193:193,0:193:6929:0:0:0,-58.0988,-603.391	0/0:198:198,0:198:7176:0:0:0,-59.6039,-624.767	0/0:114:114,0:114:4094:0:0:0,-34.3174,-357.328	0/0:97:97,0:97:3501:0:0:0,-29.1999,-303.371
chromosomeXII	926281	T	A	956.87	AB=0.464646;ABP=4.08507;AC=1;AF=0.0102041;AN=98;AO=47;CIGAR=1X;DP=4961;DPB=4961;DPRA=1.40568;EPP=8.60069;EPPR=3.52155;GTI=0;LEN=1;MEANALT=1;MQM=42;MQMR=41.8717;NS=49;NUMALT=1;ODDS=39.524;PAIRED=0.957447;PAIREDR=0.95112;PAO=0;PQA=0;PQR=0;PRO=0;QA=1549;QR=175890;RO=4910;RPL=24;RPP=3.0565;RPPR=12.1809;RPR=23;RUN=1;SAF=19;SAP=6.75262;SAR=28;SRF=1921;SRP=507.457;SRR=2989;TYPE=snp;technology.illumina=1	GT:DP:AD:RO:QR:AO:QA:GL	0/0:117:117,0:117:4193:0:0:0,-35.2205,-363.728	0/0:103:103,0:103:3751:0:0:0,-31.0061,-327.278	0/0:28:28,0:28:1036:0:0:0,-8.42884,-90.5915	0/0:53:53,0:53:1949:0:0:0,-15.9546,-170.175	0/0:65:65,0:65:2367:0:0:0,-19.5669,-206.61	0/1:99:53,46:53:1887:46:1538:-104.93,0,-135.136	0/0:110:110,0:110:3858:0:0:0,-33.1133,-335.884	0/0:66:65,0:65:2295:0:0:0,-19.5669,-198.437	0/0:82:82,0:82:2984:0:0:0,-24.6845,-260.414	0/0:181:181,0:181:6501:0:0:0,-54.4864,-565.607	0/0:133:133,0:133:4813:0:0:0,-40.037,-420.136	0/0:214:213,0:213:7621:0:0:0,-64.1194,-664.515	0/0:179:179,0:179:6403:0:0:0,-53.8844,-552.598	0/0:68:68,0:68:2428:0:0:0,-20.47,-212.026	0/0:105:105,0:105:3801:0:0:0,-31.6081,-331.864	0/0:62:62,0:62:2244:0:0:0,-18.6639,-195.959	0/0:142:142,0:142:5132:0:0:0,-42.7463,-447.733	0/0:43:43,0:43:1591:0:0:0,-12.9443,-138.931	0/0:128:128,0:128:4662:0:0:0,-38.5318,-406.694	0/0:100:100,0:100:3534:0:0:0,-30.103,-308.396	0/0:47:47,0:47:1689:0:0:0,-14.1484,-147.618	0/0:154:154,0:154:5626:0:0:0,-46.3586,-490.704	0/0:33:33,0:33:1185:0:0:0,-9.93399,-103.754	0/0:55:55,0:55:1935:0:0:0,-16.5566,-169.198	0/0:22:22,0:22:814:0:0:0,-6.62266,-71.2557	0/0:92:92,0:92:3356:0:0:0,-27.6948,-292.913	0/0:74:74,0:74:2676:0:0:0,-22.2762,-233.65	0/0:111:111,0:111:3883:0:0:0,-33.4143,-339.315	0/0:85:85,0:85:3011:0:0:0,-25.5875,-263.211	0/0:91:91,0:91:3269:0:0:0,-27.3937,-285.389	0/0:98:98,0:98:3464:0:0:0,-29.5009,-302.599	0/0:120:120,0:120:4218:0:0:0,-36.1236,-367.506	0/0:78:78,0:78:2724:0:0:0,-23.4803,-237.779	0/0:120:120,0:120:4280:0:0:0,-36.1236,-372.603	0/0:137:137,0:137:4873:0:0:0,-41.2411,-424.532	0/0:78:78,0:78:2814:0:0:0,-23.4803,-245.832	0/0:106:106,0:106:3738:0:0:0,-31.9092,-325.522	0/0:172:170,0:170:6132:0:0:0,-51.1751,-534.963	0/0:181:180,1:180:6424:1:11:0,-53.3867,-559.551	0/0:229:229,0:229:8171:0:0:0,-68.9359,-710.59	0/0:98:98,0:98:3440:0:0:0,-29.5009,-300.528	0/0:84:84,0:84:3008:0:0:0,-25.2865,-260.494
chromosomeXII	926705	A	G	997.212	AB=0.467391;ABP=3.86001;AC=1;AF=0.0102041;AN=98;AO=45;CIGAR=1X;DP=4907;DPB=4907;DPRA=1.22856;EPP=8.84915;EPPR=58.4397;GTI=0;LEN=1;MEANALT=1;MQM=41.9556;MQMR=41.9211;NS=49;NUMALT=1;ODDS=50.7272;PAIRED=0.888889;PAIREDR=0.957149;PAO=0;PQA=0;PQR=0;PRO=0;QA=1642;QR=169834;RO=4854;RPL=23;RPP=3.05855;RPPR=214.764;RPR=22;RUN=1;SAF=13;SAP=20.4303;SAR=32;SRF=2910;SRP=420.464;SRR=1944;TYPE=snp;technology.il…	GT:DP:AD:RO:QR:AO:QA:GL	0/0:101:101,0:101:3513:0:0:0,-30.404,-307.087	0/0:109:109,0:109:3949:0:0:0,-32.8123,-344.755	0/0:54:54,0:54:1858:0:0:0,-16.2556,-162.483	0/0:44:44,0:44:1566:0:0:0,-13.2453,-136.966	0/0:59:59,0:59:2045:0:0:0,-17.7608,-178.871	0/1:92:49,43:49:1663:43:1579:-110.253,0,-117.963	0/0:123:123,0:123:4311:0:0:0,-37.0267,-376.462	0/0:47:47,0:47:1701:0:0:0,-14.1484,-148.549	0/0:97:97,0:97:3553:0:0:0,-29.1999,-310.008	0/0:166:166,0:166:5806:0:0:0,-49.971,-507.141	0/0:138:138,0:138:4896:0:0:0,-41.5421,-427.583	0/0:206:205,0:205:7059:0:0:0,-61.7111,-614.435	0/0:176:176,0:176:5980:0:0:0,-52.9813,-522.097	0/0:52:52,0:52:1836:0:0:0,-15.6536,-160.512	0/0:126:126,0:126:4432:0:0:0,-37.9298,-386.839	0/0:88:88,0:88:3082:0:0:0,-26.4906,-269.389	0/0:139:138,0:138:4908:0:0:0,-41.5421,-428.453	0/0:47:47,0:47:1591:0:0:0,-14.1484,-139.484	0/0:114:114,0:114:4068:0:0:0,-34.3174,-355.144	0/0:86:85,0:85:3035:0:0:0,-25.5875,-264.982	0/0:65:65,0:65:2279:0:0:0,-19.5669,-199.19	0/0:168:168,0:168:5914:0:0:0,-50.573,-516.962	0/0:55:55,0:55:1921:0:0:0,-16.5566,-167.943	0/0:75:75,0:75:2715:0:0:0,-22.5772,-237.146	0/0:36:36,0:36:1284:0:0:0,-10.8371,-112.439	0/0:109:109,0:109:3961:0:0:0,-32.8123,-345.736	0/0:88:88,0:88:3068:0:0:0,-26.4906,-268.135	0/0:106:106,0:106:3784:0:0:0,-31.9092,-330.343	0/0:68:68,0:68:2352:0:0:0,-20.47,-204.557	0/0:100:99,1:99:3451:1:26:0,-27.5199,-298.604	0/0:93:92,0:92:3342:0:0:0,-27.6948,-291.495	0/0:124:123,0:123:4315:0:0:0,-37.0267,-374.679	0/0:64:64,0:64:2194:0:0:0,-19.2659,-192.039	0/0:116:115,0:115:3875:0:0:0,-34.6184,-338.675	0/0:116:116,0:116:3986:0:0:0,-34.9195,-347.096	0/0:84:84,0:84:2868:0:0:0,-25.2865,-250.772	0/0:108:108,0:108:3798:0:0:0,-32.5112,-330.713	0/0:168:167,0:167:5719:0:0:0,-50.272,-499.842	0/0:172:171,1:171:5855:1:37:0,-48.1965,-506.225	0/0:178:178,0:178:6092:0:0:0,-53.5833,-531.018	0/0:95:95,0:95:3185:0:0:0,-28.5978,-277.453	0/0:101:101,0:101:3407:0:0:0,-30.404,-297.873
chromosomeXII	926799	A	G	945.889	AB=0.424242;ABP=7.94546;AC=1;AF=0.0102041;AN=98;AO=44;CIGAR=1X;DP=5963;DPB=5963;DPRA=1.09071;EPP=3.20771;EPPR=90.4212;GTI=0;LEN=1;MEANALT=1;MQM=41.5909;MQMR=41.9493;NS=49;NUMALT=1;ODDS=72.8228;PAIRED=0.840909;PAIREDR=0.955713;PAO=0;PQA=0;PQR=0;PRO=0;QA=1610;QR=212146;RO=5916;RPL=27;RPP=7.94546;RPPR=31.3775;RPR=17;RUN=1;SAF=24;SAP=3.79993;SAR=20;SRF=3239;SRP=118.941;SRR=2677;TYPE=snp;technology.il…	GT:DP:AD:RO:QR:AO:QA:GL	0/0:120:120,0:120:4304:0:0:0,-36.1236,-375.683	0/0:167:167,0:167:5957:0:0:0,-50.272,-518.892	0/0:78:78,0:78:2874:0:0:0,-23.4803,-250.741	0/0:60:60,0:60:2182:0:0:0,-18.0618,-190.496	0/0:91:91,0:91:3267:0:0:0,-27.3937,-285.219	0/1:99:57,42:57:2033:42:1536:-104.46,0,-147.755	0/0:121:121,0:121:4225:0:0:0,-36.4246,-368.984	0/0:75:75,0:75:2713:0:0:0,-22.5772,-236.77	0/0:125:125,0:125:4553:0:0:0,-37.6287,-397.299	0/0:183:182,0:182:6362:0:0:0,-54.7875,-555.702	0/0:179:179,0:179:6401:0:0:0,-53.8844,-558.733	0/0:227:227,0:227:8115:0:0:0,-68.3338,-708.245	0/0:189:189,0:189:6695:0:0:0,-56.8947,-584.53	0/0:88:88,0:88:3230:0:0:0,-26.4906,-281.713	0/0:150:150,0:150:5464:0:0:0,-45.1545,-476.611	0/0:110:110,0:110:3970:0:0:0,-33.1133,-346.451	0/0:196:196,0:196:7118:0:0:0,-59.0019,-620.878	0/0:54:54,0:54:1974:0:0:0,-16.2556,-172.415	0/0:178:178,0:178:6512:0:0:0,-53.5833,-567.724	0/0:125:125,0:125:4553:0:0:0,-37.6287,-397.247	0/0:89:89,0:89:3209:0:0:0,-26.7917,-280.301	0/0:221:221,0:221:7943:0:0:0,-66.5276,-693.105	0/0:80:80,0:80:2870:0:0:0,-24.0824,-250.478	0/0:111:111,0:111:4059:0:0:0,-33.4143,-354.144	0/0:51:51,0:51:1815:0:0:0,-15.3525,-158.817	0/0:125:125,0:125:4565:0:0:0,-37.6287,-398.28	0/0:121:121,0:121:4375:0:0:0,-36.4246,-381.628	0/0:103:103,0:103:3737:0:0:0,-31.0061,-326.127	0/0:74:74,0:74:2612:0:0:0,-22.2762,-228.145	0/0:106:106,0:106:3686:0:0:0,-31.9092,-322.117	0/0:113:113,0:113:4019:0:0:0,-34.0164,-349.806	0/0:136:136,0:136:4830:0:0:0,-40.9401,-419.052	0/0:75:75,0:75:2665:0:0:0,-22.5772,-232.946	0/0:110:110,0:110:3910:0:0:0,-33.1133,-341.441	0/0:118:117,1:117:4157:1:37:0,-33.1427,-359.609	0/0:100:100,0:100:3550:0:0:0,-30.103,-309.923	0/0:116:116,0:116:4168:0:0:0,-34.9195,-363.773	0/0:178:177,0:177:6353:0:0:0,-53.2823,-549.686	0/0:179:178,1:178:6316:1:37:0,-50.3037,-546.924	0/0:205:204,0:204:7200:0:0:0,-61.4101,-628.563	0/0:99:99,0:99:3523:0:0:0,-29.802,-307.512	0/0:105:105,0:105:3799:0:0:0,-31.6081,-331.591
chromosomeXII	927165	A	G	685.661	AB=0.432099;ABP=6.2541;AC=1;AF=0.0102041;AN=98;AO=35;CIGAR=1X;DP=6910;DPB=6910;DPRA=0.569337;EPP=3.56868;EPPR=56.3796;GTI=0;LEN=1;MEANALT=1;MQM=42;MQMR=41.9294;NS=49;NUMALT=1;ODDS=98.6824;PAIRED=0.828571;PAIREDR=0.960279;PAO=0;PQA=0;PQR=0;PRO=0;QA=1209;QR=247355;RO=6873;RPL=18;RPP=3.07234;RPPR=39.7484;RPR=17;RUN=1;SAF=21;SAP=6.05036;SAR=14;SRF=3660;SRP=66.1384;SRR=3213;TYPE=snp;technology.illumin…	GT:DP:AD:RO:QR:AO:QA:GL	0/0:112:112,0:112:3960:0:0:0,-33.7154,-344.807	0/0:205:205,0:205:7465:0:0:0,-61.7111,-651.135	0/0:74:74,0:74:2664:0:0:0,-22.2762,-232.669	0/0:108:108,0:108:3922:0:0:0,-32.5112,-342.241	0/0:125:125,0:125:4541:0:0:0,-37.6287,-396.266	0/1:81:46,35:46:1640:35:1209:-81.5122,0,-119.029	0/0:103:103,0:103:3713:0:0:0,-31.0061,-323.082	0/0:121:121,0:121:4307:0:0:0,-36.4246,-376.286	0/0:165:165,0:165:6093:0:0:0,-49.6699,-531.11	0/0:190:190,0:190:6716:0:0:0,-57.1957,-584.939	0/0:262:262,0:262:9388:0:0:0,-78.8699,-819.345	0/0:230:230,0:230:8196:0:0:0,-69.2369,-714.615	0/0:177:177,0:177:6269:0:0:0,-53.2823,-547.604	0/0:110:110,0:110:3998:0:0:0,-33.1133,-348.907	0/0:177:177,0:177:6377:0:0:0,-53.2823,-556.433	0/0:156:156,0:156:5662:0:0:0,-46.9607,-492.903	0/0:266:266,0:266:9698:0:0:0,-80.074,-845.806	0/0:70:70,0:70:2554:0:0:0,-21.0721,-222.996	0/0:215:215,0:215:7823:0:0:0,-64.7214,-682.432	0/0:182:182,0:182:6626:0:0:0,-54.7875,-577.995	0/0:112:112,0:112:4036:0:0:0,-33.7154,-346.497	0/0:284:284,0:284:10412:0:0:0,-85.4925,-907.737	0/0:136:136,0:136:4996:0:0:0,-40.9401,-435.691	0/0:109:109,0:109:3973:0:0:0,-32.8123,-346.717	0/0:75:75,0:75:2763:0:0:0,-22.5772,-241.073	0/0:174:174,0:174:6366:0:0:0,-52.3792,-555.208	0/0:157:157,0:157:5685:0:0:0,-47.2617,-495.8	0/0:76:76,0:76:2666:0:0:0,-22.8783,-232.054	0/0:91:91,0:91:3283:0:0:0,-27.3937,-286.746	0/0:108:108,0:108:3846:0:0:0,-32.5112,-335.653	0/0:121:121,0:121:4267:0:0:0,-36.4246,-372.797	0/0:130:130,0:130:4554:0:0:0,-39.1339,-394.85	0/0:73:73,0:73:2599:0:0:0,-21.9752,-225.767	0/0:113:113,0:113:4059:0:0:0,-34.0164,-354.275	0/0:114:114,0:114:4132:0:0:0,-34.3174,-359.426	0/0:67:67,0:67:2341:0:0:0,-20.169,-204.551	0/0:95:95,0:95:3443:0:0:0,-28.5978,-300.567	0/0:174:174,0:174:6082:0:0:0,-52.3792,-527.867	0/0:194:194,0:194:6944:0:0:0,-58.3998,-606.041	0/0:185:185,0:185:6597:0:0:0,-55.6905,-572.588	0/0:109:109,0:109:3859:0:0:0,-32.8123,-337.016	0/0:95:95,0:95:3289:0:0:0,-28.5978,-286.339
chromosomeXII	927841	T	A	784.413	AB=0.452632;ABP=4.86177;AC=1;AF=0.0102041;AN=98;AO=44;CIGAR=1X;DP=4444;DPB=4444;DPRA=1.07849;EPP=3.0103;EPPR=6.57677;GTI=0;LEN=1;MEANALT=1;MQM=33.6136;MQMR=35.9754;NS=49;NUMALT=1;ODDS=39.0806;PAIRED=0.613636;PAIREDR=0.942487;PAO=0;PQA=0;PQR=0;PRO=0;QA=1552;QR=160441;RO=4399;RPL=20;RPP=3.79993;RPPR=61.0852;RPR=24;RUN=1;SAF=24;SAP=3.79993;SAR=20;SRF=2201;SRP=3.01474;SRR=2198;TYPE=snp;technology.ill…	GT:DP:AD:RO:QR:AO:QA:GL	0/0:116:116,0:116:4192:0:0:0,-34.9195,-341.583	0/0:88:88,0:88:3256:0:0:0,-26.4906,-265.114	0/0:29:29,0:29:1073:0:0:0,-8.72987,-86.2694	0/0:27:27,0:27:987:0:0:0,-8.12781,-75.8595	0/0:53:53,0:53:1949:0:0:0,-15.9546,-159.647	0/1:95:52,43:52:1886:43:1541:-86.5943,0,-108.293	0/0:111:111,0:111:4007:0:0:0,-33.4143,-300.37	0/0:43:43,0:43:1579:0:0:0,-12.9443,-120.788	0/0:69:69,0:69:2553:0:0:0,-20.7711,-179.002	0/0:185:185,0:185:6693:0:0:0,-55.6905,-494.225	0/0:93:93,0:93:3405:0:0:0,-27.9958,-261.07	0/0:207:207,0:207:7501:0:0:0,-62.3132,-564.767	0/0:204:204,0:204:7428:0:0:0,-61.4101,-535.108	0/0:44:44,0:44:1628:0:0:0,-13.2453,-127.127	0/0:87:87,0:87:3193:0:0:0,-26.1896,-246.108	0/0:76:76,0:76:2776:0:0:0,-22.8783,-206.864	0/0:171:171,0:171:6227:0:0:0,-51.4761,-470.294	0/0:44:44,0:44:1604:0:0:0,-13.2453,-123.578	0/0:115:115,0:115:4243:0:0:0,-34.6184,-319.001	0/0:83:83,0:83:3047:0:0:0,-24.9855,-235.356	0/0:41:41,0:41:1505:0:0:0,-12.3422,-112.948	0/0:136:136,0:136:5020:0:0:0,-40.9401,-415.955	0/0:49:49,0:49:1813:0:0:0,-14.7505,-141.082	0/0:46:46,0:46:1702:0:0:0,-13.8474,-116.908	0/0:26:26,0:26:962:0:0:0,-7.82678,-71.912	0/0:58:58,0:58:2108:0:0:0,-17.4597,-148.278	0/0:48:48,0:48:1764:0:0:0,-14.4494,-123.45	0/0:84:84,0:84:3044:0:0:0,-25.2865,-248.267	0/0:81:81,0:81:2921:0:0:0,-24.3834,-242.182	0/0:93:93,0:93:3393:0:0:0,-27.9958,-273.062	0/0:81:81,0:81:2935:0:0:0,-24.3834,-256.209	0/0:88:88,0:88:3206:0:0:0,-26.4906,-267.163	0/0:69:69,0:69:2465:0:0:0,-20.7711,-213.047	0/0:100:99,1:99:3587:1:11:0,-29.0226,-290.677	0/0:111:111,0:111:4083:0:0:0,-33.4143,-354.937	0/0:74:74,0:74:2678:0:0:0,-22.2762,-219.509	0/0:95:95,0:95:3479:0:0:0,-28.5978,-278.32	0/0:158:158,0:158:5756:0:0:0,-47.5627,-455.89	0/0:143:143,0:143:5101:0:0:0,-43.0473,-412.919	0/0:147:147,0:147:5379:0:0:0,-44.2514,-446.615	0/0:83:83,0:83:3009:0:0:0,-24.9855,-246.753	0/0:95:95,0:95:3441:0:0:0,-28.5978,-239.97
chromosomeXII	930548	T	C	1138.09	AB=0.5875;ABP=8.33041;AC=1;AF=0.0102041;AN=98;AO=51;CIGAR=1X;DP=7009;DPB=7009;DPRA=1.45253;EPP=8.16222;EPPR=44.8517;GTI=0;LEN=1;MEANALT=1.2;MQM=42;MQMR=41.8763;NS=49;NUMALT=1;ODDS=87.0244;PAIRED=0.941176;PAIREDR=0.9521;PAO=0;PQA=0;PQR=0;PRO=0;QA=1823;QR=237914;RO=6952;RPL=24;RPP=3.3935;RPPR=32.2577;RPR=27;RUN=1;SAF=22;SAP=5.09662;SAR=29;SRF=3644;SRP=38.2736;SRR=3308;TYPE=snp;technology.illumina=1	GT:DP:AD:RO:QR:AO:QA:GL	0/0:108:108,0:108:3672:0:0:0,-32.5112,-321.046	0/0:199:199,0:199:7093:0:0:0,-59.905,-619.006	0/0:91:91,0:91:3219:0:0:0,-27.3937,-281.139	0/0:92:92,0:92:3232:0:0:0,-27.6948,-282.549	0/0:137:137,0:137:4797:0:0:0,-41.2411,-419.028	0/1:80:33,47:33:1031:47:1701:-124.518,0,-66.4504	0/0:108:108,0:108:3646:0:0:0,-32.5112,-317.568	0/0:110:110,0:110:3742:0:0:0,-33.1133,-325.966	0/0:142:142,0:142:5044:0:0:0,-42.7463,-439.233	0/0:151:151,0:151:5071:0:0:0,-45.4555,-440.904	0/0:255:254,1:254:8780:1:37:0,-73.182,-763.568	0/0:239:239,0:239:8007:0:0:0,-71.9462,-698.854	0/0:175:175,0:175:5823:0:0:0,-52.6802,-506.986	0/0:125:125,0:125:4231:0:0:0,-37.6287,-370.318	0/0:205:205,0:205:7073:0:0:0,-61.7111,-616.61	0/0:133:133,0:133:4491:0:0:0,-40.037,-393.007	0/0:297:295,1:295:10127:1:11:0,-88.1152,-883.425	0/0:61:61,0:61:1981:0:0:0,-18.3628,-173.643	0/0:240:240,0:240:8462:0:0:0,-72.2472,-737.581	0/0:176:176,0:176:6280:0:0:0,-52.9813,-548.137	0/0:142:142,0:142:4956:0:0:0,-42.7463,-432.749	0/0:298:298,0:298:10350:0:0:0,-89.7069,-899.12	0/0:110:110,0:110:3858:0:0:0,-33.1133,-337.022	0/0:156:155,0:155:5443:0:0:0,-46.6596,-475.663	0/0:79:79,0:79:2701:0:0:0,-23.7814,-236.298	0/0:184:182,0:182:6428:0:0:0,-54.7875,-561.3	0/0:197:197,0:197:6943:0:0:0,-59.3029,-606.285	0/0:111:111,0:111:3759:0:0:0,-33.4143,-328.7	0/0:80:79,0:79:2595:0:0:0,-23.7814,-227.076	0/0:104:104,0:104:3494:0:0:0,-31.3071,-305.972	0/0:92:92,0:92:2968:0:0:0,-27.6948,-260.306	0/0:119:119,0:119:3911:0:0:0,-35.8226,-342.802	0/0:68:68,0:68:2228:0:0:0,-20.47,-195.276	0/0:122:122,0:122:3862:0:0:0,-36.7257,-338.469	0/0:129:129,0:129:4225:0:0:0,-38.8329,-368.015	0/0:90:90,0:90:3108:0:0:0,-27.0927,-271.857	0/0:106:105,0:105:3603:0:0:0,-31.6081,-315.228	0/0:173:173,0:173:5827:0:0:0,-52.0782,-508.48	0/0:171:170,1:170:5640:1:37:0,-47.8954,-485.192	0/0:190:189,1:189:6167:1:37:0,-53.615,-536.263	0/0:104:104,0:104:3472:0:0:0,-31.3071,-302.6	0/0:83:83,0:83:2763:0:0:0,-24.9855,-242.204
chromosomeXII	930695	C	T	1143.05	AB=0.526316;ABP=3.58174;AC=1;AF=0.0102041;AN=98;AO=50;CIGAR=1X;DP=7151;DPB=7151;DPRA=0.646259;EPP=17.0814;EPPR=37.9607;GTI=0;LEN=1;MEANALT=1;MQM=41.2;MQMR=41.9714;NS=49;NUMALT=1;ODDS=89.2305;PAIRED=0.78;PAIREDR=0.95534;PAO=0;PQA=0;PQR=0;PRO=0;QA=1791;QR=259946;RO=7098;RPL=25;RPP=3.0103;RPPR=21.5238;RPR=25;RUN=1;SAF=25;SAP=3.0103;SAR=25;SRF=3590;SRP=5.06736;SRR=3508;TYPE=snp;technology.illumina=1	GT:DP:AD:RO:QR:AO:QA:GL	0/0:121:121,0:121:4341:0:0:0,-36.4246,-377.788	0/0:212:212,0:212:7844:0:0:0,-63.8184,-683.554	0/0:78:78,0:78:2862:0:0:0,-23.4803,-249.759	0/0:99:99,0:99:3639:0:0:0,-29.802,-317.435	0/0:123:123,0:123:4527:0:0:0,-37.0267,-394.778	0/1:95:45,50:45:1627:50:1791:-125.577,0,-113.557	0/0:139:139,0:139:5069:0:0:0,-41.8432,-442.092	0/0:102:102,0:102:3748:0:0:0,-30.7051,-326.83	0/0:143:143,0:143:5279:0:0:0,-43.0473,-460.212	0/0:144:144,0:144:5240:0:0:0,-43.3483,-455.715	0/0:276:276,0:276:10164:0:0:0,-83.0843,-885.879	0/0:236:235,0:235:8633:0:0:0,-70.742,-751.115	0/0:164:164,0:164:5954:0:0:0,-49.3689,-519.067	0/0:132:132,0:132:4872:0:0:0,-39.736,-424.711	0/0:223:223,0:223:8191:0:0:0,-67.1297,-714.098	0/0:135:135,0:135:4921:0:0:0,-40.639,-429.253	0/0:292:292,0:292:10728:0:0:0,-87.9008,-934.883	0/0:65:65,0:65:2405:0:0:0,-19.5669,-209.828	0/0:231:231,0:231:8463:0:0:0,-69.5379,-737.867	0/0:188:188,0:188:6870:0:0:0,-56.5936,-599.021	0/0:151:151,0:151:5537:0:0:0,-45.4555,-482.777	0/0:348:348,0:348:12696:0:0:0,-104.758,-1107.02	0/0:117:117,0:117:4279:0:0:0,-35.2205,-373.207	0/0:152:152,0:152:5550:0:0:0,-45.7566,-484.038	0/0:88:88,0:88:3232:0:0:0,-26.4906,-281.986	0/0:163:163,0:163:5983:0:0:0,-49.0679,-521.67	0/0:211:211,0:211:7743:0:0:0,-63.5173,-674.882	0/0:108:108,0:108:3984:0:0:0,-32.5112,-347.42	0/0:93:93,0:93:3377:0:0:0,-27.9958,-294.54	0/0:117:117,0:117:4281:0:0:0,-35.2205,-373.428	0/0:92:92,0:92:3328:0:0:0,-27.6948,-290.405	0/0:133:133,0:133:4897:0:0:0,-40.037,-427.004	0/0:67:67,0:67:2467:0:0:0,-20.169,-215.292	0/0:112:112,0:112:4058:0:0:0,-33.7154,-354.099	0/0:96:96,0:96:3540:0:0:0,-28.8989,-307.665	0/0:100:100,0:100:3688:0:0:0,-30.103,-321.639	0/0:114:114,0:114:4180:0:0:0,-34.3174,-364.52	0/0:169:169,0:169:6191:0:0:0,-50.8741,-539.804	0/0:176:176,0:176:6364:0:0:0,-52.9813,-555.172	0/0:197:197,0:197:7241:0:0:0,-59.3029,-631.291	0/0:105:104,0:104:3760:0:0:0,-31.3071,-327.829	0/0:67:67,0:67:2429:0:0:0,-20.169,-210.852
chromosomeXII	931610	G	A	902.595	AB=0.489362;ABP=3.1027;AC=1;AF=0.0102041;AN=98;AO=47;CIGAR=1X;DP=6235;DPB=6235;DPRA=0.908213;EPP=4.16534;EPPR=3.061;GTI=0;LEN=1;MEANALT=1;MQM=41.4468;MQMR=41.7396;NS=49;NUMALT=1;ODDS=66.4233;PAIRED=0.723404;PAIREDR=0.946498;PAO=0;PQA=0;PQR=0;PRO=0;QA=1510;QR=220972;RO=6168;RPL=26;RPP=4.16534;RPPR=75.5744;RPR=21;RUN=1;SAF=22;SAP=3.42611;SAR=25;SRF=3597;SRP=373.61;SRR=2571;TYPE=snp;technology.illum…	GT:DP:AD:RO:QR:AO:QA:GL	0/0:126:126,0:126:4502:0:0:0,-37.9298,-382.395	0/0:166:165,0:165:5983:0:0:0,-49.6699,-514.209	0/0:57:57,0:57:2047:0:0:0,-17.1587,-169.129	0/0:77:77,0:77:2751:0:0:0,-23.1793,-235.782	0/0:110:110,0:110:3948:0:0:0,-33.1133,-337.821	0/1:94:48,46:48:1662:46:1473:-99.5969,0,-116.931	0/0:92:91,0:91:3257:0:0:0,-27.3937,-281.958	0/0:107:107,0:107:3911:0:0:0,-32.2102,-341.094	0/0:114:114,0:114:4168:0:0:0,-34.3174,-363.488	0/0:169:169,0:169:6031:0:0:0,-50.8741,-520.931	0/0:207:206,0:206:7474:0:0:0,-62.0122,-651.408	0/0:195:195,0:195:6661:0:0:0,-58.7008,-580.695	0/0:148:147,0:147:5229:0:0:0,-44.2514,-456.214	0/0:108:108,0:108:3862:0:0:0,-32.5112,-337.269	0/0:171:171,0:171:6205:0:0:0,-51.4761,-541.036	0/0:135:135,0:135:4821:0:0:0,-40.639,-420.704	0/0:276:276,0:276:9940:0:0:0,-83.0843,-865.788	0/0:61:61,0:61:2197:0:0:0,-18.3628,-191.92	0/0:212:210,0:210:7468:0:0:0,-63.2163,-651.221	0/0:177:177,0:177:6389:0:0:0,-53.2823,-556.117	0/0:118:118,0:118:4318:0:0:0,-35.5215,-376.651	0/0:271:271,0:271:9825:0:0:0,-81.5791,-856.635	0/0:113:113,0:113:4107:0:0:0,-34.0164,-358.2	0/0:134:134,0:134:4860:0:0:0,-40.338,-421.645	0/0:42:42,0:42:1516:0:0:0,-12.6433,-132.486	0/0:136:136,0:136:4782:0:0:0,-40.9401,-417.46	0/0:181:181,0:181:6523:0:0:0,-54.4864,-569.042	0/0:95:95,0:95:3401:0:0:0,-28.5978,-296.856	0/0:75:75,0:75:2727:0:0:0,-22.5772,-238.076	0/0:90:90,0:90:3282:0:0:0,-27.0927,-285.333	0/0:85:83,0:83:2949:0:0:0,-24.9855,-257.631	0/0:140:140,0:140:4944:0:0:0,-42.1442,-431.743	0/0:98:97,0:97:3465:0:0:0,-29.1999,-302.48	0/0:118:117,0:117:4193:0:0:0,-35.2205,-365.949	0/0:99:99,0:99:3515:0:0:0,-29.802,-305.992	0/0:81:81,0:81:2813:0:0:0,-24.3834,-246.12	0/0:95:93,0:93:3357:0:0:0,-27.9958,-291.907	0/0:131:128,0:128:4624:0:0:0,-38.5318,-403.307	0/0:156:155,0:155:5433:0:0:0,-46.6596,-473.116	0/0:177:175,0:175:6147:0:0:0,-52.6802,-536.239	0/0:80:79,0:79:2887:0:0:0,-23.7814,-251.887	0/0:83:83,0:83:2849:0:0:0,-24.9855,-247.905
chromosomeXII	932742	A	G	1069.24	AB=0.484536;ABP=3.21178;AC=1;AF=0.0102041;AN=98;AO=47;CIGAR=1X;DP=5772;DPB=5772;DPRA=0.820441;EPP=8.60069;EPPR=3.01068;GTI=0;LEN=1;MEANALT=1;MQM=39.8936;MQMR=38.521;NS=49;NUMALT=1;ODDS=66.6846;PAIRED=0.744681;PAIREDR=0.866026;PAO=0;PQA=0;PQR=0;PRO=0;QA=1739;QR=209867;RO=5725;RPL=22;RPP=3.42611;RPPR=34.2526;RPR=25;RUN=1;SAF=29;SAP=8.60069;SAR=18;SRF=3288;SRP=277.697;SRR=2437;TYPE=snp;technology.il…	GT:DP:AD:RO:QR:AO:QA:GL	0/0:142:142,0:142:5168:0:0:0,-42.7463,-424.383	0/0:139:139,0:139:5131:0:0:0,-41.8432,-432.377	0/0:60:60,0:60:2220:0:0:0,-18.0618,-187.128	0/0:62:62,0:62:2294:0:0:0,-18.6639,-193.595	0/0:95:95,0:95:3515:0:0:0,-28.5978,-293.911	0/1:97:50,47:50:1838:47:1739:-116.665,0,-117.469	0/0:114:114,0:114:4144:0:0:0,-34.3174,-321.618	0/0:66:66,0:66:2442:0:0:0,-19.868,-193.088	0/0:100:100,0:100:3688:0:0:0,-30.103,-294.109	0/0:167:167,0:167:6095:0:0:0,-50.272,-486.298	0/0:167:167,0:167:6167:0:0:0,-50.272,-479.631	0/0:231:231,0:231:8451:0:0:0,-69.5379,-670.413	0/0:141:141,0:141:5157:0:0:0,-42.4452,-406.598	0/0:91:91,0:91:3367:0:0:0,-27.3937,-271.438	0/0:165:165,0:165:6081:0:0:0,-49.6699,-493.149	0/0:88:88,0:88:3232:0:0:0,-26.4906,-261.055	0/0:207:207,0:207:7611:0:0:0,-62.3132,-597.685	0/0:50:50,0:50:1838:0:0:0,-15.0515,-146.367	0/0:195:195,0:195:7203:0:0:0,-58.7008,-579.954	0/0:143:143,0:143:5267:0:0:0,-43.0473,-426.955	0/0:88:88,0:88:3244:0:0:0,-26.4906,-256.669	0/0:228:228,0:228:8386:0:0:0,-68.6348,-658.797	0/0:72:72,0:72:2664:0:0:0,-21.6742,-219.028	0/0:80:80,0:80:2960:0:0:0,-24.0824,-253.392	0/0:50:50,0:50:1838:0:0:0,-15.0515,-149.309	0/0:115:115,0:115:4243:0:0:0,-34.6184,-360.238	0/0:128:128,0:128:4724:0:0:0,-38.5318,-386.741	0/0:112:112,0:112:4058:0:0:0,-33.7154,-336.142	0/0:94:94,0:94:3452:0:0:0,-28.2968,-283.602	0/0:100:100,0:100:3638:0:0:0,-30.103,-283.205	0/0:94:94,0:94:3440:0:0:0,-28.2968,-297.815	0/0:151:151,0:151:5501:0:0:0,-45.4555,-463.024	0/0:92:92,0:92:3354:0:0:0,-27.6948,-291.558	0/0:113:113,0:113:4057:0:0:0,-34.0164,-325.011	0/0:144:144,0:144:5304:0:0:0,-43.3483,-461.371	0/0:68:68,0:68:2466:0:0:0,-20.47,-203.249	0/0:90:90,0:90:3270:0:0:0,-27.0927,-276.776	0/0:156:156,0:156:5670:0:0:0,-46.9607,-464.446	0/0:166:166,0:166:6068:0:0:0,-49.971,-506.597	0/0:219:219,0:219:7981:0:0:0,-65.9256,-656.581	0/0:86:86,0:86:3080:0:0:0,-25.8886,-249.656	0/0:87:87,0:87:3181:0:0:0,-26.1896,-257.616
chromosomeXII	935106	C	T	1316.6	AB=0.54902;ABP=5.13919;AC=1;AF=0.0102041;AN=98;AO=56;CIGAR=1X;DP=7771;DPB=7771;DPRA=0.638414;EPP=10.6105;EPPR=353.876;GTI=0;LEN=1;MEANALT=1;MQM=41.9643;MQMR=41.4689;NS=49;NUMALT=1;ODDS=98.3244;PAIRED=0.910714;PAIREDR=0.957187;PAO=0;PQA=0;PQR=0;PRO=0;QA=1998;QR=280094;RO=7708;RPL=25;RPP=4.40625;RPPR=434.782;RPR=31;RUN=1;SAF=18;SAP=18.5208;SAR=38;SRF=2915;SRP=996.592;SRR=4793;TYPE=snp;technology.il…	GT:DP:AD:RO:QR:AO:QA:GL	0/0:134:134,0:134:4856:0:0:0,-40.338,-420.271	0/0:241:241,0:241:8819:0:0:0,-72.5482,-767.518	0/0:106:106,0:106:3910:0:0:0,-31.9092,-340.975	0/0:116:116,0:116:4280:0:0:0,-34.9195,-371.374	0/0:109:109,0:109:3945:0:0:0,-32.8123,-343.377	0/1:102:46,56:46:1628:56:1998:-143.953,0,-109.808	0/0:107:107,0:107:3911:0:0:0,-32.2102,-338.617	0/0:154:154,0:154:5660:0:0:0,-46.3586,-490.619	0/0:181:181,0:181:6549:0:0:0,-54.4864,-567.936	0/0:169:169,0:169:5991:0:0:0,-50.8741,-521.681	0/0:318:318,0:318:11570:0:0:0,-95.7275,-1001.07	0/0:221:221,0:221:7953:0:0:0,-66.5276,-688.859	0/0:201:201,0:201:7215:0:0:0,-60.507,-624.736	0/0:132:132,0:132:4848:0:0:0,-39.736,-422.389	0/0:248:248,0:248:9014:0:0:0,-74.6554,-784.045	0/0:159:159,0:159:5809:0:0:0,-47.8638,-503.763	0/0:333:333,0:333:12137:0:0:0,-100.243,-1053.59	0/0:75:75,0:75:2749:0:0:0,-22.5772,-239.51	0/0:268:268,0:268:9782:0:0:0,-80.676,-848.288	0/0:218:218,0:218:7906:0:0:0,-65.6245,-685.606	0/0:168:168,0:168:6118:0:0:0,-50.573,-529.727	0/0:343:342,0:342:12518:0:0:0,-102.952,-1085.95	0/0:175:175,0:175:6425:0:0:0,-52.6802,-557.282	0/0:173:173,0:173:6253:0:0:0,-52.0782,-544.22	0/0:86:85,0:85:3121:0:0:0,-25.5875,-269.279	0/0:202:201,0:201:7387:0:0:0,-60.507,-642.017	0/0:247:247,0:247:9065:0:0:0,-74.3544,-773.957	0/0:114:114,0:114:4056:0:0:0,-34.3174,-349.638	0/0:90:90,0:90:3256:0:0:0,-27.0927,-279.564	0/0:98:98,0:98:3564:0:0:0,-29.5009,-294.365	0/0:103:102,0:102:3736:0:0:0,-30.7051,-324.621	0/0:112:112,0:112:4058:0:0:0,-33.7154,-348.443	0/0:76:76,0:76:2764:0:0:0,-22.8783,-241.186	0/0:120:120,0:120:4262:0:0:0,-36.1236,-358.122	0/0:145:144,0:144:5216:0:0:0,-43.3483,-453.377	0/0:94:94,0:94:3442:0:0:0,-28.2968,-294.783	0/0:85:85,0:85:3037:0:0:0,-25.5875,-264.158	0/0:153:151,0:151:5487:0:0:0,-45.4555,-472.712	0/0:181:181,0:181:6561:0:0:0,-54.4864,-559.133	0/0:192:192,0:192:6868:0:0:0,-57.7978,-591.18	0/0:98:98,0:98:3576:0:0:0,-29.5009,-308.316	0/0:79:79,0:79:2787:0:0:0,-23.7814,-242.354
chromosomeXII	935685	A	G	954.399	AB=0.5;ABP=3.0103;AC=1;AF=0.0102041;AN=98;AO=48;CIGAR=1X;DP=4835;DPB=4835;DPRA=0.972357;EPP=3.19126;EPPR=325.374;GTI=0;LEN=1;MEANALT=1;MQM=34.6042;MQMR=29.5939;NS=49;NUMALT=1;ODDS=45.874;PAIRED=0.875;PAIREDR=0.955504;PAO=0;PQA=0;PQR=0;PRO=0;QA=1752;QR=173975;RO=4787;RPL=22;RPP=3.73412;RPPR=595.64;RPR=26;RUN=1;SAF=19;SAP=7.5342;SAR=29;SRF=1296;SRP=2188.56;SRR=3491;TYPE=snp;technology.illumina=1	GT:DP:AD:RO:QR:AO:QA:GL	0/0:110:110,0:110:4022:0:0:0,-33.1133,-327.117	0/0:99:99,0:99:3625:0:0:0,-29.802,-302.177	0/0:42:42,0:42:1542:0:0:0,-12.6433,-133.344	0/0:35:35,0:35:1295:0:0:0,-10.536,-111.859	0/0:70:70,0:70:2590:0:0:0,-21.0721,-219.721	0/1:96:48,48:48:1714:48:1752:-104.031,0,-81.9325	0/0:111:111,0:111:4057:0:0:0,-33.4143,-214.448	0/0:44:44,0:44:1628:0:0:0,-13.2453,-98.1241	0/0:77:77,0:77:2825:0:0:0,-23.1793,-156.269	0/0:146:146,0:146:5230:0:0:0,-43.9504,-309.346	0/0:143:143,0:143:5265:0:0:0,-43.0473,-317.203	0/0:208:208,0:208:7498:0:0:0,-62.6142,-419.686	0/0:166:166,0:166:6058:0:0:0,-49.971,-315.338	0/0:57:57,0:57:2073:0:0:0,-17.1587,-110.003	0/0:113:113,0:113:4143:0:0:0,-34.0164,-231.306	0/0:75:75,0:75:2775:0:0:0,-22.5772,-152.014	0/0:182:182,0:182:6684:0:0:0,-54.7875,-384.621	0/0:46:46,0:46:1702:0:0:0,-13.8474,-103.381	0/0:144:144,0:144:5304:0:0:0,-43.3483,-291.278	0/0:98:98,0:98:3564:0:0:0,-29.5009,-211.779	0/0:58:58,0:58:2134:0:0:0,-17.4597,-141.4	0/0:201:201,0:201:7363:0:0:0,-60.507,-473.925	0/0:69:69,0:69:2553:0:0:0,-20.7711,-148.156	0/0:78:78,0:78:2838:0:0:0,-23.4803,-212.254	0/0:41:41,0:41:1517:0:0:0,-12.3422,-92.936	0/0:101:101,0:101:3713:0:0:0,-30.404,-244.145	0/0:85:85,0:85:3145:0:0:0,-25.5875,-189.543	0/0:76:76,0:76:2738:0:0:0,-22.8783,-189.115	0/0:80:80,0:80:2836:0:0:0,-24.0824,-182.368	0/0:102:102,0:102:3634:0:0:0,-30.7051,-162.412	0/0:90:90,0:90:3180:0:0:0,-27.0927,-277.798	0/0:142:142,0:142:5170:0:0:0,-42.7463,-342.899	0/0:86:86,0:86:3108:0:0:0,-25.8886,-271.341	0/0:99:99,0:99:3575:0:0:0,-29.802,-146.654	0/0:112:112,0:112:4084:0:0:0,-33.7154,-354.22	0/0:86:86,0:86:3134:0:0:0,-25.8886,-210.98	0/0:104:104,0:104:3774:0:0:0,-31.3071,-258.088	0/0:127:127,0:127:4511:0:0:0,-38.2308,-294.299	0/0:141:141,0:141:5093:0:0:0,-42.4452,-336.024	0/0:166:166,0:166:5854:0:0:0,-49.971,-400.792	0/0:88:88,0:88:3220:0:0:0,-26.4906,-211.078	0/0:80:80,0:80:2774:0:0:0,-24.0824,-176.319
chromosomeXII	935734	CAT	CATCAATTAAT	553.75	AB=0.467391;ABP=3.86001;AC=1;AF=0.0102041;AN=98;AO=50;CIGAR=1M8I2M;DP=3800;DPB=3963.33;DPRA=0.959052;EPP=11.5225;EPPR=378.064;GTI=0;LEN=8;MEANALT=2;MQM=28.06;MQMR=25.0604;NS=49;NUMALT=1;ODDS=20.6961;PAIRED=0.88;PAIREDR=0.955424;PAO=26;PQA=647;PQR=647;PRO=26;QA=1269;QR=133283;RO=3724;RPL=31;RPP=9.26414;RPPR=247.857;RPR=19;RUN=1;SAF=23;SAP=3.70517;SAR=27;SRF=1233;SRP=925.807;SRR=2491;TYPE=ins;techn…	GT:DP:AD:RO:QR:AO:QA:GL	0/0:123:123,0:123:4380:0:0:0,-37.0267,-344.78	0/0:54:54,0:54:1938:0:0:0,-16.2556,-154.883	0/0:11:11,0:11:395:0:0:0,-3.31133,-34.045	0/0:16:16,0:16:571:0:0:0,-4.81648,-49.0784	0/0:42:42,0:42:1486:0:0:0,-12.6433,-120.559	0/1:92:45,43:45:1631:43:1107:-64.4568,0,-65.6632	0/0:102:101,0:101:3600:0:0:0,-30.404,-167.186	0/0:19:19,0:19:686:0:0:0,-5.71957,-21.0475	0/0:42:42,0:42:1525:0:0:0,-12.6433,-55.4681	0/0:127:125,0:125:4495:0:0:0,-37.6287,-206.381	0/0:68:68,0:68:2467:0:0:0,-20.47,-91.5513	0/0:188:186,0:186:6575:0:0:0,-55.9916,-316.563	0/0:174:172,0:172:6130:0:0:0,-51.7772,-285.394	0/0:32:32,0:32:1160:0:0:0,-9.63296,-42.8712	0/0:59:59,0:59:2110:0:0:0,-17.7608,-78.9646	0/0:52:52,0:52:1895:0:0:0,-15.6536,-76.1289	0/0:117:117,0:117:4220:0:0:0,-35.2205,-178.069	0/0:25:25,0:25:916:0:0:0,-7.52575,-38.152	0/0:91:91,0:91:3282:0:0:0,-27.3937,-120.333	0/0:60:60,0:60:2180:0:0:0,-18.0618,-87.6668	0/0:32:32,0:32:1180:0:0:0,-9.63296,-58.0208	0/0:136:135,0:135:4851:0:0:0,-40.639,-258.982	0/0:37:37,0:37:1348:0:0:0,-11.1381,-50.3353	0/0:28:28,0:28:1028:0:0:0,-8.42884,-51.2385	0/0:24:24,0:24:884:0:0:0,-7.22472,-38.4185	0/0:62:62,0:62:2269:0:0:0,-18.6639,-118.156	0/0:38:38,0:38:1360:0:0:0,-11.4391,-57.0011	0/0:76:76,0:76:2653:0:0:0,-22.8783,-163.553	0/0:80:80,0:80:2813:0:0:0,-24.0824,-163.565	0/0:86:85,0:85:3069:0:0:0,-25.5875,-87.5386	0/0:92:92,0:92:3287:0:0:0,-27.6948,-287.79	0/0:126:126,0:126:4470:0:0:0,-37.9298,-280.638	0/0:88:87,0:87:3093:0:0:0,-26.1896,-270.528	0/0:102:101,0:101:3606:0:0:0,-30.404,-117.391	0/0:114:113,0:113:4007:0:0:0,-34.0164,-348.647	0/0:67:66,0:66:2383:0:0:0,-19.868,-138.603	0/0:109:107,0:107:3833:0:0:0,-32.2102,-245.397	0/0:131:130,0:130:4603:0:0:0,-39.1339,-285.39	0/0:138:138,0:138:4869:0:0:0,-41.5421,-298.786	0/0:160:159,0:159:5703:0:0:0,-47.8638,-365.312	0/0:89:88,0:88:3136:0:0:0,-26.4906,-195.95	0/0:77:75,0:75:2671:0:0:0,-22.5772,-158.141
chromosomeXII	936428	TCTGATTACGTTAAA	TA	221.259	AB=0.388889;ABP=10.7311;AC=1;AF=0.0102041;AN=98;AO=28;CIGAR=1M13D1M;DP=5669;DPB=5645.6;DPRA=0.617474;EPP=3.32051;EPPR=50.8429;GTI=0;LEN=13;MEANALT=2;MQM=30.2857;MQMR=41.914;NS=49;NUMALT=1;ODDS=50.9469;PAIRED=0.857143;PAIREDR=0.951368;PAO=1.5;PQA=30.5;PQR=57.5;PRO=3.5;QA=736;QR=202134;RO=5593;RPL=18;RPP=7.97367;RPPR=3.94248;RPR=10;RUN=1;SAF=9;SAP=10.7656;SAR=19;SRF=3076;SRP=124.33;SRR=2517;TYPE=de…	GT:DP:AD:RO:QR:AO:QA:GL	0/0:97:97,0:97:3459:0:0:0,-29.1999,-298.686	0/0:168:165,0:165:6038:0:0:0,-49.6699,-524.968	0/0:59:59,0:59:2156:0:0:0,-17.7608,-188.552	0/0:74:74,0:74:2688:0:0:0,-22.2762,-233.155	0/0:106:106,0:106:3844:0:0:0,-31.9092,-336.151	0/1:72:43,28:43:1523:28:736:-35.0546,0,-112.38	0/0:81:79,0:79:2829:0:0:0,-23.7814,-246.65	0/0:57:57,0:57:2086:0:0:0,-17.1587,-182.387	0/0:101:99,0:99:3617:0:0:0,-29.802,-315.668	0/0:138:135,0:135:4806:0:0:0,-40.639,-420.33	0/0:166:166,0:166:6027:0:0:0,-49.971,-526.957	0/0:188:185,0:185:6583:0:0:0,-55.6905,-575.802	0/0:149:149,0:149:5352:0:0:0,-44.8535,-465.077	0/0:99:98,0:98:3564:0:0:0,-29.5009,-311.263	0/0:147:146,0:146:5309:0:0:0,-43.9504,-463.723	0/0:108:107,0:107:3908:0:0:0,-32.2102,-341.098	0/0:214:214,0:214:7803:0:0:0,-64.4204,-681.712	0/0:46:44,0:44:1597:0:0:0,-13.2453,-139.75	0/0:190:190,0:190:6958:0:0:0,-57.1957,-607.397	0/0:149:148,0:148:5392:0:0:0,-44.5524,-470.835	0/0:87:87,0:87:3176:0:0:0,-26.1896,-277.645	0/0:262:260,0:260:9492:0:0:0,-78.2678,-828.797	0/0:96:96,0:96:3487:0:0:0,-28.8989,-304.99	0/0:129:128,0:128:4663:0:0:0,-38.5318,-407.386	0/0:53:53,0:53:1931:0:0:0,-15.9546,-168.958	0/0:144:144,0:144:5262:0:0:0,-43.3483,-459.646	0/0:147:146,0:146:5336:0:0:0,-43.9504,-465.9	0/0:78:78,0:78:2801:0:0:0,-23.4803,-245.547	0/0:85:81,0:81:2891:0:0:0,-24.3834,-253.441	0/0:92:91,0:91:3264:0:0:0,-27.3937,-285.93	0/0:99:97,0:97:3471:0:0:0,-29.1999,-304.212	0/0:116:115,0:115:4117:0:0:0,-34.6184,-359.682	0/0:64:64,0:64:2301:0:0:0,-19.2659,-201.736	0/0:119:118,0:118:4161:0:0:0,-35.5215,-364.441	0/0:97:95,0:95:3396:0:0:0,-28.5978,-297.678	0/0:59:59,0:59:2104:0:0:0,-17.7608,-184.686	0/0:96:96,0:96:3410:0:0:0,-28.8989,-298.119	0/0:158:153,0:153:5449:0:0:0,-46.0576,-477.489	0/0:168:166,0:166:5942:0:0:0,-49.971,-520.337	0/0:164:162,0:162:5759:0:0:0,-48.7669,-504.81	0/0:90:90,0:90:3222:0:0:0,-27.0927,-281.537	0/0:87:86,0:86:3090:0:0:0,-25.8886,-267.057
chromosomeXII	936864	G	A	1224.63	AB=0.53;ABP=3.79203;AC=1;AF=0.0102041;AN=98;AO=53;CIGAR=1X;DP=6406;DPB=6406;DPRA=0.76118;EPP=3.05127;EPPR=13.3734;GTI=0;LEN=1;MEANALT=1;MQM=39.5849;MQMR=41.7897;NS=49;NUMALT=1;ODDS=66.8609;PAIRED=0.90566;PAIREDR=0.954918;PAO=0;PQA=0;PQR=0;PRO=0;QA=1925;QR=229294;RO=6344;RPL=26;RPP=3.05127;RPPR=9.71914;RPR=27;RUN=1;SAF=25;SAP=3.37904;SAR=28;SRF=3253;SRP=11.9933;SRR=3091;TYPE=snp;technology.illumin…	GT:DP:AD:RO:QR:AO:QA:GL	0/0:136:135,0:135:4835:0:0:0,-40.639,-417.572	0/0:161:161,0:161:5909:0:0:0,-48.4658,-507.948	0/0:47:47,0:47:1715:0:0:0,-14.1484,-147.999	0/0:55:55,0:55:2023:0:0:0,-16.5566,-171.358	0/0:96:96,0:96:3540:0:0:0,-28.8989,-301.028	0/1:100:47,53:47:1677:53:1925:-131.182,0,-116.532	0/0:98:98,0:98:3530:0:0:0,-29.5009,-308.216	0/0:109:109,0:109:3969:0:0:0,-32.8123,-346.121	0/0:123:123,0:123:4463:0:0:0,-37.0267,-389.276	0/0:188:188,0:188:6772:0:0:0,-56.5936,-590.798	0/0:195:195,0:195:7093:0:0:0,-58.7008,-617.4	0/0:237:236,0:236:8520:0:0:0,-71.0431,-741.541	0/0:196:196,0:196:7006:0:0:0,-59.0019,-611.45	0/0:104:104,0:104:3772:0:0:0,-31.3071,-327.805	0/0:187:187,0:187:6761:0:0:0,-56.2926,-589.913	0/0:132:132,0:132:4798:0:0:0,-39.736,-417.367	0/0:249:249,0:249:9013:0:0:0,-74.9565,-785.958	0/0:51:51,0:51:1839:0:0:0,-15.3525,-160.726	0/0:228:228,0:228:8236:0:0:0,-68.6348,-718.123	0/0:176:176,0:176:6424:0:0:0,-52.9813,-559.974	0/0:83:83,0:83:3045:0:0:0,-24.9855,-264.517	0/0:279:277,0:277:10061:0:0:0,-83.3853,-876.629	0/0:96:96,0:96:3528:0:0:0,-28.8989,-307.767	0/0:112:111,0:111:4009:0:0:0,-33.4143,-349.588	0/0:64:64,0:64:2318:0:0:0,-19.2659,-200.135	0/0:152:152,0:152:5564:0:0:0,-45.7566,-485.291	0/0:144:144,0:144:5232:0:0:0,-43.3483,-456.256	0/0:93:93,0:93:3381:0:0:0,-27.9958,-295.103	0/0:108:108,0:108:3896:0:0:0,-32.5112,-340.005	0/0:109:109,0:109:3931:0:0:0,-32.8123,-340.652	0/0:118:118,0:118:4228:0:0:0,-35.5215,-369.016	0/0:133:133,0:133:4823:0:0:0,-40.037,-419.522	0/0:72:72,0:72:2564:0:0:0,-21.6742,-223.987	0/0:102:102,0:102:3598:0:0:0,-30.7051,-311.674	0/0:130:130,0:130:4646:0:0:0,-39.1339,-405.454	0/0:82:82,0:82:3010:0:0:0,-24.6845,-262.65	0/0:107:106,0:106:3824:0:0:0,-31.9092,-333.419	0/0:170:169,0:169:5953:0:0:0,-50.8741,-518.369	0/0:192:192,0:192:6810:0:0:0,-57.7978,-594.743	0/0:173:172,0:172:6164:0:0:0,-51.7772,-535.765	0/0:105:105,0:105:3685:0:0:0,-31.6081,-320.648	0/0:84:84,0:84:3046:0:0:0,-25.2865,-265.878
chromosomeXII	936937	ACCAC	TCCAC,TCCAA	6645	AB=0.439222,0.495238;ABP=22.8069,3.03098;AC=6,1;AF=0.0612245,0.0102041;AN=98;AO=272,52;CIGAR=1X4M,1X3M1X;DP=6485;DPB=6487.8;DPRA=0.917435,0.765226;EPP=17.0929,3.17734;EPPR=29.4069;GTI=0;LEN=1,5;MEANALT=1.28571,2;MQM=37.5772,33.0192;MQMR=41.7992;NS=49;NUMALT=2;ODDS=44.1147;PAIRED=0.981618,0.903846;PAIREDR=0.956777;PAO=3.5,5.5;PQA=116.5,153.5;PQR=0;PRO=0;QA=9258,1835;QR=221946;RO=6131;RPL=130,24;RP…	GT:DP:AD:RO:QR:AO:QA:GL	0/1:132:78,54,0:78:2825:54,0:1922,0:-126.265,0,-203.028,-149.745,-219.283,-368.745	0/1:143:75,68,0:75:2747:68,0:2386,0:-161.445,0,-194.206,-184.022,-214.676,-398.415	0/1:53:29,24,0:29:1047:24,0:862,0:-58.2941,0,-74.0924,-67.024,-81.3172,-147.998	0/1:38:23,15,0:23:842:15,0:464,0:-27.5447,0,-60.4909,-34.4684,-65.0063,-99.2195	0/1:113:67,45,0:67:2443:45,0:1470,0:-91.0223,0,-177.08,-111.191,-190.626,-301.844	0/2:105:52,0,52:52:1876:0,52:0,1835:-103.258,-118.912,-266.321,0,-147.505,-131.851	0/0:89:88,0,0:88:3181:0,0:0,0:0,-26.4906,-277.999,-26.4906,-277.999,-277.999	0/0:95:95,0,0:95:3449:0,0:0,0:0,-28.5978,-301.21,-28.5978,-301.21,-301.21	0/0:138:137,0,0:137:4975:0,0:0,0:0,-41.2411,-432.76,-41.2411,-432.76,-432.76	0/0:164:164,0,0:164:5882:0,0:0,0:0,-49.3689,-514.527,-49.3689,-514.527,-514.527	0/0:213:212,0,0:212:7717:0,0:0,0:0,-63.8184,-672.861,-63.8184,-672.861,-672.861	0/0:247:245,1,0:245:8780:1,0:11,0:0,-73.0637,-765.389,-73.7523,-765.69,-766.378	0/0:186:186,0,0:186:6695:0,0:0,0:0,-55.9916,-585.244,-55.9916,-585.244,-585.244	0/0:116:116,0,0:116:4226:0,0:0,0:0,-34.9195,-366.478,-34.9195,-366.478,-366.478	0/0:192:192,0,0:192:7003:0,0:0,0:0,-57.7978,-611.013,-57.7978,-611.013,-611.013	0/0:135:135,0,0:135:4833:0,0:0,0:0,-40.639,-421.384,-40.639,-421.384,-421.384	0/0:276:274,0,0:274:10020:0,0:0,0:0,-82.4822,-873.458,-82.4822,-873.458,-873.458	0/0:64:64,0,0:64:2296:0,0:0,0:0,-19.2659,-200.005,-19.2659,-200.005,-200.005	0/0:225:225,0,0:225:8233:0,0:0,0:0,-67.7317,-718.036,-67.7317,-718.036,-718.036	0/0:150:150,0,0:150:5430:0,0:0,0:0,-45.1545,-473.295,-45.1545,-473.295,-473.295	0/0:87:87,0,0:87:3191:0,0:0,0:0,-26.1896,-278.407,-26.1896,-278.407,-278.407	0/0:269:267,0,0:267:9720:0,0:0,0:0,-80.375,-846.398,-80.375,-846.398,-846.398	0/0:99:99,0,0:99:3593:0,0:0,0:0,-29.802,-314.044,-29.802,-314.044,-314.044	0/0:129:129,0,0:129:4701:0,0:0,0:0,-38.8329,-410.674,-38.8329,-410.674,-410.674	0/0:64:64,0,0:64:2342:0,0:0,0:0,-19.2659,-204.476,-19.2659,-204.476,-204.476	0/0:158:156,0,0:156:5697:0,0:0,0:0,-46.9607,-496.996,-46.9607,-496.996,-496.996	0/0:153:153,0,0:153:5575:0,0:0,0:0,-46.0576,-486.639,-46.0576,-486.639,-486.639	0/0:101:100,0,0:100:3572:0,0:0,0:0,-30.103,-312.517,-30.103,-312.517,-312.517	0/0:111:111,0,0:111:3992:0,0:0,0:0,-33.4143,-349.009,-33.4143,-349.009,-349.009	0/0:92:92,0,0:92:3272:0,0:0,0:0,-27.6948,-286.508,-27.6948,-286.508,-286.508	0/0:115:115,0,0:115:4178:0,0:0,0:0,-34.6184,-365.208,-34.6184,-365.208,-365.208	0/0:140:139,0,0:139:4999:0,0:0,0:0,-41.8432,-435.848,-41.8432,-435.848,-435.848	0/0:82:81,0,0:81:2879:0,0:0,0:0,-24.3834,-252.225,-24.3834,-252.225,-252.225	0/0:103:102,0,0:102:3687:0,0:0,0:0,-30.7051,-322.102,-30.7051,-322.102,-322.102	0/0:118:117,0,0:117:4197:0,0:0,0:0,-35.2205,-367.287,-35.2205,-367.287,-367.287	0/0:83:83,0,0:83:2988:0,0:0,0:0,-24.9855,-260.946,-24.9855,-260.946,-260.946	0/0:116:115,0,0:115:4182:0,0:0,0:0,-34.6184,-364.141,-34.6184,-364.141,-364.141	0/0:168:167,0,0:167:5969:0,0:0,0:0,-50.272,-519.866,-50.272,-519.866,-519.866	0/0:199:197,0,0:197:7070:0,0:0,0:0,-59.3029,-615.623,-59.3029,-615.623,-615.623	0/0:188:187,0,0:187:6717:0,0:0,0:0,-56.2926,-587.468,-56.2926,-587.468,-587.468	0/0:90:89,0,0:89:3245:0,0:0,0:0,-26.7917,-281.034,-26.7917,-281.034,-281.034	0/0:95:94,0,0:94:3379:0,0:0,0:0,-28.2968,-295.632,-28.2968,-295.632,-295.632
chromosomeXII	936973	A	G	959.298	AB=0.519608;ABP=3.35092;AC=1;AF=0.0102041;AN=98;AO=53;CIGAR=1X;DP=6887;DPB=6887;DPRA=0.721592;EPP=5.01789;EPPR=109.547;GTI=0;LEN=1;MEANALT=1;MQM=31.4151;MQMR=41.4335;NS=49;NUMALT=1;ODDS=76.7803;PAIRED=0.849057;PAIREDR=0.958291;PAO=0;PQA=0;PQR=0;PRO=0;QA=1943;QR=246579;RO=6833;RPL=27;RPP=3.05127;RPPR=15.3435;RPR=26;RUN=1;SAF=24;SAP=4.03458;SAR=29;SRF=3905;SRP=306.352;SRR=2928;TYPE=snp;technology.i…	GT:DP:AD:RO:QR:AO:QA:GL	0/0:139:139,0:139:4931:0:0:0,-41.8432,-416.213	0/0:153:153,0:153:5471:0:0:0,-46.0576,-456.756	0/0:59:59,0:59:2145:0:0:0,-17.7608,-182.061	0/0:54:54,0:54:1962:0:0:0,-16.2556,-155.835	0/0:108:108,0:108:3872:0:0:0,-32.5112,-319.955	0/1:102:49,53:49:1739:53:1943:-105.383,0,-120.223	0/0:90:90,0:90:3254:0:0:0,-27.0927,-282.619	0/0:100:100,0:100:3600:0:0:0,-30.103,-312.776	0/0:139:139,0:139:5033:0:0:0,-41.8432,-437.239	0/0:168:168,0:168:5814:0:0:0,-50.573,-507.397	0/0:240:240,0:240:8700:0:0:0,-72.2472,-758.094	0/0:253:253,0:253:9125:0:0:0,-76.1606,-793.864	0/0:197:197,0:197:7037:0:0:0,-59.3029,-612.366	0/0:125:125,0:125:4625:0:0:0,-37.6287,-400.249	0/0:207:207,0:207:7561:0:0:0,-62.3132,-656.077	0/0:136:136,0:136:4856:0:0:0,-40.9401,-422.002	0/0:276:276,0:276:10066:0:0:0,-83.0843,-876.625	0/0:72:72,0:72:2602:0:0:0,-21.6742,-225.718	0/0:245:245,0:245:8881:0:0:0,-73.7523,-773.41	0/0:176:176,0:176:6340:0:0:0,-52.9813,-551.562	0/0:95:95,0:95:3465:0:0:0,-28.5978,-301.794	0/0:277:277,0:277:10067:0:0:0,-83.3853,-873.414	0/0:105:105,0:105:3809:0:0:0,-31.6081,-332.244	0/0:145:145,0:145:5317:0:0:0,-43.6493,-463.714	0/0:76:76,0:76:2788:0:0:0,-22.8783,-242.593	0/0:170:170,0:170:6242:0:0:0,-51.1751,-544.28	0/0:177:177,0:177:6461:0:0:0,-53.2823,-559.314	0/0:99:99,0:99:3515:0:0:0,-29.802,-306.921	0/0:105:105,0:105:3733:0:0:0,-31.6081,-325.605	0/0:108:108,0:108:3782:0:0:0,-32.5112,-328.96	0/0:116:116,0:116:4158:0:0:0,-34.9195,-363.116	0/0:154:154,0:154:5438:0:0:0,-46.3586,-474.693	0/0:88:88,0:88:3208:0:0:0,-26.4906,-280.022	0/0:124:124,0:124:4378:0:0:0,-37.3277,-380.915	0/0:121:121,0:121:4393:0:0:0,-36.4246,-383.427	0/0:83:83,0:83:3011:0:0:0,-24.9855,-261.758	0/0:115:115,0:115:4043:0:0:0,-34.6184,-351.916	0/0:181:181,0:181:6473:0:0:0,-54.4864,-563.309	0/0:216:215,0:215:7707:0:0:0,-64.7214,-669.553	0/0:185:185,0:185:6681:0:0:0,-55.6905,-582.594	0/0:90:90,0:90:3258:0:0:0,-27.0927,-276.598	0/0:101:101,0:101:3573:0:0:0,-30.404,-311.994
chromosomeXII	937734	ATTTTTTTTATGA	ATTTTTTTTTATGA,ATTTTCTTTTATGA,ATTTTTTTTTTATGA	83309.1	AB=0.453247,0.506716,0.0626151;ABP=61.4878,3.53534,1807.57;AC=35,14,1;AF=0.357143,0.142857,0.0102041;AN=98;AO=2244,909,81;CIGAR=1M1I12M,5M1I8M,1M2I12M;DP=6513;DPB=6782.38;DPRA=1.1945,1.08685,1.19336;EPP=16.4843,3.01269,10.7579;EPPR=3.3985;GTI=0;LEN=1,1,2;MEANALT=2.65517,2.38462,2.76923;MQM=41.9033,41.6205,40.9877;MQMR=41.9178;NS=49;NUMALT=3;ODDS=45.2066;PAIRED=0.967469,0.939494,0.876543;PAIREDR=0…	GT:DP:AD:RO:QR:AO:QA:GL	0/0:118:117,0,0,0:117:4194:0,0,0:0,0,0:0,-35.2205,-366.154,-35.2205,-366.154,-366.154,-35.2205,-366.154,-366.154,-366.154	0/0:175:170,1,0,0:170:6199:1,0,0:37,0,0:0,-48.2481,-535.088,-51.1751,-535.389,-538.311,-51.1751,-535.389,-538.311,-538.311	0/0:78:78,0,0,0:78:2860:0,0,0:0,0,0:0,-23.4803,-249.808,-23.4803,-249.808,-249.808,-23.4803,-249.808,-249.808,-249.808	0/0:91:91,0,0,0:91:3332:0,0,0:0,0,0:0,-27.3937,-291.134,-27.3937,-291.134,-291.134,-27.3937,-291.134,-291.134,-291.134	0/0:93:93,0,0,0:93:3391:0,0,0:0,0,0:0,-27.9958,-296.295,-27.9958,-296.295,-296.295,-27.9958,-296.295,-296.295,-296.295	1/3:113:0,54,0,57:0:0:54,0,57:1770,0,1784:-277.402,-138.551,-122.295,-277.402,-138.551,-277.402,-139.018,0,-139.018,-121.86	0/1:94:47,43,0,0:47:1687:43,0,0:1455,0,0:-100.249,0,-119.608,-114.398,-132.553,-246.751,-114.398,-132.553,-246.751,-246.751	0/1:88:47,40,0,0:47:1709:40,0,0:1330,0,0:-90.294,0,-123.267,-104.442,-135.308,-239.579,-104.442,-135.308,-239.579,-239.579	0/1:138:69,68,0,1:69:2515:68,0,1:2406,0,37:-168.689,0,-178.218,-189.46,-198.688,-388.255,-186.538,-195.766,-385.334,-385.033	0/1:176:94,80,0,0:94:3375:80,0,0:2651,0,0:-179.586,0,-243.026,-207.883,-267.109,-474.871,-207.883,-267.109,-474.871,-474.871	0/1:222:108,112,0,0:108:3919:112,0,0:3961,0,0:-279.411,0,-276.107,-311.922,-309.823,-621.707,-311.922,-309.823,-621.707,-621.707	0/1:231:109,121,0,0:109:3891:121,0,0:4061,0,0:-285.753,0,-270.537,-318.565,-306.962,-625.451,-318.565,-306.962,-625.451,-625.451	0/1:163:78,84,0,0:78:2781:84,0,0:2808,0,0:-196.836,0,-194.961,-220.316,-220.247,-440.489,-220.316,-220.247,-440.489,-440.489	0/1:122:68,52,0,0:68:2484:52,0,0:1864,0,0:-126.636,0,-180.697,-147.106,-196.351,-343.37,-147.106,-196.351,-343.37,-343.37	0/1:194:90,103,0,0:90:3272:103,0,0:3615,0,0:-257.731,0,-227.871,-284.824,-258.877,-543.566,-284.824,-258.877,-543.566,-543.566	0/1:141:65,74,0,0:65:2366:74,0,0:2566,0,0:-182.457,0,-164.913,-202.024,-187.189,-389.106,-202.024,-187.189,-389.106,-389.106	0/1:253:126,121,0,4:126:4601:121,0,4:4317,0,148:-302.136,0,-326.196,-340.066,-362.621,-702.671,-328.379,-350.934,-690.985,-689.781	0/1:75:43,32,0,0:43:1569:32,0,0:1112,0,0:-74.954,0,-114.677,-87.8982,-124.31,-211.912,-87.8982,-124.31,-211.912,-211.912	0/1:225:115,107,0,2:115:4175:107,0,2:3721,0,48:-258.065,0,-296.933,-292.683,-329.143,-621.76,-289.075,-325.535,-618.151,-617.549	0/1:167:87,77,0,1:87:3188:77,0,1:2662,0,37:-182.952,0,-228.853,-209.142,-252.032,-461.108,-206.22,-249.111,-458.187,-457.886	0/1:135:63,70,0,1:63:2309:70,0,1:2444,0,25:-173.665,0,-159.37,-192.63,-180.442,-372.913,-190.69,-178.502,-370.973,-370.672	0/0:259:257,0,0,0:257:9352:0,0,0:0,0,0:0,-77.3647,-816.256,-77.3647,-816.256,-816.256,-77.3647,-816.256,-816.256,-816.256	0/1:103:57,45,0,0:57:2093:45,0,0:1629,0,0:-111.559,0,-152.028,-128.717,-165.574,-294.104,-128.717,-165.574,-294.104,-294.104	1/1:142:1,137,0,3:1:37:137,0,3:4809,0,99:-415.985,-38.3092,0,-416.286,-41.2411,-419.208,-408.502,-33.449,-411.424,-410.52	0/1:55:32,21,0,2:32:1164:21,0,2:777,0,62:-51.7474,0,-85.7441,-61.3803,-92.0658,-153.422,-56.5224,-87.2059,-148.561,-147.959	1/1:147:2,143,0,2:2:72:143,0,2:5049,0,74:-434.616,-37.3733,0,-435.218,-43.0473,-440.921,-429.374,-37.2251,-435.077,-434.475	1/2:201:1,91,108,0:1:36:91,108,0:3167,3908,0:-553.986,-305.202,-280.66,-246.156,0,-216.496,-554.287,-308.054,-249.007,-557.138	0/2:76:34,0,41,0:34:1220:0,41,0:0,1382,0:-98.2562,-108.491,-205.052,0,-96.6851,-84.3429,-108.491,-205.052,-96.6851,-205.052	0/2:68:30,0,36,0:30:1084:0,36,0:0,1241,0:-88.4431,-97.474,-182.162,0,-84.8988,-74.0617,-97.474,-182.162,-84.8988,-182.162	2/2:102:0,0,101,0:0:0:0,101,0:0,3529,0:-308.347,-308.347,-308.347,-30.404,-30.404,0,-308.347,-308.347,-30.404,-308.347	0/0:106:105,0,1,0:105:3746:0,1,0:0,8,0:0,-31.6081,-328.29,-31.3744,-328.112,-327.811,-31.6081,-328.29,-328.112,-328.29	0/2:116:57,0,58,0:57:2046:0,58,0:0,1958,0:-136.494,-153.653,-315.542,0,-162.063,-144.603,-153.653,-315.542,-162.063,-315.542	0/0:72:72,0,0,0:72:2578:0,0,0:0,0,0:0,-21.6742,-225.156,-21.6742,-225.156,-225.156,-21.6742,-225.156,-225.156,-225.156	2/2:131:0,0,128,0:0:0:0,128,0:0,4530,0:-395.368,-395.368,-395.368,-38.5318,-38.5318,0,-395.368,-395.368,-38.5318,-395.368	0/0:122:122,0,0,0:122:4348:0,0,0:0,0,0:0,-36.7257,-381.161,-36.7257,-381.161,-381.161,-36.7257,-381.161,-381.161,-381.161	0/2:81:38,0,42,0:38:1361:0,42,0:0,1464,0:-103.47,-114.909,-222.636,0,-107.951,-95.3075,-114.909,-222.636,-107.951,-222.636	0/2:117:59,0,58,0:59:2108:0,58,0:0,2020,0:-141.084,-158.845,-325.722,0,-167.22,-149.76,-158.845,-325.722,-167.22,-325.722	0/2:162:95,0,66,0:95:3386:0,66,0:0,2241,0:-147.316,-175.914,-444.014,0,-268.322,-248.454,-175.914,-444.014,-268.322,-444.014	0/2:149:70,0,79,0:70:2501:0,79,0:0,2688,0:-190.161,-211.233,-409.239,0,-198.345,-174.564,-211.233,-409.239,-198.345,-409.239	0/2:186:82,0,100,0:82:2926:0,100,0:0,3465,0:-247.254,-271.938,-503.587,0,-231.766,-201.663,-271.938,-503.587,-231.766,-503.587	0/0:98:97,0,0,0:97:3519:0,0,0:0,0,0:0,-29.1999,-307.426,-29.1999,-307.426,-307.426,-29.1999,-307.426,-307.426,-307.426	1/1:69:0,67,0,0:0:0:67,0,0:2141,0,0:-187.616,-20.169,0,-187.616,-20.169,-187.616,-187.616,-20.169,-187.616,-187.616
chromosomeXII	937981	A	G	1063.99	AB=0.47;ABP=3.79203;AC=1;AF=0.0102041;AN=98;AO=47;CIGAR=1X;DP=7208;DPB=7208;DPRA=0.675295;EPP=4.16534;EPPR=35.8788;GTI=0;LEN=1;MEANALT=1;MQM=40.8723;MQMR=41.9449;NS=49;NUMALT=1;ODDS=89.7797;PAIRED=0.808511;PAIREDR=0.961684;PAO=0;PQA=0;PQR=0;PRO=0;QA=1727;QR=251895;RO=7151;RPL=23;RPP=3.0565;RPPR=146.328;RPR=24;RUN=1;SAF=21;SAP=4.16534;SAR=26;SRF=3102;SRP=275.335;SRR=4049;TYPE=snp;technology.illumi…	GT:DP:AD:RO:QR:AO:QA:GL	0/0:122:122,0:122:4340:0:0:0,-36.7257,-376.66	0/0:189:189,0:189:6833:0:0:0,-56.8947,-596.137	0/0:84:84,0:84:3048:0:0:0,-25.2865,-266.15	0/0:110:110,0:110:3984:0:0:0,-33.1133,-347.705	0/0:128:128,0:128:4614:0:0:0,-38.5318,-402.769	0/1:100:53,47:53:1773:47:1727:-117.056,0,-124.005	0/0:96:96,0:96:3274:0:0:0,-28.8989,-286.23	0/0:89:88,0:88:3158:0:0:0,-26.4906,-275.711	0/0:144:144,0:144:5062:0:0:0,-43.3483,-441.906	0/0:174:173,0:173:5855:0:0:0,-52.0782,-510.815	0/0:269:269,0:269:9411:0:0:0,-80.9771,-821.428	0/0:234:233,0:233:8031:0:0:0,-70.14,-702.082	0/0:202:202,0:202:7056:0:0:0,-60.8081,-612.978	0/0:125:125,0:125:4525:0:0:0,-37.6287,-394.74	0/0:232:232,0:232:8400:0:0:0,-69.839,-732.698	0/0:147:147,0:147:5167:0:0:0,-44.2514,-451.41	0/0:297:295,0:295:10469:0:0:0,-88.8038,-913.003	0/0:91:90,0:90:3194:0:0:0,-27.0927,-278.939	0/0:258:258,0:258:9252:0:0:0,-77.6657,-807.388	0/0:197:197,0:197:7113:0:0:0,-59.3029,-620.341	0/0:141:141,0:141:5057:0:0:0,-42.4452,-441.448	0/0:302:302,0:302:10964:0:0:0,-90.9111,-954.916	0/0:105:105,0:105:3693:0:0:0,-31.6081,-322.378	0/0:144:144,0:144:5154:0:0:0,-43.3483,-449.863	0/0:69:69,0:69:2441:0:0:0,-20.7711,-213.336	0/0:206:206,0:206:7354:0:0:0,-62.0122,-642.094	0/0:194:194,0:194:6920:0:0:0,-58.3998,-604.126	0/0:100:100,0:100:3450:0:0:0,-30.103,-300.409	0/0:83:83,0:83:2909:0:0:0,-24.9855,-253.122	0/0:102:102,0:102:3442:0:0:0,-30.7051,-299.552	0/0:107:107,0:107:3685:0:0:0,-32.2102,-322.175	0/0:134:133,0:133:4573:0:0:0,-40.037,-399.481	0/0:62:62,0:62:2144:0:0:0,-18.6639,-187.489	0/0:120:119,0:119:4029:0:0:0,-35.8226,-352.342	0/0:144:144,0:144:5028:0:0:0,-43.3483,-439.235	0/0:102:102,0:102:3640:0:0:0,-30.7051,-317.998	0/0:117:117,0:117:4091:0:0:0,-35.2205,-354.893	0/0:169:169,0:169:5617:0:0:0,-50.8741,-491.029	0/0:161:160,0:160:5558:0:0:0,-48.1648,-484.341	0/0:185:185,0:185:6357:0:0:0,-55.6905,-554.378	0/0:84:84,0:84:2972:0:0:0,-25.2865,-259.664	0/0:96:95,0:95:3151:0:0:0,-28.5978,-274.583
chromosomeXII	940179	ACCTCTCTCCTCCCTCTCTCA	ACCTCTCTCA	178.263	AB=0.45614;ABP=3.9627;AC=1;AF=0.0102041;AN=98;AO=26;CIGAR=1M11D9M;DP=4381;DPB=4371.24;DPRA=0.632747;EPP=11.3621;EPPR=42.0028;GTI=0;LEN=11;MEANALT=1;MQM=31.2692;MQMR=41.8778;NS=49;NUMALT=1;ODDS=41.0465;PAIRED=0.884615;PAIREDR=0.953663;PAO=11.5;PQA=296;PQR=392;PRO=15.5;QA=536;QR=151713;RO=4273;RPL=14;RPP=3.34437;RPPR=166.386;RPR=12;RUN=1;SAF=12;SAP=3.34437;SAR=14;SRF=2205;SRP=12.5484;SRR=2068;TYPE=…	GT:DP:AD:RO:QR:AO:QA:GL	0/0:92:90,0:90:3193:0:0:0,-27.0927,-277.752	0/0:109:108,0:108:3918:0:0:0,-32.5112,-339.929	0/0:44:44,0:44:1577:0:0:0,-13.2453,-138.377	0/0:37:37,0:37:1319:0:0:0,-11.1381,-115.797	0/0:76:76,0:76:2718:0:0:0,-22.8783,-238.416	0/1:57:31,26:31:1074:26:536:-28.1061,0,-77.4127	0/0:76:75,0:75:2638:0:0:0,-22.5772,-231.451	0/0:63:61,0:61:2186:0:0:0,-18.3628,-191.379	0/0:78:75,0:75:2701:0:0:0,-22.5772,-236.376	0/0:162:158,0:158:5580:0:0:0,-47.5627,-488.597	0/0:128:127,0:127:4547:0:0:0,-38.2308,-398.129	0/0:179:172,0:172:6070:0:0:0,-51.7772,-532.279	0/0:121:118,0:118:4167:0:0:0,-35.5215,-365.307	0/0:69:65,0:65:2305:0:0:0,-19.5669,-201.603	0/0:110:110,0:110:3933:0:0:0,-33.1133,-344.483	0/0:85:83,0:83:2938:0:0:0,-24.9855,-257.756	0/0:174:171,0:171:6087:0:0:0,-51.4761,-533.546	0/0:47:47,0:47:1671:0:0:0,-14.1484,-146.656	0/0:137:131,0:131:4637:0:0:0,-39.4349,-406.342	0/0:109:109,0:109:3908:0:0:0,-32.8123,-342.427	0/0:51:50,0:50:1780:0:0:0,-15.0515,-156.17	0/0:171:169,0:169:6002:0:0:0,-50.8741,-522.681	0/0:64:63,0:63:2249:0:0:0,-18.9649,-197.173	0/0:69:68,0:68:2421:0:0:0,-20.47,-212.227	0/0:37:35,0:35:1254:0:0:0,-10.536,-109.845	0/0:85:83,0:83:2946:0:0:0,-24.9855,-258.053	0/0:106:105,0:105:3742:0:0:0,-31.6081,-327.977	0/0:65:63,0:63:2240:0:0:0,-18.9649,-196.512	0/0:75:74,0:74:2612:0:0:0,-22.2762,-229.351	0/0:70:69,0:69:2437:0:0:0,-20.7711,-213.945	0/0:80:78,0:78:2753:0:0:0,-23.4803,-241.749	0/0:94:93,0:93:3283:0:0:0,-27.9958,-287.33	0/0:52:52,0:52:1829:0:0:0,-15.6536,-160.785	0/0:101:100,0:100:3534:0:0:0,-30.103,-310.22	0/0:108:106,0:106:3752:0:0:0,-31.9092,-329.333	0/0:63:61,0:61:2169:0:0:0,-18.3628,-190.329	0/0:71:71,0:71:2478:0:0:0,-21.3731,-218.049	0/0:118:112,0:112:3920:0:0:0,-33.7154,-343.338	0/0:116:114,0:114:4004:0:0:0,-34.3174,-350.821	0/0:172:167,0:167:5920:0:0:0,-50.272,-519.232	0/0:76:76,0:76:2671:0:0:0,-22.8783,-234.845	0/0:61:60,0:60:2127:0:0:0,-18.0618,-186.136
chromosomeXII	940320	T	G	1231.09	AB=0.602273;ABP=11.0053;AC=1;AF=0.0102041;AN=98;AO=71;CIGAR=1X;DP=6211;DPB=6211;DPRA=1.33963;EPP=3.28556;EPPR=21.2548;GTI=0;LEN=1;MEANALT=1.15385;MQM=40.7465;MQMR=41.8766;NS=49;NUMALT=1;ODDS=60.5154;PAIRED=0.802817;PAIREDR=0.954835;PAO=0;PQA=0;PQR=0;PRO=0;QA=2113;QR=211231;RO=6133;RPL=34;RPP=3.28556;RPPR=51.744;RPR=37;RUN=1;SAF=52;SAP=36.3164;SAR=19;SRF=3443;SRP=203.768;SRR=2690;TYPE=snp;technolo…	GT:DP:AD:RO:QR:AO:QA:GL	0/0:122:121,0:121:3995:0:0:0,-36.4246,-348.115	0/0:180:179,1:179:6321:1:11:0,-53.0857,-550.658	0/0:80:80,0:80:2874:0:0:0,-24.0824,-251.023	0/0:89:89,0:89:3157:0:0:0,-26.7917,-275.829	0/0:98:98,0:98:3440:0:0:0,-29.5009,-300.636	0/1:88:35,53:35:1233:53:1887:-133.239,0,-79.0576	0/0:105:105,0:105:3561:0:0:0,-31.6081,-311.325	0/0:96:96,0:96:3254:0:0:0,-28.8989,-283.981	0/0:122:122,0:122:4364:0:0:0,-36.7257,-380.926	0/0:190:189,1:189:6419:1:25:0,-54.7042,-558.286	0/0:224:222,1:222:7630:1:11:0,-66.14,-665.806	0/0:206:202,2:202:7026:2:22:0,-59.4307,-608.412	0/0:168:168,0:168:5616:0:0:0,-50.573,-488.516	0/0:113:113,0:113:4005:0:0:0,-34.0164,-349.583	0/0:173:172,1:172:5994:1:11:0,-50.9785,-520.547	0/0:137:137,0:137:4727:0:0:0,-41.2411,-412.479	0/0:270:270,0:270:9312:0:0:0,-81.2781,-812.176	0/0:78:78,0:78:2748:0:0:0,-23.4803,-240.003	0/0:174:174,0:174:6142:0:0:0,-52.3792,-536.406	0/0:186:186,0:186:6520:0:0:0,-55.9916,-569.361	0/0:105:105,0:105:3633:0:0:0,-31.6081,-317.471	0/0:243:241,2:241:8339:2:22:0,-71.0609,-724.876	0/0:117:116,1:116:4056:1:11:0,-34.1208,-353.348	0/0:108:108,0:108:3670:0:0:0,-32.5112,-320.974	0/0:41:41,0:41:1407:0:0:0,-12.3422,-120.405	0/0:152:152,0:152:5316:0:0:0,-45.7566,-464.52	0/0:180:180,0:180:6362:0:0:0,-54.1854,-555.525	0/0:95:95,0:95:3189:0:0:0,-28.5978,-278.666	0/0:74:74,0:74:2550:0:0:0,-22.2762,-222.546	0/0:95:94,1:94:3144:1:25:0,-26.1064,-272.913	0/0:84:84,0:84:2754:0:0:0,-25.2865,-240.952	0/0:109:107,2:107:3585:2:22:0,-30.7229,-311.741	0/0:57:57,0:57:1945:0:0:0,-17.1587,-170.187	0/0:121:119,2:119:4029:2:22:0,-34.3352,-350.256	0/0:115:115,0:115:3933:0:0:0,-34.6184,-344	0/0:70:69,0:69:2405:0:0:0,-20.7711,-210.277	0/0:94:94,0:94:3162:0:0:0,-28.2968,-274.315	0/0:118:115,3:115:3839:3:33:0,-32.4424,-331.418	0/0:146:146,0:146:5010:0:0:0,-43.9504,-437.569	0/0:155:154,0:154:5138:0:0:0,-46.3586,-449.006	0/0:79:79,0:79:2657:0:0:0,-23.7814,-231.59	0/0:86:86,0:86:2886:0:0:0,-25.8886,-252.128
chromosomeXII	940945	A	C	1174.35	AB=0.515464;ABP=3.21178;AC=1;AF=0.0102041;AN=98;AO=62;CIGAR=1X;DP=6718;DPB=6718;DPRA=0.982814;EPP=9.87495;EPPR=60.8426;GTI=0;LEN=1;MEANALT=1;MQM=41.3548;MQMR=41.8826;NS=49;NUMALT=1;ODDS=80.4809;PAIRED=0.903226;PAIREDR=0.965139;PAO=0;PQA=0;PQR=0;PRO=0;QA=1945;QR=234809;RO=6655;RPL=31;RPP=3.0103;RPPR=3.1046;RPR=31;RUN=1;SAF=29;SAP=3.57068;SAR=33;SRF=2847;SRP=304.348;SRR=3808;TYPE=snp;technology.ill…	GT:DP:AD:RO:QR:AO:QA:GL	0/0:113:113,0:113:3959:0:0:0,-34.0164,-341.606	0/0:200:200,0:200:7128:0:0:0,-60.206,-620.403	0/0:88:88,0:88:3196:0:0:0,-26.4906,-278.475	0/0:99:99,0:99:3589:0:0:0,-29.802,-310.295	0/0:109:109,0:109:3921:0:0:0,-32.8123,-341.728	0/1:97:47,50:47:1535:50:1813:-127.077,0,-104.006	0/0:97:97,0:97:3337:0:0:0,-29.1999,-290.549	0/0:121:121,0:121:4303:0:0:0,-36.4246,-375.741	0/0:129:129,0:129:4649:0:0:0,-38.8329,-405.72	0/0:146:146,0:146:5086:0:0:0,-43.9504,-442.866	0/0:240:240,0:240:8556:0:0:0,-72.2472,-746.601	0/0:202:202,0:202:6934:0:0:0,-60.8081,-605.056	0/0:195:191,4:191:6607:4:44:0,-54.632,-572.973	0/0:136:136,0:136:4984:0:0:0,-40.9401,-434.659	0/0:200:200,0:200:7164:0:0:0,-60.206,-625.156	0/0:134:134,0:134:4822:0:0:0,-40.338,-420.852	0/0:277:277,0:277:10001:0:0:0,-83.3853,-872.32	0/0:81:81,0:81:2897:0:0:0,-24.3834,-252.992	0/0:201:201,0:201:7215:0:0:0,-60.507,-629.632	0/0:196:196,0:196:6982:0:0:0,-59.0019,-609.544	0/0:143:143,0:143:5121:0:0:0,-43.0473,-447.185	0/0:286:286,0:286:10122:0:0:0,-86.0946,-883.148	0/0:123:123,0:123:4439:0:0:0,-37.0267,-387.365	0/0:149:149,0:149:5261:0:0:0,-44.8535,-458.104	0/0:75:75,0:75:2713:0:0:0,-22.5772,-236.873	0/0:154:154,0:154:5574:0:0:0,-46.3586,-484.035	0/0:181:180,1:180:6434:1:11:0,-53.3867,-560.26	0/0:81:81,0:81:2717:0:0:0,-24.3834,-237.591	0/0:94:94,0:94:3252:0:0:0,-28.2968,-284.255	0/0:89:89,0:89:2863:0:0:0,-26.7917,-250.646	0/0:87:85,2:85:2935:2:22:0,-24.1002,-253.603	0/0:134:132,2:132:4572:2:22:0,-38.2486,-396.266	0/0:59:59,0:59:2021:0:0:0,-17.7608,-176.906	0/0:112:112,0:112:3792:0:0:0,-33.7154,-331.532	0/0:117:116,1:116:3978:1:11:0,-34.1208,-346.643	0/0:85:84,1:84:2896:1:11:0,-24.4879,-252.129	0/0:97:97,0:97:3439:0:0:0,-29.1999,-299.274	0/0:174:174,0:174:5818:0:0:0,-52.3792,-508.669	0/0:184:183,0:183:6311:0:0:0,-55.0885,-551.393	0/0:185:184,1:184:6534:1:11:0,-54.5909,-568.042	0/0:88:88,0:88:2978:0:0:0,-26.4906,-259.983	0/0:82:82,0:82:2810:0:0:0,-24.6845,-243.481
chromosomeXII	941138	ATTTTTTTTGTTGG	ATTTTTTTTTGTTGG	874.486	AB=0.546512;ABP=4.62628;AC=1;AF=0.0102041;AN=98;AO=51;CIGAR=1M1I13M;DP=4281;DPB=4284.64;DPRA=1.32146;EPP=3.05288;EPPR=178.072;GTI=0;LEN=1;MEANALT=2.75;MQM=39.1765;MQMR=41.7577;NS=49;NUMALT=1;ODDS=36.4381;PAIRED=0.960784;PAIREDR=0.944498;PAO=4.5;PQA=77.5;PQR=77.5;PRO=4.5;QA=1501;QR=147066;RO=4144;RPL=24;RPP=3.3935;RPPR=18.154;RPR=27;RUN=1;SAF=27;SAP=3.3935;SAR=24;SRF=1656;SRP=365.738;SRR=2488;TYPE…	GT:DP:AD:RO:QR:AO:QA:GL	0/0:100:98,0:98:3458:0:0:0,-29.5009,-302.606	0/0:117:113,0:113:4078:0:0:0,-34.0164,-356.623	0/0:36:35,0:35:1262:0:0:0,-10.536,-110.507	0/0:40:40,0:40:1454:0:0:0,-12.0412,-122.476	0/0:47:47,0:47:1689:0:0:0,-14.1484,-148.137	0/1:86:37,47:37:1313:47:1391:-95.6532,0,-89.5402	0/0:84:82,0:82:2891:0:0:0,-24.6845,-251.518	0/0:53:48,0:48:1733:0:0:0,-14.4494,-151.713	0/0:64:64,0:64:2322:0:0:0,-19.2659,-203.086	0/0:139:135,0:135:4703:0:0:0,-40.639,-411.016	0/0:107:105,0:105:3778:0:0:0,-31.6081,-330.465	0/0:191:191,0:191:6717:0:0:0,-57.4967,-587.351	0/0:146:142,0:142:4938:0:0:0,-42.7463,-433.922	0/0:59:56,1:56:2026:1:11:0,-16.2517,-176.162	0/0:81:79,0:79:2872:0:0:0,-23.7814,-249.783	0/0:61:60,0:60:2177:0:0:0,-18.0618,-190.415	0/0:155:154,0:154:5558:0:0:0,-46.3586,-481.007	0/0:30:30,0:30:1080:0:0:0,-9.0309,-93.8169	0/0:124:123,0:123:4412:0:0:0,-37.0267,-384.283	0/0:93:91,0:91:3283:0:0:0,-27.3937,-286.172	0/0:56:56,0:56:2034:0:0:0,-16.8577,-178.054	0/0:152:152,0:152:5474:0:0:0,-45.7566,-479.209	0/0:38:37,0:37:1337:0:0:0,-11.1381,-117.125	0/0:58:56,0:56:2039:0:0:0,-16.8577,-178.223	0/0:38:38,0:38:1385:0:0:0,-11.4391,-121.258	0/0:54:53,0:53:1920:0:0:0,-15.9546,-167.9	0/0:48:46,0:46:1661:0:0:0,-13.8474,-145.372	0/0:85:83,0:83:2858:0:0:0,-24.9855,-249.239	0/0:85:84,0:84:2919:0:0:0,-25.2865,-256.816	0/0:91:89,0:89:3097:0:0:0,-26.7917,-272.341	0/0:95:92,0:92:3219:0:0:0,-27.6948,-282.783	0/0:120:118,0:118:4107:0:0:0,-35.5215,-361.149	0/0:68:65,0:65:2302:0:0:0,-19.5669,-202.02	0/0:89:86,0:86:3013:0:0:0,-25.8886,-264.828	0/0:97:95,0:95:3331:0:0:0,-28.5978,-292.631	0/0:66:64,0:64:2244:0:0:0,-19.2659,-197.289	0/0:104:99,0:99:3464:0:0:0,-29.802,-302.167	0/0:134:131,0:131:4533:0:0:0,-39.4349,-398.734	0/0:141:138,2:138:4861:2:62:0,-36.5065,-420.54	0/0:164:160,1:160:5591:1:37:0,-45.2019,-485.12	0/0:84:83,0:83:2920:0:0:0,-24.9855,-256.351	0/0:82:81,0:81:2820:0:0:0,-24.3834,-244.559
chromosomeXII	941609	G	A	1588.02	AB=0.588235;ABP=11.0575;AC=1;AF=0.0102041;AN=98;AO=71;CIGAR=1X;DP=5538;DPB=5538;DPRA=0.871348;EPP=5.48761;EPPR=137.285;GTI=0;LEN=1;MEANALT=1;MQM=37.9014;MQMR=41.2526;NS=49;NUMALT=1;ODDS=43.8268;PAIRED=0.901408;PAIREDR=0.957685;PAO=0;PQA=0;PQR=0;PRO=0;QA=2562;QR=198425;RO=5459;RPL=31;RPP=5.48761;RPPR=142.889;RPR=40;RUN=1;SAF=43;SAP=9.89173;SAR=28;SRF=3109;SRP=232.163;SRR=2350;TYPE=snp;technology.i…	GT:DP:AD:RO:QR:AO:QA:GL	0/0:118:118,0:118:4268:0:0:0,-35.5215,-359.396	0/0:150:149,0:149:5399:0:0:0,-44.8535,-459.674	0/0:46:46,0:46:1638:0:0:0,-13.8474,-141.591	0/0:46:46,0:46:1690:0:0:0,-13.8474,-145.397	0/0:86:85,0:85:3109:0:0:0,-25.5875,-265.6	0/1:119:49,70:49:1737:70:2525:-169.133,0,-111.056	0/0:114:114,0:114:4130:0:0:0,-34.3174,-347.495	0/0:75:74,0:74:2700:0:0:0,-22.2762,-233.8	0/0:79:79,0:79:2899:0:0:0,-23.7814,-247.738	0/0:166:166,0:166:6002:0:0:0,-49.971,-517.154	0/0:177:177,0:177:6475:0:0:0,-53.2823,-563.108	0/0:217:217,0:217:7841:0:0:0,-65.3235,-667.259	0/0:200:200,0:200:7250:0:0:0,-60.206,-626.157	0/0:67:67,0:67:2431:0:0:0,-20.169,-211.522	0/0:143:143,0:143:5227:0:0:0,-43.0473,-454.714	0/0:95:95,0:95:3491:0:0:0,-28.5978,-301.709	0/0:218:218,0:218:7968:0:0:0,-65.6245,-688.322	0/0:59:59,0:59:2159:0:0:0,-17.7608,-187.136	0/0:156:156,0:156:5710:0:0:0,-46.9607,-495.85	0/0:110:110,0:110:4020:0:0:0,-33.1133,-349.154	0/0:74:74,0:74:2702:0:0:0,-22.2762,-235.475	0/0:227:227,0:227:8361:0:0:0,-68.3338,-728.575	0/0:85:85,0:85:3145:0:0:0,-25.5875,-272.529	0/0:88:88,0:88:3196:0:0:0,-26.4906,-274.497	0/0:44:44,0:44:1616:0:0:0,-13.2453,-140.81	0/0:101:101,0:101:3725:0:0:0,-30.404,-322.081	0/0:113:113,0:113:4169:0:0:0,-34.0164,-362.813	0/0:102:102,0:102:3700:0:0:0,-30.7051,-322.75	0/0:69:69,0:69:2505:0:0:0,-20.7711,-217.519	0/0:95:95,0:95:3467:0:0:0,-28.5978,-299.779	0/0:98:98,0:98:3576:0:0:0,-29.5009,-311.977	0/0:107:107,0:107:3835:0:0:0,-32.2102,-332.134	0/0:69:69,0:69:2503:0:0:0,-20.7711,-218.519	0/0:112:111,0:111:3995:0:0:0,-33.4143,-348.529	0/0:125:124,0:124:4564:0:0:0,-37.3277,-397.889	0/0:64:64,0:64:2330:0:0:0,-19.2659,-203.387	0/0:98:97,0:97:3515:0:0:0,-29.1999,-305.479	0/0:162:162,0:162:5718:0:0:0,-48.7669,-499.099	0/0:203:201,0:201:7137:0:0:0,-60.507,-619.093	0/0:182:182,0:182:6558:0:0:0,-54.7875,-570.914	0/0:86:86,0:86:3086:0:0:0,-25.8886,-264.491	0/0:85:85,0:85:3073:0:0:0,-25.5875,-255.717
chromosomeXII	941796	T	C	1100.42	AB=0.485437;ABP=3.20004;AC=1;AF=0.0102041;AN=98;AO=50;CIGAR=1X;DP=5614;DPB=5614;DPRA=0.897115;EPP=5.78978;EPPR=101.092;GTI=0;LEN=1;MEANALT=1;MQM=39.24;MQMR=41.5431;NS=49;NUMALT=1;ODDS=58.7053;PAIRED=0.9;PAIREDR=0.956271;PAO=0;PQA=0;PQR=0;PRO=0;QA=1802;QR=195177;RO=5557;RPL=22;RPP=4.57376;RPPR=6.84017;RPR=28;RUN=1;SAF=17;SAP=14.1282;SAR=33;SRF=2508;SRP=117.379;SRR=3049;TYPE=snp;technology.illumina…	GT:DP:AD:RO:QR:AO:QA:GL	0/0:137:136,0:136:4684:0:0:0,-40.9401,-399.542	0/0:141:141,0:141:5107:0:0:0,-42.4452,-440.114	0/0:45:44,0:44:1616:0:0:0,-13.2453,-140.746	0/0:58:58,0:58:2086:0:0:0,-17.4597,-179.934	0/0:99:99,0:99:3425:0:0:0,-29.802,-296.373	0/1:103:53,50:53:1899:50:1802:-119.87,0,-129.822	0/0:97:97,0:97:3299:0:0:0,-29.1999,-287.036	0/0:68:68,0:68:2454:0:0:0,-20.47,-214.057	0/0:80:80,0:80:2886:0:0:0,-24.0824,-251.537	0/0:149:148,0:148:4996:0:0:0,-44.5524,-436.131	0/0:179:179,0:179:6277:0:0:0,-53.8844,-546.991	0/0:216:215,0:215:7363:0:0:0,-64.7214,-638.254	0/0:179:179,0:179:6231:0:0:0,-53.8844,-541.714	0/0:84:84,0:84:3022:0:0:0,-25.2865,-263.297	0/0:136:136,0:136:4884:0:0:0,-40.9401,-425.54	0/0:84:84,0:84:2896:0:0:0,-25.2865,-252.817	0/0:222:222,0:222:7952:0:0:0,-66.8287,-691.967	0/0:52:52,0:52:1812:0:0:0,-15.6536,-158.289	0/0:175:175,0:175:6239:0:0:0,-52.6802,-543.603	0/0:138:138,0:138:4946:0:0:0,-41.5421,-431.369	0/0:67:67,0:67:2327:0:0:0,-20.169,-203.091	0/0:209:209,0:209:7613:0:0:0,-62.9153,-664.077	0/0:80:80,0:80:2960:0:0:0,-24.0824,-257.705	0/0:81:81,0:81:2809:0:0:0,-24.3834,-242.422	0/0:48:48,0:48:1712:0:0:0,-14.4494,-148.209	0/0:112:112,0:112:4034:0:0:0,-33.7154,-350.747	0/0:126:126,0:126:4624:0:0:0,-37.9298,-402.215	0/0:108:107,0:107:3621:0:0:0,-32.2102,-316.663	0/0:92:92,0:92:3106:0:0:0,-27.6948,-271.898	0/0:89:89,0:89:3033:0:0:0,-26.7917,-263.062	0/0:90:90,0:90:3024:0:0:0,-27.0927,-263.301	0/0:111:111,0:111:3731:0:0:0,-33.4143,-326.347	0/0:71:71,0:71:2439:0:0:0,-21.3731,-213.346	0/0:111:111,0:111:3945:0:0:0,-33.4143,-343.223	0/0:116:115,0:115:3991:0:0:0,-34.6184,-348.606	0/0:85:85,0:85:3021:0:0:0,-25.5875,-263.92	0/0:110:109,0:109:3783:0:0:0,-32.8123,-330.523	0/0:165:165,0:165:5617:0:0:0,-49.6699,-491.005	0/0:189:189,0:189:6457:0:0:0,-56.8947,-564.479	0/0:192:192,0:192:6594:0:0:0,-57.7978,-574.109	0/0:77:77,0:77:2597:0:0:0,-23.1793,-214.528	0/0:83:83,0:83:2851:0:0:0,-24.9855,-246.08
chromosomeXII	991694	CTG	CTTG	10707.3	AB=0.465986;ABP=5.96468;AC=9;AF=0.0918367;AN=98;AO=410;CIGAR=1M1I2M;DP=5570;DPB=5707.33;DPRA=0.826592;EPP=4.72629;EPPR=6.2857;GTI=0;LEN=1;MEANALT=2.66667;MQM=39.9756;MQMR=41.8962;NS=49;NUMALT=1;ODDS=31.7769;PAIRED=0.963415;PAIREDR=0.957733;PAO=0;PQA=0;PQR=0;PRO=0;QA=13828;QR=186147;RO=5134;RPL=197;RPP=4.36615;RPPR=180.613;RPR=213;RUN=1;SAF=253;SAP=51.8208;SAR=157;SRF=3136;SRP=550.761;SRR=1998;TYP…	GT:DP:AD:RO:QR:AO:QA:GL	0/0:122:121,0:121:4381:0:0:0,-36.4246,-380.596	0/0:131:131,0:131:4805:0:0:0,-39.4349,-419.186	0/0:42:42,0:42:1530:0:0:0,-12.6433,-133.876	0/0:44:44,0:44:1603:0:0:0,-13.2453,-140.201	0/0:81:81,0:81:2959:0:0:0,-24.3834,-258.456	0/1:99:50,48:50:1781:48:1396:-89.889,0,-125.998	0/0:115:115,0:115:4146:0:0:0,-34.6184,-360.052	0/0:80:80,0:80:2909:0:0:0,-24.0824,-253.08	0/0:101:101,0:101:3682:0:0:0,-30.404,-321.54	0/0:175:175,0:175:6322:0:0:0,-52.6802,-550.939	0/0:153:153,0:153:5591:0:0:0,-46.0576,-488.093	0/0:240:237,0:237:8568:0:0:0,-71.3441,-744.429	0/0:203:203,0:203:7319:0:0:0,-61.1091,-637.209	0/0:71:71,0:71:2575:0:0:0,-21.3731,-225.012	0/0:131:131,0:131:4774:0:0:0,-39.4349,-416.704	0/0:93:93,0:93:3398:0:0:0,-27.9958,-296.606	0/0:213:213,0:213:7791:0:0:0,-64.1194,-679.888	0/0:54:54,0:54:1965:0:0:0,-16.2556,-171.787	0/0:159:159,0:159:5805:0:0:0,-47.8638,-505.696	0/0:122:122,0:122:4445:0:0:0,-36.7257,-388.225	0/0:78:78,0:78:2853:0:0:0,-23.4803,-246.835	0/0:200:199,0:199:7285:0:0:0,-59.905,-635.548	0/0:73:73,0:73:2669:0:0:0,-21.9752,-233.131	0/0:63:63,0:63:2307:0:0:0,-18.9649,-201.552	0/0:23:23,0:23:851:0:0:0,-6.92369,-72.3046	0/0:112:112,0:112:4107:0:0:0,-33.7154,-358.392	0/0:96:96,0:96:3492:0:0:0,-28.8989,-305.007	0/0:108:108,0:108:3879:0:0:0,-32.5112,-339.078	0/0:86:85,0:85:3030:0:0:0,-25.5875,-264.875	0/0:110:109,0:109:3933:0:0:0,-32.8123,-343.308	0/0:93:93,0:93:3352:0:0:0,-27.9958,-292.917	0/0:130:130,0:130:4736:0:0:0,-39.1339,-413.484	0/0:62:62,0:62:2265:0:0:0,-18.6639,-197.944	0/0:149:149,0:149:5288:0:0:0,-44.8535,-462.264	0/0:118:118,0:118:4241:0:0:0,-35.5215,-370.93	0/0:82:82,0:82:2930:0:0:0,-24.6845,-256.479	0/0:89:89,0:89:3186:0:0:0,-26.7917,-278.428	0/0:166:166,0:166:5982:0:0:0,-49.971,-522.694	0/0:183:180,0:180:6456:0:0:0,-54.1854,-564.248	0/0:204:204,0:204:7345:0:0:0,-61.4101,-641.29	0/0:94:94,0:94:3412:0:0:0,-28.2968,-298.118	0/1:88:44,40:44:1602:40:1169:-75.1083,0,-114.456
chromosomeXII	991707	T	C	11346.1	AB=0.464029;ABP=6.13472;AC=9;AF=0.0918367;AN=98;AO=414;CIGAR=1X;DP=5704;DPB=5704;DPRA=0.784834;EPP=4.35305;EPPR=4.85402;GTI=0;LEN=1;MEANALT=1;MQM=40.2464;MQMR=41.9033;NS=49;NUMALT=1;ODDS=32.5279;PAIRED=0.968599;PAIREDR=0.96028;PAO=0;PQA=0;PQR=0;PRO=0;QA=14847;QR=191871;RO=5287;RPL=212;RPP=3.53481;RPPR=66.4455;RPR=202;RUN=1;SAF=261;SAP=64.1892;SAR=153;SRF=3236;SRP=579.752;SRR=2051;TYPE=snp;technol…	GT:DP:AD:RO:QR:AO:QA:GL	0/0:120:120,0:120:4342:0:0:0,-36.1236,-377.403	0/0:133:132,0:132:4884:0:0:0,-39.736,-425.401	0/0:45:45,0:45:1627:0:0:0,-13.5463,-142.155	0/0:45:45,0:45:1629:0:0:0,-13.5463,-142.428	0/0:83:83,0:83:3047:0:0:0,-24.9855,-265.872	0/1:101:52,49:52:1862:49:1751:-109.154,0,-132.294	0/0:119:118,0:118:4204:0:0:0,-35.5215,-365.495	0/0:80:80,0:80:2936:0:0:0,-24.0824,-256.204	0/0:102:102,0:102:3762:0:0:0,-30.7051,-328.084	0/0:169:169,0:169:6075:0:0:0,-50.8741,-528.546	0/0:171:171,0:171:6201:0:0:0,-51.4761,-540.799	0/0:239:239,0:239:8631:0:0:0,-71.9462,-749.366	0/0:202:202,0:202:7286:0:0:0,-60.8081,-633.258	0/0:77:77,0:77:2825:0:0:0,-23.1793,-246.536	0/0:137:137,0:137:5045:0:0:0,-41.2411,-439.895	0/0:97:97,0:97:3565:0:0:0,-29.1999,-310.887	0/0:219:219,0:219:7993:0:0:0,-65.9256,-697.012	0/0:55:55,0:55:2035:0:0:0,-16.5566,-177.551	0/0:162:162,0:162:5908:0:0:0,-48.7669,-514.201	0/0:124:124,0:124:4562:0:0:0,-37.3277,-397.728	0/0:78:78,0:78:2826:0:0:0,-23.4803,-244.475	0/0:213:213,0:213:7731:0:0:0,-64.1194,-674.138	0/0:83:83,0:83:3071:0:0:0,-24.9855,-267.836	0/0:67:67,0:67:2467:0:0:0,-20.169,-215.292	0/0:24:24,0:24:888:0:0:0,-7.22472,-75.5276	0/0:121:121,0:121:4477:0:0:0,-36.4246,-390.295	0/0:102:102,0:102:3774:0:0:0,-30.7051,-329.065	0/0:108:108,0:108:3884:0:0:0,-32.5112,-338.921	0/0:86:86,0:86:3006:0:0:0,-25.8886,-262.414	0/0:112:112,0:112:4018:0:0:0,-33.7154,-350.451	0/0:96:96,0:96:3412:0:0:0,-28.8989,-297.689	0/0:132:132,0:132:4770:0:0:0,-39.736,-415.993	0/0:66:66,0:66:2342:0:0:0,-19.868,-204.598	0/0:158:158,0:158:5688:0:0:0,-47.5627,-494.957	0/0:110:110,0:110:3962:0:0:0,-33.1133,-346.015	0/0:86:86,0:86:3082:0:0:0,-25.8886,-269.106	0/0:89:88,0:88:3158:0:0:0,-26.4906,-275.505	0/0:173:173,0:173:6239:0:0:0,-52.0782,-544.045	0/0:184:184,0:184:6636:0:0:0,-55.3895,-577.853	0/0:216:216,0:216:7758:0:0:0,-65.0225,-675.549	0/0:96:96,0:96:3478:0:0:0,-28.8989,-303.517	0/1:82:45,37:45:1653:37:1271:-78.0346,0,-119.554
chromosomeXII	991723	G	A	12641.2	AB=0.466667;ABP=6.77419;AC=10;AF=0.102041;AN=98;AO=473;CIGAR=1X;DP=5793;DPB=5793;DPRA=0.824724;EPP=7.42211;EPPR=3.837;GTI=0;LEN=1;MEANALT=1.125;MQM=40.6934;MQMR=41.9165;NS=49;NUMALT=1;ODDS=34.4553;PAIRED=0.966173;PAIREDR=0.961083;PAO=0;PQA=0;PQR=0;PRO=0;QA=16724;QR=194579;RO=5319;RPL=255;RPP=9.29517;RPPR=3.0303;RPR=218;RUN=1;SAF=298;SAP=72.4653;SAR=175;SRF=3285;SRP=641.919;SRR=2034;TYPE=snp;techn…	GT:DP:AD:RO:QR:AO:QA:GL	0/0:112:112,0:112:4096:0:0:0,-33.7154,-355.094	0/0:139:139,0:139:5119:0:0:0,-41.8432,-446.237	0/0:47:47,0:47:1739:0:0:0,-14.1484,-151.821	0/0:48:48,0:48:1776:0:0:0,-14.4494,-155.044	0/0:87:87,0:87:3207:0:0:0,-26.1896,-279.745	0/1:99:48,51:48:1752:51:1795:-116.142,0,-123.225	0/0:122:121,1:121:4341:1:36:0,-34.3521,-375.354	0/0:80:80,0:80:2960:0:0:0,-24.0824,-258.168	0/0:105:105,0:105:3873:0:0:0,-31.6081,-337.752	0/0:174:174,0:174:6338:0:0:0,-52.3792,-551.358	0/0:180:180,0:180:6574:0:0:0,-54.1854,-573.291	0/0:245:245,0:245:8881:0:0:0,-73.7523,-771.106	0/0:197:197,0:197:7241:0:0:0,-59.3029,-629.024	0/0:78:78,0:78:2838:0:0:0,-23.4803,-247.796	0/0:140:140,0:140:5156:0:0:0,-42.1442,-449.563	0/0:101:101,0:101:3687:0:0:0,-30.404,-321.542	0/0:220:220,0:220:8042:0:0:0,-66.2266,-701.216	0/0:57:57,0:57:2071:0:0:0,-17.1587,-180.828	0/0:161:161,0:161:5921:0:0:0,-48.4658,-515.175	0/0:128:128,0:128:4700:0:0:0,-38.5318,-409.91	0/0:82:82,0:82:3022:0:0:0,-24.6845,-263.631	0/0:220:220,0:220:8090:0:0:0,-66.2266,-705.139	0/0:86:86,0:86:3182:0:0:0,-25.8886,-277.503	0/0:68:68,0:68:2516:0:0:0,-20.47,-219.496	0/0:25:25,0:25:913:0:0:0,-7.52575,-77.766	0/0:129:129,0:129:4761:0:0:0,-38.8329,-415.095	0/0:112:112,0:112:4056:0:0:0,-33.7154,-353.877	0/0:111:111,0:111:4057:0:0:0,-33.4143,-353.82	0/0:91:91,0:91:3283:0:0:0,-27.3937,-286.587	0/0:115:115,0:115:4105:0:0:0,-34.6184,-358.161	0/0:92:92,0:92:3342:0:0:0,-27.6948,-291.505	0/0:124:124,0:124:4504:0:0:0,-37.3277,-393.043	0/0:66:66,0:66:2404:0:0:0,-19.868,-209.781	0/0:158:158,0:158:5822:0:0:0,-47.5627,-506.231	0/0:106:106,0:106:3896:0:0:0,-31.9092,-339.721	0/0:87:87,0:87:3195:0:0:0,-26.1896,-278.763	0/0:88:88,0:88:3232:0:0:0,-26.4906,-281.78	0/0:175:175,0:175:6439:0:0:0,-52.6802,-561.164	0/0:185:185,0:185:6697:0:0:0,-55.6905,-584.073	0/0:213:213,0:213:7771:0:0:0,-64.1194,-675.169	0/0:100:100,0:100:3676:0:0:0,-30.103,-320.657	0/1:79:43,36:43:1591:36:1204:-74.4443,0,-114.995
chromosomeXII	991962	A	C	11507.7	AB=0.458484;ABP=7.15726;AC=9;AF=0.0918367;AN=98;AO=419;CIGAR=1X;DP=5331;DPB=5331;DPRA=0.973185;EPP=29.1353;EPPR=449.79;GTI=0;LEN=1;MEANALT=1;MQM=40.3317;MQMR=41.767;NS=49;NUMALT=1;ODDS=27.8671;PAIRED=0.954654;PAIREDR=0.959259;PAO=0;PQA=0;PQR=0;PRO=0;QA=15043;QR=176829;RO=4909;RPL=172;RPP=32.1619;RPPR=327.89;RPR=247;RUN=1;SAF=175;SAP=27.6842;SAR=244;SRF=2011;SRP=351.034;SRR=2898;TYPE=snp;technolog…	GT:DP:AD:RO:QR:AO:QA:GL	0/0:120:120,0:120:4354:0:0:0,-36.1236,-378.54	0/0:135:135,0:135:4883:0:0:0,-40.639,-425.934	0/0:45:45,0:45:1641:0:0:0,-13.5463,-141.261	0/0:54:54,0:54:1948:0:0:0,-16.2556,-170.177	0/0:80:80,0:80:2860:0:0:0,-24.0824,-249.769	0/1:98:58,40:58:2008:40:1418:-88.5274,0,-144.955	0/0:91:90,0:90:3204:0:0:0,-27.0927,-276.946	0/0:78:78,0:78:2812:0:0:0,-23.4803,-245.405	0/0:125:125,0:125:4563:0:0:0,-37.6287,-397.596	0/0:156:156,0:156:5636:0:0:0,-46.9607,-490.877	0/0:160:160,0:160:5848:0:0:0,-48.1648,-509.629	0/0:212:212,0:212:7608:0:0:0,-63.8184,-660.853	0/0:178:177,0:177:6389:0:0:0,-53.2823,-554.636	0/0:80:80,0:80:2910:0:0:0,-24.0824,-253.814	0/0:116:116,0:116:4178:0:0:0,-34.9195,-364.43	0/0:80:80,0:80:2888:0:0:0,-24.0824,-252.067	0/0:213:213,0:213:7733:0:0:0,-64.1194,-674.05	0/0:57:57,0:57:2085:0:0:0,-17.1587,-181.924	0/0:154:154,0:154:5650:0:0:0,-46.3586,-492.049	0/0:118:118,0:118:4278:0:0:0,-35.5215,-372.545	0/0:74:74,0:74:2664:0:0:0,-22.2762,-232.514	0/0:196:196,0:196:7190:0:0:0,-59.0019,-626.249	0/0:66:66,0:66:2430:0:0:0,-19.868,-210.934	0/0:67:67,0:67:2415:0:0:0,-20.169,-210.818	0/0:38:38,0:38:1394:0:0:0,-11.4391,-121.834	0/0:112:112,0:112:4132:0:0:0,-33.7154,-360.31	0/0:115:115,0:115:4155:0:0:0,-34.6184,-362.41	0/0:103:103,0:103:3599:0:0:0,-31.0061,-314	0/0:72:72,0:72:2590:0:0:0,-21.6742,-222.957	0/0:96:96,0:96:3440:0:0:0,-28.8989,-298.651	0/0:91:91,0:91:3205:0:0:0,-27.3937,-280.039	0/0:126:126,0:126:4448:0:0:0,-37.9298,-386.745	0/0:69:69,0:69:2427:0:0:0,-20.7711,-210.998	0/0:106:106,0:106:3786:0:0:0,-31.9092,-329.999	0/0:99:99,0:99:3553:0:0:0,-29.802,-309.123	0/0:72:72,0:72:2578:0:0:0,-21.6742,-224.003	0/0:86:86,0:86:3070:0:0:0,-25.8886,-267.661	0/0:160:160,0:160:5698:0:0:0,-48.1648,-495.032	0/0:160:160,0:160:5710:0:0:0,-48.1648,-497.6	0/0:173:172,1:172:6152:1:29:0,-49.1994,-529.813	0/0:97:96,0:96:3426:0:0:0,-28.8989,-298.114	0/1:82:43,39:43:1543:39:1363:-93.6735,0,-106.102
chromosomeXII	991981	G	A	12329.6	AB=0.480287;ABP=3.95205;AC=9;AF=0.0918367;AN=98;AO=450;CIGAR=1X;DP=5601;DPB=5601;DPRA=0.972199;EPP=20.3821;EPPR=292.533;GTI=0;LEN=1;MEANALT=1.28571;MQM=40.22;MQMR=41.7567;NS=49;NUMALT=1;ODDS=37.5773;PAIRED=0.96;PAIREDR=0.958965;PAO=0;PQA=0;PQR=0;PRO=0;QA=15949;QR=183604;RO=5142;RPL=192;RPP=24.0302;RPPR=599.022;RPR=258;RUN=1;SAF=199;SAP=16.0584;SAR=251;SRF=2252;SRP=174.905;SRR=2890;TYPE=snp;techno…	GT:DP:AD:RO:QR:AO:QA:GL	0/0:133:132,0:132:4556:0:0:0,-39.736,-397.681	0/0:134:134,0:134:4834:0:0:0,-40.338,-421.679	0/0:48:48,0:48:1700:0:0:0,-14.4494,-146.402	0/0:56:56,0:56:2046:0:0:0,-16.8577,-178.587	0/0:94:94,0:94:3378:0:0:0,-28.2968,-294.579	0/1:98:51,46:51:1801:46:1575:-103.119,0,-127.876	0/0:96:96,0:96:3426:0:0:0,-28.8989,-297.292	0/0:75:74,0:74:2622:0:0:0,-22.2762,-228.479	0/0:121:121,0:121:4415:0:0:0,-36.4246,-384.705	0/0:166:166,0:166:5912:0:0:0,-49.971,-515.468	0/0:160:160,0:160:5780:0:0:0,-48.1648,-503.479	0/0:208:208,0:208:7248:0:0:0,-62.6142,-631.225	0/0:168:168,0:168:6096:0:0:0,-50.573,-528.356	0/0:86:86,0:86:3018:0:0:0,-25.8886,-263.241	0/0:118:118,0:118:4294:0:0:0,-35.5215,-374.38	0/0:86:86,0:86:3056:0:0:0,-25.8886,-266.604	0/0:230:230,0:230:8162:0:0:0,-69.2369,-711.796	0/0:56:56,0:56:1986:0:0:0,-16.8577,-173.47	0/0:173:173,0:173:6281:0:0:0,-52.0782,-547.183	0/0:119:119,0:119:4253:0:0:0,-35.8226,-370.379	0/0:77:77,0:77:2825:0:0:0,-23.1793,-246.331	0/0:211:211,0:211:7583:0:0:0,-63.5173,-660.815	0/0:71:71,0:71:2615:0:0:0,-21.3731,-226.945	0/0:66:66,0:66:2354:0:0:0,-19.868,-205.529	0/0:40:40,0:40:1454:0:0:0,-12.0412,-126.972	0/0:107:107,0:107:3849:0:0:0,-32.2102,-334.991	0/0:121:121,0:121:4365:0:0:0,-36.4246,-380.662	0/0:104:102,0:102:3628:0:0:0,-30.7051,-315.3	0/0:82:82,0:82:2874:0:0:0,-24.6845,-247.679	0/0:102:101,0:101:3541:0:0:0,-30.404,-308.857	0/0:93:93,0:93:3391:0:0:0,-27.9958,-295.863	0/0:140:138,0:138:4920:0:0:0,-41.5421,-429.044	0/0:83:83,0:83:2947:0:0:0,-24.9855,-256.391	0/0:106:106,0:106:3822:0:0:0,-31.9092,-332.891	0/0:117:117,0:117:4191:0:0:0,-35.2205,-364.624	0/0:79:79,0:79:2823:0:0:0,-23.7814,-245.257	0/0:89:89,0:89:3149:0:0:0,-26.7917,-274.878	0/0:180:180,0:180:6362:0:0:0,-54.1854,-551.524	0/0:165:165,0:165:5817:0:0:0,-49.6699,-505.885	0/0:187:185,1:185:6571:1:34:0,-53.8929,-568.21	0/0:100:100,0:100:3602:0:0:0,-30.103,-311.88	0/1:87:47,40:47:1713:40:1341:-89.4854,0,-122.086
chromosomeXII	992259	G	T	7146.4	AB=0.629981;ABP=80.3469;AC=6;AF=0.0612245;AN=98;AO=339;CIGAR=1X;DP=5480;DPB=5480;DPRA=1.12689;EPP=3.17044;EPPR=53.869;GTI=0;LEN=1;MEANALT=1;MQM=33.3097;MQMR=38.7677;NS=49;NUMALT=1;ODDS=26.7038;PAIRED=0.958702;PAIREDR=0.9539;PAO=0;PQA=0;PQR=0;PRO=0;QA=12238;QR=184723;RO=5141;RPL=186;RPP=9.98591;RPPR=3.19657;RPR=153;RUN=1;SAF=139;SAP=26.8453;SAR=200;SRF=2404;SRP=49.848;SRR=2737;TYPE=snp;technology.…	GT:DP:AD:RO:QR:AO:QA:GL	0/0:124:124,0:124:4428:0:0:0,-37.3277,-364.932	0/0:140:140,0:140:5080:0:0:0,-42.1442,-414.463	0/0:38:37,1:37:1369:1:11:0,-10.5775,-111.502	0/0:49:49,0:49:1777:0:0:0,-14.7505,-139.019	0/0:92:92,0:92:3328:0:0:0,-27.6948,-281.737	0/1:103:63,40:63:2307:40:1442:-75.8067,0,-159.333	0/0:95:95,0:95:3369:0:0:0,-28.5978,-270.528	0/0:88:88,0:88:3218:0:0:0,-26.4906,-264.184	0/0:124:124,0:124:4538:0:0:0,-37.3277,-372.89	0/0:176:175,1:175:6277:1:11:0,-51.8818,-511.362	0/0:141:141,0:141:5131:0:0:0,-42.4452,-423.592	0/0:225:224,1:224:8002:1:27:0,-65.0529,-642.205	0/0:204:204,0:204:7240:0:0:0,-61.4101,-593.079	0/0:78:78,0:78:2800:0:0:0,-23.4803,-230.008	0/0:137:137,0:137:4983:0:0:0,-41.2411,-409.283	0/0:97:97,0:97:3527:0:0:0,-29.1999,-290.365	0/0:198:197,1:197:7079:1:19:0,-57.8479,-583.644	0/0:37:37,0:37:1321:0:0:0,-11.1381,-110.108	0/0:180:180,0:180:6466:0:0:0,-54.1854,-538.338	0/0:116:116,0:116:4232:0:0:0,-34.9195,-347.208	0/0:67:67,0:67:2467:0:0:0,-20.169,-196.895	0/0:217:217,0:217:7817:0:0:0,-65.3235,-660.135	0/0:75:75,0:75:2699:0:0:0,-22.5772,-226.029	0/0:70:70,0:70:2476:0:0:0,-21.0721,-207.817	0/0:30:30,0:30:1110:0:0:0,-9.0309,-89.8006	0/0:122:122,0:122:4452:0:0:0,-36.7257,-370.71	0/0:99:99,0:99:3551:0:0:0,-29.802,-295.245	0/0:95:95,0:95:3353:0:0:0,-28.5978,-279.075	0/0:91:91,0:91:3293:0:0:0,-27.3937,-277.59	0/0:115:115,0:115:4065:0:0:0,-34.6184,-332.769	0/0:102:102,0:102:3660:0:0:0,-30.7051,-319.415	0/0:121:121,0:121:4199:0:0:0,-36.4246,-352.602	0/0:83:83,0:83:2983:0:0:0,-24.9855,-260.367	0/0:112:112,0:112:3916:0:0:0,-33.7154,-318.3	0/0:118:118,0:118:4208:0:0:0,-35.5215,-363.423	0/0:81:81,0:81:2887:0:0:0,-24.3834,-238.357	0/0:91:91,0:91:3305:0:0:0,-27.3937,-278.11	0/0:163:162,1:162:5744:1:24:0,-46.6786,-485.124	0/0:162:162,0:162:5856:0:0:0,-48.7669,-486.001	0/0:167:166,1:166:5946:1:11:0,-49.1725,-499.418	0/0:89:89,0:89:3221:0:0:0,-26.7917,-258.345	0/1:70:41,29:41:1405:29:1049:-57.9078,0,-94.7738
chromosomeXII	993340	AAAAAAAAATTTTTC	AGAAAAAAAAATTTTC,AGAAAAAAAATTTTTC,AGAAAAAAAAAATTC	128983	AB=0.4798,0.474175,0.429167;ABP=12.9236,24.769,13.4696;AC=40,33,9;AF=0.408163,0.336735,0.0918367;AN=98;AO=2281,1988,383;CIGAR=1M1I8M1X5M,1M1I14M,1M1X7M3X3M;DP=5777;DPB=6142.27;DPRA=1.26048,1.22371,0.894365;EPP=18.3648,28.915,15.5345;EPPR=3.13622;GTI=0;LEN=16,1,15;MEANALT=4.90625,4.41935,7.5;MQM=41.9509,41.9351,41.6292;MQMR=41.9728;NS=49;NUMALT=3;ODDS=28.5082;PAIRED=0.971065,0.954225,0.963446;PAIR…	GT:DP:AD:RO:QR:AO:QA:GL	1/1:107:0,101,0,0:0:0:101,0,0:3427,0,0:-299.63,-30.404,0,-299.63,-30.404,-299.63,-299.63,-30.404,-299.63,-299.63	1/1:166:0,148,0,0:0:0:148,0,0:5270,0,0:-459.855,-44.5524,0,-459.855,-44.5524,-459.855,-459.855,-44.5524,-459.855,-459.855	1/1:83:0,77,0,0:0:0:77,0,0:2656,0,0:-231.804,-23.1793,0,-231.804,-23.1793,-231.804,-231.804,-23.1793,-231.804,-231.804	1/1:74:0,72,0,0:0:0:72,0,0:2520,0,0:-220.217,-21.6742,0,-220.217,-21.6742,-220.217,-220.217,-21.6742,-220.217,-220.217	1/1:101:0,91,0,0:0:0:91,0,0:3215,0,0:-280.539,-27.3937,0,-280.539,-27.3937,-280.539,-280.539,-27.3937,-280.539,-280.539	1/3:71:0,34,0,34:0:0:34,0,34:1220,0,1074:-179.883,-83.7409,-73.5059,-179.883,-83.7409,-179.883,-96.1879,0,-96.1879,-85.9529	1/2:93:0,39,46,0:0:0:39,46,0:1359,1450,0:-220.222,-113.133,-101.392,-107.083,0,-93.2353,-220.222,-113.133,-107.083,-220.222	1/2:77:0,42,34,0:0:0:42,34,0:1457,1234,0:-212.126,-97.359,-84.7158,-114.748,0,-104.513,-212.126,-97.359,-114.748,-212.126	1/2:118:0,51,61,0:0:0:51,61,0:1839,2157,0:-314.787,-169.809,-154.456,-144.962,0,-126.599,-314.787,-169.809,-144.962,-314.787	1/2:148:0,70,72,0:0:0:70,72,0:2342,2514,0:-381.32,-197.72,-176.648,-183.592,0,-161.918,-381.32,-197.72,-183.592,-381.32	1/2:211:0,113,91,0:0:0:113,91,0:3947,3259,0:-567.74,-257.051,-223.035,-310.695,0,-283.301,-567.74,-257.051,-310.695,-567.74	1/2:208:1,95,99,0:1:34:95,99,0:3241,3527,0:-529.805,-275.591,-249.323,-252.191,0,-224.719,-530.106,-277.921,-254.52,-532.436	1/2:133:0,71,59,0:0:0:71,59,0:2493,2073,0:-359.628,-163.269,-141.896,-196.35,0,-178.589,-359.628,-163.269,-196.35,-359.628	1/2:101:2,57,39,0:2:71:57,39,0:1985,1383,0:-258.981,-103.404,-91.875,-150.541,0,-144.43,-259.583,-109.034,-156.17,-265.212	1/2:166:0,90,73,0:0:0:90,73,0:3132,2625,0:-453.163,-206.832,-179.739,-246.311,0,-224.336,-453.163,-206.832,-246.311,-453.163	1/2:118:0,52,59,0:0:0:52,59,0:1864,2159,0:-317.445,-170.425,-154.772,-147.027,0,-129.267,-317.445,-170.425,-147.027,-317.445	1/2:244:2,102,127,0:2:72:102,127,0:3552,4583,0:-634.54,-355.714,-330.708,-273.725,0,-241.194,-635.142,-361.413,-279.425,-640.841	1/2:69:0,21,45,0:0:0:21,45,0:765,1627,0:-188.629,-128.255,-121.934,-60.3726,0,-46.8262,-188.629,-128.255,-60.3726,-188.629	1/2:187:0,98,82,0:0:0:98,82,0:3392,2913,0:-496.302,-229.432,-199.931,-266.883,0,-242.198,-496.302,-229.432,-266.883,-496.302	1/2:165:0,55,103,0:0:0:55,103,0:1909,3688,0:-440.827,-290.763,-274.206,-150.065,0,-119.059,-440.827,-290.763,-150.065,-440.827	1/2:104:0,62,36,0:0:0:62,36,0:2246,1308,0:-280.457,-103.237,-84.573,-177.239,0,-166.402,-280.457,-103.237,-177.239,-280.457	0/2:205:97,0,108,0:97:3525:0,108,0:0,3862,0:-275.265,-304.465,-583.261,0,-278.788,-246.277,-304.465,-583.261,-278.788,-583.261	1/2:105:0,54,46,0:0:0:54,46,0:1872,1676,0:-279.285,-132.149,-115.893,-147.121,0,-133.274,-279.285,-132.149,-147.121,-279.285	1/1:103:0,98,0,0:0:0:98,0,0:3528,0,0:-307.659,-29.5009,0,-307.659,-29.5009,-307.659,-307.659,-29.5009,-307.659,-307.659	1/2:67:0,36,29,0:0:0:36,29,0:1296,1023,0:-182.665,-80.5283,-69.6912,-102.135,0,-93.4053,-182.665,-80.5283,-102.135,-182.665	1/1:136:0,129,0,0:0:0:129,0,0:4530,0,0:-395.424,-38.8329,0,-395.424,-38.8329,-395.424,-395.424,-38.8329,-395.424,-395.424	1/2:153:0,79,67,0:0:0:79,67,0:2775,2405,0:-408.042,-189.548,-165.767,-218.498,0,-198.329,-408.042,-189.548,-218.498,-408.042	0/2:86:46,0,38,0:46:1617:0,38,0:0,1406,0:-97.2421,-111.089,-239.16,0,-128.13,-116.691,-111.089,-239.16,-128.13,-239.16	0/2:85:37,0,48,0:37:1312:0,48,0:0,1680,0:-121.273,-132.411,-236.278,0,-103.886,-89.4363,-132.411,-236.278,-103.886,-236.278	2/2:111:0,0,110,0:0:0:0,110,0:0,3907,0:-340.507,-340.507,-340.507,-33.1133,-33.1133,0,-340.507,-340.507,-33.1133,-340.507	0/0:97:95,0,0,0:95:3389:0,0,0:0,0,0:0,-28.5978,-297.101,-28.5978,-297.101,-297.101,-28.5978,-297.101,-297.101,-297.101	0/2:111:58,0,51,0:58:2058:0,51,0:0,1839,0:-127.657,-145.117,-307.997,0,-162.914,-147.562,-145.117,-307.997,-162.914,-307.997	0/0:48:48,0,0,0:48:1702:0,0,0:0,0,0:0,-14.4494,-149.567,-14.4494,-149.567,-149.567,-14.4494,-149.567,-149.567,-149.567	2/2:101:0,0,97,0:0:0:0,97,0:0,3479,0:-303.516,-303.516,-303.516,-29.1999,-29.1999,0,-303.516,-303.516,-29.1999,-303.516	0/0:94:93,1,0,0:93:3305:1,0,0:25,0,0:0,-25.8054,-287.562,-27.9958,-287.863,-289.804,-27.9958,-287.863,-289.804,-289.804	0/2:54:28,0,24,0:28:1003:0,24,0:0,864,0:-59.7905,-68.2194,-147.609,0,-79.4484,-72.2237,-68.2194,-147.609,-79.4484,-147.609	0/2:74:38,0,35,0:38:1347:0,35,0:0,1134,0:-77.0767,-88.5159,-195.216,0,-106.668,-96.1321,-88.5159,-195.216,-106.668,-195.216	0/2:140:69,0,67,0:69:2423:0,67,0:0,2441,0:-171.766,-192.537,-384.351,0,-191.862,-171.693,-192.537,-384.351,-191.862,-384.351	0/2:153:80,0,66,0:80:2836:0,66,0:0,2316,0:-158.119,-182.201,-406.382,0,-224.227,-204.359,-182.201,-406.382,-224.227,-406.382	0/2:145:73,0,68,0:73:2589:0,68,0:0,2418,0:-168.498,-190.474,-395.519,0,-205.072,-184.602,-190.474,-395.519,-205.072,-395.519	1/2:90:0,42,43,0:0:0:42,43,0:1456,1553,0:-236.715,-122.229,-109.585,-114.513,0,-101.569,-236.715,-122.229,-114.513,-236.715	1/3:77:0,33,0,35:0:0:33,0,35:1081,0,1229:-181.363,-96.8266,-86.8927,-181.363,-96.8266,-181.363,-84.5677,0,-84.5677,-74.0316
chromosomeXII	994082	C	T	16157.8	AB=0.498316;ABP=3.01761;AC=9;AF=0.0918367;AN=98;AO=569;CIGAR=1X;DP=6368;DPB=6368;DPRA=0.955762;EPP=3.01412;EPPR=11.3322;GTI=0;LEN=1;MEANALT=1.14286;MQM=40.3814;MQMR=41.9196;NS=49;NUMALT=1;ODDS=48.9159;PAIRED=0.97188;PAIREDR=0.963404;PAO=0;PQA=0;PQR=0;PRO=0;QA=20400;QR=209783;RO=5793;RPL=276;RPP=4.11321;RPPR=25.1445;RPR=293;RUN=1;SAF=292;SAP=3.86897;SAR=277;SRF=2897;SRP=3.01067;SRR=2896;TYPE=snp;t…	GT:DP:AD:RO:QR:AO:QA:GL	0/0:92:92,0:92:3250:0:0:0,-27.6948,-283.698	0/0:195:195,0:195:7165:0:0:0,-58.7008,-624.573	0/0:86:86,0:86:3170:0:0:0,-25.8886,-276.522	0/0:87:86,0:86:3146:0:0:0,-25.8886,-274.446	0/0:112:112,0:112:4084:0:0:0,-33.7154,-356.334	0/1:109:54,55:54:1986:55:1891:-131.935,0,-140.585	0/0:88:87,0:87:3143:0:0:0,-26.1896,-272.907	0/0:74:74,0:74:2676:0:0:0,-22.2762,-233.65	0/0:110:110,0:110:3996:0:0:0,-33.1133,-348.686	0/0:168:168,0:168:6082:0:0:0,-50.573,-530.644	0/0:187:187,0:187:6869:0:0:0,-56.2926,-598.638	0/0:209:209,0:209:7419:0:0:0,-62.9153,-645.207	0/0:163:163,0:163:5917:0:0:0,-49.0679,-509.972	0/0:82:82,0:82:3022:0:0:0,-24.6845,-263.631	0/0:182:182,0:182:6586:0:0:0,-54.7875,-574.559	0/0:145:145,0:145:5303:0:0:0,-43.6493,-462.46	0/0:259:259,0:259:9495:0:0:0,-77.9668,-827.555	0/0:61:61,0:61:2231:0:0:0,-18.3628,-194.701	0/0:212:212,0:212:7670:0:0:0,-63.8184,-667.785	0/0:159:159,0:159:5847:0:0:0,-47.8638,-507.256	0/0:93:93,0:93:3393:0:0:0,-27.9958,-296.084	0/0:242:242,0:242:8842:0:0:0,-72.8493,-770.809	0/0:101:101,0:101:3687:0:0:0,-30.404,-321.645	0/0:122:122,0:122:4428:0:0:0,-36.7257,-386.377	0/0:61:61,0:61:2219:0:0:0,-18.3628,-193.719	0/0:168:168,0:168:6128:0:0:0,-50.573,-534.244	0/0:151:151,0:151:5537:0:0:0,-45.4555,-482.674	0/0:92:92,0:92:3282:0:0:0,-27.6948,-285.321	0/0:85:85,0:85:2971:0:0:0,-25.5875,-259.669	0/0:93:93,0:93:3367:0:0:0,-27.9958,-293.797	0/0:98:98,0:98:3512:0:0:0,-29.5009,-306.524	0/0:155:155,0:155:5627:0:0:0,-46.6596,-489.656	0/0:67:66,0:66:2332:0:0:0,-19.868,-203.69	0/0:112:112,0:112:4058:0:0:0,-33.7154,-353.841	0/0:130:130,0:130:4686:0:0:0,-39.1339,-407.86	0/0:78:78,0:78:2746:0:0:0,-23.4803,-238.595	0/0:73:73,0:73:2637:0:0:0,-21.9752,-228.917	0/0:169:169,0:169:5943:0:0:0,-50.8741,-518.992	0/0:180:179,0:179:6435:0:0:0,-53.8844,-560.984	0/0:222:222,0:222:7964:0:0:0,-66.8287,-693.53	0/0:97:97,0:97:3589:0:0:0,-29.1999,-311.68	0/1:80:47,33:47:1677:33:1121:-72.6438,0,-121.382
chromosomeXII	994113	T	C	16142.4	AB=0.474359;ABP=4.79202;AC=9;AF=0.0918367;AN=98;AO=570;CIGAR=1X;DP=6421;DPB=6421;DPRA=1.08329;EPP=5.58559;EPPR=3.0285;GTI=0;LEN=1;MEANALT=1.28571;MQM=39.7526;MQMR=41.8866;NS=49;NUMALT=1;ODDS=45.9324;PAIRED=0.978947;PAIREDR=0.959966;PAO=0;PQA=0;PQR=0;PRO=0;QA=20665;QR=212309;RO=5845;RPL=305;RPP=9.10566;RPPR=34.904;RPR=265;RUN=1;SAF=307;SAP=10.3857;SAR=263;SRF=2927;SRP=3.04039;SRR=2918;TYPE=snp;tec…	GT:DP:AD:RO:QR:AO:QA:GL	0/0:97:97,0:97:3463:0:0:0,-29.1999,-302.32	0/0:196:196,0:196:7228:0:0:0,-59.0019,-629.927	0/0:85:85,0:85:3121:0:0:0,-25.5875,-269.979	0/0:81:81,0:81:2985:0:0:0,-24.3834,-260.409	0/0:106:106,0:106:3846:0:0:0,-31.9092,-335.471	0/1:105:50,55:50:1850:55:2011:-142.014,0,-129.881	0/0:103:103,0:103:3625:0:0:0,-31.0061,-316.642	0/0:78:78,0:78:2874:0:0:0,-23.4803,-250.689	0/0:116:116,0:116:4268:0:0:0,-34.9195,-372.22	0/0:174:174,0:174:6252:0:0:0,-52.3792,-545.554	0/0:190:190,0:190:6944:0:0:0,-57.1957,-605.256	0/0:241:241,0:241:8781:0:0:0,-72.5482,-763.272	0/0:168:168,0:168:6080:0:0:0,-50.573,-525.564	0/0:84:84,0:84:3070:0:0:0,-25.2865,-267.841	0/0:180:180,0:180:6550:0:0:0,-54.1854,-571.329	0/0:139:139,0:139:5057:0:0:0,-41.8432,-441.111	0/0:240:240,0:240:8732:0:0:0,-72.2472,-761.422	0/0:63:63,0:63:2281:0:0:0,-18.9649,-198.099	0/0:227:227,0:227:8327:0:0:0,-68.3338,-724.733	0/0:145:145,0:145:5291:0:0:0,-43.6493,-458.923	0/0:103:103,0:103:3749:0:0:0,-31.0061,-327.057	0/0:249:248,1:248:9126:1:37:0,-71.3758,-791.689	0/0:107:107,0:107:3843:0:0:0,-32.2102,-335.256	0/0:123:123,0:123:4503:0:0:0,-37.0267,-392.764	0/0:56:56,0:56:2072:0:0:0,-16.8577,-180.825	0/0:168:168,0:168:6192:0:0:0,-50.573,-539.741	0/0:151:151,0:151:5537:0:0:0,-45.4555,-482.469	0/0:88:88,0:88:3132:0:0:0,-26.4906,-270.975	0/0:75:74,0:74:2590:0:0:0,-22.2762,-226.162	0/0:94:94,0:94:3404:0:0:0,-28.2968,-296.814	0/0:103:103,0:103:3787:0:0:0,-31.0061,-330.325	0/0:157:156,0:156:5632:0:0:0,-46.9607,-489.514	0/0:63:63,0:63:2221:0:0:0,-18.9649,-194.272	0/0:114:114,0:114:4182:0:0:0,-34.3174,-364.377	0/0:126:126,0:126:4600:0:0:0,-37.9298,-401.23	0/0:87:87,0:87:3107:0:0:0,-26.1896,-268.725	0/0:84:84,0:84:3046:0:0:0,-25.2865,-264.589	0/0:178:178,0:178:6410:0:0:0,-53.5833,-558.594	0/0:181:181,0:181:6573:0:0:0,-54.4864,-571.684	0/0:207:207,0:207:7317:0:0:0,-62.3132,-637.937	0/0:96:96,0:96:3454:0:0:0,-28.8989,-300.282	0/1:88:52,34:52:1848:34:1200:-76.9305,0,-134.317
chromosomeXII	994140	CCCTT	TCCTC	15291.7	AB=0.436066;ABP=13.8392;AC=9;AF=0.0918367;AN=98;AO=542;CIGAR=1X3M1X;DP=6324;DPB=6332.8;DPRA=0.912121;EPP=3.0103;EPPR=3.14656;GTI=0;LEN=5;MEANALT=1.33333;MQM=39.5701;MQMR=41.8715;NS=49;NUMALT=1;ODDS=41.4993;PAIRED=0.983395;PAIREDR=0.960542;PAO=29;PQA=998;PQR=185;PRO=10;QA=19595;QR=206425;RO=5753;RPL=292;RPP=10.0776;RPPR=3.70821;RPR=250;RUN=1;SAF=287;SAP=7.11286;SAR=255;SRF=2729;SRP=35.8579;SRR=302…	GT:DP:AD:RO:QR:AO:QA:GL	0/0:104:102,0:102:3633:0:0:0,-30.7051,-316.881	0/0:200:200,0:200:7288:0:0:0,-60.206,-636.166	0/0:84:84,0:84:3050:0:0:0,-25.2865,-266.666	0/0:75:75,0:75:2739:0:0:0,-22.5772,-239.245	0/0:109:108,0:108:3893:0:0:0,-32.5112,-340.334	0/1:97:50,46:50:1794:46:1684:-116.034,0,-128.07	0/0:98:98,0:98:3426:0:0:0,-29.5009,-300.778	0/0:77:77,0:77:2790:0:0:0,-23.1793,-244.018	0/0:111:110,0:110:3980:0:0:0,-33.1133,-347.863	0/0:175:175,0:175:6232:0:0:0,-52.6802,-545.64	0/0:189:189,0:189:6815:0:0:0,-56.8947,-595.709	0/0:226:225,0:225:8051:0:0:0,-67.7317,-702.303	0/0:156:156,0:156:5574:0:0:0,-46.9607,-483.258	0/0:88:87,0:87:3165:0:0:0,-26.1896,-276.481	0/0:171:170,0:170:6156:0:0:0,-51.1751,-537.889	0/0:135:135,0:135:4911:0:0:0,-40.639,-429.037	0/0:234:234,0:234:8439:0:0:0,-70.441,-737.795	0/0:61:60,0:60:2177:0:0:0,-18.0618,-187.056	0/0:236:235,0:235:8524:0:0:0,-70.742,-743.04	0/0:161:161,0:161:5818:0:0:0,-48.4658,-508.68	0/0:102:102,0:102:3695:0:0:0,-30.7051,-322.887	0/0:238:237,0:237:8547:0:0:0,-71.3441,-747.097	0/0:108:108,0:108:3881:0:0:0,-32.5112,-339.68	0/0:114:114,0:114:4119:0:0:0,-34.3174,-360.076	0/0:48:47,0:47:1721:0:0:0,-14.1484,-150.233	0/0:155:153,0:153:5497:0:0:0,-46.0576,-480.765	0/0:154:154,0:154:5591:0:0:0,-46.3586,-488.139	0/0:86:86,0:86:3042:0:0:0,-25.8886,-264.602	0/0:84:83,0:83:2946:0:0:0,-24.9855,-258.045	0/0:105:105,0:105:3662:0:0:0,-31.6081,-321.109	0/0:107:106,0:106:3790:0:0:0,-31.9092,-331.444	0/0:152:152,0:152:5448:0:0:0,-45.7566,-476.195	0/0:57:56,0:56:2003:0:0:0,-16.8577,-175.482	0/0:108:107,0:107:3784:0:0:0,-32.2102,-330.828	0/0:122:122,0:122:4406:0:0:0,-36.7257,-385.249	0/0:84:84,0:84:2997:0:0:0,-25.2865,-260.132	0/0:93:91,0:91:3255:0:0:0,-27.3937,-283.837	0/0:177:174,0:174:6043:0:0:0,-52.3792,-529.277	0/0:185:185,0:185:6528:0:0:0,-55.6905,-569.225	0/0:205:205,0:205:7237:0:0:0,-61.7111,-632.597	0/0:97:94,0:94:3373:0:0:0,-28.2968,-294.237	0/1:92:58,34:58:2052:34:1206:-74.4313,0,-151.407
chromosomeXII	994210	C	T	13836.3	AB=0.445902;ABP=10.7635;AC=9;AF=0.0918367;AN=98;AO=524;CIGAR=1X;DP=6371;DPB=6371;DPRA=0.874692;EPP=11.0331;EPPR=3.01365;GTI=0;LEN=1;MEANALT=1.33333;MQM=40.0954;MQMR=41.8131;NS=49;NUMALT=1;ODDS=47.0497;PAIRED=0.967557;PAIREDR=0.955925;PAO=0;PQA=0;PQR=0;PRO=0;QA=17742;QR=207487;RO=5831;RPL=247;RPP=6.73993;RPPR=5.96009;RPR=277;RUN=1;SAF=233;SAP=16.9508;SAR=291;SRF=2710;SRP=65.9167;SRR=3121;TYPE=snp;…	GT:DP:AD:RO:QR:AO:QA:GL	0/0:102:102,0:102:3640:0:0:0,-30.7051,-315.827	0/0:192:192,0:192:6906:0:0:0,-57.7978,-597.427	0/0:85:84,0:84:3034:0:0:0,-25.2865,-264.783	0/0:81:81,0:81:2937:0:0:0,-24.3834,-256.431	0/0:112:112,0:112:3994:0:0:0,-33.7154,-348.54	0/1:91:46,44:46:1576:44:1438:-96.2965,0,-109.575	0/0:111:111,0:111:3907:0:0:0,-33.4143,-341.278	0/0:88:88,0:88:3158:0:0:0,-26.4906,-274.654	0/0:113:113,0:113:3957:0:0:0,-34.0164,-345.761	0/0:179:179,0:179:6363:0:0:0,-53.8844,-555.518	0/0:210:209,0:209:7471:0:0:0,-62.9153,-651.656	0/0:221:219,0:219:7653:0:0:0,-65.9256,-666.023	0/0:158:158,0:158:5708:0:0:0,-47.5627,-496.636	0/0:96:96,0:96:3416:0:0:0,-28.8989,-298.389	0/0:169:169,0:169:5915:0:0:0,-50.8741,-516.485	0/0:131:131,0:131:4689:0:0:0,-39.4349,-409.494	0/0:254:253,0:253:8977:0:0:0,-76.1606,-781.163	0/0:71:71,0:71:2563:0:0:0,-21.3731,-220.408	0/0:228:226,0:226:8100:0:0:0,-68.0328,-706.425	0/0:152:152,0:152:5404:0:0:0,-45.7566,-471.993	0/0:119:118,0:118:4280:0:0:0,-35.5215,-373.117	0/0:261:260,0:260:9222:0:0:0,-78.2678,-804.684	0/0:99:99,0:99:3539:0:0:0,-29.802,-309.038	0/0:125:125,0:125:4539:0:0:0,-37.6287,-396.045	0/0:56:56,0:56:2012:0:0:0,-16.8577,-175.909	0/0:164:164,0:164:5856:0:0:0,-49.3689,-510.999	0/0:161:160,0:160:5668:0:0:0,-48.1648,-493.005	0/0:76:75,0:75:2667:0:0:0,-22.5772,-231.658	0/0:86:86,0:86:3120:0:0:0,-25.8886,-269.951	0/0:103:102,0:102:3556:0:0:0,-30.7051,-309.693	0/0:112:112,0:112:3992:0:0:0,-33.7154,-346.123	0/0:137:137,0:137:4833:0:0:0,-41.2411,-420.425	0/0:51:51,0:51:1839:0:0:0,-15.3525,-160.782	0/0:103:103,0:103:3571:0:0:0,-31.0061,-307.495	0/0:116:116,0:116:4116:0:0:0,-34.9195,-359.354	0/0:64:64,0:64:2254:0:0:0,-19.2659,-195.419	0/0:104:104,0:104:3660:0:0:0,-31.3071,-318.304	0/0:163:163,0:163:5741:0:0:0,-49.0679,-499.321	0/0:189:188,0:188:6670:0:0:0,-56.5936,-578.915	0/0:190:190,0:190:6742:0:0:0,-57.1957,-585.897	0/0:90:90,0:90:3256:0:0:0,-27.0927,-284.176	0/1:103:57,46:57:2071:46:1428:-91.9454,0,-148.6
chromosomeXII	994493	A	G	14544.1	AB=0.485714;ABP=3.56868;AC=9;AF=0.0918367;AN=98;AO=503;CIGAR=1X;DP=6605;DPB=6605;DPRA=0.803671;EPP=16.0694;EPPR=56.6008;GTI=0;LEN=1;MEANALT=1.16667;MQM=41.7276;MQMR=41.9502;NS=49;NUMALT=1;ODDS=38.7788;PAIRED=0.970179;PAIREDR=0.966393;PAO=0;PQA=0;PQR=0;PRO=0;QA=18228;QR=221286;RO=6100;RPL=246;RPP=3.53266;RPPR=22.5023;RPR=257;RUN=1;SAF=266;SAP=6.64093;SAR=237;SRF=3135;SRP=13.2981;SRR=2965;TYPE=snp;…	GT:DP:AD:RO:QR:AO:QA:GL	0/0:127:127,0:127:4549:0:0:0,-38.2308,-395.957	0/0:199:199,0:199:7237:0:0:0,-59.905,-631.034	0/0:65:65,0:65:2405:0:0:0,-19.5669,-209.828	0/0:92:92,0:92:3392:0:0:0,-27.6948,-295.858	0/0:110:110,0:110:3998:0:0:0,-33.1133,-348.959	0/1:102:53,49:53:1961:49:1732:-120.505,0,-140.452	0/0:118:118,0:118:4220:0:0:0,-35.5215,-368.528	0/0:85:85,0:85:3119:0:0:0,-25.5875,-272.045	0/0:134:134,0:134:4920:0:0:0,-40.338,-428.973	0/0:172:172,0:172:6148:0:0:0,-51.7772,-536.338	0/0:195:195,0:195:7029:0:0:0,-58.7008,-613.239	0/0:221:220,0:220:7892:0:0:0,-66.2266,-687.431	0/0:167:167,0:167:5979:0:0:0,-50.272,-520.428	0/0:98:98,0:98:3588:0:0:0,-29.5009,-312.958	0/0:190:190,0:190:6942:0:0:0,-57.1957,-605.245	0/0:124:124,0:124:4478:0:0:0,-37.3277,-390.808	0/0:280:280,0:280:10312:0:0:0,-84.2884,-898.718	0/0:65:65,0:65:2405:0:0:0,-19.5669,-208.659	0/0:203:203,0:203:7437:0:0:0,-61.1091,-648.393	0/0:147:147,0:147:5413:0:0:0,-44.2514,-471.849	0/0:126:126,0:126:4600:0:0:0,-37.9298,-401.127	0/0:266:266,0:266:9666:0:0:0,-80.074,-842.704	0/0:108:108,0:108:3924:0:0:0,-32.5112,-342.513	0/0:110:110,0:110:4046:0:0:0,-33.1133,-352.884	0/0:59:59,0:59:2093:0:0:0,-17.7608,-182.799	0/0:136:136,0:136:5020:0:0:0,-40.9401,-437.653	0/0:151:151,0:151:5539:0:0:0,-45.4555,-482.895	0/0:105:105,0:105:3823:0:0:0,-31.6081,-332.282	0/0:93:93,0:93:3339:0:0:0,-27.9958,-291.34	0/0:106:106,0:106:3862:0:0:0,-31.9092,-336.946	0/0:111:111,0:111:3957:0:0:0,-33.4143,-345.476	0/0:139:139,0:139:4943:0:0:0,-41.8432,-430.192	0/0:71:71,0:71:2603:0:0:0,-21.3731,-227.2	0/0:119:119,0:119:4263:0:0:0,-35.8226,-371.812	0/0:135:135,0:135:4907:0:0:0,-40.639,-427.999	0/0:84:84,0:84:2930:0:0:0,-25.2865,-255.952	0/0:116:116,0:116:4166:0:0:0,-34.9195,-363.393	0/0:175:175,0:175:6225:0:0:0,-52.6802,-543.181	0/0:223:223,0:223:8029:0:0:0,-67.1297,-698.126	0/0:194:194,0:194:7016:0:0:0,-58.3998,-609.71	0/0:87:87,0:87:3195:0:0:0,-26.1896,-278.763	0/1:107:54,53:54:1936:53:1913:-134.704,0,-135.815
chromosomeXII	994688	GTTCTTTG	GTACTTTG,GTTTG	73156.6	AB=0.508549,0.466912;ABP=4.75522,5.59691;AC=39,9;AF=0.397959,0.0918367;AN=98;AO=2209,454;CIGAR=2M1X5M,1M3D4M;DP=5775;DPB=5604.75;DPRA=0.935965,0.855959;EPP=24.2522,3.18249;EPPR=33.3084;GTI=0;LEN=1,3;MEANALT=1.70968,2;MQM=41.9199,41.0529;MQMR=41.9183;NS=49;NUMALT=2;ODDS=30.2939;PAIRED=0.961068,0.960352;PAIREDR=0.941713;PAO=3,3;PQA=93.6667,93.6667;PQR=93.6667;PRO=3;QA=79929,14913;QR=108988;RO=3071;…	GT:DP:AD:RO:QR:AO:QA:GL	1/1:131:0,130,0:0:0:130,0:4637,0:-404.317,-39.1339,0,-404.317,-39.1339,-404.317	1/1:164:0,164,0:0:0:164,0:5999,0:-522.659,-49.3689,0,-522.659,-49.3689,-522.659	1/1:45:0,45,0:0:0:45,0:1653,0:-144.393,-13.5464,0,-144.393,-13.5464,-144.393	1/1:62:0,62,0:0:0:62,0:2294,0:-200.058,-18.6639,0,-200.058,-18.6639,-200.058	1/1:102:1,101,0:1:30:101,0:3689,0:-319.563,-28.402,0,-319.864,-30.404,-321.634	1/2:79:0,44,34:0:0:44,34:1574,1110:-210.874,-86.6911,-73.4458,-124.183,0,-113.948	0/1:83:36,45,0:36:1271:45,0:1577,0:-113.448,0,-87.2626,-124.285,-100.809,-224.878	0/1:89:47,41,0:47:1694:41,0:1517,0:-105.753,0,-121.685,-119.901,-134.028,-253.818	0/1:123:64,59,0:64:2316:59,0:2159,0:-151.45,0,-165.724,-170.716,-183.485,-353.848	0/1:170:83,86,0:83:2878:86,0:3018,0:-212.666,0,-202.265,-237.651,-228.154,-465.579	0/1:156:73,82,0:73:2590:82,0:3022,0:-216.859,0,-180.543,-238.834,-205.227,-443.825	0/1:218:106,111,0:106:3713:111,0:3979,0:-281.602,0,-260.53,-313.512,-293.944,-607.352	0/1:161:71,90,0:71:2522:90,0:3225,0:-233.086,0,-172.853,-254.459,-199.946,-454.058	0/1:90:40,49,0:40:1448:49,0:1775,0:-128.14,0,-99.9769,-140.181,-114.727,-254.675	0/1:155:72,82,0:72:2605:82,0:2986,0:-214.163,0,-181.558,-235.838,-206.243,-441.843	0/1:106:59,47,0:59:2127:47,0:1727,0:-118.929,0,-154.341,-136.69,-168.49,-304.827	0/1:247:123,123,0:123:4428:123,0:4453,0:-314.453,0,-312.437,-351.48,-349.464,-700.707	0/1:59:30,29,0:30:1094:29,0:1049,0:-74.0852,0,-78.1129,-83.1161,-86.8428,-169.607	0/1:187:100,87,0:100:3613:87,0:3159,0:-219.526,0,-259.866,-249.629,-286.055,-535.333	0/1:142:64,78,0:64:2303:78,0:2886,0:-208.873,0,-159.035,-228.139,-182.515,-410.301	0/1:84:41,42,0:41:1481:42,0:1478,0:-103.922,0,-104.477,-116.264,-117.12,-233.396	0/0:232:230,0,0:230:8293:0,0:0,0:0,-69.2369,-722.849,-69.2369,-722.849,-722.849	0/1:64:27,37,0:27:969:37,0:1357,0:-99.2943,0,-65.8701,-107.422,-77.0082,-184.079	1/1:76:0,76,0:0:0:76,0:2776,0:-242.332,-22.8783,0,-242.332,-22.8783,-242.332	0/1:34:18,16,0:18:646:16,0:592,0:-41.685,0,-46.6358,-47.1035,-51.4523,-98.202	1/1:107:0,106,0:0:0:106,0:3850,0:-335.818,-31.9092,0,-335.818,-31.9092,-335.818	0/1:121:58,62,0:58:2085:62,0:2282,0:-162.594,0,-146.154,-180.054,-164.818,-344.877	0/0:109:105,0,0:105:3683:0,0:0,0:0,-31.6081,-323.478,-31.6081,-323.478,-323.478	0/0:75:74,0,0:74:2565:0,0:0,0:0,-22.2762,-225.46,-22.2762,-225.46,-225.46	0/0:114:114,0,0:114:3940:0,0:0,0:0,-34.3174,-346.066,-34.3174,-346.066,-346.066	0/0:96:96,0,0:96:3383:0,0:0,0:0,-28.8989,-296.895,-28.8989,-296.895,-296.895	0/0:123:122,0,0:122:4300:0,0:0,0:0,-36.7257,-375.656,-36.7257,-375.656,-375.656	0/0:66:65,0,0:65:2296:0,0:0,0:0,-19.5669,-200.281,-19.5669,-200.281,-200.281	0/0:114:112,0,0:112:3980:0,0:0,0:0,-33.7154,-346.8,-33.7154,-346.8,-346.8	0/0:117:117,0,0:117:4127:0,0:0,0:0,-35.2205,-362.181,-35.2205,-362.181,-362.181	0/0:92:91,0,0:91:3227:0,0:0,0:0,-27.3937,-283.001,-27.3937,-283.001,-283.001	0/0:114:111,0,0:111:3895:0,0:0,0:0,-33.4143,-342.017,-33.4143,-342.017,-342.017	0/0:144:141,0,0:141:4972:0,0:0,0:0,-42.4452,-436.288,-42.4452,-436.288,-436.288	0/0:188:188,0,0:188:6624:0,0:0,0:0,-56.5936,-580.557,-56.5936,-580.557,-580.557	0/0:186:185,0,0:185:6502:0,0:0,0:0,-55.6905,-570.559,-55.6905,-570.559,-570.559	0/1:92:45,46,0:45:1561:46,0:1623,0:-114.481,0,-109.727,-128.028,-123.575,-251.542	1/2:80:0,39,41:0:0:39,41:1419,1294:-212.85,-100.847,-89.1072,-112.231,0,-99.8887
chromosomeXII	994755	GTTTTTTTTTTCCTCTA	GGTTTTTTTTTCCTCTA,GTTTTTTTTTTTCCTCTA	11257.7	AB=0.406844,0.5125;ABP=22.8343,3.11887;AC=9,1;AF=0.0918367,0.0102041;AN=98;AO=382,136;CIGAR=1M1X15M,1M1I16M;DP=5062;DPB=5074.12;DPRA=0.859815,1.17365;EPP=9.58156,4.03217;EPPR=115.976;GTI=0;LEN=1,1;MEANALT=2.83333,3.87879;MQM=41.0209,41.7941;MQMR=41.9738;NS=49;NUMALT=2;ODDS=20.5483;PAIRED=0.968586,0.955882;PAIREDR=0.948315;PAO=20.6667,23.6667;PQA=692,777;PQR=812;PRO=24.6667;QA=13492,4594;QR=156505…	GT:DP:AD:RO:QR:AO:QA:GL	0/0:116:112,0,0:112:3913:0,0:0,0:0,-33.7154,-343.96,-33.7154,-343.96,-343.96	0/0:132:124,0,6:124:4472:0,6:0,222:0,-37.3277,-391.202,-19.703,-373.672,-371.865	0/0:34:31,0,2:31:1108:0,2:0,74:0,-9.33193,-97.1189,-3.32335,-91.2747,-90.6727	0/0:42:41,0,1:41:1479:0,1:0,37:0,-12.3422,-129.361,-9.06257,-126.439,-126.138	0/0:87:82,0,3:82:2970:0,3:0,99:0,-24.6845,-259.707,-16.8456,-251.923,-251.02	0/1:78:44,34,0:44:1526:34,0:1194,0:-80.298,0,-110.832,-93.5433,-121.067,-214.474	0/0:104:100,0,0:100:3498:0,0:0,0:0,-30.103,-307.418,-30.103,-307.418,-307.418	0/0:84:82,0,2:82:2982:0,2:0,74:0,-24.6845,-260.478,-18.5642,-254.686,-254.084	0/0:107:103,0,3:103:3727:0,3:0,111:0,-31.0061,-325.873,-22.2413,-317.108,-316.205	0/0:147:140,0,1:140:4970:0,1:0,25:0,-42.1442,-435.962,-40.183,-434.021,-433.72	0/0:116:116,0,0:116:4181:0,0:0,0:0,-34.9195,-366.125,-34.9195,-366.125,-366.125	0/0:213:200,0,2:200:7056:0,2:0,74:0,-60.206,-618.209,-54.3355,-612.365,-611.763	0/0:152:143,0,2:143:5074:0,2:0,62:0,-43.0473,-444.898,-38.1849,-440.036,-439.434	0/0:73:67,0,3:67:2401:0,3:0,85:0,-20.169,-210.326,-13.6058,-203.797,-202.894	0/0:113:106,0,5:106:3825:0,5:0,185:0,-31.9092,-334.565,-17.2126,-319.957,-318.452	0/0:89:87,0,0:87:3131:0,0:0,0:0,-26.1896,-274.022,-26.1896,-274.022,-274.022	0/0:203:196,0,6:196:7088:0,6:0,222:0,-59.0019,-619.727,-41.5245,-602.249,-600.443	0/0:47:44,0,2:44:1600:0,2:0,74:0,-13.2453,-139.752,-7.40214,-133.909,-133.307	0/0:136:127,0,5:127:4564:0,5:0,173:0,-38.2308,-399.417,-24.5874,-385.79,-384.285	0/0:141:128,0,9:128:4619:0,9:0,295:0,-38.5318,-404.013,-15.4533,-380.985,-378.276	0/0:59:54,0,1:54:1954:0,1:0,37:0,-16.2556,-170.973,-13.2968,-168.051,-167.75	0/0:222:203,0,12:203:7323:0,12:0,420:0,-61.1091,-640.521,-27.9165,-607.423,-603.81	0/0:47:43,0,4:43:1542:0,4:0,136:0,-12.9443,-134.972,-1.96022,-124.319,-123.114	0/0:64:62,0,0:62:2233:0,0:0,0:0,-18.6639,-195.555,-18.6639,-195.555,-195.555	0/0:21:20,0,1:20:722:0,1:0,25:0,-6.0206,-63.2378,-3.83018,-61.3014,-61.0004	0/0:109:106,0,0:106:3829:0,0:0,0:0,-31.9092,-334.905,-31.9092,-334.905,-334.905	0/0:93:87,0,2:87:3143:0,2:0,50:0,-26.1896,-274.974,-22.3061,-271.094,-270.492	0/0:98:95,0,1:95:3364:0,1:0,37:0,-28.5978,-295.029,-25.6349,-292.108,-291.807	0/0:70:65,0,1:65:2294:0,1:0,37:0,-19.5669,-201.424,-16.6051,-198.502,-198.201	0/0:107:97,0,2:97:3385:0,2:0,48:0,-29.1999,-297.574,-25.5668,-293.965,-293.363	0/0:87:82,0,3:82:2889:0,3:0,111:0,-24.6845,-253.686,-15.7852,-244.92,-244.017	0/0:106:103,0,1:103:3605:0,1:0,11:0,-31.0061,-316.675,-30.3486,-315.989,-315.688	0/0:65:64,0,0:64:2250:0,0:0,0:0,-19.2659,-197.484,-19.2659,-197.484,-197.484	0/0:92:89,0,2:89:3168:0,2:0,62:0,-26.7917,-277.757,-21.8396,-272.895,-272.293	0/0:107:102,0,0:102:3634:0,0:0,0:0,-30.7051,-316.246,-30.7051,-316.246,-316.246	0/0:69:69,0,0:69:2433:0,0:0,0:0,-20.7711,-213.809,-20.7711,-213.809,-213.809	0/0:110:104,0,2:104:3624:0,2:0,74:0,-31.3071,-318.601,-25.4241,-312.757,-312.155	0/0:127:120,0,2:120:4211:0,2:0,74:0,-36.1236,-369.827,-30.2453,-363.983,-363.381	0/0:175:166,0,2:166:5859:0,2:0,74:0,-49.971,-513.122,-44.0995,-507.279,-506.677	0/0:176:163,0,2:163:5733:0,2:0,74:0,-49.0679,-503.405,-43.1933,-497.561,-496.959	0/0:85:80,0,0:80:2829:0,0:0,0:0,-24.0824,-248.33,-24.0824,-248.33,-248.33	0/1:90:46,41,0:46:1615:41,0:1467,0:-101.251,0,-115.619,-115.098,-127.962,-243.091
chromosomeXII	994922	G	T	16472.1	AB=0.496324;ABP=3.04223;AC=9;AF=0.0918367;AN=98;AO=559;CIGAR=1X;DP=6964;DPB=6964;DPRA=1.00086;EPP=5.43815;EPPR=67.4682;GTI=0;LEN=1;MEANALT=1;MQM=41.7424;MQMR=41.9318;NS=49;NUMALT=1;ODDS=53.4081;PAIRED=0.958855;PAIREDR=0.951437;PAO=0;PQA=0;PQR=0;PRO=0;QA=20407;QR=234454;RO=6404;RPL=274;RPP=3.48033;RPPR=45.984;RPR=285;RUN=1;SAF=329;SAP=41.0829;SAR=230;SRF=3918;SRP=698.337;SRR=2486;TYPE=snp;technolo…	GT:DP:AD:RO:QR:AO:QA:GL	0/0:123:123,0:123:4465:0:0:0,-37.0267,-388.517	0/0:200:200,0:200:7352:0:0:0,-60.206,-635.95	0/0:83:83,0:83:3021:0:0:0,-24.9855,-263.636	0/0:97:97,0:97:3589:0:0:0,-29.1999,-312.952	0/0:127:127,0:127:4623:0:0:0,-38.2308,-403.199	0/1:105:54,51:54:1962:51:1875:-132.014,0,-139.824	0/0:101:100,0:100:3628:0:0:0,-30.103,-316.619	0/0:125:125,0:125:4601:0:0:0,-37.6287,-401.172	0/0:149:149,0:149:5501:0:0:0,-44.8535,-477.331	0/0:158:158,0:158:5770:0:0:0,-47.5627,-503.101	0/0:251:250,1:250:9202:1:11:0,-74.4588,-800.939	0/0:241:241,0:241:8841:0:0:0,-72.5482,-770.58	0/0:177:177,0:177:6487:0:0:0,-53.2823,-565.533	0/0:100:100,0:100:3640:0:0:0,-30.103,-317.713	0/0:200:200,0:200:7314:0:0:0,-60.206,-637.641	0/0:129:129,0:129:4761:0:0:0,-38.8329,-414.992	0/0:290:290,0:290:10642:0:0:0,-87.2987,-927.508	0/0:85:85,0:85:3133:0:0:0,-25.5875,-272.13	0/0:250:250,0:250:9164:0:0:0,-75.2575,-798.876	0/0:170:170,0:170:6204:0:0:0,-51.1751,-541.064	0/0:112:112,0:112:4082:0:0:0,-33.7154,-356.112	0/0:306:306,0:306:11286:0:0:0,-92.1152,-981.202	0/0:118:118,0:118:4302:0:0:0,-35.5215,-375.073	0/0:146:146,0:146:5390:0:0:0,-43.9504,-469.88	0/0:63:63,0:63:2319:0:0:0,-18.9649,-202.401	0/0:167:167,0:167:6155:0:0:0,-50.272,-536.522	0/0:201:200,1:200:7326:1:21:0,-58.4124,-635.462	0/0:98:98,0:98:3552:0:0:0,-29.5009,-308.845	0/0:81:81,0:81:2947:0:0:0,-24.3834,-256.708	0/0:94:94,0:94:3426:0:0:0,-28.2968,-297.627	0/0:99:99,0:99:3589:0:0:0,-29.802,-309.561	0/0:109:109,0:109:3995:0:0:0,-32.8123,-348.407	0/0:64:64,0:64:2332:0:0:0,-19.2659,-203.66	0/0:127:127,0:127:4675:0:0:0,-38.2308,-407.617	0/0:135:134,1:134:4922:1:37:0,-37.0584,-425.665	0/0:87:87,0:87:3181:0:0:0,-26.1896,-277.509	0/0:122:122,0:122:4438:0:0:0,-36.7257,-386.983	0/0:167:167,0:167:6105:0:0:0,-50.272,-532.377	0/0:167:167,0:167:6077:0:0:0,-50.272,-528.599	0/0:183:183,0:183:6655:0:0:0,-55.0885,-579.011	0/0:108:108,0:108:3910:0:0:0,-32.5112,-341.259	0/1:67:34,33:34:1222:33:1221:-86.5355,0,-86.8076
chromosomeXII	995057	C	G	18316.7	AB=0.570342;ABP=14.3135;AC=9;AF=0.0918367;AN=98;AO=611;CIGAR=1X;DP=7659;DPB=7659;DPRA=0.719403;EPP=4.5776;EPPR=5.29028;GTI=0;LEN=1;MEANALT=1;MQM=41.8118;MQMR=41.9662;NS=49;NUMALT=1;ODDS=54.0037;PAIRED=0.95581;PAIREDR=0.95883;PAO=0;PQA=0;PQR=0;PRO=0;QA=22417;QR=257810;RO=7044;RPL=301;RPP=3.29817;RPPR=4.88583;RPR=310;RUN=1;SAF=317;SAP=4.89035;SAR=294;SRF=3534;SRP=3.18786;SRR=3510;TYPE=snp;technolog…	GT:DP:AD:RO:QR:AO:QA:GL	0/0:130:130,0:130:4698:0:0:0,-39.1339,-407.586	0/0:232:232,0:232:8560:0:0:0,-69.839,-746.045	0/0:99:99,0:99:3663:0:0:0,-29.802,-319.398	0/0:118:118,0:118:4340:0:0:0,-35.5215,-378.392	0/0:129:129,0:129:4711:0:0:0,-38.8329,-410.898	0/1:93:48,45:48:1764:45:1639:-112.581,0,-126.065	0/0:113:113,0:113:4055:0:0:0,-34.0164,-353.884	0/0:124:124,0:124:4526:0:0:0,-37.3277,-394.785	0/0:177:177,0:177:6525:0:0:0,-53.2823,-566.299	0/0:160:160,0:160:5810:0:0:0,-48.1648,-506.712	0/0:260:260,0:260:9584:0:0:0,-78.2678,-835.297	0/0:241:241,0:241:8707:0:0:0,-72.5482,-758.351	0/0:174:174,0:174:6378:0:0:0,-52.3792,-555.107	0/0:125:125,0:125:4613:0:0:0,-37.6287,-402.204	0/0:238:238,0:238:8770:0:0:0,-71.6451,-764.348	0/0:167:167,0:167:6167:0:0:0,-50.272,-537.555	0/0:325:324,0:324:11926:0:0:0,-97.5337,-1037.79	0/0:94:94,0:94:3452:0:0:0,-28.2968,-301.049	0/0:236:236,0:236:8684:0:0:0,-71.0431,-756.973	0/0:179:179,0:179:6561:0:0:0,-53.8844,-571.703	0/0:170:170,0:170:6278:0:0:0,-51.1751,-547.223	0/0:347:345,0:345:12741:0:0:0,-103.855,-1109.79	0/0:121:121,0:121:4465:0:0:0,-36.4246,-389.314	0/0:172:172,0:172:6290:0:0:0,-51.7772,-548.491	0/0:82:82,0:82:3034:0:0:0,-24.6845,-264.613	0/0:198:198,0:198:7314:0:0:0,-59.6039,-637.405	0/0:232:232,0:232:8508:0:0:0,-69.839,-740.408	0/0:106:106,0:106:3862:0:0:0,-31.9092,-337.049	0/0:96:96,0:96:3478:0:0:0,-28.8989,-302.485	0/0:108:108,0:108:3934:0:0:0,-32.5112,-343.222	0/0:104:104,0:104:3774:0:0:0,-31.3071,-329.35	0/0:131:131,0:131:4775:0:0:0,-39.4349,-416.532	0/0:80:80,0:80:2886:0:0:0,-24.0824,-252.001	0/0:140:140,0:140:5096:0:0:0,-42.1442,-443.575	0/0:124:124,0:124:4488:0:0:0,-37.3277,-391.517	0/0:88:88,0:88:3218:0:0:0,-26.4906,-280.731	0/0:113:112,0:112:4120:0:0:0,-33.7154,-359.217	0/0:199:199,0:199:7201:0:0:0,-59.905,-628.04	0/0:205:205,0:205:7421:0:0:0,-61.7111,-647.103	0/0:197:197,0:197:7103:0:0:0,-59.3029,-619.52	0/0:109:109,0:109:3931:0:0:0,-32.8123,-342.853	0/1:73:36,37:36:1332:37:1357:-96.6366,0,-94.3972
chromosomeXII	995228	G	A	17630.8	AB=0.503497;ABP=3.04067;AC=9;AF=0.0918367;AN=98;AO=608;CIGAR=1X;DP=8012;DPB=8012;DPRA=0.742332;EPP=10.5676;EPPR=44.9498;GTI=0;LEN=1;MEANALT=1.33333;MQM=41.9062;MQMR=41.9553;NS=49;NUMALT=1;ODDS=68.3825;PAIRED=0.970395;PAIREDR=0.949581;PAO=0;PQA=0;PQR=0;PRO=0;QA=21656;QR=270296;RO=7398;RPL=338;RPP=19.5249;RPPR=89.2364;RPR=270;RUN=1;SAF=309;SAP=3.36745;SAR=299;SRF=3786;SRP=11.897;SRR=3612;TYPE=snp;t…	GT:DP:AD:RO:QR:AO:QA:GL	0/0:142:142,0:142:5142:0:0:0,-42.7463,-447.462	0/0:236:236,0:236:8668:0:0:0,-71.0431,-755.448	0/0:101:101,0:101:3675:0:0:0,-30.404,-320.659	0/0:123:123,0:123:4527:0:0:0,-37.0267,-394.645	0/0:156:156,0:156:5760:0:0:0,-46.9607,-501.023	0/1:105:51,53:51:1825:53:1899:-134.307,0,-127.862	0/0:105:105,0:105:3849:0:0:0,-31.6081,-335.789	0/0:118:118,0:118:4328:0:0:0,-35.5215,-377.411	0/0:184:183,0:183:6709:0:0:0,-55.0885,-584.563	0/0:173:172,0:172:6242:0:0:0,-51.7772,-542.291	0/0:290:290,0:290:10622:0:0:0,-87.2987,-926.092	0/0:256:256,0:256:9198:0:0:0,-77.0637,-801.221	0/0:177:177,0:177:6513:0:0:0,-53.2823,-567.815	0/0:133:133,0:133:4849:0:0:0,-40.037,-423.08	0/0:269:269,0:269:9803:0:0:0,-80.9771,-854.657	0/0:176:176,0:176:6476:0:0:0,-52.9813,-564.597	0/0:347:347,0:347:12775:0:0:0,-104.457,-1111.99	0/0:103:103,0:103:3787:0:0:0,-31.0061,-330.222	0/0:262:261,0:261:9585:0:0:0,-78.5688,-835.22	0/0:192:192,0:192:7068:0:0:0,-57.7978,-616.159	0/0:180:180,0:180:6624:0:0:0,-54.1854,-577.487	0/0:374:374,0:374:13728:0:0:0,-112.585,-1196.5	0/0:138:138,0:138:5082:0:0:0,-41.5421,-443.118	0/0:170:170,0:170:6192:0:0:0,-51.1751,-540.083	0/0:86:86,0:86:3170:0:0:0,-25.8886,-276.522	0/0:229:229,0:229:8413:0:0:0,-68.9359,-733.434	0/0:266:266,0:266:9694:0:0:0,-80.074,-845.262	0/0:124:124,0:124:4478:0:0:0,-37.3277,-389.691	0/0:69:69,0:69:2517:0:0:0,-20.7711,-219.773	0/0:104:104,0:104:3758:0:0:0,-31.3071,-327.772	0/0:100:100,0:100:3688:0:0:0,-30.103,-321.587	0/0:135:135,0:135:4895:0:0:0,-40.639,-427.018	0/0:76:76,0:76:2812:0:0:0,-22.8783,-245.277	0/0:161:161,0:161:5783:0:0:0,-48.4658,-498.755	0/0:128:128,0:128:4676:0:0:0,-38.5318,-406.779	0/0:96:96,0:96:3478:0:0:0,-28.8989,-303.568	0/0:87:87,0:87:3129:0:0:0,-26.1896,-273.037	0/0:194:194,0:194:6964:0:0:0,-58.3998,-607.509	0/0:181:181,0:181:6585:0:0:0,-54.4864,-574.279	0/0:200:200,0:200:7352:0:0:0,-60.206,-638.708	0/0:90:90,0:90:3294:0:0:0,-27.0927,-287.449	0/1:71:38,33:38:1380:33:1083:-73.6921,0,-99.2051
chromosomeXII	995463	G	A	16583	AB=0.508091;ABP=3.18599;AC=9;AF=0.0918367;AN=98;AO=561;CIGAR=1X;DP=7100;DPB=7100;DPRA=0.800037;EPP=7.75193;EPPR=58.595;GTI=0;LEN=1;MEANALT=1;MQM=41.9358;MQMR=41.8295;NS=49;NUMALT=1;ODDS=57.3446;PAIRED=0.948307;PAIREDR=0.956542;PAO=0;PQA=0;PQR=0;PRO=0;QA=20508;QR=236319;RO=6535;RPL=285;RPP=3.32383;RPPR=136.995;RPR=276;RUN=1;SAF=255;SAP=13.078;SAR=306;SRF=2709;SRP=417.597;SRR=3826;TYPE=snp;technolo…	GT:DP:AD:RO:QR:AO:QA:GL	0/0:116:116,0:116:4194:0:0:0,-34.9195,-360.761	0/0:187:187,0:187:6761:0:0:0,-56.2926,-589.187	0/0:79:79,0:79:2885:0:0:0,-23.7814,-249.458	0/0:112:112,0:112:4096:0:0:0,-33.7154,-357.056	0/0:121:121,0:121:4389:0:0:0,-36.4246,-382.624	0/1:96:46,50:46:1626:50:1814:-127.134,0,-112.944	0/0:123:122,0:122:4314:0:0:0,-36.7257,-376.308	0/0:106:106,0:106:3886:0:0:0,-31.9092,-338.905	0/0:156:156,0:156:5688:0:0:0,-46.9607,-495.911	0/0:196:196,0:196:7004:0:0:0,-59.0019,-609.838	0/0:238:238,0:238:8708:0:0:0,-71.6451,-758.656	0/0:252:252,0:252:9112:0:0:0,-75.8596,-790.296	0/0:158:158,0:158:5686:0:0:0,-47.5627,-491.786	0/0:146:146,0:146:5354:0:0:0,-43.9504,-466.834	0/0:231:231,0:231:8499:0:0:0,-69.5379,-738.537	0/0:142:142,0:142:5168:0:0:0,-42.7463,-450.676	0/0:295:295,0:295:10843:0:0:0,-88.8038,-941.609	0/0:70:70,0:70:2590:0:0:0,-21.0721,-225.942	0/0:219:218,0:218:7956:0:0:0,-65.6245,-693.267	0/0:175:175,0:175:6367:0:0:0,-52.6802,-552.861	0/0:142:142,0:142:5154:0:0:0,-42.7463,-448.443	0/0:333:333,0:333:12149:0:0:0,-100.243,-1056.86	0/0:105:105,0:105:3811:0:0:0,-31.6081,-330.218	0/0:140:140,0:140:5068:0:0:0,-42.1442,-441.533	0/0:60:60,0:60:2220:0:0:0,-18.0618,-192.58	0/0:197:197,0:197:7203:0:0:0,-59.3029,-626.582	0/0:195:195,0:195:7091:0:0:0,-58.7008,-618.313	0/0:109:108,0:108:3784:0:0:0,-32.5112,-330.516	0/0:81:81,0:81:2887:0:0:0,-24.3834,-251.2	0/0:104:104,0:104:3760:0:0:0,-31.3071,-328.096	0/0:92:92,0:92:3342:0:0:0,-27.6948,-291.659	0/0:139:138,0:138:4966:0:0:0,-41.5421,-432.932	0/0:83:83,0:83:2949:0:0:0,-24.9855,-257.695	0/0:131:131,0:131:4611:0:0:0,-39.4349,-402.79	0/0:94:94,0:94:3326:0:0:0,-28.2968,-290.416	0/0:79:79,0:79:2783:0:0:0,-23.7814,-243.056	0/0:105:105,0:105:3785:0:0:0,-31.6081,-330.337	0/0:162:162,0:162:5782:0:0:0,-48.7669,-504.605	0/0:166:166,0:166:5956:0:0:0,-49.971,-518.647	0/0:196:196,0:196:6924:0:0:0,-59.0019,-603.09	0/0:95:95,0:95:3401:0:0:0,-28.5978,-295.344	0/1:84:35,49:35:1247:49:1783:-130.551,0,-83.7234
chromosomeXII	995846	C	T	15524.4	AB=0.461538;ABP=6.85214;AC=9;AF=0.0918367;AN=98;AO=562;CIGAR=1X;DP=7270;DPB=7270;DPRA=0.789105;EPP=3.02576;EPPR=4.59744;GTI=0;LEN=1;MEANALT=1.14286;MQM=38.9875;MQMR=40.3159;NS=49;NUMALT=1;ODDS=65.4925;PAIRED=0.960854;PAIREDR=0.960621;PAO=0;PQA=0;PQR=0;PRO=0;QA=20326;QR=245254;RO=6704;RPL=274;RPP=3.76761;RPPR=96.7632;RPR=288;RUN=1;SAF=286;SAP=3.39668;SAR=276;SRF=3408;SRP=7.07339;SRR=3296;TYPE=snp;…	GT:DP:AD:RO:QR:AO:QA:GL	0/0:124:124,0:124:4564:0:0:0,-37.3277,-387.178	0/0:221:221,0:221:8153:0:0:0,-66.5276,-681.811	0/0:78:78,0:78:2862:0:0:0,-23.4803,-240.179	0/0:99:99,0:99:3663:0:0:0,-29.802,-303.485	0/0:156:156,0:156:5710:0:0:0,-46.9607,-479.374	0/1:109:56,53:56:2020:53:1837:-119.715,0,-139.582	0/0:117:116,0:116:4194:0:0:0,-34.9195,-354.287	0/0:129:129,0:129:4749:0:0:0,-38.8329,-403.307	0/0:142:142,0:142:5242:0:0:0,-42.7463,-436.889	0/0:158:158,0:158:5734:0:0:0,-47.5627,-484.65	0/0:217:217,0:217:7955:0:0:0,-65.3235,-663.409	0/0:243:243,0:243:8869:0:0:0,-73.1503,-747.538	0/0:211:211,0:211:7685:0:0:0,-63.5173,-644.551	0/0:110:110,0:110:4070:0:0:0,-33.1133,-343.952	0/0:202:202,0:202:7438:0:0:0,-60.8081,-626.81	0/0:149:149,0:149:5501:0:0:0,-44.8535,-463.996	0/0:296:296,0:296:10914:0:0:0,-89.1049,-928.871	0/0:69:69,0:69:2553:0:0:0,-20.7711,-214.672	0/0:238:238,0:238:8730:0:0:0,-71.6451,-744.473	0/0:183:183,0:183:6759:0:0:0,-55.0885,-574.828	0/0:123:121,1:121:4401:1:37:0,-33.4332,-367.773	0/0:331:330,0:330:12112:0:0:0,-99.3399,-1035.7	0/0:118:118,0:118:4354:0:0:0,-35.5215,-369.956	0/0:125:125,0:125:4613:0:0:0,-37.6287,-384.675	0/0:81:81,0:81:2997:0:0:0,-24.3834,-254.017	0/0:159:159,0:159:5871:0:0:0,-47.8638,-496.459	0/0:216:216,0:216:7894:0:0:0,-65.0225,-675.249	0/0:97:97,0:97:3513:0:0:0,-29.1999,-299.952	0/0:97:97,0:97:3539:0:0:0,-29.1999,-304.165	0/0:105:105,0:105:3811:0:0:0,-31.6081,-318.91	0/0:91:91,0:91:3319:0:0:0,-27.3937,-289.69	0/0:133:133,0:133:4871:0:0:0,-40.037,-415.744	0/0:78:78,0:78:2874:0:0:0,-23.4803,-250.741	0/0:121:121,0:121:4305:0:0:0,-36.4246,-359.254	0/0:132:132,0:132:4820:0:0:0,-39.736,-420.293	0/0:92:92,0:92:3306:0:0:0,-27.6948,-280.877	0/0:118:118,0:118:4278:0:0:0,-35.5215,-366.563	0/0:184:184,0:184:6646:0:0:0,-55.3895,-571.764	0/0:183:182,0:182:6600:0:0:0,-54.7875,-558.538	0/0:224:224,0:224:8090:0:0:0,-67.4307,-682.989	0/0:107:107,0:107:3909:0:0:0,-32.2102,-327.714	0/1:86:47,39:47:1739:39:1379:-87.8191,0,-123.352
chromosomeXII	995912	TCCAT	TCAT	15039.9	AB=0.46395;ABP=6.61127;AC=9;AF=0.0918367;AN=98;AO=567;CIGAR=1M1D3M;DP=7277;DPB=7165.4;DPRA=0.814942;EPP=3.32051;EPPR=40.2145;GTI=0;LEN=1;MEANALT=1.66667;MQM=38.0758;MQMR=40.6515;NS=49;NUMALT=1;ODDS=60.7648;PAIRED=0.948854;PAIREDR=0.959208;PAO=4;PQA=148;PQR=148;PRO=4;QA=19039;QR=239775;RO=6668;RPL=285;RPP=3.04477;RPPR=37.6197;RPR=282;RUN=1;SAF=287;SAP=3.19796;SAR=280;SRF=3284;SRP=6.26686;SRR=3384;…	GT:DP:AD:RO:QR:AO:QA:GL	0/0:119:117,0:117:4156:0:0:0,-35.2205,-361.455	0/0:234:234,0:234:8513:0:0:0,-70.441,-733.902	0/0:80:80,0:80:2910:0:0:0,-24.0824,-248.357	0/0:94:93,0:93:3390:0:0:0,-27.9958,-290.798	0/0:157:156,0:156:5666:0:0:0,-46.9607,-488.059	0/1:114:61,53:61:2167:53:1742:-115.399,0,-154.509	0/0:112:112,0:112:3993:0:0:0,-33.7154,-344.815	0/0:125:123,0:123:4488:0:0:0,-37.0267,-381.237	0/0:148:148,0:148:5325:0:0:0,-44.5524,-454.205	0/0:165:160,0:160:5568:0:0:0,-48.1648,-478.326	0/0:215:215,0:215:7796:0:0:0,-64.7214,-660.377	0/0:273:271,0:271:9684:0:0:0,-81.5791,-828.419	0/0:235:235,0:235:8330:0:0:0,-70.742,-713.702	0/0:102:102,0:102:3719:0:0:0,-30.7051,-319.559	0/0:207:207,0:207:7487:0:0:0,-62.3132,-637.868	0/0:153:153,0:153:5560:0:0:0,-46.0576,-466.976	0/0:315:315,0:315:11411:0:0:0,-94.8244,-978.891	0/0:75:74,0:74:2655:0:0:0,-22.2762,-224.865	0/0:241:240,0:240:8692:0:0:0,-72.2472,-737.281	0/0:151:150,0:150:5435:0:0:0,-45.1545,-461.222	0/0:123:121,0:121:4422:0:0:0,-36.4246,-373.492	0/0:310:309,0:309:11220:0:0:0,-93.0183,-957.319	0/0:135:135,0:135:4904:0:0:0,-40.639,-410.776	0/0:117:116,0:116:4221:0:0:0,-34.9195,-359.584	0/0:75:75,0:75:2711:0:0:0,-22.5772,-229.141	0/0:158:157,0:157:5694:0:0:0,-47.2617,-495.138	0/0:202:202,0:202:7358:0:0:0,-60.8081,-631.894	0/0:105:104,0:104:3746:0:0:0,-31.3071,-322.138	0/0:102:99,0:99:3501:0:0:0,-29.802,-302.517	0/0:92:91,0:91:3247:0:0:0,-27.3937,-275.18	0/0:95:93,0:93:3278:0:0:0,-27.9958,-287.159	0/0:133:133,0:133:4748:0:0:0,-40.037,-407.311	0/0:69:68,0:68:2394:0:0:0,-20.47,-210.009	0/0:106:106,0:106:3769:0:0:0,-31.9092,-314.033	0/0:129:127,0:127:4510:0:0:0,-38.2308,-389.18	0/0:95:95,0:95:3342:0:0:0,-28.5978,-284.039	0/0:123:122,0:122:4356:0:0:0,-36.7257,-375.794	0/0:202:199,0:199:7033:0:0:0,-59.905,-605.616	0/0:190:189,0:189:6693:0:0:0,-56.8947,-571.146	0/0:198:197,0:197:7032:0:0:0,-59.3029,-604.288	0/0:101:101,0:101:3604:0:0:0,-30.404,-307.319	0/1:95:51,44:51:1808:44:1488:-99.9165,0,-129.826
chromosomeXII	997059	CGA	TTT	15677.8	AB=0.537634;ABP=6.44263;AC=9;AF=0.0918367;AN=98;AO=534;CIGAR=3X;DP=6227;DPB=6232.33;DPRA=0.855414;EPP=3.27055;EPPR=32.1428;GTI=0;LEN=3;MEANALT=1.16667;MQM=41.6498;MQMR=41.8181;NS=49;NUMALT=1;ODDS=44.9604;PAIRED=0.960674;PAIREDR=0.953153;PAO=10;PQA=370;PQR=37;PRO=1;QA=19360;QR=205775;RO=5678;RPL=249;RPP=8.28039;RPPR=69.8311;RPR=285;RUN=1;SAF=288;SAP=10.1835;SAR=246;SRF=2961;SRP=25.779;SRR=2717;TYP…	GT:DP:AD:RO:QR:AO:QA:GL	0/0:103:103,0:103:3689:0:0:0,-31.0061,-322.666	0/0:184:184,0:184:6664:0:0:0,-55.3895,-581.924	0/0:67:67,0:67:2463:0:0:0,-20.169,-215.076	0/0:78:78,0:78:2835:0:0:0,-23.4803,-247.77	0/0:111:111,0:111:4048:0:0:0,-33.4143,-353.415	0/1:86:31,55:31:1122:55:1976:-144.047,0,-72.4502	0/0:109:109,0:109:3909:0:0:0,-32.8123,-339.819	0/0:85:85,0:85:3104:0:0:0,-25.5875,-271.167	0/0:119:119,0:119:4353:0:0:0,-35.8226,-379.583	0/0:191:191,0:191:6882:0:0:0,-57.4967,-599.137	0/0:199:199,0:199:7284:0:0:0,-59.905,-635.479	0/0:198:198,0:198:7177:0:0:0,-59.6039,-626.701	0/0:188:188,0:188:6840:0:0:0,-56.5936,-591.665	0/0:97:97,0:97:3550:0:0:0,-29.1999,-309.692	0/0:175:173,0:173:6305:0:0:0,-52.0782,-549.653	0/0:123:123,0:123:4473:0:0:0,-37.0267,-390.712	0/0:249:249,0:249:9089:0:0:0,-74.9565,-792.306	0/0:62:62,0:62:2248:0:0:0,-18.6639,-195.457	0/0:174:174,0:174:6371:0:0:0,-52.3792,-555.855	0/0:123:123,0:123:4492:0:0:0,-37.0267,-391.881	0/0:106:106,0:106:3847:0:0:0,-31.9092,-335.968	0/0:261:261,0:261:9524:0:0:0,-78.5688,-830.914	0/0:118:118,0:118:4311:0:0:0,-35.5215,-376.274	0/0:107:107,0:107:3909:0:0:0,-32.2102,-341.313	0/0:54:52,0:52:1887:0:0:0,-15.6536,-164.745	0/0:141:141,0:141:5114:0:0:0,-42.4452,-446.641	0/0:145:145,0:145:5324:0:0:0,-43.6493,-464.475	0/0:100:98,0:98:3528:0:0:0,-29.5009,-307.974	0/0:72:71,0:71:2534:0:0:0,-21.3731,-219.455	0/0:102:101,0:101:3665:0:0:0,-30.404,-314.379	0/0:100:99,0:99:3575:0:0:0,-29.802,-311.351	0/0:120:119,0:119:4270:0:0:0,-35.8226,-372.059	0/0:70:68,0:68:2426:0:0:0,-20.47,-212.154	0/0:127:127,0:127:4570:0:0:0,-38.2308,-398.762	0/0:113:113,0:113:4029:0:0:0,-34.0164,-351.44	0/0:79:79,0:79:2863:0:0:0,-23.7814,-248.898	0/0:102:102,0:102:3641:0:0:0,-30.7051,-318.188	0/0:151:149,0:149:5284:0:0:0,-44.8535,-459.931	0/0:166:166,0:166:5968:0:0:0,-49.971,-521.452	0/0:176:176,0:176:6306:0:0:0,-52.9813,-549.719	0/0:95:95,0:95:3398:0:0:0,-28.5978,-293.714	0/1:90:43,47:43:1533:47:1686:-119.037,0,-104.808
[truncated: 54,829 more rows]

## Sheet: TME204
Chromosome	Position	Reference allele	Alternative alleles	Quality score	Information	Format	60444 WT Plant A	60444 WT Plant B	60444 FEC Plant A	60444 FEC Plant B	60444 FEC	TMS-9102324 WT	TME3 WT	TME3 FEC Plant A	TME3 FEC Plant B	TME7 TC Plant A	TME7 TC Plant B	TME7 FEC Plant A	TME7 FEC Plant B	TME7 FEC	TME8 WT	TME8 OES Plant A	TME8 OES Plant B	TME9 WT	TME9 OES Plant A	TME9 OES Plant B	TME14 WT	TME14 F1-1	TME14 F1-2	TME14 F1-3	TME14 F1-4	TME14 F1-5	TME14 F1-6	TME204 WT	TME204 OES Plant	TME204 F1-1	TME204 F1-2	TME204 F1-3	TME204 F1-4	TME204 F1-5	TME204 F1-6	TME204 F1-7	TME204 F1-8	TME419 WT	TME419 FEC Plant A	TME419 FEC Plant B	NASE12 WT	NASE14 WT
[truncated: 405 more rows]

## Sheet: TME14
Chromosome	Position	Reference allele	Alternative alleles	Quality score	Information	Format	60444 WT Plant A	60444 WT Plant B	60444 FEC Plant A	60444 FEC Plant B	60444 FEC	TMS-9102324 WT	TME3 WT	TME3 FEC A	TME3 FEC B	TME7 TC Plant A	TME7 TC Plant B	TME7 FEC Plant A	TME7 FEC Plant B	TME7 FEC	TME8 WT	TME8 OES Plant A	TME8 OES Plant B	TME9 WT	TME9 OES Plant A	TME9 OES Plant B	TME14 WT	TME14 F1-1	TME14 F1-2	TME14 F1-3	TME14 F1-4	TME14 F1-5	TME14 F1-6	TME204 WT	TME204 OES Plant	TME204 F1-1	TME204 F1-2	TME204 F1-3	TME204 F1-4	TME204 F1-5	TME204 F1-6	TME204 F1-7	TME204 F1-8	TME419 WT	TME419 FEC Plant A	TME419 FEC Plant B	NASE12 WT	NASE14 WT
[truncated: 87 more rows]
