# Supplementary material for: Mutations in DNA polymerase δ subunit 1 co-segregate with CMD2-type resistance to Cassava Mosaic Geminiviruses
Source: Nat Commun. 2022 Jul 7;13:3933. doi: 10.1038/s41467-022-31414-0 (PMC9262879; doi:10.1038/s41467-022-31414-0)
Supplement: Supplementary file 6 — Supplementary data 4 [file 41467_2022_31414_MOESM6_ESM.xlsx]

## Sheet: Sheet1
genome	marker	Chromosome	SNP position	Forward Allele 1	Forward Allele2	Reverse Common
AM560-2 v6.1	M1	Chromosome12	7705681	GAAGGTGACCAAGTTCATGCTATGAGGATTAGGGTTGTGGTGACT	GAAGGTCGGAGTCAACGGATTGAGGATTAGGGTTGTGGTGACG	CTGACTCAAGATTTGCTTCAACTCTTCTT
	M2	Chromosome12	7893541	GAAGGTGACCAAGTTCATGCTCAGGGTTAGAACAAAGCTTGTTTCG	GAAGGTCGGAGTCAACGGATTCAGGGTTAGAACAAAGCTTGTTTCC	CATCTTAAGAGAAGCTAATAGATGTGCAAA
	M3	Chromosome12	7926164	GAAGGTGACCAAGTTCATGCTACAAAGGACAAGATTCTTGTACTCCAA	GAAGGTCGGAGTCAACGGATTCAAAGGACAAGATTCTTGTACTCCAG	GTTGAAGAGGAACATCAGGTGGAGTT
	M4*	Chromosome12	8035342	GAAGGTGACCAAGTTCATGCTAAAAATAAATTAATATTTGTTGTTTCTGCCCAA	GAAGGTCGGAGTCAACGGATTAAAAATAAATTAATATTTGTTGTTTCTGCCCAG	CGTGACCCAAGATGTGGGGCTA
	M5	Chromosome12	8107430	GAAGGTGACCAAGTTCATGCTGCAAACAAAAGGTACTTTATACAATAGA	GAAGGTCGGAGTCAACGGATTGCAAACAAAAGGTACTTTATACAATAGG	AGATTTTTTTTTCACCCAAAAGACATAGGA
	M6	Chromosome12	8244711	GAAGGTGACCAAGTTCATGCTGAGACAAAAGAGTGAGGCCGAGA	GAAGGTCGGAGTCAACGGATTAGACAAAAGAGTGAGGCCGAGG	AGCCTTTCTTATACAATTCGCATCCAGTT
	M7	Chromosome12	8428090	GAAGGTGACCAAGTTCATGCTAAGCAGACAAAGGATCTGCTGAG	GAAGGTCGGAGTCAACGGATTAAGCAGACAAAGGATCTGCTGAC	CCCTGAAACATATAATTTTGGAGTTGCATA
	M8	Chromosome12	8740455	GAAGGTGACCAAGTTCATGCTTGTTTAAGTAATAAATTTTTAGGTAAAC	GAAGGTCGGAGTCAACGGATTATGCTTGTTTAAGTAATAAATTTTTAGGTAAAA	GAGCTCACTCAGATTGATTAAGCGTTAAA
TME7 phase0	M1	Chromosome12_Phase0	7808110
	M2	Chromosome12_Phase0	7989441
	M3	Chromosome12_Phase0	8057323
	M4	Chromosome12_Phase0	8437234
	M5	Chromosome12_Phase0	8545584
	M6	Chromosome12_Phase0	8635299
	M7	Chromosome12_Phase0	8304931
	M8	Chromosome12_Phase0	9295146
TME204 hap1	M1	ChromosomeXII	8674896
	M2	ChromosomeXII	8921661
	M3	ChromosomeXII	8965853
	M4	ChromosomeXII	9311785
	M5	ChromosomeXII	9404713
	M6	ChromosomeXII	9538807
	M7	ChromosomeXII	9155913
	M8	ChromosomeXII	10105717
* Maker M4 did not amplify competetively and so was excluded in the analysis, however is retained here for the purpose of record keeping and transparancy
