# Supplementary material for: Mutations in DNA polymerase δ subunit 1 co-segregate with CMD2-type resistance to Cassava Mosaic Geminiviruses
Source: Nat Commun. 2022 Jul 7;13:3933. doi: 10.1038/s41467-022-31414-0 (PMC9262879; doi:10.1038/s41467-022-31414-0)
Supplement: Supplementary file 8 — Supplementary data 6 [file 41467_2022_31414_MOESM8_ESM.xlsx]

## Sheet: SNPs
Line	Type	R/S	Seq	248075 (TME204)				246504 (TME7)				246488 (91/02324)				<-- Position relative to TME7 seq (phase1 contig 000488F_1)
				528				680				685				<-- Position relative to TME7-phase1 cds
				Codon			AA	Codon			AA	Codon			AA	orange, blue and red font indicate resistance alleles
60444	WT	S	Ill-A	G	T	C	V	G	G	T	G	T	T	G	L	Ill-A and Ill-B: 2 different illumina NGS datasets
			Ill-B	G	T	C	V	G	G	T	G	T	T	G	L	Sang-A and SangB: 2 different patterns revealed by sanger sequencing.
TMS 91/02324	WT	R	Ill-A	G	T	C	V	G	G	T	G	T	T	G	L
			Ill-B	G	T	C	V	G	G	T	G	T	T	C	F
			Sang-A	G	T	C	V	G	G	T	G	T	T	G	L
			Sang-B	G	T	C	V	G	G	T	G	T	T	C	F
TMS 98/0505	WT	R	Sang-A	G	T	C	V	G	G	T	G	T	T	G	L
			Sang-B	G	T	C	V	G	G	T	G	T	T	C	F
TMS 97/2205	WT	R	Sang-A	G	T	C	V	G	G	T	G	T	T	G	L
			Sang-B	G	T	C	V	G	G	T	G	T	T	C	F
NASE14	WT	R	Ill-A	G	T	C	V	G	T	T	V	T	T	G	L
			Ill-B	G	T	C	V	G	G	T	G	T	T	G	L
			Sang-A	G	T	C	V	G	G	T	V	T	T	G	L
			Sang-B	G	T	C	V	G	G	T	G	T	T	G	L
TME8	WT	R	Ill-A	G	T	C	V	G	T	T	V	T	T	G	L
			Ill-B	G	T	C	V	G	G	T	G	T	T	G	L
			Sang-A	G	T	C	V	G	G	T	G	T	T	G	L
			Sang-B	G	T	C	V	G	T	T	V	T	T	G	L
TME8	OES	S	Ill-A	G	T	C	V	G	G	T	G	T	T	G	L
			Ill-B	G	T	C	V	G	G	T	G	T	T	G	L
			Sang-A	G	T	C	V	G	G	T	G	T	T	G	L
			Sang-B	G	T	C	V	G	G	T	G	T	T	G	L
TME204	WT	R	Ill-A	G	T	C	V	G	G	T	G	T	T	G	L
			Ill-B	C	T	C	L	G	G	T	G	T	T	G	L
			Sang-A	G	T	C	V	G	G	T	G	T	T	G	L
			Sang-B	C	T	C	L	G	G	T	G	T	T	G	L
TME204	FEC	S	Ill-A	G	T	C	V	G	G	T	G	T	T	G	L
			Ill-B	G	T	C	V	G	G	T	G	T	T	G	L
			Sang-A	G	T	C	V	G	G	T	G	T	T	G	L
			Sang-B	G	T	C	V	G	G	T	G	T	T	G	L
