# Supplementary material for: Mutations in DNA polymerase δ subunit 1 co-segregate with CMD2-type resistance to Cassava Mosaic Geminiviruses
Source: Nat Commun. 2022 Jul 7;13:3933. doi: 10.1038/s41467-022-31414-0 (PMC9262879; doi:10.1038/s41467-022-31414-0)
Supplement: Supplementary file 10 — Source Data [file 41467_2022_31414_MOESM10_ESM.zip]

Archive with 811 entries (706 files):
- figure_data/
- figure_data/.DS_Store
- __MACOSX/figure_data/._.DS_Store
- figure_data/Source_data_SuppFig6.xlsx
- __MACOSX/figure_data/._Source_data_SuppFig6.xlsx
- figure_data/SupFig5_data/
- __MACOSX/figure_data/._SupFig5_data
- figure_data/Source_data_Fig3.xlsx
- __MACOSX/figure_data/._Source_data_Fig3.xlsx
- figure_data/SupFig2_data.xlsx
- __MACOSX/figure_data/._SupFig2_data.xlsx
- figure_data/Figure1+Figure2+SupFig4_data/
- __MACOSX/figure_data/._Figure1+Figure2+SupFig4_data
- figure_data/Figure4b_c_d_e_data/
- __MACOSX/figure_data/._Figure4b_c_d_e_data
- figure_data/SupFig5_data/.DS_Store
- __MACOSX/figure_data/SupFig5_data/._.DS_Store
- figure_data/SupFig5_data/RNAseq4/
- __MACOSX/figure_data/SupFig5_data/._RNAseq4
- figure_data/SupFig5_data/RNAseq10/
- __MACOSX/figure_data/SupFig5_data/._RNAseq10
- figure_data/SupFig5_data/sup_fig_5_code.R
- __MACOSX/figure_data/SupFig5_data/._sup_fig_5_code.R
- figure_data/Figure1+Figure2+SupFig4_data/NASE14XTME204-LCR_finemapping.csv
- __MACOSX/figure_data/Figure1+Figure2+SupFig4_data/._NASE14XTME204-LCR_finemapping.csv
- figure_data/Figure1+Figure2+SupFig4_data/CMD2_Updated_Phenotype.csv
- __MACOSX/figure_data/Figure1+Figure2+SupFig4_data/._CMD2_Updated_Phenotype.csv
- figure_data/Figure1+Figure2+SupFig4_data/plates_layout_1_11.txt
- __MACOSX/figure_data/Figure1+Figure2+SupFig4_data/._plates_layout_1_11.txt
- figure_data/Figure1+Figure2+SupFig4_data/chrm12_genes_am560.gff
- __MACOSX/figure_data/Figure1+Figure2+SupFig4_data/._chrm12_genes_am560.gff
- figure_data/Figure1+Figure2+SupFig4_data/recombinantsM3_5_7_12162020.txt
- __MACOSX/figure_data/Figure1+Figure2+SupFig4_data/._recombinantsM3_5_7_12162020.txt
- figure_data/Figure1+Figure2+SupFig4_data/KASP_genotypes.csv
- __MACOSX/figure_data/Figure1+Figure2+SupFig4_data/._KASP_genotypes.csv
- figure_data/Figure1+Figure2+SupFig4_data/chrm12_genes_tme204h1.gff
- __MACOSX/figure_data/Figure1+Figure2+SupFig4_data/._chrm12_genes_tme204h1.gff
- figure_data/Figure1+Figure2+SupFig4_data/GBS_TME204HiFi_NASE14x5001__TME204_HIFI_filtered_snps_allHet_minDP5_minGQ20_maxNA0.7.vcf.recode.table
- __MACOSX/figure_data/Figure1+Figure2+SupFig4_data/._GBS_TME204HiFi_NASE14x5001__TME204_HIFI_filtered_snps_allHet_minDP5_minGQ20_maxNA0.7.vcf.recode.table
- figure_data/Figure4b_c_d_e_data/.DS_Store
- __MACOSX/figure_data/Figure4b_c_d_e_data/._.DS_Store
- figure_data/Figure4b_c_d_e_data/Figure4b_c_d_e/
- __MACOSX/figure_data/Figure4b_c_d_e_data/._Figure4b_c_d_e
- figure_data/SupFig5_data/RNAseq4/quant/
- __MACOSX/figure_data/SupFig5_data/RNAseq4/._quant
- figure_data/SupFig5_data/RNAseq10/quant/
- __MACOSX/figure_data/SupFig5_data/RNAseq10/._quant
- figure_data/Figure4b_c_d_e_data/Figure4b_c_d_e/.Rhistory
- __MACOSX/figure_data/Figure4b_c_d_e_data/Figure4b_c_d_e/._.Rhistory
- figure_data/Figure4b_c_d_e_data/Figure4b_c_d_e/.DS_Store
- __MACOSX/figure_data/Figure4b_c_d_e_data/Figure4b_c_d_e/._.DS_Store
- figure_data/Figure4b_c_d_e_data/Figure4b_c_d_e/Fig4c-Other_SNPs.CMD_data.txt
- __MACOSX/figure_data/Figure4b_c_d_e_data/Figure4b_c_d_e/._Fig4c-Other_SNPs.CMD_data.txt
- figure_data/Figure4b_c_d_e_data/Figure4b_c_d_e/Fig4d-3IAY-color_coded_labeled.figure.postReview-angle1.png
- __MACOSX/figure_data/Figure4b_c_d_e_data/Figure4b_c_d_e/._Fig4d-3IAY-color_coded_labeled.figure.postReview-angle1.png
- figure_data/Figure4b_c_d_e_data/Figure4b_c_d_e/Fig4c-Other_SNPs.CMD_data.pdf
- __MACOSX/figure_data/Figure4b_c_d_e_data/Figure4b_c_d_e/._Fig4c-Other_SNPs.CMD_data.pdf
- figure_data/Figure4b_c_d_e_data/Figure4b_c_d_e/Fig4b-summary.hapmap.3SNPs.other.CMDdata.txt
- __MACOSX/figure_data/Figure4b_c_d_e_data/Figure4b_c_d_e/._Fig4b-summary.hapmap.3SNPs.other.CMDdata.txt
- figure_data/Figure4b_c_d_e_data/Figure4b_c_d_e/Fig4b_c.violin_plot.heatmap_others.R
- __MACOSX/figure_data/Figure4b_c_d_e_data/Figure4b_c_d_e/._Fig4b_c.violin_plot.heatmap_others.R
- figure_data/Figure4b_c_d_e_data/Figure4b_c_d_e/Fig4d-3IAY-color_coded_labeled.figure.newColors.cxs
- __MACOSX/figure_data/Figure4b_c_d_e_data/Figure4b_c_d_e/._Fig4d-3IAY-color_coded_labeled.figure.newColors.cxs
- figure_data/Figure4b_c_d_e_data/Figure4b_c_d_e/Fig4b-summary.hapmap.3SNPs.other.CMDdata.violinPlot.pdf
- __MACOSX/figure_data/Figure4b_c_d_e_data/Figure4b_c_d_e/._Fig4b-summary.hapmap.3SNPs.other.CMDdata.violinPlot.pdf
- figure_data/SupFig5_data/RNAseq4/quant/rnaseq4_tme204_4C_sus_quant/
- __MACOSX/figure_data/SupFig5_data/RNAseq4/quant/._rnaseq4_tme204_4C_sus_quant
- figure_data/SupFig5_data/RNAseq4/quant/rnaseq4_tme204_1B_res_quant/
- __MACOSX/figure_data/SupFig5_data/RNAseq4/quant/._rnaseq4_tme204_1B_res_quant
- figure_data/SupFig5_data/RNAseq4/quant/rnaseq4_tme204_3B_sus_quant/
- __MACOSX/figure_data/SupFig5_data/RNAseq4/quant/._rnaseq4_tme204_3B_sus_quant
- figure_data/SupFig5_data/RNAseq4/quant/rnaseq4_tme204_4B_sus_quant/
- __MACOSX/figure_data/SupFig5_data/RNAseq4/quant/._rnaseq4_tme204_4B_sus_quant
- figure_data/SupFig5_data/RNAseq4/quant/rnaseq4_tme204_2A_sus_quant/
- __MACOSX/figure_data/SupFig5_data/RNAseq4/quant/._rnaseq4_tme204_2A_sus_quant
- figure_data/SupFig5_data/RNAseq4/quant/rnaseq4_tme204_1C_res_quant/
- __MACOSX/figure_data/SupFig5_data/RNAseq4/quant/._rnaseq4_tme204_1C_res_quant
- figure_data/SupFig5_data/RNAseq4/quant/rnaseq4_tme204_3C_sus_quant/
- __MACOSX/figure_data/SupFig5_data/RNAseq4/quant/._rnaseq4_tme204_3C_sus_quant
- figure_data/SupFig5_data/RNAseq4/quant/rnaseq4_tme204_4A_sus_quant/
- __MACOSX/figure_data/SupFig5_data/RNAseq4/quant/._rnaseq4_tme204_4A_sus_quant
- figure_data/SupFig5_data/RNAseq4/quant/rnaseq4_tme204_2B_sus_quant/
- __MACOSX/figure_data/SupFig5_data/RNAseq4/quant/._rnaseq4_tme204_2B_sus_quant
- figure_data/SupFig5_data/RNAseq4/quant/rnaseq4_tme204_2C_sus_quant/
- __MACOSX/figure_data/SupFig5_data/RNAseq4/quant/._rnaseq4_tme204_2C_sus_quant
- figure_data/SupFig5_data/RNAseq4/quant/rnaseq4_tme204_1A_res_quant/
- __MACOSX/figure_data/SupFig5_data/RNAseq4/quant/._rnaseq4_tme204_1A_res_quant
- figure_data/SupFig5_data/RNAseq4/quant/rnaseq4_tme204_3A_sus_quant/
- __MACOSX/figure_data/SupFig5_data/RNAseq4/quant/._rnaseq4_tme204_3A_sus_quant
- figure_data/SupFig5_data/RNAseq10/quant/rnaseq10_tme204_3596.2_sus_quant/
- __MACOSX/figure_data/SupFig5_data/RNAseq10/quant/._rnaseq10_tme204_3596.2_sus_quant
- figure_data/SupFig5_data/RNAseq10/quant/.DS_Store
- __MACOSX/figure_data/SupFig5_data/RNAseq10/quant/._.DS_Store
- figure_data/SupFig5_data/RNAseq10/quant/rnaseq10_tme204_3591.1_sus_quant/
- __MACOSX/figure_data/SupFig5_data/RNAseq10/quant/._rnaseq10_tme204_3591.1_sus_quant
- figure_data/SupFig5_data/RNAseq10/quant/rnaseq10_tme204_3594.1_res_quant/
- __MACOSX/figure_data/SupFig5_data/RNAseq10/quant/._rnaseq10_tme204_3594.1_res_quant
- figure_data/SupFig5_data/RNAseq10/quant/rnaseq10_tme204_3639.2_res_quant/
- __MACOSX/figure_data/SupFig5_data/RNAseq10/quant/._rnaseq10_tme204_3639.2_res_quant
- figure_data/SupFig5_data/RNAseq10/quant/rnaseq10_tme204_3604.2_sus_quant/
- __MACOSX/figure_data/SupFig5_data/RNAseq10/quant/._rnaseq10_tme204_3604.2_sus_quant
- figure_data/SupFig5_data/RNAseq10/quant/rnaseq10_tme204_3636.2_sus_quant/
- __MACOSX/figure_data/SupFig5_data/RNAseq10/quant/._rnaseq10_tme204_3636.2_sus_quant
- figure_data/SupFig5_data/RNAseq10/quant/rnaseq10_tme204_3594.2_res_quant/
- __MACOSX/figure_data/SupFig5_data/RNAseq10/quant/._rnaseq10_tme204_3594.2_res_quant
- figure_data/SupFig5_data/RNAseq10/quant/rnaseq10_tme204_3636.1_sus_quant/
- __MACOSX/figure_data/SupFig5_data/RNAseq10/quant/._rnaseq10_tme204_3636.1_sus_quant
- figure_data/SupFig5_data/RNAseq10/quant/rnaseq10_tme204_3604.1_sus_quant/
- __MACOSX/figure_data/SupFig5_data/RNAseq10/quant/._rnaseq10_tme204_3604.1_sus_quant
- figure_data/SupFig5_data/RNAseq10/quant/rnaseq10_tme204_3639.1_res_quant/
- __MACOSX/figure_data/SupFig5_data/RNAseq10/quant/._rnaseq10_tme204_3639.1_res_quant
- figure_data/SupFig5_data/RNAseq10/quant/rnaseq10_tme204_3596.1_sus_quant/
- __MACOSX/figure_data/SupFig5_data/RNAseq10/quant/._rnaseq10_tme204_3596.1_sus_quant
- figure_data/SupFig5_data/RNAseq10/quant/rnaseq10_tme204_3591.2_sus_quant/
- __MACOSX/figure_data/SupFig5_data/RNAseq10/quant/._rnaseq10_tme204_3591.2_sus_quant
- figure_data/SupFig5_data/RNAseq4/quant/rnaseq4_tme204_4C_sus_quant/cmd_info.json
- __MACOSX/figure_data/SupFig5_data/RNAseq4/quant/rnaseq4_tme204_4C_sus_quant/._cmd_info.json
- figure_data/SupFig5_data/RNAseq4/quant/rnaseq4_tme204_4C_sus_quant/quant.sf
- __MACOSX/figure_data/SupFig5_data/RNAseq4/quant/rnaseq4_tme204_4C_sus_quant/._quant.sf
- figure_data/SupFig5_data/RNAseq4/quant/rnaseq4_tme204_4C_sus_quant/lib_format_counts.json
- __MACOSX/figure_data/SupFig5_data/RNAseq4/quant/rnaseq4_tme204_4C_sus_quant/._lib_format_counts.json
- figure_data/SupFig5_data/RNAseq4/quant/rnaseq4_tme204_4C_sus_quant/logs/
- __MACOSX/figure_data/SupFig5_data/RNAseq4/quant/rnaseq4_tme204_4C_sus_quant/._logs
- figure_data/SupFig5_data/RNAseq4/quant/rnaseq4_tme204_4C_sus_quant/aux_info/
- __MACOSX/figure_data/SupFig5_data/RNAseq4/quant/rnaseq4_tme204_4C_sus_quant/._aux_info
- figure_data/SupFig5_data/RNAseq4/quant/rnaseq4_tme204_4C_sus_quant/libParams/
- __MACOSX/figure_data/SupFig5_data/RNAseq4/quant/rnaseq4_tme204_4C_sus_quant/._libParams
- figure_data/SupFig5_data/RNAseq4/quant/rnaseq4_tme204_1B_res_quant/cmd_info.json
- __MACOSX/figure_data/SupFig5_data/RNAseq4/quant/rnaseq4_tme204_1B_res_quant/._cmd_info.json
- figure_data/SupFig5_data/RNAseq4/quant/rnaseq4_tme204_1B_res_quant/quant.sf
- __MACOSX/figure_data/SupFig5_data/RNAseq4/quant/rnaseq4_tme204_1B_res_quant/._quant.sf
- figure_data/SupFig5_data/RNAseq4/quant/rnaseq4_tme204_1B_res_quant/lib_format_counts.json
- __MACOSX/figure_data/SupFig5_data/RNAseq4/quant/rnaseq4_tme204_1B_res_quant/._lib_format_counts.json
- figure_data/SupFig5_data/RNAseq4/quant/rnaseq4_tme204_1B_res_quant/logs/
- __MACOSX/figure_data/SupFig5_data/RNAseq4/quant/rnaseq4_tme204_1B_res_quant/._logs
- figure_data/SupFig5_data/RNAseq4/quant/rnaseq4_tme204_1B_res_quant/aux_info/
- __MACOSX/figure_data/SupFig5_data/RNAseq4/quant/rnaseq4_tme204_1B_res_quant/._aux_info
- figure_data/SupFig5_data/RNAseq4/quant/rnaseq4_tme204_1B_res_quant/libParams/
- __MACOSX/figure_data/SupFig5_data/RNAseq4/quant/rnaseq4_tme204_1B_res_quant/._libParams
- figure_data/SupFig5_data/RNAseq4/quant/rnaseq4_tme204_3B_sus_quant/cmd_info.json
- __MACOSX/figure_data/SupFig5_data/RNAseq4/quant/rnaseq4_tme204_3B_sus_quant/._cmd_info.json
- figure_data/SupFig5_data/RNAseq4/quant/rnaseq4_tme204_3B_sus_quant/quant.sf
- __MACOSX/figure_data/SupFig5_data/RNAseq4/quant/rnaseq4_tme204_3B_sus_quant/._quant.sf
- figure_data/SupFig5_data/RNAseq4/quant/rnaseq4_tme204_3B_sus_quant/lib_format_counts.json
- __MACOSX/figure_data/SupFig5_data/RNAseq4/quant/rnaseq4_tme204_3B_sus_quant/._lib_format_counts.json
- figure_data/SupFig5_data/RNAseq4/quant/rnaseq4_tme204_3B_sus_quant/logs/
- __MACOSX/figure_data/SupFig5_data/RNAseq4/quant/rnaseq4_tme204_3B_sus_quant/._logs
- figure_data/SupFig5_data/RNAseq4/quant/rnaseq4_tme204_3B_sus_quant/aux_info/
- __MACOSX/figure_data/SupFig5_data/RNAseq4/quant/rnaseq4_tme204_3B_sus_quant/._aux_info
- figure_data/SupFig5_data/RNAseq4/quant/rnaseq4_tme204_3B_sus_quant/libParams/
- __MACOSX/figure_data/SupFig5_data/RNAseq4/quant/rnaseq4_tme204_3B_sus_quant/._libParams
- figure_data/SupFig5_data/RNAseq4/quant/rnaseq4_tme204_4B_sus_quant/cmd_info.json
- __MACOSX/figure_data/SupFig5_data/RNAseq4/quant/rnaseq4_tme204_4B_sus_quant/._cmd_info.json
- figure_data/SupFig5_data/RNAseq4/quant/rnaseq4_tme204_4B_sus_quant/quant.sf
- __MACOSX/figure_data/SupFig5_data/RNAseq4/quant/rnaseq4_tme204_4B_sus_quant/._quant.sf
- figure_data/SupFig5_data/RNAseq4/quant/rnaseq4_tme204_4B_sus_quant/lib_format_counts.json
- __MACOSX/figure_data/SupFig5_data/RNAseq4/quant/rnaseq4_tme204_4B_sus_quant/._lib_format_counts.json
- figure_data/SupFig5_data/RNAseq4/quant/rnaseq4_tme204_4B_sus_quant/logs/
- __MACOSX/figure_data/SupFig5_data/RNAseq4/quant/rnaseq4_tme204_4B_sus_quant/._logs
- figure_data/SupFig5_data/RNAseq4/quant/rnaseq4_tme204_4B_sus_quant/aux_info/
- __MACOSX/figure_data/SupFig5_data/RNAseq4/quant/rnaseq4_tme204_4B_sus_quant/._aux_info
- figure_data/SupFig5_data/RNAseq4/quant/rnaseq4_tme204_4B_sus_quant/libParams/
- __MACOSX/figure_data/SupFig5_data/RNAseq4/quant/rnaseq4_tme204_4B_sus_quant/._libParams
- figure_data/SupFig5_data/RNAseq4/quant/rnaseq4_tme204_2A_sus_quant/cmd_info.json
- __MACOSX/figure_data/SupFig5_data/RNAseq4/quant/rnaseq4_tme204_2A_sus_quant/._cmd_info.json
- figure_data/SupFig5_data/RNAseq4/quant/rnaseq4_tme204_2A_sus_quant/quant.sf
- __MACOSX/figure_data/SupFig5_data/RNAseq4/quant/rnaseq4_tme204_2A_sus_quant/._quant.sf
- figure_data/SupFig5_data/RNAseq4/quant/rnaseq4_tme204_2A_sus_quant/lib_format_counts.json
- __MACOSX/figure_data/SupFig5_data/RNAseq4/quant/rnaseq4_tme204_2A_sus_quant/._lib_format_counts.json
- figure_data/SupFig5_data/RNAseq4/quant/rnaseq4_tme204_2A_sus_quant/logs/
- __MACOSX/figure_data/SupFig5_data/RNAseq4/quant/rnaseq4_tme204_2A_sus_quant/._logs
- figure_data/SupFig5_data/RNAseq4/quant/rnaseq4_tme204_2A_sus_quant/aux_info/
- __MACOSX/figure_data/SupFig5_data/RNAseq4/quant/rnaseq4_tme204_2A_sus_quant/._aux_info
- figure_data/SupFig5_data/RNAseq4/quant/rnaseq4_tme204_2A_sus_quant/libParams/
- __MACOSX/figure_data/SupFig5_data/RNAseq4/quant/rnaseq4_tme204_2A_sus_quant/._libParams
- figure_data/SupFig5_data/RNAseq4/quant/rnaseq4_tme204_1C_res_quant/cmd_info.json
- __MACOSX/figure_data/SupFig5_data/RNAseq4/quant/rnaseq4_tme204_1C_res_quant/._cmd_info.json
- figure_data/SupFig5_data/RNAseq4/quant/rnaseq4_tme204_1C_res_quant/quant.sf
- __MACOSX/figure_data/SupFig5_data/RNAseq4/quant/rnaseq4_tme204_1C_res_quant/._quant.sf
- figure_data/SupFig5_data/RNAseq4/quant/rnaseq4_tme204_1C_res_quant/lib_format_counts.json
- __MACOSX/figure_data/SupFig5_data/RNAseq4/quant/rnaseq4_tme204_1C_res_quant/._lib_format_counts.json
- figure_data/SupFig5_data/RNAseq4/quant/rnaseq4_tme204_1C_res_quant/logs/
- __MACOSX/figure_data/SupFig5_data/RNAseq4/quant/rnaseq4_tme204_1C_res_quant/._logs
- figure_data/SupFig5_data/RNAseq4/quant/rnaseq4_tme204_1C_res_quant/aux_info/
- __MACOSX/figure_data/SupFig5_data/RNAseq4/quant/rnaseq4_tme204_1C_res_quant/._aux_info
- figure_data/SupFig5_data/RNAseq4/quant/rnaseq4_tme204_1C_res_quant/libParams/
- __MACOSX/figure_data/SupFig5_data/RNAseq4/quant/rnaseq4_tme204_1C_res_quant/._libParams
- figure_data/SupFig5_data/RNAseq4/quant/rnaseq4_tme204_3C_sus_quant/cmd_info.json
- __MACOSX/figure_data/SupFig5_data/RNAseq4/quant/rnaseq4_tme204_3C_sus_quant/._cmd_info.json
- figure_data/SupFig5_data/RNAseq4/quant/rnaseq4_tme204_3C_sus_quant/quant.sf
- __MACOSX/figure_data/SupFig5_data/RNAseq4/quant/rnaseq4_tme204_3C_sus_quant/._quant.sf
- figure_data/SupFig5_data/RNAseq4/quant/rnaseq4_tme204_3C_sus_quant/lib_format_counts.json
- __MACOSX/figure_data/SupFig5_data/RNAseq4/quant/rnaseq4_tme204_3C_sus_quant/._lib_format_counts.json
- figure_data/SupFig5_data/RNAseq4/quant/rnaseq4_tme204_3C_sus_quant/logs/
- __MACOSX/figure_data/SupFig5_data/RNAseq4/quant/rnaseq4_tme204_3C_sus_quant/._logs
- figure_data/SupFig5_data/RNAseq4/quant/rnaseq4_tme204_3C_sus_quant/aux_info/
- __MACOSX/figure_data/SupFig5_data/RNAseq4/quant/rnaseq4_tme204_3C_sus_quant/._aux_info
- figure_data/SupFig5_data/RNAseq4/quant/rnaseq4_tme204_3C_sus_quant/libParams/
- __MACOSX/figure_data/SupFig5_data/RNAseq4/quant/rnaseq4_tme204_3C_sus_quant/._libParams
- figure_data/SupFig5_data/RNAseq4/quant/rnaseq4_tme204_4A_sus_quant/cmd_info.json
- __MACOSX/figure_data/SupFig5_data/RNAseq4/quant/rnaseq4_tme204_4A_sus_quant/._cmd_info.json
- figure_data/SupFig5_data/RNAseq4/quant/rnaseq4_tme204_4A_sus_quant/quant.sf
- __MACOSX/figure_data/SupFig5_data/RNAseq4/quant/rnaseq4_tme204_4A_sus_quant/._quant.sf
- figure_data/SupFig5_data/RNAseq4/quant/rnaseq4_tme204_4A_sus_quant/lib_format_counts.json
- __MACOSX/figure_data/SupFig5_data/RNAseq4/quant/rnaseq4_tme204_4A_sus_quant/._lib_format_counts.json
- figure_data/SupFig5_data/RNAseq4/quant/rnaseq4_tme204_4A_sus_quant/logs/
- __MACOSX/figure_data/SupFig5_data/RNAseq4/quant/rnaseq4_tme204_4A_sus_quant/._logs
- figure_data/SupFig5_data/RNAseq4/quant/rnaseq4_tme204_4A_sus_quant/aux_info/
- __MACOSX/figure_data/SupFig5_data/RNAseq4/quant/rnaseq4_tme204_4A_sus_quant/._aux_info
- figure_data/SupFig5_data/RNAseq4/quant/rnaseq4_tme204_4A_sus_quant/libParams/
- __MACOSX/figure_data/SupFig5_data/RNAseq4/quant/rnaseq4_tme204_4A_sus_quant/._libParams
- figure_data/SupFig5_data/RNAseq4/quant/rnaseq4_tme204_2B_sus_quant/cmd_info.json
- __MACOSX/figure_data/SupFig5_data/RNAseq4/quant/rnaseq4_tme204_2B_sus_quant/._cmd_info.json
- figure_data/SupFig5_data/RNAseq4/quant/rnaseq4_tme204_2B_sus_quant/quant.sf
- __MACOSX/figure_data/SupFig5_data/RNAseq4/quant/rnaseq4_tme204_2B_sus_quant/._quant.sf
- figure_data/SupFig5_data/RNAseq4/quant/rnaseq4_tme204_2B_sus_quant/lib_format_counts.json
- __MACOSX/figure_data/SupFig5_data/RNAseq4/quant/rnaseq4_tme204_2B_sus_quant/._lib_format_counts.json
- figure_data/SupFig5_data/RNAseq4/quant/rnaseq4_tme204_2B_sus_quant/logs/
- __MACOSX/figure_data/SupFig5_data/RNAseq4/quant/rnaseq4_tme204_2B_sus_quant/._logs
- figure_data/SupFig5_data/RNAseq4/quant/rnaseq4_tme204_2B_sus_quant/aux_info/
- __MACOSX/figure_data/SupFig5_data/RNAseq4/quant/rnaseq4_tme204_2B_sus_quant/._aux_info
- figure_data/SupFig5_data/RNAseq4/quant/rnaseq4_tme204_2B_sus_quant/libParams/
- __MACOSX/figure_data/SupFig5_data/RNAseq4/quant/rnaseq4_tme204_2B_sus_quant/._libParams
- figure_data/SupFig5_data/RNAseq4/quant/rnaseq4_tme204_2C_sus_quant/cmd_info.json
- __MACOSX/figure_data/SupFig5_data/RNAseq4/quant/rnaseq4_tme204_2C_sus_quant/._cmd_info.json
- figure_data/SupFig5_data/RNAseq4/quant/rnaseq4_tme204_2C_sus_quant/quant.sf
- __MACOSX/figure_data/SupFig5_data/RNAseq4/quant/rnaseq4_tme204_2C_sus_quant/._quant.sf
- figure_data/SupFig5_data/RNAseq4/quant/rnaseq4_tme204_2C_sus_quant/lib_format_counts.json
- __MACOSX/figure_data/SupFig5_data/RNAseq4/quant/rnaseq4_tme204_2C_sus_quant/._lib_format_counts.json
- figure_data/SupFig5_data/RNAseq4/quant/rnaseq4_tme204_2C_sus_quant/logs/
- __MACOSX/figure_data/SupFig5_data/RNAseq4/quant/rnaseq4_tme204_2C_sus_quant/._logs
- figure_data/SupFig5_data/RNAseq4/quant/rnaseq4_tme204_2C_sus_quant/aux_info/
- __MACOSX/figure_data/SupFig5_data/RNAseq4/quant/rnaseq4_tme204_2C_sus_quant/._aux_info
- figure_data/SupFig5_data/RNAseq4/quant/rnaseq4_tme204_2C_sus_quant/libParams/
- __MACOSX/figure_data/SupFig5_data/RNAseq4/quant/rnaseq4_tme204_2C_sus_quant/._libParams
- figure_data/SupFig5_data/RNAseq4/quant/rnaseq4_tme204_1A_res_quant/cmd_info.json
- __MACOSX/figure_data/SupFig5_data/RNAseq4/quant/rnaseq4_tme204_1A_res_quant/._cmd_info.json
- figure_data/SupFig5_data/RNAseq4/quant/rnaseq4_tme204_1A_res_quant/quant.sf
- __MACOSX/figure_data/SupFig5_data/RNAseq4/quant/rnaseq4_tme204_1A_res_quant/._quant.sf
- figure_data/SupFig5_data/RNAseq4/quant/rnaseq4_tme204_1A_res_quant/lib_format_counts.json
- __MACOSX/figure_data/SupFig5_data/RNAseq4/quant/rnaseq4_tme204_1A_res_quant/._lib_format_counts.json
- figure_data/SupFig5_data/RNAseq4/quant/rnaseq4_tme204_1A_res_quant/logs/
- __MACOSX/figure_data/SupFig5_data/RNAseq4/quant/rnaseq4_tme204_1A_res_quant/._logs
- figure_data/SupFig5_data/RNAseq4/quant/rnaseq4_tme204_1A_res_quant/aux_info/
- __MACOSX/figure_data/SupFig5_data/RNAseq4/quant/rnaseq4_tme204_1A_res_quant/._aux_info
- figure_data/SupFig5_data/RNAseq4/quant/rnaseq4_tme204_1A_res_quant/libParams/
- __MACOSX/figure_data/SupFig5_data/RNAseq4/quant/rnaseq4_tme204_1A_res_quant/._libParams
- figure_data/SupFig5_data/RNAseq4/quant/rnaseq4_tme204_3A_sus_quant/cmd_info.json
- __MACOSX/figure_data/SupFig5_data/RNAseq4/quant/rnaseq4_tme204_3A_sus_quant/._cmd_info.json
- figure_data/SupFig5_data/RNAseq4/quant/rnaseq4_tme204_3A_sus_quant/quant.sf
- __MACOSX/figure_data/SupFig5_data/RNAseq4/quant/rnaseq4_tme204_3A_sus_quant/._quant.sf
- figure_data/SupFig5_data/RNAseq4/quant/rnaseq4_tme204_3A_sus_quant/lib_format_counts.json
- __MACOSX/figure_data/SupFig5_data/RNAseq4/quant/rnaseq4_tme204_3A_sus_quant/._lib_format_counts.json
- figure_data/SupFig5_data/RNAseq4/quant/rnaseq4_tme204_3A_sus_quant/logs/
- __MACOSX/figure_data/SupFig5_data/RNAseq4/quant/rnaseq4_tme204_3A_sus_quant/._logs
- figure_data/SupFig5_data/RNAseq4/quant/rnaseq4_tme204_3A_sus_quant/aux_info/
- __MACOSX/figure_data/SupFig5_data/RNAseq4/quant/rnaseq4_tme204_3A_sus_quant/._aux_info
- figure_data/SupFig5_data/RNAseq4/quant/rnaseq4_tme204_3A_sus_quant/libParams/
- __MACOSX/figure_data/SupFig5_data/RNAseq4/quant/rnaseq4_tme204_3A_sus_quant/._libParams
- figure_data/SupFig5_data/RNAseq10/quant/rnaseq10_tme204_3596.2_sus_quant/cmd_info.json
- __MACOSX/figure_data/SupFig5_data/RNAseq10/quant/rnaseq10_tme204_3596.2_sus_quant/._cmd_info.json
- figure_data/SupFig5_data/RNAseq10/quant/rnaseq10_tme204_3596.2_sus_quant/.DS_Store
- __MACOSX/figure_data/SupFig5_data/RNAseq10/quant/rnaseq10_tme204_3596.2_sus_quant/._.DS_Store
- figure_data/SupFig5_data/RNAseq10/quant/rnaseq10_tme204_3596.2_sus_quant/quant.sf
- __MACOSX/figure_data/SupFig5_data/RNAseq10/quant/rnaseq10_tme204_3596.2_sus_quant/._quant.sf
- figure_data/SupFig5_data/RNAseq10/quant/rnaseq10_tme204_3596.2_sus_quant/lib_format_counts.json
- __MACOSX/figure_data/SupFig5_data/RNAseq10/quant/rnaseq10_tme204_3596.2_sus_quant/._lib_format_counts.json
- figure_data/SupFig5_data/RNAseq10/quant/rnaseq10_tme204_3596.2_sus_quant/logs/
- __MACOSX/figure_data/SupFig5_data/RNAseq10/quant/rnaseq10_tme204_3596.2_sus_quant/._logs
- figure_data/SupFig5_data/RNAseq10/quant/rnaseq10_tme204_3596.2_sus_quant/aux_info/
- __MACOSX/figure_data/SupFig5_data/RNAseq10/quant/rnaseq10_tme204_3596.2_sus_quant/._aux_info
- figure_data/SupFig5_data/RNAseq10/quant/rnaseq10_tme204_3596.2_sus_quant/libParams/
- __MACOSX/figure_data/SupFig5_data/RNAseq10/quant/rnaseq10_tme204_3596.2_sus_quant/._libParams
- figure_data/SupFig5_data/RNAseq10/quant/rnaseq10_tme204_3591.1_sus_quant/cmd_info.json
- __MACOSX/figure_data/SupFig5_data/RNAseq10/quant/rnaseq10_tme204_3591.1_sus_quant/._cmd_info.json
- figure_data/SupFig5_data/RNAseq10/quant/rnaseq10_tme204_3591.1_sus_quant/.DS_Store
- __MACOSX/figure_data/SupFig5_data/RNAseq10/quant/rnaseq10_tme204_3591.1_sus_quant/._.DS_Store
- figure_data/SupFig5_data/RNAseq10/quant/rnaseq10_tme204_3591.1_sus_quant/quant.sf
- __MACOSX/figure_data/SupFig5_data/RNAseq10/quant/rnaseq10_tme204_3591.1_sus_quant/._quant.sf
- figure_data/SupFig5_data/RNAseq10/quant/rnaseq10_tme204_3591.1_sus_quant/lib_format_counts.json
- __MACOSX/figure_data/SupFig5_data/RNAseq10/quant/rnaseq10_tme204_3591.1_sus_quant/._lib_format_counts.json
- figure_data/SupFig5_data/RNAseq10/quant/rnaseq10_tme204_3591.1_sus_quant/logs/
- __MACOSX/figure_data/SupFig5_data/RNAseq10/quant/rnaseq10_tme204_3591.1_sus_quant/._logs
- figure_data/SupFig5_data/RNAseq10/quant/rnaseq10_tme204_3591.1_sus_quant/aux_info/
- __MACOSX/figure_data/SupFig5_data/RNAseq10/quant/rnaseq10_tme204_3591.1_sus_quant/._aux_info
- figure_data/SupFig5_data/RNAseq10/quant/rnaseq10_tme204_3591.1_sus_quant/libParams/
- __MACOSX/figure_data/SupFig5_data/RNAseq10/quant/rnaseq10_tme204_3591.1_sus_quant/._libParams
- figure_data/SupFig5_data/RNAseq10/quant/rnaseq10_tme204_3594.1_res_quant/cmd_info.json
- __MACOSX/figure_data/SupFig5_data/RNAseq10/quant/rnaseq10_tme204_3594.1_res_quant/._cmd_info.json
- figure_data/SupFig5_data/RNAseq10/quant/rnaseq10_tme204_3594.1_res_quant/.DS_Store
- __MACOSX/figure_data/SupFig5_data/RNAseq10/quant/rnaseq10_tme204_3594.1_res_quant/._.DS_Store
- figure_data/SupFig5_data/RNAseq10/quant/rnaseq10_tme204_3594.1_res_quant/quant.sf
- __MACOSX/figure_data/SupFig5_data/RNAseq10/quant/rnaseq10_tme204_3594.1_res_quant/._quant.sf
- figure_data/SupFig5_data/RNAseq10/quant/rnaseq10_tme204_3594.1_res_quant/lib_format_counts.json
- __MACOSX/figure_data/SupFig5_data/RNAseq10/quant/rnaseq10_tme204_3594.1_res_quant/._lib_format_counts.json
- figure_data/SupFig5_data/RNAseq10/quant/rnaseq10_tme204_3594.1_res_quant/logs/
- __MACOSX/figure_data/SupFig5_data/RNAseq10/quant/rnaseq10_tme204_3594.1_res_quant/._logs
- figure_data/SupFig5_data/RNAseq10/quant/rnaseq10_tme204_3594.1_res_quant/aux_info/
- __MACOSX/figure_data/SupFig5_data/RNAseq10/quant/rnaseq10_tme204_3594.1_res_quant/._aux_info
- figure_data/SupFig5_data/RNAseq10/quant/rnaseq10_tme204_3594.1_res_quant/libParams/
[truncated: 511 more entries]
