# Supplementary material for: Mutations in DNA polymerase δ subunit 1 co-segregate with CMD2-type resistance to Cassava Mosaic Geminiviruses
Source: Nat Commun. 2022 Jul 7;13:3933. doi: 10.1038/s41467-022-31414-0 (PMC9262879; doi:10.1038/s41467-022-31414-0)
Supplement: Supplementary file 10 — Source Data [file 41467_2022_31414_MOESM10_ESM.zip › figure_data/Source_data_SuppFig6.xlsx]

## Sheet: Supplementary Fig. 6
Supplementary Fig. 6. MePOLD1 expression relative to expression of the gene encoding Tubulin 1 β chain (MeTUB1, Manes.08G061700) after ACMV-VIGS inoculation (non-modified ACMV, GUS- VIGS, MePOLD1-VIGS and mock) of CMD susceptible cassava 60444. Center of boxes represent median (50% quantile, Q2), lower bound of boxes are at 25% quantile (Q1), upper bound of boxes are at 75% quantile (Q3), lower w…
Week	Treatment	Minima	Maxima	Median	Q1	Q3	Lower Whisker1	Upper Whisker2
0	ACMV	0.112565	0.233614	0.1148	0.113683	0.174207	0.112565	0.233614
	GUS-VIGS	-0.287879	1.31973	0.649488	0.297726	1.12475	-0.287879	1.31973
	MePOLD1-VIGS	-0.60108	1.08878	0.239882	-0.355857	0.55586	-0.60108	1.08878
	Mock	-0.966354	0.959358	0.0108108	-0.477772	0.485084	-0.966354	0.959358
2	ACMV	-0.132235	0.991078	-0.0290209	-0.0806278	0.481029	-0.132235	0.991078
	GUS-VIGS	-1.11293	0.993646	-0.585798	-0.885922	0.145681	-1.11293	0.993646
	MePOLD1-VIGS	-1.65574	0.867995	-0.0497571	-0.514818	0.432643	-1.65574	0.867995
	Mock	-0.318949	0.0653438	0.00452628	-0.157211	0.0349351	-0.318949	0.0653438
4	ACMV	-0.979379	0.682661	-0.29976	-0.63957	0.19145	-0.979379	0.682661
	GUS-VIGS	-1.24276	1.0263	-0.675302	-0.887194	0.46625	-1.24276	1.0263
	MePOLD1-VIGS	-0.995164	1.32252	-0.157708	-0.192952	0.461292	-0.995164	1.32252
	Mock	-0.48378	0.703431	0.309105	-0.0873373	0.506268	-0.48378	0.703431
1 Datapoint with the lowest value that still meets the criterion of being larger than Q1-(Q3 - Q1)*1.5
2 Datapoint with the highest value that still meets the criterion of being smaller than Q3+(Q3 - Q1)*1.5
Data for Supplementary Fig. 6.
Treatment	Timepoint	Biological Replicate	Fold Change
ACMV	0	1	0.1148
		2	0.112565
		3	0.233614
	2	1	-0.0290209
		2	0.991078
		3	-0.132235
	4	1	0.682661
		2	-0.29976
		3	-0.979379
GUS-VIGS	0	1	1.25526
		2	1.21701
		3	1.31973
		4	0.30191
		5	-0.287879
		6	0.753018
		7	-0.0610411
		8	0.847995
		9	0.296331
		10	0.545958
	2	1	-0.435263
		2	-0.815961
		3	-1.00761
		4	-0.736334
		5	-0.347879
		6	-1.11293
		7	-0.909242
		8	0.457072
		9	0.310201
		10	0.993646
	4	1	-0.584696
		2	-0.778412
		3	-1.24276
		4	-1.21354
		5	-0.765907
		6	0.561245
		8	1.0263
		10	0.434585
MePOLD1-VIGS	0	1	-0.364998
		2	0.239882
		3	1.08878
		5	-0.355857
		6	0.00447556
		7	0.55586
		8	0.65243
		9	0.441717
		10	-0.60108
	2	1	0.790584
		2	-0.525367
		3	-0.483171
		4	-0.599623
		5	0.200377
		6	-1.65574
		7	0.459904
		8	-0.299891
		9	0.867995
		10	0.35086
	4	1	0.461292
		2	-0.512892
		3	0.560402
		5	0.233666
		6	-0.995164
		7	-0.191552
		8	1.32252
		9	-0.157708
		10	-0.192952
