# Supplementary material for: Mutations in DNA polymerase δ subunit 1 co-segregate with CMD2-type resistance to Cassava Mosaic Geminiviruses
Source: Nat Commun. 2022 Jul 7;13:3933. doi: 10.1038/s41467-022-31414-0 (PMC9262879; doi:10.1038/s41467-022-31414-0)
Supplement: Supplementary file 10 — Source Data [file 41467_2022_31414_MOESM10_ESM.zip › figure_data/Source_data_Fig3.xlsx]

## Sheet: Fig. 3a, b
Fig. 3a. Percentage of symptomatic 60444 plants						Fig. 3b. CMD symptom severity (Fauquet and Fargette, 1990) 18 weeks post-inoculation
Week	ACMV	GUS-VIGS	MePOLD1-VIGS	Mock		Week	ACMV_mean	S.E.	GUS-VIGS_mean	S.E.	MePOLD1-VIGS_mean	S.E.	Mock	S.E.
0	0	0	0	0		0	0	0	0	0	0	0	0	0
1	0	0	0	0		1	0	0	0	0	0	0	0	0
2	0	0	0	0		2	0	0	0	0	0	0	0	0
3	0	0	0	0		3	0	0	0	0	0	0	0	0
4	33.3333	0	0	0		4	0.533333	0.215289	0	0	0	0	0	0
5	73.3333	16.6667	0	0		5	1.26667	0.228174	0.166667	0.0692046	0	0	0	0
6	100	43.3333	0	0		6	2.06667	0.181703	0.533333	0.124414	0	0	0	0
7	100	76.6667	2.5	0		7	2.46667	0.133333	1.06667	0.135046	0.025	0.025	0	0
8	100	76.6667	2.5	0		8	2.73333	0.118187	1.13333	0.141692	0.025	0.025	0	0
9	100	76.6667	2.5	0		9	2.93333	0.153271	1.3	0.160101	0.025	0.025	0	0
10	100	76.6667	2.5	0		10	3.2	0.144749	1.43333	0.163885	0.025	0.025	0	0
11	100	76.6667	5	0		11	3.33333	0.159364	1.56667	0.195838	0.05	0.0348991	0	0
12	100	76.6667	17.5	0		12	3.46667	0.165232	1.43333	0.163885	0.175	0.0608434	0	0
13	100	76.6667	7.5	0		13	3.46667	0.165232	1.46667	0.171091	0.075	0.0421764	0	0
14	100	76.6667	0	0		14	3.4	0.190238	1.63333	0.188663	0	0	0	0
15	100	76.6667	0	0		15	3.2	0.144749	1.66667	0.193773	0	0	0	0
16	100	76.6667	0	0		16	3.13333	0.215289	1.3	0.152753	0	0	0	0
17	100	76.6667	0	0		17	3.13333	0.133333	1.3	0.152753	0	0	0	0
18	100	76.6667	0	0		18	3.2	0.144749	1.46667	0.171091	0	0	0	0
Data for Fig. 3a & b
Treatment	Sample	Week 0	Week 1	Week 2	Week 3	Week 4	Week 5	Week 6	Week 7	Week 8	Week 9	Week 10	Week 11	Week 12	Week 13	Week 14	Week 15	Week 16	Week 17	Week 18
GUS	1	0	0	0	0	0	1	1	2	2	3	3	3	2	2	3	3	2	2	2
GUS	2	0	0	0	0	0	1	1	1	2	2	2	3	3	2	2	1	1	2	2
GUS	3	0	0	0	0	0	1	2	2	2	2	2	1	1	2	2	2	1	1	1
GUS	4	0	0	0	0	0	1	2	1	2	2	2	3	2	3	3	2	2	2	2
GUS	5	0	0	0	0	0	1	1	2	2	2	1	1	2	2	2	3	2	2	1
GUS	6	0	0	0	0	0	0	1	2	2	2	1	1	2	2	2	1	2	2	2
GUS	7	0	0	0	0	0	0	1	1	2	2	2	1	2	2	2	2	2	2	2
GUS	8	0	0	0	0	0	0	2	1	2	1	2	2	2	2	3	2	2	1	2
GUS	9	0	0	0	0	0	0	1	1	1	1	2	2	1	2	2	2	1	2	2
GUS	10	0	0	0	0	0	0	1	1	1	2	2	2	1	2	2	2	2	1	2
GUS	11	0	0	0	0	0	0	1	2	1	1	2	2	2	1	2	2	2	2	3
GUS	12	0	0	0	0	0	0	1	2	2	2	2	2	2	2	3	3	2	2	2
GUS	13	0	0	0	0	0	0	1	1	1	2	2	2	2	2	3	3	2	1	2
GUS	14	0	0	0	0	0	0	0	2	2	2	2	2	2	3	2	2	2	2	1
GUS	15	0	0	0	0	0	0	0	2	1	1	1	1	2	1	1	2	2	2	3
GUS	16	0	0	0	0	0	0	0	1	1	1	1	2	2	1	1	2	2	1	2
GUS	17	0	0	0	0	0	0	0	1	1	2	2	2	2	2	2	3	2	2	2
GUS	18	0	0	0	0	0	0	0	1	1	1	2	2	2	2	2	2	1	1	1
GUS	19	0	0	0	0	0	0	0	1	1	2	2	3	2	2	2	2	1	2	2
GUS	20	0	0	0	0	0	0	0	2	2	2	2	3	2	2	2	3	2	2	2
GUS	21	0	0	0	0	0	0	0	1	1	1	2	2	1	1	2	2	2	2	2
GUS	22	0	0	0	0	0	0	0	1	1	1	2	2	2	2	2	2	1	1	2
GUS	23	0	0	0	0	0	0	0	1	1	2	2	3	2	2	2	2	1	2	2
GUS	24	0	0	0	0	0	0	0	0	0	0	0	0	0	0	0	0	0	0	0
GUS	25	0	0	0	0	0	0	0	0	0	0	0	0	0	0	0	0	0	0	0
GUS	26	0	0	0	0	0	0	0	0	0	0	0	0	0	0	0	0	0	0	0
GUS	27	0	0	0	0	0	0	0	0	0	0	0	0	0	0	0	0	0	0	0
GUS	28	0	0	0	0	0	0	0	0	0	0	0	0	0	0	0	0	0	0	0
GUS	29	0	0	0	0	0	0	0	0	0	0	0	0	0	0	0	0	0	0	0
GUS	30	0	0	0	0	0	0	0	0	0	0	0	0	0	0	0	0	0	0	0
POLD1	1	0	0	0	0	0	0	0	1	1	0	0	0	0	0	0	0	0	0	0
POLD1	2	0	0	0	0	0	0	0	0	0	1	1	0	0	0	0	0	0	0	0
POLD1	3	0	0	0	0	0	0	0	0	0	0	0	1	0	0	0	0	0	0	0
POLD1	4	0	0	0	0	0	0	0	0	0	0	0	1	1	0	0	0	0	0	0
POLD1	5	0	0	0	0	0	0	0	0	0	0	0	0	1	0	0	0	0	0	0
POLD1	6	0	0	0	0	0	0	0	0	0	0	0	0	1	1	0	0	0	0	0
POLD1	7	0	0	0	0	0	0	0	0	0	0	0	0	1	1	0	0	0	0	0
POLD1	8	0	0	0	0	0	0	0	0	0	0	0	0	1	0	0	0	0	0	0
POLD1	9	0	0	0	0	0	0	0	0	0	0	0	0	1	1	0	0	0	0	0
POLD1	10	0	0	0	0	0	0	0	0	0	0	0	0	1	0	0	0	0	0	0
POLD1	11	0	0	0	0	0	0	0	0	0	0	0	0	0	0	0	0	0	0	0
POLD1	12	0	0	0	0	0	0	0	0	0	0	0	0	0	0	0	0	0	0	0
POLD1	13	0	0	0	0	0	0	0	0	0	0	0	0	0	0	0	0	0	0	0
POLD1	14	0	0	0	0	0	0	0	0	0	0	0	0	0	0	0	0	0	0	0
POLD1	15	0	0	0	0	0	0	0	0	0	0	0	0	0	0	0	0	0	0	0
POLD1	16	0	0	0	0	0	0	0	0	0	0	0	0	0	0	0	0	0	0	0
POLD1	17	0	0	0	0	0	0	0	0	0	0	0	0	0	0	0	0	0	0	0
POLD1	18	0	0	0	0	0	0	0	0	0	0	0	0	0	0	0	0	0	0	0
POLD1	19	0	0	0	0	0	0	0	0	0	0	0	0	0	0	0	0	0	0	0
POLD1	20	0	0	0	0	0	0	0	0	0	0	0	0	0	0	0	0	0	0	0
POLD1	21	0	0	0	0	0	0	0	0	0	0	0	0	0	0	0	0	0	0	0
POLD1	22	0	0	0	0	0	0	0	0	0	0	0	0	0	0	0	0	0	0	0
POLD1	23	0	0	0	0	0	0	0	0	0	0	0	0	0	0	0	0	0	0	0
POLD1	24	0	0	0	0	0	0	0	0	0	0	0	0	0	0	0	0	0	0	0
POLD1	25	0	0	0	0	0	0	0	0	0	0	0	0	0	0	0	0	0	0	0
POLD1	26	0	0	0	0	0	0	0	0	0	0	0	0	0	0	0	0	0	0	0
POLD1	27	0	0	0	0	0	0	0	0	0	0	0	0	0	0	0	0	0	0	0
POLD1	28	0	0	0	0	0	0	0	0	0	0	0	0	0	0	0	0	0	0	0
POLD1	29	0	0	0	0	0	0	0	0	0	0	0	0	0	0	0	0	0	0	0
POLD1	30	0	0	0	0	0	0	0	0	0	0	0	0	0	0	0	0	0	0	0
POLD1	31	0	0	0	0	0	0	0	0	0	0	0	0	0	0	0	0	0	0	0
POLD1	32	0	0	0	0	0	0	0	0	0	0	0	0	0	0	0	0	0	0	0
POLD1	33	0	0	0	0	0	0	0	0	0	0	0	0	0	0	0	0	0	0	0
POLD1	34	0	0	0	0	0	0	0	0	0	0	0	0	0	0	0	0	0	0	0
POLD1	35	0	0	0	0	0	0	0	0	0	0	0	0	0	0	0	0	0	0	0
POLD1	36	0	0	0	0	0	0	0	0	0	0	0	0	0	0	0	0	0	0	0
POLD1	37	0	0	0	0	0	0	0	0	0	0	0	0	0	0	0	0	0	0	0
POLD1	38	0	0	0	0	0	0	0	0	0	0	0	0	0	0	0	0	0	0	0
POLD1	39	0	0	0	0	0	0	0	0	0	0	0	0	0	0	0	0	0	0	0
POLD1	40	0	0	0	0	0	0	0	0	0	0	0	0	0	0	0	0	0	0	0
ACMV	1	0	0	0	0	1	2	2	3	3	3	2	3	3	4	3	2	2	3	4
ACMV	2	0	0	0	0	2	2	3	3	3	3	4	4	4	3	4	3	4	3	3
ACMV	3	0	0	0	0	2	2	3	3	2	3	3	2	2	3	3	3	4	4	3
ACMV	4	0	0	0	0	1	1	2	2	2	3	4	4	3	4	2	3	3	4	4
ACMV	5	0	0	0	0	2	2	3	3	3	4	3	3	4	4	4	4	3	2	3
ACMV	6	0	0	0	0	0	2	3	3	3	4	4	3	4	3	2	3	3	3	2
ACMV	7	0	0	0	0	0	1	1	2	3	3	3	4	4	4	4	4	3	3	3
ACMV	8	0	0	0	0	0	2	2	2	3	3	3	4	3	3	3	3	4	4	3
ACMV	9	0	0	0	0	0	2	2	2	3	3	4	4	4	3	4	3	2	3	4
ACMV	10	0	0	0	0	0	1	2	2	3	2	3	3	3	2	4	4	4	3	3
ACMV	11	0	0	0	0	0	2	2	2	3	2	3	3	3	4	4	3	2	3	4
ACMV	12	0	0	0	0	0	0	2	3	3	3	3	3	4	3	3	3	4	3	3
ACMV	13	0	0	0	0	0	0	1	2	2	3	3	3	4	4	4	4	3	3	3
ACMV	14	0	0	0	0	0	0	1	2	2	3	3	4	3	4	4	3	2	3	3
ACMV	15	0	0	0	0	0	0	2	3	3	2	3	3	4	4	3	3	4	3	3
Mock	1	0	0	0	0	0	0	0	0	0	0	0	0	0	0	0	0	0	0	0
Mock	2	0	0	0	0	0	0	0	0	0	0	0	0	0	0	0	0	0	0	0
Mock	3	0	0	0	0	0	0	0	0	0	0	0	0	0	0	0	0	0	0	0
Mock	4	0	0	0	0	0	0	0	0	0	0	0	0	0	0	0	0	0	0	0
Mock	5	0	0	0	0	0	0	0	0	0	0	0	0	0	0	0	0	0	0	0
Mock	6	0	0	0	0	0	0	0	0	0	0	0	0	0	0	0	0	0	0	0
Mock	7	0	0	0	0	0	0	0	0	0	0	0	0	0	0	0	0	0	0	0
Mock	8	0	0	0	0	0	0	0	0	0	0	0	0	0	0	0	0	0	0	0
Mock	9	0	0	0	0	0	0	0	0	0	0	0	0	0	0	0	0	0	0	0
Mock	10	0	0	0	0	0	0	0	0	0	0	0	0	0	0	0	0	0	0	0
Mock	11	0	0	0	0	0	0	0	0	0	0	0	0	0	0	0	0	0	0	0
Mock	12	0	0	0	0	0	0	0	0	0	0	0	0	0	0	0	0	0	0	0
Mock	13	0	0	0	0	0	0	0	0	0	0	0	0	0	0	0	0	0	0	0
Mock	14	0	0	0	0	0	0	0	0	0	0	0	0	0	0	0	0	0	0	0
Mock	15	0	0	0	0	0	0	0	0	0	0	0	0	0	0	0	0	0	0	0

## Sheet: Fig. 3c
Fig. 3c. Quantification of ACMV titre post-onset of CMD symptoms after inoculation with ACMV. Center of boxes represent median (50% quantile, Q2), lower bound of boxes are at 25% quantile (Q1), upper bound of boxes are at 75% quantile (Q3), lower whiskers display the datapoint with the lowest value, still meeting the criterion of being larger than Q1-(Q3 - Q1)*1.5, upper whiskers display the data…
Week	Treatment	Minima	Maxima	Median	Q1	Q3	Lower Whisker1	Upper Whisker2	Outlier 1	Outlier 2
0	ACMV	531.217	3489.69	1156.4	843.809	2323.04	531.217	3489.69	N/A	N/A
	GUS-VIGS	124.434	7621.29	892.46	869.072	2436.66	124.434	3557.03	7621.29	N/A
	MePOLD1-VIGS	0.922143	902.299	17.2846	6.58004	131.839	0.922143	165.275	330.586	902.299
	Mock	0.726591	1.37193	1.17361	0.950103	1.27277	0.726591	1.37193	N/A	N/A
2	ACMV	12378	61541.7	25277.1	18827.6	43409.4	12378	61541.7	N/A	N/A
	GUS-VIGS	12.3131	3862.72	828.043	479.347	1199.19	12.3131	1723.06	3862.72	N/A
	MePOLD1-VIGS	0.586448	441.349	1.98551	0.759144	6.46072	0.586448	7.03497	44.1658	441.349
	Mock	0.637044	1.3618	0.895198	0.766121	1.1285	0.637044	1.3618	N/A	N/A
4	ACMV	42547.9	46735.7	45345.6	43946.8	46040.6	42547.9	46735.7	N/A	N/A
	GUS-VIGS	16.0083	5109.2	347.97	203.428	918.678	16.0083	931.376	5109.2	2351.28
	MePOLD1-VIGS	0.622634	250.509	1.24924	0.726938	2.51054	0.622634	2.73194	83.4099	250.509
	Mock	0.885514	1.08678	0.891555	0.888535	0.989165	0.885514	1.08678	N/A	N/A
1 Datapoint with the lowest value that still meets the criterion of being larger than Q1-(Q3 - Q1)*1.5
2 Datapoint with the highest value that still meets the criterion of being smaller than Q3+(Q3 - Q1)*1.5
Data for Fig. 3c.
Treatment	Timepoint	Biological Replicate	2^-(∆∆Ct)
ACMV	0	1	1156.4
		2	531.217
		3	3489.69
	2	1	12378
		2	25277.1
		3	61541.7
	4	1	45345.6
		2	46735.7
		3	42547.9
GUS-VIGS	0	1	568.102
		2	3557.03
		3	2893.93
		4	866.508
		5	891.205
		6	876.765
		7	7621.29
		8	1064.86
		9	124.434
		10	893.714
	2	1	951.441
		2	704.644
		3	1237.45
		4	3862.72
		5	12.3131
		6	1084.41
		7	1723.06
		8	539.48
		9	112.178
		10	459.302
	4	1	5109.2
		2	2351.28
		3	880.585
		4	400.429
		5	16.0083
		6	931.376
		7	269.141
		8	295.511
		9	181.523
		10	88.1797
MePOLD1-VIGS	0	1	4.77513
		2	0.922143
		3	165.275
		4	11.9948
		5	18.0197
		6	330.586
		7	16.5496
		8	902.299
		9	31.533
		10	4.60304
	2	1	4.73794
		2	44.1658
		3	2.73915
		4	7.03497
		5	1.23188
		6	441.349
		7	0.73521
		8	0.830946
		9	0.586448
		10	0.689127
	4	1	2.73194
		2	83.4099
		3	250.509
		4	1.84635
		5	0.921646
		6	1.57683
		7	0.721736
		8	0.742544
		9	0.622634
		10	0.69254
Mock	0	1	1.17361
		2	1.37193
		3	0.726591
	2	1	0.637044
		2	1.3618
		3	0.895198
	4	1	0.885514
		2	1.08678
		3	0.891555
