# Supplementary material for: Mutations in DNA polymerase δ subunit 1 co-segregate with CMD2-type resistance to Cassava Mosaic Geminiviruses
Source: Nat Commun. 2022 Jul 7;13:3933. doi: 10.1038/s41467-022-31414-0 (PMC9262879; doi:10.1038/s41467-022-31414-0)
Supplement: Supplementary file 10 — Source Data [file 41467_2022_31414_MOESM10_ESM.zip › figure_data/SupFig2_data.xlsx]

## Sheet: Sheet1
	Disease severity scores (0-5)
Plant #	Days post inoculation
	14	17	21	23	27	29	35	37	41	44	51	63	70	77	84	90
WT-TME 14	1	1	1	1	2	1	1	2	3	3		2	2	2	0	0
WT-TME 14	2	1	0	0	0	0	0	0	0	0		0	1	1	1	0
WT-TME 14	2	2	3	3	3	2	2	2	2	2		1	1	0	0	0
WT-TME 14	1	1	3	3	3	3	3	3	3	3		4	4	0	0	0
WT-TME 14	1	1	2	3	3	2	2	2	2	2		0	2	3	1	0
OES-derived TME 14	3	1	3	3	3	3	3	3	3	3		5	5	5	5	5
OES-derived TME 14	3	3	3	3	3	3	3	3	3	3		5	5	5	5	5
OES-derived TME 14	3	3	3	3	3	3	3	3	3	3		5	5	5	5	5
OES-derived TME 14	2	3	3	3	3	3	3	3	3	3		5	5	5	5	5
OES-derived TME 14	2	2	3	3	3	3	3	3	3	3		5	5	5	5	5
OES-derived TME 14	2	3	3	3	3	3	3	3	3	3		5	5	5	5	5
Original F1 TME 14 X LCR.16	1	1	3	3	3	3	3	3	3	2		2	3	2	2	0
Original F1 TME 14 X LCR.16	0	1	1	2	3	3	3	3	3	3		2	2	3	2	0
Original F1 TME 14 X LCR.16	1	1	2	3	3	4	3	3	3	3		0	0	1	3	0
Original F1 TME 14 X LCR.16	2	1	1	3	3	3	3	3	1	3		2	2	2	0	0
Original F1 TME 14 X LCR.16	0	0	0	0	0	0	0	0	0	0		0	3	3	0	0
Original F1 TME 14 X LCR.16	2	2	3	3	3	3	3	3	1	1		3	3	4	4	4
TME 14 X LCR.16-Cycle 1 OES	1	2	2	2	3	3	3	3	3	3		0	1	2	2	0
TME 14 X LCR.16-Cycle 1 OES	1	1	2	2	3	3	2	2	3	3		3	0	0	0	0
TME 14 X LCR.16-Cycle 1 OES	1	1	2	2	3	3	3	3	2	2		1	2	2	1	0
TME 14 X LCR.16-Cycle 1 OES	1	1	2	2	0	0	0	0	0	0		1	2	2	2	3
TME 14 X LCR.16-Cycle 1 OES	2	1	1	2	3	3	3	3	3	3		0	3	3	2	3
TME 14 X LCR.16-Cycle 1 OES	2	1	2	3	3	3	3	3	3	3		0	0	0	0	0
TME 14 X LCR.16-Cycle 2 OES	1	1	2	2	3	3	3	3	3	3		4	3	2	1	0
TME 14 X LCR.16-Cycle 2 OES	2	1	1	1	1	1	0	0	0	0		5	4	2	3	3
TME 14 X LCR.16-Cycle 2 OES	1	1	2	2	0	0	0	0	0	0		5	3	2	0	0
TME 14 X LCR.16-Cycle 2 OES	2	2	2	2	3	3	3	3	3	3		0	0	3	4	4
TME 14 X LCR.16-Cycle 2 OES	1	1	2	3	3	3	3	3	2	3		0	0	0	0	0
TME 14 X LCR.16-Cycle 2 OES	1	3	3	3	3	3	3	3	3	3		0	2	3	3	4
TME 14 X LCR.16-Cycle 3 OES	1	0	1	2	1	1	1	1	0	0		4	4	3	2	3
TME 14 X LCR.16-Cycle 3 OES	2	2	3	3	3	3	3	3	2	1		0	0	1	0	0
TME 14 X LCR.16-Cycle 3 OES	1	2	3	3	3	3	3	3	2	2		3	3	2	1	2
TME 14 X LCR.16-Cycle 3 OES	2	2	3	3	3	3	2	2	2	1		4	3	2	0	0
TME 14 X LCR.16-Cycle 3 OES	1	1	0	0	2	3	2	2	3	3		4	3	2	2	0
TME 14 X LCR.16-Cycle 3 OES	1	2	3	3	3	3	2	2	2	2		0	0	0	2	0
TME 14 X LCR.16-Cycle 3 OES	1	2	3	3	3	3	3	3	2	2		3	3	2	3	4
TME 14 X LCR.16-Cycle 3 OES	1	2	3	3	3	3	3	3	2	2		1	3	3	3	3
TME 14 X LCR.16-Cycle 3 OES	1	1	0	0	2	3	3	3	3	3		4	3	0	2	0
TME 14 X LCR.16-Cycle 3 OES	1	1	1	1	2	3	3	3	2	3		3	4	4	4	2
TME 14 X LCR.16-Cycle 3 OES	2	1	2	2	3	2	2	2	2	2		0	2	2	3	3
TME 14 X LCR.16-Cycle 3 OES	2	1	0	0	0	0	0	0	0	1		0	1	2	2	0
TME 14 X LCR.16-Cycle 3 OES	2	1	2	2	3	3	3	1	3	2		4	2	3	3	0
TME 14 X LCR.16-Cycle 3 OES	2	3	3	3	3	3	3	3	3	3		3	1	1	1	0
TME 14 X LCR.16-Cycle 3 OES	2	3	3	3	3	3	3	3	3	3		0	3	4	3	0
TME 14 X LCR.16-Cycle 3 OES	1	2	1	2	3	3	3	3	2	2		4	4	3	1	3
TME 14 X LCR.16-Cycle 3 OES	1	2	2	3	3	3	3	3	3	3		3	4	4	2	0
TME 14 X LCR.16-Cycle 3 OES	0	0	1	1	3	3	2	3	2	3		3	4	4	3	3
TME 14 X LCR.16-Cycle 3 OES	2	2	2	2	3	3	3	3	2	3		4	2	3	2	0
TME 14 X LCR.16-Cycle 3 OES	2	1	2	2	3	3	3	3	3	3		4	4	3	3	0
TME 14 X LCR.16-Cycle 3 OES	2	1	3	3	3	3	3	3	3	3		4	3	1	1	0
TME 14 X LCR.16-Cycle 3 OES	1	2	2	2	1	0	0	0	0	1		1	1	1	2	0
TME 14 X LCR.16-Cycle 3 OES	2	2	2	2	3	3	3	3	3	3		1	2	2	2	3
TME 14 X LCR.16-Cycle 3 OES	2	1	1	1	2	2	3	3	3	3		3	3	3	4	3
TME 14 X LCR.16-Cycle 3 OES	1	1	1	1	2	2	2	2	2	2		1	2	2	3	0
TME 14 X LCR.16-Cycle 3 OES	1	1	2	2	3	3	3	3	3	3		1	1	0	0	0
TME 14 X LCR.16-Cycle 3 OES	1	2	1	1	2	3	3	3	3	3		1	1	1	1	0
TME 14 X LCR.16-Cycle 3 OES	1	3	3	3	2	3	2	2	3	3		4	2	2	3	3
TME 14 X LCR.16-Cycle 3 OES	1	1	1	3	2	3	3	3	2	3		4	3	3	3	3
TME 14 X LCR.16-Cycle 3 OES	2	1	1	1	1	1	2	2	1	1		2	1	1	1	1
TME 14 X LCR.16-Cycle 3 OES	2	1	3	3	3	3	3	3	3	2		3	4	4	5	4
TME 14 X LCR.16-Cycle 3 OES	2	3	3	3	3	2	3	3	3	3		3	4	3	3	2
TME 14 X LCR.16-Cycle 3 OES	2	1	2	2	3	3	3	3	3	3		1	3	3	2	3
TME 14 X LCR.16-Cycle 3 OES	1	2	3	3	3	3	3	3	3	2		4	4	4	4	0
TME 14 X LCR.16-Cycle 3 OES	3	3	3	4	3	3	3	3	3	3		4	4	3	1	0
TME 14 X LCR.16-Cycle 3 OES	2	2	2	3	3	3	3	3	3	2		4	3	3	2	0
TME 14 X LCR.16-Cycle 3 OES	2	2	3	3	3	3	3	3	2	3		4	4	2	2	0
TME 14 X LCR.16-Cycle 3 OES	2	1	1	3	3	3	3	3	3	3		4	4	3	4	4
TME 14 X LCR.16-Cycle 3 OES	1	1	2	2	3	3	3	3	3	3		3	4	3	2	2
TME 14 X LCR.16-Cycle 3 OES	1	1	2	2	0	0	0	0	0	1		4	3	2	0	0
TME 14 X LCR.16-Cycle 3 OES	1	1	2	2	3	3	3	3	3	3		3	3	3	1	2
TME 14 X LCR.16-Cycle 3 OES	1	0	2	2	2	2	3	3	3	3		3	4	3	3	2
TME 14 X LCR.16-Cycle 3 OES	1	1	1	1	1	1	2	2	3	3		4	4	3	0	0
TME 14 X LCR.16-Cycle 3 OES	1	1	2	2	3	3	3	3	3	3		2	2	1	2	0
TME 14 X LCR.16-Cycle 3 OES	1	1	2	2	2	2	3	3	3	3		2	1	0	1	0
TME 14 X LCR.16-Cycle 3 OES	1	3	3	3	3	3	3	3	3	3		4	4	1	0	0
Original F1 TME 14 X LCR.73	2	3	3	3	3	3	3	3	3	3		0	1	0	0	0
Original F1 TME 14 X LCR.73	0	1	1	1	0	0	0	0	0	0		0	0	1	0	0
Original F1 TME 14 X LCR.73	0	1	1	1	0	0	0	0	0	0		1	3	2	3	0
Original F1 TME 14 X LCR.73	1	1	1	1	3	3	3	3	2	3		0	0	0	0	0
Original F1 TME 14 X LCR.73	1	2	2	2	2	2	2	2	2	2		0	2	1	1	0
Original F1 TME 14 X LCR.73	2	2	1	1	2	2	1	1	0	0		0	0	0	0	0
TME 14 X LCR.73-Cycle 1 OES	1	1	2	3	4	4	3	3	3	3		0	1	0	0	0
TME 14 X LCR.73-Cycle 1 OES	1	1	0	0	0	0	0	0	0	0		0	1	0	0	0
TME 14 X LCR.73-Cycle 1 OES	2	2	0	0	2	3	2	2	3	3		0	1	0	0	0
TME 14 X LCR.73-Cycle 1 OES	1	0	0	0	0	0	0	0	0	0		2	2	1	0	0
TME 14 X LCR.73-Cycle 1 OES	1	0	1	1	0	0	0	0	0	0		1	2	0	0	0
TME 14 X LCR.73-Cycle 1 OES	1	0	1	1	3	3	3	3	3	3		0	1	0	0	0
TME 14 X LCR.73-Cycle 2 OES	1	0	1	1	0	0	0	0	0	0		0	0	0	0	0
TME 14 X LCR.73-Cycle 2 OES	1	0	1	0	0	0	0	0	0	0		0	0	0	0	0
TME 14 X LCR.73-Cycle 2 OES	1	2	1	1	2	2	2	3	3	3		0	0	0	0	0
TME 14 X LCR.73-Cycle 2 OES	0	0	2	2	0	0	0	0	0	0		0	0	0	0	0
TME 14 X LCR.73-Cycle 2 OES	1	0	2	3	3	4	3	3	3	3		0	2	2	2	0
TME 14 X LCR.73-Cycle 2 OES	1	1	1	0	0	0	0	0	0	0		0	0	0	1	0
TME 14 X LCR.73-Cycle 3 OES	2	0	0	2	3	4	4	4	4	4		0	0	0	0	0
TME 14 X LCR.73-Cycle 3 OES	2	1	2	2	3	3	3	3	3	3		0	0	0	0	0
TME 14 X LCR.73-Cycle 3 OES	2	2	2	2	3	3	3	3	3	2		0	0	0	0	0
TME 14 X LCR.73-Cycle 3 OES	0	0	0	0	0	0	0	0	0	0		1	1	0	0	0
TME 14 X LCR.73-Cycle 3 OES	1	1	1	1	3	3	3	3	3	2		3	2	1	0	0
TME 14 X LCR.73-Cycle 3 OES	1	1	2	2	3	3	3	3	3	3		1	1	2	3	0
TME 14 X LCR.73-Cycle 3 OES	1	1	2	2	2	2	1	1	1	2		0	1	0	0	0
TME 14 X LCR.73-Cycle 3 OES	1	2	2	2	3	3	3	3	3	3		0	1	0	2	0
TME 14 X LCR.73-Cycle 3 OES	1	2	2	2	3	3	3	3	3	3		0	3	3	2	0
TME 14 X LCR.73-Cycle 3 OES	3	2	3	3	3	3	3	3	3	2		0	0	0	0	0
TME 14 X LCR.73-Cycle 3 OES	1	1	2	2	1	0	0	0	0	1		0	0	0	0	0
TME 14 X LCR.73-Cycle 3 OES	1	1	1	1	0	0	0	0	0	0		0	1	1	2	0
TME 14 X LCR.73-Cycle 3 OES	3	2	3	3	2	2	2	2	2	2		0	1	2	3	0
TME 14 X LCR.73-Cycle 3 OES	1	2	2	2	2	2	1	1	1	1		0	1	2	2	0
TME 14 X LCR.73-Cycle 3 OES	1	1	2	2	3	3	2	2	2	2		0	1	3	2	0
TME 14 X LCR.73-Cycle 3 OES	1	1	2	2	3	3	4	4	4	4		0	0	1	2	0
TME 14 X LCR.73-Cycle 3 OES	1	0	1	2	0	0	0	0	0	0		2	2	2	0	0
TME 14 X LCR.73-Cycle 3 OES	1	0	2	3	3	3	3	3	3	3		2	3	0	0	0
TME 14 X LCR.73-Cycle 3 OES	2	1	2	2	3	3	4	4	3	3		3	1	1	0	0
TME 14 X LCR.73-Cycle 3 OES	1	2	2	2	3	3	3	3	3	1		3	0	0	1	0
TME 14 X LCR.73-Cycle 3 OES	1	1	2	3	2	2	3	3	3	3		0	0	1	0	0
TME 14 X LCR.73-Cycle 3 OES	3	3	3	3	3	3	2	2	2	2		2	3	3	0	0
TME 14 X LCR.73-Cycle 3 OES	1	0	0	0	0	0	0	0	0	0		3	3	3	4	3
TME 14 X LCR.73-Cycle 3 OES	2	1	1	1	3	3	3	3	3	3		0	1	2	2	0
TME 14 X LCR.73-Cycle 3 OES	1	0	1	1	0	0	0	0	0	0		3	3	3	2	0
TME 14 X LCR.73-Cycle 3 OES	1	0	0	0	0	0	0	0	0	0		0	0	0	0	0
TME 14 X LCR.73-Cycle 3 OES	1	0	0	0	0	0	0	0	0	0		0	0	0	0	0
TME 14 X LCR.73-Cycle 3 OES	1	1	0	0	0	0	0	0	0	0		2	3	0	0	0
TME 14 X LCR.73-Cycle 3 OES	1	1	0	0	2	2	2	2	2	3		1	1	0	0	3
TME 14 X LCR.73-Cycle 3 OES	2	1	0	0	0	0	0	0	0	0		0	2	0	0	0
TME 14 X LCR.73-Cycle 3 OES	2	1	2	2	3	3	3	3	3	3		0	0	0	1	0
TME 14 X LCR.73-Cycle 3 OES	1	1	1	2	3	3	3	3	3	3		0	0	0	2	0
TME 14 X LCR.73-Cycle 3 OES	1	1	2	3	3	3	3	3	3	3		1	1	0	0	0
TME 14 X LCR.73-Cycle 3 OES	1	1	2	2	2	3	2	2	2	1		0	2	3	3	0
TME 14 X LCR.73-Cycle 3 OES	2	1	1	1	3	3	2	2	2	3		3	4	4	1	0
TME 14 X LCR.73-Cycle 3 OES	2	1	1	2	0	1	2	2	2	3		0	1	0	0	0
TME 14 X LCR.73-Cycle 3 OES	1	1	2	3	1	1	1	1	1	1		0	1	0	0	0
TME 14 X LCR.73-Cycle 3 OES	2	1	2	3	2	2	1	1	1	1		0	1	0	0	0
TME 14 X LCR.73-Cycle 3 OES	2	1	2	3	3	3	3	3	2	3		0	1	0	0	0
TME 14 X LCR.73-Cycle 3 OES	2	0	1	1	0	0	1	1	1	1		2	2	1	1	0
Original F1 TME 14 X LCR.82	2	1	2	2	3	2	1	1	2	3		2	3	2	0	0
Original F1 TME 14 X LCR.82	1	2	2	2	3	3	3	3	3	2		3	3	1	0	0
Original F1 TME 14 X LCR.82	1	2	2	2	3	3	3	3	3	2		3	3	0	0	0
Original F1 TME 14 X LCR.82	2	3	3	3	3	3	3	3	3	2		3	1	0	1	0
Original F1 TME 14 X LCR.82	3	3	3	3	3	3	3	3	3	2		3	1	0	0	0
Original F1 TME 14 X LCR.82	1	2	2	3	3	3	3	3	3	2		3	3	3	2	2
TME 14 X LCR.82-Cycle 1 OES	3	3	3	3	3	3	2	1	2	1		3	3	1	2	3
TME 14 X LCR.82-Cycle 1 OES	1	0	2	2	3	3	3	3	3	3		3	2	2	0	0
TME 14 X LCR.82-Cycle 1 OES	1	2	2	3	3	3	2	2	2	3		1	3	0	3	3
TME 14 X LCR.82-Cycle 1 OES	1	2	2	2	3	3	3	3	3	3		3	3	3	3	3
TME 14 X LCR.82-Cycle 1 OES	2	1	2	2	2	2	1	1	1	2		2	2	3	3	0
TME 14 X LCR.82-Cycle 1 OES	2	2	3	3	3	3	2	2	2	2		3	2	1	0	0
TME 14 X LCR.82-Cycle 2 OES	2	2	2	3	3	3	2	2	2	2		4	1	0	0	0
TME 14 X LCR.82-Cycle 2 OES	2	3	3	3	3	3	2	2	2	2		3	1	0	0	0
TME 14 X LCR.82-Cycle 2 OES
TME 14 X LCR.82-Cycle 2 OES	2	3	4	4	3	3	3	3	3	3		0	1	0	0	0
TME 14 X LCR.82-Cycle 2 OES	2	3	3	3	3	3	2	2	3	3		1	3	2	3	0
TME 14 X LCR.82-Cycle 2 OES	2	2	3	3	3	3	3	3	3	3		2	3	1	2	2
TME 14 X LCR.82-Cycle 3 OES	2	2	2	2	3	3	3	3	3	3		0	2	1	0	0
TME 14 X LCR.82-Cycle 3 OES	1	2	2	2	3	3	2	2	3	3		4	3	1	0	0
TME 14 X LCR.82-Cycle 3 OES	2	3	2	2	3	3	3	3	2	3		3	2	2	0	2
TME 14 X LCR.82-Cycle 3 OES	2	2	2	2	3	3	3	3	3	3		3	2	1	3	2
TME 14 X LCR.82-Cycle 3 OES	2	2	3	3	3	3	3	3	3	3		3	2	3	2	0
TME 14 X LCR.82-Cycle 3 OES	2	2	2	3	3	3	3	3	2	1		4	3	0	0	0
TME 14 X LCR.82-Cycle 3 OES	2	2	2	3	3	3	3	3	2	2		0	1	0	0	0
TME 14 X LCR.82-Cycle 3 OES	2	2	2	3	3	3	3	3	3	3		1	1	1	0	0
TME 14 X LCR.82-Cycle 3 OES	2	2	2	2	3	3	3	3	3	2		1	2	0	0	2
TME 14 X LCR.82-Cycle 3 OES	2	2	3	3	3	3	2	2	1	1		1	2	3	2	3
TME 14 X LCR.82-Cycle 3 OES	2	1	2	2	3	2	1	1	2	2		1	1	2	1	0
TME 14 X LCR.82-Cycle 3 OES	2	2	3	3	2	2	2	2	3	3		1	3	1	1	0
TME 14 X LCR.82-Cycle 3 OES	2	2	2	3	3	3	3	3	2	2		4	2	2	0	0
TME 14 X LCR.82-Cycle 3 OES	2	2	2	3	3	3	3	3	3	3		4	3	1	1	2
TME 14 X LCR.82-Cycle 3 OES	2	2	3	3	3	3	3	3	2	2		3	1	0	0	0
TME 14 X LCR.82-Cycle 3 OES	1	3	3	3	3	3	3	3	2	1		1	1	2	2	0
TME 14 X LCR.82-Cycle 3 OES	1	2	3	3	3	4	3	3	3	3		4	3	1	0	0
TME 14 X LCR.82-Cycle 3 OES	2	2	2	2	3	3	3	3	2	2		0	2	2	3	2
TME 14 X LCR.82-Cycle 3 OES	1	3	3	3	3	3	3	3	3	2		0	1	2	0	0
TME 14 X LCR.82-Cycle 3 OES	2	2	3	3	3	2	2	2	1	1		1	1	2	1	0
TME 14 X LCR.82-Cycle 3 OES	3	3	3	3	3	3	2	2	2	2		4	2	1	2	0
TME 14 X LCR.82-Cycle 3 OES	2	2	4	4	4	3	3	2	2	2		3	3	2	3	0
TME 14 X LCR.82-Cycle 3 OES	1	2	3	3	3	3	3	3	3	2		1	3	1	3	0
TME 14 X LCR.82-Cycle 3 OES	1	0	1	2	3	3	3	3	3	2		1	2	1	2	0
TME 14 X LCR.82-Cycle 3 OES	1	1	3	3	3	3	3	2	2	2
TME 14 X LCR.82-Cycle 3 OES	1	0	1	2	2	2	1	3	3	3		0	1	3	3	2
TME 14 X LCR.82-Cycle 3 OES	1	1	3	3	3	3	2	2	2	2		3	3	3	3	0
TME 14 X LCR.82-Cycle 3 OES	1	1	1	2	3	3	2	2	2	1		2	1	2	3	0
TME 14 X LCR.82-Cycle 3 OES
TME 14 X LCR.82-Cycle 3 OES	2	3		3	3	3	2	2	3	2		1	0	2	1	0
TME 14 X LCR.82-Cycle 3 OES	2	1	1	2	3	3	3	3	1	0		0	1	2	1	0
TME 14 X LCR.82-Cycle 3 OES	1	1	2	3	2	3	3	3	4	4		3	3	1	2	2
TME 14 X LCR.82-Cycle 3 OES	2	3	3	3	3	3	2	2	1	0		3	2	2	2	0
TME 14 X LCR.82-Cycle 3 OES	1	0	0	0	1	1	1	1	0	0		2	2	1	2	0
TME 14 X LCR.82-Cycle 3 OES	1	2	3	3	3	3	3	1	0	0		3	2	1	3	4
TME 14 X LCR.82-Cycle 3 OES	1	0	3	3	3	3	3	3	3	3		2	3	2	1	0
TME 14 X LCR.82-Cycle 3 OES	2	3	3	3	3	3	3	3	2	2		1	2	0	1	0
TME 14 X LCR.82-Cycle 3 OES	1	2	3	3	3	2	2	1	1	1		3	1	1	0	0
TME 14 X LCR.82-Cycle 3 OES	1	2	3	3	3	3	2	2	3	3		3	2	1	1	0
TME 14 X LCR.82-Cycle 3 OES	1	2	3	3	3	3	3	3	2	2		1	0	0	1	0
TME 14 X LCR.82-Cycle 3 OES	1	3	2	2	3	2	1	1	1	1		0	1	1	1	0
TME 14 X LCR.82-Cycle 3 OES	1	2	1	1	1	1	2	2	2	1		0	0	1	0	0
TME 14 X LCR.82-Cycle 3 OES	1	2	3	3	3	3	3	3	3	2		3	2	2	0	0
TME 14 X LCR.82-Cycle 3 OES	1	2	3	3	1	1	2	2	2	2		2	2	2	2	0
TME 14 X LCR.82-Cycle 3 OES	3	3	3	3	4	3	2	2	1	0		1	2	2	2	3
TME 14 X LCR.82-Cycle 3 OES	1	1	3	3	3	3	2	2	3	3		3	3	2	2	0
TME 14 X LCR.82-Cycle 3 OES	0	0	1	3	3	2	1	1	2	2		2	1	3	2	0
TME 14 X LCR.82-Cycle 3 OES	1	1	3	3	3	3	2	2	3	2		2	2	2	2	2
TME 14 X LCR.82-Cycle 3 OES	1	1	3	3	3	3	3	3	3	3		1	2	1	2	3
TME 14 X LCR.82-Cycle 3 OES	2	2	3	3	3	3	3	3	3	3		3	2	2	0	3
TME 14 X LCR.82-Cycle 3 OES	2	3	3	3	1	0	1	1	2	2		3	2	2	3	0
TME 14 X LCR.82-Cycle 3 OES	1	2	3	3	3	2	1	1	1	0		3	3	3	3	3
TME 14 X LCR.82-Cycle 3 OES	2	2	3	3	3	3	3	3	2	2		1	1	0	1	0
TME 14 X LCR.82-Cycle 3 OES	1	1	2	3	3	2	3	3	2	2		4	3	1	0	0
TME 14 X LCR.82-Cycle 3 OES	1	1	2	2	3	3	3	2	2	2		3	3	1	1	1
TME 14 X LCR.82-Cycle 3 OES	2	0	2	2	2	2	2	3	3	2		3	3	1	1	2
TME 14 X LCR.82-Cycle 3 OES	2	2	2	3	4	4	3	3	3	2		2	3	0	0	1
TME 14 X LCR.82-Cycle 3 OES	3	3	3	3	3	3	3	2	1	1		3	3	2	0	0
