# Supplementary material for: Mutations in DNA polymerase δ subunit 1 co-segregate with CMD2-type resistance to Cassava Mosaic Geminiviruses
Source: Nat Commun. 2022 Jul 7;13:3933. doi: 10.1038/s41467-022-31414-0 (PMC9262879; doi:10.1038/s41467-022-31414-0)
Supplement: Supplementary file 10 — Source Data [file 41467_2022_31414_MOESM10_ESM.zip › figure_data/SupFig5_data/sup_fig_5_code.R]

library(ssh)
library(DESeq2)
library(tximport)
library(jsonlite)
library(kableExtra)
library(knitr)
library(UpSetR)
library(relayer)
library(tidyverse)

dir.create("./RNAseq4")
file.rename("quant", "./RNASeq4/quant")

dirs <- list.files("RNAseq4/quant/")

samples <- tibble(genotype = c(rep("WT", 3), rep("FEC", 9)),
                  rep = c(1:3, 1:9),
                  directory = paste0("./RNAseq4/quant/", dirs))
    
files <- file.path(samples$directory, "quant.sf")
names(files) <- paste0(samples$genotype, "_", samples$rep)

# make tx2gene file
tx2gene <- read.table(file = files[1], sep = "\t", header = TRUE)

tx2gene <- tx2gene[1]
tx2gene$geneid <- sub("(^[^.]+[.][^.]+)(.+$)", "\\1", tx2gene$Name)

txiAll <- tximport(files, type = "salmon", 
                   tx2gene = tx2gene, 
                   dropInfReps = TRUE, 
                   countsFromAbundance = "no")


ddsTxiAll <- DESeqDataSetFromMatrix(round(txiAll$counts), colData = samples, design = ~ genotype)


# Import JSON files for sample read mapping results

jsons <- file.path("quant", samples$directory, "aux_info", "meta_info.json")
samples$totalReads <- sapply(jsons, FUN = function(x) {
    jsonlite::fromJSON(x)$num_processed
})

samples$Mapped <- sapply(jsons, FUN = function(x) {
    jsonlite::fromJSON(txt = x)$num_mapped
})

expDesign <- samples %>% 
    group_by(genotype, treatment) %>% summarise(Reps = n())

knitr::kable(as.data.frame(expDesign), caption = "The experimental design") %>%
    kable_styling(bootstrap_options = "striped", full_width = FALSE)

samples %>%
    mutate(sampleName = sub_name,
           Unmapped = totalReads - Mapped) %>%
    group_by(genotype, treatment) %>% 
    mutate(rep = row_number()) %>%
    mutate(sampleName = fct_inorder(sampleName)) %>%
    gather(key = "Reads", value = "Count", -rep, -directory, -genotype, -treatment, -sampleName, -totalReads, -sub_name, -`No.`, -sample, -something, -`Tube #`, -CMD2, -condition) %>%
    ggplot(aes(x = paste(genotype, rep, sep = "_"), y = Count, fill = Reads, label = paste0(round(Count / totalReads * 100, digits = 1), "%"))) +
    geom_bar(stat = "identity", position = "stack") + 
    geom_text(size = 2, stat = "identity", position = "stack", hjust = 0.5) +
    theme(axis.text.x = element_text(angle = 90, vjust = 0.5)) +
    facet_wrap(treatment ~ CMD2, scales = "free") +
    labs(x = "Genotype_rep")


# RUN DESEQ2
dds <- DESeq(ddsTxiAll)

dds

keep <- rowSums(counts(dds)) >= 50

dds <- dds[keep, ]

res <- lfcShrink(dds, "genotype_WT_vs_FEC")

plotMA(res)
summary(res)

WT_FEC_results <- res %>% as.data.frame() %>% 
    mutate(geneid = trimws(rownames(.)))


QTLgenes <- c("Manes.12G076100","Manes.12G076200", "Manes.12G076300", "Manes.12G076301", "Manes.12G077400", "Manes.12G077600", "Manes.12G077800") 

normCounts <- as.data.frame(counts(dds, normalized = TRUE)) %>%
    mutate(geneid = trimws(rownames(.))) %>%
    gather("sample", "counts", -geneid) %>%
    mutate(
        name =       rep(dds$name,      each = nrow(dds)), 
        genotype =    rep(dds$genotype,  each = nrow(dds)),
        timepoint =  rep(dds$timepoint, each = nrow(dds)), 
        treatment =  rep(dds$treatment, each = nrow(dds)),
        pheno =      rep(dds$CMD2, each = nrow(dds)),
        tissue =     rep(dds$tissue, each = nrow(dds)),
        rep =        rep(dds$rep, each = nrow(dds)),
        condition =  rep(dds$condition, each = nrow(dds))
    ) %>% 
    left_join(WT_FEC_results, by = "geneid")


geneset <- c("Manes.12G076100","Manes.12G076200", "Manes.12G076300", "Manes.12G076301", "Manes.12G077400", "Manes.12G077600", "Manes.12G077800") 

normCounts %>%
    filter(geneid %in% geneset) %>%
    mutate(name = case_when(grepl("Manes.12G076100", geneid) ~ "BRIX1",
                            grepl("Manes.12G076200", geneid) ~ "PER",
                            grepl("Manes.12G076300", geneid) ~ "PER3",
                            grepl("Manes.12G076301", geneid) ~ "PER3",
                            grepl("Manes.12G077400", geneid) ~ "POLD1",
                            grepl("Manes.12G077600", geneid) ~ "ZINCF",
                            grepl("Manes.12G077800", geneid) ~ "Tryp-tRNA ligase")
    ) %>% 
    ggplot(aes(x = genotype, y = counts, fill = genotype)) +
    geom_boxplot() +
    geom_jitter(color = "black", width = 0.2) +
    cowplot::theme_cowplot(font_size = 10) +
    cowplot::panel_border() +
    scale_y_continuous(name = "Normalized counts") +
    scale_x_discrete(name = "Genotype") +
    theme(strip.text = element_text(
        colour = "grey10",
        size = rel(0.8)
    ),
    legend.position = "none") +
    facet_wrap( ~ paste0(geneid, "\n", name), scales = "free", ncol = 3)


############ RNASEQ10 #############


dir.create("./RNAseq10")
file.rename("quant", "./RNASeq10/quant")

dirs <- list.files("RNAseq10/quant/")

i <- "rnaseq10"
samples <- tibble(dirs) %>%
    separate(
        col = dirs,
        into = c("rnaseq_run", "genotype", "line", "resistant"),
        sep = "_",
        remove = FALSE,
        extra = "drop"
    ) %>%
    separate(
        col = line,
        into = c("line", "rep"),
        sep = ifelse(i == "rnaseq10", "\\.", 1), # diff seps for 1+2 vs 10
        remove = TRUE,
        extra = "drop"
    ) %>%
    mutate(name = paste(genotype, resistant, line, rep, sep = "_"),
           directory = paste0("./RNAseq10/quant/", dirs),
           resistant = fct_relevel(resistant, "sus")
    ) %>%
    filter(dirs != "tmp")

samples <- samples %>% 
    filter(line != "3604")

files <- file.path(samples$directory, "quant.sf")
names(files) <- samples$name

# make tx2gene file
tx2gene <- read.table(file = files[1], sep = "\t", header = TRUE)

tx2gene <- tx2gene[1]
tx2gene$geneid <- sub("(^[^.]+[.][^.]+)(.+$)", "\\1", tx2gene$Name)

txiAll <- tximport(files, type = "salmon", 
                   tx2gene = tx2gene, 
                   dropInfReps = TRUE, 
                   countsFromAbundance = "no")


ddsTxiAll <- DESeqDataSetFromMatrix(round(txiAll$counts), colData = samples, design = ~ resistant)


# RUN DESEQ2
dds <- DESeq(ddsTxiAll)

dds

keep <- rowSums(counts(dds)) >= 50

dds <- dds[keep, ]


res <- lfcShrink(dds, "resistant_res_vs_sus")

plotMA(res)
summary(res)

res_sus_results <- res %>% as.data.frame() %>% 
    mutate(geneid = trimws(rownames(.)))

normCounts <- as.data.frame(counts(dds, normalized = TRUE)) %>%
    mutate(geneid = trimws(rownames(.))) %>%
    gather("sample", "counts", -geneid) %>%
    mutate(
        name =       rep(dds$name,      each = nrow(dds)), 
        genotype =    rep(dds$genotype,  each = nrow(dds)),
        timepoint =  rep(dds$timepoint, each = nrow(dds)), 
        treatment =  rep(dds$treatment, each = nrow(dds)),
        pheno =      rep(dds$CMD2, each = nrow(dds)),
        tissue =     rep(dds$tissue, each = nrow(dds)),
        rep =        rep(dds$rep, each = nrow(dds)),
        resistant =  rep(dds$resistant, each = nrow(dds)),
        line = rep(dds$line, each = nrow(dds))
    ) %>% 
    left_join(res_sus_results, by = "geneid")


geneset <- c("Manes.12G076100","Manes.12G076200", "Manes.12G076300", "Manes.12G076301", "Manes.12G076302", "Manes.12G076851","Manes.12G077400", "Manes.12G077600", "Manes.12G077800", "Manes.12G077801") 

normCounts %>%
    filter(geneid %in% geneset) %>%
    mutate(name = case_when(grepl("Manes.12G076100", geneid) ~ "BRIX1",
                            grepl("Manes.12G076200", geneid) ~ "PER",
                            grepl("Manes.12G076300", geneid) ~ "PER3",
                            grepl("Manes.12G076301", geneid) ~ "PER3",
                            grepl("Manes.12G077400", geneid) ~ "POLD1",
                            grepl("Manes.12G077600", geneid) ~ "ZINCF",
                            grepl("Manes.12G077800", geneid) ~ "Tryp-tRNA ligase")
    ) %>% 
    ggplot(aes(x = resistant, y = counts, fill = resistant )) +
    geom_boxplot(outlier.shape = NA) +
    geom_jitter(aes(shape = line), width = 0.2) +
    cowplot::theme_cowplot(font_size = 10) +
    cowplot::panel_border() +
    scale_y_continuous(name = "Normalized counts") +
    scale_x_discrete(name = "Genotype") +
    theme(strip.text = element_text(
        colour = "grey10",
        size = rel(0.8)
    )
    ) +
    facet_wrap( ~ paste0(geneid, "\n", name), scales = "free", ncol = 3)
