# Supplementary material for: Mutations in DNA polymerase δ subunit 1 co-segregate with CMD2-type resistance to Cassava Mosaic Geminiviruses
Source: Nat Commun. 2022 Jul 7;13:3933. doi: 10.1038/s41467-022-31414-0 (PMC9262879; doi:10.1038/s41467-022-31414-0)
Supplement: Supplementary file 10 — Source Data [file 41467_2022_31414_MOESM10_ESM.zip › figure_data/Figure1+Figure2+SupFig4_data/NASE14XTME204-LCR_finemapping.csv]

Barcode #	Cassava Tracker	CMD-type	NPTII	CMD (R/S)	Field Candidates	Challenge#
P000862	TH16-R2xT1.97	CMD1	+	R	Yes	4
P000863	TH16-R2xT1.98	CMD1	+	R	Yes	4
P000874	TH16-R2xT1.109	CMD1	+	R	Yes	4
P000875	TH16-R2xT1.110	CMD1	+	R	Yes	4
P000876	TH16-R2xT1.111	CMD1	+	R	Yes	4
P000881	TH16-R2xT1.116	CMD1	+	R	Yes	4
P000889	TH16-R2xT1.124	CMD1	+	R	Yes	4
P000891	TH16-R2xT1.126	CMD1	+	R	Yes	4
P000894	TH16-R2xT1.129	CMD1	+	R	Yes	4
P000898	TH16-R2xT1.133	CMD1	+	R	Yes	4
P000899	TH16-R2xT1.134	CMD1	+	R	Yes	4
P000904	TH16-R2xT1.139	CMD1	+	R	Yes	4
P000906	TH16-R2xT1.141	CMD1	+	R	Yes	4
P000909	TH16-R2xT1.144	CMD1	+	R	Yes	4
P000913	TH16-R2xT1.148	CMD1	+	R	Yes	4
P000914	TH16-R2xT1.149	CMD1	+	R	Yes	4
P000920	TH16-R2xT1.155	CMD1	+	R	Yes	4
P000924	TH16-R2xT1.159	CMD1	+	R	Yes	4
P000925	TH16-R2xT1.160	CMD1	+	R	Yes	4
P000931	TH16-R2xT1.166	CMD1	+	R	Yes	4
P000944	TH16-R2xT1.179	CMD1	+	R	Yes	4
P000954	TH16-R2xT1.189	CMD1	+	R	Yes	4
P000955	TH16-R2xT1.190	CMD1	+	R	Yes	4
P000961	TH16-R2xT1.196	CMD1	+	R	Yes	4
P000976	TH16-R2xT1.211	CMD1	+	R	Yes	4
P000980	TH16-R2xT1.215	CMD1	+	R	Yes	4
P000984	TH16-R2xT1.219	CMD1	+	R	Yes	4
P000985	TH16-R2xT1.220	CMD1	+	R	Yes	4
P000989	TH16-R2xT1.224	CMD1	+	R	Yes	4
P000999	TH16-R2xT1.234	CMD1	+	R	Yes	4
P001008	TH16-R2xT1.243	CMD1	+	R	Yes	4
P001021	TH16-R2xT1.256	CMD1	+	R	Yes	4
P001023	TH16-R2xT1.258	CMD1	+	R	Yes	4
P001025	TH16-R2xT1.260	CMD1	+	R	Yes	4
P001034	TH16-R2xT1.269	CMD1	+	R	Yes	4
P001035	TH16-R2xT1.270	CMD1	+	R	Yes	4
P001037	TH16-R2xT1.272	CMD1	+	R	Yes	4
P001045	TH16-R2xT1.280	CMD1	+	R	Yes	4
P001048	TH16-R2xT1.283	CMD1	+	R	Yes	4
P001053	TH16-R2xT1.288	CMD1	+	R	Yes	4
P001065	TH16-R2xT1.300	CMD1	+	R	Yes	4
P001070	TH16-R2xT1.305	CMD1	+	R	Yes	4
P001082	TH16-R2xT1.317	CMD1	+	R	Yes	4
P001085	TH16-R2xT1.320	CMD1	+	R	Yes	4
P001086	TH16-R2xT1.321	CMD1	+	R	Yes	4
P001088	TH16-R2xT1.323	CMD1	+	R	Yes	4
P001108	TH16-R2xT1.343	CMD1	+	R	Yes	4
P001123	TH16-R2xT1.358	CMD1	+	R	Yes	4
P001129	TH16-R2xT1.364	CMD1	+	R	Yes	4
P001150	TH16-R2xT1.385	CMD1	+	R	Yes	4
P001157	TH16-R2xT1.392	CMD1	+	R	Yes	4
P001162	TH16-R2xT1.397	CMD1	+	R	Yes	4
P001171	TH16-R2xT1.406	CMD1	+	R	Yes	4
P001181	TH16-R2xT1.416	CMD1	+	R	Yes	4
P001182	TH16-R2xT1.417	CMD1	+	R	Yes	4
P001440	TH16-R2xT2.67	CMD1	+	R	Yes	4
P001454	TH16-R2xT2.81	CMD1	+	R	Yes	4
P001458	TH16-R2xT2.85	CMD1	+	R	Yes	4
P000203	TH16-R2xT1.3	CMD1	+	R	Yes	1 to 3
P000228	TH16-R2xT1.28	CMD1	+	R	Yes	1 to 3
P000229	TH16-R2xT1.29	CMD1	+	R	Yes	1 to 3
P000234	TH16-R2xT1.34	CMD1	+	R	Yes	1 to 3
P000236	TH16-R2xT1.36	CMD1	+	R	Yes	1 to 3
P000238	TH16-R2xT1.38	CMD1	+	R	Yes	1 to 3
P000243	TH16-R2xT1.43	CMD1	+	R	Yes	1 to 3
P000251	TH16-R2xT1.51	CMD1	+	R	Yes	1 to 3
P000257	TH16-R2xT1.57	CMD1	+	R	Yes	1 to 3
P000263	TH16-R2xT1.63	CMD1	+	R	Yes	1 to 3
P000266	TH16-R2xT1.66	CMD1	+	R	Yes	1 to 3
P000270	TH16-R2xT1.70	CMD1	+	R	Yes	1 to 3
P000271	TH16-R2xT1.71	CMD1	+	R	Yes	1 to 3
P000273	TH16-R2xT1.73	CMD1	+	R	Yes	1 to 3
P000279	TH16-R2xT1.79	CMD1	+	R	Yes	1 to 3
P000290	TH16-R2xT1.90	CMD1	+	R	Yes	1 to 3
P000451	TH16-R2xT2.25	CMD1	+	R	Yes	1 to 3
P000207	TH16-R2xT1.7	CMD1	+	R	YES	1 to 3
P000217	TH16-R2xT1.17	CMD1	+	R	YES	1 to 3
P001537	TH16-R2xT2.164	CMD1	+	R	YES	6
P001545	TH16-R2xT2.172	CMD1	+	R	YES	6
P001559	TH16-R2xT2.186	CMD1	+	R	YES	6
P001564	TH16-R2xT2.191	CMD1	+	R	YES	6
P001567	TH16-R2xT2.194	CMD1	+	R	YES	6
P001569	TH16-R2xT2.196	CMD1	+	R	YES	6
P001570	TH16-R2xT2.197	CMD1	+	R	YES	6
P001573	TH16-R2xT2.200	CMD1	+	R	YES	6
P001584	TH16-R2xT2.211	CMD1	+	R	YES	6
P001597	TH16-R2xT2.224	CMD1	+	R	YES	6
P001607	TH16-R2xT2.234	CMD1	+	R	YES	6
P001610	TH16-R2xT2.237	CMD1	+	R	YES	6
P001613	TH16-R2xT2.240	CMD1	+	R	YES	6
P001623	TH16-R2xT2.250	CMD1	+	R	YES	6
P001628	TH16-R2xT2.255	CMD1	+	R	YES	6
P001632	TH16-R2xT2.259	CMD1	+	R	YES	6
P001637	TH16-R2xT2.264	CMD1	+	R	YES	6
P001638	TH16-R2xT2.265	CMD1	+	R	YES	6
P001641	TH16-R2xT2.268	CMD1	+	R	YES	6
P001642	TH16-R2xT2.269	CMD1	+	R	YES	6
P001644	TH16-R2xT2.271	CMD1	+	R	YES	6
P001658	TH16-R2xT2.285	CMD1	+	R	YES	6
P001659	TH16-R2xT2.286	CMD1	+	R	YES	6
P001660	TH16-R2xT2.287	CMD1	+	R	YES	6
P001663	TH16-R2xT2.290	CMD1	+	R	YES	6
P001664	TH16-R2xT2.291	CMD1	+	R	YES	6
P001665	TH16-R2xT2.292	CMD1	+	R	YES	6
P001668	TH16-R2xT2.295	CMD1	+	R	YES	6
P001671	TH16-R2xT2.298	CMD1	+	R	YES	6
P001685	TH16-R2xT2.312	CMD1	+	R	YES	6
P001688	TH16-R2xT2.315	CMD1	+	R	YES	6
P001698	TH16-R2xT2.325	CMD1	+	R	YES	6
P001705	TH16-R2xT2.332	CMD1	+	R	YES	6
P001711	TH16-R2xT2.338	CMD1	+	R	YES	6
P001715	TH16-R2xT2.342	CMD1	+	R	YES	6
P001720	TH16-R2xT2.347	CMD1	+	R	YES	6
P001722	TH16-R2xT2.349	CMD1	+	R	YES	6
P001733	TH16-R2xT2.360	CMD1	+	R	YES	6
P001734	TH16-R2xT2.361	CMD1	+	R	YES	6
P001749	TH16-R2xT2.376	CMD1	+	R	YES	6
P001751	TH16-R2xT2.378	CMD1	+	R	YES	6
P001755	TH16-R2xT2.382	CMD1	+	R	YES	6
P001757	TH16-R2xT2.384	CMD1	+	R	YES	6
P001764	TH16-R2xT2.391	CMD1	+	R	YES	6
P001766	TH16-R2xT2.393	CMD1	+	R	YES	6
P001775	TH16-R2xT2.402	CMD1	+	R	YES	6
P001777	TH16-R2xT2.404	CMD1	+	R	YES	6
P001782	TH16-R2xT2.409	CMD1	+	R	YES	6
P001790	TH16-R2xT2.417	CMD1	+	R	YES	6
P001792	TH16-R2xT2.419	CMD1	+	R	YES	6
P001794	TH16-R2xT2.421	CMD1	+	R	YES	6
P001796	TH16-R2xT2.423	CMD1	+	R	YES	6
P001798	TH16-R2xT2.425	CMD1	+	R	YES	6
P001805	TH16-R2xT2.432	CMD1	+	R	YES	6
P001807	TH16-R2xT2.434	CMD1	+	R	YES	6
P001809	TH16-R2xT2.436	CMD1	+	R	YES	6
P001812	TH16-R2xT2.439	CMD1	+	R	YES	6
P001814	TH16-R2xT2.441	CMD1	+	R	YES	6
P001817	TH16-R2xT2.444	CMD1	+	R	YES	6
P001818	TH16-R2xT2.445	CMD1	+	R	YES	6
P001819	TH16-R2xT2.446	CMD1	+	R	YES	6
P001821	TH16-R2xT2.448	CMD1	+	R	YES	6
P001834	TH16-R2xT2.461	CMD1	+	R	YES	6
P001835	TH16-R2xT2.462	CMD1	+	R	YES	6
P001837	TH16-R2xT2.464	CMD1	+	R	YES	6
P001848	TH16-R2xT2.475	CMD1	+	R	YES	6
P001852	TH16-R2xT2.479	CMD1	+	R	YES	6
P001857	TH16-R2xT2.484	CMD1	+	R	YES	6
P001864	TH16-R2xT2.491	CMD1	+	R	YES	6
P001865	TH16-R2xT2.492	CMD1	+	R	YES	6
P001867	TH16-R2xT2.494	CMD1	+	R	YES	6
P001908	TH16-R2xT2.535	CMD1	+	R	YES	6
P001912	TH16-R2xT2.539	CMD1	+	R	YES	6
P001913	TH16-R2xT2.540	CMD1	+	R	YES	6
P001919	TH16-R2xT2.546	CMD1	+	R	YES	6
P001931	TH16-R2xT2.558	CMD1	+	R	YES	6
P001932	TH16-R2xT2.559	CMD1	+	R	YES	6
P001943	TH16-R2xT2.570	CMD1	+	R	YES	6
P001947	TH16-R2xT2.574	CMD1	+	R	YES	6
P001950	TH16-R2xT2.577	CMD1	+	R	YES	6
P001953	TH16-R2xT2.580	CMD1	+	R	YES	6
P001967	TH16-R2xT2.594	CMD1	+	R	YES	6
P001968	TH16-R2xT2.595	CMD1	+	R	YES	6
P001970	TH16-R2xT2.597	CMD1	+	R	YES	6
P001980	TH16-R2xT2.607	CMD1	+	R	YES	6
P001995	TH16-R2xT2.622	CMD1	+	R	YES	6
P001998	TH16-R2xT2.625	CMD1	+	R	YES	6
P002012	TH16-R2xT2.639	CMD1	+	R	YES	6
P002019	TH16-R2xT2.646	CMD1	+	R	YES	6
P002020	TH16-R2xT2.647	CMD1	+	R	YES	6
P002023	TH16-R2xT2.650	CMD1	+	R	YES	6
P002024	TH16-R2xT2.651	CMD1	+	R	YES	6
P002045	TH16-R2xT2.672	CMD1	+	R	YES	6
P002046	TH16-R2xT2.673	CMD1	+	R	YES	6
P002057	TH16-R2xT2.684	CMD1	+	R	YES	6
P002058	TH16-R2xT2.685	CMD1	+	R	YES	6
P002060	TH16-R2xT2.687	CMD1	+	R	YES	6
P002064	TH16-R2xT2.691	CMD1	+	R	YES	6
P002065	TH16-R2xT2.692	CMD1	+	R	YES	6
P002068	TH16-R2xT2.695	CMD1	+	R	YES	6
P002083	TH16-R2xT2.710	CMD1	+	R	YES	6
P002086	TH16-R2xT2.713	CMD1	+	R	YES	6
P002087	TH16-R2xT2.714	CMD1	+	R	YES	6
P002092	TH16-R2xT2.719	CMD1	+	R	YES	6
P002093	TH16-R2xT2.720	CMD1	+	R	YES	6
P002094	TH16-R2xT2.721	CMD1	+	R	YES	6
P002108	TH16-R2xT2.735	CMD1	+	R	YES	6
P002110	TH16-R2xT2.737	CMD1	+	R	YES	6
P002113	TH16-R2xT2.740	CMD1	+	R	YES	6
P002119	TH16-R2xT2.746	CMD1	+	R	YES	6
P002121	TH16-R2xT2.748	CMD1	+	R	YES	6
P002130	TH16-R2xT2.757	CMD1	+	R	YES	6
P002143	TH16-R2xT2.770	CMD1	+	R	YES	6
P002149	TH16-R2xT2.776	CMD1	+	R	YES	6
P002158	TH16-R2xT2.785	CMD1	+	R	YES	6
P002160	TH16-R2xT2.787	CMD1	+	R	YES	6
P002163	TH16-R2xT2.790	CMD1	+	R	YES	6
P002175	TH16-R2xT2.802	CMD1	+	R	YES	6
P002181	TH16-R2xT2.808	CMD1	+	R	YES	6
P002185	TH16-R2xT2.812	CMD1	+	R	YES	6
P002192	TH16-R2xT2.819	CMD1	+	R	YES	6
P002200	TH16-R2xT2.827	CMD1	+	R	YES	6
P002276	TH16-R2xT2.834	CMD1	+	R	YES	6
P002278	TH16-R2xT2.836	CMD1	+	R	YES	6
P002287	TH16-R2xT2.845	CMD1	+	R	YES	6
P002297	TH16-R2xT2.855	CMD1	+	R	YES	6
P002304	TH16-R2xT2.862	CMD1	+	R	YES	6
P002315	TH16-R2xT2.873	CMD1	+	R	YES	6
P002316	TH16-R2xT2.874	CMD1	+	R	YES	6
P001447	TH16-R2xT2.74	CMD1	+	R	YES	5
P001451	TH16-R2xT2.78	CMD1	+	R	YES	5
P002321	TH16-R2xT2.879	CMD1	+	R	YES	5
P001487	TH16-R2xT2.114	CMD1	+	R	YES	5
P001488	TH16-R2xT2.115	CMD1	+	R	YES	5
P001499	TH16-R2xT2.126	CMD1	+	R	YES	5
P001502	TH16-R2xT2.129	CMD1	+	R	YES	5
P001507	TH16-R2xT2.134	CMD1	+	R	YES	5
P001509	TH16-R2xT2.136	CMD1	+	R	YES	5
P001511	TH16-R2xT2.138	CMD1	+	R	YES	5
P001517	TH16-R2xT2.144	CMD1	+	R	YES	5
P001527	TH16-R2xT2.154	CMD1	+	R	YES	5
P001528	TH16-R2xT2.155	CMD1	+	R	YES	5
P001529	TH16-R2xT2.156	CMD1	+	R	YES	5
P001532	TH16-R2xT2.159	CMD1	+	R	YES	5
P001538	TH16-R2xT2.165	CMD1	+	R	YES	5
P001541	TH16-R2xT2.168	CMD1	+	R	YES	5
P001543	TH16-R2xT2.170	CMD1	+	R	YES	5
P001548	TH16-R2xT2.175	CMD1	+	R	YES	5
P000206	TH16-R2xT1.6	CMD1	-	R	No	1 to 3
P000216	TH16-R2xT1.16	CMD1	-	R	No	1 to 3
P000220	TH16-R2xT1.20	CMD1	-	R	No	1 to 3
P000224	TH16-R2xT1.24	CMD1	-	R	No	1 to 3
P000233	TH16-R2xT1.33	CMD1	-	R	No	1 to 3
P000241	TH16-R2xT1.41	CMD1	-	R	No	1 to 3
P000262	TH16-R2xT1.62	CMD1	-	R	No	1 to 3
P000286	TH16-R2xT1.86	CMD1	-	R	No	1 to 3
P000287	TH16-R2xT1.87	CMD1	-	R	No	1 to 3
P000232	TH16-R2xT1.32	CMD1	-	R	No	1 to 3
P000433	TH16-R2xT2.7	CMD1	-	R	No	1 to 3
P000447	TH16-R2xT2.21	CMD1	-	R	No	1 to 3
P000448	TH16-R2xT2.22	CMD1	-	R	No	1 to 3
P000453	TH16-R2xT2.27	CMD1	-	R	No	1 to 3
P000469	TH16-R2xT2.43	CMD1	-	R	No	1 to 3
P000475	TH16-R2xT2.49	CMD1	-	R	No	1 to 3
P000857	TH16-R2xT1.92	CMD1	-	R	No	5
P000859	TH16-R2xT1.94	CMD1	-	R	No	5
P000861	TH16-R2xT1.96	CMD1	-	R	No	5
P000867	TH16-R2xT1.102	CMD1	-	R	No	5
P000883	TH16-R2xT1.118	CMD1	-	R	No	5
P000885	TH16-R2xT1.120	CMD1	-	R	No	5
P000897	TH16-R2xT1.132	CMD1	-	R	No	5
P000900	TH16-R2xT1.135	CMD1	-	R	No	5
P000910	TH16-R2xT1.145	CMD1	-	R	No	5
P000911	TH16-R2xT1.146	CMD1	-	R	No	5
P000915	TH16-R2xT1.150	CMD1	-	R	No	5
P000916	TH16-R2xT1.151	CMD1	-	R	No	5
P000917	TH16-R2xT1.152	CMD1	-	R	No	5
P000919	TH16-R2xT1.154	CMD1	-	R	No	5
P000936	TH16-R2xT1.171	CMD1	-	R	No	5
P000938	TH16-R2xT1.173	CMD1	-	R	No	5
P000948	TH16-R2xT1.183	CMD1	-	R	No	5
P000950	TH16-R2xT1.185	CMD1	-	R	No	5
P000951	TH16-R2xT1.186	CMD1	-	R	No	5
P000953	TH16-R2xT1.188	CMD1	-	R	No	5
P000957	TH16-R2xT1.192	CMD1	-	R	No	5
P000963	TH16-R2xT1.198	CMD1	-	R	No	5
P000969	TH16-R2xT1.204	CMD1	-	R	No	5
P000972	TH16-R2xT1.207	CMD1	-	R	No	5
P000973	TH16-R2xT1.208	CMD1	-	R	No	5
P000977	TH16-R2xT1.212	CMD1	-	R	No	5
P000978	TH16-R2xT1.213	CMD1	-	R	No	5
P000990	TH16-R2xT1.225	CMD1	-	R	No	5
P000996	TH16-R2xT1.231	CMD1	-	R	No	5
P001000	TH16-R2xT1.235	CMD1	-	R	No	5
P001001	TH16-R2xT1.236	CMD1	-	R	No	5
P001006	TH16-R2xT1.241	CMD1	-	R	No	5
P001012	TH16-R2xT1.247	CMD1	-	R	No	5
P001014	TH16-R2xT1.249	CMD1	-	R	No	5
P001015	TH16-R2xT1.250	CMD1	-	R	No	5
P001016	TH16-R2xT1.251	CMD1	-	R	No	5
P001018	TH16-R2xT1.253	CMD1	-	R	No	5
P001028	TH16-R2xT1.263	CMD1	-	R	No	5
P001032	TH16-R2xT1.267	CMD1	-	R	No	5
P001040	TH16-R2xT1.275	CMD1	-	R	No	5
P001042	TH16-R2xT1.277	CMD1	-	R	No	5
P001047	TH16-R2xT1.282	CMD1	-	R	No	5
P001050	TH16-R2xT1.285	CMD1	-	R	No	5
P001051	TH16-R2xT1.286	CMD1	-	R	No	5
P001052	TH16-R2xT1.287	CMD1	-	R	No	5
P001054	TH16-R2xT1.289	CMD1	-	R	No	5
P001063	TH16-R2xT1.298	CMD1	-	R	No	5
P001075	TH16-R2xT1.310	CMD1	-	R	No	5
P001081	TH16-R2xT1.316	CMD1	-	R	No	5
P001087	TH16-R2xT1.322	CMD1	-	R	No	5
P001089	TH16-R2xT1.324	CMD1	-	R	No	5
P001091	TH16-R2xT1.326	CMD1	-	R	No	5
P001093	TH16-R2xT1.328	CMD1	-	R	No	5
P001094	TH16-R2xT1.329	CMD1	-	R	No	5
P001096	TH16-R2xT1.331	CMD1	-	R	No	5
P001099	TH16-R2xT1.334	CMD1	-	R	No	5
P001121	TH16-R2xT1.356	CMD1	-	R	No	5
P001145	TH16-R2xT1.380	CMD1	-	R	No	5
P001153	TH16-R2xT1.388	CMD1	-	R	No	5
P001154	TH16-R2xT1.389	CMD1	-	R	No	5
P001159	TH16-R2xT1.394	CMD1	-	R	No	5
P001163	TH16-R2xT1.398	CMD1	-	R	No	5
P001169	TH16-R2xT1.404	CMD1	-	R	No	5
P001175	TH16-R2xT1.410	CMD1	-	R	No	5
P001189	TH16-R2xT1.424	CMD1	-	R	No	5
P001190	TH16-R2xT1.425	CMD1	-	R	No	5
P001424	TH16-R2xT2.51	CMD1	-	R	No	5
P001429	TH16-R2xT2.56	CMD1	-	R	No	5
P001430	TH16-R2xT2.57	CMD1	-	R	No	5
P001431	TH16-R2xT2.58	CMD1	-	R	No	5
P001434	TH16-R2xT2.61	CMD1	-	R	No	5
P001437	TH16-R2xT2.64	CMD1	-	R	No	5
P001442	TH16-R2xT2.69	CMD1	-	R	No	5
P001455	TH16-R2xT2.82	CMD1	-	R	No	5
P001462	TH16-R2xT2.89	CMD1	-	R	No	5
P001463	TH16-R2xT2.90	CMD1	-	R	No	5
P1476	TH16-R2xT2.103	CMD1	-	R	NO	7
P1475	TH16-R2xT2.102	CMD1	-	R	NO	7
P1474	TH16-R2xT2.101	CMD1	-	R	NO	7
P1481	TH16-R2xT2.108	CMD1	-	R	NO	7
P1479	TH16-R2xT2.106	CMD1	-	R	NO	7
P1491	TH16-R2xT2.118	CMD1	-	R	NO	7
P1489	TH16-R2xT2.116	CMD1	-	R	NO	7
P1482	TH16-R2xT2.109	CMD1	-	R	NO	7
P1497	TH16-R2xT2.124	CMD1	-	R	NO	7
P1493	TH16-R2xT2.120	CMD1	-	R	NO	7
P1505	TH16-R2xT2.132	CMD1	-	R	NO	7
P1504	TH16-R2xT2.131	CMD1	-	R	NO	7
P1503	TH16-R2xT2.130	CMD1	-	R	NO	7
P1501	TH16-R2xT2.128	CMD1	-	R	NO	7
P1513	TH16-R2xT2.140	CMD1	-	R	NO	7
P1506	TH16-R2xT2.133	CMD1	-	R	NO	7
P1533	TH16-R2xT2.160	CMD1	-	R	NO	7
P1523	TH16-R2xT2.150	CMD1	-	R	NO	7
P1561	TH16-R2xT2.188	CMD1	-	R	NO	7
P1540	TH16-R2xT2.167	CMD1	-	R	NO	7
P1579	TH16-R2xT2.206	CMD1	-	R	NO	7
P1578	TH16-R2xT2.205	CMD1	-	R	NO	7
P1544	TH16-R2xT2.171	CMD1	-	R	NO	7
P1555	TH16-R2xT2.182	CMD1	-	R	NO	7
P1595	TH16-R2xT2.222	CMD1	-	R	NO	7
P1594	TH16-R2xT2.221	CMD1	-	R	NO	7
P1609	TH16-R2xT2.236	CMD1	-	R	NO	7
P1608	TH16-R2xT2.235	CMD1	-	R	NO	7
P1602	TH16-R2xT2.229	CMD1	-	R	NO	7
P1601	TH16-R2xT2.228	CMD1	-	R	NO	7
P1588	TH16-R2xT2.215	CMD1	-	R	NO	7
P1615	TH16-R2xT2.242	CMD1	-	R	NO	7
P1612	TH16-R2xT2.239	CMD1	-	R	NO	7
P1622	TH16-R2xT2.249	CMD1	-	R	NO	7
P1617	TH16-R2xT2.244	CMD1	-	R	NO	7
P1633	TH16-R2xT2.260	CMD1	-	R	NO	7
P1630	TH16-R2xT2.257	CMD1	-	R	NO	7
P1627	TH16-R2xT2.254	CMD1	-	R	NO	7
P1639	TH16-R2xT2.266	CMD1	-	R	NO	7
P1636	TH16-R2xT2.263	CMD1	-	R	NO	7
P1635	TH16-R2xT2.262	CMD1	-	R	NO	7
P1634	TH16-R2xT2.261	CMD1	-	R	NO	7
P1647	TH16-R2xT2.274	CMD1	-	R	NO	7
P1640	TH16-R2xT2.267	CMD1	-	R	NO	7
P1655	TH16-R2xT2.282	CMD1	-	R	NO	7
P1653	TH16-R2xT2.280	CMD1	-	R	NO	7
P1662	TH16-R2xT2.289	CMD1	-	R	NO	7
P1661	TH16-R2xT2.288	CMD1	-	R	NO	7
P1657	TH16-R2xT2.284	CMD1	-	R	NO	7
P1683	TH16-R2xT2.310	CMD1	-	R	NO	7
P1681	TH16-R2xT2.308	CMD1	-	R	NO	7
P1680	TH16-R2xT2.307	CMD1	-	R	NO	7
P1690	TH16-R2xT2.317	CMD1	-	R	NO	7
P1689	TH16-R2xT2.316	CMD1	-	R	NO	7
P1686	TH16-R2xT2.313	CMD1	-	R	NO	7
P1695	TH16-R2xT2.322	CMD1	-	R	NO	7
P1694	TH16-R2xT2.321	CMD1	-	R	NO	7
P1709	TH16-R2xT2.336	CMD1	-	R	NO	7
P1706	TH16-R2xT2.333	CMD1	-	R	NO	7
P1714	TH16-R2xT2.341	CMD1	-	R	NO	7
P1712	TH16-R2xT2.339	CMD1	-	R	NO	7
P1725	TH16-R2xT2.352	CMD1	-	R	NO	7
P1723	TH16-R2xT2.350	CMD1	-	R	NO	7
P1737	TH16-R2xT2.364	CMD1	-	R	NO	7
P1741	TH16-R2xT2.368	CMD1	-	R	NO	7
P1739	TH16-R2xT2.366	CMD1	-	R	NO	7
P1747	TH16-R2xT2.374	CMD1	-	R	NO	7
P1743	TH16-R2xT2.370	CMD1	-	R	NO	7
P1759	TH16-R2xT2.386	CMD1	-	R	NO	7
P1756	TH16-R2xT2.383	CMD1	-	R	NO	7
P1768	TH16-R2xT2.395	CMD1	-	R	NO	7
P1773	TH16-R2xT2.400	CMD1	-	R	NO	7
P1771	TH16-R2xT2.398	CMD1	-	R	NO	7
P1803	TH16-R2xT2.430	CMD1	-	R	NO	7
P1831	TH16-R2xT2.458	CMD1	-	R	NO	7
P1841	TH16-R2xT2.468	CMD1	-	R	NO	7
P1836	TH16-R2xT2.463	CMD1	-	R	NO	7
P1849	TH16-R2xT2.476	CMD1	-	R	NO	7
P1843	TH16-R2xT2.470	CMD1	-	R	NO	7
P1859	TH16-R2xT2.486	CMD1	-	R	NO	7
P1858	TH16-R2xT2.485	CMD1	-	R	NO	7
P1874	TH16-R2xT2.501	CMD1	-	R	NO	7
P1871	TH16-R2xT2.498	CMD1	-	R	NO	7
P1870	TH16-R2xT2.497	CMD1	-	R	NO	7
P1877	TH16-R2xT2.504	CMD1	-	R	NO	7
P1876	TH16-R2xT2.503	CMD1	-	R	NO	7
P1875	TH16-R2xT2.502	CMD1	-	R	NO	7
P1885	TH16-R2xT2.512	CMD1	-	R	NO	7
P1882	TH16-R2xT2.509	CMD1	-	R	NO	7
P1891	TH16-R2xT2.518	CMD1	-	R	NO	7
P1890	TH16-R2xT2.517	CMD1	-	R	NO	7
P1900	TH16-R2xT2.527	CMD1	-	R	NO	7
P1910	TH16-R2xT2.537	CMD1	-	R	NO	7
P1917	TH16-R2xT2.544	CMD1	-	R	NO	7
P1904	TH16-R2xT2.531	CMD1	-	R	NO	7
P1914	TH16-R2xT2.541	CMD1	-	R	NO	7
P1924	TH16-R2xT2.551	CMD1	-	R	NO	7
P1923	TH16-R2xT2.550	CMD1	-	R	NO	7
P1920	TH16-R2xT2.547	CMD1	-	R	NO	7
P1939	TH16-R2xT2.566	CMD1	-	R	NO	7
P1938	TH16-R2xT2.565	CMD1	-	R	NO	7
P1948	TH16-R2xT2.575	CMD1	-	R	NO	7
P1944	TH16-R2xT2.571	CMD1	-	R	NO	7
P1962	TH16-R2xT2.589	CMD1	-	R	NO	7
P1956	TH16-R2xT2.583	CMD1	-	R	NO	7
P1966	TH16-R2xT2.593	CMD1	-	R	NO	7
P1963	TH16-R2xT2.590	CMD1	-	R	NO	7
P1979	TH16-R2xT2.606	CMD1	-	R	NO	7
P1992	TH16-R2xT2.619	CMD1	-	R	NO	7
P2002	TH16-R2xT2.629	CMD1	-	R	NO	7
P1997	TH16-R2xT2.624	CMD1	-	R	NO	7
P2007	TH16-R2xT2.634	CMD1	-	R	NO	7
P2005	TH16-R2xT2.632	CMD1	-	R	NO	7
P2004	TH16-R2xT2.631	CMD1	-	R	NO	7
P2016	TH16-R2xT2.643	CMD1	-	R	NO	7
P2014	TH16-R2xT2.641	CMD1	-	R	NO	7
P2013	TH16-R2xT2.640	CMD1	-	R	NO	7
P2010	TH16-R2xT2.637	CMD1	-	R	NO	7
P2030	TH16-R2xT2.657	CMD1	-	R	NO	7
P2034	TH16-R2xT2.661	CMD1	-	R	NO	7
P2033	TH16-R2xT2.660	CMD1	-	R	NO	7
P2041	TH16-R2xT2.668	CMD1	-	R	NO	7
P2036	TH16-R2xT2.663	CMD1	-	R	NO	7
P2048	TH16-R2xT2.675	CMD1	-	R	NO	7
P2047	TH16-R2xT2.674	CMD1	-	R	NO	7
P2049	TH16-R2xT2.676	CMD1	-	R	NO	7
P2059	TH16-R2xT2.686	CMD1	-	R	NO	7
P2056	TH16-R2xT2.683	CMD1	-	R	NO	7
P2054	TH16-R2xT2.681	CMD1	-	R	NO	7
P2078	TH16-R2xT2.705	CMD1	-	R	NO	7
P2095	TH16-R2xT2.722	CMD1	-	R	NO	7
P2091	TH16-R2xT2.718	CMD1	-	R	NO	7
P2089	TH16-R2xT2.716	CMD1	-	R	NO	7
P2084	TH16-R2xT2.711	CMD1	-	R	NO	7
P2111	TH16-R2xT2.738	CMD1	-	R	NO	7
P2101	TH16-R2xT2.728	CMD1	-	R	NO	7
P2120	TH16-R2xT2.747	CMD1	-	R	NO	7
P2116	TH16-R2xT2.743	CMD1	-	R	NO	7
P2138	TH16-R2xT2.765	CMD1	-	R	NO	7
P2137	TH16-R2xT2.764	CMD1	-	R	NO	7
P2136	TH16-R2xT2.763	CMD1	-	R	NO	7
P2151	TH16-R2xT2.778	CMD1	-	R	NO	7
P2142	TH16-R2xT2.769	CMD1	-	R	NO	7
P2168	TH16-R2xT2.795	CMD1	-	R	NO	7
P2166	TH16-R2xT2.793	CMD1	-	R	NO	7
P2176	TH16-R2xT2.803	CMD1	-	R	NO	7
P2173	TH16-R2xT2.800	CMD1	-	R	NO	7
P2170	TH16-R2xT2.797	CMD1	-	R	NO	7
P2188	TH16-R2xT2.815	CMD1	-	R	NO	7
P2273	TH16-R2xT2.831	CMD1	-	R	NO	7
P2071	TH16-R2xT2.698	CMD1	-	R	NO	7
P2198	TH16-R2xT2.825	CMD1	-	R	NO	7
P2279	TH16-R2xT2.837	CMD1	-	R	NO	7
P2284	TH16-R2xT2.842	CMD1	-	R	NO	7
P2281	TH16-R2xT2.839	CMD1	-	R	NO	7
P2280	TH16-R2xT2.838	CMD1	-	R	NO	7
P2288	TH16-R2xT2.846	CMD1	-	R	NO	7
P2305	TH16-R2xT2.863	CMD1	-	R	NO	7
P2310	TH16-R2xT2.868	CMD1	-	R	NO	7
P2303	TH16-R2xT2.861	CMD1	-	R	NO	7
P2301	TH16-R2xT2.859	CMD1	-	R	NO	7
P2308	TH16-R2xT2.866	CMD1	-	R	NO	7
P1456	TH16-R2xT2.83	CMD1	-	R	NO	7
P000858	TH16-R2xT1.93	CMD1	+	S	No	4
P000860	TH16-R2xT1.95	CMD1	+	S	No	4
P000866	TH16-R2xT1.101	CMD1	+	S	No	4
P000868	TH16-R2xT1.103	CMD1	+	S	No	4
P000871	TH16-R2xT1.106	CMD1	+	S	No	4
P000873	TH16-R2xT1.108	CMD1	+	S	No	4
P000878	TH16-R2xT1.113	CMD1	+	S	No	4
P000882	TH16-R2xT1.117	CMD1	+	S	No	4
P000884	TH16-R2xT1.119	CMD1	+	S	No	4
P000886	TH16-R2xT1.121	CMD1	+	S	No	4
P000887	TH16-R2xT1.122	CMD1	+	S	No	4
P000895	TH16-R2xT1.130	CMD1	+	S	No	4
P000907	TH16-R2xT1.142	CMD1	+	S	No	4
P000912	TH16-R2xT1.147	CMD1	+	S	No	4
P000921	TH16-R2xT1.156	CMD1	+	S	No	4
P000922	TH16-R2xT1.157	CMD1	+	S	No	4
P000923	TH16-R2xT1.158	CMD1	+	S	No	4
P000926	TH16-R2xT1.161	CMD1	+	S	No	4
P000928	TH16-R2xT1.163	CMD1	+	S	No	4
P000930	TH16-R2xT1.165	CMD1	+	S	No	4
P000933	TH16-R2xT1.168	CMD1	+	S	No	4
P000934	TH16-R2xT1.169	CMD1	+	S	No	4
P000935	TH16-R2xT1.170	CMD1	+	S	No	4
P000940	TH16-R2xT1.175	CMD1	+	S	No	4
P000942	TH16-R2xT1.177	CMD1	+	S	No	4
P000943	TH16-R2xT1.178	CMD1	+	S	No	4
P000945	TH16-R2xT1.180	CMD1	+	S	No	4
P000965	TH16-R2xT1.200	CMD1	+	S	No	4
P000968	TH16-R2xT1.203	CMD1	+	S	No	4
P000971	TH16-R2xT1.206	CMD1	+	S	No	4
P000975	TH16-R2xT1.210	CMD1	+	S	No	4
P000982	TH16-R2xT1.217	CMD1	+	S	No	4
P000983	TH16-R2xT1.218	CMD1	+	S	No	4
P000988	TH16-R2xT1.223	CMD1	+	S	No	4
P000997	TH16-R2xT1.232	CMD1	+	S	No	4
P001007	TH16-R2xT1.242	CMD1	+	S	No	4
P001010	TH16-R2xT1.245	CMD1	+	S	No	4
P001020	TH16-R2xT1.255	CMD1	+	S	No	4
P001027	TH16-R2xT1.262	CMD1	+	S	No	4
P001031	TH16-R2xT1.266	CMD1	+	S	No	4
P001038	TH16-R2xT1.273	CMD1	+	S	No	4
P001044	TH16-R2xT1.279	CMD1	+	S	No	4
P001046	TH16-R2xT1.281	CMD1	+	S	No	4
P001056	TH16-R2xT1.291	CMD1	+	S	No	4
P001058	TH16-R2xT1.293	CMD1	+	S	No	4
P001060	TH16-R2xT1.295	CMD1	+	S	No	4
P001061	TH16-R2xT1.296	CMD1	+	S	No	4
P001062	TH16-R2xT1.297	CMD1	+	S	No	4
P001080	TH16-R2xT1.315	CMD1	+	S	No	4
P001097	TH16-R2xT1.332	CMD1	+	S	No	4
P001098	TH16-R2xT1.333	CMD1	+	S	No	4
P001101	TH16-R2xT1.336	CMD1	+	S	No	4
P001102	TH16-R2xT1.337	CMD1	+	S	No	4
P001105	TH16-R2xT1.340	CMD1	+	S	No	4
P001110	TH16-R2xT1.345	CMD1	+	S	No	4
P001137	TH16-R2xT1.372	CMD1	+	S	No	4
P001139	TH16-R2xT1.374	CMD1	+	S	No	4
P001143	TH16-R2xT1.378	CMD1	+	S	No	4
P001147	TH16-R2xT1.382	CMD1	+	S	No	4
P001149	TH16-R2xT1.384	CMD1	+	S	No	4
P001160	TH16-R2xT1.395	CMD1	+	S	No	4
P001170	TH16-R2xT1.405	CMD1	+	S	No	4
P001173	TH16-R2xT1.408	CMD1	+	S	No	4
P001176	TH16-R2xT1.411	CMD1	+	S	No	4
P001177	TH16-R2xT1.412	CMD1	+	S	No	4
P001178	TH16-R2xT1.413	CMD1	+	S	No	4
P001179	TH16-R2xT1.414	CMD1	+	S	No	4
P001439	TH16-R2xT2.66	CMD1	+	S	No	4
P001443	TH16-R2xT2.70	CMD1	+	S	No	4
P001445	TH16-R2xT2.72	CMD1	+	S	No	4
P000947	TH16-R2xT1.182	CMD1	+	S	No	4
P000202	TH16-R2xT1.2	CMD1	+	S	No	1 to 3
P000208	TH16-R2xT1.8	CMD1	+	S	No	1 to 3
P000209	TH16-R2xT1.9	CMD1	+	S	No	1 to 3
P000215	TH16-R2xT1.15	CMD1	+	S	No	1 to 3
P000222	TH16-R2xT1.22	CMD1	+	S	No	1 to 3
P000226	TH16-R2xT1.26	CMD1	+	S	No	1 to 3
P000235	TH16-R2xT1.35	CMD1	+	S	No	1 to 3
P000247	TH16-R2xT1.47	CMD1	+	S	No	1 to 3
P000254	TH16-R2xT1.54	CMD1	+	S	No	1 to 3
P000255	TH16-R2xT1.55	CMD1	+	S	No	1 to 3
P000261	TH16-R2xT1.61	CMD1	+	S	No	1 to 3
P000265	TH16-R2xT1.65	CMD1	+	S	No	1 to 3
P000268	TH16-R2xT1.68	CMD1	+	S	No	1 to 3
P000274	TH16-R2xT1.74	CMD1	+	S	No	1 to 3
P000276	TH16-R2xT1.76	CMD1	+	S	No	1 to 3
P000278	TH16-R2xT1.78	CMD1	+	S	No	1 to 3
P000446	TH16-R2xT2.20	CMD1	+	S	No	1 to 3
P000456	TH16-R2xT2.30	CMD1	+	S	No	1 to 3
P001550	TH16-R2xT2.177	CMD1	+	S	NO	6
P001554	TH16-R2xT2.181	CMD1	+	S	NO	6
P001563	TH16-R2xT2.190	CMD1	+	S	NO	6
P001572	TH16-R2xT2.199	CMD1	+	S	NO	6
P001576	TH16-R2xT2.203	CMD1	+	S	NO	6
P001580	TH16-R2xT2.207	CMD1	+	S	NO	6
P001585	TH16-R2xT2.212	CMD1	+	S	NO	6
P001590	TH16-R2xT2.217	CMD1	+	S	NO	6
P001591	TH16-R2xT2.218	CMD1	+	S	NO	6
P001593	TH16-R2xT2.220	CMD1	+	S	NO	6
P001598	TH16-R2xT2.225	CMD1	+	S	NO	6
P001600	TH16-R2xT2.227	CMD1	+	S	NO	6
P001611	TH16-R2xT2.238	CMD1	+	S	NO	6
P001614	TH16-R2xT2.241	CMD1	+	S	NO	6
P001616	TH16-R2xT2.243	CMD1	+	S	NO	6
P001619	TH16-R2xT2.246	CMD1	+	S	NO	6
P001620	TH16-R2xT2.247	CMD1	+	S	NO	6
P001624	TH16-R2xT2.251	CMD1	+	S	NO	6
P001629	TH16-R2xT2.256	CMD1	+	S	NO	6
P001631	TH16-R2xT2.258	CMD1	+	S	NO	6
P001645	TH16-R2xT2.272	CMD1	+	S	NO	6
P001649	TH16-R2xT2.276	CMD1	+	S	NO	6
P001654	TH16-R2xT2.281	CMD1	+	S	NO	6
P001673	TH16-R2xT2.300	CMD1	+	S	NO	6
P001675	TH16-R2xT2.302	CMD1	+	S	NO	6
P001678	TH16-R2xT2.305	CMD1	+	S	NO	6
P001679	TH16-R2xT2.306	CMD1	+	S	NO	6
P001691	TH16-R2xT2.318	CMD1	+	S	NO	6
P001696	TH16-R2xT2.323	CMD1	+	S	NO	6
P001699	TH16-R2xT2.326	CMD1	+	S	NO	6
P001700	TH16-R2xT2.327	CMD1	+	S	NO	6
P001702	TH16-R2xT2.329	CMD1	+	S	NO	6
P001707	TH16-R2xT2.334	CMD1	+	S	NO	6
P001719	TH16-R2xT2.346	CMD1	+	S	NO	6
P001730	TH16-R2xT2.357	CMD1	+	S	NO	6
P001735	TH16-R2xT2.362	CMD1	+	S	NO	6
P001744	TH16-R2xT2.371	CMD1	+	S	NO	6
P001745	TH16-R2xT2.372	CMD1	+	S	NO	6
P001748	TH16-R2xT2.375	CMD1	+	S	NO	6
P001750	TH16-R2xT2.377	CMD1	+	S	NO	6
P001753	TH16-R2xT2.380	CMD1	+	S	NO	6
P001761	TH16-R2xT2.388	CMD1	+	S	NO	6
P001769	TH16-R2xT2.396	CMD1	+	S	NO	6
P001774	TH16-R2xT2.401	CMD1	+	S	NO	6
P001783	TH16-R2xT2.410	CMD1	+	S	NO	6
P001785	TH16-R2xT2.412	CMD1	+	S	NO	6
P001788	TH16-R2xT2.415	CMD1	+	S	NO	6
P001791	TH16-R2xT2.418	CMD1	+	S	NO	6
P001793	TH16-R2xT2.420	CMD1	+	S	NO	6
P001795	TH16-R2xT2.422	CMD1	+	S	NO	6
P001802	TH16-R2xT2.429	CMD1	+	S	NO	6
P001806	TH16-R2xT2.433	CMD1	+	S	NO	6
P001808	TH16-R2xT2.435	CMD1	+	S	NO	6
P001820	TH16-R2xT2.447	CMD1	+	S	NO	6
P001826	TH16-R2xT2.453	CMD1	+	S	NO	6
P001853	TH16-R2xT2.480	CMD1	+	S	NO	6
P001863	TH16-R2xT2.490	CMD1	+	S	NO	6
P001866	TH16-R2xT2.493	CMD1	+	S	NO	6
P001872	TH16-R2xT2.499	CMD1	+	S	NO	6
P001879	TH16-R2xT2.506	CMD1	+	S	NO	6
P001883	TH16-R2xT2.510	CMD1	+	S	NO	6
P001884	TH16-R2xT2.511	CMD1	+	S	NO	6
P001888	TH16-R2xT2.515	CMD1	+	S	NO	6
P001895	TH16-R2xT2.522	CMD1	+	S	NO	6
P001898	TH16-R2xT2.525	CMD1	+	S	NO	6
P001906	TH16-R2xT2.533	CMD1	+	S	NO	6
P001907	TH16-R2xT2.534	CMD1	+	S	NO	6
P001918	TH16-R2xT2.545	CMD1	+	S	NO	6
P001926	TH16-R2xT2.553	CMD1	+	S	NO	6
P001929	TH16-R2xT2.556	CMD1	+	S	NO	6
P001945	TH16-R2xT2.572	CMD1	+	S	NO	6
P001949	TH16-R2xT2.576	CMD1	+	S	NO	6
P001958	TH16-R2xT2.585	CMD1	+	S	NO	6
P001959	TH16-R2xT2.586	CMD1	+	S	NO	6
P001960	TH16-R2xT2.587	CMD1	+	S	NO	6
P001964	TH16-R2xT2.591	CMD1	+	S	NO	6
P001965	TH16-R2xT2.592	CMD1	+	S	NO	6
P001969	TH16-R2xT2.596	CMD1	+	S	NO	6
P001972	TH16-R2xT2.599	CMD1	+	S	NO	6
P001974	TH16-R2xT2.601	CMD1	+	S	NO	6
P001977	TH16-R2xT2.604	CMD1	+	S	NO	6
P001978	TH16-R2xT2.605	CMD1	+	S	NO	6
P001983	TH16-R2xT2.610	CMD1	+	S	NO	6
P001987	TH16-R2xT2.614	CMD1	+	S	NO	6
P001990	TH16-R2xT2.617	CMD1	+	S	NO	6
P001991	TH16-R2xT2.618	CMD1	+	S	NO	6
P001993	TH16-R2xT2.620	CMD1	+	S	NO	6
P001999	TH16-R2xT2.626	CMD1	+	S	NO	6
P002001	TH16-R2xT2.628	CMD1	+	S	NO	6
P002008	TH16-R2xT2.635	CMD1	+	S	NO	6
P002011	TH16-R2xT2.638	CMD1	+	S	NO	6
P002015	TH16-R2xT2.642	CMD1	+	S	NO	6
P002040	TH16-R2xT2.667	CMD1	+	S	NO	6
P002042	TH16-R2xT2.669	CMD1	+	S	NO	6
P002050	TH16-R2xT2.677	CMD1	+	S	NO	6
P002053	TH16-R2xT2.680	CMD1	+	S	NO	6
P002063	TH16-R2xT2.690	CMD1	+	S	NO	6
P002066	TH16-R2xT2.693	CMD1	+	S	NO	6
P002074	TH16-R2xT2.701	CMD1	+	S	NO	6
P002079	TH16-R2xT2.706	CMD1	+	S	NO	6
P002090	TH16-R2xT2.717	CMD1	+	S	NO	6
P002096	TH16-R2xT2.723	CMD1	+	S	NO	6
P002097	TH16-R2xT2.724	CMD1	+	S	NO	6
P002100	TH16-R2xT2.727	CMD1	+	S	NO	6
P002102	TH16-R2xT2.729	CMD1	+	S	NO	6
P002105	TH16-R2xT2.732	CMD1	+	S	NO	6
P002107	TH16-R2xT2.734	CMD1	+	S	NO	6
P002117	TH16-R2xT2.744	CMD1	+	S	NO	6
P002122	TH16-R2xT2.749	CMD1	+	S	NO	6
P002132	TH16-R2xT2.759	CMD1	+	S	NO	6
P002134	TH16-R2xT2.761	CMD1	+	S	NO	6
P002135	TH16-R2xT2.762	CMD1	+	S	NO	6
P002144	TH16-R2xT2.771	CMD1	+	S	NO	6
P002146	TH16-R2xT2.773	CMD1	+	S	NO	6
P002150	TH16-R2xT2.777	CMD1	+	S	NO	6
P002159	TH16-R2xT2.786	CMD1	+	S	NO	6
P002162	TH16-R2xT2.789	CMD1	+	S	NO	6
P002172	TH16-R2xT2.799	CMD1	+	S	NO	6
P002179	TH16-R2xT2.806	CMD1	+	S	NO	6
P002184	TH16-R2xT2.811	CMD1	+	S	NO	6
P002186	TH16-R2xT2.813	CMD1	+	S	NO	6
P002191	TH16-R2xT2.818	CMD1	+	S	NO	6
P002194	TH16-R2xT2.821	CMD1	+	S	NO	6
P002196	TH16-R2xT2.823	CMD1	+	S	NO	6
P002203	TH16-R2xT2.830	CMD1	+	S	NO	6
P002277	TH16-R2xT2.835	CMD1	+	S	NO	6
P002282	TH16-R2xT2.840	CMD1	+	S	NO	6
P002285	TH16-R2xT2.843	CMD1	+	S	NO	6
P002290	TH16-R2xT2.848	CMD1	+	S	NO	6
P002291	TH16-R2xT2.849	CMD1	+	S	NO	6
P002295	TH16-R2xT2.853	CMD1	+	S	NO	6
P002302	TH16-R2xT2.860	CMD1	+	S	NO	6
P002309	TH16-R2xT2.867	CMD1	+	S	NO	6
P002311	TH16-R2xT2.869	CMD1	+	S	NO	6
P002317	TH16-R2xT2.875	CMD1	+	S	NO	6
P001441	TH16-R2xT2.68	CMD1	+	S	No	5
P001450	TH16-R2xT2.77	CMD1	+	S	No	5
P002319	TH16-R2xT2.877	CMD1	+	S	No	5
P001484	TH16-R2xT2.111	CMD1	+	S	NO	5
P001485	TH16-R2xT2.112	CMD1	+	S	NO	5
P001490	TH16-R2xT2.117	CMD1	+	S	NO	5
P001500	TH16-R2xT2.127	CMD1	+	S	NO	5
P001510	TH16-R2xT2.137	CMD1	+	S	NO	5
P001515	TH16-R2xT2.142	CMD1	+	S	NO	5
P001522	TH16-R2xT2.149	CMD1	+	S	NO	5
P001525	TH16-R2xT2.152	CMD1	+	S	NO	5
P001531	TH16-R2xT2.158	CMD1	+	S	NO	5
P001534	TH16-R2xT2.161	CMD1	+	S	NO	5
P001539	TH16-R2xT2.166	CMD1	+	S	NO	5
P001547	TH16-R2xT2.174	CMD1	+	S	NO	5
P001363	TH16-R2xT2.54	CMD1	-	S	No	4
P000204	TH16-R2xT1.4	CMD1	-	S	No	1 to 3
P000211	TH16-R2xT1.11	CMD1	-	S	No	1 to 3
P000212	TH16-R2xT1.12	CMD1	-	S	No	1 to 3
P000218	TH16-R2xT1.18	CMD1	-	S	No	1 to 3
P000221	TH16-R2xT1.21	CMD1	-	S	No	1 to 3
P000242	TH16-R2xT1.42	CMD1	-	S	No	1 to 3
P000244	TH16-R2xT1.44	CMD1	-	S	No	1 to 3
P000256	TH16-R2xT1.56	CMD1	-	S	No	1 to 3
P000258	TH16-R2xT1.58	CMD1	-	S	No	1 to 3
P000260	TH16-R2xT1.60	CMD1	-	S	No	1 to 3
P000264	TH16-R2xT1.64	CMD1	-	S	No	1 to 3
P000267	TH16-R2xT1.67	CMD1	-	S	No	1 to 3
P000280	TH16-R2xT1.80	CMD1	-	S	No	1 to 3
P000283	TH16-R2xT1.83	CMD1	-	S	No	1 to 3
P000291	TH16-R2xT1.91	CMD1	-	S	No	1 to 3
P000213	TH16-R2xT1.13	CMD1	-	S	No	1 to 3
P000223	TH16-R2xT1.23	CMD1	-	S	No	1 to 3
P000248	TH16-R2xT1.48	CMD1	-	S	No	1 to 3
P000250	TH16-R2xT1.50	CMD1	-	S	No	1 to 3
P000259	TH16-R2xT1.59	CMD1	-	S	No	1 to 3
P000282	TH16-R2xT1.82	CMD1	-	S	No	1 to 3
P000431	TH16-R2xT2.5	CMD1	-	S	No	1 to 3
P000445	TH16-R2xT2.19	CMD1	-	S	No	1 to 3
P000467	TH16-R2xT2.41	CMD1	-	S	No	1 to 3
P000471	TH16-R2xT2.45	CMD1	-	S	No	1 to 3
P000864	TH16-R2xT1.99	CMD1	-	S	No	5
P000865	TH16-R2xT1.100	CMD1	-	S	No	5
P000869	TH16-R2xT1.104	CMD1	-	S	No	5
P000870	TH16-R2xT1.105	CMD1	-	S	No	5
P000872	TH16-R2xT1.107	CMD1	-	S	No	5
P000877	TH16-R2xT1.112	CMD1	-	S	No	5
P000879	TH16-R2xT1.114	CMD1	-	S	No	5
P000893	TH16-R2xT1.128	CMD1	-	S	No	5
P000896	TH16-R2xT1.131	CMD1	-	S	No	5
P000901	TH16-R2xT1.136	CMD1	-	S	No	5
P000902	TH16-R2xT1.137	CMD1	-	S	No	5
P000908	TH16-R2xT1.143	CMD1	-	S	No	5
P000918	TH16-R2xT1.153	CMD1	-	S	No	5
P000932	TH16-R2xT1.167	CMD1	-	S	No	5
P000937	TH16-R2xT1.172	CMD1	-	S	No	5
P000939	TH16-R2xT1.174	CMD1	-	S	No	5
P000946	TH16-R2xT1.181	CMD1	-	S	No	5
P000949	TH16-R2xT1.184	CMD1	-	S	No	5
P000952	TH16-R2xT1.187	CMD1	-	S	No	5
P000956	TH16-R2xT1.191	CMD1	-	S	No	5
P000960	TH16-R2xT1.195	CMD1	-	S	No	5
P000962	TH16-R2xT1.197	CMD1	-	S	No	5
P000966	TH16-R2xT1.201	CMD1	-	S	No	5
P000967	TH16-R2xT1.202	CMD1	-	S	No	5
P000974	TH16-R2xT1.209	CMD1	-	S	No	5
P000979	TH16-R2xT1.214	CMD1	-	S	No	5
P000981	TH16-R2xT1.216	CMD1	-	S	No	5
P000987	TH16-R2xT1.222	CMD1	-	S	No	5
P000992	TH16-R2xT1.227	CMD1	-	S	No	5
P000995	TH16-R2xT1.230	CMD1	-	S	No	5
P000998	TH16-R2xT1.233	CMD1	-	S	No	5
P001003	TH16-R2xT1.238	CMD1	-	S	No	5
P001005	TH16-R2xT1.240	CMD1	-	S	No	5
P001019	TH16-R2xT1.254	CMD1	-	S	No	5
P001022	TH16-R2xT1.257	CMD1	-	S	No	5
P001024	TH16-R2xT1.259	CMD1	-	S	No	5
P001026	TH16-R2xT1.261	CMD1	-	S	No	5
P001029	TH16-R2xT1.264	CMD1	-	S	No	5
P001030	TH16-R2xT1.265	CMD1	-	S	No	5
P001033	TH16-R2xT1.268	CMD1	-	S	No	5
P001043	TH16-R2xT1.278	CMD1	-	S	No	5
P001055	TH16-R2xT1.290	CMD1	-	S	No	5
P001072	TH16-R2xT1.307	CMD1	-	S	No	5
P001076	TH16-R2xT1.311	CMD1	-	S	No	5
P001077	TH16-R2xT1.312	CMD1	-	S	No	5
P001078	TH16-R2xT1.313	CMD1	-	S	No	5
P001092	TH16-R2xT1.327	CMD1	-	S	No	5
P001132	TH16-R2xT1.367	CMD1	-	S	No	5
P001140	TH16-R2xT1.375	CMD1	-	S	No	5
P001151	TH16-R2xT1.386	CMD1	-	S	No	5
P001158	TH16-R2xT1.393	CMD1	-	S	No	5
P001164	TH16-R2xT1.399	CMD1	-	S	No	5
P001167	TH16-R2xT1.402	CMD1	-	S	No	5
P001168	TH16-R2xT1.403	CMD1	-	S	No	5
P001174	TH16-R2xT1.409	CMD1	-	S	No	5
P001185	TH16-R2xT1.420	CMD1	-	S	No	5
P001432	TH16-R2xT2.59	CMD1	-	S	No	5
P001452	TH16-R2xT2.79	CMD1	-	S	No	5
P001461	TH16-R2xT2.88	CMD1	-	S	No	5
P001467	TH16-R2xT2.94	CMD1	-	S	No	5
P002318	TH16-R2xT2.876	CMD1	-	S	No	5
P1477	TH16-R2xT2.104	CMD1	-	S	NO	7
P1480	TH16-R2xT2.107	CMD1	-	S	NO	7
P1478	TH16-R2xT2.105	CMD1	-	S	NO	7
P1483	TH16-R2xT2.110	CMD1	-	S	NO	7
P1494	TH16-R2xT2.121	CMD1	-	S	NO	7
P1492	TH16-R2xT2.119	CMD1	-	S	NO	7
P1516	TH16-R2xT2.143	CMD1	-	S	NO	7
P1508	TH16-R2xT2.135	CMD1	-	S	NO	7
P1521	TH16-R2xT2.148	CMD1	-	S	NO	7
P1520	TH16-R2xT2.147	CMD1	-	S	NO	7
P1519	TH16-R2xT2.146	CMD1	-	S	NO	7
P1518	TH16-R2xT2.145	CMD1	-	S	NO	7
P1536	TH16-R2xT2.163	CMD1	-	S	NO	7
P1530	TH16-R2xT2.157	CMD1	-	S	NO	7
P1560	TH16-R2xT2.187	CMD1	-	S	NO	7
P1549	TH16-R2xT2.176	CMD1	-	S	NO	7
P1577	TH16-R2xT2.204	CMD1	-	S	NO	7
P1571	TH16-R2xT2.198	CMD1	-	S	NO	7
P1553	TH16-R2xT2.180	CMD1	-	S	NO	7
P1552	TH16-R2xT2.179	CMD1	-	S	NO	7
P1551	TH16-R2xT2.178	CMD1	-	S	NO	7
P1606	TH16-R2xT2.233	CMD1	-	S	NO	7
P1605	TH16-R2xT2.232	CMD1	-	S	NO	7
P1604	TH16-R2xT2.231	CMD1	-	S	NO	7
P1599	TH16-R2xT2.226	CMD1	-	S	NO	7
P1596	TH16-R2xT2.223	CMD1	-	S	NO	7
P1587	TH16-R2xT2.214	CMD1	-	S	NO	7
P1583	TH16-R2xT2.210	CMD1	-	S	NO	7
P1581	TH16-R2xT2.208	CMD1	-	S	NO	7
P1592	TH16-R2xT2.219	CMD1	-	S	NO	7
P1589	TH16-R2xT2.216	CMD1	-	S	NO	7
P1625	TH16-R2xT2.252	CMD1	-	S	NO	7
P1621	TH16-R2xT2.248	CMD1	-	S	NO	7
P1626	TH16-R2xT2.253	CMD1	-	S	NO	7
P1651	TH16-R2xT2.278	CMD1	-	S	NO	7
P1648	TH16-R2xT2.275	CMD1	-	S	NO	7
P1656	TH16-R2xT2.283	CMD1	-	S	NO	7
P1652	TH16-R2xT2.279	CMD1	-	S	NO	7
P1666	TH16-R2xT2.293	CMD1	-	S	NO	7
P1674	TH16-R2xT2.301	CMD1	-	S	NO	7
P1672	TH16-R2xT2.299	CMD1	-	S	NO	7
P1667	TH16-R2xT2.294	CMD1	-	S	NO	7
P1669	TH16-R2xT2.296	CMD1	-	S	NO	7
P1676	TH16-R2xT2.303	CMD1	-	S	NO	7
P1684	TH16-R2xT2.311	CMD1	-	S	NO	7
P1703	TH16-R2xT2.330	CMD1	-	S	NO	7
P1693	TH16-R2xT2.320	CMD1	-	S	NO	7
P1708	TH16-R2xT2.335	CMD1	-	S	NO	7
P1704	TH16-R2xT2.331	CMD1	-	S	NO	7
P1713	TH16-R2xT2.340	CMD1	-	S	NO	7
P1710	TH16-R2xT2.337	CMD1	-	S	NO	7
P1721	TH16-R2xT2.348	CMD1	-	S	NO	7
P1718	TH16-R2xT2.345	CMD1	-	S	NO	7
P1736	TH16-R2xT2.363	CMD1	-	S	NO	7
P1732	TH16-R2xT2.359	CMD1	-	S	NO	7
P1731	TH16-R2xT2.358	CMD1	-	S	NO	7
P1740	TH16-R2xT2.367	CMD1	-	S	NO	7
P1738	TH16-R2xT2.365	CMD1	-	S	NO	7
P1746	TH16-R2xT2.373	CMD1	-	S	NO	7
P1742	TH16-R2xT2.369	CMD1	-	S	NO	7
P1758	TH16-R2xT2.385	CMD1	-	S	NO	7
P1752	TH16-R2xT2.379	CMD1	-	S	NO	7
P1767	TH16-R2xT2.394	CMD1	-	S	NO	7
P1765	TH16-R2xT2.392	CMD1	-	S	NO	7
P1760	TH16-R2xT2.387	CMD1	-	S	NO	7
P1772	TH16-R2xT2.399	CMD1	-	S	NO	7
P1770	TH16-R2xT2.397	CMD1	-	S	NO	7
P1789	TH16-R2xT2.416	CMD1	-	S	NO	7
P1787	TH16-R2xT2.414	CMD1	-	S	NO	7
P1786	TH16-R2xT2.413	CMD1	-	S	NO	7
P1780	TH16-R2xT2.407	CMD1	-	S	NO	7
P1801	TH16-R2xT2.428	CMD1	-	S	NO	7
P1800	TH16-R2xT2.427	CMD1	-	S	NO	7
P1797	TH16-R2xT2.424	CMD1	-	S	NO	7
P1823	TH16-R2xT2.450	CMD1	-	S	NO	7
P1813	TH16-R2xT2.440	CMD1	-	S	NO	7
P1804	TH16-R2xT2.431	CMD1	-	S	NO	7
P1833	TH16-R2xT2.460	CMD1	-	S	NO	7
P1832	TH16-R2xT2.459	CMD1	-	S	NO	7
P1851	TH16-R2xT2.478	CMD1	-	S	NO	7
P1844	TH16-R2xT2.471	CMD1	-	S	NO	7
P1862	TH16-R2xT2.489	CMD1	-	S	NO	7
P1854	TH16-R2xT2.481	CMD1	-	S	NO	7
P1869	TH16-R2xT2.496	CMD1	-	S	NO	7
P1880	TH16-R2xT2.507	CMD1	-	S	NO	7
P1887	TH16-R2xT2.514	CMD1	-	S	NO	7
P1886	TH16-R2xT2.513	CMD1	-	S	NO	7
P1893	TH16-R2xT2.520	CMD1	-	S	NO	7
P1892	TH16-R2xT2.519	CMD1	-	S	NO	7
P1899	TH16-R2xT2.526	CMD1	-	S	NO	7
P1896	TH16-R2xT2.523	CMD1	-	S	NO	7
P1894	TH16-R2xT2.521	CMD1	-	S	NO	7
P1905	TH16-R2xT2.532	CMD1	-	S	NO	7
P1903	TH16-R2xT2.530	CMD1	-	S	NO	7
P1901	TH16-R2xT2.528	CMD1	-	S	NO	7
P1916	TH16-R2xT2.543	CMD1	-	S	NO	7
P1928	TH16-R2xT2.555	CMD1	-	S	NO	7
P1942	TH16-R2xT2.569	CMD1	-	S	NO	7
P1941	TH16-R2xT2.568	CMD1	-	S	NO	7
P1952	TH16-R2xT2.579	CMD1	-	S	NO	7
P1951	TH16-R2xT2.578	CMD1	-	S	NO	7
P1957	TH16-R2xT2.584	CMD1	-	S	NO	7
P1955	TH16-R2xT2.582	CMD1	-	S	NO	7
P1975	TH16-R2xT2.602	CMD1	-	S	NO	7
P1973	TH16-R2xT2.600	CMD1	-	S	NO	7
P1982	TH16-R2xT2.609	CMD1	-	S	NO	7
P1981	TH16-R2xT2.608	CMD1	-	S	NO	7
P1976	TH16-R2xT2.603	CMD1	-	S	NO	7
P1989	TH16-R2xT2.616	CMD1	-	S	NO	7
P1988	TH16-R2xT2.615	CMD1	-	S	NO	7
P1985	TH16-R2xT2.612	CMD1	-	S	NO	7
P1996	TH16-R2xT2.623	CMD1	-	S	NO	7
P1994	TH16-R2xT2.621	CMD1	-	S	NO	7
P2006	TH16-R2xT2.633	CMD1	-	S	NO	7
P2022	TH16-R2xT2.649	CMD1	-	S	NO	7
P2021	TH16-R2xT2.648	CMD1	-	S	NO	7
P2017	TH16-R2xT2.644	CMD1	-	S	NO	7
P2035	TH16-R2xT2.662	CMD1	-	S	NO	7
P2031	TH16-R2xT2.658	CMD1	-	S	NO	7
P2043	TH16-R2xT2.670	CMD1	-	S	NO	7
P2037	TH16-R2xT2.664	CMD1	-	S	NO	7
P2044	TH16-R2xT2.671	CMD1	-	S	NO	7
P2067	TH16-R2xT2.694	CMD1	-	S	NO	7
P2077	TH16-R2xT2.704	CMD1	-	S	NO	7
P2073	TH16-R2xT2.700	CMD1	-	S	NO	7
P2072	TH16-R2xT2.699	CMD1	-	S	NO	7
P2070	TH16-R2xT2.697	CMD1	-	S	NO	7
P2082	TH16-R2xT2.709	CMD1	-	S	NO	7
P2081	TH16-R2xT2.708	CMD1	-	S	NO	7
P2080	TH16-R2xT2.707	CMD1	-	S	NO	7
P2114	TH16-R2xT2.741	CMD1	-	S	NO	7
P2099	TH16-R2xT2.726	CMD1	-	S	NO	7
P2124	TH16-R2xT2.751	CMD1	-	S	NO	7
P2118	TH16-R2xT2.745	CMD1	-	S	NO	7
P2131	TH16-R2xT2.758	CMD1	-	S	NO	7
P2129	TH16-R2xT2.756	CMD1	-	S	NO	7
P2127	TH16-R2xT2.754	CMD1	-	S	NO	7
P2125	TH16-R2xT2.752	CMD1	-	S	NO	7
P2139	TH16-R2xT2.766	CMD1	-	S	NO	7
P2148	TH16-R2xT2.775	CMD1	-	S	NO	7
P2140	TH16-R2xT2.767	CMD1	-	S	NO	7
P2164	TH16-R2xT2.791	CMD1	-	S	NO	7
P2161	TH16-R2xT2.788	CMD1	-	S	NO	7
P2155	TH16-R2xT2.782	CMD1	-	S	NO	7
P2154	TH16-R2xT2.781	CMD1	-	S	NO	7
P2169	TH16-R2xT2.796	CMD1	-	S	NO	7
P2165	TH16-R2xT2.792	CMD1	-	S	NO	7
P2174	TH16-R2xT2.801	CMD1	-	S	NO	7
P2187	TH16-R2xT2.814	CMD1	-	S	NO	7
P2182	TH16-R2xT2.809	CMD1	-	S	NO	7
P2177	TH16-R2xT2.804	CMD1	-	S	NO	7
P2201	TH16-R2xT2.828	CMD1	-	S	NO	7
P2275	TH16-R2xT2.833	CMD1	-	S	NO	7
P2274	TH16-R2xT2.832	CMD1	-	S	NO	7
P2286	TH16-R2xT2.844	CMD1	-	S	NO	7
P2299	TH16-R2xT2.857	CMD1	-	S	NO	7
P2298	TH16-R2xT2.856	CMD1	-	S	NO	7
P2292	TH16-R2xT2.850	CMD1	-	S	NO	7
P000744	TH16-R1xT1.125	CMD2	+	R	Yes	4
P000613	TH16-T2xR1.50	CMD2	+	S	No	4
P000386	TH16-T1xR1.45	CMD2	+	S	No	1 to 3
P000732	TH16-R1xT1.113	CMD2	-	S	No	5
P000835	TH16-R1xT1.216	CMD2	-	S	No	5
