# Supplementary material for: Mutations in DNA polymerase δ subunit 1 co-segregate with CMD2-type resistance to Cassava Mosaic Geminiviruses
Source: Nat Commun. 2022 Jul 7;13:3933. doi: 10.1038/s41467-022-31414-0 (PMC9262879; doi:10.1038/s41467-022-31414-0)
Supplement: Supplementary file 10 — Source Data [file 41467_2022_31414_MOESM10_ESM.zip › figure_data/Figure1+Figure2+SupFig4_data/CMD2_Updated_Phenotype.csv]

line	Mother	Father	CMDs_Yr1	CMDs_Yr2
NASE 14	NA	NA	1	1
NASE 19	NA	NA	1	1
T04026	NA	NA	4	NA
T04046	NA	NA	4	NA
TME 14	NA	NA	1	1
TME 204	NA	NA	1	1
TMS 98/0505	NA	NA	1	NA
UGVR1801001	TME 14	T04026	1	1
UGVR1801002	TME 14	T04026	2	2
UGVR1801003	TME 14	T04026	1	NA
UGVR1801004	TME 14	T04026	1	NA
UGVR1801005	TME 14	T04026	3	NA
UGVR1801006	TME 14	T04026	1	NA
UGVR1801007	TME 14	T04026	1	2
UGVR1801008	TME 14	T04026	1	NA
UGVR1801009	TME 14	T04026	1	1
UGVR1801010	TME 14	T04026	2	NA
UGVR1801011	TME 14	T04026	1	NA
UGVR1801012	TME 14	T04026	1	NA
UGVR1801013	TME 14	T04026	1	NA
UGVR1801014	TME 14	T04026	1	2
UGVR1801015	TME 14	T04026	1	2
UGVR1801016	TME 14	T04026	1	NA
UGVR1801017	TME 14	T04026	1	NA
UGVR1801018	TME 14	T04026	1	NA
UGVR1801019	TME 14	T04026	1	NA
UGVR1801020	TME 14	T04026	3	NA
UGVR1801021	TME 14	T04026	1	NA
UGVR1801022	TME 14	T04026	3	5
UGVR1801023	TME 14	T04026	4	5
UGVR1801024	TME 14	T04026	3	5
UGVR1801025	TME 14	T04026	3	5
UGVR1801026	TME 14	T04026	4	4
UGVR1801027	TME 14	T04026	4	NA
UGVR1801028	TME 14	T04026	3	5
UGVR1801029	TME 14	T04026	3	5
UGVR1801030	TME 14	T04026	3	3
UGVR1801031	TME 14	T04026	3	4
UGVR1801034	TME 14	T04026	4	5
UGVR1801035	TME 14	T04026	3	5
UGVR1801037	TME 14	T04026	4	5
UGVR1801038	TME 14	T04026	4	4
UGVR1801039	TME 14	T04026	4	4
UGVR1801040	TME 14	T04026	3	5
UGVR1801041	TME 14	T04026	5	5
UGVR1801042	TME 14	T04026	5	4
UGVR1801043	TME 14	T04026	4	5
UGVR1801044	TME 14	T04026	4	5
UGVR1801045	TME 14	T04026	4	5
UGVR1801046	TME 14	T04026	3	5
UGVR1801049	TME 14	T04026	1	1
UGVR1801050	TME 14	T04026	1	2
UGVR1801051	TME 14	T04026	1	1
UGVR1801052	TME 14	T04026	1	1
UGVR1801053	TME 14	T04026	1	NA
UGVR1801054	TME 14	T04026	1	1
UGVR1801055	TME 14	T04026	1	1
UGVR1801056	TME 14	T04026	1	1
UGVR1801057	TME 14	T04026	1	1
UGVR1801058	TME 14	T04026	1	1
UGVR1801059	TME 14	T04026	1	1
UGVR1801060	TME 14	T04026	1	1
UGVR1801061	TME 14	T04026	1	1
UGVR1801062	TME 14	T04026	1	1
UGVR1801062	TME 14	T04026	1	1
UGVR1801063	TME 14	T04026	1	1
UGVR1801065	TME 14	T04026	1	2
UGVR1801066	TME 14	T04026	1	2
UGVR1801068	TME 14	T04026	4	NA
UGVR1801069	TME 14	T04026	1	1
UGVR1801070	TME 14	T04026	1	1
UGVR1801071	TME 14	T04026	3	3
UGVR1801071	TME 14	T04026	3	4
UGVR1801072	TME 14	T04026	1	1
UGVR1801073	TME 14	T04026	1	1
UGVR1801075	TME 14	T04026	1	1
UGVR1801076	TME 14	T04026	4	NA
UGVR1801077	TME 14	T04026	3	4
UGVR1801078	TME 14	T04026	4	NA
UGVR1801080	TME 14	T04026	3	3
UGVR1801081	TME 14	T04026	3	NA
UGVR1801082	TME 14	T04026	3	NA
UGVR1801083	TME 14	T04026	1	3
UGVR1801084	TME 14	T04026	1	1
UGVR1801085	TME 14	T04026	3	4
UGVR1801085	TME 14	T04026	3	4
UGVR1801089	TME 14	T04026	3	3
UGVR1801090	TME 14	T04026	4	3
UGVR1801090	TME 14	T04026	4	3
UGVR1801092	TME 14	T04026	3	3
UGVR1801092	TME 14	T04026	3	NA
UGVR1801093	TME 14	T04026	3	NA
UGVR1801094	TME 14	T04026	3	5
UGVR1801095	TME 14	T04026	4	5
UGVR1801097	TME 14	T04026	4	4
UGVR1801098	TME 14	T04026	3	4
UGVR1801099	TME 14	T04026	3	4
UGVR1801099	TME 14	T04026	3	NA
UGVR1801100	TME 14	T04026	4	5
UGVR1801101	TME 14	T04026	4	5
UGVR1801102	TME 14	T04026	3	3
UGVR1802001	NASE 14	T04026	1	1
UGVR1802002	NASE 14	T04026	1	1
UGVR1802003	NASE 14	T04026	1	NA
UGVR1802004	NASE 14	T04026	1	NA
UGVR1802005	NASE 14	T04026	3	2
UGVR1802006	NASE 14	T04026	1	NA
UGVR1802007	NASE 14	T04026	4	NA
UGVR1802008	NASE 14	T04026	3	NA
UGVR1802009	NASE 14	T04026	4	NA
UGVR1802010	NASE 14	T04026	3	NA
UGVR1802011	NASE 14	T04026	3	NA
UGVR1802012	NASE 14	T04026	1	NA
UGVR1802013	NASE 14	T04026	1	1
UGVR1802014	NASE 14	T04026	1	1
UGVR1802015	NASE 14	T04026	1	1
UGVR1802016	NASE 14	T04026	1	1
UGVR1802017	NASE 14	T04026	1	1
UGVR1802018	NASE 14	T04026	1	1
UGVR1802019	NASE 14	T04026	1	1
UGVR1802020	NASE 14	T04026	1	NA
UGVR1802021	NASE 14	T04026	1	NA
UGVR1802022	NASE 14	T04026	1	NA
UGVR1802023	NASE 14	T04026	1	1
UGVR1802024	NASE 14	T04026	1	NA
UGVR1802025	NASE 14	T04026	1	NA
UGVR1802026	NASE 14	T04026	1	NA
UGVR1802027	NASE 14	T04026	4	NA
UGVR1802028	NASE 14	T04026	1	NA
UGVR1802029	NASE 14	T04026	1	NA
UGVR1802030	NASE 14	T04026	1	1
UGVR1802031	NASE 14	T04026	1	NA
UGVR1802032	NASE 14	T04026	1	NA
UGVR1802033	NASE 14	T04026	1	NA
UGVR1802034	NASE 14	T04026	1	NA
UGVR1802035	NASE 14	T04026	1	NA
UGVR1802036	NASE 14	T04026	1	1
UGVR1802037	NASE 14	T04026	1	NA
UGVR1802038	NASE 14	T04026	1	NA
UGVR1802039	NASE 14	T04026	1	1
UGVR1802040	NASE 14	T04026	1	1
UGVR1802041	NASE 14	T04026	1	1
UGVR1802042	NASE 14	T04026	3	NA
UGVR1802043	NASE 14	T04026	3	NA
UGVR1802044	NASE 14	T04026	1	NA
UGVR1802045	NASE 14	T04026	1	NA
UGVR1802046	NASE 14	T04026	1	NA
UGVR1802047	NASE 14	T04026	1	NA
UGVR1802048	NASE 14	T04026	1	1
UGVR1802049	NASE 14	T04026	1	3
UGVR1802050	NASE 14	T04026	1	1
UGVR1802051	NASE 14	T04026	3	NA
UGVR1802052	NASE 14	T04026	1	NA
UGVR1802053	NASE 14	T04026	1	NA
UGVR1802054	NASE 14	T04026	1	1
UGVR1802055	NASE 14	T04026	1	NA
UGVR1802056	NASE 14	T04026	1	1
UGVR1802057	NASE 14	T04026	1	NA
UGVR1802058	NASE 14	T04026	1	NA
UGVR1802059	NASE 14	T04026	1	NA
UGVR1802060	NASE 14	T04026	4	NA
UGVR1802061	NASE 14	T04026	1	2
UGVR1802062	NASE 14	T04026	1	NA
UGVR1802063	NASE 14	T04026	1	NA
UGVR1802064	NASE 14	T04026	3	NA
UGVR1802065	NASE 14	T04026	1	NA
UGVR1802066	NASE 14	T04026	1	1
UGVR1802067	NASE 14	T04026	1	NA
UGVR1802068	NASE 14	T04026	1	5
UGVR1802068	NASE 14	T04026	1	1
UGVR1802069	NASE 14	T04026	1	NA
UGVR1802071	NASE 14	T04026	1	1
UGVR1802071	NASE 14	T04026	1	5
UGVR1802072	NASE 14	T04026	3	5
UGVR1802073	NASE 14	T04026	1	1
UGVR1802073	NASE 14	T04026	1	5
UGVR1802074	NASE 14	T04026	1	4
UGVR1802075	NASE 14	T04026	1	5
UGVR1802076	NASE 14	T04026	1	NA
UGVR1802077	NASE 14	T04026	1	5
UGVR1802078	NASE 14	T04026	3	2
UGVR1802078	NASE 14	T04026	3	5
UGVR1802079	NASE 14	T04026	1	5
UGVR1802080	NASE 14	T04026	1	5
UGVR1802080	NASE 14	T04026	1	1
UGVR1802081	NASE 14	T04026	1	NA
UGVR1802082	NASE 14	T04026	4	5
UGVR1802083	NASE 14	T04026	1	5
UGVR1802084	NASE 14	T04026	3	5
UGVR1802085	NASE 14	T04026	1	5
UGVR1802085	NASE 14	T04026	1	1
UGVR1802086	NASE 14	T04026	1	1
UGVR1802086	NASE 14	T04026	1	5
UGVR1802087	NASE 14	T04026	1	5
UGVR1802088	NASE 14	T04026	1	5
UGVR1802089	NASE 14	T04026	1	1
UGVR1802089	NASE 14	T04026	1	5
UGVR1802090	NASE 14	T04026	1	5
UGVR1802091	NASE 14	T04026	1	1
UGVR1802091	NASE 14	T04026	1	5
UGVR1802092	NASE 14	T04026	1	NA
UGVR1802093	NASE 14	T04026	1	5
UGVR1802094	NASE 14	T04026	1	5
UGVR1802095	NASE 14	T04026	1	4
UGVR1802096	NASE 14	T04026	1	3
UGVR1802097	NASE 14	T04026	1	5
UGVR1802097	NASE 14	T04026	1	1
UGVR1802098	NASE 14	T04026	1	5
UGVR1802099	NASE 14	T04026	1	4
UGVR1802099	NASE 14	T04026	1	1
UGVR1802100	NASE 14	T04026	1	3
UGVR1802100	NASE 14	T04026	1	1
UGVR1802101	NASE 14	T04026	1	4
UGVR1802102	NASE 14	T04026	1	5
UGVR1802103	NASE 14	T04026	3	5
UGVR1802104	NASE 14	T04026	1	5
UGVR1802105	NASE 14	T04026	1	1
UGVR1802105	NASE 14	T04026	1	4
UGVR1802106	NASE 14	T04026	1	5
UGVR1802107	NASE 14	T04026	1	5
UGVR1802107	NASE 14	T04026	1	4
UGVR1802108	NASE 14	T04026	1	4
UGVR1802108	NASE 14	T04026	1	NA
UGVR1802109	NASE 14	T04026	1	5
UGVR1802110	NASE 14	T04026	1	2
UGVR1802111	NASE 14	T04026	3	5
UGVR1802112	NASE 14	T04026	1	1
UGVR1802112	NASE 14	T04026	1	4
UGVR1802113	NASE 14	T04026	1	3
UGVR1802113	NASE 14	T04026	1	1
UGVR1802114	NASE 14	T04026	1	5
UGVR1802115	NASE 14	T04026	1	5
UGVR1802116	NASE 14	T04026	1	1
UGVR1802116	NASE 14	T04026	1	5
UGVR1802117	NASE 14	T04026	1	4
UGVR1802117	NASE 14	T04026	1	1
UGVR1802118	NASE 14	T04026	3	5
UGVR1802119	NASE 14	T04026	1	5
UGVR1802120	NASE 14	T04026	1	5
UGVR1802120	NASE 14	T04026	1	1
UGVR1802121	NASE 14	T04026	1	1
UGVR1802121	NASE 14	T04026	1	5
UGVR1802122	NASE 14	T04026	1	5
UGVR1802123	NASE 14	T04026	1	5
UGVR1802124	NASE 14	T04026	1	5
UGVR1802124	NASE 14	T04026	1	1
UGVR1802125	NASE 14	T04026	1	5
UGVR1802125	NASE 14	T04026	1	1
UGVR1802126	NASE 14	T04026	1	5
UGVR1802126	NASE 14	T04026	1	1
UGVR1802127	NASE 14	T04026	1	4
UGVR1802127	NASE 14	T04026	1	NA
UGVR1802128	NASE 14	T04026	1	1
UGVR1802128	NASE 14	T04026	1	5
UGVR1802129	NASE 14	T04026	1	5
UGVR1802130	NASE 14	T04026	1	3
UGVR1802131	NASE 14	T04026	1	4
UGVR1802132	NASE 14	T04026	1	4
UGVR1802132	NASE 14	T04026	1	3
UGVR1802133	NASE 14	T04026	1	5
UGVR1802133	NASE 14	T04026	1	1
UGVR1802134	NASE 14	T04026	1	5
UGVR1802135	NASE 14	T04026	1	NA
UGVR1802136	NASE 14	T04026	4	5
UGVR1802137	NASE 14	T04026	1	4
UGVR1802138	NASE 14	T04026	1	5
UGVR1802138	NASE 14	T04026	1	3
UGVR1802139	NASE 14	T04026	1	5
UGVR1802140	NASE 14	T04026	1	5
UGVR1802141	NASE 14	T04026	1	5
UGVR1802142	NASE 14	T04026	1	5
UGVR1802143	NASE 14	T04026	1	1
UGVR1802143	NASE 14	T04026	1	1
UGVR1802144	NASE 14	T04026	4	NA
UGVR1802145	NASE 14	T04026	1	1
UGVR1802145	NASE 14	T04026	1	5
UGVR1802146	NASE 14	T04026	1	5
UGVR1802147	NASE 14	T04026	1	5
UGVR1802148	NASE 14	T04026	1	5
UGVR1802149	NASE 14	T04026	1	1
UGVR1802149	NASE 14	T04026	1	5
UGVR1802150	NASE 14	T04026	1	1
UGVR1802150	NASE 14	T04026	1	5
UGVR1802151	NASE 14	T04026	3	5
UGVR1802152	NASE 14	T04026	1	4
UGVR1802153	NASE 14	T04026	3	4
UGVR1802154	NASE 14	T04026	1	1
UGVR1802154	NASE 14	T04026	1	4
UGVR1802155	NASE 14	T04026	1	4
UGVR1802156	NASE 14	T04026	1	5
UGVR1802157	NASE 14	T04026	1	NA
UGVR1802157	NASE 14	T04026	1	1
UGVR1802158	NASE 14	T04026	3	3
UGVR1802159	NASE 14	T04026	1	5
UGVR1802159	NASE 14	T04026	1	1
UGVR1802160	NASE 14	T04026	1	5
UGVR1802161	NASE 14	T04026	1	4
UGVR1802162	NASE 14	T04026	1	5
UGVR1802162	NASE 14	T04026	1	1
UGVR1802163	NASE 14	T04026	3	5
UGVR1802164	NASE 14	T04026	1	5
UGVR1802165	NASE 14	T04026	1	1
UGVR1802165	NASE 14	T04026	1	5
UGVR1802166	NASE 14	T04026	1	5
UGVR1802167	NASE 14	T04026	1	5
UGVR1802168	NASE 14	T04026	1	5
UGVR1802169	NASE 14	T04026	1	1
UGVR1802169	NASE 14	T04026	1	4
UGVR1802170	NASE 14	T04026	1	5
UGVR1802171	NASE 14	T04026	1	NA
UGVR1802172	NASE 14	T04026	1	4
UGVR1802172	NASE 14	T04026	1	1
UGVR1802173	NASE 14	T04026	3	4
UGVR1802174	NASE 14	T04026	1	4
UGVR1802174	NASE 14	T04026	1	1
UGVR1802175	NASE 14	T04026	1	4
UGVR1802176	NASE 14	T04026	1	1
UGVR1802176	NASE 14	T04026	1	5
UGVR1802177	NASE 14	T04026	1	4
UGVR1802178	NASE 14	T04026	1	1
UGVR1802178	NASE 14	T04026	1	5
UGVR1802179	NASE 14	T04026	4	5
UGVR1802179	NASE 14	T04026	4	3
UGVR1802180	NASE 14	T04026	1	5
UGVR1802181	NASE 14	T04026	1	1
UGVR1802181	NASE 14	T04026	1	5
UGVR1802182	NASE 14	T04026	1	1
UGVR1802182	NASE 14	T04026	1	4
UGVR1802183	NASE 14	T04026	1	1
UGVR1802183	NASE 14	T04026	1	4
UGVR1802184	NASE 14	T04026	1	1
UGVR1802184	NASE 14	T04026	1	4
UGVR1802185	NASE 14	T04026	1	5
UGVR1802185	NASE 14	T04026	1	1
UGVR1802186	NASE 14	T04026	3	1
UGVR1802186	NASE 14	T04026	3	5
UGVR1802187	NASE 14	T04026	1	5
UGVR1802188	NASE 14	T04026	1	1
UGVR1802188	NASE 14	T04026	1	4
UGVR1802189	NASE 14	T04026	1	5
UGVR1802190	NASE 14	T04026	1	5
UGVR1802191	NASE 14	T04026	1	1
UGVR1802191	NASE 14	T04026	1	5
UGVR1802192	NASE 14	T04026	1	5
UGVR1802193	NASE 14	T04026	3	1
UGVR1802194	NASE 14	T04026	1	4
UGVR1802195	NASE 14	T04026	1	4
UGVR1802196	NASE 14	T04026	3	5
UGVR1802197	NASE 14	T04026	1	1
UGVR1802197	NASE 14	T04026	1	4
UGVR1802198	NASE 14	T04026	1	5
UGVR1802198	NASE 14	T04026	1	1
UGVR1802199	NASE 14	T04026	3	5
UGVR1802200	NASE 14	T04026	1	5
UGVR1802201	NASE 14	T04026	1	1
UGVR1802201	NASE 14	T04026	1	5
UGVR1802202	NASE 14	T04026	1	5
UGVR1802203	NASE 14	T04026	3	5
UGVR1802204	NASE 14	T04026	4	1
UGVR1802205	NASE 14	T04026	1	1
UGVR1802205	NASE 14	T04026	1	4
UGVR1802206	NASE 14	T04026	1	NA
UGVR1802207	NASE 14	T04026	1	1
UGVR1802207	NASE 14	T04026	1	4
UGVR1802208	NASE 14	T04026	1	5
UGVR1802209	NASE 14	T04026	1	5
UGVR1802209	NASE 14	T04026	1	1
UGVR1802210	NASE 14	T04026	1	5
UGVR1802210	NASE 14	T04026	1	1
UGVR1802211	NASE 14	T04026	3	1
UGVR1802211	NASE 14	T04026	3	5
UGVR1802212	NASE 14	T04026	1	1
UGVR1802212	NASE 14	T04026	1	5
UGVR1802213	NASE 14	T04026	1	5
UGVR1802213	NASE 14	T04026	1	1
UGVR1802214	NASE 14	T04026	1	1
UGVR1802214	NASE 14	T04026	1	5
UGVR1802215	NASE 14	T04026	1	4
UGVR1802216	NASE 14	T04026	3	4
UGVR1802217	NASE 14	T04026	1	NA
UGVR1802218	NASE 14	T04026	1	NA
UGVR1802219	NASE 14	T04026	3	NA
UGVR1802220	NASE 14	T04026	1	1
UGVR1802221	NASE 14	T04026	1	1
UGVR1802222	NASE 14	T04026	1	1
UGVR1802223	NASE 14	T04026	1	NA
UGVR1802224	NASE 14	T04026	1	NA
UGVR1802225	NASE 14	T04026	4	NA
UGVR1802226	NASE 14	T04026	1	1
UGVR1802227	NASE 14	T04026	1	NA
UGVR1802228	NASE 14	T04026	1	NA
UGVR1802229	NASE 14	T04026	1	NA
UGVR1802230	NASE 14	T04026	1	NA
UGVR1802231	NASE 14	T04026	1	1
UGVR1802232	NASE 14	T04026	1	NA
UGVR1802233	NASE 14	T04026	1	1
UGVR1802234	NASE 14	T04026	1	NA
UGVR1802235	NASE 14	T04026	1	1
UGVR1802236	NASE 14	T04026	1	NA
UGVR1802237	NASE 14	T04026	1	NA
UGVR1802238	NASE 14	T04026	1	NA
UGVR1802239	NASE 14	T04026	3	NA
UGVR1802240	NASE 14	T04026	1	1
UGVR1802241	NASE 14	T04026	1	1
UGVR1802242	NASE 14	T04026	3	NA
UGVR1802243	NASE 14	T04026	4	NA
UGVR1802244	NASE 14	T04026	1	NA
UGVR1802245	NASE 14	T04026	4	NA
UGVR1802246	NASE 14	T04026	1	1
UGVR1802247	NASE 14	T04026	3	NA
UGVR1802248	NASE 14	T04026	1	1
UGVR1802249	NASE 14	T04026	1	NA
UGVR1802251	NASE 14	T04026	3	1
UGVR1802252	NASE 14	T04026	1	NA
UGVR1802253	NASE 14	T04026	1	NA
UGVR1802254	NASE 14	T04026	1	NA
UGVR1802255	NASE 14	T04026	4	NA
UGVR1802256	NASE 14	T04026	1	1
UGVR1802257	NASE 14	T04026	1	NA
UGVR1802258	NASE 14	T04026	3	NA
UGVR1802259	NASE 14	T04026	1	1
UGVR1802260	NASE 14	T04026	4	NA
UGVR1802261	NASE 14	T04026	1	NA
UGVR1802262	NASE 14	T04026	3	3
UGVR1802263	NASE 14	T04026	1	NA
UGVR1802264	NASE 14	T04026	1	NA
UGVR1802265	NASE 14	T04026	1	1
UGVR1802266	NASE 14	T04026	1	1
UGVR1802267	NASE 14	T04026	1	NA
UGVR1802268	NASE 14	T04026	4	NA
UGVR1802270	NASE 14	T04026	1	NA
UGVR1802271	NASE 14	T04026	4	NA
UGVR1802272	NASE 14	T04026	3	NA
UGVR1802273	NASE 14	T04026	5	NA
UGVR1802274	NASE 14	T04026	4	NA
UGVR1802275	NASE 14	T04026	4	NA
UGVR1802277	NASE 14	T04026	3	NA
UGVR1802278	NASE 14	T04026	4	NA
UGVR1802279	NASE 14	T04026	4	NA
UGVR1802280	NASE 14	T04026	4	NA
UGVR1802281	NASE 14	T04026	3	NA
UGVR1802282	NASE 14	T04026	3	NA
UGVR1802283	NASE 14	T04026	4	NA
UGVR1802284	NASE 14	T04026	4	NA
UGVR1802285	NASE 14	T04026	5	NA
UGVR1802286	NASE 14	T04026	4	NA
UGVR1802287	NASE 14	T04026	3	NA
UGVR1802288	NASE 14	T04026	4	NA
UGVR1802289	NASE 14	T04026	4	NA
UGVR1802290	NASE 14	T04026	4	NA
UGVR1802291	NASE 14	T04026	4	NA
UGVR1802292	NASE 14	T04026	3	NA
UGVR1802293	NASE 14	T04026	4	NA
UGVR1802294	NASE 14	T04026	3	NA
UGVR1802295	NASE 14	T04026	4	NA
UGVR1802296	NASE 14	T04026	4	NA
UGVR1802297	NASE 14	T04026	4	NA
UGVR1802298	NASE 14	T04026	5	NA
UGVR1802299	NASE 14	T04026	4	NA
UGVR1802300	NASE 14	T04026	4	NA
UGVR1802301	NASE 14	T04026	4	NA
UGVR1802302	NASE 14	T04026	4	NA
UGVR1802303	NASE 14	T04026	4	NA
UGVR1802304	NASE 14	T04026	4	1
UGVR1802305	NASE 14	T04026	4	NA
UGVR1802306	NASE 14	T04026	4	NA
UGVR1802307	NASE 14	T04026	4	NA
UGVR1802310	NASE 14	T04026	1	NA
UGVR1802311	NASE 14	T04026	5	NA
UGVR1802312	NASE 14	T04026	4	NA
UGVR1802313	NASE 14	T04026	3	NA
UGVR1802314	NASE 14	T04026	4	NA
UGVR1802315	NASE 14	T04026	4	NA
UGVR1802316	NASE 14	T04026	4	NA
UGVR1802317	NASE 14	T04026	4	NA
UGVR1802318	NASE 14	T04026	4	NA
UGVR1802319	NASE 14	T04026	3	NA
UGVR1802320	NASE 14	T04026	5	NA
UGVR1802321	NASE 14	T04026	4	NA
UGVR1802322	NASE 14	T04026	4	NA
UGVR1802323	NASE 14	T04026	4	NA
UGVR1802324	NASE 14	T04026	4	NA
UGVR1802325	NASE 14	T04026	4	NA
UGVR1802326	NASE 14	T04026	4	NA
UGVR1802327	NASE 14	T04026	4	NA
UGVR1802328	NASE 14	T04026	3	NA
UGVR1802329	NASE 14	T04026	4	NA
UGVR1802330	NASE 14	T04026	4	NA
UGVR1802331	NASE 14	T04026	4	NA
UGVR1802332	NASE 14	T04026	3	NA
UGVR1802333	NASE 14	T04026	5	NA
UGVR1802334	NASE 14	T04026	4	NA
UGVR1802336	NASE 14	T04026	4	NA
UGVR1802337	NASE 14	T04026	4	NA
UGVR1802338	NASE 14	T04026	4	NA
UGVR1802339	NASE 14	T04026	4	NA
UGVR1802340	NASE 14	T04026	5	NA
UGVR1802341	NASE 14	T04026	4	NA
UGVR1802342	NASE 14	T04026	3	NA
UGVR1802343	NASE 14	T04026	1	NA
UGVR1802344	NASE 14	T04026	3	NA
UGVR1802345	NASE 14	T04026	5	1
UGVR1802346	NASE 14	T04026	5	NA
UGVR1802347	NASE 14	T04026	4	NA
UGVR1802348	NASE 14	T04026	4	NA
UGVR1802349	NASE 14	T04026	4	1
UGVR1802350	NASE 14	T04026	4	NA
UGVR1802351	NASE 14	T04026	4	NA
UGVR1802352	NASE 14	T04026	3	NA
UGVR1802353	NASE 14	T04026	4	NA
UGVR1802354	NASE 14	T04026	3	NA
UGVR1802355	NASE 14	T04026	4	NA
UGVR1802356	NASE 14	T04026	3	NA
UGVR1802358	NASE 14	T04026	3	NA
UGVR1802359	NASE 14	T04026	4	NA
UGVR1802360	NASE 14	T04026	3	NA
UGVR1802361	NASE 14	T04026	4	NA
UGVR1802362	NASE 14	T04026	3	NA
UGVR1802363	NASE 14	T04026	4	NA
UGVR1802364	NASE 14	T04026	4	NA
UGVR1802365	NASE 14	T04026	4	NA
UGVR1802366	NASE 14	T04026	3	NA
UGVR1802367	NASE 14	T04026	5	NA
UGVR1802368	NASE 14	T04026	4	NA
UGVR1802369	NASE 14	T04026	4	NA
UGVR1802370	NASE 14	T04026	5	NA
UGVR1802371	NASE 14	T04026	5	NA
UGVR1802372	NASE 14	T04026	4	NA
UGVR1802373	NASE 14	T04026	4	NA
UGVR1802374	NASE 14	T04026	4	NA
UGVR1802375	NASE 14	T04026	4	NA
UGVR1802376	NASE 14	T04026	3	NA
UGVR1802377	NASE 14	T04026	4	NA
UGVR1802378	NASE 14	T04026	3	NA
UGVR1802379	NASE 14	T04026	5	NA
UGVR1802380	NASE 14	T04026	4	NA
UGVR1802381	NASE 14	T04026	4	NA
UGVR1802382	NASE 14	T04026	4	NA
UGVR1802383	NASE 14	T04026	4	NA
UGVR1802384	NASE 14	T04026	4	NA
UGVR1802385	NASE 14	T04026	5	NA
UGVR1802386	NASE 14	T04026	4	NA
UGVR1802387	NASE 14	T04026	3	NA
UGVR1802388	NASE 14	T04026	4	NA
UGVR1802389	NASE 14	T04026	4	NA
UGVR1802390	NASE 14	T04026	4	NA
UGVR1802391	NASE 14	T04026	4	1
UGVR1802392	NASE 14	T04026	4	NA
UGVR1802393	NASE 14	T04026	1	NA
UGVR1802394	NASE 14	T04026	4	NA
UGVR1802395	NASE 14	T04026	4	NA
UGVR1802396	NASE 14	T04026	4	NA
UGVR1802397	NASE 14	T04026	4	NA
UGVR1802398	NASE 14	T04026	4	1
UGVR1802399	NASE 14	T04026	3	NA
UGVR1802400	NASE 14	T04026	4	NA
UGVR1802401	NASE 14	T04026	NA	1
UGVR1802402	NASE 14	T04026	5	NA
UGVR1802403	NASE 14	T04026	4	NA
UGVR1802404	NASE 14	T04026	3	1
UGVR1802405	NASE 14	T04026	1	1
UGVR1802407	NASE 14	T04026	4	NA
UGVR1802408	NASE 14	T04026	3	NA
UGVR1802409	NASE 14	T04026	4	1
UGVR1802410	NASE 14	T04026	4	NA
UGVR1802411	NASE 14	T04026	5	1
UGVR1802412	NASE 14	T04026	3	NA
UGVR1802413	NASE 14	T04026	3	NA
UGVR1802414	NASE 14	T04026	3	NA
UGVR1802415	NASE 14	T04026	3	NA
UGVR1802416	NASE 14	T04026	4	NA
UGVR1802418	NASE 14	T04026	1	1
UGVR1802420	NASE 14	T04026	3	3
UGVR1802421	NASE 14	T04026	4	5
UGVR1802423	NASE 14	T04026	1	1
UGVR1802424	NASE 14	T04026	1	2
UGVR1802424	NASE 14	T04026	1	1
UGVR1802425	NASE 14	T04026	1	1
UGVR1802427	NASE 14	T04026	4	4
UGVR1802429	NASE 14	T04026	3	3
UGVR1802430	NASE 14	T04026	1	1
UGVR1802431	NASE 14	T04026	3	5
UGVR1802432	NASE 14	T04026	1	1
UGVR1802433	NASE 14	T04026	1	1
UGVR1802434	NASE 14	T04026	1	1
UGVR1802435	NASE 14	T04026	1	1
UGVR1802436	NASE 14	T04026	1	1
UGVR1802438	NASE 14	T04026	1	1
UGVR1802439	NASE 14	T04026	1	1
UGVR1802440	NASE 14	T04026	1	1
UGVR1802441	NASE 14	T04026	3	3
UGVR1802442	NASE 14	T04026	1	1
UGVR1802443	NASE 14	T04026	1	1
UGVR1802444	NASE 14	T04026	1	NA
UGVR1802445	NASE 14	T04026	1	1
UGVR1802446	NASE 14	T04026	1	1
UGVR1802448	NASE 14	T04026	1	1
UGVR1802449	NASE 14	T04026	1	1
UGVR1802450	NASE 14	T04026	1	1
UGVR1802451	NASE 14	T04026	2	1
UGVR1802452	NASE 14	T04026	1	1
UGVR1802453	NASE 14	T04026	1	1
UGVR1802454	NASE 14	T04026	3	NA
UGVR1802455	NASE 14	T04026	1	NA
UGVR1802456	NASE 14	T04026	1	1
UGVR1802457	NASE 14	T04026	4	4
UGVR1802458	NASE 14	T04026	1	NA
UGVR1802460	NASE 14	T04026	1	1
UGVR1802461	NASE 14	T04026	1	1
UGVR1802462	NASE 14	T04026	1	1
UGVR1802463	NASE 14	T04026	1	NA
UGVR1802464	NASE 14	T04026	1	1
UGVR1802465	NASE 14	T04026	1	1
UGVR1802466	NASE 14	T04026	1	1
UGVR1802468	NASE 14	T04026	1	1
UGVR1802469	NASE 14	T04026	3	NA
UGVR1802469	NASE 14	T04026	3	1
UGVR1802470	NASE 14	T04026	1	1
UGVR1802471	NASE 14	T04026	1	2
UGVR1802474	NASE 14	T04026	1	1
UGVR1802475	NASE 14	T04026	1	1
UGVR1802476	NASE 14	T04026	1	1
UGVR1802477	NASE 14	T04026	1	1
UGVR1802478	NASE 14	T04026	1	1
UGVR1802479	NASE 14	T04026	1	1
UGVR1802480	NASE 14	T04026	1	1
UGVR1802481	NASE 14	T04026	1	1
UGVR1802482	NASE 14	T04026	1	NA
UGVR1802483	NASE 14	T04026	1	3
UGVR1802484	NASE 14	T04026	1	3
UGVR1802485	NASE 14	T04026	1	1
UGVR1802486	NASE 14	T04026	3	3
UGVR1802487	NASE 14	T04026	4	2
UGVR1802487	NASE 14	T04026	4	4
UGVR1802488	NASE 14	T04026	1	1
UGVR1802489	NASE 14	T04026	1	NA
UGVR1802490	NASE 14	T04026	1	1
UGVR1802491	NASE 14	T04026	3	3
UGVR1802491	NASE 14	T04026	3	1
UGVR1802492	NASE 14	T04026	1	1
UGVR1802495	NASE 14	T04026	1	1
UGVR1802496	NASE 14	T04026	1	1
UGVR1802497	NASE 14	T04026	1	1
UGVR1802498	NASE 14	T04026	1	1
UGVR1802499	NASE 14	T04026	1	1
UGVR1802500	NASE 14	T04026	1	1
UGVR1802501	NASE 14	T04026	4	3
UGVR1802501	NASE 14	T04026	4	1
UGVR1802502	NASE 14	T04026	1	1
UGVR1802503	NASE 14	T04026	1	1
UGVR1802504	NASE 14	T04026	1	1
UGVR1802505	NASE 14	T04026	1	1
UGVR1802506	NASE 14	T04026	3	3
UGVR1802507	NASE 14	T04026	1	1
UGVR1802508	NASE 14	T04026	1	1
UGVR1802509	NASE 14	T04026	3	NA
UGVR1802512	NASE 14	T04026	1	1
UGVR1802513	NASE 14	T04026	1	1
UGVR1802514	NASE 14	T04026	1	1
UGVR1802515	NASE 14	T04026	1	3
UGVR1802517	NASE 14	T04026	1	1
UGVR1802518	NASE 14	T04026	3	3
UGVR1802519	NASE 14	T04026	1	1
UGVR1802520	NASE 14	T04026	1	1
UGVR1802521	NASE 14	T04026	3	3
UGVR1802522	NASE 14	T04026	1	1
UGVR1802523	NASE 14	T04026	1	1
UGVR1802524	NASE 14	T04026	1	1
UGVR1802525	NASE 14	T04026	1	1
UGVR1802527	NASE 14	T04026	1	1
UGVR1802528	NASE 14	T04026	1	1
UGVR1802530	NASE 14	T04026	1	1
UGVR1802532	NASE 14	T04026	4	NA
UGVR1802533	NASE 14	T04026	1	1
UGVR1802534	NASE 14	T04026	1	1
UGVR1802535	NASE 14	T04026	1	1
UGVR1802536	NASE 14	T04026	3	3
UGVR1802537	NASE 14	T04026	1	1
UGVR1802538	NASE 14	T04026	1	1
UGVR1802539	NASE 14	T04026	1	1
UGVR1802540	NASE 14	T04026	1	1
UGVR1802541	NASE 14	T04026	1	1
UGVR1802542	NASE 14	T04026	1	NA
UGVR1802543	NASE 14	T04026	1	1
UGVR1802544	NASE 14	T04026	3	3
UGVR1802545	NASE 14	T04026	1	1
UGVR1802546	NASE 14	T04026	1	1
UGVR1802547	NASE 14	T04026	1	3
UGVR1802548	NASE 14	T04026	1	1
UGVR1802549	NASE 14	T04026	3	4
UGVR1802551	NASE 14	T04026	1	1
UGVR1802552	NASE 14	T04026	1	1
UGVR1802553	NASE 14	T04026	1	1
UGVR1802554	NASE 14	T04026	1	NA
UGVR1802555	NASE 14	T04026	1	1
UGVR1802556	NASE 14	T04026	3	3
UGVR1802558	NASE 14	T04026	1	NA
UGVR1802559	NASE 14	T04026	1	1
UGVR1802560	NASE 14	T04026	1	1
UGVR1802561	NASE 14	T04026	1	1
UGVR1802562	NASE 14	T04026	1	NA
UGVR1802563	NASE 14	T04026	3	4
UGVR1802564	NASE 14	T04026	1	3
UGVR1802565	NASE 14	T04026	3	3
UGVR1802566	NASE 14	T04026	1	1
UGVR1802567	NASE 14	T04026	3	3
UGVR1802568	NASE 14	T04026	1	1
UGVR1802569	NASE 14	T04026	1	1
UGVR1802570	NASE 14	T04026	3	4
UGVR1802573	NASE 14	T04026	1	1
UGVR1802574	NASE 14	T04026	1	1
UGVR1802575	NASE 14	T04026	1	1
UGVR1802576	NASE 14	T04026	1	1
UGVR1802577	NASE 14	T04026	1	1
UGVR1802578	NASE 14	T04026	1	1
UGVR1802579	NASE 14	T04026	1	1
UGVR1802580	NASE 14	T04026	1	2
UGVR1802581	NASE 14	T04026	1	1
UGVR1802582	NASE 14	T04026	1	1
UGVR1802583	NASE 14	T04026	4	3
UGVR1802584	NASE 14	T04026	1	1
UGVR1802585	NASE 14	T04026	1	1
UGVR1802587	NASE 14	T04026	1	1
UGVR1802589	NASE 14	T04026	1	1
UGVR1802590	NASE 14	T04026	1	1
UGVR1802591	NASE 14	T04026	1	NA
UGVR1802592	NASE 14	T04026	1	1
UGVR1802593	NASE 14	T04026	1	1
UGVR1802594	NASE 14	T04026	1	1
UGVR1802595	NASE 14	T04026	1	1
UGVR1802596	NASE 14	T04026	3	NA
UGVR1802597	NASE 14	T04026	1	1
UGVR1802598	NASE 14	T04026	1	3
UGVR1802599	NASE 14	T04026	1	3
UGVR1802600	NASE 14	T04026	1	1
UGVR1802601	NASE 14	T04026	1	1
UGVR1802602	NASE 14	T04026	1	1
UGVR1802603	NASE 14	T04026	4	1
UGVR1802604	NASE 14	T04026	1	2
UGVR1802605	NASE 14	T04026	1	NA
UGVR1802606	NASE 14	T04026	1	1
UGVR1802607	NASE 14	T04026	3	3
UGVR1802608	NASE 14	T04026	1	NA
UGVR1802609	NASE 14	T04026	1	1
UGVR1802610	NASE 14	T04026	3	3
UGVR1802611	NASE 14	T04026	1	1
UGVR1802612	NASE 14	T04026	1	1
UGVR1802613	NASE 14	T04026	3	3
UGVR1802614	NASE 14	T04026	1	1
UGVR1802615	NASE 14	T04026	1	1
UGVR1802616	NASE 14	T04026	1	2
UGVR1802617	NASE 14	T04026	1	3
UGVR1802618	NASE 14	T04026	1	NA
UGVR1802619	NASE 14	T04026	3	3
UGVR1802620	NASE 14	T04026	1	1
UGVR1802621	NASE 14	T04026	1	1
UGVR1802622	NASE 14	T04026	1	1
UGVR1802623	NASE 14	T04026	3	3
UGVR1802624	NASE 14	T04026	1	1
UGVR1802625	NASE 14	T04026	1	1
UGVR1802626	NASE 14	T04026	1	1
UGVR1802627	NASE 14	T04026	1	1
UGVR1802628	NASE 14	T04026	3	4
UGVR1802629	NASE 14	T04026	3	3
UGVR1802630	NASE 14	T04026	1	1
UGVR1802631	NASE 14	T04026	1	1
UGVR1802632	NASE 14	T04026	1	1
UGVR1802633	NASE 14	T04026	3	3
UGVR1802634	NASE 14	T04026	3	1
UGVR1802635	NASE 14	T04026	4	4
UGVR1802636	NASE 14	T04026	1	1
UGVR1802637	NASE 14	T04026	1	1
UGVR1802638	NASE 14	T04026	1	1
UGVR1802639	NASE 14	T04026	1	3
UGVR1802640	NASE 14	T04026	1	3
UGVR1802641	NASE 14	T04026	1	3
UGVR1802642	NASE 14	T04026	1	1
UGVR1802643	NASE 14	T04026	1	1
UGVR1802644	NASE 14	T04026	1	1
UGVR1802645	NASE 14	T04026	1	1
UGVR1802646	NASE 14	T04026	1	NA
UGVR1802647	NASE 14	T04026	3	3
UGVR1802648	NASE 14	T04026	1	1
UGVR1802649	NASE 14	T04026	1	1
UGVR1802652	NASE 14	T04026	1	1
UGVR1802653	NASE 14	T04026	1	NA
UGVR1802654	NASE 14	T04026	1	1
UGVR1802655	NASE 14	T04026	1	1
UGVR1802656	NASE 14	T04026	3	3
UGVR1802657	NASE 14	T04026	3	3
UGVR1802658	NASE 14	T04026	3	5
UGVR1802659	NASE 14	T04026	3	5
UGVR1802660	NASE 14	T04026	3	4
UGVR1802662	NASE 14	T04026	3	3
UGVR1802663	NASE 14	T04026	3	4
UGVR1802664	NASE 14	T04026	3	3
UGVR1802665	NASE 14	T04026	3	5
UGVR1802666	NASE 14	T04026	4	3
UGVR1802667	NASE 14	T04026	4	NA
UGVR1802668	NASE 14	T04026	3	5
UGVR1802669	NASE 14	T04026	1	NA
UGVR1802670	NASE 14	T04026	3	4
UGVR1802671	NASE 14	T04026	3	4
UGVR1802672	NASE 14	T04026	4	3
UGVR1802673	NASE 14	T04026	3	4
UGVR1802674	NASE 14	T04026	3	3
UGVR1802676	NASE 14	T04026	3	5
UGVR1802677	NASE 14	T04026	3	3
UGVR1802678	NASE 14	T04026	3	5
UGVR1802679	NASE 14	T04026	3	NA
UGVR1802680	NASE 14	T04026	4	5
UGVR1802682	NASE 14	T04026	1	NA
UGVR1802683	NASE 14	T04026	4	NA
UGVR1802684	NASE 14	T04026	3	4
UGVR1802686	NASE 14	T04026	3	3
UGVR1802687	NASE 14	T04026	4	3
UGVR1802688	NASE 14	T04026	4	5
UGVR1802689	NASE 14	T04026	3	5
UGVR1802691	NASE 14	T04026	3	4
UGVR1802692	NASE 14	T04026	3	4
UGVR1802693	NASE 14	T04026	4	4
UGVR1802694	NASE 14	T04026	1	1
UGVR1802695	NASE 14	T04026	3	1
UGVR1802696	NASE 14	T04026	3	4
UGVR1802697	NASE 14	T04026	4	4
UGVR1802698	NASE 14	T04026	3	5
UGVR1802699	NASE 14	T04026	3	4
UGVR1802700	NASE 14	T04026	4	5
UGVR1802701	NASE 14	T04026	3	4
UGVR1802702	NASE 14	T04026	4	5
UGVR1802705	NASE 14	T04026	4	1
UGVR1802706	NASE 14	T04026	3	5
UGVR1802707	NASE 14	T04026	4	5
UGVR1802708	NASE 14	T04026	3	NA
UGVR1802709	NASE 14	T04026	1	NA
UGVR1802710	NASE 14	T04026	3	4
UGVR1802711	NASE 14	T04026	3	4
UGVR1802712	NASE 14	T04026	3	5
UGVR1802713	NASE 14	T04026	3	5
UGVR1802714	NASE 14	T04026	3	5
UGVR1802715	NASE 14	T04026	4	5
UGVR1802716	NASE 14	T04026	4	5
UGVR1802717	NASE 14	T04026	4	4
UGVR1802718	NASE 14	T04026	4	4
UGVR1802719	NASE 14	T04026	3	5
UGVR1802720	NASE 14	T04026	3	4
UGVR1802721	NASE 14	T04026	3	4
UGVR1802722	NASE 14	T04026	3	NA
UGVR1802723	NASE 14	T04026	4	4
UGVR1802724	NASE 14	T04026	4	5
UGVR1802725	NASE 14	T04026	3	4
UGVR1802726	NASE 14	T04026	3	4
UGVR1802727	NASE 14	T04026	4	3
UGVR1802728	NASE 14	T04026	3	4
UGVR1802729	NASE 14	T04026	3	NA
UGVR1802730	NASE 14	T04026	3	NA
UGVR1802731	NASE 14	T04026	1	1
UGVR1802732	NASE 14	T04026	3	4
UGVR1802734	NASE 14	T04026	3	NA
UGVR1802735	NASE 14	T04026	3	3
UGVR1802736	NASE 14	T04026	1	1
UGVR1802738	NASE 14	T04026	3	1
UGVR1802739	NASE 14	T04026	3	4
UGVR1802740	NASE 14	T04026	3	3
UGVR1802741	NASE 14	T04026	3	4
UGVR1802742	NASE 14	T04026	3	3
UGVR1802743	NASE 14	T04026	3	4
UGVR1802744	NASE 14	T04026	3	5
UGVR1802745	NASE 14	T04026	3	5
UGVR1802746	NASE 14	T04026	1	1
UGVR1802748	NASE 14	T04026	1	1
UGVR1802749	NASE 14	T04026	3	3
UGVR1802751	NASE 14	T04026	3	4
UGVR1802752	NASE 14	T04026	3	5
UGVR1802753	NASE 14	T04026	3	NA
UGVR1802754	NASE 14	T04026	3	3
UGVR1802755	NASE 14	T04026	4	NA
UGVR1802756	NASE 14	T04026	3	5
UGVR1802759	NASE 14	T04026	3	3
UGVR1802760	NASE 14	T04026	4	4
UGVR1802761	NASE 14	T04026	4	4
UGVR1802762	NASE 14	T04026	4	3
UGVR1802763	NASE 14	T04026	4	1
UGVR1802765	NASE 14	T04026	4	NA
UGVR1802766	NASE 14	T04026	3	4
UGVR1802768	NASE 14	T04026	4	4
UGVR1802769	NASE 14	T04026	4	4
UGVR1802770	NASE 14	T04026	3	NA
UGVR1802771	NASE 14	T04026	3	4
UGVR1802772	NASE 14	T04026	3	5
UGVR1802773	NASE 14	T04026	5	NA
UGVR1802774	NASE 14	T04026	3	1
UGVR1802775	NASE 14	T04026	3	3
UGVR1802776	NASE 14	T04026	4	NA
UGVR1802777	NASE 14	T04026	3	NA
UGVR1802778	NASE 14	T04026	3	1
UGVR1802779	NASE 14	T04026	4	1
UGVR1802780	NASE 14	T04026	4	3
UGVR1802782	NASE 14	T04026	3	3
UGVR1802783	NASE 14	T04026	3	4
UGVR1802784	NASE 14	T04026	4	5
UGVR1802786	NASE 14	T04026	4	NA
UGVR1802787	NASE 14	T04026	3	5
UGVR1802788	NASE 14	T04026	4	3
UGVR1802789	NASE 14	T04026	4	3
UGVR1802791	NASE 14	T04026	4	5
UGVR1802793	NASE 14	T04026	3	4
UGVR1802794	NASE 14	T04026	4	5
UGVR1802795	NASE 14	T04026	3	3
UGVR1802796	NASE 14	T04026	3	5
UGVR1802797	NASE 14	T04026	3	4
UGVR1802798	NASE 14	T04026	4	4
UGVR1802799	NASE 14	T04026	4	4
UGVR1802800	NASE 14	T04026	4	5
UGVR1802801	NASE 14	T04026	4	4
UGVR1802802	NASE 14	T04026	3	4
UGVR1802803	NASE 14	T04026	4	4
UGVR1802804	NASE 14	T04026	3	3
UGVR1802805	NASE 14	T04026	4	3
UGVR1802806	NASE 14	T04026	4	4
UGVR1802807	NASE 14	T04026	3	3
UGVR1802808	NASE 14	T04026	4	5
UGVR1802809	NASE 14	T04026	4	3
UGVR1802811	NASE 14	T04026	3	4
UGVR1802812	NASE 14	T04026	4	4
UGVR1802813	NASE 14	T04026	3	3
UGVR1802814	NASE 14	T04026	3	NA
UGVR1802815	NASE 14	T04026	4	4
UGVR1802816	NASE 14	T04026	3	4
UGVR1802817	NASE 14	T04026	4	1
UGVR1802818	NASE 14	T04026	4	4
UGVR1802819	NASE 14	T04026	4	4
UGVR1802821	NASE 14	T04026	3	5
UGVR1802822	NASE 14	T04026	4	3
UGVR1803001	NASE 19	T04026	1	1
UGVR1803002	NASE 19	T04026	1	1
UGVR1803003	NASE 19	T04026	1	1
UGVR1803004	NASE 19	T04026	1	1
UGVR1803005	NASE 19	T04026	1	1
UGVR1803006	NASE 19	T04026	1	1
UGVR1803007	NASE 19	T04026	1	4
UGVR1803008	NASE 19	T04026	1	3
UGVR1803009	NASE 19	T04026	3	1
UGVR1803010	NASE 19	T04026	1	1
UGVR1803011	NASE 19	T04026	1	1
UGVR1803012	NASE 19	T04026	1	1
UGVR1803013	NASE 19	T04026	3	1
UGVR1803014	NASE 19	T04026	1	1
UGVR1803015	NASE 19	T04026	1	3
UGVR1803016	NASE 19	T04026	1	4
UGVR1803017	NASE 19	T04026	1	1
UGVR1803018	NASE 19	T04026	4	NA
UGVR1803019	NASE 19	T04026	1	1
UGVR1803020	NASE 19	T04026	1	4
UGVR1803021	NASE 19	T04026	1	1
UGVR1803022	NASE 19	T04026	1	1
UGVR1803023	NASE 19	T04026	1	4
UGVR1803024	NASE 19	T04026	1	1
UGVR1803025	NASE 19	T04026	1	1
UGVR1803026	NASE 19	T04026	1	NA
UGVR1803027	NASE 19	T04026	4	1
UGVR1803028	NASE 19	T04026	3	1
UGVR1803029	NASE 19	T04026	3	3
UGVR1803030	NASE 19	T04026	1	1
UGVR1803031	NASE 19	T04026	1	1
UGVR1803032	NASE 19	T04026	1	2
UGVR1803033	NASE 19	T04026	1	1
UGVR1803034	NASE 19	T04026	1	1
UGVR1803035	NASE 19	T04026	3	1
UGVR1803036	NASE 19	T04026	1	1
UGVR1803037	NASE 19	T04026	4	1
UGVR1803038	NASE 19	T04026	1	1
UGVR1803039	NASE 19	T04026	1	1
UGVR1803040	NASE 19	T04026	1	1
UGVR1803041	NASE 19	T04026	1	1
UGVR1803042	NASE 19	T04026	1	NA
UGVR1803043	NASE 19	T04026	1	NA
UGVR1803044	NASE 19	T04026	1	1
UGVR1803045	NASE 19	T04026	1	4
UGVR1803046	NASE 19	T04026	1	1
UGVR1803047	NASE 19	T04026	1	1
UGVR1803048	NASE 19	T04026	1	3
UGVR1803049	NASE 19	T04026	1	NA
UGVR1803050	NASE 19	T04026	4	1
UGVR1803051	NASE 19	T04026	1	4
UGVR1803052	NASE 19	T04026	1	1
UGVR1803053	NASE 19	T04026	3	4
UGVR1803054	NASE 19	T04026	4	3
UGVR1803055	NASE 19	T04026	4	1
UGVR1803056	NASE 19	T04026	1	1
UGVR1803057	NASE 19	T04026	3	1
UGVR1803058	NASE 19	T04026	1	1
UGVR1803059	NASE 19	T04026	1	1
UGVR1803060	NASE 19	T04026	1	1
UGVR1803061	NASE 19	T04026	1	1
UGVR1803062	NASE 19	T04026	3	1
UGVR1803063	NASE 19	T04026	1	1
UGVR1803063	NASE 19	T04026	1	1
UGVR1803064	NASE 19	T04026	1	1
UGVR1803065	NASE 19	T04026	3	4
UGVR1803066	NASE 19	T04026	1	1
UGVR1803067	NASE 19	T04026	1	NA
UGVR1803068	NASE 19	T04026	1	2
UGVR1803069	NASE 19	T04026	1	1
UGVR1803070	NASE 19	T04026	3	1
UGVR1803071	NASE 19	T04026	1	1
UGVR1803072	NASE 19	T04026	1	3
UGVR1803073	NASE 19	T04026	1	1
UGVR1803074	NASE 19	T04026	3	NA
UGVR1803075	NASE 19	T04026	1	1
UGVR1803076	NASE 19	T04026	1	1
UGVR1803077	NASE 19	T04026	1	1
UGVR1803077	NASE 19	T04026	1	1
UGVR1803078	NASE 19	T04026	1	4
UGVR1803079	NASE 19	T04026	1	1
UGVR1803080	NASE 19	T04026	1	1
UGVR1803081	NASE 19	T04026	1	1
UGVR1803082	NASE 19	T04026	1	1
UGVR1803083	NASE 19	T04026	1	1
UGVR1803084	NASE 19	T04026	1	1
UGVR1803085	NASE 19	T04026	1	3
UGVR1803086	NASE 19	T04026	1	1
UGVR1803087	NASE 19	T04026	1	1
UGVR1803088	NASE 19	T04026	4	NA
UGVR1803089	NASE 19	T04026	4	1
UGVR1803090	NASE 19	T04026	1	1
UGVR1803091	NASE 19	T04026	1	1
UGVR1803092	NASE 19	T04026	1	4
UGVR1803093	NASE 19	T04026	1	1
UGVR1803094	NASE 19	T04026	2	1
UGVR1803095	NASE 19	T04026	3	4
UGVR1803096	NASE 19	T04026	1	1
UGVR1803097	NASE 19	T04026	1	3
UGVR1803098	NASE 19	T04026	1	1
UGVR1803099	NASE 19	T04026	3	4
UGVR1803100	NASE 19	T04026	1	1
UGVR1803101	NASE 19	T04026	3	2
UGVR1803102	NASE 19	T04026	3	1
UGVR1803103	NASE 19	T04026	1	3
UGVR1803104	NASE 19	T04026	1	1
UGVR1803105	NASE 19	T04026	1	1
UGVR1803106	NASE 19	T04026	1	1
UGVR1803107	NASE 19	T04026	1	1
UGVR1803108	NASE 19	T04026	3	4
UGVR1803109	NASE 19	T04026	1	4
UGVR1803110	NASE 19	T04026	1	1
UGVR1803111	NASE 19	T04026	1	1
UGVR1803112	NASE 19	T04026	1	NA
UGVR1803113	NASE 19	T04026	4	1
UGVR1803114	NASE 19	T04026	1	4
UGVR1803115	NASE 19	T04026	3	NA
UGVR1803116	NASE 19	T04026	1	1
UGVR1803117	NASE 19	T04026	1	NA
UGVR1803118	NASE 19	T04026	1	3
UGVR1803119	NASE 19	T04026	4	3
UGVR1803120	NASE 19	T04026	4	1
UGVR1803121	NASE 19	T04026	1	1
UGVR1803122	NASE 19	T04026	1	1
UGVR1803123	NASE 19	T04026	1	4
UGVR1803124	NASE 19	T04026	4	1
UGVR1803125	NASE 19	T04026	1	1
UGVR1803126	NASE 19	T04026	1	1
UGVR1803128	NASE 19	T04026	1	3
UGVR1803129	NASE 19	T04026	1	4
UGVR1803130	NASE 19	T04026	1	1
UGVR1803131	NASE 19	T04026	1	3
UGVR1803132	NASE 19	T04026	1	1
UGVR1803133	NASE 19	T04026	1	1
UGVR1803134	NASE 19	T04026	1	1
UGVR1803135	NASE 19	T04026	3	1
UGVR1803136	NASE 19	T04026	1	1
UGVR1803137	NASE 19	T04026	1	1
UGVR1803138	NASE 19	T04026	1	1
UGVR1803139	NASE 19	T04026	1	2
UGVR1803140	NASE 19	T04026	1	1
UGVR1803141	NASE 19	T04026	3	1
UGVR1803142	NASE 19	T04026	1	1
UGVR1803143	NASE 19	T04026	1	4
UGVR1803144	NASE 19	T04026	1	1
UGVR1803145	NASE 19	T04026	1	2
UGVR1803146	NASE 19	T04026	1	1
UGVR1803147	NASE 19	T04026	1	1
UGVR1803148	NASE 19	T04026	1	1
UGVR1803149	NASE 19	T04026	4	4
UGVR1803150	NASE 19	T04026	1	1
UGVR1803151	NASE 19	T04026	1	1
UGVR1803152	NASE 19	T04026	1	1
UGVR1803153	NASE 19	T04026	1	1
UGVR1803154	NASE 19	T04026	1	1
UGVR1803155	NASE 19	T04026	5	NA
UGVR1803156	NASE 19	T04026	4	4
UGVR1803157	NASE 19	T04026	1	4
UGVR1803158	NASE 19	T04026	1	1
UGVR1803159	NASE 19	T04026	1	1
UGVR1803160	NASE 19	T04026	5	NA
UGVR1803161	NASE 19	T04026	4	4
UGVR1803162	NASE 19	T04026	3	4
UGVR1803163	NASE 19	T04026	1	1
UGVR1803164	NASE 19	T04026	1	3
UGVR1803165	NASE 19	T04026	1	1
UGVR1803166	NASE 19	T04026	3	1
UGVR1803167	NASE 19	T04026	4	4
UGVR1803168	NASE 19	T04026	1	1
UGVR1803169	NASE 19	T04026	1	1
UGVR1803170	NASE 19	T04026	3	1
UGVR1803171	NASE 19	T04026	4	3
UGVR1803172	NASE 19	T04026	1	1
UGVR1803173	NASE 19	T04026	1	1
UGVR1803174	NASE 19	T04026	1	1
UGVR1803175	NASE 19	T04026	1	3
UGVR1803176	NASE 19	T04026	1	3
UGVR1803177	NASE 19	T04026	2	1
UGVR1803178	NASE 19	T04026	1	1
UGVR1803179	NASE 19	T04026	1	2
UGVR1803180	NASE 19	T04026	1	1
UGVR1803181	NASE 19	T04026	1	NA
UGVR1803182	NASE 19	T04026	1	1
UGVR1803183	NASE 19	T04026	1	1
UGVR1803184	NASE 19	T04026	3	NA
UGVR1803185	NASE 19	T04026	1	1
UGVR1803186	NASE 19	T04026	1	3
UGVR1803187	NASE 19	T04026	3	3
UGVR1803188	NASE 19	T04026	1	1
UGVR1803189	NASE 19	T04026	1	1
UGVR1803190	NASE 19	T04026	1	1
UGVR1803191	NASE 19	T04026	1	NA
UGVR1803192	NASE 19	T04026	1	1
UGVR1803193	NASE 19	T04026	1	2
UGVR1803194	NASE 19	T04026	1	1
UGVR1803195	NASE 19	T04026	1	1
UGVR1803196	NASE 19	T04026	1	1
UGVR1803197	NASE 19	T04026	1	1
UGVR1803198	NASE 19	T04026	3	2
UGVR1803199	NASE 19	T04026	5	NA
UGVR1803200	NASE 19	T04026	3	1
UGVR1803201	NASE 19	T04026	3	2
UGVR1803202	NASE 19	T04026	1	1
UGVR1803203	NASE 19	T04026	3	4
UGVR1803204	NASE 19	T04026	4	4
UGVR1803205	NASE 19	T04026	4	4
UGVR1803206	NASE 19	T04026	3	4
UGVR1803207	NASE 19	T04026	3	4
UGVR1803208	NASE 19	T04026	3	4
UGVR1803209	NASE 19	T04026	3	NA
UGVR1803210	NASE 19	T04026	3	5
UGVR1803211	NASE 19	T04026	4	4
UGVR1803212	NASE 19	T04026	3	5
UGVR1803213	NASE 19	T04026	3	4
UGVR1803214	NASE 19	T04026	3	4
UGVR1803215	NASE 19	T04026	3	4
UGVR1803216	NASE 19	T04026	4	5
UGVR1803217	NASE 19	T04026	4	5
UGVR1803220	NASE 19	T04026	4	4
UGVR1803221	NASE 19	T04026	4	5
UGVR1803222	NASE 19	T04026	1	2
UGVR1803223	NASE 19	T04026	3	5
UGVR1803224	NASE 19	T04026	4	4
UGVR1803225	NASE 19	T04026	4	5
UGVR1803226	NASE 19	T04026	3	3
UGVR1803227	NASE 19	T04026	4	4
UGVR1803228	NASE 19	T04026	4	5
UGVR1803229	NASE 19	T04026	4	5
UGVR1803230	NASE 19	T04026	3	5
UGVR1803231	NASE 19	T04026	4	5
UGVR1803232	NASE 19	T04026	5	5
UGVR1803233	NASE 19	T04026	4	5
UGVR1803234	NASE 19	T04026	4	5
UGVR1803235	NASE 19	T04026	4	5
UGVR1803236	NASE 19	T04026	4	NA
UGVR1803237	NASE 19	T04026	3	5
UGVR1803238	NASE 19	T04026	3	5
UGVR1803239	NASE 19	T04026	3	5
UGVR1803240	NASE 19	T04026	5	5
UGVR1803241	NASE 19	T04026	3	5
UGVR1803242	NASE 19	T04026	3	5
UGVR1803243	NASE 19	T04026	4	5
UGVR1803244	NASE 19	T04026	4	5
UGVR1803245	NASE 19	T04026	4	5
UGVR1803246	NASE 19	T04026	3	5
UGVR1803247	NASE 19	T04026	4	5
UGVR1803248	NASE 19	T04026	4	5
UGVR1803249	NASE 19	T04026	4	5
UGVR1803250	NASE 19	T04026	4	5
UGVR1803251	NASE 19	T04026	4	5
UGVR1803252	NASE 19	T04026	4	5
UGVR1803253	NASE 19	T04026	4	NA
UGVR1803254	NASE 19	T04026	3	3
UGVR1803255	NASE 19	T04026	4	4
UGVR1803256	NASE 19	T04026	3	5
UGVR1803257	NASE 19	T04026	4	5
UGVR1803258	NASE 19	T04026	3	5
UGVR1803259	NASE 19	T04026	4	5
UGVR1803260	NASE 19	T04026	4	5
UGVR1803261	NASE 19	T04026	4	5
UGVR1803262	NASE 19	T04026	5	5
UGVR1803263	NASE 19	T04026	3	4
UGVR1803264	NASE 19	T04026	4	4
UGVR1803265	NASE 19	T04026	3	3
UGVR1803266	NASE 19	T04026	3	5
UGVR1803267	NASE 19	T04026	4	4
UGVR1803268	NASE 19	T04026	1	1
UGVR1803269	NASE 19	T04026	4	5
UGVR1803270	NASE 19	T04026	4	4
UGVR1803271	NASE 19	T04026	5	5
UGVR1803272	NASE 19	T04026	3	NA
UGVR1803273	NASE 19	T04026	4	5
UGVR1803274	NASE 19	T04026	4	5
UGVR1803275	NASE 19	T04026	4	4
UGVR1803276	NASE 19	T04026	4	5
UGVR1803278	NASE 19	T04026	4	4
UGVR1803279	NASE 19	T04026	3	5
UGVR1803283	NASE 19	T04026	4	5
UGVR1803284	NASE 19	T04026	4	5
UGVR1803285	NASE 19	T04026	3	4
UGVR1803286	NASE 19	T04026	3	5
UGVR1803287	NASE 19	T04026	3	4
UGVR1803288	NASE 19	T04026	4	4
UGVR1803288	NASE 19	T04026	4	1
UGVR1803289	NASE 19	T04026	4	5
UGVR1803290	NASE 19	T04026	3	5
UGVR1803291	NASE 19	T04026	3	5
UGVR1803292	NASE 19	T04026	3	5
UGVR1803293	NASE 19	T04026	4	5
UGVR1803294	NASE 19	T04026	3	5
UGVR1803295	NASE 19	T04026	4	5
UGVR1803296	NASE 19	T04026	3	5
UGVR1803297	NASE 19	T04026	4	4
UGVR1803298	NASE 19	T04026	4	5
UGVR1803299	NASE 19	T04026	3	5
UGVR1803300	NASE 19	T04026	5	5
UGVR1803301	NASE 19	T04026	4	5
UGVR1803302	NASE 19	T04026	4	5
UGVR1803303	NASE 19	T04026	4	5
UGVR1803304	NASE 19	T04026	4	4
UGVR1803305	NASE 19	T04026	4	5
UGVR1803307	NASE 19	T04026	3	5
UGVR1803308	NASE 19	T04026	3	5
UGVR1803309	NASE 19	T04026	5	5
UGVR1803310	NASE 19	T04026	5	5
UGVR1803311	NASE 19	T04026	3	5
UGVR1803312	NASE 19	T04026	3	5
UGVR1803313	NASE 19	T04026	4	5
UGVR1803314	NASE 19	T04026	4	5
UGVR1803315	NASE 19	T04026	1	1
UGVR1803316	NASE 19	T04026	1	1
UGVR1803317	NASE 19	T04026	1	1
UGVR1803318	NASE 19	T04026	4	3
UGVR1803319	NASE 19	T04026	3	1
UGVR1803320	NASE 19	T04026	3	1
UGVR1803321	NASE 19	T04026	4	NA
UGVR1803322	NASE 19	T04026	1	1
UGVR1803324	NASE 19	T04026	4	5
UGVR1803325	NASE 19	T04026	1	1
UGVR1803326	NASE 19	T04026	1	1
UGVR1803327	NASE 19	T04026	1	1
UGVR1803328	NASE 19	T04026	3	1
UGVR1803329	NASE 19	T04026	1	1
UGVR1803330	NASE 19	T04026	1	1
UGVR1803331	NASE 19	T04026	3	5
UGVR1803332	NASE 19	T04026	1	1
UGVR1803334	NASE 19	T04026	1	1
UGVR1803335	NASE 19	T04026	4	4
UGVR1803336	NASE 19	T04026	1	1
UGVR1803337	NASE 19	T04026	1	1
UGVR1803338	NASE 19	T04026	1	NA
UGVR1803339	NASE 19	T04026	1	1
UGVR1803340	NASE 19	T04026	4	3
UGVR1803341	NASE 19	T04026	1	1
UGVR1803342	NASE 19	T04026	1	1
UGVR1803343	NASE 19	T04026	1	1
UGVR1803344	NASE 19	T04026	1	1
UGVR1803345	NASE 19	T04026	1	1
UGVR1803346	NASE 19	T04026	1	1
UGVR1803347	NASE 19	T04026	4	4
UGVR1803348	NASE 19	T04026	1	1
UGVR1803349	NASE 19	T04026	1	1
UGVR1803350	NASE 19	T04026	1	1
UGVR1803351	NASE 19	T04026	1	NA
UGVR1803352	NASE 19	T04026	3	5
UGVR1803353	NASE 19	T04026	1	1
UGVR1803354	NASE 19	T04026	4	3
UGVR1803355	NASE 19	T04026	1	1
UGVR1803356	NASE 19	T04026	1	1
UGVR1803358	NASE 19	T04026	1	1
UGVR1803359	NASE 19	T04026	1	1
UGVR1803360	NASE 19	T04026	5	4
UGVR1803361	NASE 19	T04026	1	1
UGVR1803362	NASE 19	T04026	1	1
UGVR1803363	NASE 19	T04026	5	3
UGVR1803364	NASE 19	T04026	1	1
UGVR1803365	NASE 19	T04026	1	1
UGVR1803366	NASE 19	T04026	1	1
UGVR1803367	NASE 19	T04026	1	NA
UGVR1803368	NASE 19	T04026	1	1
UGVR1803369	NASE 19	T04026	1	NA
UGVR1803370	NASE 19	T04026	1	1
UGVR1803371	NASE 19	T04026	1	3
UGVR1803372	NASE 19	T04026	1	1
UGVR1803373	NASE 19	T04026	1	1
UGVR1803374	NASE 19	T04026	4	5
UGVR1803375	NASE 19	T04026	3	5
UGVR1803376	NASE 19	T04026	1	NA
UGVR1803377	NASE 19	T04026	1	NA
UGVR1803378	NASE 19	T04026	4	3
UGVR1803379	NASE 19	T04026	3	3
UGVR1803380	NASE 19	T04026	1	1
UGVR1803382	NASE 19	T04026	3	3
UGVR1803383	NASE 19	T04026	1	1
UGVR1803384	NASE 19	T04026	1	5
UGVR1803385	NASE 19	T04026	4	5
UGVR1803386	NASE 19	T04026	1	5
UGVR1803387	NASE 19	T04026	1	1
UGVR1803388	NASE 19	T04026	1	1
UGVR1803389	NASE 19	T04026	1	1
UGVR1803390	NASE 19	T04026	1	1
UGVR1803391	NASE 19	T04026	1	1
UGVR1803392	NASE 19	T04026	4	4
UGVR1803393	NASE 19	T04026	1	1
UGVR1803394	NASE 19	T04026	1	1
UGVR1803395	NASE 19	T04026	1	1
UGVR1803396	NASE 19	T04026	1	1
UGVR1803397	NASE 19	T04026	1	1
UGVR1803398	NASE 19	T04026	1	1
UGVR1803399	NASE 19	T04026	1	1
UGVR1803400	NASE 19	T04026	1	1
UGVR1803401	NASE 19	T04026	4	4
UGVR1803402	NASE 19	T04026	1	1
UGVR1803403	NASE 19	T04026	4	4
UGVR1803404	NASE 19	T04026	1	1
UGVR1803405	NASE 19	T04026	1	1
UGVR1803406	NASE 19	T04026	1	1
UGVR1803407	NASE 19	T04026	1	1
UGVR1803408	NASE 19	T04026	1	1
UGVR1803409	NASE 19	T04026	3	4
UGVR1803410	NASE 19	T04026	3	3
UGVR1803411	NASE 19	T04026	4	3
UGVR1803412	NASE 19	T04026	1	1
UGVR1803413	NASE 19	T04026	3	3
UGVR1803414	NASE 19	T04026	1	1
UGVR1803415	NASE 19	T04026	1	3
UGVR1803416	NASE 19	T04026	1	1
UGVR1803417	NASE 19	T04026	1	2
UGVR1803418	NASE 19	T04026	4	4
UGVR1803419	NASE 19	T04026	1	1
UGVR1803420	NASE 19	T04026	1	1
UGVR1803421	NASE 19	T04026	1	1
UGVR1803422	NASE 19	T04026	1	1
UGVR1803423	NASE 19	T04026	1	1
UGVR1803424	NASE 19	T04026	1	1
UGVR1803425	NASE 19	T04026	3	NA
UGVR1803426	NASE 19	T04026	1	1
UGVR1803427	NASE 19	T04026	1	1
UGVR1803428	NASE 19	T04026	1	1
UGVR1803429	NASE 19	T04026	5	NA
UGVR1803430	NASE 19	T04026	1	1
UGVR1803431	NASE 19	T04026	3	3
UGVR1803432	NASE 19	T04026	1	1
UGVR1803433	NASE 19	T04026	1	1
UGVR1803434	NASE 19	T04026	1	1
UGVR1803435	NASE 19	T04026	1	1
UGVR1803436	NASE 19	T04026	3	4
UGVR1803437	NASE 19	T04026	4	5
UGVR1803438	NASE 19	T04026	4	4
UGVR1803439	NASE 19	T04026	1	1
UGVR1803440	NASE 19	T04026	1	1
UGVR1803441	NASE 19	T04026	1	1
UGVR1803442	NASE 19	T04026	1	1
UGVR1803443	NASE 19	T04026	1	NA
UGVR1803444	NASE 19	T04026	4	5
UGVR1803445	NASE 19	T04026	3	4
UGVR1803446	NASE 19	T04026	3	1
UGVR1803447	NASE 19	T04026	1	1
UGVR1803448	NASE 19	T04026	1	1
UGVR1803449	NASE 19	T04026	1	1
UGVR1803450	NASE 19	T04026	1	1
UGVR1803451	NASE 19	T04026	1	1
UGVR1803452	NASE 19	T04026	1	1
UGVR1803453	NASE 19	T04026	1	1
UGVR1803454	NASE 19	T04026	1	1
UGVR1803455	NASE 19	T04026	3	3
UGVR1803456	NASE 19	T04026	3	3
UGVR1803457	NASE 19	T04026	1	1
UGVR1803458	NASE 19	T04026	1	1
UGVR1803459	NASE 19	T04026	1	1
UGVR1803460	NASE 19	T04026	1	1
UGVR1803461	NASE 19	T04026	1	3
UGVR1803462	NASE 19	T04026	3	NA
UGVR1803463	NASE 19	T04026	1	1
UGVR1803464	NASE 19	T04026	1	1
UGVR1803465	NASE 19	T04026	1	1
UGVR1803466	NASE 19	T04026	3	5
UGVR1803467	NASE 19	T04026	1	1
UGVR1803468	NASE 19	T04026	1	1
UGVR1803469	NASE 19	T04026	1	1
UGVR1803470	NASE 19	T04026	1	1
UGVR1803471	NASE 19	T04026	1	3
UGVR1803472	NASE 19	T04026	1	1
UGVR1803473	NASE 19	T04026	1	1
UGVR1803474	NASE 19	T04026	1	1
UGVR1803475	NASE 19	T04026	1	NA
UGVR1803476	NASE 19	T04026	1	1
UGVR1803477	NASE 19	T04026	1	1
UGVR1803478	NASE 19	T04026	1	1
UGVR1803479	NASE 19	T04026	1	1
UGVR1803480	NASE 19	T04026	1	1
UGVR1803481	NASE 19	T04026	1	NA
UGVR1803483	NASE 19	T04026	1	1
UGVR1803484	NASE 19	T04026	3	5
UGVR1803485	NASE 19	T04026	1	NA
UGVR1803486	NASE 19	T04026	1	1
UGVR1803487	NASE 19	T04026	1	1
UGVR1803488	NASE 19	T04026	1	NA
UGVR1803489	NASE 19	T04026	1	1
UGVR1803490	NASE 19	T04026	1	NA
UGVR1803491	NASE 19	T04026	1	1
UGVR1803492	NASE 19	T04026	1	1
UGVR1803493	NASE 19	T04026	4	3
UGVR1803494	NASE 19	T04026	1	1
UGVR1803495	NASE 19	T04026	4	3
UGVR1803496	NASE 19	T04026	1	1
UGVR1803497	NASE 19	T04026	1	1
UGVR1803498	NASE 19	T04026	1	1
UGVR1803499	NASE 19	T04026	4	NA
UGVR1803500	NASE 19	T04026	1	1
UGVR1803501	NASE 19	T04026	1	1
UGVR1803502	NASE 19	T04026	3	3
UGVR1803504	NASE 19	T04026	1	1
UGVR1803507	NASE 19	T04026	1	1
UGVR1803508	NASE 19	T04026	4	5
UGVR1803509	NASE 19	T04026	3	5
UGVR1803511	NASE 19	T04026	4	5
UGVR1803512	NASE 19	T04026	3	4
UGVR1803513	NASE 19	T04026	3	NA
UGVR1803514	NASE 19	T04026	3	3
UGVR1803515	NASE 19	T04026	4	5
UGVR1803516	NASE 19	T04026	1	5
UGVR1803517	NASE 19	T04026	4	5
UGVR1803518	NASE 19	T04026	4	NA
UGVR1803519	NASE 19	T04026	3	NA
UGVR1803521	NASE 19	T04026	4	NA
UGVR1803522	NASE 19	T04026	3	NA
UGVR1803523	NASE 19	T04026	3	NA
UGVR1803524	NASE 19	T04026	4	5
UGVR1803525	NASE 19	T04026	4	4
UGVR1803526	NASE 19	T04026	3	1
UGVR1803527	NASE 19	T04026	4	NA
UGVR1803528	NASE 19	T04026	4	4
UGVR1803529	NASE 19	T04026	4	5
UGVR1803531	NASE 19	T04026	4	4
UGVR1803532	NASE 19	T04026	1	1
UGVR1803533	NASE 19	T04026	4	1
UGVR1803534	NASE 19	T04026	5	5
UGVR1803535	NASE 19	T04026	4	1
UGVR1803537	NASE 19	T04026	4	5
UGVR1803538	NASE 19	T04026	3	5
UGVR1803540	NASE 19	T04026	3	3
UGVR1803541	NASE 19	T04026	3	3
UGVR1803542	NASE 19	T04026	3	4
UGVR1803543	NASE 19	T04026	3	1
UGVR1803544	NASE 19	T04026	4	NA
UGVR1803545	NASE 19	T04026	3	3
UGVR1803546	NASE 19	T04026	3	5
UGVR1803547	NASE 19	T04026	4	5
UGVR1803548	NASE 19	T04026	4	5
UGVR1803549	NASE 19	T04026	3	3
UGVR1803550	NASE 19	T04026	4	4
UGVR1803551	NASE 19	T04026	3	4
UGVR1803552	NASE 19	T04026	3	5
UGVR1803553	NASE 19	T04026	4	4
UGVR1803554	NASE 19	T04026	4	4
UGVR1803556	NASE 19	T04026	3	5
UGVR1803558	NASE 19	T04026	4	4
UGVR1803559	NASE 19	T04026	4	5
UGVR1803560	NASE 19	T04026	4	5
UGVR1803561	NASE 19	T04026	4	NA
UGVR1803562	NASE 19	T04026	4	4
UGVR1803563	NASE 19	T04026	4	NA
UGVR1803564	NASE 19	T04026	4	4
UGVR1803565	NASE 19	T04026	3	5
UGVR1803566	NASE 19	T04026	4	5
UGVR1803567	NASE 19	T04026	4	5
UGVR1803568	NASE 19	T04026	4	5
UGVR1803569	NASE 19	T04026	3	5
UGVR1803570	NASE 19	T04026	3	4
UGVR1803571	NASE 19	T04026	4	5
UGVR1803572	NASE 19	T04026	4	4
UGVR1803573	NASE 19	T04026	3	5
UGVR1803574	NASE 19	T04026	4	4
UGVR1803575	NASE 19	T04026	4	3
UGVR1803577	NASE 19	T04026	4	4
UGVR1803578	NASE 19	T04026	4	5
UGVR1803579	NASE 19	T04026	4	5
UGVR1803580	NASE 19	T04026	4	5
UGVR1803581	NASE 19	T04026	4	4
UGVR1803582	NASE 19	T04026	3	5
UGVR1803583	NASE 19	T04026	3	NA
UGVR1803584	NASE 19	T04026	3	3
UGVR1803585	NASE 19	T04026	4	5
UGVR1803586	NASE 19	T04026	4	5
UGVR1803587	NASE 19	T04026	4	5
UGVR1803588	NASE 19	T04026	4	5
UGVR1803589	NASE 19	T04026	3	5
UGVR1803590	NASE 19	T04026	3	5
UGVR1803591	NASE 19	T04026	3	5
UGVR1803592	NASE 19	T04026	3	5
UGVR1803593	NASE 19	T04026	4	NA
UGVR1803594	NASE 19	T04026	3	5
UGVR1803595	NASE 19	T04026	4	5
UGVR1803596	NASE 19	T04026	4	5
UGVR1803597	NASE 19	T04026	4	5
UGVR1803598	NASE 19	T04026	3	5
UGVR1803599	NASE 19	T04026	4	4
UGVR1803600	NASE 19	T04026	4	4
UGVR1803601	NASE 19	T04026	3	5
UGVR1803602	NASE 19	T04026	4	4
UGVR1803603	NASE 19	T04026	1	5
UGVR1803604	NASE 19	T04026	3	5
UGVR1803605	NASE 19	T04026	4	4
UGVR1803606	NASE 19	T04026	3	5
UGVR1803607	NASE 19	T04026	3	5
UGVR1803608	NASE 19	T04026	4	5
UGVR1803609	NASE 19	T04026	4	5
UGVR1803610	NASE 19	T04026	3	5
UGVR1803611	NASE 19	T04026	3	5
UGVR1803612	NASE 19	T04026	3	4
UGVR1803613	NASE 19	T04026	4	5
UGVR1803615	NASE 19	T04026	3	5
UGVR1803616	NASE 19	T04026	3	1
UGVR1805001	TMS 98/0505	T04026	1	3
UGVR1805002	TMS 98/0505	T04026	1	1
UGVR1805003	TMS 98/0505	T04026	1	1
UGVR1805004	TMS 98/0505	T04026	1	2
UGVR1805005	TMS 98/0505	T04026	1	2
UGVR1805006	TMS 98/0505	T04026	4	4
UGVR1805007	TMS 98/0505	T04026	4	4
UGVR1805008	TMS 98/0505	T04026	1	1
UGVR1805009	TMS 98/0505	T04026	1	1
UGVR1805010	TMS 98/0505	T04026	1	2
UGVR1805011	TMS 98/0505	T04026	1	3
UGVR1805012	TMS 98/0505	T04026	1	1
UGVR1805013	TMS 98/0505	T04026	1	3
UGVR1805014	TMS 98/0505	T04026	4	4
UGVR1805015	TMS 98/0505	T04026	4	4
UGVR1805016	TMS 98/0505	T04026	3	3
UGVR1805017	TMS 98/0505	T04026	4	4
UGVR1805018	TMS 98/0505	T04026	1	NA
UGVR1805019	TMS 98/0505	T04026	1	1
UGVR1805020	TMS 98/0505	T04026	1	1
UGVR1805021	TMS 98/0505	T04026	3	1
UGVR1805022	TMS 98/0505	T04026	1	1
UGVR1805023	TMS 98/0505	T04026	1	1
UGVR1805024	TMS 98/0505	T04026	1	3
UGVR1805025	TMS 98/0505	T04026	1	NA
UGVR1805027	TMS 98/0505	T04026	3	3
UGVR1805028	TMS 98/0505	T04026	1	1
UGVR1805029	TMS 98/0505	T04026	1	NA
UGVR1805030	TMS 98/0505	T04026	1	3
UGVR1805031	TMS 98/0505	T04026	3	4
UGVR1806001	TME 204	T04026	1	4
UGVR1806002	TME 204	T04026	1	1
UGVR1806003	TME 204	T04026	1	1
UGVR1806004	TME 204	T04026	1	3
UGVR1806005	TME 204	T04026	1	1
UGVR1806006	TME 204	T04026	1	1
UGVR1807001	TME 14	T04046	1	3
UGVR1807002	TME 14	T04046	1	4
UGVR1807003	TME 14	T04046	1	1
UGVR1807004	TME 14	T04046	4	2
UGVR1807005	TME 14	T04046	1	1
UGVR1807007	TME 14	T04046	4	4
UGVR1807008	TME 14	T04046	4	3
UGVR1807009	TME 14	T04046	1	1
UGVR1807010	TME 14	T04046	4	2
UGVR1807011	TME 14	T04046	1	1
UGVR1807012	TME 14	T04046	1	1
UGVR1807013	TME 14	T04046	5	NA
UGVR1807014	TME 14	T04046	5	NA
UGVR1807015	TME 14	T04046	4	NA
UGVR1807016	TME 14	T04046	4	4
UGVR1807017	TME 14	T04046	3	4
UGVR1807018	TME 14	T04046	1	4
UGVR1807019	TME 14	T04046	5	NA
UGVR1807020	TME 14	T04046	3	4
UGVR1807021	TME 14	T04046	1	1
UGVR1807022	TME 14	T04046	1	2
UGVR1807023	TME 14	T04046	2	3
UGVR1807024	TME 14	T04046	4	5
UGVR1807025	TME 14	T04046	4	5
UGVR1807026	TME 14	T04046	5	4
UGVR1807027	TME 14	T04046	5	5
UGVR1807028	TME 14	T04046	4	5
UGVR1807029	TME 14	T04046	4	5
UGVR1807030	TME 14	T04046	3	5
UGVR1807031	TME 14	T04046	1	3
UGVR1807032	TME 14	T04046	4	5
UGVR1807033	TME 14	T04046	1	5
UGVR1807034	TME 14	T04046	1	3
UGVR1807035	TME 14	T04046	1	1
UGVR1807036	TME 14	T04046	1	1
UGVR1807037	TME 14	T04046	1	1
UGVR1807038	TME 14	T04046	1	1
UGVR1807039	TME 14	T04046	1	1
UGVR1807040	TME 14	T04046	4	5
UGVR1807041	TME 14	T04046	3	5
UGVR1807042	TME 14	T04046	1	1
UGVR1807043	TME 14	T04046	1	1
UGVR1807044	TME 14	T04046	3	5
UGVR1807045	TME 14	T04046	1	1
UGVR1807046	TME 14	T04046	1	1
UGVR1807047	TME 14	T04046	3	3
UGVR1807048	TME 14	T04046	1	1
UGVR1807049	TME 14	T04046	3	1
UGVR1807050	TME 14	T04046	4	3
UGVR1807051	TME 14	T04046	4	5
UGVR1807052	TME 14	T04046	4	5
UGVR1807053	TME 14	T04046	1	1
UGVR1807054	TME 14	T04046	1	1
UGVR1807055	TME 14	T04046	1	3
UGVR1807056	TME 14	T04046	3	4
UGVR1807057	TME 14	T04046	5	5
UGVR1807058	TME 14	T04046	4	5
UGVR1807059	TME 14	T04046	3	4
UGVR1808001	NASE 14	T04046	3	1
UGVR1808002	NASE 14	T04046	3	NA
UGVR1808003	NASE 14	T04046	1	3
UGVR1808004	NASE 14	T04046	1	1
UGVR1808005	NASE 14	T04046	1	1
UGVR1808006	NASE 14	T04046	3	1
UGVR1808007	NASE 14	T04046	1	3
UGVR1808008	NASE 14	T04046	1	NA
UGVR1808009	NASE 14	T04046	4	2
UGVR1808010	NASE 14	T04046	1	3
UGVR1808011	NASE 14	T04046	1	1
UGVR1808012	NASE 14	T04046	1	1
UGVR1808013	NASE 14	T04046	3	1
UGVR1808014	NASE 14	T04046	1	1
UGVR1808015	NASE 14	T04046	1	3
UGVR1808016	NASE 14	T04046	1	1
UGVR1808017	NASE 14	T04046	1	1
UGVR1808018	NASE 14	T04046	1	4
UGVR1808019	NASE 14	T04046	1	1
UGVR1808020	NASE 14	T04046	1	NA
UGVR1808021	NASE 14	T04046	4	1
UGVR1808022	NASE 14	T04046	4	3
UGVR1808023	NASE 14	T04046	4	1
UGVR1808024	NASE 14	T04046	3	4
UGVR1808025	NASE 14	T04046	3	2
UGVR1808026	NASE 14	T04046	1	2
UGVR1808027	NASE 14	T04046	1	1
UGVR1808028	NASE 14	T04046	1	4
UGVR1808029	NASE 14	T04046	1	1
UGVR1808030	NASE 14	T04046	1	1
UGVR1808031	NASE 14	T04046	4	1
UGVR1808032	NASE 14	T04046	1	4
UGVR1808033	NASE 14	T04046	4	4
UGVR1808034	NASE 14	T04046	1	1
UGVR1808035	NASE 14	T04046	1	4
UGVR1808036	NASE 14	T04046	1	1
UGVR1808037	NASE 14	T04046	4	5
UGVR1808038	NASE 14	T04046	1	4
UGVR1808039	NASE 14	T04046	3	3
UGVR1808040	NASE 14	T04046	5	1
UGVR1808041	NASE 14	T04046	1	3
UGVR1808042	NASE 14	T04046	1	1
UGVR1808043	NASE 14	T04046	4	NA
UGVR1808044	NASE 14	T04046	1	1
UGVR1808045	NASE 14	T04046	1	1
UGVR1808046	NASE 14	T04046	1	4
UGVR1808047	NASE 14	T04046	3	4
UGVR1808048	NASE 14	T04046	4	4
UGVR1808049	NASE 14	T04046	1	1
UGVR1808050	NASE 14	T04046	1	1
UGVR1808051	NASE 14	T04046	1	1
UGVR1808052	NASE 14	T04046	3	NA
UGVR1808053	NASE 14	T04046	1	4
UGVR1808054	NASE 14	T04046	1	1
UGVR1808055	NASE 14	T04046	1	1
UGVR1808056	NASE 14	T04046	3	NA
UGVR1808057	NASE 14	T04046	3	4
UGVR1808058	NASE 14	T04046	4	4
UGVR1808059	NASE 14	T04046	1	1
UGVR1808060	NASE 14	T04046	5	1
UGVR1808061	NASE 14	T04046	1	1
UGVR1808062	NASE 14	T04046	4	1
UGVR1808063	NASE 14	T04046	1	1
UGVR1808064	NASE 14	T04046	1	1
UGVR1808065	NASE 14	T04046	1	1
UGVR1808066	NASE 14	T04046	1	1
UGVR1808067	NASE 14	T04046	1	1
UGVR1808068	NASE 14	T04046	1	1
UGVR1808069	NASE 14	T04046	1	3
UGVR1808070	NASE 14	T04046	1	2
UGVR1808071	NASE 14	T04046	4	3
UGVR1808072	NASE 14	T04046	1	2
UGVR1808073	NASE 14	T04046	1	1
UGVR1808074	NASE 14	T04046	1	3
UGVR1808075	NASE 14	T04046	4	1
UGVR1808076	NASE 14	T04046	1	1
UGVR1808077	NASE 14	T04046	1	4
UGVR1808078	NASE 14	T04046	1	NA
UGVR1808079	NASE 14	T04046	1	3
UGVR1808080	NASE 14	T04046	1	4
UGVR1808081	NASE 14	T04046	1	1
UGVR1808082	NASE 14	T04046	3	3
UGVR1808083	NASE 14	T04046	1	4
UGVR1808084	NASE 14	T04046	3	3
UGVR1808085	NASE 14	T04046	4	1
UGVR1808086	NASE 14	T04046	1	1
UGVR1808087	NASE 14	T04046	1	5
UGVR1808088	NASE 14	T04046	1	1
UGVR1808089	NASE 14	T04046	1	1
UGVR1808090	NASE 14	T04046	1	NA
UGVR1808091	NASE 14	T04046	1	2
UGVR1808092	NASE 14	T04046	1	1
UGVR1808093	NASE 14	T04046	3	4
UGVR1808094	NASE 14	T04046	3	4
UGVR1808095	NASE 14	T04046	1	3
UGVR1808095	NASE 14	T04046	1	1
UGVR1808096	NASE 14	T04046	4	1
UGVR1808097	NASE 14	T04046	4	NA
UGVR1808098	NASE 14	T04046	1	3
UGVR1808099	NASE 14	T04046	4	NA
UGVR1808100	NASE 14	T04046	1	1
UGVR1808101	NASE 14	T04046	4	2
UGVR1808102	NASE 14	T04046	1	1
UGVR1808103	NASE 14	T04046	3	1
UGVR1808104	NASE 14	T04046	1	1
UGVR1808105	NASE 14	T04046	1	1
UGVR1808106	NASE 14	T04046	1	1
UGVR1808107	NASE 14	T04046	3	4
UGVR1808108	NASE 14	T04046	1	1
UGVR1808109	NASE 14	T04046	1	1
UGVR1808110	NASE 14	T04046	1	1
UGVR1808111	NASE 14	T04046	1	1
UGVR1808112	NASE 14	T04046	1	4
UGVR1808113	NASE 14	T04046	1	1
UGVR1808114	NASE 14	T04046	1	4
UGVR1808115	NASE 14	T04046	3	2
UGVR1808116	NASE 14	T04046	1	4
UGVR1808117	NASE 14	T04046	1	1
UGVR1808118	NASE 14	T04046	1	4
UGVR1808119	NASE 14	T04046	4	1
UGVR1808120	NASE 14	T04046	1	1
UGVR1808121	NASE 14	T04046	1	1
UGVR1808122	NASE 14	T04046	1	3
UGVR1808123	NASE 14	T04046	3	1
UGVR1808124	NASE 14	T04046	1	1
UGVR1808125	NASE 14	T04046	1	1
UGVR1808126	NASE 14	T04046	3	NA
UGVR1808127	NASE 14	T04046	1	1
UGVR1808128	NASE 14	T04046	1	3
UGVR1808129	NASE 14	T04046	1	1
UGVR1808130	NASE 14	T04046	1	1
UGVR1808131	NASE 14	T04046	1	1
UGVR1808132	NASE 14	T04046	1	4
UGVR1808133	NASE 14	T04046	1	3
UGVR1808134	NASE 14	T04046	3	3
UGVR1808135	NASE 14	T04046	3	NA
UGVR1808136	NASE 14	T04046	5	1
UGVR1808137	NASE 14	T04046	3	NA
UGVR1808138	NASE 14	T04046	1	1
UGVR1808139	NASE 14	T04046	4	NA
UGVR1808140	NASE 14	T04046	1	1
UGVR1808141	NASE 14	T04046	3	1
UGVR1808142	NASE 14	T04046	3	2
UGVR1808143	NASE 14	T04046	1	1
UGVR1808144	NASE 14	T04046	1	1
UGVR1808145	NASE 14	T04046	1	1
UGVR1808146	NASE 14	T04046	4	1
UGVR1808147	NASE 14	T04046	4	5
UGVR1808148	NASE 14	T04046	4	5
UGVR1808149	NASE 14	T04046	4	5
UGVR1808150	NASE 14	T04046	4	5
UGVR1808151	NASE 14	T04046	4	5
UGVR1808152	NASE 14	T04046	5	5
UGVR1808153	NASE 14	T04046	5	NA
UGVR1808154	NASE 14	T04046	3	5
UGVR1808155	NASE 14	T04046	4	5
UGVR1808156	NASE 14	T04046	3	3
UGVR1808157	NASE 14	T04046	4	4
UGVR1808158	NASE 14	T04046	5	5
UGVR1808159	NASE 14	T04046	4	5
UGVR1808160	NASE 14	T04046	4	5
UGVR1808161	NASE 14	T04046	4	5
UGVR1808162	NASE 14	T04046	5	5
UGVR1808163	NASE 14	T04046	4	4
UGVR1808164	NASE 14	T04046	4	4
UGVR1808165	NASE 14	T04046	4	5
UGVR1808166	NASE 14	T04046	4	4
UGVR1808167	NASE 14	T04046	4	5
UGVR1808168	NASE 14	T04046	4	5
UGVR1808169	NASE 14	T04046	4	4
UGVR1808170	NASE 14	T04046	4	5
UGVR1808171	NASE 14	T04046	4	5
UGVR1808172	NASE 14	T04046	3	4
UGVR1808173	NASE 14	T04046	3	5
UGVR1808174	NASE 14	T04046	4	1
UGVR1808175	NASE 14	T04046	1	1
UGVR1808176	NASE 14	T04046	3	5
UGVR1808177	NASE 14	T04046	1	1
UGVR1808178	NASE 14	T04046	3	3
UGVR1808179	NASE 14	T04046	3	4
UGVR1808180	NASE 14	T04046	1	1
UGVR1808181	NASE 14	T04046	4	4
UGVR1808182	NASE 14	T04046	3	5
UGVR1808183	NASE 14	T04046	1	1
UGVR1808184	NASE 14	T04046	4	5
UGVR1808185	NASE 14	T04046	1	1
UGVR1808186	NASE 14	T04046	1	1
UGVR1808187	NASE 14	T04046	1	1
UGVR1808188	NASE 14	T04046	1	1
UGVR1808189	NASE 14	T04046	1	1
UGVR1808190	NASE 14	T04046	4	3
UGVR1808191	NASE 14	T04046	1	1
UGVR1808192	NASE 14	T04046	1	1
UGVR1808193	NASE 14	T04046	3	4
UGVR1808194	NASE 14	T04046	4	4
UGVR1808195	NASE 14	T04046	4	4
UGVR1808196	NASE 14	T04046	3	5
UGVR1808197	NASE 14	T04046	4	4
UGVR1808198	NASE 14	T04046	3	5
UGVR1808199	NASE 14	T04046	1	1
UGVR1808200	NASE 14	T04046	1	1
UGVR1808201	NASE 14	T04046	4	3
UGVR1808202	NASE 14	T04046	4	5
UGVR1808203	NASE 14	T04046	4	5
UGVR1808204	NASE 14	T04046	1	1
UGVR1808205	NASE 14	T04046	3	4
UGVR1808206	NASE 14	T04046	1	1
UGVR1808207	NASE 14	T04046	1	1
UGVR1808208	NASE 14	T04046	3	5
UGVR1808209	NASE 14	T04046	1	NA
UGVR1808210	NASE 14	T04046	1	1
UGVR1808211	NASE 14	T04046	1	1
UGVR1808212	NASE 14	T04046	3	5
UGVR1808213	NASE 14	T04046	4	5
UGVR1808214	NASE 14	T04046	3	5
UGVR1808215	NASE 14	T04046	1	1
UGVR1808216	NASE 14	T04046	3	3
UGVR1808217	NASE 14	T04046	1	1
UGVR1808218	NASE 14	T04046	3	3
UGVR1808219	NASE 14	T04046	1	NA
UGVR1808220	NASE 14	T04046	4	5
UGVR1808221	NASE 14	T04046	1	3
UGVR1808222	NASE 14	T04046	1	3
UGVR1808223	NASE 14	T04046	1	5
UGVR1808224	NASE 14	T04046	1	1
UGVR1808225	NASE 14	T04046	1	1
UGVR1808226	NASE 14	T04046	3	5
UGVR1808227	NASE 14	T04046	1	1
UGVR1808228	NASE 14	T04046	1	1
UGVR1808229	NASE 14	T04046	1	1
UGVR1808230	NASE 14	T04046	1	1
UGVR1808231	NASE 14	T04046	1	1
UGVR1808232	NASE 14	T04046	4	3
UGVR1808233	NASE 14	T04046	3	5
UGVR1808234	NASE 14	T04046	3	4
UGVR1808235	NASE 14	T04046	3	4
UGVR1808236	NASE 14	T04046	3	4
UGVR1808237	NASE 14	T04046	1	1
UGVR1808238	NASE 14	T04046	1	1
UGVR1808239	NASE 14	T04046	4	4
UGVR1808242	NASE 14	T04046	1	1
UGVR1808243	NASE 14	T04046	1	1
UGVR1808244	NASE 14	T04046	1	1
UGVR1808245	NASE 14	T04046	1	1
UGVR1808246	NASE 14	T04046	3	4
UGVR1808247	NASE 14	T04046	1	1
UGVR1808248	NASE 14	T04046	1	NA
UGVR1808249	NASE 14	T04046	1	1
UGVR1808250	NASE 14	T04046	1	1
UGVR1808251	NASE 14	T04046	1	1
UGVR1808252	NASE 14	T04046	1	1
UGVR1808253	NASE 14	T04046	3	5
UGVR1808254	NASE 14	T04046	4	5
UGVR1808255	NASE 14	T04046	1	1
UGVR1808256	NASE 14	T04046	1	1
UGVR1808257	NASE 14	T04046	3	3
UGVR1808258	NASE 14	T04046	1	1
UGVR1808259	NASE 14	T04046	3	3
UGVR1808260	NASE 14	T04046	1	3
UGVR1808261	NASE 14	T04046	3	5
UGVR1808262	NASE 14	T04046	3	5
UGVR1808263	NASE 14	T04046	1	1
UGVR1808264	NASE 14	T04046	1	1
UGVR1808265	NASE 14	T04046	4	5
UGVR1808266	NASE 14	T04046	1	1
UGVR1808267	NASE 14	T04046	1	1
UGVR1808268	NASE 14	T04046	3	5
UGVR1808269	NASE 14	T04046	1	1
UGVR1808270	NASE 14	T04046	1	1
UGVR1808271	NASE 14	T04046	3	3
UGVR1808272	NASE 14	T04046	1	1
UGVR1808273	NASE 14	T04046	1	1
UGVR1808274	NASE 14	T04046	1	1
UGVR1808275	NASE 14	T04046	1	1
UGVR1808276	NASE 14	T04046	4	5
UGVR1808277	NASE 14	T04046	4	3
UGVR1808278	NASE 14	T04046	4	5
UGVR1808279	NASE 14	T04046	1	1
UGVR1808280	NASE 14	T04046	3	4
UGVR1808281	NASE 14	T04046	1	1
UGVR1808282	NASE 14	T04046	1	1
UGVR1808283	NASE 14	T04046	1	1
UGVR1808284	NASE 14	T04046	1	5
UGVR1808285	NASE 14	T04046	1	1
UGVR1808286	NASE 14	T04046	1	3
UGVR1808287	NASE 14	T04046	1	1
UGVR1808288	NASE 14	T04046	3	4
UGVR1808289	NASE 14	T04046	3	4
UGVR1808290	NASE 14	T04046	1	1
UGVR1808291	NASE 14	T04046	1	1
UGVR1808292	NASE 14	T04046	3	5
UGVR1808293	NASE 14	T04046	3	4
UGVR1808294	NASE 14	T04046	1	1
UGVR1808295	NASE 14	T04046	1	1
UGVR1808296	NASE 14	T04046	3	3
UGVR1808298	NASE 14	T04046	3	5
UGVR1808299	NASE 14	T04046	3	4
UGVR1808300	NASE 14	T04046	3	4
UGVR1808301	NASE 14	T04046	3	4
UGVR1808302	NASE 14	T04046	3	5
UGVR1808303	NASE 14	T04046	3	5
UGVR1808304	NASE 14	T04046	3	5
UGVR1808305	NASE 14	T04046	4	5
UGVR1808307	NASE 14	T04046	3	5
UGVR1808308	NASE 14	T04046	3	5
UGVR1808309	NASE 14	T04046	3	5
UGVR1808310	NASE 14	T04046	4	5
UGVR1808311	NASE 14	T04046	3	5
UGVR1808312	NASE 14	T04046	4	5
UGVR1808313	NASE 14	T04046	4	5
UGVR1808314	NASE 14	T04046	3	3
UGVR1808315	NASE 14	T04046	3	5
UGVR1808316	NASE 14	T04046	3	4
UGVR1808317	NASE 14	T04046	3	5
UGVR1808318	NASE 14	T04046	4	4
UGVR1808319	NASE 14	T04046	3	4
UGVR1808320	NASE 14	T04046	3	5
UGVR1808321	NASE 14	T04046	3	5
UGVR1808323	NASE 14	T04046	2	5
UGVR1808324	NASE 14	T04046	4	5
UGVR1808325	NASE 14	T04046	4	5
UGVR1808326	NASE 14	T04046	4	5
UGVR1808327	NASE 14	T04046	4	5
UGVR1808328	NASE 14	T04046	4	4
UGVR1808329	NASE 14	T04046	4	5
UGVR1808330	NASE 14	T04046	4	5
UGVR1808331	NASE 14	T04046	1	1
UGVR1808332	NASE 14	T04046	4	5
UGVR1809001	NASE 19	T04046	4	3
UGVR1809002	NASE 19	T04046	1	1
UGVR1809003	NASE 19	T04046	3	1
UGVR1809004	NASE 19	T04046	1	2
UGVR1809005	NASE 19	T04046	1	1
UGVR1809006	NASE 19	T04046	1	1
UGVR1809007	NASE 19	T04046	5	3
UGVR1809008	NASE 19	T04046	3	3
UGVR1809009	NASE 19	T04046	4	4
UGVR1809010	NASE 19	T04046	4	NA
UGVR1809011	NASE 19	T04046	1	1
UGVR1809012	NASE 19	T04046	1	4
UGVR1809013	NASE 19	T04046	1	1
UGVR1809014	NASE 19	T04046	1	1
UGVR1809015	NASE 19	T04046	3	3
UGVR1809016	NASE 19	T04046	1	1
UGVR1809017	NASE 19	T04046	1	1
UGVR1809018	NASE 19	T04046	3	2
UGVR1809019	NASE 19	T04046	4	4
UGVR1809020	NASE 19	T04046	1	NA
UGVR1809021	NASE 19	T04046	1	1
UGVR1809022	NASE 19	T04046	1	1
UGVR1809023	NASE 19	T04046	1	1
UGVR1809024	NASE 19	T04046	1	1
UGVR1809025	NASE 19	T04046	3	4
UGVR1809026	NASE 19	T04046	1	1
UGVR1809027	NASE 19	T04046	1	1
UGVR1809028	NASE 19	T04046	1	1
UGVR1809029	NASE 19	T04046	1	1
UGVR1809030	NASE 19	T04046	1	1
UGVR1809031	NASE 19	T04046	1	3
UGVR1809031	NASE 19	T04046	1	1
UGVR1809032	NASE 19	T04046	4	4
UGVR1809033	NASE 19	T04046	3	NA
UGVR1809034	NASE 19	T04046	4	3
UGVR1809035	NASE 19	T04046	1	1
UGVR1809036	NASE 19	T04046	1	1
UGVR1809037	NASE 19	T04046	1	1
UGVR1809038	NASE 19	T04046	1	1
UGVR1809039	NASE 19	T04046	1	4
UGVR1809040	NASE 19	T04046	1	1
UGVR1809041	NASE 19	T04046	3	3
UGVR1809042	NASE 19	T04046	1	1
UGVR1809043	NASE 19	T04046	1	1
UGVR1809044	NASE 19	T04046	1	2
UGVR1809045	NASE 19	T04046	3	4
UGVR1809046	NASE 19	T04046	4	3
UGVR1809047	NASE 19	T04046	1	1
UGVR1809048	NASE 19	T04046	1	1
[truncated: 1,175 more rows]
