# Supplementary material for: Mutations in DNA polymerase δ subunit 1 co-segregate with CMD2-type resistance to Cassava Mosaic Geminiviruses
Source: Nat Commun. 2022 Jul 7;13:3933. doi: 10.1038/s41467-022-31414-0 (PMC9262879; doi:10.1038/s41467-022-31414-0)
Supplement: Supplementary file 10 — Source Data [file 41467_2022_31414_MOESM10_ESM.zip › figure_data/Figure1+Figure2+SupFig4_data/plates_layout_1_11.txt]

plate	row	1	2	3	4	5	6	7	8	9	10	11	12
1	A	P1474	P1475	P1476	P1477	P1478	P1479	P1480	P1481	P1482	P1483	P001484	P001485
1	B	P001487	P001488	P1489	P001490	P1491	P1492	P1493	P1494	P1497	P001499	P001500	P1501
1	C	P001502	P1503	P1504	P1505	P1506	P001507	P1508	P001509	P001510	P001511	P1513	P001515
1	D	P1516	P001517	P1518	P1519	P1520	P1521	P001522	P1523	P001525	P001527	P001528	P001529
1	E	P1530	P001531	P001532	P1533	P001534	P1536	P001537	P001538	P001539	P1540	P001541	P001543
1	F	P1544	P001545	P001547	P001548	P1549	P001550	P1551	P1552	P1553	P001554	P1555	P001559
1	G	P1560	P1561	P000445	P001563	P001564	P001567	P001569	P001570	P1571	P001572	P000446	P001573
1	H	P001576	P1577	P1578	P1579	P001580	P1581	P000447	P1583	P001584	H2O	H2O	H2O
2	A	P001585	P1587	P1588	P1589	P001590	P001591	P1592	P000448	P001593	P1594	P1595	P1596
2	B	P001597	P001598	P1599	P001600	P1601	P1602	P1604	P1605	P1606	P001607	P1608	P1609
2	C	P001610	P001611	P1612	P001613	P001614	P1615	P001616	P1617	P001619	P001620	P1621	P1622
2	D	P000451	P001623	P001624	P1625	P1626	P1627	P001628	P001629	P1630	P001631	P001632	P1633
2	E	P1634	P1635	P1636	P001637	P001638	P1639	P1640	P001641	P001642	P000453	P001644	P001645
2	F	P1647	P1648	P001649	P1651	P1652	P1653	P001654	P1655	P1656	P1657	P001658	P001659
2	G	P001660	P1661	P1662	P001663	P001664	P001665	P1666	P1667	P001668	P1669	P001671	P1672
2	H	P000456	P001673	P1674	P001675	P1676	P001678	P001679	P1680	P1681	P1683	P1684	H2O
3	A	P001685	P1686	P001688	P1689	P1690	P001691	P1693	P1694	P1695	P001696	P001698	P001699
3	B	P001700	P001702	P1703	P1704	P001705	P1706	P001707	P1708	P1709	P1710	P001711	P1712
3	C	P1713	P1714	P001715	P1718	P001719	P001720	P1721	P001722	P1723	P1725	P001730	P1731
3	D	P1732	P001733	P001734	P001735	P1736	P1737	P1738	P1739	P1740	P1741	P1742	P1743
3	E	P001744	P001745	P1746	P1747	P001748	P001749	P001750	P001751	P1752	P001753	P001755	P1756
3	F	P001757	P1758	P1759	P1760	P001761	P001764	P1765	P001766	P1767	P1768	P001769	P1770
3	G	P1771	P1772	P1773	P001774	P001775	P001777	P1780	P001782	P000467	P001783	P001785	P1786
3	H	P1787	P001788	P1789	P001790	P001791	P001792	P001793	P001794	P001795	P001796	P1797	H2O
4	A	P001798	P1800	P1801	P001802	P000469	P1803	P1804	P001805	P001806	P001807	P001808	P001809
4	B	P001812	P1813	P001814	P001817	P001818	P001819	P001820	P001821	P000471	P1823	P001826	P1831
4	C	P1832	P1833	P001834	P001835	P1836	P001837	P1841	P1843	P1844	P001848	P1849	P1851
4	D	P001852	P001853	P1854	P001857	P1858	P1859	P1862	P000475	P001863	P001864	P001865	P001866
4	E	P001867	P1869	P1870	P1871	P001872	P000431	P1874	P1875	P1876	P1877	P001879	P1880
4	F	P1882	P001424	P001883	P001884	P1885	P1886	P1887	P001888	P1890	P1891	P1892	P1893
4	G	P1894	P001895	P1896	P001898	P1899	P1900	P1901	P1903	P1904	P1905	P001906	P001907
4	H	P001908	P1910	P001912	P001363	P001913	P1914	P1916	P1917	P001918	P001919	P1920	H2O
5	A	P1923	P1924	P001926	P1928	P001929	P001931	P001932	P001429	P1938	P1939	P1941	P1942
5	B	P001430	P001943	P1944	P001945	P001947	P1948	P001949	P001950	P1951	P1952	P001431	P001953
5	C	P1955	P1956	P1957	P001958	P001959	P001960	P1962	P001432	P1963	P001964	P001965	P1966
5	D	P001967	P001968	P001969	P001970	P001972	P1973	P001974	P1975	P1976	P001977	P001978	P1979
5	E	P001980	P1981	P1982	P001434	P001983	P1985	P001987	P1988	P1989	P001990	P001991	P1992
5	F	P001993	P1994	P001995	P1996	P1997	P001998	P001999	P002001	P2002	P2004	P2005	P2006
5	G	P2007	P002008	P2010	P002011	P002012	P001437	P2013	P2014	P002015	P2016	P2017	P002019
5	H	P002020	P2021	P2022	P002023	P002024	P2030	P2031	P001439	P2033	Nase14	TME204	H2O
6	A	P2034	P2035	P2036	P2037	P002040	P2041	P002042	P001440	P2043	P2044	P002045	P002046
6	B	P2047	P2048	P2049	P002050	P001441	P002053	P2054	P2056	P002057	P002058	P2059	P002060
6	C	P001442	P002063	P002064	P002065	P002066	P2067	P002068	P2070	P2071	P2072	P000433	P001443
6	D	P2073	P002074	P2077	P2078	P002079	P2080	P2081	P2082	P002083	P2084	P002086	P002087
6	E	P2089	P002090	P2091	P002092	P001445	P002093	P002094	P2095	P002096	P002097	P2099	P002100
6	F	P2101	P002102	P002105	P002107	P002108	P002110	P2111	P001447	P002113	P2114	P2116	P002117
6	G	P2118	P002119	P2120	P002121	P002122	P2124	P2125	P2127	P2129	P002130	P2131	P002132
6	H	P002134	P002135	P2136	P2137	P2138	P2139	P2140	P001450	P2142	P002143	P002144	H2O
7	A	P002146	P2148	P002149	P002150	P2151	P001451	P2154	P2155	P002158	P002159	P002160	P2161
7	B	P002162	P001452	P002163	P2164	P2165	P2166	P2168	P2169	P2170	P002172	P2173	P2174
7	C	P002175	P2176	P2177	P002179	P002181	P2182	P001454	P002184	P002185	P002186	P2187	P2188
7	D	P002191	P002192	P001455	P002194	P002196	P2198	P002200	P2201	P1456	P002203	P2273	P2274
7	E	P2275	P002276	P002277	P002278	P2279	P2280	P2281	P002282	P2284	P002285	P2286	P002287
7	F	P2288	P002290	P002291	P001458	P2292	P002295	P002297	P2298	P2299	P2301	P002302	P2303
7	G	P002304	P2305	P2308	P002309	P2310	P002311	P002315	P002316	P002317	P002318	P002319	P002321
7	H	P001461	P001462	P001463	P001467	P000202	P000203	P000204	P000206	P000207	P000208	P000209	H2O
8	A	P000211	P000212	P000213	P000215	P000216	P000217	P000218	P000220	P000221	P000222	P000223	P000224
8	B	P000226	P000228	P000229	P000232	P000233	P000234	P000235	P000236	P000238	P000241	P000242	P000243
8	C	P000244	P000247	P000248	P000250	P000251	P000254	P000255	P000256	P000257	P000258	P000259	P000260
8	D	P000261	P000262	P000263	P000264	P000265	P000266	P000267	P000268	P000270	P000271	P000273	P000274
8	E	P000276	P000278	P000279	P000280	P000282	P000283	P000286	P000287	P000290	P000291	P000857	P000858
8	F	P000859	P000860	P000861	P000862	P000863	P000864	P000865	P000866	P000867	P000868	P000869	P000870
8	G	P000871	P000872	P000873	P000874	P000875	P000876	P000877	P000878	P000879	P000881	P000882	P000883
8	H	P000884	P000885	P000886	P000887	P000889	P000891	P000893	P000894	P000895	P000896	P000897	H2O
9	A	P000898	P000899	P000900	P000901	P000902	P000904	P000906	P000907	P000908	P000909	P000910	P000911
9	B	P000912	P000913	P000914	P000915	P000916	P000917	P000918	P000919	P000920	P000921	P000922	P000923
9	C	P000924	P000925	P000926	P000928	P000930	P000931	P000932	P000933	P000934	P000935	P000936	P000937
9	D	P000938	P000939	P000940	P000942	P000943	P000944	P000945	P000946	P000947	P000948	P000949	P000950
9	E	P000951	P000952	P000953	P000954	P000955	P000956	P000957	P000960	P000961	P000962	P000963	P000965
9	F	P000966	P000967	P000968	P000969	P000971	P000972	P000973	P000974	P000975	P000976	P000977	P000978
9	G	P000979	P000980	P000981	P000982	P000983	P000984	P000985	P000987	P000988	P000989	P000990	P000992
9	H	P000995	P000996	P000997	P000998	P000999	P001000	P001001	P001003	P001005	Nase14	TME204	H2O
10	A	P001006	P001007	P001008	P001010	P001012	P001014	P001015	P001016	P001018	P001019	P001020	P001021
10	B	P001022	P001023	P001024	P001025	P001026	P001027	P001028	P001029	P001030	P001031	P001032	P001033
10	C	P001034	P001035	P001037	P001038	P001040	P001042	P001043	P001044	P001045	P001046	P001047	P001048
10	D	P001050	P001051	P001052	P001053	P001054	P001055	P001056	P001058	P001060	P001061	P001062	P001063
10	E	P001065	P001070	P001072	P001075	P001076	P001077	P001078	P001080	P001081	P001082	P001085	P001086
10	F	P001087	P001088	P001089	P001091	P001092	P001093	P001094	P001096	P001097	P001098	P001099	P001101
10	G	P001102	P001105	P001108	P001110	P001121	P001123	P001129	P001132	P001137	P001139	P001140	P001143
10	H	P001145	P001147	P001149	P001150	P001151	P001153	P001154	P001157	P001158	P001159	P001160	H2O
11	A	P001162	P001163	P001164	P001167	P001168	P001169	P001170	P001171	P001173	P001174	P001175	P001176
11	B	P001177	P001178	P001179	P001181	P001182	P001185	P001189	P001190	P00066	P000273	P000386	P000613
11	C	P000732	P000744	P000835	H2O	H2O
