# Supplementary material for: Mutations in DNA polymerase δ subunit 1 co-segregate with CMD2-type resistance to Cassava Mosaic Geminiviruses
Source: Nat Commun. 2022 Jul 7;13:3933. doi: 10.1038/s41467-022-31414-0 (PMC9262879; doi:10.1038/s41467-022-31414-0)
Supplement: Supplementary file 10 — Source Data [file 41467_2022_31414_MOESM10_ESM.zip › figure_data/Figure1+Figure2+SupFig4_data/chrm12_genes_am560.gff]

Chromosome12	phytozomev10	gene	20916	22841	.	+	.	ID=Manes.12G000100.v6.1;Name=Manes.12G000100;ancestorIdentifier=cassava4.1_015729m.g.v4.1
Chromosome12	phytozomev10	gene	65557	78575	.	-	.	ID=Manes.12G000200.v6.1;Name=Manes.12G000200;ancestorIdentifier=cassava4.1_002667m.g.v4.1
Chromosome12	phytozomev10	gene	95714	107297	.	+	.	ID=Manes.12G000300.v6.1;Name=Manes.12G000300
Chromosome12	phytozomev10	gene	136769	145382	.	-	.	ID=Manes.12G000400.v6.1;Name=Manes.12G000400;ancestorIdentifier=cassava4.1_000680m.g.v4.1
Chromosome12	phytozomev10	gene	150616	163117	.	+	.	ID=Manes.12G000500.v6.1;Name=Manes.12G000500
Chromosome12	phytozomev10	gene	163699	168186	.	-	.	ID=Manes.12G000600.v6.1;Name=Manes.12G000600;ancestorIdentifier=cassava4.1_003712m.g.v4.1
Chromosome12	phytozomev10	gene	182046	195697	.	+	.	ID=Manes.12G000700.v6.1;Name=Manes.12G000700;ancestorIdentifier=cassava4.1_031837m.g.v4.1
Chromosome12	phytozomev10	gene	196161	202047	.	+	.	ID=Manes.12G000800.v6.1;Name=Manes.12G000800;ancestorIdentifier=cassava4.1_029641m.g.v4.1
Chromosome12	phytozomev10	gene	199618	199839	.	+	.	ID=Manes.12G000900.v6.1;Name=Manes.12G000900
Chromosome12	phytozomev10	gene	230045	241739	.	+	.	ID=Manes.12G001000.v6.1;Name=Manes.12G001000;ancestorIdentifier=cassava4.1_000363m.g.v4.1
Chromosome12	phytozomev10	gene	242156	244510	.	-	.	ID=Manes.12G001100.v6.1;Name=Manes.12G001100;ancestorIdentifier=cassava4.1_020213m.g.v4.1
Chromosome12	phytozomev10	gene	246055	253211	.	-	.	ID=Manes.12G001200.v6.1;Name=Manes.12G001200;ancestorIdentifier=cassava4.1_006336m.g.v4.1
Chromosome12	phytozomev10	gene	253788	257303	.	-	.	ID=Manes.12G001300.v6.1;Name=Manes.12G001300;ancestorIdentifier=cassava4.1_024976m.g.v4.1
Chromosome12	phytozomev10	gene	260281	261492	.	+	.	ID=Manes.12G001400.v6.1;Name=Manes.12G001400;ancestorIdentifier=cassava4.1_017075m.g.v4.1
Chromosome12	phytozomev10	gene	261742	262945	.	-	.	ID=Manes.12G001500.v6.1;Name=Manes.12G001500;ancestorIdentifier=cassava4.1_011527m.g.v4.1
Chromosome12	phytozomev10	gene	268106	270092	.	-	.	ID=Manes.12G001600.v6.1;Name=Manes.12G001600;ancestorIdentifier=cassava4.1_032045m.g.v4.1
Chromosome12	phytozomev10	gene	300887	301908	.	-	.	ID=Manes.12G001700.v6.1;Name=Manes.12G001700;ancestorIdentifier=cassava4.1_022199m.g.v4.1
Chromosome12	phytozomev10	gene	309627	312273	.	-	.	ID=Manes.12G001800.v6.1;Name=Manes.12G001800;ancestorIdentifier=cassava4.1_007546m.g.v4.1
Chromosome12	phytozomev10	gene	315662	323625	.	+	.	ID=Manes.12G001900.v6.1;Name=Manes.12G001900;ancestorIdentifier=cassava4.1_033155m.g.v4.1
Chromosome12	phytozomev10	gene	326280	326935	.	-	.	ID=Manes.12G002000.v6.1;Name=Manes.12G002000;ancestorIdentifier=cassava4.1_020703m.g.v4.1
Chromosome12	phytozomev10	gene	327095	332115	.	-	.	ID=Manes.12G002100.v6.1;Name=Manes.12G002100;ancestorIdentifier=cassava4.1_002402m.g.v4.1
Chromosome12	phytozomev10	gene	331720	334182	.	+	.	ID=Manes.12G002200.v6.1;Name=Manes.12G002200;ancestorIdentifier=cassava4.1_016948m.g.v4.1
Chromosome12	phytozomev10	gene	334689	335849	.	-	.	ID=Manes.12G002300.v6.1;Name=Manes.12G002300;ancestorIdentifier=cassava4.1_024864m.g.v4.1
Chromosome12	phytozomev10	gene	336685	341045	.	-	.	ID=Manes.12G002400.v6.1;Name=Manes.12G002400;ancestorIdentifier=cassava4.1_002713m.g.v4.1
Chromosome12	phytozomev10	gene	345752	347963	.	-	.	ID=Manes.12G002500.v6.1;Name=Manes.12G002500;ancestorIdentifier=cassava4.1_020770m.g.v4.1
Chromosome12	phytozomev10	gene	350436	350912	.	-	.	ID=Manes.12G002600.v6.1;Name=Manes.12G002600
Chromosome12	phytozomev10	gene	354244	360773	.	+	.	ID=Manes.12G002700.v6.1;Name=Manes.12G002700
Chromosome12	phytozomev10	gene	380069	392230	.	+	.	ID=Manes.12G002800.v6.1;Name=Manes.12G002800
Chromosome12	phytozomev10	gene	400179	400658	.	-	.	ID=Manes.12G002900.v6.1;Name=Manes.12G002900;ancestorIdentifier=cassava4.1_027066m.g.v4.1
Chromosome12	phytozomev10	gene	411642	423222	.	+	.	ID=Manes.12G003000.v6.1;Name=Manes.12G003000;ancestorIdentifier=cassava4.1_000931m.g.v4.1
Chromosome12	phytozomev10	gene	424404	430039	.	+	.	ID=Manes.12G003100.v6.1;Name=Manes.12G003100;ancestorIdentifier=cassava4.1_007211m.g.v4.1
Chromosome12	phytozomev10	gene	429389	434304	.	-	.	ID=Manes.12G003200.v6.1;Name=Manes.12G003200
Chromosome12	phytozomev10	gene	435691	441326	.	+	.	ID=Manes.12G003300.v6.1;Name=Manes.12G003300;ancestorIdentifier=cassava4.1_013679m.g.v4.1
Chromosome12	phytozomev10	gene	441947	445942	.	+	.	ID=Manes.12G003400.v6.1;Name=Manes.12G003400;ancestorIdentifier=cassava4.1_019058m.g.v4.1
Chromosome12	phytozomev10	gene	447063	453924	.	+	.	ID=Manes.12G003500.v6.1;Name=Manes.12G003500;ancestorIdentifier=cassava4.1_008659m.g.v4.1
Chromosome12	phytozomev10	gene	454599	455621	.	+	.	ID=Manes.12G003600.v6.1;Name=Manes.12G003600;ancestorIdentifier=cassava4.1_016220m.g.v4.1
Chromosome12	phytozomev10	gene	457745	458497	.	+	.	ID=Manes.12G003700.v6.1;Name=Manes.12G003700;ancestorIdentifier=cassava4.1_029036m.g.v4.1
Chromosome12	phytozomev10	gene	459833	460619	.	+	.	ID=Manes.12G003800.v6.1;Name=Manes.12G003800;ancestorIdentifier=cassava4.1_027365m.g.v4.1
Chromosome12	phytozomev10	gene	462390	463795	.	-	.	ID=Manes.12G003900.v6.1;Name=Manes.12G003900;ancestorIdentifier=cassava4.1_028147m.g.v4.1
Chromosome12	phytozomev10	gene	464803	470371	.	-	.	ID=Manes.12G004000.v6.1;Name=Manes.12G004000;ancestorIdentifier=cassava4.1_026977m.g.v4.1
Chromosome12	phytozomev10	gene	473606	474088	.	+	.	ID=Manes.12G004100.v6.1;Name=Manes.12G004100;ancestorIdentifier=cassava4.1_022860m.g.v4.1
Chromosome12	phytozomev10	gene	474735	482158	.	-	.	ID=Manes.12G004200.v6.1;Name=Manes.12G004200;ancestorIdentifier=cassava4.1_002740m.g.v4.1
Chromosome12	phytozomev10	gene	493384	501755	.	+	.	ID=Manes.12G004300.v6.1;Name=Manes.12G004300;ancestorIdentifier=cassava4.1_006553m.g.v4.1
Chromosome12	phytozomev10	gene	504953	508208	.	+	.	ID=Manes.12G004400.v6.1;Name=Manes.12G004400
Chromosome12	phytozomev10	gene	512434	517442	.	+	.	ID=Manes.12G004500.v6.1;Name=Manes.12G004500
Chromosome12	phytozomev10	gene	519041	522429	.	+	.	ID=Manes.12G004600.v6.1;Name=Manes.12G004600;ancestorIdentifier=cassava4.1_028459m.g.v4.1
Chromosome12	phytozomev10	gene	527398	529198	.	+	.	ID=Manes.12G004700.v6.1;Name=Manes.12G004700
Chromosome12	phytozomev10	gene	531324	531976	.	+	.	ID=Manes.12G004800.v6.1;Name=Manes.12G004800
Chromosome12	phytozomev10	gene	535341	539894	.	+	.	ID=Manes.12G004900.v6.1;Name=Manes.12G004900;ancestorIdentifier=cassava4.1_006184m.g.v4.1
Chromosome12	phytozomev10	gene	540622	546038	.	-	.	ID=Manes.12G005000.v6.1;Name=Manes.12G005000;ancestorIdentifier=cassava4.1_006203m.g.v4.1
Chromosome12	phytozomev10	gene	551800	555721	.	-	.	ID=Manes.12G005100.v6.1;Name=Manes.12G005100;ancestorIdentifier=cassava4.1_004171m.g.v4.1
Chromosome12	phytozomev10	gene	557551	561489	.	-	.	ID=Manes.12G005200.v6.1;Name=Manes.12G005200;ancestorIdentifier=cassava4.1_008685m.g.v4.1
Chromosome12	phytozomev10	gene	563725	566658	.	-	.	ID=Manes.12G005300.v6.1;Name=Manes.12G005300;ancestorIdentifier=cassava4.1_033163m.g.v4.1
Chromosome12	phytozomev10	gene	567645	568759	.	-	.	ID=Manes.12G005400.v6.1;Name=Manes.12G005400
Chromosome12	phytozomev10	gene	569514	573851	.	+	.	ID=Manes.12G005500.v6.1;Name=Manes.12G005500;ancestorIdentifier=cassava4.1_012693m.g.v4.1
Chromosome12	phytozomev10	gene	574853	576812	.	+	.	ID=Manes.12G005600.v6.1;Name=Manes.12G005600;ancestorIdentifier=cassava4.1_017832m.g.v4.1
Chromosome12	phytozomev10	gene	577078	578399	.	-	.	ID=Manes.12G005700.v6.1;Name=Manes.12G005700;ancestorIdentifier=cassava4.1_022655m.g.v4.1
Chromosome12	phytozomev10	gene	579449	584077	.	+	.	ID=Manes.12G005800.v6.1;Name=Manes.12G005800
Chromosome12	phytozomev10	gene	585485	586075	.	-	.	ID=Manes.12G005900.v6.1;Name=Manes.12G005900;ancestorIdentifier=cassava4.1_019875m.g.v4.1
Chromosome12	phytozomev10	gene	586617	588885	.	-	.	ID=Manes.12G006000.v6.1;Name=Manes.12G006000;ancestorIdentifier=cassava4.1_032824m.g.v4.1
Chromosome12	phytozomev10	gene	591138	592244	.	-	.	ID=Manes.12G006100.v6.1;Name=Manes.12G006100;ancestorIdentifier=cassava4.1_017800m.g.v4.1
Chromosome12	phytozomev10	gene	593400	601587	.	-	.	ID=Manes.12G006200.v6.1;Name=Manes.12G006200;ancestorIdentifier=cassava4.1_031022m.g.v4.1
Chromosome12	phytozomev10	gene	602494	604737	.	-	.	ID=Manes.12G006300.v6.1;Name=Manes.12G006300;ancestorIdentifier=cassava4.1_015320m.g.v4.1
Chromosome12	phytozomev10	gene	606946	610605	.	-	.	ID=Manes.12G006400.v6.1;Name=Manes.12G006400;ancestorIdentifier=cassava4.1_009669m.g.v4.1
Chromosome12	phytozomev10	gene	613253	613838	.	-	.	ID=Manes.12G006500.v6.1;Name=Manes.12G006500
Chromosome12	phytozomev10	gene	613868	615524	.	-	.	ID=Manes.12G006600.v6.1;Name=Manes.12G006600;ancestorIdentifier=cassava4.1_013669m.g.v4.1
Chromosome12	phytozomev10	gene	620978	623283	.	+	.	ID=Manes.12G006700.v6.1;Name=Manes.12G006700;ancestorIdentifier=cassava4.1_014124m.g.v4.1
Chromosome12	phytozomev10	gene	625888	632008	.	-	.	ID=Manes.12G006800.v6.1;Name=Manes.12G006800;ancestorIdentifier=cassava4.1_007169m.g.v4.1
Chromosome12	phytozomev10	gene	647397	649274	.	+	.	ID=Manes.12G006900.v6.1;Name=Manes.12G006900;ancestorIdentifier=cassava4.1_027611m.g.v4.1
Chromosome12	phytozomev10	gene	652588	653004	.	+	.	ID=Manes.12G007000.v6.1;Name=Manes.12G007000;ancestorIdentifier=cassava4.1_032936m.g.v4.1
Chromosome12	phytozomev10	gene	654908	656273	.	+	.	ID=Manes.12G007100.v6.1;Name=Manes.12G007100;ancestorIdentifier=cassava4.1_011637m.g.v4.1
Chromosome12	phytozomev10	gene	657023	663058	.	-	.	ID=Manes.12G007200.v6.1;Name=Manes.12G007200
Chromosome12	phytozomev10	gene	687697	688799	.	+	.	ID=Manes.12G007300.v6.1;Name=Manes.12G007300;ancestorIdentifier=cassava4.1_017683m.g.v4.1
Chromosome12	phytozomev10	gene	693341	702294	.	+	.	ID=Manes.12G007400.v6.1;Name=Manes.12G007400;ancestorIdentifier=cassava4.1_000201m.g.v4.1
Chromosome12	phytozomev10	gene	704918	708094	.	+	.	ID=Manes.12G007500.v6.1;Name=Manes.12G007500;ancestorIdentifier=cassava4.1_014269m.g.v4.1
Chromosome12	phytozomev10	gene	716290	719349	.	-	.	ID=Manes.12G007600.v6.1;Name=Manes.12G007600;ancestorIdentifier=cassava4.1_007801m.g.v4.1
Chromosome12	phytozomev10	gene	722180	724162	.	-	.	ID=Manes.12G007700.v6.1;Name=Manes.12G007700;ancestorIdentifier=cassava4.1_034237m.g.v4.1
Chromosome12	phytozomev10	gene	726057	726233	.	+	.	ID=Manes.12G007800.v6.1;Name=Manes.12G007800
Chromosome12	phytozomev10	gene	725942	731293	.	-	.	ID=Manes.12G007900.v6.1;Name=Manes.12G007900;ancestorIdentifier=cassava4.1_003997m.g.v4.1
Chromosome12	phytozomev10	gene	731613	732496	.	-	.	ID=Manes.12G008000.v6.1;Name=Manes.12G008000;ancestorIdentifier=cassava4.1_033844m.g.v4.1
Chromosome12	phytozomev10	gene	733295	736903	.	-	.	ID=Manes.12G008100.v6.1;Name=Manes.12G008100;ancestorIdentifier=cassava4.1_009164m.g.v4.1
Chromosome12	phytozomev10	gene	737794	740356	.	-	.	ID=Manes.12G008200.v6.1;Name=Manes.12G008200;ancestorIdentifier=cassava4.1_010788m.g.v4.1
Chromosome12	phytozomev10	gene	741601	743234	.	+	.	ID=Manes.12G008300.v6.1;Name=Manes.12G008300;ancestorIdentifier=cassava4.1_028913m.g.v4.1
Chromosome12	phytozomev10	gene	745372	746202	.	+	.	ID=Manes.12G008400.v6.1;Name=Manes.12G008400;ancestorIdentifier=cassava4.1_021808m.g.v4.1
Chromosome12	phytozomev10	gene	750938	753597	.	+	.	ID=Manes.12G008500.v6.1;Name=Manes.12G008500;ancestorIdentifier=cassava4.1_009498m.g.v4.1
Chromosome12	phytozomev10	gene	755327	764852	.	-	.	ID=Manes.12G008600.v6.1;Name=Manes.12G008600;ancestorIdentifier=cassava4.1_005044m.g.v4.1
Chromosome12	phytozomev10	gene	768756	770371	.	+	.	ID=Manes.12G008700.v6.1;Name=Manes.12G008700;ancestorIdentifier=cassava4.1_028994m.g.v4.1
Chromosome12	phytozomev10	gene	772126	778655	.	+	.	ID=Manes.12G008800.v6.1;Name=Manes.12G008800;ancestorIdentifier=cassava4.1_010954m.g.v4.1
Chromosome12	phytozomev10	gene	779702	788025	.	+	.	ID=Manes.12G008900.v6.1;Name=Manes.12G008900;ancestorIdentifier=cassava4.1_007301m.g.v4.1
Chromosome12	phytozomev10	gene	791736	795508	.	+	.	ID=Manes.12G009000.v6.1;Name=Manes.12G009000;ancestorIdentifier=cassava4.1_009657m.g.v4.1
Chromosome12	phytozomev10	gene	799492	800120	.	+	.	ID=Manes.12G009100.v6.1;Name=Manes.12G009100;ancestorIdentifier=cassava4.1_032940m.g.v4.1
Chromosome12	phytozomev10	gene	811361	814168	.	+	.	ID=Manes.12G009200.v6.1;Name=Manes.12G009200;ancestorIdentifier=cassava4.1_022623m.g.v4.1
Chromosome12	phytozomev10	gene	817145	819462	.	+	.	ID=Manes.12G009300.v6.1;Name=Manes.12G009300;ancestorIdentifier=cassava4.1_019082m.g.v4.1
Chromosome12	phytozomev10	gene	821367	821576	.	-	.	ID=Manes.12G009400.v6.1;Name=Manes.12G009400;ancestorIdentifier=cassava4.1_020761m.g.v4.1
Chromosome12	phytozomev10	gene	823367	823576	.	-	.	ID=Manes.12G009500.v6.1;Name=Manes.12G009500;ancestorIdentifier=cassava4.1_029115m.g.v4.1
Chromosome12	phytozomev10	gene	837619	845820	.	+	.	ID=Manes.12G009600.v6.1;Name=Manes.12G009600;ancestorIdentifier=cassava4.1_001739m.g.v4.1
Chromosome12	phytozomev10	gene	846358	848349	.	-	.	ID=Manes.12G009700.v6.1;Name=Manes.12G009700;ancestorIdentifier=cassava4.1_019309m.g.v4.1
Chromosome12	phytozomev10	gene	849804	857352	.	-	.	ID=Manes.12G009800.v6.1;Name=Manes.12G009800;ancestorIdentifier=cassava4.1_000800m.g.v4.1
Chromosome12	phytozomev10	gene	866433	867730	.	+	.	ID=Manes.12G009900.v6.1;Name=Manes.12G009900
Chromosome12	phytozomev10	gene	874964	879933	.	-	.	ID=Manes.12G010000.v6.1;Name=Manes.12G010000;ancestorIdentifier=cassava4.1_007255m.g.v4.1
Chromosome12	phytozomev10	gene	884727	887216	.	+	.	ID=Manes.12G010100.v6.1;Name=Manes.12G010100;ancestorIdentifier=cassava4.1_030552m.g.v4.1
Chromosome12	phytozomev10	gene	893293	897995	.	+	.	ID=Manes.12G010200.v6.1;Name=Manes.12G010200;ancestorIdentifier=cassava4.1_006419m.g.v4.1
Chromosome12	phytozomev10	gene	896445	896555	.	+	.	ID=Manes.12G010300.v6.1;Name=Manes.12G010300
Chromosome12	phytozomev10	gene	900114	905071	.	-	.	ID=Manes.12G010400.v6.1;Name=Manes.12G010400;ancestorIdentifier=cassava4.1_013317m.g.v4.1
Chromosome12	phytozomev10	gene	908100	913094	.	+	.	ID=Manes.12G010500.v6.1;Name=Manes.12G010500;ancestorIdentifier=cassava4.1_003993m.g.v4.1
Chromosome12	phytozomev10	gene	913237	914251	.	-	.	ID=Manes.12G010600.v6.1;Name=Manes.12G010600;ancestorIdentifier=cassava4.1_016986m.g.v4.1
Chromosome12	phytozomev10	gene	917474	919985	.	+	.	ID=Manes.12G010700.v6.1;Name=Manes.12G010700;ancestorIdentifier=cassava4.1_034292m.g.v4.1
Chromosome12	phytozomev10	gene	920877	923279	.	-	.	ID=Manes.12G010800.v6.1;Name=Manes.12G010800;ancestorIdentifier=cassava4.1_024786m.g.v4.1
Chromosome12	phytozomev10	gene	924534	924677	.	-	.	ID=Manes.12G010900.v6.1;Name=Manes.12G010900
Chromosome12	phytozomev10	gene	925609	928248	.	-	.	ID=Manes.12G011000.v6.1;Name=Manes.12G011000;ancestorIdentifier=cassava4.1_015910m.g.v4.1
Chromosome12	phytozomev10	gene	934054	934347	.	+	.	ID=Manes.12G011100.v6.1;Name=Manes.12G011100;ancestorIdentifier=cassava4.1_030088m.g.v4.1
Chromosome12	phytozomev10	gene	935943	937648	.	-	.	ID=Manes.12G011200.v6.1;Name=Manes.12G011200;ancestorIdentifier=cassava4.1_013916m.g.v4.1
Chromosome12	phytozomev10	gene	967495	969562	.	+	.	ID=Manes.12G011300.v6.1;Name=Manes.12G011300;ancestorIdentifier=cassava4.1_009088m.g.v4.1
Chromosome12	phytozomev10	gene	971505	973887	.	+	.	ID=Manes.12G011400.v6.1;Name=Manes.12G011400;ancestorIdentifier=cassava4.1_020214m.g.v4.1
Chromosome12	phytozomev10	gene	974901	976950	.	-	.	ID=Manes.12G011500.v6.1;Name=Manes.12G011500;ancestorIdentifier=cassava4.1_015571m.g.v4.1
Chromosome12	phytozomev10	gene	979155	986041	.	-	.	ID=Manes.12G011600.v6.1;Name=Manes.12G011600;ancestorIdentifier=cassava4.1_021394m.g.v4.1
Chromosome12	phytozomev10	gene	987372	993101	.	-	.	ID=Manes.12G011700.v6.1;Name=Manes.12G011700;ancestorIdentifier=cassava4.1_007007m.g.v4.1
Chromosome12	phytozomev10	gene	995692	998197	.	-	.	ID=Manes.12G011800.v6.1;Name=Manes.12G011800;ancestorIdentifier=cassava4.1_005666m.g.v4.1
Chromosome12	phytozomev10	gene	1006208	1011704	.	-	.	ID=Manes.12G011900.v6.1;Name=Manes.12G011900;ancestorIdentifier=cassava4.1_023562m.g.v4.1
Chromosome12	phytozomev10	gene	1013967	1016665	.	-	.	ID=Manes.12G012000.v6.1;Name=Manes.12G012000
Chromosome12	phytozomev10	gene	1021063	1021569	.	+	.	ID=Manes.12G012100.v6.1;Name=Manes.12G012100;ancestorIdentifier=cassava4.1_026058m.g.v4.1
Chromosome12	phytozomev10	gene	1022023	1026175	.	-	.	ID=Manes.12G012200.v6.1;Name=Manes.12G012200;ancestorIdentifier=cassava4.1_004341m.g.v4.1
Chromosome12	phytozomev10	gene	1027301	1029494	.	+	.	ID=Manes.12G012300.v6.1;Name=Manes.12G012300
Chromosome12	phytozomev10	gene	1032917	1037677	.	-	.	ID=Manes.12G012400.v6.1;Name=Manes.12G012400;ancestorIdentifier=cassava4.1_014748m.g.v4.1
Chromosome12	phytozomev10	gene	1043315	1046769	.	-	.	ID=Manes.12G012500.v6.1;Name=Manes.12G012500;ancestorIdentifier=cassava4.1_007991m.g.v4.1
Chromosome12	phytozomev10	gene	1055741	1065456	.	+	.	ID=Manes.12G012600.v6.1;Name=Manes.12G012600;ancestorIdentifier=cassava4.1_001482m.g.v4.1
Chromosome12	phytozomev10	gene	1069132	1072151	.	+	.	ID=Manes.12G012700.v6.1;Name=Manes.12G012700;ancestorIdentifier=cassava4.1_017425m.g.v4.1
Chromosome12	phytozomev10	gene	1074471	1074868	.	+	.	ID=Manes.12G012800.v6.1;Name=Manes.12G012800;ancestorIdentifier=cassava4.1_020199m.g.v4.1
Chromosome12	phytozomev10	gene	1075691	1084497	.	-	.	ID=Manes.12G012900.v6.1;Name=Manes.12G012900;ancestorIdentifier=cassava4.1_029249m.g.v4.1
Chromosome12	phytozomev10	gene	1091983	1095365	.	+	.	ID=Manes.12G013000.v6.1;Name=Manes.12G013000;ancestorIdentifier=cassava4.1_009462m.g.v4.1
Chromosome12	phytozomev10	gene	1095389	1097524	.	-	.	ID=Manes.12G013100.v6.1;Name=Manes.12G013100;ancestorIdentifier=cassava4.1_023460m.g.v4.1
Chromosome12	phytozomev10	gene	1099948	1100785	.	-	.	ID=Manes.12G013200.v6.1;Name=Manes.12G013200
Chromosome12	phytozomev10	gene	1101593	1103556	.	-	.	ID=Manes.12G013300.v6.1;Name=Manes.12G013300
Chromosome12	phytozomev10	gene	1109951	1113619	.	-	.	ID=Manes.12G013400.v6.1;Name=Manes.12G013400;ancestorIdentifier=cassava4.1_002573m.g.v4.1
Chromosome12	phytozomev10	gene	1116365	1120300	.	-	.	ID=Manes.12G013500.v6.1;Name=Manes.12G013500;ancestorIdentifier=cassava4.1_013777m.g.v4.1
Chromosome12	phytozomev10	gene	1128864	1133929	.	+	.	ID=Manes.12G013600.v6.1;Name=Manes.12G013600;ancestorIdentifier=cassava4.1_002028m.g.v4.1
Chromosome12	phytozomev10	gene	1134082	1135519	.	-	.	ID=Manes.12G013700.v6.1;Name=Manes.12G013700;ancestorIdentifier=cassava4.1_022251m.g.v4.1
Chromosome12	phytozomev10	gene	1137052	1141792	.	-	.	ID=Manes.12G013800.v6.1;Name=Manes.12G013800;ancestorIdentifier=cassava4.1_008048m.g.v4.1
Chromosome12	phytozomev10	gene	1160660	1165414	.	+	.	ID=Manes.12G013900.v6.1;Name=Manes.12G013900;ancestorIdentifier=cassava4.1_022293m.g.v4.1
Chromosome12	phytozomev10	gene	1166175	1171077	.	-	.	ID=Manes.12G014000.v6.1;Name=Manes.12G014000;ancestorIdentifier=cassava4.1_001016m.g.v4.1
Chromosome12	phytozomev10	gene	1172429	1175602	.	+	.	ID=Manes.12G014100.v6.1;Name=Manes.12G014100;ancestorIdentifier=cassava4.1_010174m.g.v4.1
Chromosome12	phytozomev10	gene	1173869	1174015	.	-	.	ID=Manes.12G014200.v6.1;Name=Manes.12G014200
Chromosome12	phytozomev10	gene	1176646	1180579	.	-	.	ID=Manes.12G014300.v6.1;Name=Manes.12G014300;ancestorIdentifier=cassava4.1_006476m.g.v4.1
Chromosome12	phytozomev10	gene	1184556	1189341	.	+	.	ID=Manes.12G014400.v6.1;Name=Manes.12G014400;ancestorIdentifier=cassava4.1_001259m.g.v4.1
Chromosome12	phytozomev10	gene	1200527	1203710	.	-	.	ID=Manes.12G014500.v6.1;Name=Manes.12G014500;ancestorIdentifier=cassava4.1_026459m.g.v4.1
Chromosome12	phytozomev10	gene	1205735	1208621	.	-	.	ID=Manes.12G014600.v6.1;Name=Manes.12G014600;ancestorIdentifier=cassava4.1_033488m.g.v4.1
Chromosome12	phytozomev10	gene	1210209	1216007	.	-	.	ID=Manes.12G014700.v6.1;Name=Manes.12G014700;ancestorIdentifier=cassava4.1_000494m.g.v4.1
Chromosome12	phytozomev10	gene	1225959	1226753	.	+	.	ID=Manes.12G014800.v6.1;Name=Manes.12G014800;ancestorIdentifier=cassava4.1_023185m.g.v4.1
Chromosome12	phytozomev10	gene	1228401	1233492	.	+	.	ID=Manes.12G014900.v6.1;Name=Manes.12G014900;ancestorIdentifier=cassava4.1_011672m.g.v4.1
Chromosome12	phytozomev10	gene	1233828	1235331	.	+	.	ID=Manes.12G015000.v6.1;Name=Manes.12G015000;ancestorIdentifier=cassava4.1_027937m.g.v4.1
Chromosome12	phytozomev10	gene	1235562	1237230	.	+	.	ID=Manes.12G015100.v6.1;Name=Manes.12G015100;ancestorIdentifier=cassava4.1_014745m.g.v4.1
Chromosome12	phytozomev10	gene	1237237	1242629	.	-	.	ID=Manes.12G015200.v6.1;Name=Manes.12G015200;ancestorIdentifier=cassava4.1_003707m.g.v4.1
Chromosome12	phytozomev10	gene	1243880	1247545	.	-	.	ID=Manes.12G015300.v6.1;Name=Manes.12G015300;ancestorIdentifier=cassava4.1_003382m.g.v4.1
Chromosome12	phytozomev10	gene	1249336	1251117	.	-	.	ID=Manes.12G015400.v6.1;Name=Manes.12G015400
Chromosome12	phytozomev10	gene	1251223	1253892	.	-	.	ID=Manes.12G015500.v6.1;Name=Manes.12G015500;ancestorIdentifier=cassava4.1_011175m.g.v4.1
Chromosome12	phytozomev10	gene	1258328	1259104	.	+	.	ID=Manes.12G015600.v6.1;Name=Manes.12G015600
Chromosome12	phytozomev10	gene	1259298	1264937	.	-	.	ID=Manes.12G015700.v6.1;Name=Manes.12G015700;ancestorIdentifier=cassava4.1_032403m.g.v4.1
Chromosome12	phytozomev10	gene	1269712	1271338	.	+	.	ID=Manes.12G015800.v6.1;Name=Manes.12G015800;ancestorIdentifier=cassava4.1_016299m.g.v4.1
Chromosome12	phytozomev10	gene	1271527	1271904	.	+	.	ID=Manes.12G015900.v6.1;Name=Manes.12G015900
Chromosome12	phytozomev10	gene	1272968	1280530	.	-	.	ID=Manes.12G016000.v6.1;Name=Manes.12G016000;ancestorIdentifier=cassava4.1_009069m.g.v4.1
Chromosome12	phytozomev10	gene	1282149	1284439	.	+	.	ID=Manes.12G016100.v6.1;Name=Manes.12G016100;ancestorIdentifier=cassava4.1_012392m.g.v4.1
Chromosome12	phytozomev10	gene	1285202	1285390	.	+	.	ID=Manes.12G016200.v6.1;Name=Manes.12G016200
Chromosome12	phytozomev10	gene	1287473	1291695	.	-	.	ID=Manes.12G016300.v6.1;Name=Manes.12G016300;ancestorIdentifier=cassava4.1_006475m.g.v4.1
Chromosome12	phytozomev10	gene	1293838	1298167	.	-	.	ID=Manes.12G016400.v6.1;Name=Manes.12G016400;ancestorIdentifier=cassava4.1_003147m.g.v4.1
Chromosome12	phytozomev10	gene	1297930	1306617	.	+	.	ID=Manes.12G016500.v6.1;Name=Manes.12G016500;ancestorIdentifier=cassava4.1_014845m.g.v4.1
Chromosome12	phytozomev10	gene	1323110	1328120	.	+	.	ID=Manes.12G016600.v6.1;Name=Manes.12G016600;ancestorIdentifier=cassava4.1_009277m.g.v4.1
Chromosome12	phytozomev10	gene	1330575	1336332	.	+	.	ID=Manes.12G016700.v6.1;Name=Manes.12G016700;ancestorIdentifier=cassava4.1_010533m.g.v4.1
Chromosome12	phytozomev10	gene	1351074	1355533	.	+	.	ID=Manes.12G016800.v6.1;Name=Manes.12G016800;ancestorIdentifier=cassava4.1_005467m.g.v4.1
Chromosome12	phytozomev10	gene	1360284	1361579	.	+	.	ID=Manes.12G016900.v6.1;Name=Manes.12G016900;ancestorIdentifier=cassava4.1_029204m.g.v4.1
Chromosome12	phytozomev10	gene	1365824	1367144	.	+	.	ID=Manes.12G017000.v6.1;Name=Manes.12G017000;ancestorIdentifier=cassava4.1_026926m.g.v4.1
Chromosome12	phytozomev10	gene	1369728	1373287	.	+	.	ID=Manes.12G017100.v6.1;Name=Manes.12G017100;ancestorIdentifier=cassava4.1_015226m.g.v4.1
Chromosome12	phytozomev10	gene	1372406	1374139	.	-	.	ID=Manes.12G017200.v6.1;Name=Manes.12G017200;ancestorIdentifier=cassava4.1_030004m.g.v4.1
Chromosome12	phytozomev10	gene	1374947	1375984	.	+	.	ID=Manes.12G017300.v6.1;Name=Manes.12G017300;ancestorIdentifier=cassava4.1_014648m.g.v4.1
Chromosome12	phytozomev10	gene	1377725	1381037	.	+	.	ID=Manes.12G017400.v6.1;Name=Manes.12G017400;ancestorIdentifier=cassava4.1_007174m.g.v4.1
Chromosome12	phytozomev10	gene	1381540	1386214	.	-	.	ID=Manes.12G017500.v6.1;Name=Manes.12G017500;ancestorIdentifier=cassava4.1_005813m.g.v4.1
Chromosome12	phytozomev10	gene	1392750	1396109	.	-	.	ID=Manes.12G017600.v6.1;Name=Manes.12G017600;ancestorIdentifier=cassava4.1_030583m.g.v4.1
Chromosome12	phytozomev10	gene	1397055	1397668	.	-	.	ID=Manes.12G017700.v6.1;Name=Manes.12G017700
Chromosome12	phytozomev10	gene	1397866	1400427	.	-	.	ID=Manes.12G017800.v6.1;Name=Manes.12G017800
Chromosome12	phytozomev10	gene	1402293	1407335	.	+	.	ID=Manes.12G017900.v6.1;Name=Manes.12G017900;ancestorIdentifier=cassava4.1_001182m.g.v4.1
Chromosome12	phytozomev10	gene	1408690	1410766	.	+	.	ID=Manes.12G018000.v6.1;Name=Manes.12G018000;ancestorIdentifier=cassava4.1_033331m.g.v4.1
Chromosome12	phytozomev10	gene	1410710	1412217	.	-	.	ID=Manes.12G018100.v6.1;Name=Manes.12G018100
Chromosome12	phytozomev10	gene	1414435	1421624	.	+	.	ID=Manes.12G018200.v6.1;Name=Manes.12G018200;ancestorIdentifier=cassava4.1_000120m.g.v4.1
Chromosome12	phytozomev10	gene	1421972	1427762	.	+	.	ID=Manes.12G018300.v6.1;Name=Manes.12G018300;ancestorIdentifier=cassava4.1_012819m.g.v4.1
Chromosome12	phytozomev10	gene	1428084	1430204	.	+	.	ID=Manes.12G018400.v6.1;Name=Manes.12G018400;ancestorIdentifier=cassava4.1_012004m.g.v4.1
Chromosome12	phytozomev10	gene	1431270	1434437	.	+	.	ID=Manes.12G018500.v6.1;Name=Manes.12G018500;ancestorIdentifier=cassava4.1_011997m.g.v4.1
Chromosome12	phytozomev10	gene	1434981	1439601	.	+	.	ID=Manes.12G018600.v6.1;Name=Manes.12G018600;ancestorIdentifier=cassava4.1_000664m.g.v4.1
Chromosome12	phytozomev10	gene	1440903	1441658	.	-	.	ID=Manes.12G018700.v6.1;Name=Manes.12G018700;ancestorIdentifier=cassava4.1_024975m.g.v4.1
Chromosome12	phytozomev10	gene	1442656	1443577	.	-	.	ID=Manes.12G018800.v6.1;Name=Manes.12G018800;ancestorIdentifier=cassava4.1_016712m.g.v4.1
Chromosome12	phytozomev10	gene	1443820	1448873	.	+	.	ID=Manes.12G018900.v6.1;Name=Manes.12G018900;ancestorIdentifier=cassava4.1_005331m.g.v4.1
Chromosome12	phytozomev10	gene	1459826	1464039	.	+	.	ID=Manes.12G019000.v6.1;Name=Manes.12G019000;ancestorIdentifier=cassava4.1_005225m.g.v4.1
Chromosome12	phytozomev10	gene	1468632	1470615	.	+	.	ID=Manes.12G019100.v6.1;Name=Manes.12G019100;ancestorIdentifier=cassava4.1_008855m.g.v4.1
Chromosome12	phytozomev10	gene	1472859	1477522	.	-	.	ID=Manes.12G019200.v6.1;Name=Manes.12G019200;ancestorIdentifier=cassava4.1_005249m.g.v4.1
Chromosome12	phytozomev10	gene	1479181	1485959	.	-	.	ID=Manes.12G019300.v6.1;Name=Manes.12G019300;ancestorIdentifier=cassava4.1_008210m.g.v4.1
Chromosome12	phytozomev10	gene	1491971	1499652	.	+	.	ID=Manes.12G019400.v6.1;Name=Manes.12G019400;ancestorIdentifier=cassava4.1_001836m.g.v4.1
Chromosome12	phytozomev10	gene	1499663	1504520	.	-	.	ID=Manes.12G019500.v6.1;Name=Manes.12G019500;ancestorIdentifier=cassava4.1_001844m.g.v4.1
Chromosome12	phytozomev10	gene	1505826	1510256	.	+	.	ID=Manes.12G019600.v6.1;Name=Manes.12G019600;ancestorIdentifier=cassava4.1_007341m.g.v4.1
Chromosome12	phytozomev10	gene	1514189	1517198	.	+	.	ID=Manes.12G019700.v6.1;Name=Manes.12G019700;ancestorIdentifier=cassava4.1_024818m.g.v4.1
Chromosome12	phytozomev10	gene	1520102	1521810	.	-	.	ID=Manes.12G019800.v6.1;Name=Manes.12G019800;ancestorIdentifier=cassava4.1_029761m.g.v4.1
Chromosome12	phytozomev10	gene	1524620	1525685	.	-	.	ID=Manes.12G019900.v6.1;Name=Manes.12G019900
Chromosome12	phytozomev10	gene	1528858	1530588	.	+	.	ID=Manes.12G020000.v6.1;Name=Manes.12G020000;ancestorIdentifier=cassava4.1_007906m.g.v4.1
Chromosome12	phytozomev10	gene	1534538	1537595	.	-	.	ID=Manes.12G020100.v6.1;Name=Manes.12G020100;ancestorIdentifier=cassava4.1_002657m.g.v4.1
Chromosome12	phytozomev10	gene	1541451	1545849	.	-	.	ID=Manes.12G020200.v6.1;Name=Manes.12G020200;ancestorIdentifier=cassava4.1_032235m.g.v4.1
Chromosome12	phytozomev10	gene	1546424	1551617	.	-	.	ID=Manes.12G020300.v6.1;Name=Manes.12G020300;ancestorIdentifier=cassava4.1_007155m.g.v4.1
Chromosome12	phytozomev10	gene	1556921	1557865	.	+	.	ID=Manes.12G020400.v6.1;Name=Manes.12G020400;ancestorIdentifier=cassava4.1_028556m.g.v4.1
Chromosome12	phytozomev10	gene	1559358	1563006	.	+	.	ID=Manes.12G020500.v6.1;Name=Manes.12G020500;ancestorIdentifier=cassava4.1_002856m.g.v4.1
Chromosome12	phytozomev10	gene	1564858	1567231	.	-	.	ID=Manes.12G020600.v6.1;Name=Manes.12G020600;ancestorIdentifier=cassava4.1_024157m.g.v4.1
Chromosome12	phytozomev10	gene	1581365	1585823	.	+	.	ID=Manes.12G020700.v6.1;Name=Manes.12G020700;ancestorIdentifier=cassava4.1_008028m.g.v4.1
Chromosome12	phytozomev10	gene	1586171	1587358	.	-	.	ID=Manes.12G020800.v6.1;Name=Manes.12G020800;ancestorIdentifier=cassava4.1_026332m.g.v4.1
Chromosome12	phytozomev10	gene	1591404	1595223	.	+	.	ID=Manes.12G020900.v6.1;Name=Manes.12G020900;ancestorIdentifier=cassava4.1_003263m.g.v4.1
Chromosome12	phytozomev10	gene	1596439	1596555	.	+	.	ID=Manes.12G021000.v6.1;Name=Manes.12G021000
Chromosome12	phytozomev10	gene	1600648	1606849	.	-	.	ID=Manes.12G021100.v6.1;Name=Manes.12G021100;ancestorIdentifier=cassava4.1_005381m.g.v4.1
Chromosome12	phytozomev10	gene	1607480	1614808	.	+	.	ID=Manes.12G021200.v6.1;Name=Manes.12G021200;ancestorIdentifier=cassava4.1_004877m.g.v4.1
Chromosome12	phytozomev10	gene	1616218	1619752	.	+	.	ID=Manes.12G021300.v6.1;Name=Manes.12G021300;ancestorIdentifier=cassava4.1_026316m.g.v4.1
Chromosome12	phytozomev10	gene	1620420	1626528	.	+	.	ID=Manes.12G021400.v6.1;Name=Manes.12G021400;ancestorIdentifier=cassava4.1_005285m.g.v4.1
Chromosome12	phytozomev10	gene	1627094	1629045	.	+	.	ID=Manes.12G021500.v6.1;Name=Manes.12G021500;ancestorIdentifier=cassava4.1_009984m.g.v4.1
Chromosome12	phytozomev10	gene	1631479	1633667	.	+	.	ID=Manes.12G021600.v6.1;Name=Manes.12G021600;ancestorIdentifier=cassava4.1_009435m.g.v4.1
Chromosome12	phytozomev10	gene	1636365	1639018	.	-	.	ID=Manes.12G021700.v6.1;Name=Manes.12G021700;ancestorIdentifier=cassava4.1_033679m.g.v4.1
Chromosome12	phytozomev10	gene	1651325	1651525	.	+	.	ID=Manes.12G021800.v6.1;Name=Manes.12G021800
Chromosome12	phytozomev10	gene	1653976	1660725	.	+	.	ID=Manes.12G021900.v6.1;Name=Manes.12G021900;ancestorIdentifier=cassava4.1_009087m.g.v4.1
Chromosome12	phytozomev10	gene	1661647	1662452	.	+	.	ID=Manes.12G022000.v6.1;Name=Manes.12G022000
Chromosome12	phytozomev10	gene	1662642	1663155	.	-	.	ID=Manes.12G022100.v6.1;Name=Manes.12G022100;ancestorIdentifier=cassava4.1_020316m.g.v4.1
Chromosome12	phytozomev10	gene	1665867	1668858	.	-	.	ID=Manes.12G022200.v6.1;Name=Manes.12G022200;ancestorIdentifier=cassava4.1_034314m.g.v4.1
Chromosome12	phytozomev10	gene	1667644	1667945	.	+	.	ID=Manes.12G022300.v6.1;Name=Manes.12G022300
Chromosome12	phytozomev10	gene	1679564	1683573	.	+	.	ID=Manes.12G022400.v6.1;Name=Manes.12G022400;ancestorIdentifier=cassava4.1_003601m.g.v4.1
Chromosome12	phytozomev10	gene	1684841	1685666	.	-	.	ID=Manes.12G022500.v6.1;Name=Manes.12G022500;ancestorIdentifier=cassava4.1_019628m.g.v4.1
Chromosome12	phytozomev10	gene	1692315	1693559	.	-	.	ID=Manes.12G022600.v6.1;Name=Manes.12G022600;ancestorIdentifier=cassava4.1_029991m.g.v4.1
Chromosome12	phytozomev10	gene	1699377	1701066	.	-	.	ID=Manes.12G022700.v6.1;Name=Manes.12G022700;ancestorIdentifier=cassava4.1_011805m.g.v4.1
Chromosome12	phytozomev10	gene	1701452	1702277	.	+	.	ID=Manes.12G022800.v6.1;Name=Manes.12G022800
Chromosome12	phytozomev10	gene	1702892	1708038	.	-	.	ID=Manes.12G022900.v6.1;Name=Manes.12G022900;ancestorIdentifier=cassava4.1_027286m.g.v4.1
Chromosome12	phytozomev10	gene	1711436	1712179	.	+	.	ID=Manes.12G023000.v6.1;Name=Manes.12G023000;ancestorIdentifier=cassava4.1_031237m.g.v4.1
Chromosome12	phytozomev10	gene	1714236	1724277	.	-	.	ID=Manes.12G023100.v6.1;Name=Manes.12G023100;ancestorIdentifier=cassava4.1_016330m.g.v4.1
Chromosome12	phytozomev10	gene	1740559	1744584	.	+	.	ID=Manes.12G023200.v6.1;Name=Manes.12G023200;ancestorIdentifier=cassava4.1_004379m.g.v4.1
Chromosome12	phytozomev10	gene	1745191	1746038	.	+	.	ID=Manes.12G023300.v6.1;Name=Manes.12G023300;ancestorIdentifier=cassava4.1_018496m.g.v4.1
Chromosome12	phytozomev10	gene	1748286	1752438	.	-	.	ID=Manes.12G023400.v6.1;Name=Manes.12G023400;ancestorIdentifier=cassava4.1_021675m.g.v4.1
Chromosome12	phytozomev10	gene	1753745	1756846	.	-	.	ID=Manes.12G023500.v6.1;Name=Manes.12G023500;ancestorIdentifier=cassava4.1_030264m.g.v4.1
Chromosome12	phytozomev10	gene	1759268	1762269	.	-	.	ID=Manes.12G023600.v6.1;Name=Manes.12G023600;ancestorIdentifier=cassava4.1_005156m.g.v4.1
Chromosome12	phytozomev10	gene	1768919	1775501	.	+	.	ID=Manes.12G023700.v6.1;Name=Manes.12G023700;ancestorIdentifier=cassava4.1_002036m.g.v4.1
Chromosome12	phytozomev10	gene	1776026	1778984	.	+	.	ID=Manes.12G023800.v6.1;Name=Manes.12G023800;ancestorIdentifier=cassava4.1_028346m.g.v4.1
Chromosome12	phytozomev10	gene	1780068	1783905	.	-	.	ID=Manes.12G023900.v6.1;Name=Manes.12G023900
Chromosome12	phytozomev10	gene	1788538	1789752	.	-	.	ID=Manes.12G024000.v6.1;Name=Manes.12G024000;ancestorIdentifier=cassava4.1_019737m.g.v4.1
Chromosome12	phytozomev10	gene	1790545	1796647	.	-	.	ID=Manes.12G024100.v6.1;Name=Manes.12G024100;ancestorIdentifier=cassava4.1_006626m.g.v4.1
Chromosome12	phytozomev10	gene	1801076	1805160	.	+	.	ID=Manes.12G024200.v6.1;Name=Manes.12G024200;ancestorIdentifier=cassava4.1_010914m.g.v4.1
Chromosome12	phytozomev10	gene	1805883	1810734	.	-	.	ID=Manes.12G024300.v6.1;Name=Manes.12G024300;ancestorIdentifier=cassava4.1_004292m.g.v4.1
Chromosome12	phytozomev10	gene	1812353	1814125	.	+	.	ID=Manes.12G024400.v6.1;Name=Manes.12G024400;ancestorIdentifier=cassava4.1_033668m.g.v4.1
Chromosome12	phytozomev10	gene	1819160	1824413	.	+	.	ID=Manes.12G024500.v6.1;Name=Manes.12G024500;ancestorIdentifier=cassava4.1_008135m.g.v4.1
Chromosome12	phytozomev10	gene	1840494	1842486	.	+	.	ID=Manes.12G024600.v6.1;Name=Manes.12G024600;ancestorIdentifier=cassava4.1_025005m.g.v4.1
Chromosome12	phytozomev10	gene	1844823	1846776	.	+	.	ID=Manes.12G024700.v6.1;Name=Manes.12G024700;ancestorIdentifier=cassava4.1_004694m.g.v4.1
Chromosome12	phytozomev10	gene	1846845	1850184	.	-	.	ID=Manes.12G024800.v6.1;Name=Manes.12G024800;ancestorIdentifier=cassava4.1_023834m.g.v4.1
Chromosome12	phytozomev10	gene	1854651	1857964	.	-	.	ID=Manes.12G024900.v6.1;Name=Manes.12G024900;ancestorIdentifier=cassava4.1_007053m.g.v4.1
Chromosome12	phytozomev10	gene	1867064	1871074	.	-	.	ID=Manes.12G025000.v6.1;Name=Manes.12G025000;ancestorIdentifier=cassava4.1_006779m.g.v4.1
Chromosome12	phytozomev10	gene	1876679	1877736	.	+	.	ID=Manes.12G025100.v6.1;Name=Manes.12G025100;ancestorIdentifier=cassava4.1_023358m.g.v4.1
Chromosome12	phytozomev10	gene	1877995	1878498	.	-	.	ID=Manes.12G025200.v6.1;Name=Manes.12G025200;ancestorIdentifier=cassava4.1_027661m.g.v4.1
Chromosome12	phytozomev10	gene	1939039	1942285	.	+	.	ID=Manes.12G025300.v6.1;Name=Manes.12G025300;ancestorIdentifier=cassava4.1_003267m.g.v4.1
Chromosome12	phytozomev10	gene	1946314	1951387	.	+	.	ID=Manes.12G025400.v6.1;Name=Manes.12G025400;ancestorIdentifier=cassava4.1_003687m.g.v4.1
Chromosome12	phytozomev10	gene	1951436	1954678	.	-	.	ID=Manes.12G025500.v6.1;Name=Manes.12G025500;ancestorIdentifier=cassava4.1_014321m.g.v4.1
Chromosome12	phytozomev10	gene	1961442	1971479	.	+	.	ID=Manes.12G025600.v6.1;Name=Manes.12G025600
Chromosome12	phytozomev10	gene	1999973	2000113	.	+	.	ID=Manes.12G025700.v6.1;Name=Manes.12G025700
Chromosome12	phytozomev10	gene	2000850	2006545	.	-	.	ID=Manes.12G025800.v6.1;Name=Manes.12G025800;ancestorIdentifier=cassava4.1_008085m.g.v4.1
Chromosome12	phytozomev10	gene	2013598	2019669	.	-	.	ID=Manes.12G025900.v6.1;Name=Manes.12G025900;ancestorIdentifier=cassava4.1_003643m.g.v4.1
Chromosome12	phytozomev10	gene	2024833	2029233	.	-	.	ID=Manes.12G026000.v6.1;Name=Manes.12G026000;ancestorIdentifier=cassava4.1_006928m.g.v4.1
Chromosome12	phytozomev10	gene	2030301	2033341	.	+	.	ID=Manes.12G026100.v6.1;Name=Manes.12G026100;ancestorIdentifier=cassava4.1_014295m.g.v4.1
Chromosome12	phytozomev10	gene	2033820	2039817	.	-	.	ID=Manes.12G026200.v6.1;Name=Manes.12G026200;ancestorIdentifier=cassava4.1_031608m.g.v4.1
Chromosome12	phytozomev10	gene	2041077	2046294	.	-	.	ID=Manes.12G026300.v6.1;Name=Manes.12G026300;ancestorIdentifier=cassava4.1_004594m.g.v4.1
Chromosome12	phytozomev10	gene	2046557	2047341	.	+	.	ID=Manes.12G026400.v6.1;Name=Manes.12G026400;ancestorIdentifier=cassava4.1_018178m.g.v4.1
Chromosome12	phytozomev10	gene	2060993	2062887	.	+	.	ID=Manes.12G026500.v6.1;Name=Manes.12G026500;ancestorIdentifier=cassava4.1_033451m.g.v4.1
Chromosome12	phytozomev10	gene	2063513	2064748	.	-	.	ID=Manes.12G026600.v6.1;Name=Manes.12G026600;ancestorIdentifier=cassava4.1_022113m.g.v4.1
Chromosome12	phytozomev10	gene	2072100	2077721	.	+	.	ID=Manes.12G026700.v6.1;Name=Manes.12G026700;ancestorIdentifier=cassava4.1_011248m.g.v4.1
Chromosome12	phytozomev10	gene	2078183	2080441	.	-	.	ID=Manes.12G026800.v6.1;Name=Manes.12G026800;ancestorIdentifier=cassava4.1_015365m.g.v4.1
Chromosome12	phytozomev10	gene	2081938	2083938	.	+	.	ID=Manes.12G026900.v6.1;Name=Manes.12G026900;ancestorIdentifier=cassava4.1_033914m.g.v4.1
Chromosome12	phytozomev10	gene	2084577	2087383	.	+	.	ID=Manes.12G027000.v6.1;Name=Manes.12G027000;ancestorIdentifier=cassava4.1_031445m.g.v4.1
Chromosome12	phytozomev10	gene	2092299	2096886	.	+	.	ID=Manes.12G027100.v6.1;Name=Manes.12G027100;ancestorIdentifier=cassava4.1_005619m.g.v4.1
Chromosome12	phytozomev10	gene	2100016	2107473	.	+	.	ID=Manes.12G027200.v6.1;Name=Manes.12G027200;ancestorIdentifier=cassava4.1_001818m.g.v4.1
Chromosome12	phytozomev10	gene	2119427	2123181	.	+	.	ID=Manes.12G027300.v6.1;Name=Manes.12G027300
Chromosome12	phytozomev10	gene	2125574	2125828	.	+	.	ID=Manes.12G027400.v6.1;Name=Manes.12G027400
Chromosome12	phytozomev10	gene	2126877	2131696	.	+	.	ID=Manes.12G027500.v6.1;Name=Manes.12G027500
Chromosome12	phytozomev10	gene	2132401	2135785	.	-	.	ID=Manes.12G027600.v6.1;Name=Manes.12G027600;ancestorIdentifier=cassava4.1_011504m.g.v4.1
Chromosome12	phytozomev10	gene	2144730	2146986	.	-	.	ID=Manes.12G027700.v6.1;Name=Manes.12G027700;ancestorIdentifier=cassava4.1_004506m.g.v4.1
Chromosome12	phytozomev10	gene	2150091	2153112	.	-	.	ID=Manes.12G027800.v6.1;Name=Manes.12G027800;ancestorIdentifier=cassava4.1_004565m.g.v4.1
Chromosome12	phytozomev10	gene	2157395	2158165	.	+	.	ID=Manes.12G027900.v6.1;Name=Manes.12G027900;ancestorIdentifier=cassava4.1_023045m.g.v4.1
Chromosome12	phytozomev10	gene	2159814	2162265	.	+	.	ID=Manes.12G028000.v6.1;Name=Manes.12G028000;ancestorIdentifier=cassava4.1_031741m.g.v4.1
Chromosome12	phytozomev10	gene	2163748	2167674	.	+	.	ID=Manes.12G028100.v6.1;Name=Manes.12G028100;ancestorIdentifier=cassava4.1_012301m.g.v4.1
Chromosome12	phytozomev10	gene	2172876	2174422	.	+	.	ID=Manes.12G028200.v6.1;Name=Manes.12G028200;ancestorIdentifier=cassava4.1_013215m.g.v4.1
Chromosome12	phytozomev10	gene	2174866	2179017	.	-	.	ID=Manes.12G028300.v6.1;Name=Manes.12G028300;ancestorIdentifier=cassava4.1_013651m.g.v4.1
Chromosome12	phytozomev10	gene	2182490	2187006	.	+	.	ID=Manes.12G028400.v6.1;Name=Manes.12G028400;ancestorIdentifier=cassava4.1_014374m.g.v4.1
Chromosome12	phytozomev10	gene	2188044	2188262	.	+	.	ID=Manes.12G028500.v6.1;Name=Manes.12G028500;ancestorIdentifier=cassava4.1_024285m.g.v4.1
Chromosome12	phytozomev10	gene	2194144	2196765	.	+	.	ID=Manes.12G028600.v6.1;Name=Manes.12G028600;ancestorIdentifier=cassava4.1_018829m.g.v4.1
Chromosome12	phytozomev10	gene	2199429	2201418	.	+	.	ID=Manes.12G028700.v6.1;Name=Manes.12G028700;ancestorIdentifier=cassava4.1_004229m.g.v4.1
Chromosome12	phytozomev10	gene	2209840	2212756	.	+	.	ID=Manes.12G028800.v6.1;Name=Manes.12G028800;ancestorIdentifier=cassava4.1_003522m.g.v4.1
Chromosome12	phytozomev10	gene	2230366	2231671	.	+	.	ID=Manes.12G028900.v6.1;Name=Manes.12G028900
Chromosome12	phytozomev10	gene	2248925	2251490	.	+	.	ID=Manes.12G029000.v6.1;Name=Manes.12G029000;ancestorIdentifier=cassava4.1_005515m.g.v4.1
Chromosome12	phytozomev10	gene	2252810	2256777	.	+	.	ID=Manes.12G029100.v6.1;Name=Manes.12G029100;ancestorIdentifier=cassava4.1_004288m.g.v4.1
Chromosome12	phytozomev10	gene	2257833	2263852	.	+	.	ID=Manes.12G029200.v6.1;Name=Manes.12G029200;ancestorIdentifier=cassava4.1_010122m.g.v4.1
Chromosome12	phytozomev10	gene	2264867	2266754	.	+	.	ID=Manes.12G029300.v6.1;Name=Manes.12G029300
Chromosome12	phytozomev10	gene	2267485	2271513	.	+	.	ID=Manes.12G029400.v6.1;Name=Manes.12G029400;ancestorIdentifier=cassava4.1_008268m.g.v4.1
Chromosome12	phytozomev10	gene	2271540	2281453	.	-	.	ID=Manes.12G029500.v6.1;Name=Manes.12G029500;ancestorIdentifier=cassava4.1_007090m.g.v4.1
Chromosome12	phytozomev10	gene	2284469	2298241	.	-	.	ID=Manes.12G029600.v6.1;Name=Manes.12G029600
Chromosome12	phytozomev10	gene	2299671	2302366	.	-	.	ID=Manes.12G029700.v6.1;Name=Manes.12G029700;ancestorIdentifier=cassava4.1_008204m.g.v4.1
Chromosome12	phytozomev10	gene	2305477	2307268	.	+	.	ID=Manes.12G029800.v6.1;Name=Manes.12G029800;ancestorIdentifier=cassava4.1_033756m.g.v4.1
Chromosome12	phytozomev10	gene	2307583	2309535	.	-	.	ID=Manes.12G029900.v6.1;Name=Manes.12G029900;ancestorIdentifier=cassava4.1_002876m.g.v4.1
Chromosome12	phytozomev10	gene	2314898	2316685	.	+	.	ID=Manes.12G030000.v6.1;Name=Manes.12G030000;ancestorIdentifier=cassava4.1_012162m.g.v4.1
Chromosome12	phytozomev10	gene	2317414	2323177	.	-	.	ID=Manes.12G030100.v6.1;Name=Manes.12G030100;ancestorIdentifier=cassava4.1_005124m.g.v4.1
Chromosome12	phytozomev10	gene	2326429	2330567	.	-	.	ID=Manes.12G030200.v6.1;Name=Manes.12G030200;ancestorIdentifier=cassava4.1_008250m.g.v4.1
Chromosome12	phytozomev10	gene	2335698	2346891	.	+	.	ID=Manes.12G030300.v6.1;Name=Manes.12G030300;ancestorIdentifier=cassava4.1_011190m.g.v4.1
Chromosome12	phytozomev10	gene	2340655	2341703	.	+	.	ID=Manes.12G030400.v6.1;Name=Manes.12G030400
Chromosome12	phytozomev10	gene	2350541	2352803	.	-	.	ID=Manes.12G030500.v6.1;Name=Manes.12G030500;ancestorIdentifier=cassava4.1_017445m.g.v4.1
Chromosome12	phytozomev10	gene	2364531	2371200	.	+	.	ID=Manes.12G030600.v6.1;Name=Manes.12G030600;ancestorIdentifier=cassava4.1_002041m.g.v4.1
Chromosome12	phytozomev10	gene	2373012	2375258	.	-	.	ID=Manes.12G030700.v6.1;Name=Manes.12G030700;ancestorIdentifier=cassava4.1_032309m.g.v4.1
Chromosome12	phytozomev10	gene	2384389	2390167	.	-	.	ID=Manes.12G030800.v6.1;Name=Manes.12G030800
Chromosome12	phytozomev10	gene	2390426	2390968	.	+	.	ID=Manes.12G030900.v6.1;Name=Manes.12G030900
Chromosome12	phytozomev10	gene	2394839	2400772	.	-	.	ID=Manes.12G031000.v6.1;Name=Manes.12G031000
Chromosome12	phytozomev10	gene	2400861	2400965	.	-	.	ID=Manes.12G031100.v6.1;Name=Manes.12G031100
Chromosome12	phytozomev10	gene	2405790	2406236	.	-	.	ID=Manes.12G031200.v6.1;Name=Manes.12G031200;ancestorIdentifier=cassava4.1_027615m.g.v4.1
Chromosome12	phytozomev10	gene	2414166	2417869	.	-	.	ID=Manes.12G031300.v6.1;Name=Manes.12G031300;ancestorIdentifier=cassava4.1_003835m.g.v4.1
Chromosome12	phytozomev10	gene	2418842	2434255	.	+	.	ID=Manes.12G031400.v6.1;Name=Manes.12G031400
Chromosome12	phytozomev10	gene	2435469	2436506	.	-	.	ID=Manes.12G031500.v6.1;Name=Manes.12G031500;ancestorIdentifier=cassava4.1_032670m.g.v4.1
Chromosome12	phytozomev10	gene	2439687	2441477	.	+	.	ID=Manes.12G031600.v6.1;Name=Manes.12G031600;ancestorIdentifier=cassava4.1_011481m.g.v4.1
Chromosome12	phytozomev10	gene	2463386	2464309	.	+	.	ID=Manes.12G031700.v6.1;Name=Manes.12G031700;ancestorIdentifier=cassava4.1_015566m.g.v4.1
Chromosome12	phytozomev10	gene	2473578	2477058	.	-	.	ID=Manes.12G031800.v6.1;Name=Manes.12G031800
Chromosome12	phytozomev10	gene	2486142	2489733	.	+	.	ID=Manes.12G031900.v6.1;Name=Manes.12G031900;ancestorIdentifier=cassava4.1_005227m.g.v4.1
Chromosome12	phytozomev10	gene	2491024	2494462	.	+	.	ID=Manes.12G032000.v6.1;Name=Manes.12G032000;ancestorIdentifier=cassava4.1_030717m.g.v4.1
Chromosome12	phytozomev10	gene	2494957	2500157	.	+	.	ID=Manes.12G032100.v6.1;Name=Manes.12G032100;ancestorIdentifier=cassava4.1_008128m.g.v4.1
Chromosome12	phytozomev10	gene	2506665	2508110	.	+	.	ID=Manes.12G032200.v6.1;Name=Manes.12G032200
Chromosome12	phytozomev10	gene	2510881	2514230	.	+	.	ID=Manes.12G032300.v6.1;Name=Manes.12G032300;ancestorIdentifier=cassava4.1_006364m.g.v4.1
Chromosome12	phytozomev10	gene	2516604	2521801	.	-	.	ID=Manes.12G032400.v6.1;Name=Manes.12G032400;ancestorIdentifier=cassava4.1_006562m.g.v4.1
Chromosome12	phytozomev10	gene	2522763	2523764	.	-	.	ID=Manes.12G032500.v6.1;Name=Manes.12G032500;ancestorIdentifier=cassava4.1_018459m.g.v4.1
Chromosome12	phytozomev10	gene	2525320	2526788	.	-	.	ID=Manes.12G032600.v6.1;Name=Manes.12G032600;ancestorIdentifier=cassava4.1_022986m.g.v4.1
Chromosome12	phytozomev10	gene	2532109	2533807	.	+	.	ID=Manes.12G032700.v6.1;Name=Manes.12G032700
Chromosome12	phytozomev10	gene	2534228	2549571	.	-	.	ID=Manes.12G032800.v6.1;Name=Manes.12G032800;ancestorIdentifier=cassava4.1_000433m.g.v4.1
Chromosome12	phytozomev10	gene	2576422	2582076	.	+	.	ID=Manes.12G032900.v6.1;Name=Manes.12G032900;ancestorIdentifier=cassava4.1_016392m.g.v4.1
Chromosome12	phytozomev10	gene	2585209	2588269	.	+	.	ID=Manes.12G033000.v6.1;Name=Manes.12G033000;ancestorIdentifier=cassava4.1_008612m.g.v4.1
Chromosome12	phytozomev10	gene	2591080	2596766	.	+	.	ID=Manes.12G033100.v6.1;Name=Manes.12G033100;ancestorIdentifier=cassava4.1_002055m.g.v4.1
Chromosome12	phytozomev10	gene	2602171	2602752	.	+	.	ID=Manes.12G033200.v6.1;Name=Manes.12G033200;ancestorIdentifier=cassava4.1_016876m.g.v4.1
Chromosome12	phytozomev10	gene	2608683	2611298	.	+	.	ID=Manes.12G033300.v6.1;Name=Manes.12G033300;ancestorIdentifier=cassava4.1_011405m.g.v4.1
Chromosome12	phytozomev10	gene	2611585	2618982	.	-	.	ID=Manes.12G033400.v6.1;Name=Manes.12G033400;ancestorIdentifier=cassava4.1_002038m.g.v4.1
Chromosome12	phytozomev10	gene	2625597	2628959	.	-	.	ID=Manes.12G033500.v6.1;Name=Manes.12G033500;ancestorIdentifier=cassava4.1_033050m.g.v4.1
Chromosome12	phytozomev10	gene	2641699	2646948	.	-	.	ID=Manes.12G033600.v6.1;Name=Manes.12G033600;ancestorIdentifier=cassava4.1_028251m.g.v4.1
Chromosome12	phytozomev10	gene	2649403	2658456	.	-	.	ID=Manes.12G033700.v6.1;Name=Manes.12G033700;ancestorIdentifier=cassava4.1_002775m.g.v4.1
Chromosome12	phytozomev10	gene	2661643	2664814	.	+	.	ID=Manes.12G033800.v6.1;Name=Manes.12G033800;ancestorIdentifier=cassava4.1_012766m.g.v4.1
Chromosome12	phytozomev10	gene	2667985	2676572	.	+	.	ID=Manes.12G033900.v6.1;Name=Manes.12G033900;ancestorIdentifier=cassava4.1_028878m.g.v4.1
Chromosome12	phytozomev10	gene	2681022	2682847	.	+	.	ID=Manes.12G034000.v6.1;Name=Manes.12G034000;ancestorIdentifier=cassava4.1_034131m.g.v4.1
Chromosome12	phytozomev10	gene	2713994	2720699	.	+	.	ID=Manes.12G034100.v6.1;Name=Manes.12G034100;ancestorIdentifier=cassava4.1_007087m.g.v4.1
Chromosome12	phytozomev10	gene	2721566	2726197	.	-	.	ID=Manes.12G034200.v6.1;Name=Manes.12G034200;ancestorIdentifier=cassava4.1_016126m.g.v4.1
Chromosome12	phytozomev10	gene	2729621	2737694	.	+	.	ID=Manes.12G034300.v6.1;Name=Manes.12G034300;ancestorIdentifier=cassava4.1_032547m.g.v4.1
Chromosome12	phytozomev10	gene	2743623	2744772	.	+	.	ID=Manes.12G034400.v6.1;Name=Manes.12G034400;ancestorIdentifier=cassava4.1_015512m.g.v4.1
Chromosome12	phytozomev10	gene	2745678	2747111	.	-	.	ID=Manes.12G034500.v6.1;Name=Manes.12G034500;ancestorIdentifier=cassava4.1_033271m.g.v4.1
Chromosome12	phytozomev10	gene	2750361	2751225	.	-	.	ID=Manes.12G034600.v6.1;Name=Manes.12G034600;ancestorIdentifier=cassava4.1_018709m.g.v4.1
Chromosome12	phytozomev10	gene	2755918	2759083	.	+	.	ID=Manes.12G034700.v6.1;Name=Manes.12G034700;ancestorIdentifier=cassava4.1_002349m.g.v4.1
Chromosome12	phytozomev10	gene	2759090	2764709	.	-	.	ID=Manes.12G034800.v6.1;Name=Manes.12G034800;ancestorIdentifier=cassava4.1_007411m.g.v4.1
Chromosome12	phytozomev10	gene	2768109	2768561	.	-	.	ID=Manes.12G034900.v6.1;Name=Manes.12G034900;ancestorIdentifier=cassava4.1_024037m.g.v4.1
Chromosome12	phytozomev10	gene	2775483	2781394	.	+	.	ID=Manes.12G035000.v6.1;Name=Manes.12G035000;ancestorIdentifier=cassava4.1_002800m.g.v4.1
Chromosome12	phytozomev10	gene	2782677	2786757	.	+	.	ID=Manes.12G035100.v6.1;Name=Manes.12G035100;ancestorIdentifier=cassava4.1_015472m.g.v4.1
Chromosome12	phytozomev10	gene	2787175	2797121	.	-	.	ID=Manes.12G035200.v6.1;Name=Manes.12G035200;ancestorIdentifier=cassava4.1_029508m.g.v4.1
Chromosome12	phytozomev10	gene	2797296	2802975	.	+	.	ID=Manes.12G035300.v6.1;Name=Manes.12G035300;ancestorIdentifier=cassava4.1_003072m.g.v4.1
Chromosome12	phytozomev10	gene	2817294	2826017	.	+	.	ID=Manes.12G035400.v6.1;Name=Manes.12G035400;ancestorIdentifier=cassava4.1_002209m.g.v4.1
Chromosome12	phytozomev10	gene	2825282	2829430	.	-	.	ID=Manes.12G035500.v6.1;Name=Manes.12G035500;ancestorIdentifier=cassava4.1_000906m.g.v4.1
Chromosome12	phytozomev10	gene	2831798	2837697	.	-	.	ID=Manes.12G035600.v6.1;Name=Manes.12G035600;ancestorIdentifier=cassava4.1_006374m.g.v4.1
Chromosome12	phytozomev10	gene	2843052	2844181	.	-	.	ID=Manes.12G035700.v6.1;Name=Manes.12G035700;ancestorIdentifier=cassava4.1_014355m.g.v4.1
Chromosome12	phytozomev10	gene	2846768	2847404	.	-	.	ID=Manes.12G035800.v6.1;Name=Manes.12G035800;ancestorIdentifier=cassava4.1_019989m.g.v4.1
Chromosome12	phytozomev10	gene	2849007	2849117	.	-	.	ID=Manes.12G035900.v6.1;Name=Manes.12G035900
Chromosome12	phytozomev10	gene	2849900	2852012	.	-	.	ID=Manes.12G036000.v6.1;Name=Manes.12G036000;ancestorIdentifier=cassava4.1_018736m.g.v4.1
Chromosome12	phytozomev10	gene	2853023	2860272	.	-	.	ID=Manes.12G036100.v6.1;Name=Manes.12G036100;ancestorIdentifier=cassava4.1_001846m.g.v4.1
Chromosome12	phytozomev10	gene	2867909	2868579	.	-	.	ID=Manes.12G036200.v6.1;Name=Manes.12G036200
Chromosome12	phytozomev10	gene	2871159	2872877	.	-	.	ID=Manes.12G036300.v6.1;Name=Manes.12G036300;ancestorIdentifier=cassava4.1_033461m.g.v4.1
Chromosome12	phytozomev10	gene	2875022	2876128	.	-	.	ID=Manes.12G036400.v6.1;Name=Manes.12G036400
Chromosome12	phytozomev10	gene	2884679	2887181	.	+	.	ID=Manes.12G036500.v6.1;Name=Manes.12G036500
Chromosome12	phytozomev10	gene	2891926	2895204	.	+	.	ID=Manes.12G036600.v6.1;Name=Manes.12G036600;ancestorIdentifier=cassava4.1_007246m.g.v4.1
Chromosome12	phytozomev10	gene	2897295	2897666	.	+	.	ID=Manes.12G036700.v6.1;Name=Manes.12G036700
Chromosome12	phytozomev10	gene	2944148	2947052	.	-	.	ID=Manes.12G036800.v6.1;Name=Manes.12G036800;ancestorIdentifier=cassava4.1_028986m.g.v4.1
Chromosome12	phytozomev10	gene	2959630	2965553	.	-	.	ID=Manes.12G036900.v6.1;Name=Manes.12G036900
Chromosome12	phytozomev10	gene	3016671	3022449	.	-	.	ID=Manes.12G037000.v6.1;Name=Manes.12G037000;ancestorIdentifier=cassava4.1_034048m.g.v4.1
Chromosome12	phytozomev10	gene	3083198	3083617	.	+	.	ID=Manes.12G037100.v6.1;Name=Manes.12G037100
Chromosome12	phytozomev10	gene	3086401	3086904	.	-	.	ID=Manes.12G037200.v6.1;Name=Manes.12G037200;ancestorIdentifier=cassava4.1_025267m.g.v4.1
Chromosome12	phytozomev10	gene	3088778	3090456	.	-	.	ID=Manes.12G037300.v6.1;Name=Manes.12G037300
Chromosome12	phytozomev10	gene	3091363	3092184	.	-	.	ID=Manes.12G037400.v6.1;Name=Manes.12G037400
Chromosome12	phytozomev10	gene	3105117	3106855	.	-	.	ID=Manes.12G037500.v6.1;Name=Manes.12G037500;ancestorIdentifier=cassava4.1_009717m.g.v4.1
Chromosome12	phytozomev10	gene	3111180	3114561	.	+	.	ID=Manes.12G037600.v6.1;Name=Manes.12G037600;ancestorIdentifier=cassava4.1_023569m.g.v4.1
Chromosome12	phytozomev10	gene	3117342	3120036	.	+	.	ID=Manes.12G037700.v6.1;Name=Manes.12G037700
Chromosome12	phytozomev10	gene	3123257	3128267	.	+	.	ID=Manes.12G037800.v6.1;Name=Manes.12G037800;ancestorIdentifier=cassava4.1_012706m.g.v4.1
Chromosome12	phytozomev10	gene	3128609	3132096	.	-	.	ID=Manes.12G037900.v6.1;Name=Manes.12G037900;ancestorIdentifier=cassava4.1_030753m.g.v4.1
Chromosome12	phytozomev10	gene	3135872	3137397	.	+	.	ID=Manes.12G038000.v6.1;Name=Manes.12G038000;ancestorIdentifier=cassava4.1_017410m.g.v4.1
Chromosome12	phytozomev10	gene	3137741	3140044	.	-	.	ID=Manes.12G038100.v6.1;Name=Manes.12G038100;ancestorIdentifier=cassava4.1_034161m.g.v4.1
Chromosome12	phytozomev10	gene	3141056	3144521	.	-	.	ID=Manes.12G038200.v6.1;Name=Manes.12G038200;ancestorIdentifier=cassava4.1_004268m.g.v4.1
Chromosome12	phytozomev10	gene	3148603	3148995	.	-	.	ID=Manes.12G038300.v6.1;Name=Manes.12G038300;ancestorIdentifier=cassava4.1_031045m.g.v4.1
Chromosome12	phytozomev10	gene	3149229	3153341	.	-	.	ID=Manes.12G038400.v6.1;Name=Manes.12G038400;ancestorIdentifier=cassava4.1_009172m.g.v4.1
Chromosome12	phytozomev10	gene	3154455	3165511	.	-	.	ID=Manes.12G038500.v6.1;Name=Manes.12G038500
Chromosome12	phytozomev10	gene	3170788	3183555	.	-	.	ID=Manes.12G038600.v6.1;Name=Manes.12G038600
Chromosome12	phytozomev10	gene	3190629	3191374	.	-	.	ID=Manes.12G038700.v6.1;Name=Manes.12G038700
Chromosome12	phytozomev10	gene	3207757	3214403	.	-	.	ID=Manes.12G038800.v6.1;Name=Manes.12G038800
Chromosome12	phytozomev10	gene	3243080	3246954	.	+	.	ID=Manes.12G038900.v6.1;Name=Manes.12G038900;ancestorIdentifier=cassava4.1_006162m.g.v4.1
Chromosome12	phytozomev10	gene	3247302	3248774	.	-	.	ID=Manes.12G039000.v6.1;Name=Manes.12G039000;ancestorIdentifier=cassava4.1_034440m.g.v4.1
Chromosome12	phytozomev10	gene	3250571	3253745	.	-	.	ID=Manes.12G039100.v6.1;Name=Manes.12G039100;ancestorIdentifier=cassava4.1_009738m.g.v4.1
Chromosome12	phytozomev10	gene	3256550	3257360	.	+	.	ID=Manes.12G039200.v6.1;Name=Manes.12G039200;ancestorIdentifier=cassava4.1_021935m.g.v4.1
Chromosome12	phytozomev10	gene	3260771	3264998	.	-	.	ID=Manes.12G039300.v6.1;Name=Manes.12G039300;ancestorIdentifier=cassava4.1_005051m.g.v4.1
Chromosome12	phytozomev10	gene	3276918	3282756	.	+	.	ID=Manes.12G039400.v6.1;Name=Manes.12G039400;ancestorIdentifier=cassava4.1_002511m.g.v4.1
Chromosome12	phytozomev10	gene	3284917	3290764	.	+	.	ID=Manes.12G039500.v6.1;Name=Manes.12G039500;ancestorIdentifier=cassava4.1_008653m.g.v4.1
Chromosome12	phytozomev10	gene	3291509	3294586	.	-	.	ID=Manes.12G039600.v6.1;Name=Manes.12G039600;ancestorIdentifier=cassava4.1_000816m.g.v4.1
Chromosome12	phytozomev10	gene	3305729	3321817	.	+	.	ID=Manes.12G039700.v6.1;Name=Manes.12G039700;ancestorIdentifier=cassava4.1_000202m.g.v4.1
Chromosome12	phytozomev10	gene	3334840	3336457	.	+	.	ID=Manes.12G039800.v6.1;Name=Manes.12G039800;ancestorIdentifier=cassava4.1_029251m.g.v4.1
Chromosome12	phytozomev10	gene	3343753	3345088	.	-	.	ID=Manes.12G039900.v6.1;Name=Manes.12G039900;ancestorIdentifier=cassava4.1_015612m.g.v4.1
Chromosome12	phytozomev10	gene	3345657	3346832	.	-	.	ID=Manes.12G040000.v6.1;Name=Manes.12G040000;ancestorIdentifier=cassava4.1_018492m.g.v4.1
Chromosome12	phytozomev10	gene	3358900	3366271	.	+	.	ID=Manes.12G040100.v6.1;Name=Manes.12G040100;ancestorIdentifier=cassava4.1_000954m.g.v4.1
Chromosome12	phytozomev10	gene	3370200	3381121	.	+	.	ID=Manes.12G040200.v6.1;Name=Manes.12G040200;ancestorIdentifier=cassava4.1_000285m.g.v4.1
Chromosome12	phytozomev10	gene	3383739	3393798	.	+	.	ID=Manes.12G040300.v6.1;Name=Manes.12G040300
Chromosome12	phytozomev10	gene	3394267	3398281	.	-	.	ID=Manes.12G040400.v6.1;Name=Manes.12G040400;ancestorIdentifier=cassava4.1_025466m.g.v4.1
Chromosome12	phytozomev10	gene	3400907	3405944	.	-	.	ID=Manes.12G040500.v6.1;Name=Manes.12G040500;ancestorIdentifier=cassava4.1_028372m.g.v4.1
Chromosome12	phytozomev10	gene	3409080	3410935	.	+	.	ID=Manes.12G040600.v6.1;Name=Manes.12G040600;ancestorIdentifier=cassava4.1_032666m.g.v4.1
Chromosome12	phytozomev10	gene	3411923	3412063	.	+	.	ID=Manes.12G040700.v6.1;Name=Manes.12G040700
Chromosome12	phytozomev10	gene	3414874	3423260	.	+	.	ID=Manes.12G040800.v6.1;Name=Manes.12G040800
Chromosome12	phytozomev10	gene	3446655	3447364	.	-	.	ID=Manes.12G040900.v6.1;Name=Manes.12G040900
Chromosome12	phytozomev10	gene	3454227	3465154	.	-	.	ID=Manes.12G041000.v6.1;Name=Manes.12G041000
Chromosome12	phytozomev10	gene	3466437	3466810	.	+	.	ID=Manes.12G041100.v6.1;Name=Manes.12G041100
Chromosome12	phytozomev10	gene	3475900	3477577	.	-	.	ID=Manes.12G041200.v6.1;Name=Manes.12G041200
Chromosome12	phytozomev10	gene	3478982	3481645	.	-	.	ID=Manes.12G041300.v6.1;Name=Manes.12G041300;ancestorIdentifier=cassava4.1_014853m.g.v4.1
Chromosome12	phytozomev10	gene	3487641	3492727	.	+	.	ID=Manes.12G041400.v6.1;Name=Manes.12G041400;ancestorIdentifier=cassava4.1_015780m.g.v4.1
Chromosome12	phytozomev10	gene	3493568	3497651	.	-	.	ID=Manes.12G041500.v6.1;Name=Manes.12G041500
Chromosome12	phytozomev10	gene	3512820	3513171	.	+	.	ID=Manes.12G041600.v6.1;Name=Manes.12G041600
Chromosome12	phytozomev10	gene	3513350	3514487	.	-	.	ID=Manes.12G041700.v6.1;Name=Manes.12G041700
Chromosome12	phytozomev10	gene	3525009	3529171	.	-	.	ID=Manes.12G041800.v6.1;Name=Manes.12G041800;ancestorIdentifier=cassava4.1_014777m.g.v4.1
Chromosome12	phytozomev10	gene	3537415	3538975	.	-	.	ID=Manes.12G041900.v6.1;Name=Manes.12G041900;ancestorIdentifier=cassava4.1_033425m.g.v4.1
Chromosome12	phytozomev10	gene	3542781	3544768	.	-	.	ID=Manes.12G042000.v6.1;Name=Manes.12G042000;ancestorIdentifier=cassava4.1_013193m.g.v4.1
Chromosome12	phytozomev10	gene	3546850	3550590	.	+	.	ID=Manes.12G042100.v6.1;Name=Manes.12G042100
Chromosome12	phytozomev10	gene	3551578	3553466	.	+	.	ID=Manes.12G042200.v6.1;Name=Manes.12G042200;ancestorIdentifier=cassava4.1_018350m.g.v4.1
Chromosome12	phytozomev10	gene	3554053	3559236	.	-	.	ID=Manes.12G042300.v6.1;Name=Manes.12G042300;ancestorIdentifier=cassava4.1_007022m.g.v4.1
Chromosome12	phytozomev10	gene	3563596	3572451	.	-	.	ID=Manes.12G042400.v6.1;Name=Manes.12G042400;ancestorIdentifier=cassava4.1_000324m.g.v4.1
Chromosome12	phytozomev10	gene	3572465	3573088	.	-	.	ID=Manes.12G042500.v6.1;Name=Manes.12G042500
Chromosome12	phytozomev10	gene	3585818	3586393	.	+	.	ID=Manes.12G042600.v6.1;Name=Manes.12G042600;ancestorIdentifier=cassava4.1_026439m.g.v4.1
Chromosome12	phytozomev10	gene	3606717	3611601	.	+	.	ID=Manes.12G042700.v6.1;Name=Manes.12G042700;ancestorIdentifier=cassava4.1_007737m.g.v4.1
Chromosome12	phytozomev10	gene	3614089	3616101	.	-	.	ID=Manes.12G042800.v6.1;Name=Manes.12G042800;ancestorIdentifier=cassava4.1_025219m.g.v4.1
Chromosome12	phytozomev10	gene	3618129	3618245	.	+	.	ID=Manes.12G042900.v6.1;Name=Manes.12G042900
Chromosome12	phytozomev10	gene	3618514	3620484	.	-	.	ID=Manes.12G043000.v6.1;Name=Manes.12G043000;ancestorIdentifier=cassava4.1_005328m.g.v4.1
Chromosome12	phytozomev10	gene	3621075	3624207	.	+	.	ID=Manes.12G043100.v6.1;Name=Manes.12G043100;ancestorIdentifier=cassava4.1_007957m.g.v4.1
Chromosome12	phytozomev10	gene	3624159	3626849	.	-	.	ID=Manes.12G043200.v6.1;Name=Manes.12G043200;ancestorIdentifier=cassava4.1_017411m.g.v4.1
Chromosome12	phytozomev10	gene	3628792	3629874	.	+	.	ID=Manes.12G043300.v6.1;Name=Manes.12G043300
Chromosome12	phytozomev10	gene	3637151	3639014	.	+	.	ID=Manes.12G043400.v6.1;Name=Manes.12G043400
Chromosome12	phytozomev10	gene	3641678	3644366	.	-	.	ID=Manes.12G043500.v6.1;Name=Manes.12G043500;ancestorIdentifier=cassava4.1_025302m.g.v4.1
Chromosome12	phytozomev10	gene	3653699	3654082	.	+	.	ID=Manes.12G043600.v6.1;Name=Manes.12G043600
Chromosome12	phytozomev10	gene	3657969	3661894	.	+	.	ID=Manes.12G043700.v6.1;Name=Manes.12G043700;ancestorIdentifier=cassava4.1_007687m.g.v4.1
Chromosome12	phytozomev10	gene	3678030	3680881	.	+	.	ID=Manes.12G043800.v6.1;Name=Manes.12G043800;ancestorIdentifier=cassava4.1_019010m.g.v4.1
Chromosome12	phytozomev10	gene	3681133	3681974	.	-	.	ID=Manes.12G043900.v6.1;Name=Manes.12G043900;ancestorIdentifier=cassava4.1_032367m.g.v4.1
Chromosome12	phytozomev10	gene	3698164	3699913	.	-	.	ID=Manes.12G044000.v6.1;Name=Manes.12G044000;ancestorIdentifier=cassava4.1_028436m.g.v4.1
Chromosome12	phytozomev10	gene	3710984	3711190	.	-	.	ID=Manes.12G044100.v6.1;Name=Manes.12G044100
Chromosome12	phytozomev10	gene	3712941	3713102	.	-	.	ID=Manes.12G044200.v6.1;Name=Manes.12G044200
Chromosome12	phytozomev10	gene	3722151	3723187	.	-	.	ID=Manes.12G044300.v6.1;Name=Manes.12G044300;ancestorIdentifier=cassava4.1_033754m.g.v4.1
Chromosome12	phytozomev10	gene	3728564	3742076	.	-	.	ID=Manes.12G044400.v6.1;Name=Manes.12G044400;ancestorIdentifier=cassava4.1_000239m.g.v4.1
Chromosome12	phytozomev10	gene	3764782	3767989	.	+	.	ID=Manes.12G044500.v6.1;Name=Manes.12G044500;ancestorIdentifier=cassava4.1_032196m.g.v4.1
Chromosome12	phytozomev10	gene	3768548	3769007	.	+	.	ID=Manes.12G044600.v6.1;Name=Manes.12G044600
Chromosome12	phytozomev10	gene	3772959	3776466	.	+	.	ID=Manes.12G044700.v6.1;Name=Manes.12G044700;ancestorIdentifier=cassava4.1_034055m.g.v4.1
Chromosome12	phytozomev10	gene	3778867	3779622	.	-	.	ID=Manes.12G044800.v6.1;Name=Manes.12G044800;ancestorIdentifier=cassava4.1_023732m.g.v4.1
Chromosome12	phytozomev10	gene	3783192	3785363	.	+	.	ID=Manes.12G044900.v6.1;Name=Manes.12G044900;ancestorIdentifier=cassava4.1_018882m.g.v4.1
Chromosome12	phytozomev10	gene	3790767	3795427	.	+	.	ID=Manes.12G045000.v6.1;Name=Manes.12G045000
Chromosome12	phytozomev10	gene	3796847	3798624	.	+	.	ID=Manes.12G045100.v6.1;Name=Manes.12G045100;ancestorIdentifier=cassava4.1_006365m.g.v4.1
Chromosome12	phytozomev10	gene	3813948	3818490	.	+	.	ID=Manes.12G045200.v6.1;Name=Manes.12G045200;ancestorIdentifier=cassava4.1_004747m.g.v4.1
Chromosome12	phytozomev10	gene	3820479	3821038	.	+	.	ID=Manes.12G045300.v6.1;Name=Manes.12G045300
Chromosome12	phytozomev10	gene	3826384	3836872	.	-	.	ID=Manes.12G045400.v6.1;Name=Manes.12G045400;ancestorIdentifier=cassava4.1_000065m.g.v4.1
Chromosome12	phytozomev10	gene	3851479	3855844	.	-	.	ID=Manes.12G045500.v6.1;Name=Manes.12G045500;ancestorIdentifier=cassava4.1_005705m.g.v4.1
Chromosome12	phytozomev10	gene	3857335	3858471	.	-	.	ID=Manes.12G045600.v6.1;Name=Manes.12G045600
Chromosome12	phytozomev10	gene	3880006	3882593	.	+	.	ID=Manes.12G045700.v6.1;Name=Manes.12G045700;ancestorIdentifier=cassava4.1_016933m.g.v4.1
Chromosome12	phytozomev10	gene	3884290	3886646	.	+	.	ID=Manes.12G045800.v6.1;Name=Manes.12G045800;ancestorIdentifier=cassava4.1_016951m.g.v4.1
Chromosome12	phytozomev10	gene	3895607	3897587	.	+	.	ID=Manes.12G045900.v6.1;Name=Manes.12G045900;ancestorIdentifier=cassava4.1_009847m.g.v4.1
Chromosome12	phytozomev10	gene	3900058	3904122	.	-	.	ID=Manes.12G046000.v6.1;Name=Manes.12G046000;ancestorIdentifier=cassava4.1_004943m.g.v4.1
Chromosome12	phytozomev10	gene	3905258	3907115	.	+	.	ID=Manes.12G046100.v6.1;Name=Manes.12G046100
Chromosome12	phytozomev10	gene	3907812	3911398	.	-	.	ID=Manes.12G046200.v6.1;Name=Manes.12G046200;ancestorIdentifier=cassava4.1_026178m.g.v4.1
Chromosome12	phytozomev10	gene	3957195	3961487	.	+	.	ID=Manes.12G046300.v6.1;Name=Manes.12G046300;ancestorIdentifier=cassava4.1_016005m.g.v4.1
Chromosome12	phytozomev10	gene	3963062	3968072	.	+	.	ID=Manes.12G046400.v6.1;Name=Manes.12G046400;ancestorIdentifier=cassava4.1_023165m.g.v4.1
Chromosome12	phytozomev10	gene	3970487	3976455	.	+	.	ID=Manes.12G046500.v6.1;Name=Manes.12G046500;ancestorIdentifier=cassava4.1_016305m.g.v4.1
Chromosome12	phytozomev10	gene	3977998	3981218	.	+	.	ID=Manes.12G046600.v6.1;Name=Manes.12G046600;ancestorIdentifier=cassava4.1_003618m.g.v4.1
Chromosome12	phytozomev10	gene	3981243	3984212	.	-	.	ID=Manes.12G046700.v6.1;Name=Manes.12G046700;ancestorIdentifier=cassava4.1_015899m.g.v4.1
Chromosome12	phytozomev10	gene	3999063	4003331	.	+	.	ID=Manes.12G046800.v6.1;Name=Manes.12G046800;ancestorIdentifier=cassava4.1_013976m.g.v4.1
Chromosome12	phytozomev10	gene	4004721	4007983	.	+	.	ID=Manes.12G046900.v6.1;Name=Manes.12G046900;ancestorIdentifier=cassava4.1_016656m.g.v4.1
Chromosome12	phytozomev10	gene	4009747	4011772	.	-	.	ID=Manes.12G047000.v6.1;Name=Manes.12G047000
Chromosome12	phytozomev10	gene	4014169	4021415	.	+	.	ID=Manes.12G047100.v6.1;Name=Manes.12G047100
Chromosome12	phytozomev10	gene	4022137	4028176	.	-	.	ID=Manes.12G047200.v6.1;Name=Manes.12G047200;ancestorIdentifier=cassava4.1_029475m.g.v4.1
Chromosome12	phytozomev10	gene	4029421	4033885	.	-	.	ID=Manes.12G047300.v6.1;Name=Manes.12G047300;ancestorIdentifier=cassava4.1_020702m.g.v4.1
Chromosome12	phytozomev10	gene	4034770	4044875	.	+	.	ID=Manes.12G047400.v6.1;Name=Manes.12G047400
Chromosome12	phytozomev10	gene	4045368	4052698	.	-	.	ID=Manes.12G047500.v6.1;Name=Manes.12G047500;ancestorIdentifier=cassava4.1_015296m.g.v4.1
Chromosome12	phytozomev10	gene	4061172	4062822	.	+	.	ID=Manes.12G047600.v6.1;Name=Manes.12G047600
Chromosome12	phytozomev10	gene	4065902	4067328	.	+	.	ID=Manes.12G047700.v6.1;Name=Manes.12G047700;ancestorIdentifier=cassava4.1_028681m.g.v4.1
Chromosome12	phytozomev10	gene	4068253	4070547	.	+	.	ID=Manes.12G047800.v6.1;Name=Manes.12G047800;ancestorIdentifier=cassava4.1_023788m.g.v4.1
Chromosome12	phytozomev10	gene	4076170	4081863	.	-	.	ID=Manes.12G047900.v6.1;Name=Manes.12G047900;ancestorIdentifier=cassava4.1_006756m.g.v4.1
Chromosome12	phytozomev10	gene	4089305	4091211	.	-	.	ID=Manes.12G048000.v6.1;Name=Manes.12G048000;ancestorIdentifier=cassava4.1_007382m.g.v4.1
Chromosome12	phytozomev10	gene	4092157	4092401	.	+	.	ID=Manes.12G048100.v6.1;Name=Manes.12G048100
Chromosome12	phytozomev10	gene	4136922	4138760	.	-	.	ID=Manes.12G048200.v6.1;Name=Manes.12G048200;ancestorIdentifier=cassava4.1_005589m.g.v4.1
Chromosome12	phytozomev10	gene	4212723	4213403	.	-	.	ID=Manes.12G048300.v6.1;Name=Manes.12G048300;ancestorIdentifier=cassava4.1_031995m.g.v4.1
Chromosome12	phytozomev10	gene	4224993	4226924	.	-	.	ID=Manes.12G048400.v6.1;Name=Manes.12G048400;ancestorIdentifier=cassava4.1_032191m.g.v4.1
Chromosome12	phytozomev10	gene	4232401	4234379	.	-	.	ID=Manes.12G048500.v6.1;Name=Manes.12G048500;ancestorIdentifier=cassava4.1_005497m.g.v4.1
Chromosome12	phytozomev10	gene	4257015	4258804	.	-	.	ID=Manes.12G048600.v6.1;Name=Manes.12G048600;ancestorIdentifier=cassava4.1_023050m.g.v4.1
Chromosome12	phytozomev10	gene	4264533	4266622	.	-	.	ID=Manes.12G048700.v6.1;Name=Manes.12G048700;ancestorIdentifier=cassava4.1_032366m.g.v4.1
Chromosome12	phytozomev10	gene	4267829	4273351	.	-	.	ID=Manes.12G048800.v6.1;Name=Manes.12G048800;ancestorIdentifier=cassava4.1_012472m.g.v4.1
Chromosome12	phytozomev10	gene	4298443	4300233	.	+	.	ID=Manes.12G048900.v6.1;Name=Manes.12G048900;ancestorIdentifier=cassava4.1_021256m.g.v4.1
Chromosome12	phytozomev10	gene	4302811	4303813	.	+	.	ID=Manes.12G049000.v6.1;Name=Manes.12G049000;ancestorIdentifier=cassava4.1_016247m.g.v4.1
Chromosome12	phytozomev10	gene	4312414	4313466	.	+	.	ID=Manes.12G049100.v6.1;Name=Manes.12G049100;ancestorIdentifier=cassava4.1_016534m.g.v4.1
Chromosome12	phytozomev10	gene	4327543	4331776	.	+	.	ID=Manes.12G049200.v6.1;Name=Manes.12G049200;ancestorIdentifier=cassava4.1_006731m.g.v4.1
Chromosome12	phytozomev10	gene	4332700	4336583	.	-	.	ID=Manes.12G049300.v6.1;Name=Manes.12G049300;ancestorIdentifier=cassava4.1_008236m.g.v4.1
Chromosome12	phytozomev10	gene	4337703	4344877	.	-	.	ID=Manes.12G049400.v6.1;Name=Manes.12G049400
Chromosome12	phytozomev10	gene	4345353	4345742	.	+	.	ID=Manes.12G049500.v6.1;Name=Manes.12G049500
Chromosome12	phytozomev10	gene	4352204	4360746	.	-	.	ID=Manes.12G049600.v6.1;Name=Manes.12G049600;ancestorIdentifier=cassava4.1_007970m.g.v4.1
Chromosome12	phytozomev10	gene	4362624	4364908	.	-	.	ID=Manes.12G049700.v6.1;Name=Manes.12G049700;ancestorIdentifier=cassava4.1_011671m.g.v4.1
Chromosome12	phytozomev10	gene	4365817	4375678	.	-	.	ID=Manes.12G049800.v6.1;Name=Manes.12G049800
Chromosome12	phytozomev10	gene	4382409	4383309	.	-	.	ID=Manes.12G049900.v6.1;Name=Manes.12G049900
Chromosome12	phytozomev10	gene	4384016	4387248	.	-	.	ID=Manes.12G050000.v6.1;Name=Manes.12G050000;ancestorIdentifier=cassava4.1_011652m.g.v4.1
Chromosome12	phytozomev10	gene	4385116	4385910	.	+	.	ID=Manes.12G050100.v6.1;Name=Manes.12G050100
Chromosome12	phytozomev10	gene	4391410	4391859	.	-	.	ID=Manes.12G050200.v6.1;Name=Manes.12G050200;ancestorIdentifier=cassava4.1_023091m.g.v4.1
Chromosome12	phytozomev10	gene	4393186	4397456	.	-	.	ID=Manes.12G050300.v6.1;Name=Manes.12G050300
Chromosome12	phytozomev10	gene	4399343	4401629	.	-	.	ID=Manes.12G050400.v6.1;Name=Manes.12G050400;ancestorIdentifier=cassava4.1_023781m.g.v4.1
Chromosome12	phytozomev10	gene	4405480	4410110	.	-	.	ID=Manes.12G050500.v6.1;Name=Manes.12G050500;ancestorIdentifier=cassava4.1_011649m.g.v4.1
Chromosome12	phytozomev10	gene	4412340	4416000	.	+	.	ID=Manes.12G050600.v6.1;Name=Manes.12G050600
Chromosome12	phytozomev10	gene	4425306	4429863	.	+	.	ID=Manes.12G050700.v6.1;Name=Manes.12G050700;ancestorIdentifier=cassava4.1_004706m.g.v4.1
Chromosome12	phytozomev10	gene	4432531	4434779	.	+	.	ID=Manes.12G050800.v6.1;Name=Manes.12G050800;ancestorIdentifier=cassava4.1_015620m.g.v4.1
Chromosome12	phytozomev10	gene	4442563	4450997	.	-	.	ID=Manes.12G050900.v6.1;Name=Manes.12G050900;ancestorIdentifier=cassava4.1_003026m.g.v4.1
Chromosome12	phytozomev10	gene	4464613	4467317	.	-	.	ID=Manes.12G051000.v6.1;Name=Manes.12G051000;ancestorIdentifier=cassava4.1_004810m.g.v4.1
Chromosome12	phytozomev10	gene	4467694	4467813	.	+	.	ID=Manes.12G051100.v6.1;Name=Manes.12G051100
Chromosome12	phytozomev10	gene	4499101	4500826	.	+	.	ID=Manes.12G051200.v6.1;Name=Manes.12G051200;ancestorIdentifier=cassava4.1_013200m.g.v4.1
Chromosome12	phytozomev10	gene	4519250	4522386	.	+	.	ID=Manes.12G051300.v6.1;Name=Manes.12G051300;ancestorIdentifier=cassava4.1_007358m.g.v4.1
Chromosome12	phytozomev10	gene	4527391	4532169	.	-	.	ID=Manes.12G051400.v6.1;Name=Manes.12G051400;ancestorIdentifier=cassava4.1_013384m.g.v4.1
Chromosome12	phytozomev10	gene	4535393	4540409	.	-	.	ID=Manes.12G051500.v6.1;Name=Manes.12G051500;ancestorIdentifier=cassava4.1_016885m.g.v4.1
Chromosome12	phytozomev10	gene	4544879	4546471	.	+	.	ID=Manes.12G051600.v6.1;Name=Manes.12G051600;ancestorIdentifier=cassava4.1_008291m.g.v4.1
Chromosome12	phytozomev10	gene	4552577	4555999	.	-	.	ID=Manes.12G051700.v6.1;Name=Manes.12G051700;ancestorIdentifier=cassava4.1_018974m.g.v4.1
Chromosome12	phytozomev10	gene	4561697	4562877	.	+	.	ID=Manes.12G051800.v6.1;Name=Manes.12G051800;ancestorIdentifier=cassava4.1_026456m.g.v4.1
Chromosome12	phytozomev10	gene	4567813	4568645	.	+	.	ID=Manes.12G051900.v6.1;Name=Manes.12G051900
Chromosome12	phytozomev10	gene	4569135	4571248	.	+	.	ID=Manes.12G052000.v6.1;Name=Manes.12G052000;ancestorIdentifier=cassava4.1_032138m.g.v4.1
Chromosome12	phytozomev10	gene	4585445	4598127	.	+	.	ID=Manes.12G052100.v6.1;Name=Manes.12G052100;ancestorIdentifier=cassava4.1_000794m.g.v4.1
Chromosome12	phytozomev10	gene	4599732	4601124	.	-	.	ID=Manes.12G052200.v6.1;Name=Manes.12G052200;ancestorIdentifier=cassava4.1_014045m.g.v4.1
Chromosome12	phytozomev10	gene	4602596	4603450	.	+	.	ID=Manes.12G052300.v6.1;Name=Manes.12G052300;ancestorIdentifier=cassava4.1_021474m.g.v4.1
Chromosome12	phytozomev10	gene	4605355	4609065	.	-	.	ID=Manes.12G052400.v6.1;Name=Manes.12G052400;ancestorIdentifier=cassava4.1_024800m.g.v4.1
Chromosome12	phytozomev10	gene	4609957	4610894	.	+	.	ID=Manes.12G052500.v6.1;Name=Manes.12G052500
Chromosome12	phytozomev10	gene	4611838	4613575	.	+	.	ID=Manes.12G052600.v6.1;Name=Manes.12G052600;ancestorIdentifier=cassava4.1_030051m.g.v4.1
Chromosome12	phytozomev10	gene	4623705	4625291	.	+	.	ID=Manes.12G052700.v6.1;Name=Manes.12G052700;ancestorIdentifier=cassava4.1_018891m.g.v4.1
Chromosome12	phytozomev10	gene	4627373	4627666	.	+	.	ID=Manes.12G052800.v6.1;Name=Manes.12G052800;ancestorIdentifier=cassava4.1_021282m.g.v4.1
Chromosome12	phytozomev10	gene	4628906	4629088	.	+	.	ID=Manes.12G052900.v6.1;Name=Manes.12G052900
Chromosome12	phytozomev10	gene	4631742	4636654	.	-	.	ID=Manes.12G053000.v6.1;Name=Manes.12G053000;ancestorIdentifier=cassava4.1_032388m.g.v4.1
Chromosome12	phytozomev10	gene	4641964	4642308	.	+	.	ID=Manes.12G053100.v6.1;Name=Manes.12G053100;ancestorIdentifier=cassava4.1_029164m.g.v4.1
Chromosome12	phytozomev10	gene	4642760	4643113	.	+	.	ID=Manes.12G053200.v6.1;Name=Manes.12G053200;ancestorIdentifier=cassava4.1_032281m.g.v4.1
Chromosome12	phytozomev10	gene	4644061	4644393	.	+	.	ID=Manes.12G053300.v6.1;Name=Manes.12G053300;ancestorIdentifier=cassava4.1_021719m.g.v4.1
Chromosome12	phytozomev10	gene	4645141	4645716	.	+	.	ID=Manes.12G053400.v6.1;Name=Manes.12G053400
Chromosome12	phytozomev10	gene	4653739	4653873	.	-	.	ID=Manes.12G053500.v6.1;Name=Manes.12G053500
Chromosome12	phytozomev10	gene	4660463	4660690	.	-	.	ID=Manes.12G053600.v6.1;Name=Manes.12G053600
Chromosome12	phytozomev10	gene	4665521	4667546	.	-	.	ID=Manes.12G053700.v6.1;Name=Manes.12G053700;ancestorIdentifier=cassava4.1_018166m.g.v4.1
Chromosome12	phytozomev10	gene	4673365	4674283	.	-	.	ID=Manes.12G053800.v6.1;Name=Manes.12G053800
Chromosome12	phytozomev10	gene	4679511	4680509	.	-	.	ID=Manes.12G053900.v6.1;Name=Manes.12G053900;ancestorIdentifier=cassava4.1_019991m.g.v4.1
Chromosome12	phytozomev10	gene	4683381	4685984	.	+	.	ID=Manes.12G054000.v6.1;Name=Manes.12G054000
Chromosome12	phytozomev10	gene	4686631	4688204	.	-	.	ID=Manes.12G054100.v6.1;Name=Manes.12G054100;ancestorIdentifier=cassava4.1_017898m.g.v4.1
Chromosome12	phytozomev10	gene	4693968	4703228	.	+	.	ID=Manes.12G054200.v6.1;Name=Manes.12G054200;ancestorIdentifier=cassava4.1_008784m.g.v4.1
Chromosome12	phytozomev10	gene	4709435	4715583	.	+	.	ID=Manes.12G054300.v6.1;Name=Manes.12G054300;ancestorIdentifier=cassava4.1_003205m.g.v4.1
Chromosome12	phytozomev10	gene	4731464	4736424	.	+	.	ID=Manes.12G054400.v6.1;Name=Manes.12G054400
Chromosome12	phytozomev10	gene	4736547	4739388	.	-	.	ID=Manes.12G054500.v6.1;Name=Manes.12G054500;ancestorIdentifier=cassava4.1_010177m.g.v4.1
Chromosome12	phytozomev10	gene	4742975	4744010	.	+	.	ID=Manes.12G054600.v6.1;Name=Manes.12G054600
Chromosome12	phytozomev10	gene	4781864	4783414	.	+	.	ID=Manes.12G054700.v6.1;Name=Manes.12G054700
Chromosome12	phytozomev10	gene	4800035	4800876	.	+	.	ID=Manes.12G054800.v6.1;Name=Manes.12G054800
Chromosome12	phytozomev10	gene	4820025	4821145	.	+	.	ID=Manes.12G054900.v6.1;Name=Manes.12G054900;ancestorIdentifier=cassava4.1_034023m.g.v4.1
Chromosome12	phytozomev10	gene	4866996	4867762	.	+	.	ID=Manes.12G055000.v6.1;Name=Manes.12G055000
Chromosome12	phytozomev10	gene	4872844	4873246	.	+	.	ID=Manes.12G055100.v6.1;Name=Manes.12G055100
Chromosome12	phytozomev10	gene	4873788	4878027	.	-	.	ID=Manes.12G055200.v6.1;Name=Manes.12G055200;ancestorIdentifier=cassava4.1_003700m.g.v4.1
Chromosome12	phytozomev10	gene	4882418	4886714	.	+	.	ID=Manes.12G055300.v6.1;Name=Manes.12G055300;ancestorIdentifier=cassava4.1_004391m.g.v4.1
Chromosome12	phytozomev10	gene	4889004	4892227	.	+	.	ID=Manes.12G055400.v6.1;Name=Manes.12G055400
Chromosome12	phytozomev10	gene	4898301	4900788	.	-	.	ID=Manes.12G055500.v6.1;Name=Manes.12G055500
Chromosome12	phytozomev10	gene	4903028	4904507	.	+	.	ID=Manes.12G055600.v6.1;Name=Manes.12G055600
Chromosome12	phytozomev10	gene	4904917	4909975	.	+	.	ID=Manes.12G055700.v6.1;Name=Manes.12G055700;ancestorIdentifier=cassava4.1_009181m.g.v4.1
Chromosome12	phytozomev10	gene	4912043	4914568	.	+	.	ID=Manes.12G055800.v6.1;Name=Manes.12G055800
Chromosome12	phytozomev10	gene	4928756	4928863	.	+	.	ID=Manes.12G055900.v6.1;Name=Manes.12G055900
Chromosome12	phytozomev10	gene	4933159	4944920	.	-	.	ID=Manes.12G056000.v6.1;Name=Manes.12G056000;ancestorIdentifier=cassava4.1_025439m.g.v4.1
Chromosome12	phytozomev10	gene	4933464	4933583	.	+	.	ID=Manes.12G056100.v6.1;Name=Manes.12G056100
Chromosome12	phytozomev10	gene	4950149	4954163	.	+	.	ID=Manes.12G056200.v6.1;Name=Manes.12G056200;ancestorIdentifier=cassava4.1_033427m.g.v4.1
Chromosome12	phytozomev10	gene	4955776	4961826	.	-	.	ID=Manes.12G056300.v6.1;Name=Manes.12G056300
Chromosome12	phytozomev10	gene	4964682	4968127	.	-	.	ID=Manes.12G056400.v6.1;Name=Manes.12G056400;ancestorIdentifier=cassava4.1_008276m.g.v4.1
Chromosome12	phytozomev10	gene	4970744	4974051	.	+	.	ID=Manes.12G056500.v6.1;Name=Manes.12G056500;ancestorIdentifier=cassava4.1_013810m.g.v4.1
Chromosome12	phytozomev10	gene	4974159	4975302	.	-	.	ID=Manes.12G056600.v6.1;Name=Manes.12G056600
Chromosome12	phytozomev10	gene	4976658	4984319	.	-	.	ID=Manes.12G056700.v6.1;Name=Manes.12G056700;ancestorIdentifier=cassava4.1_001951m.g.v4.1
Chromosome12	phytozomev10	gene	4995304	4995672	.	-	.	ID=Manes.12G056800.v6.1;Name=Manes.12G056800
Chromosome12	phytozomev10	gene	5003459	5014160	.	-	.	ID=Manes.12G056900.v6.1;Name=Manes.12G056900
Chromosome12	phytozomev10	gene	5025684	5025809	.	+	.	ID=Manes.12G057000.v6.1;Name=Manes.12G057000
Chromosome12	phytozomev10	gene	5032803	5040165	.	-	.	ID=Manes.12G057100.v6.1;Name=Manes.12G057100;ancestorIdentifier=cassava4.1_015771m.g.v4.1
Chromosome12	phytozomev10	gene	5044575	5051555	.	+	.	ID=Manes.12G057200.v6.1;Name=Manes.12G057200;ancestorIdentifier=cassava4.1_015370m.g.v4.1
Chromosome12	phytozomev10	gene	5052834	5056642	.	-	.	ID=Manes.12G057300.v6.1;Name=Manes.12G057300
Chromosome12	phytozomev10	gene	5060738	5061365	.	+	.	ID=Manes.12G057400.v6.1;Name=Manes.12G057400
Chromosome12	phytozomev10	gene	5067328	5070254	.	-	.	ID=Manes.12G057500.v6.1;Name=Manes.12G057500;ancestorIdentifier=cassava4.1_029788m.g.v4.1
Chromosome12	phytozomev10	gene	5070586	5070750	.	+	.	ID=Manes.12G057600.v6.1;Name=Manes.12G057600
Chromosome12	phytozomev10	gene	5073009	5075617	.	-	.	ID=Manes.12G057700.v6.1;Name=Manes.12G057700
Chromosome12	phytozomev10	gene	5082208	5083651	.	+	.	ID=Manes.12G057800.v6.1;Name=Manes.12G057800
Chromosome12	phytozomev10	gene	5084398	5086906	.	+	.	ID=Manes.12G057900.v6.1;Name=Manes.12G057900
Chromosome12	phytozomev10	gene	5106716	5107537	.	-	.	ID=Manes.12G058000.v6.1;Name=Manes.12G058000;ancestorIdentifier=cassava4.1_019441m.g.v4.1
Chromosome12	phytozomev10	gene	5111424	5113103	.	+	.	ID=Manes.12G058100.v6.1;Name=Manes.12G058100
Chromosome12	phytozomev10	gene	5128866	5129671	.	-	.	ID=Manes.12G058200.v6.1;Name=Manes.12G058200
Chromosome12	phytozomev10	gene	5138468	5148029	.	+	.	ID=Manes.12G058300.v6.1;Name=Manes.12G058300;ancestorIdentifier=cassava4.1_002144m.g.v4.1
Chromosome12	phytozomev10	gene	5150807	5157722	.	-	.	ID=Manes.12G058400.v6.1;Name=Manes.12G058400
Chromosome12	phytozomev10	gene	5160764	5163538	.	-	.	ID=Manes.12G058500.v6.1;Name=Manes.12G058500;ancestorIdentifier=cassava4.1_003219m.g.v4.1
Chromosome12	phytozomev10	gene	5170283	5174002	.	+	.	ID=Manes.12G058600.v6.1;Name=Manes.12G058600;ancestorIdentifier=cassava4.1_020329m.g.v4.1
Chromosome12	phytozomev10	gene	5179025	5188303	.	-	.	ID=Manes.12G058700.v6.1;Name=Manes.12G058700;ancestorIdentifier=cassava4.1_000562m.g.v4.1
Chromosome12	phytozomev10	gene	5189929	5193494	.	+	.	ID=Manes.12G058800.v6.1;Name=Manes.12G058800;ancestorIdentifier=cassava4.1_014270m.g.v4.1
Chromosome12	phytozomev10	gene	5194256	5202421	.	-	.	ID=Manes.12G058900.v6.1;Name=Manes.12G058900;ancestorIdentifier=cassava4.1_001004m.g.v4.1
Chromosome12	phytozomev10	gene	5229030	5230120	.	+	.	ID=Manes.12G059000.v6.1;Name=Manes.12G059000;ancestorIdentifier=cassava4.1_017769m.g.v4.1
Chromosome12	phytozomev10	gene	5236207	5237796	.	-	.	ID=Manes.12G059100.v6.1;Name=Manes.12G059100;ancestorIdentifier=cassava4.1_017113m.g.v4.1
Chromosome12	phytozomev10	gene	5270282	5275772	.	+	.	ID=Manes.12G059200.v6.1;Name=Manes.12G059200;ancestorIdentifier=cassava4.1_004151m.g.v4.1
Chromosome12	phytozomev10	gene	5276310	5283720	.	-	.	ID=Manes.12G059300.v6.1;Name=Manes.12G059300;ancestorIdentifier=cassava4.1_001873m.g.v4.1
Chromosome12	phytozomev10	gene	5287658	5291982	.	+	.	ID=Manes.12G059400.v6.1;Name=Manes.12G059400;ancestorIdentifier=cassava4.1_006503m.g.v4.1
Chromosome12	phytozomev10	gene	5292246	5296339	.	-	.	ID=Manes.12G059500.v6.1;Name=Manes.12G059500;ancestorIdentifier=cassava4.1_021549m.g.v4.1
Chromosome12	phytozomev10	gene	5315241	5316167	.	+	.	ID=Manes.12G059600.v6.1;Name=Manes.12G059600;ancestorIdentifier=cassava4.1_018070m.g.v4.1
Chromosome12	phytozomev10	gene	5325419	5326285	.	+	.	ID=Manes.12G059700.v6.1;Name=Manes.12G059700;ancestorIdentifier=cassava4.1_018287m.g.v4.1
Chromosome12	phytozomev10	gene	5327276	5332032	.	-	.	ID=Manes.12G059800.v6.1;Name=Manes.12G059800;ancestorIdentifier=cassava4.1_025297m.g.v4.1
Chromosome12	phytozomev10	gene	5345545	5346497	.	+	.	ID=Manes.12G059900.v6.1;Name=Manes.12G059900
Chromosome12	phytozomev10	gene	5378185	5382247	.	-	.	ID=Manes.12G060000.v6.1;Name=Manes.12G060000
Chromosome12	phytozomev10	gene	5395887	5400708	.	-	.	ID=Manes.12G060100.v6.1;Name=Manes.12G060100
Chromosome12	phytozomev10	gene	5401366	5402731	.	+	.	ID=Manes.12G060200.v6.1;Name=Manes.12G060200
Chromosome12	phytozomev10	gene	5419264	5420241	.	+	.	ID=Manes.12G060300.v6.1;Name=Manes.12G060300
Chromosome12	phytozomev10	gene	5428191	5431075	.	+	.	ID=Manes.12G060400.v6.1;Name=Manes.12G060400;ancestorIdentifier=cassava4.1_031535m.g.v4.1
Chromosome12	phytozomev10	gene	5436015	5436910	.	+	.	ID=Manes.12G060500.v6.1;Name=Manes.12G060500;ancestorIdentifier=cassava4.1_014009m.g.v4.1
Chromosome12	phytozomev10	gene	5448731	5456245	.	+	.	ID=Manes.12G060600.v6.1;Name=Manes.12G060600;ancestorIdentifier=cassava4.1_031429m.g.v4.1
Chromosome12	phytozomev10	gene	5456334	5460697	.	-	.	ID=Manes.12G060700.v6.1;Name=Manes.12G060700;ancestorIdentifier=cassava4.1_007189m.g.v4.1
Chromosome12	phytozomev10	gene	5465406	5466820	.	-	.	ID=Manes.12G060800.v6.1;Name=Manes.12G060800
Chromosome12	phytozomev10	gene	5474483	5475911	.	-	.	ID=Manes.12G060900.v6.1;Name=Manes.12G060900
Chromosome12	phytozomev10	gene	5515196	5519851	.	+	.	ID=Manes.12G061000.v6.1;Name=Manes.12G061000;ancestorIdentifier=cassava4.1_019209m.g.v4.1
Chromosome12	phytozomev10	gene	5522090	5533042	.	+	.	ID=Manes.12G061100.v6.1;Name=Manes.12G061100;ancestorIdentifier=cassava4.1_000346m.g.v4.1
Chromosome12	phytozomev10	gene	5539190	5543301	.	+	.	ID=Manes.12G061200.v6.1;Name=Manes.12G061200;ancestorIdentifier=cassava4.1_001282m.g.v4.1
Chromosome12	phytozomev10	gene	5546640	5547585	.	+	.	ID=Manes.12G061300.v6.1;Name=Manes.12G061300;ancestorIdentifier=cassava4.1_021715m.g.v4.1
Chromosome12	phytozomev10	gene	5559655	5566596	.	+	.	ID=Manes.12G061400.v6.1;Name=Manes.12G061400;ancestorIdentifier=cassava4.1_001924m.g.v4.1
Chromosome12	phytozomev10	gene	5574169	5579119	.	+	.	ID=Manes.12G061500.v6.1;Name=Manes.12G061500;ancestorIdentifier=cassava4.1_004546m.g.v4.1
Chromosome12	phytozomev10	gene	5590039	5600721	.	+	.	ID=Manes.12G061600.v6.1;Name=Manes.12G061600;ancestorIdentifier=cassava4.1_000395m.g.v4.1
Chromosome12	phytozomev10	gene	5601382	5603106	.	+	.	ID=Manes.12G061700.v6.1;Name=Manes.12G061700;ancestorIdentifier=cassava4.1_032460m.g.v4.1
Chromosome12	phytozomev10	gene	5602765	5605305	.	-	.	ID=Manes.12G061800.v6.1;Name=Manes.12G061800;ancestorIdentifier=cassava4.1_019344m.g.v4.1
Chromosome12	phytozomev10	gene	5617544	5620565	.	+	.	ID=Manes.12G061900.v6.1;Name=Manes.12G061900;ancestorIdentifier=cassava4.1_032811m.g.v4.1
Chromosome12	phytozomev10	gene	5623471	5624035	.	+	.	ID=Manes.12G062000.v6.1;Name=Manes.12G062000
Chromosome12	phytozomev10	gene	5624529	5628981	.	-	.	ID=Manes.12G062100.v6.1;Name=Manes.12G062100;ancestorIdentifier=cassava4.1_009560m.g.v4.1
Chromosome12	phytozomev10	gene	5637141	5640291	.	+	.	ID=Manes.12G062200.v6.1;Name=Manes.12G062200;ancestorIdentifier=cassava4.1_030174m.g.v4.1
Chromosome12	phytozomev10	gene	5643698	5647285	.	+	.	ID=Manes.12G062300.v6.1;Name=Manes.12G062300;ancestorIdentifier=cassava4.1_012772m.g.v4.1
Chromosome12	phytozomev10	gene	5663166	5664289	.	+	.	ID=Manes.12G062400.v6.1;Name=Manes.12G062400;ancestorIdentifier=cassava4.1_018170m.g.v4.1
Chromosome12	phytozomev10	gene	5669411	5670890	.	-	.	ID=Manes.12G062500.v6.1;Name=Manes.12G062500;ancestorIdentifier=cassava4.1_008585m.g.v4.1
Chromosome12	phytozomev10	gene	5681413	5682573	.	-	.	ID=Manes.12G062600.v6.1;Name=Manes.12G062600;ancestorIdentifier=cassava4.1_031894m.g.v4.1
Chromosome12	phytozomev10	gene	5707066	5707897	.	+	.	ID=Manes.12G062700.v6.1;Name=Manes.12G062700;ancestorIdentifier=cassava4.1_019768m.g.v4.1
Chromosome12	phytozomev10	gene	5718794	5721449	.	+	.	ID=Manes.12G062800.v6.1;Name=Manes.12G062800
Chromosome12	phytozomev10	gene	5721718	5731675	.	-	.	ID=Manes.12G062900.v6.1;Name=Manes.12G062900;ancestorIdentifier=cassava4.1_009491m.g.v4.1
Chromosome12	phytozomev10	gene	5734410	5735712	.	-	.	ID=Manes.12G063000.v6.1;Name=Manes.12G063000
Chromosome12	phytozomev10	gene	5738539	5744431	.	+	.	ID=Manes.12G063100.v6.1;Name=Manes.12G063100;ancestorIdentifier=cassava4.1_023101m.g.v4.1
Chromosome12	phytozomev10	gene	5766115	5767685	.	-	.	ID=Manes.12G063200.v6.1;Name=Manes.12G063200
Chromosome12	phytozomev10	gene	5768232	5776479	.	+	.	ID=Manes.12G063300.v6.1;Name=Manes.12G063300;ancestorIdentifier=cassava4.1_029107m.g.v4.1
Chromosome12	phytozomev10	gene	5784716	5786396	.	+	.	ID=Manes.12G063400.v6.1;Name=Manes.12G063400;ancestorIdentifier=cassava4.1_026624m.g.v4.1
Chromosome12	phytozomev10	gene	5796322	5802218	.	+	.	ID=Manes.12G063500.v6.1;Name=Manes.12G063500
Chromosome12	phytozomev10	gene	5806282	5807443	.	+	.	ID=Manes.12G063600.v6.1;Name=Manes.12G063600;ancestorIdentifier=cassava4.1_029621m.g.v4.1
Chromosome12	phytozomev10	gene	5821293	5835043	.	-	.	ID=Manes.12G063700.v6.1;Name=Manes.12G063700
Chromosome12	phytozomev10	gene	5844341	5847018	.	-	.	ID=Manes.12G063800.v6.1;Name=Manes.12G063800;ancestorIdentifier=cassava4.1_020020m.g.v4.1
Chromosome12	phytozomev10	gene	5847674	5850758	.	-	.	ID=Manes.12G063900.v6.1;Name=Manes.12G063900;ancestorIdentifier=cassava4.1_032232m.g.v4.1
Chromosome12	phytozomev10	gene	5884451	5891542	.	+	.	ID=Manes.12G064000.v6.1;Name=Manes.12G064000
Chromosome12	phytozomev10	gene	5894122	5895693	.	+	.	ID=Manes.12G064100.v6.1;Name=Manes.12G064100
Chromosome12	phytozomev10	gene	5897609	5898205	.	+	.	ID=Manes.12G064200.v6.1;Name=Manes.12G064200
Chromosome12	phytozomev10	gene	5922527	5925172	.	+	.	ID=Manes.12G064300.v6.1;Name=Manes.12G064300;ancestorIdentifier=cassava4.1_023672m.g.v4.1
Chromosome12	phytozomev10	gene	5929607	5932070	.	+	.	ID=Manes.12G064400.v6.1;Name=Manes.12G064400;ancestorIdentifier=cassava4.1_004625m.g.v4.1
Chromosome12	phytozomev10	gene	5932341	5943371	.	-	.	ID=Manes.12G064500.v6.1;Name=Manes.12G064500;ancestorIdentifier=cassava4.1_001112m.g.v4.1
Chromosome12	phytozomev10	gene	5945187	5947148	.	-	.	ID=Manes.12G064600.v6.1;Name=Manes.12G064600;ancestorIdentifier=cassava4.1_029590m.g.v4.1
Chromosome12	phytozomev10	gene	5991246	5991806	.	-	.	ID=Manes.12G064700.v6.1;Name=Manes.12G064700;ancestorIdentifier=cassava4.1_033090m.g.v4.1
Chromosome12	phytozomev10	gene	6007343	6011133	.	+	.	ID=Manes.12G064800.v6.1;Name=Manes.12G064800;ancestorIdentifier=cassava4.1_023862m.g.v4.1
Chromosome12	phytozomev10	gene	6045189	6048083	.	+	.	ID=Manes.12G064900.v6.1;Name=Manes.12G064900;ancestorIdentifier=cassava4.1_024080m.g.v4.1
Chromosome12	phytozomev10	gene	6054030	6057690	.	+	.	ID=Manes.12G065000.v6.1;Name=Manes.12G065000
Chromosome12	phytozomev10	gene	6076708	6077205	.	+	.	ID=Manes.12G065100.v6.1;Name=Manes.12G065100;ancestorIdentifier=cassava4.1_023471m.g.v4.1
Chromosome12	phytozomev10	gene	6078935	6082823	.	+	.	ID=Manes.12G065200.v6.1;Name=Manes.12G065200;ancestorIdentifier=cassava4.1_002803m.g.v4.1
Chromosome12	phytozomev10	gene	6092197	6097093	.	-	.	ID=Manes.12G065300.v6.1;Name=Manes.12G065300;ancestorIdentifier=cassava4.1_004351m.g.v4.1
Chromosome12	phytozomev10	gene	6111444	6112121	.	-	.	ID=Manes.12G065400.v6.1;Name=Manes.12G065400;ancestorIdentifier=cassava4.1_021750m.g.v4.1
Chromosome12	phytozomev10	gene	6127219	6127563	.	-	.	ID=Manes.12G065500.v6.1;Name=Manes.12G065500
Chromosome12	phytozomev10	gene	6138939	6143603	.	+	.	ID=Manes.12G065600.v6.1;Name=Manes.12G065600
Chromosome12	phytozomev10	gene	6146858	6153156	.	+	.	ID=Manes.12G065700.v6.1;Name=Manes.12G065700
Chromosome12	phytozomev10	gene	6153563	6157045	.	+	.	ID=Manes.12G065800.v6.1;Name=Manes.12G065800;ancestorIdentifier=cassava4.1_007960m.g.v4.1
Chromosome12	phytozomev10	gene	6157393	6157951	.	+	.	ID=Manes.12G065900.v6.1;Name=Manes.12G065900
Chromosome12	phytozomev10	gene	6158317	6158808	.	-	.	ID=Manes.12G066000.v6.1;Name=Manes.12G066000
Chromosome12	phytozomev10	gene	6162029	6165080	.	+	.	ID=Manes.12G066100.v6.1;Name=Manes.12G066100
Chromosome12	phytozomev10	gene	6206229	6208387	.	+	.	ID=Manes.12G066200.v6.1;Name=Manes.12G066200
Chromosome12	phytozomev10	gene	6237206	6238495	.	+	.	ID=Manes.12G066300.v6.1;Name=Manes.12G066300;ancestorIdentifier=cassava4.1_016584m.g.v4.1
Chromosome12	phytozomev10	gene	6239179	6239738	.	+	.	ID=Manes.12G066400.v6.1;Name=Manes.12G066400
Chromosome12	phytozomev10	gene	6272744	6294549	.	+	.	ID=Manes.12G066500.v6.1;Name=Manes.12G066500
Chromosome12	phytozomev10	gene	6297397	6312245	.	-	.	ID=Manes.12G066600.v6.1;Name=Manes.12G066600;ancestorIdentifier=cassava4.1_026844m.g.v4.1
Chromosome12	phytozomev10	gene	6368700	6372403	.	+	.	ID=Manes.12G066700.v6.1;Name=Manes.12G066700;ancestorIdentifier=cassava4.1_004126m.g.v4.1
Chromosome12	phytozomev10	gene	6376495	6379595	.	-	.	ID=Manes.12G066800.v6.1;Name=Manes.12G066800
Chromosome12	phytozomev10	gene	6396107	6399784	.	-	.	ID=Manes.12G066900.v6.1;Name=Manes.12G066900;ancestorIdentifier=cassava4.1_025651m.g.v4.1
Chromosome12	phytozomev10	gene	6437049	6440901	.	+	.	ID=Manes.12G067000.v6.1;Name=Manes.12G067000
Chromosome12	phytozomev10	gene	6485581	6492649	.	-	.	ID=Manes.12G067100.v6.1;Name=Manes.12G067100;ancestorIdentifier=cassava4.1_029560m.g.v4.1
Chromosome12	phytozomev10	gene	6503676	6504784	.	+	.	ID=Manes.12G067200.v6.1;Name=Manes.12G067200;ancestorIdentifier=cassava4.1_014939m.g.v4.1
Chromosome12	phytozomev10	gene	6506135	6507064	.	-	.	ID=Manes.12G067300.v6.1;Name=Manes.12G067300;ancestorIdentifier=cassava4.1_021337m.g.v4.1
Chromosome12	phytozomev10	gene	6508056	6511159	.	-	.	ID=Manes.12G067400.v6.1;Name=Manes.12G067400;ancestorIdentifier=cassava4.1_004304m.g.v4.1
Chromosome12	phytozomev10	gene	6522747	6523079	.	-	.	ID=Manes.12G067500.v6.1;Name=Manes.12G067500
Chromosome12	phytozomev10	gene	6527035	6527881	.	+	.	ID=Manes.12G067600.v6.1;Name=Manes.12G067600;ancestorIdentifier=cassava4.1_033257m.g.v4.1
Chromosome12	phytozomev10	gene	6546493	6547578	.	+	.	ID=Manes.12G067700.v6.1;Name=Manes.12G067700;ancestorIdentifier=cassava4.1_018748m.g.v4.1
Chromosome12	phytozomev10	gene	6575035	6580328	.	+	.	ID=Manes.12G067800.v6.1;Name=Manes.12G067800;ancestorIdentifier=cassava4.1_002555m.g.v4.1
Chromosome12	phytozomev10	gene	6583306	6588233	.	+	.	ID=Manes.12G067900.v6.1;Name=Manes.12G067900;ancestorIdentifier=cassava4.1_005518m.g.v4.1
Chromosome12	phytozomev10	gene	6592948	6593508	.	+	.	ID=Manes.12G068000.v6.1;Name=Manes.12G068000
Chromosome12	phytozomev10	gene	6609453	6615308	.	+	.	ID=Manes.12G068100.v6.1;Name=Manes.12G068100;ancestorIdentifier=cassava4.1_024415m.g.v4.1
Chromosome12	phytozomev10	gene	6640962	6649139	.	+	.	ID=Manes.12G068200.v6.1;Name=Manes.12G068200;ancestorIdentifier=cassava4.1_001190m.g.v4.1
Chromosome12	phytozomev10	gene	6650959	6656150	.	-	.	ID=Manes.12G068300.v6.1;Name=Manes.12G068300;ancestorIdentifier=cassava4.1_007986m.g.v4.1
Chromosome12	phytozomev10	gene	6677307	6679333	.	+	.	ID=Manes.12G068400.v6.1;Name=Manes.12G068400
Chromosome12	phytozomev10	gene	6680973	6681245	.	-	.	ID=Manes.12G068500.v6.1;Name=Manes.12G068500;ancestorIdentifier=cassava4.1_028362m.g.v4.1
Chromosome12	phytozomev10	gene	6685765	6686956	.	-	.	ID=Manes.12G068600.v6.1;Name=Manes.12G068600
Chromosome12	phytozomev10	gene	6711022	6713054	.	-	.	ID=Manes.12G068700.v6.1;Name=Manes.12G068700;ancestorIdentifier=cassava4.1_023985m.g.v4.1
Chromosome12	phytozomev10	gene	6719952	6722295	.	-	.	ID=Manes.12G068800.v6.1;Name=Manes.12G068800;ancestorIdentifier=cassava4.1_024759m.g.v4.1
Chromosome12	phytozomev10	gene	6734651	6742589	.	-	.	ID=Manes.12G068900.v6.1;Name=Manes.12G068900;ancestorIdentifier=cassava4.1_002986m.g.v4.1
Chromosome12	phytozomev10	gene	6757709	6764863	.	+	.	ID=Manes.12G069000.v6.1;Name=Manes.12G069000;ancestorIdentifier=cassava4.1_007335m.g.v4.1
Chromosome12	phytozomev10	gene	6778508	6778654	.	-	.	ID=Manes.12G069100.v6.1;Name=Manes.12G069100
Chromosome12	phytozomev10	gene	6790887	6796440	.	+	.	ID=Manes.12G069200.v6.1;Name=Manes.12G069200;ancestorIdentifier=cassava4.1_016758m.g.v4.1
Chromosome12	phytozomev10	gene	6802430	6804013	.	-	.	ID=Manes.12G069300.v6.1;Name=Manes.12G069300;ancestorIdentifier=cassava4.1_012052m.g.v4.1
Chromosome12	phytozomev10	gene	6826253	6827479	.	-	.	ID=Manes.12G069400.v6.1;Name=Manes.12G069400;ancestorIdentifier=cassava4.1_026906m.g.v4.1
Chromosome12	phytozomev10	gene	6856670	6857359	.	-	.	ID=Manes.12G069500.v6.1;Name=Manes.12G069500;ancestorIdentifier=cassava4.1_029493m.g.v4.1
Chromosome12	phytozomev10	gene	6858489	6861568	.	+	.	ID=Manes.12G069600.v6.1;Name=Manes.12G069600;ancestorIdentifier=cassava4.1_004363m.g.v4.1
Chromosome12	phytozomev10	gene	6898978	6901319	.	-	.	ID=Manes.12G069700.v6.1;Name=Manes.12G069700;ancestorIdentifier=cassava4.1_006972m.g.v4.1
Chromosome12	phytozomev10	gene	6910006	6917228	.	-	.	ID=Manes.12G069800.v6.1;Name=Manes.12G069800;ancestorIdentifier=cassava4.1_002922m.g.v4.1
Chromosome12	phytozomev10	gene	6923125	6923244	.	+	.	ID=Manes.12G069900.v6.1;Name=Manes.12G069900
Chromosome12	phytozomev10	gene	6928499	6933712	.	-	.	ID=Manes.12G070000.v6.1;Name=Manes.12G070000;ancestorIdentifier=cassava4.1_012736m.g.v4.1
Chromosome12	phytozomev10	gene	6934803	6940645	.	-	.	ID=Manes.12G070100.v6.1;Name=Manes.12G070100;ancestorIdentifier=cassava4.1_005568m.g.v4.1
Chromosome12	phytozomev10	gene	6959683	6974446	.	-	.	ID=Manes.12G070200.v6.1;Name=Manes.12G070200;ancestorIdentifier=cassava4.1_025873m.g.v4.1
Chromosome12	phytozomev10	gene	6978524	6981142	.	-	.	ID=Manes.12G070300.v6.1;Name=Manes.12G070300;ancestorIdentifier=cassava4.1_020803m.g.v4.1
Chromosome12	phytozomev10	gene	6983853	6993157	.	-	.	ID=Manes.12G070400.v6.1;Name=Manes.12G070400;ancestorIdentifier=cassava4.1_030256m.g.v4.1
Chromosome12	phytozomev10	gene	6987950	6988988	.	+	.	ID=Manes.12G070500.v6.1;Name=Manes.12G070500
Chromosome12	phytozomev10	gene	7004592	7008628	.	+	.	ID=Manes.12G070600.v6.1;Name=Manes.12G070600;ancestorIdentifier=cassava4.1_008304m.g.v4.1
Chromosome12	phytozomev10	gene	7009712	7011921	.	+	.	ID=Manes.12G070700.v6.1;Name=Manes.12G070700
Chromosome12	phytozomev10	gene	7010544	7018083	.	-	.	ID=Manes.12G070800.v6.1;Name=Manes.12G070800;ancestorIdentifier=cassava4.1_020323m.g.v4.1
Chromosome12	phytozomev10	gene	7026640	7034499	.	+	.	ID=Manes.12G070900.v6.1;Name=Manes.12G070900;ancestorIdentifier=cassava4.1_015965m.g.v4.1
Chromosome12	phytozomev10	gene	7061275	7068373	.	+	.	ID=Manes.12G071000.v6.1;Name=Manes.12G071000;ancestorIdentifier=cassava4.1_017987m.g.v4.1
Chromosome12	phytozomev10	gene	7079862	7094708	.	+	.	ID=Manes.12G071100.v6.1;Name=Manes.12G071100;ancestorIdentifier=cassava4.1_017968m.g.v4.1
Chromosome12	phytozomev10	gene	7110506	7110652	.	-	.	ID=Manes.12G071200.v6.1;Name=Manes.12G071200
Chromosome12	phytozomev10	gene	7116147	7116829	.	+	.	ID=Manes.12G071300.v6.1;Name=Manes.12G071300
Chromosome12	phytozomev10	gene	7124862	7132957	.	+	.	ID=Manes.12G071400.v6.1;Name=Manes.12G071400;ancestorIdentifier=cassava4.1_008294m.g.v4.1
Chromosome12	phytozomev10	gene	7128394	7129875	.	-	.	ID=Manes.12G071500.v6.1;Name=Manes.12G071500
Chromosome12	phytozomev10	gene	7135712	7144162	.	+	.	ID=Manes.12G071600.v6.1;Name=Manes.12G071600;ancestorIdentifier=cassava4.1_004296m.g.v4.1
Chromosome12	phytozomev10	gene	7151476	7153461	.	-	.	ID=Manes.12G071700.v6.1;Name=Manes.12G071700
Chromosome12	phytozomev10	gene	7170876	7180973	.	+	.	ID=Manes.12G071800.v6.1;Name=Manes.12G071800
Chromosome12	phytozomev10	gene	7216154	7223871	.	+	.	ID=Manes.12G071900.v6.1;Name=Manes.12G071900;ancestorIdentifier=cassava4.1_002188m.g.v4.1
Chromosome12	phytozomev10	gene	7272045	7273477	.	+	.	ID=Manes.12G072000.v6.1;Name=Manes.12G072000
Chromosome12	phytozomev10	gene	7303221	7303912	.	+	.	ID=Manes.12G072100.v6.1;Name=Manes.12G072100
Chromosome12	phytozomev10	gene	7307032	7309254	.	+	.	ID=Manes.12G072200.v6.1;Name=Manes.12G072200
Chromosome12	phytozomev10	gene	7309537	7312243	.	-	.	ID=Manes.12G072300.v6.1;Name=Manes.12G072300;ancestorIdentifier=cassava4.1_017288m.g.v4.1
Chromosome12	phytozomev10	gene	7320596	7325997	.	+	.	ID=Manes.12G072400.v6.1;Name=Manes.12G072400;ancestorIdentifier=cassava4.1_004950m.g.v4.1
Chromosome12	phytozomev10	gene	7326843	7331716	.	-	.	ID=Manes.12G072500.v6.1;Name=Manes.12G072500;ancestorIdentifier=cassava4.1_033355m.g.v4.1
Chromosome12	phytozomev10	gene	7354216	7355287	.	+	.	ID=Manes.12G072600.v6.1;Name=Manes.12G072600
Chromosome12	phytozomev10	gene	7358182	7358469	.	-	.	ID=Manes.12G072700.v6.1;Name=Manes.12G072700
Chromosome12	phytozomev10	gene	7361004	7363904	.	+	.	ID=Manes.12G072800.v6.1;Name=Manes.12G072800;ancestorIdentifier=cassava4.1_003305m.g.v4.1
Chromosome12	phytozomev10	gene	7378442	7380286	.	+	.	ID=Manes.12G072900.v6.1;Name=Manes.12G072900;ancestorIdentifier=cassava4.1_008192m.g.v4.1
Chromosome12	phytozomev10	gene	7384419	7386949	.	+	.	ID=Manes.12G073000.v6.1;Name=Manes.12G073000;ancestorIdentifier=cassava4.1_021361m.g.v4.1
Chromosome12	phytozomev10	gene	7396068	7396678	.	+	.	ID=Manes.12G073100.v6.1;Name=Manes.12G073100
Chromosome12	phytozomev10	gene	7408335	7423931	.	+	.	ID=Manes.12G073200.v6.1;Name=Manes.12G073200;ancestorIdentifier=cassava4.1_002340m.g.v4.1
Chromosome12	phytozomev10	gene	7420379	7421306	.	+	.	ID=Manes.12G073300.v6.1;Name=Manes.12G073300
Chromosome12	phytozomev10	gene	7424786	7425004	.	+	.	ID=Manes.12G073400.v6.1;Name=Manes.12G073400
Chromosome12	phytozomev10	gene	7439263	7442208	.	-	.	ID=Manes.12G073500.v6.1;Name=Manes.12G073500;ancestorIdentifier=cassava4.1_015726m.g.v4.1
Chromosome12	phytozomev10	gene	7452547	7466096	.	-	.	ID=Manes.12G073600.v6.1;Name=Manes.12G073600;ancestorIdentifier=cassava4.1_002113m.g.v4.1
Chromosome12	phytozomev10	gene	7485300	7489298	.	+	.	ID=Manes.12G073700.v6.1;Name=Manes.12G073700;ancestorIdentifier=cassava4.1_005161m.g.v4.1
Chromosome12	phytozomev10	gene	7494484	7496355	.	-	.	ID=Manes.12G073800.v6.1;Name=Manes.12G073800;ancestorIdentifier=cassava4.1_019925m.g.v4.1
Chromosome12	phytozomev10	gene	7495447	7495971	.	+	.	ID=Manes.12G073900.v6.1;Name=Manes.12G073900
Chromosome12	phytozomev10	gene	7531658	7544765	.	-	.	ID=Manes.12G074000.v6.1;Name=Manes.12G074000
Chromosome12	phytozomev10	gene	7580986	7582449	.	+	.	ID=Manes.12G074100.v6.1;Name=Manes.12G074100;ancestorIdentifier=cassava4.1_031223m.g.v4.1
Chromosome12	phytozomev10	gene	7588491	7591943	.	-	.	ID=Manes.12G074200.v6.1;Name=Manes.12G074200;ancestorIdentifier=cassava4.1_033288m.g.v4.1
Chromosome12	phytozomev10	gene	7598530	7602624	.	-	.	ID=Manes.12G074300.v6.1;Name=Manes.12G074300;ancestorIdentifier=cassava4.1_008793m.g.v4.1
Chromosome12	phytozomev10	gene	7609415	7611659	.	+	.	ID=Manes.12G074400.v6.1;Name=Manes.12G074400
Chromosome12	phytozomev10	gene	7624472	7626656	.	+	.	ID=Manes.12G074500.v6.1;Name=Manes.12G074500
Chromosome12	phytozomev10	gene	7657794	7671069	.	+	.	ID=Manes.12G074600.v6.1;Name=Manes.12G074600;ancestorIdentifier=cassava4.1_000903m.g.v4.1
Chromosome12	phytozomev10	gene	7705506	7705880	.	-	.	ID=Manes.12G074700.v6.1;Name=Manes.12G074700;ancestorIdentifier=cassava4.1_030515m.g.v4.1
Chromosome12	phytozomev10	gene	7726495	7728225	.	+	.	ID=Manes.12G074800.v6.1;Name=Manes.12G074800;ancestorIdentifier=cassava4.1_031311m.g.v4.1
Chromosome12	phytozomev10	gene	7729930	7732721	.	+	.	ID=Manes.12G074900.v6.1;Name=Manes.12G074900;ancestorIdentifier=cassava4.1_028951m.g.v4.1
Chromosome12	phytozomev10	gene	7733389	7735809	.	-	.	ID=Manes.12G075000.v6.1;Name=Manes.12G075000;ancestorIdentifier=cassava4.1_015589m.g.v4.1
Chromosome12	phytozomev10	gene	7740400	7745991	.	+	.	ID=Manes.12G075100.v6.1;Name=Manes.12G075100;ancestorIdentifier=cassava4.1_001288m.g.v4.1
Chromosome12	phytozomev10	gene	7758474	7762155	.	+	.	ID=Manes.12G075200.v6.1;Name=Manes.12G075200;ancestorIdentifier=cassava4.1_031195m.g.v4.1
Chromosome12	phytozomev10	gene	7766357	7766874	.	+	.	ID=Manes.12G075300.v6.1;Name=Manes.12G075300
Chromosome12	phytozomev10	gene	7769293	7772585	.	-	.	ID=Manes.12G075400.v6.1;Name=Manes.12G075400;ancestorIdentifier=cassava4.1_026431m.g.v4.1
Chromosome12	phytozomev10	gene	7790307	7793465	.	+	.	ID=Manes.12G075500.v6.1;Name=Manes.12G075500;ancestorIdentifier=cassava4.1_017777m.g.v4.1
Chromosome12	phytozomev10	gene	7806918	7814911	.	-	.	ID=Manes.12G075600.v6.1;Name=Manes.12G075600;ancestorIdentifier=cassava4.1_002166m.g.v4.1
Chromosome12	phytozomev10	gene	7849526	7850791	.	+	.	ID=Manes.12G075700.v6.1;Name=Manes.12G075700;ancestorIdentifier=cassava4.1_025765m.g.v4.1
Chromosome12	phytozomev10	gene	7876763	7877323	.	-	.	ID=Manes.12G075800.v6.1;Name=Manes.12G075800;ancestorIdentifier=cassava4.1_025392m.g.v4.1
Chromosome12	phytozomev10	gene	7895108	7902198	.	+	.	ID=Manes.12G075900.v6.1;Name=Manes.12G075900;ancestorIdentifier=cassava4.1_012418m.g.v4.1
Chromosome12	phytozomev10	gene	7902277	7905751	.	-	.	ID=Manes.12G076000.v6.1;Name=Manes.12G076000;ancestorIdentifier=cassava4.1_022227m.g.v4.1
Chromosome12	phytozomev10	gene	7922408	7929576	.	-	.	ID=Manes.12G076100.v6.1;Name=Manes.12G076100;ancestorIdentifier=cassava4.1_012316m.g.v4.1
Chromosome12	phytozomev10	gene	7953027	7954550	.	+	.	ID=Manes.12G076200.v6.1;Name=Manes.12G076200;ancestorIdentifier=cassava4.1_029175m.g.v4.1
Chromosome12	phytozomev10	gene	7970170	7971521	.	+	.	ID=Manes.12G076300.v6.1;Name=Manes.12G076300;ancestorIdentifier=cassava4.1_011768m.g.v4.1
Chromosome12	phytozomev10	gene	8033946	8040459	.	+	.	ID=Manes.12G076400.v6.1;Name=Manes.12G076400;ancestorIdentifier=cassava4.1_021759m.g.v4.1
Chromosome12	phytozomev10	gene	8071363	8074262	.	+	.	ID=Manes.12G076500.v6.1;Name=Manes.12G076500;ancestorIdentifier=cassava4.1_034346m.g.v4.1
Chromosome12	phytozomev10	gene	8092756	8096589	.	+	.	ID=Manes.12G076600.v6.1;Name=Manes.12G076600;ancestorIdentifier=cassava4.1_006675m.g.v4.1
Chromosome12	phytozomev10	gene	8108574	8111295	.	-	.	ID=Manes.12G076700.v6.1;Name=Manes.12G076700;ancestorIdentifier=cassava4.1_021339m.g.v4.1
Chromosome12	phytozomev10	gene	8155062	8156979	.	-	.	ID=Manes.12G076800.v6.1;Name=Manes.12G076800;ancestorIdentifier=cassava4.1_011585m.g.v4.1
Chromosome12	phytozomev10	gene	8198551	8201391	.	-	.	ID=Manes.12G076900.v6.1;Name=Manes.12G076900;ancestorIdentifier=cassava4.1_028925m.g.v4.1
Chromosome12	phytozomev10	gene	8244654	8245313	.	+	.	ID=Manes.12G077000.v6.1;Name=Manes.12G077000;ancestorIdentifier=cassava4.1_028604m.g.v4.1
Chromosome12	phytozomev10	gene	8250880	8252484	.	-	.	ID=Manes.12G077100.v6.1;Name=Manes.12G077100
Chromosome12	phytozomev10	gene	8282259	8284986	.	-	.	ID=Manes.12G077200.v6.1;Name=Manes.12G077200;ancestorIdentifier=cassava4.1_029191m.g.v4.1
Chromosome12	phytozomev10	gene	8305058	8306764	.	+	.	ID=Manes.12G077300.v6.1;Name=Manes.12G077300;ancestorIdentifier=cassava4.1_017753m.g.v4.1
Chromosome12	phytozomev10	gene	8337473	8359833	.	+	.	ID=Manes.12G077400.v6.1;Name=Manes.12G077400
Chromosome12	phytozomev10	gene	8364619	8365465	.	+	.	ID=Manes.12G077500.v6.1;Name=Manes.12G077500
Chromosome12	phytozomev10	gene	8387262	8402443	.	+	.	ID=Manes.12G077600.v6.1;Name=Manes.12G077600;ancestorIdentifier=cassava4.1_007588m.g.v4.1
Chromosome12	phytozomev10	gene	8402605	8402920	.	+	.	ID=Manes.12G077700.v6.1;Name=Manes.12G077700
Chromosome12	phytozomev10	gene	8404042	8413438	.	+	.	ID=Manes.12G077800.v6.1;Name=Manes.12G077800;ancestorIdentifier=cassava4.1_009090m.g.v4.1
Chromosome12	phytozomev10	gene	8430236	8430771	.	-	.	ID=Manes.12G077900.v6.1;Name=Manes.12G077900
Chromosome12	phytozomev10	gene	8440794	8446231	.	-	.	ID=Manes.12G078000.v6.1;Name=Manes.12G078000;ancestorIdentifier=cassava4.1_006707m.g.v4.1
Chromosome12	phytozomev10	gene	8467997	8468990	.	+	.	ID=Manes.12G078100.v6.1;Name=Manes.12G078100;ancestorIdentifier=cassava4.1_034117m.g.v4.1
Chromosome12	phytozomev10	gene	8480753	8497019	.	+	.	ID=Manes.12G078200.v6.1;Name=Manes.12G078200;ancestorIdentifier=cassava4.1_006187m.g.v4.1
Chromosome12	phytozomev10	gene	8485901	8486317	.	-	.	ID=Manes.12G078300.v6.1;Name=Manes.12G078300
Chromosome12	phytozomev10	gene	8501496	8508690	.	+	.	ID=Manes.12G078400.v6.1;Name=Manes.12G078400;ancestorIdentifier=cassava4.1_013757m.g.v4.1
Chromosome12	phytozomev10	gene	8519162	8523956	.	-	.	ID=Manes.12G078500.v6.1;Name=Manes.12G078500;ancestorIdentifier=cassava4.1_005562m.g.v4.1
Chromosome12	phytozomev10	gene	8649206	8650267	.	+	.	ID=Manes.12G078600.v6.1;Name=Manes.12G078600;ancestorIdentifier=cassava4.1_031737m.g.v4.1
Chromosome12	phytozomev10	gene	8650828	8652940	.	-	.	ID=Manes.12G078700.v6.1;Name=Manes.12G078700;ancestorIdentifier=cassava4.1_015245m.g.v4.1
Chromosome12	phytozomev10	gene	8653084	8655360	.	+	.	ID=Manes.12G078800.v6.1;Name=Manes.12G078800;ancestorIdentifier=cassava4.1_004236m.g.v4.1
Chromosome12	phytozomev10	gene	8666932	8676364	.	-	.	ID=Manes.12G078900.v6.1;Name=Manes.12G078900;ancestorIdentifier=cassava4.1_001689m.g.v4.1
Chromosome12	phytozomev10	gene	8717254	8719481	.	-	.	ID=Manes.12G079000.v6.1;Name=Manes.12G079000;ancestorIdentifier=cassava4.1_010882m.g.v4.1
Chromosome12	phytozomev10	gene	8738780	8739941	.	+	.	ID=Manes.12G079100.v6.1;Name=Manes.12G079100;ancestorIdentifier=cassava4.1_028416m.g.v4.1
Chromosome12	phytozomev10	gene	8805564	8809859	.	+	.	ID=Manes.12G079200.v6.1;Name=Manes.12G079200;ancestorIdentifier=cassava4.1_001031m.g.v4.1
Chromosome12	phytozomev10	gene	8833918	8834938	.	+	.	ID=Manes.12G079300.v6.1;Name=Manes.12G079300;ancestorIdentifier=cassava4.1_030044m.g.v4.1
Chromosome12	phytozomev10	gene	8839169	8840813	.	+	.	ID=Manes.12G079400.v6.1;Name=Manes.12G079400
Chromosome12	phytozomev10	gene	8842637	8844316	.	-	.	ID=Manes.12G079500.v6.1;Name=Manes.12G079500;ancestorIdentifier=cassava4.1_030446m.g.v4.1
Chromosome12	phytozomev10	gene	8910099	8914972	.	+	.	ID=Manes.12G079600.v6.1;Name=Manes.12G079600;ancestorIdentifier=cassava4.1_002991m.g.v4.1
Chromosome12	phytozomev10	gene	8915540	8919881	.	-	.	ID=Manes.12G079700.v6.1;Name=Manes.12G079700;ancestorIdentifier=cassava4.1_015274m.g.v4.1
Chromosome12	phytozomev10	gene	9136169	9137639	.	-	.	ID=Manes.12G079800.v6.1;Name=Manes.12G079800
Chromosome12	phytozomev10	gene	9142118	9148550	.	-	.	ID=Manes.12G079900.v6.1;Name=Manes.12G079900
Chromosome12	phytozomev10	gene	9153938	9155319	.	-	.	ID=Manes.12G080000.v6.1;Name=Manes.12G080000
Chromosome12	phytozomev10	gene	9191106	9192606	.	-	.	ID=Manes.12G080100.v6.1;Name=Manes.12G080100
Chromosome12	phytozomev10	gene	9194565	9197367	.	-	.	ID=Manes.12G080200.v6.1;Name=Manes.12G080200;ancestorIdentifier=cassava4.1_019255m.g.v4.1
Chromosome12	phytozomev10	gene	9215085	9215398	.	-	.	ID=Manes.12G080300.v6.1;Name=Manes.12G080300
Chromosome12	phytozomev10	gene	9215808	9219945	.	-	.	ID=Manes.12G080400.v6.1;Name=Manes.12G080400
Chromosome12	phytozomev10	gene	9223008	9224470	.	-	.	ID=Manes.12G080500.v6.1;Name=Manes.12G080500
Chromosome12	phytozomev10	gene	9258158	9260174	.	-	.	ID=Manes.12G080600.v6.1;Name=Manes.12G080600;ancestorIdentifier=cassava4.1_021268m.g.v4.1
Chromosome12	phytozomev10	gene	9284599	9285654	.	-	.	ID=Manes.12G080700.v6.1;Name=Manes.12G080700;ancestorIdentifier=cassava4.1_032794m.g.v4.1
Chromosome12	phytozomev10	gene	9337612	9350478	.	-	.	ID=Manes.12G080800.v6.1;Name=Manes.12G080800;ancestorIdentifier=cassava4.1_006550m.g.v4.1
Chromosome12	phytozomev10	gene	9420490	9424070	.	+	.	ID=Manes.12G080900.v6.1;Name=Manes.12G080900;ancestorIdentifier=cassava4.1_013764m.g.v4.1
Chromosome12	phytozomev10	gene	9464915	9486841	.	+	.	ID=Manes.12G081000.v6.1;Name=Manes.12G081000
Chromosome12	phytozomev10	gene	9490001	9490852	.	+	.	ID=Manes.12G081100.v6.1;Name=Manes.12G081100
Chromosome12	phytozomev10	gene	9500652	9506003	.	-	.	ID=Manes.12G081200.v6.1;Name=Manes.12G081200;ancestorIdentifier=cassava4.1_003255m.g.v4.1
Chromosome12	phytozomev10	gene	9548387	9549756	.	-	.	ID=Manes.12G081300.v6.1;Name=Manes.12G081300;ancestorIdentifier=cassava4.1_025376m.g.v4.1
Chromosome12	phytozomev10	gene	9551018	9552594	.	+	.	ID=Manes.12G081400.v6.1;Name=Manes.12G081400;ancestorIdentifier=cassava4.1_026552m.g.v4.1
Chromosome12	phytozomev10	gene	9556320	9560709	.	-	.	ID=Manes.12G081500.v6.1;Name=Manes.12G081500;ancestorIdentifier=cassava4.1_006051m.g.v4.1
Chromosome12	phytozomev10	gene	9587162	9587823	.	+	.	ID=Manes.12G081600.v6.1;Name=Manes.12G081600
Chromosome12	phytozomev10	gene	9605097	9610708	.	-	.	ID=Manes.12G081700.v6.1;Name=Manes.12G081700;ancestorIdentifier=cassava4.1_007079m.g.v4.1
Chromosome12	phytozomev10	gene	9720412	9725490	.	+	.	ID=Manes.12G081800.v6.1;Name=Manes.12G081800;ancestorIdentifier=cassava4.1_002123m.g.v4.1
Chromosome12	phytozomev10	gene	9729218	9731148	.	-	.	ID=Manes.12G081900.v6.1;Name=Manes.12G081900;ancestorIdentifier=cassava4.1_012122m.g.v4.1
Chromosome12	phytozomev10	gene	9755729	9757509	.	-	.	ID=Manes.12G082000.v6.1;Name=Manes.12G082000;ancestorIdentifier=cassava4.1_021351m.g.v4.1
Chromosome12	phytozomev10	gene	9818089	9819434	.	-	.	ID=Manes.12G082100.v6.1;Name=Manes.12G082100;ancestorIdentifier=cassava4.1_021724m.g.v4.1
Chromosome12	phytozomev10	gene	9828222	9828744	.	+	.	ID=Manes.12G082200.v6.1;Name=Manes.12G082200;ancestorIdentifier=cassava4.1_032036m.g.v4.1
Chromosome12	phytozomev10	gene	9835179	9835894	.	+	.	ID=Manes.12G082300.v6.1;Name=Manes.12G082300;ancestorIdentifier=cassava4.1_020294m.g.v4.1
Chromosome12	phytozomev10	gene	9883138	9883422	.	+	.	ID=Manes.12G082400.v6.1;Name=Manes.12G082400;ancestorIdentifier=cassava4.1_025950m.g.v4.1
Chromosome12	phytozomev10	gene	9891956	9895211	.	+	.	ID=Manes.12G082500.v6.1;Name=Manes.12G082500;ancestorIdentifier=cassava4.1_013052m.g.v4.1
Chromosome12	phytozomev10	gene	9954698	9955099	.	+	.	ID=Manes.12G082600.v6.1;Name=Manes.12G082600
Chromosome12	phytozomev10	gene	9994522	9995689	.	+	.	ID=Manes.12G082700.v6.1;Name=Manes.12G082700;ancestorIdentifier=cassava4.1_020200m.g.v4.1
Chromosome12	phytozomev10	gene	10006483	10007225	.	+	.	ID=Manes.12G082800.v6.1;Name=Manes.12G082800;ancestorIdentifier=cassava4.1_027958m.g.v4.1
Chromosome12	phytozomev10	gene	10055004	10069403	.	-	.	ID=Manes.12G082900.v6.1;Name=Manes.12G082900;ancestorIdentifier=cassava4.1_000960m.g.v4.1
Chromosome12	phytozomev10	gene	10070088	10071746	.	+	.	ID=Manes.12G083000.v6.1;Name=Manes.12G083000;ancestorIdentifier=cassava4.1_007633m.g.v4.1
Chromosome12	phytozomev10	gene	10106095	10107607	.	+	.	ID=Manes.12G083100.v6.1;Name=Manes.12G083100;ancestorIdentifier=cassava4.1_011863m.g.v4.1
Chromosome12	phytozomev10	gene	10167100	10167540	.	-	.	ID=Manes.12G083200.v6.1;Name=Manes.12G083200
Chromosome12	phytozomev10	gene	10185417	10191578	.	+	.	ID=Manes.12G083300.v6.1;Name=Manes.12G083300
Chromosome12	phytozomev10	gene	10203347	10203457	.	+	.	ID=Manes.12G083400.v6.1;Name=Manes.12G083400
Chromosome12	phytozomev10	gene	10197000	10208549	.	+	.	ID=Manes.12G083500.v6.1;Name=Manes.12G083500;ancestorIdentifier=cassava4.1_010160m.g.v4.1
Chromosome12	phytozomev10	gene	10226596	10227986	.	+	.	ID=Manes.12G083600.v6.1;Name=Manes.12G083600;ancestorIdentifier=cassava4.1_024594m.g.v4.1
Chromosome12	phytozomev10	gene	10241379	10245048	.	-	.	ID=Manes.12G083700.v6.1;Name=Manes.12G083700;ancestorIdentifier=cassava4.1_016789m.g.v4.1
Chromosome12	phytozomev10	gene	10253467	10258321	.	-	.	ID=Manes.12G083800.v6.1;Name=Manes.12G083800;ancestorIdentifier=cassava4.1_002524m.g.v4.1
Chromosome12	phytozomev10	gene	10337120	10355584	.	+	.	ID=Manes.12G083900.v6.1;Name=Manes.12G083900
Chromosome12	phytozomev10	gene	10391193	10406526	.	+	.	ID=Manes.12G084000.v6.1;Name=Manes.12G084000
Chromosome12	phytozomev10	gene	10416800	10420821	.	+	.	ID=Manes.12G084100.v6.1;Name=Manes.12G084100;ancestorIdentifier=cassava4.1_009555m.g.v4.1
Chromosome12	phytozomev10	gene	10426802	10428612	.	-	.	ID=Manes.12G084200.v6.1;Name=Manes.12G084200;ancestorIdentifier=cassava4.1_008292m.g.v4.1
Chromosome12	phytozomev10	gene	10444866	10445898	.	-	.	ID=Manes.12G084300.v6.1;Name=Manes.12G084300
Chromosome12	phytozomev10	gene	10474531	10478361	.	-	.	ID=Manes.12G084400.v6.1;Name=Manes.12G084400;ancestorIdentifier=cassava4.1_012084m.g.v4.1
Chromosome12	phytozomev10	gene	10497040	10499497	.	+	.	ID=Manes.12G084500.v6.1;Name=Manes.12G084500;ancestorIdentifier=cassava4.1_006167m.g.v4.1
Chromosome12	phytozomev10	gene	10566697	10567725	.	+	.	ID=Manes.12G084600.v6.1;Name=Manes.12G084600;ancestorIdentifier=cassava4.1_030242m.g.v4.1
Chromosome12	phytozomev10	gene	10568700	10569371	.	+	.	ID=Manes.12G084700.v6.1;Name=Manes.12G084700;ancestorIdentifier=cassava4.1_028160m.g.v4.1
Chromosome12	phytozomev10	gene	10594167	10602126	.	+	.	ID=Manes.12G084800.v6.1;Name=Manes.12G084800;ancestorIdentifier=cassava4.1_005864m.g.v4.1
Chromosome12	phytozomev10	gene	10620837	10623112	.	+	.	ID=Manes.12G084900.v6.1;Name=Manes.12G084900;ancestorIdentifier=cassava4.1_013048m.g.v4.1
Chromosome12	phytozomev10	gene	10636803	10638477	.	+	.	ID=Manes.12G085000.v6.1;Name=Manes.12G085000;ancestorIdentifier=cassava4.1_012198m.g.v4.1
Chromosome12	phytozomev10	gene	10733395	10753423	.	+	.	ID=Manes.12G085100.v6.1;Name=Manes.12G085100
Chromosome12	phytozomev10	gene	10775392	10786978	.	-	.	ID=Manes.12G085200.v6.1;Name=Manes.12G085200;ancestorIdentifier=cassava4.1_010751m.g.v4.1
Chromosome12	phytozomev10	gene	10776178	10776663	.	+	.	ID=Manes.12G085300.v6.1;Name=Manes.12G085300
Chromosome12	phytozomev10	gene	10811019	10812362	.	+	.	ID=Manes.12G085400.v6.1;Name=Manes.12G085400;ancestorIdentifier=cassava4.1_029333m.g.v4.1
Chromosome12	phytozomev10	gene	10833889	10845232	.	-	.	ID=Manes.12G085500.v6.1;Name=Manes.12G085500
Chromosome12	phytozomev10	gene	10898699	10900125	.	-	.	ID=Manes.12G085600.v6.1;Name=Manes.12G085600;ancestorIdentifier=cassava4.1_014242m.g.v4.1
Chromosome12	phytozomev10	gene	10924556	10925825	.	-	.	ID=Manes.12G085700.v6.1;Name=Manes.12G085700
Chromosome12	phytozomev10	gene	11275987	11276178	.	+	.	ID=Manes.12G085800.v6.1;Name=Manes.12G085800
Chromosome12	phytozomev10	gene	11292759	11293927	.	-	.	ID=Manes.12G085900.v6.1;Name=Manes.12G085900;ancestorIdentifier=cassava4.1_023393m.g.v4.1
Chromosome12	phytozomev10	gene	11347694	11351757	.	+	.	ID=Manes.12G086000.v6.1;Name=Manes.12G086000;ancestorIdentifier=cassava4.1_014455m.g.v4.1
Chromosome12	phytozomev10	gene	11394739	11395787	.	-	.	ID=Manes.12G086100.v6.1;Name=Manes.12G086100;ancestorIdentifier=cassava4.1_021701m.g.v4.1
Chromosome12	phytozomev10	gene	11434562	11437331	.	-	.	ID=Manes.12G086200.v6.1;Name=Manes.12G086200;ancestorIdentifier=cassava4.1_006502m.g.v4.1
Chromosome12	phytozomev10	gene	11455238	11462168	.	+	.	ID=Manes.12G086300.v6.1;Name=Manes.12G086300;ancestorIdentifier=cassava4.1_034168m.g.v4.1
Chromosome12	phytozomev10	gene	11475136	11480753	.	-	.	ID=Manes.12G086400.v6.1;Name=Manes.12G086400;ancestorIdentifier=cassava4.1_013120m.g.v4.1
Chromosome12	phytozomev10	gene	11481513	11482196	.	+	.	ID=Manes.12G086500.v6.1;Name=Manes.12G086500
Chromosome12	phytozomev10	gene	11521483	11522832	.	+	.	ID=Manes.12G086600.v6.1;Name=Manes.12G086600
Chromosome12	phytozomev10	gene	11526591	11526728	.	+	.	ID=Manes.12G086700.v6.1;Name=Manes.12G086700
Chromosome12	phytozomev10	gene	11528928	11529089	.	+	.	ID=Manes.12G086800.v6.1;Name=Manes.12G086800
Chromosome12	phytozomev10	gene	11530767	11532778	.	+	.	ID=Manes.12G086900.v6.1;Name=Manes.12G086900
Chromosome12	phytozomev10	gene	11534504	11539133	.	+	.	ID=Manes.12G087000.v6.1;Name=Manes.12G087000;ancestorIdentifier=cassava4.1_030405m.g.v4.1
Chromosome12	phytozomev10	gene	11542861	11545312	.	+	.	ID=Manes.12G087100.v6.1;Name=Manes.12G087100
Chromosome12	phytozomev10	gene	11556323	11560082	.	+	.	ID=Manes.12G087200.v6.1;Name=Manes.12G087200;ancestorIdentifier=cassava4.1_007556m.g.v4.1
Chromosome12	phytozomev10	gene	11610943	11611436	.	-	.	ID=Manes.12G087300.v6.1;Name=Manes.12G087300
Chromosome12	phytozomev10	gene	11612987	11618235	.	-	.	ID=Manes.12G087400.v6.1;Name=Manes.12G087400;ancestorIdentifier=cassava4.1_012816m.g.v4.1
Chromosome12	phytozomev10	gene	11678864	11680771	.	-	.	ID=Manes.12G087500.v6.1;Name=Manes.12G087500;ancestorIdentifier=cassava4.1_006897m.g.v4.1
Chromosome12	phytozomev10	gene	11747045	11749334	.	+	.	ID=Manes.12G087600.v6.1;Name=Manes.12G087600;ancestorIdentifier=cassava4.1_033306m.g.v4.1
Chromosome12	phytozomev10	gene	11829944	11830147	.	-	.	ID=Manes.12G087700.v6.1;Name=Manes.12G087700;ancestorIdentifier=cassava4.1_021414m.g.v4.1
Chromosome12	phytozomev10	gene	11834231	11837502	.	-	.	ID=Manes.12G087800.v6.1;Name=Manes.12G087800;ancestorIdentifier=cassava4.1_025334m.g.v4.1
Chromosome12	phytozomev10	gene	11887924	11888763	.	+	.	ID=Manes.12G087900.v6.1;Name=Manes.12G087900;ancestorIdentifier=cassava4.1_025370m.g.v4.1
Chromosome12	phytozomev10	gene	11894043	11896581	.	-	.	ID=Manes.12G088000.v6.1;Name=Manes.12G088000;ancestorIdentifier=cassava4.1_031209m.g.v4.1
Chromosome12	phytozomev10	gene	11936813	11938180	.	-	.	ID=Manes.12G088100.v6.1;Name=Manes.12G088100;ancestorIdentifier=cassava4.1_021847m.g.v4.1
Chromosome12	phytozomev10	gene	12117768	12122448	.	+	.	ID=Manes.12G088200.v6.1;Name=Manes.12G088200;ancestorIdentifier=cassava4.1_031972m.g.v4.1
Chromosome12	phytozomev10	gene	12147103	12148747	.	+	.	ID=Manes.12G088300.v6.1;Name=Manes.12G088300
Chromosome12	phytozomev10	gene	12152701	12153642	.	-	.	ID=Manes.12G088400.v6.1;Name=Manes.12G088400;ancestorIdentifier=cassava4.1_022872m.g.v4.1
Chromosome12	phytozomev10	gene	12231455	12231742	.	+	.	ID=Manes.12G088500.v6.1;Name=Manes.12G088500
Chromosome12	phytozomev10	gene	12294022	12295242	.	-	.	ID=Manes.12G088600.v6.1;Name=Manes.12G088600;ancestorIdentifier=cassava4.1_012944m.g.v4.1
Chromosome12	phytozomev10	gene	12360453	12360992	.	+	.	ID=Manes.12G088700.v6.1;Name=Manes.12G088700
Chromosome12	phytozomev10	gene	12433383	12435752	.	+	.	ID=Manes.12G088800.v6.1;Name=Manes.12G088800;ancestorIdentifier=cassava4.1_023618m.g.v4.1
Chromosome12	phytozomev10	gene	12447320	12448038	.	-	.	ID=Manes.12G088900.v6.1;Name=Manes.12G088900;ancestorIdentifier=cassava4.1_029104m.g.v4.1
Chromosome12	phytozomev10	gene	12463866	12469002	.	+	.	ID=Manes.12G089000.v6.1;Name=Manes.12G089000
Chromosome12	phytozomev10	gene	12492536	12492980	.	+	.	ID=Manes.12G089100.v6.1;Name=Manes.12G089100;ancestorIdentifier=cassava4.1_026416m.g.v4.1
Chromosome12	phytozomev10	gene	12507726	12508940	.	+	.	ID=Manes.12G089200.v6.1;Name=Manes.12G089200;ancestorIdentifier=cassava4.1_033478m.g.v4.1
Chromosome12	phytozomev10	gene	12614243	12618257	.	+	.	ID=Manes.12G089300.v6.1;Name=Manes.12G089300
Chromosome12	phytozomev10	gene	12679957	12681610	.	+	.	ID=Manes.12G089400.v6.1;Name=Manes.12G089400;ancestorIdentifier=cassava4.1_018721m.g.v4.1
Chromosome12	phytozomev10	gene	12685128	12693681	.	+	.	ID=Manes.12G089500.v6.1;Name=Manes.12G089500;ancestorIdentifier=cassava4.1_001470m.g.v4.1
Chromosome12	phytozomev10	gene	12695945	12696738	.	+	.	ID=Manes.12G089600.v6.1;Name=Manes.12G089600
Chromosome12	phytozomev10	gene	12698942	12699754	.	-	.	ID=Manes.12G089700.v6.1;Name=Manes.12G089700;ancestorIdentifier=cassava4.1_034316m.g.v4.1
Chromosome12	phytozomev10	gene	12753820	12757093	.	-	.	ID=Manes.12G089800.v6.1;Name=Manes.12G089800;ancestorIdentifier=cassava4.1_026662m.g.v4.1
Chromosome12	phytozomev10	gene	12763501	12764490	.	-	.	ID=Manes.12G089900.v6.1;Name=Manes.12G089900
Chromosome12	phytozomev10	gene	12810988	12814189	.	+	.	ID=Manes.12G090000.v6.1;Name=Manes.12G090000
Chromosome12	phytozomev10	gene	12850450	12851354	.	+	.	ID=Manes.12G090100.v6.1;Name=Manes.12G090100;ancestorIdentifier=cassava4.1_029467m.g.v4.1
Chromosome12	phytozomev10	gene	12911235	12911378	.	+	.	ID=Manes.12G090200.v6.1;Name=Manes.12G090200
Chromosome12	phytozomev10	gene	12911841	12911945	.	+	.	ID=Manes.12G090300.v6.1;Name=Manes.12G090300
Chromosome12	phytozomev10	gene	12921975	12925510	.	+	.	ID=Manes.12G090400.v6.1;Name=Manes.12G090400;ancestorIdentifier=cassava4.1_000962m.g.v4.1
Chromosome12	phytozomev10	gene	12934763	12936968	.	+	.	ID=Manes.12G090500.v6.1;Name=Manes.12G090500;ancestorIdentifier=cassava4.1_022415m.g.v4.1
Chromosome12	phytozomev10	gene	12990708	12994889	.	-	.	ID=Manes.12G090600.v6.1;Name=Manes.12G090600;ancestorIdentifier=cassava4.1_005733m.g.v4.1
Chromosome12	phytozomev10	gene	13020269	13023842	.	+	.	ID=Manes.12G090700.v6.1;Name=Manes.12G090700;ancestorIdentifier=cassava4.1_029040m.g.v4.1
Chromosome12	phytozomev10	gene	13027928	13037835	.	+	.	ID=Manes.12G090800.v6.1;Name=Manes.12G090800
Chromosome12	phytozomev10	gene	13096873	13098322	.	+	.	ID=Manes.12G090900.v6.1;Name=Manes.12G090900;ancestorIdentifier=cassava4.1_018162m.g.v4.1
Chromosome12	phytozomev10	gene	13115827	13117458	.	+	.	ID=Manes.12G091000.v6.1;Name=Manes.12G091000
Chromosome12	phytozomev10	gene	13273843	13274462	.	+	.	ID=Manes.12G091100.v6.1;Name=Manes.12G091100
Chromosome12	phytozomev10	gene	13476622	13486720	.	+	.	ID=Manes.12G091200.v6.1;Name=Manes.12G091200;ancestorIdentifier=cassava4.1_003195m.g.v4.1
Chromosome12	phytozomev10	gene	13486993	13488840	.	-	.	ID=Manes.12G091300.v6.1;Name=Manes.12G091300;ancestorIdentifier=cassava4.1_028923m.g.v4.1
Chromosome12	phytozomev10	gene	13507431	13510616	.	-	.	ID=Manes.12G091400.v6.1;Name=Manes.12G091400;ancestorIdentifier=cassava4.1_022599m.g.v4.1
Chromosome12	phytozomev10	gene	13705475	13707954	.	-	.	ID=Manes.12G091500.v6.1;Name=Manes.12G091500;ancestorIdentifier=cassava4.1_021845m.g.v4.1
Chromosome12	phytozomev10	gene	13894519	13896410	.	-	.	ID=Manes.12G091600.v6.1;Name=Manes.12G091600;ancestorIdentifier=cassava4.1_003371m.g.v4.1
Chromosome12	phytozomev10	gene	13963497	13963613	.	-	.	ID=Manes.12G091700.v6.1;Name=Manes.12G091700
Chromosome12	phytozomev10	gene	13976847	13979498	.	-	.	ID=Manes.12G091800.v6.1;Name=Manes.12G091800;ancestorIdentifier=cassava4.1_033789m.g.v4.1
Chromosome12	phytozomev10	gene	14028600	14029822	.	-	.	ID=Manes.12G091900.v6.1;Name=Manes.12G091900
Chromosome12	phytozomev10	gene	14045548	14045877	.	+	.	ID=Manes.12G092000.v6.1;Name=Manes.12G092000
Chromosome12	phytozomev10	gene	14126408	14129101	.	+	.	ID=Manes.12G092100.v6.1;Name=Manes.12G092100;ancestorIdentifier=cassava4.1_015962m.g.v4.1
Chromosome12	phytozomev10	gene	14130625	14131275	.	-	.	ID=Manes.12G092200.v6.1;Name=Manes.12G092200;ancestorIdentifier=cassava4.1_031503m.g.v4.1
Chromosome12	phytozomev10	gene	14148792	14148941	.	+	.	ID=Manes.12G092300.v6.1;Name=Manes.12G092300
Chromosome12	phytozomev10	gene	14204193	14207832	.	-	.	ID=Manes.12G092400.v6.1;Name=Manes.12G092400;ancestorIdentifier=cassava4.1_025866m.g.v4.1
Chromosome12	phytozomev10	gene	14269979	14271041	.	-	.	ID=Manes.12G092500.v6.1;Name=Manes.12G092500
Chromosome12	phytozomev10	gene	14300227	14305691	.	+	.	ID=Manes.12G092600.v6.1;Name=Manes.12G092600;ancestorIdentifier=cassava4.1_010338m.g.v4.1
Chromosome12	phytozomev10	gene	14357820	14358770	.	+	.	ID=Manes.12G092700.v6.1;Name=Manes.12G092700;ancestorIdentifier=cassava4.1_021373m.g.v4.1
Chromosome12	phytozomev10	gene	14588059	14594078	.	+	.	ID=Manes.12G092800.v6.1;Name=Manes.12G092800;ancestorIdentifier=cassava4.1_002966m.g.v4.1
Chromosome12	phytozomev10	gene	14705463	14709559	.	+	.	ID=Manes.12G092900.v6.1;Name=Manes.12G092900;ancestorIdentifier=cassava4.1_030824m.g.v4.1
Chromosome12	phytozomev10	gene	14706841	14706969	.	+	.	ID=Manes.12G093000.v6.1;Name=Manes.12G093000
Chromosome12	phytozomev10	gene	14713329	14714762	.	-	.	ID=Manes.12G093100.v6.1;Name=Manes.12G093100
Chromosome12	phytozomev10	gene	14718767	14718871	.	+	.	ID=Manes.12G093200.v6.1;Name=Manes.12G093200
Chromosome12	phytozomev10	gene	14718894	14720366	.	-	.	ID=Manes.12G093300.v6.1;Name=Manes.12G093300;ancestorIdentifier=cassava4.1_028194m.g.v4.1
Chromosome12	phytozomev10	gene	14822139	14823812	.	+	.	ID=Manes.12G093400.v6.1;Name=Manes.12G093400;ancestorIdentifier=cassava4.1_022258m.g.v4.1
Chromosome12	phytozomev10	gene	14826543	14826680	.	-	.	ID=Manes.12G093500.v6.1;Name=Manes.12G093500
Chromosome12	phytozomev10	gene	14878788	14881666	.	-	.	ID=Manes.12G093600.v6.1;Name=Manes.12G093600;ancestorIdentifier=cassava4.1_028430m.g.v4.1
Chromosome12	phytozomev10	gene	14936620	14938922	.	+	.	ID=Manes.12G093700.v6.1;Name=Manes.12G093700;ancestorIdentifier=cassava4.1_029920m.g.v4.1
Chromosome12	phytozomev10	gene	14964472	14968053	.	+	.	ID=Manes.12G093800.v6.1;Name=Manes.12G093800;ancestorIdentifier=cassava4.1_027088m.g.v4.1
Chromosome12	phytozomev10	gene	14989555	14991984	.	-	.	ID=Manes.12G093900.v6.1;Name=Manes.12G093900;ancestorIdentifier=cassava4.1_010485m.g.v4.1
Chromosome12	phytozomev10	gene	15228895	15236103	.	+	.	ID=Manes.12G094000.v6.1;Name=Manes.12G094000;ancestorIdentifier=cassava4.1_010353m.g.v4.1
Chromosome12	phytozomev10	gene	15255793	15259793	.	-	.	ID=Manes.12G094100.v6.1;Name=Manes.12G094100;ancestorIdentifier=cassava4.1_024731m.g.v4.1
Chromosome12	phytozomev10	gene	15289076	15291664	.	+	.	ID=Manes.12G094200.v6.1;Name=Manes.12G094200
Chromosome12	phytozomev10	gene	15358962	15359537	.	-	.	ID=Manes.12G094300.v6.1;Name=Manes.12G094300;ancestorIdentifier=cassava4.1_030613m.g.v4.1
Chromosome12	phytozomev10	gene	15633439	15634011	.	-	.	ID=Manes.12G094400.v6.1;Name=Manes.12G094400
Chromosome12	phytozomev10	gene	15864289	15865260	.	+	.	ID=Manes.12G094500.v6.1;Name=Manes.12G094500
Chromosome12	phytozomev10	gene	15889458	15894281	.	+	.	ID=Manes.12G094600.v6.1;Name=Manes.12G094600;ancestorIdentifier=cassava4.1_005167m.g.v4.1
Chromosome12	phytozomev10	gene	15961733	15964741	.	+	.	ID=Manes.12G094700.v6.1;Name=Manes.12G094700;ancestorIdentifier=cassava4.1_014244m.g.v4.1
Chromosome12	phytozomev10	gene	15966583	15971487	.	-	.	ID=Manes.12G094800.v6.1;Name=Manes.12G094800
Chromosome12	phytozomev10	gene	16163281	16164225	.	-	.	ID=Manes.12G094900.v6.1;Name=Manes.12G094900;ancestorIdentifier=cassava4.1_022590m.g.v4.1
Chromosome12	phytozomev10	gene	16263282	16264682	.	+	.	ID=Manes.12G095000.v6.1;Name=Manes.12G095000;ancestorIdentifier=cassava4.1_030488m.g.v4.1
Chromosome12	phytozomev10	gene	16270574	16270675	.	+	.	ID=Manes.12G095100.v6.1;Name=Manes.12G095100
Chromosome12	phytozomev10	gene	16287946	16291348	.	-	.	ID=Manes.12G095200.v6.1;Name=Manes.12G095200;ancestorIdentifier=cassava4.1_024904m.g.v4.1
Chromosome12	phytozomev10	gene	16339946	16340899	.	+	.	ID=Manes.12G095300.v6.1;Name=Manes.12G095300;ancestorIdentifier=cassava4.1_014889m.g.v4.1
Chromosome12	phytozomev10	gene	16425480	16428058	.	-	.	ID=Manes.12G095400.v6.1;Name=Manes.12G095400;ancestorIdentifier=cassava4.1_002646m.g.v4.1
Chromosome12	phytozomev10	gene	16518204	16521232	.	-	.	ID=Manes.12G095500.v6.1;Name=Manes.12G095500
Chromosome12	phytozomev10	gene	16557550	16557936	.	-	.	ID=Manes.12G095600.v6.1;Name=Manes.12G095600
Chromosome12	phytozomev10	gene	16626842	16630205	.	+	.	ID=Manes.12G095700.v6.1;Name=Manes.12G095700;ancestorIdentifier=cassava4.1_014304m.g.v4.1
Chromosome12	phytozomev10	gene	16680356	16683515	.	+	.	ID=Manes.12G095800.v6.1;Name=Manes.12G095800
Chromosome12	phytozomev10	gene	16907935	16914564	.	+	.	ID=Manes.12G095900.v6.1;Name=Manes.12G095900;ancestorIdentifier=cassava4.1_031421m.g.v4.1
Chromosome12	phytozomev10	gene	17095964	17097617	.	-	.	ID=Manes.12G096000.v6.1;Name=Manes.12G096000;ancestorIdentifier=cassava4.1_014146m.g.v4.1
Chromosome12	phytozomev10	gene	17156066	17157169	.	+	.	ID=Manes.12G096100.v6.1;Name=Manes.12G096100;ancestorIdentifier=cassava4.1_023970m.g.v4.1
Chromosome12	phytozomev10	gene	17245329	17245951	.	+	.	ID=Manes.12G096200.v6.1;Name=Manes.12G096200
Chromosome12	phytozomev10	gene	17392951	17394475	.	+	.	ID=Manes.12G096300.v6.1;Name=Manes.12G096300;ancestorIdentifier=cassava4.1_031319m.g.v4.1
Chromosome12	phytozomev10	gene	17397354	17401176	.	-	.	ID=Manes.12G096400.v6.1;Name=Manes.12G096400;ancestorIdentifier=cassava4.1_004448m.g.v4.1
Chromosome12	phytozomev10	gene	17828364	17834798	.	+	.	ID=Manes.12G096500.v6.1;Name=Manes.12G096500;ancestorIdentifier=cassava4.1_023603m.g.v4.1
Chromosome12	phytozomev10	gene	17849740	17850741	.	+	.	ID=Manes.12G096600.v6.1;Name=Manes.12G096600;ancestorIdentifier=cassava4.1_022880m.g.v4.1
Chromosome12	phytozomev10	gene	18009571	18014910	.	+	.	ID=Manes.12G096700.v6.1;Name=Manes.12G096700;ancestorIdentifier=cassava4.1_003745m.g.v4.1
Chromosome12	phytozomev10	gene	18146460	18147873	.	+	.	ID=Manes.12G096800.v6.1;Name=Manes.12G096800;ancestorIdentifier=cassava4.1_025739m.g.v4.1
Chromosome12	phytozomev10	gene	18150373	18150762	.	-	.	ID=Manes.12G096900.v6.1;Name=Manes.12G096900
Chromosome12	phytozomev10	gene	18229123	18229908	.	-	.	ID=Manes.12G097000.v6.1;Name=Manes.12G097000;ancestorIdentifier=cassava4.1_025419m.g.v4.1
Chromosome12	phytozomev10	gene	18482745	18483148	.	-	.	ID=Manes.12G097100.v6.1;Name=Manes.12G097100
Chromosome12	phytozomev10	gene	18661005	18662333	.	-	.	ID=Manes.12G097200.v6.1;Name=Manes.12G097200;ancestorIdentifier=cassava4.1_011539m.g.v4.1
Chromosome12	phytozomev10	gene	18667240	18671939	.	-	.	ID=Manes.12G097300.v6.1;Name=Manes.12G097300;ancestorIdentifier=cassava4.1_016540m.g.v4.1
Chromosome12	phytozomev10	gene	18827520	18830081	.	+	.	ID=Manes.12G097400.v6.1;Name=Manes.12G097400
Chromosome12	phytozomev10	gene	18839876	18842456	.	+	.	ID=Manes.12G097500.v6.1;Name=Manes.12G097500;ancestorIdentifier=cassava4.1_003157m.g.v4.1
Chromosome12	phytozomev10	gene	18887217	18887468	.	-	.	ID=Manes.12G097600.v6.1;Name=Manes.12G097600
Chromosome12	phytozomev10	gene	18956674	18962608	.	+	.	ID=Manes.12G097700.v6.1;Name=Manes.12G097700;ancestorIdentifier=cassava4.1_031098m.g.v4.1
Chromosome12	phytozomev10	gene	18958789	18958908	.	+	.	ID=Manes.12G097800.v6.1;Name=Manes.12G097800
Chromosome12	phytozomev10	gene	19135891	19136052	.	+	.	ID=Manes.12G097900.v6.1;Name=Manes.12G097900
Chromosome12	phytozomev10	gene	19264638	19265401	.	+	.	ID=Manes.12G098000.v6.1;Name=Manes.12G098000
Chromosome12	phytozomev10	gene	19305599	19310142	.	+	.	ID=Manes.12G098100.v6.1;Name=Manes.12G098100;ancestorIdentifier=cassava4.1_008614m.g.v4.1
Chromosome12	phytozomev10	gene	19321266	19324178	.	-	.	ID=Manes.12G098200.v6.1;Name=Manes.12G098200
Chromosome12	phytozomev10	gene	19405966	19408100	.	+	.	ID=Manes.12G098300.v6.1;Name=Manes.12G098300;ancestorIdentifier=cassava4.1_013981m.g.v4.1
Chromosome12	phytozomev10	gene	19411926	19413137	.	+	.	ID=Manes.12G098400.v6.1;Name=Manes.12G098400
Chromosome12	phytozomev10	gene	19423598	19424920	.	+	.	ID=Manes.12G098500.v6.1;Name=Manes.12G098500
Chromosome12	phytozomev10	gene	19504527	19506486	.	+	.	ID=Manes.12G098600.v6.1;Name=Manes.12G098600;ancestorIdentifier=cassava4.1_010020m.g.v4.1
Chromosome12	phytozomev10	gene	19581859	19584163	.	+	.	ID=Manes.12G098700.v6.1;Name=Manes.12G098700;ancestorIdentifier=cassava4.1_027556m.g.v4.1
Chromosome12	phytozomev10	gene	19662029	19664309	.	+	.	ID=Manes.12G098800.v6.1;Name=Manes.12G098800;ancestorIdentifier=cassava4.1_010704m.g.v4.1
Chromosome12	phytozomev10	gene	19797524	19798904	.	-	.	ID=Manes.12G098900.v6.1;Name=Manes.12G098900;ancestorIdentifier=cassava4.1_027024m.g.v4.1
Chromosome12	phytozomev10	gene	19862596	19863628	.	+	.	ID=Manes.12G099000.v6.1;Name=Manes.12G099000
Chromosome12	phytozomev10	gene	19890773	19892602	.	+	.	ID=Manes.12G099100.v6.1;Name=Manes.12G099100;ancestorIdentifier=cassava4.1_015262m.g.v4.1
Chromosome12	phytozomev10	gene	19898438	19901760	.	-	.	ID=Manes.12G099200.v6.1;Name=Manes.12G099200;ancestorIdentifier=cassava4.1_009605m.g.v4.1
Chromosome12	phytozomev10	gene	19945750	19946628	.	+	.	ID=Manes.12G099300.v6.1;Name=Manes.12G099300;ancestorIdentifier=cassava4.1_021003m.g.v4.1
Chromosome12	phytozomev10	gene	20047926	20049430	.	+	.	ID=Manes.12G099400.v6.1;Name=Manes.12G099400;ancestorIdentifier=cassava4.1_030361m.g.v4.1
Chromosome12	phytozomev10	gene	20075594	20078680	.	+	.	ID=Manes.12G099500.v6.1;Name=Manes.12G099500;ancestorIdentifier=cassava4.1_009416m.g.v4.1
Chromosome12	phytozomev10	gene	20078857	20083776	.	-	.	ID=Manes.12G099600.v6.1;Name=Manes.12G099600;ancestorIdentifier=cassava4.1_010566m.g.v4.1
Chromosome12	phytozomev10	gene	20335052	20342935	.	+	.	ID=Manes.12G099700.v6.1;Name=Manes.12G099700;ancestorIdentifier=cassava4.1_002641m.g.v4.1
Chromosome12	phytozomev10	gene	20345788	20350385	.	+	.	ID=Manes.12G099800.v6.1;Name=Manes.12G099800;ancestorIdentifier=cassava4.1_033410m.g.v4.1
Chromosome12	phytozomev10	gene	20364295	20364420	.	+	.	ID=Manes.12G099900.v6.1;Name=Manes.12G099900
Chromosome12	phytozomev10	gene	20370698	20371060	.	+	.	ID=Manes.12G100000.v6.1;Name=Manes.12G100000;ancestorIdentifier=cassava4.1_031260m.g.v4.1
Chromosome12	phytozomev10	gene	20390203	20391072	.	+	.	ID=Manes.12G100100.v6.1;Name=Manes.12G100100;ancestorIdentifier=cassava4.1_023876m.g.v4.1
Chromosome12	phytozomev10	gene	20441387	20441653	.	+	.	ID=Manes.12G100200.v6.1;Name=Manes.12G100200
Chromosome12	phytozomev10	gene	20447657	20447935	.	+	.	ID=Manes.12G100300.v6.1;Name=Manes.12G100300;ancestorIdentifier=cassava4.1_027660m.g.v4.1
Chromosome12	phytozomev10	gene	20465657	20465794	.	+	.	ID=Manes.12G100400.v6.1;Name=Manes.12G100400
Chromosome12	phytozomev10	gene	20619892	20628300	.	+	.	ID=Manes.12G100500.v6.1;Name=Manes.12G100500;ancestorIdentifier=cassava4.1_000372m.g.v4.1
Chromosome12	phytozomev10	gene	20877918	20879201	.	+	.	ID=Manes.12G100600.v6.1;Name=Manes.12G100600;ancestorIdentifier=cassava4.1_017591m.g.v4.1
Chromosome12	phytozomev10	gene	20884811	20885098	.	-	.	ID=Manes.12G100700.v6.1;Name=Manes.12G100700
Chromosome12	phytozomev10	gene	20923131	20923328	.	+	.	ID=Manes.12G100800.v6.1;Name=Manes.12G100800
Chromosome12	phytozomev10	gene	20989632	20989754	.	+	.	ID=Manes.12G100900.v6.1;Name=Manes.12G100900
Chromosome12	phytozomev10	gene	20989896	20992681	.	+	.	ID=Manes.12G101000.v6.1;Name=Manes.12G101000;ancestorIdentifier=cassava4.1_013185m.g.v4.1
Chromosome12	phytozomev10	gene	21007482	21010201	.	+	.	ID=Manes.12G101100.v6.1;Name=Manes.12G101100;ancestorIdentifier=cassava4.1_017704m.g.v4.1
Chromosome12	phytozomev10	gene	21010489	21026301	.	-	.	ID=Manes.12G101200.v6.1;Name=Manes.12G101200
Chromosome12	phytozomev10	gene	21068592	21069499	.	-	.	ID=Manes.12G101300.v6.1;Name=Manes.12G101300
Chromosome12	phytozomev10	gene	21071399	21083033	.	-	.	ID=Manes.12G101400.v6.1;Name=Manes.12G101400;ancestorIdentifier=cassava4.1_000022m.g.v4.1
Chromosome12	phytozomev10	gene	21136960	21142298	.	+	.	ID=Manes.12G101500.v6.1;Name=Manes.12G101500;ancestorIdentifier=cassava4.1_028197m.g.v4.1
Chromosome12	phytozomev10	gene	21143535	21157768	.	-	.	ID=Manes.12G101600.v6.1;Name=Manes.12G101600;ancestorIdentifier=cassava4.1_000453m.g.v4.1
Chromosome12	phytozomev10	gene	21175124	21178460	.	-	.	ID=Manes.12G101700.v6.1;Name=Manes.12G101700;ancestorIdentifier=cassava4.1_030582m.g.v4.1
Chromosome12	phytozomev10	gene	21185947	21189559	.	-	.	ID=Manes.12G101800.v6.1;Name=Manes.12G101800
Chromosome12	phytozomev10	gene	21262581	21266061	.	-	.	ID=Manes.12G101900.v6.1;Name=Manes.12G101900;ancestorIdentifier=cassava4.1_030800m.g.v4.1
Chromosome12	phytozomev10	gene	21270708	21277784	.	-	.	ID=Manes.12G102000.v6.1;Name=Manes.12G102000;ancestorIdentifier=cassava4.1_003579m.g.v4.1
Chromosome12	phytozomev10	gene	21367299	21369299	.	+	.	ID=Manes.12G102100.v6.1;Name=Manes.12G102100;ancestorIdentifier=cassava4.1_020573m.g.v4.1
Chromosome12	phytozomev10	gene	21375364	21377776	.	+	.	ID=Manes.12G102200.v6.1;Name=Manes.12G102200;ancestorIdentifier=cassava4.1_031658m.g.v4.1
Chromosome12	phytozomev10	gene	21532110	21533999	.	+	.	ID=Manes.12G102300.v6.1;Name=Manes.12G102300;ancestorIdentifier=cassava4.1_022933m.g.v4.1
Chromosome12	phytozomev10	gene	21563372	21565369	.	-	.	ID=Manes.12G102400.v6.1;Name=Manes.12G102400
Chromosome12	phytozomev10	gene	21700691	21701110	.	-	.	ID=Manes.12G102500.v6.1;Name=Manes.12G102500;ancestorIdentifier=cassava4.1_033330m.g.v4.1
Chromosome12	phytozomev10	gene	21778520	21784810	.	+	.	ID=Manes.12G102600.v6.1;Name=Manes.12G102600;ancestorIdentifier=cassava4.1_005211m.g.v4.1
Chromosome12	phytozomev10	gene	22011523	22013651	.	-	.	ID=Manes.12G102700.v6.1;Name=Manes.12G102700;ancestorIdentifier=cassava4.1_003507m.g.v4.1
Chromosome12	phytozomev10	gene	22051413	22051963	.	+	.	ID=Manes.12G102800.v6.1;Name=Manes.12G102800
Chromosome12	phytozomev10	gene	22346226	22347280	.	+	.	ID=Manes.12G102900.v6.1;Name=Manes.12G102900;ancestorIdentifier=cassava4.1_018108m.g.v4.1
Chromosome12	phytozomev10	gene	22450751	22454340	.	+	.	ID=Manes.12G103000.v6.1;Name=Manes.12G103000;ancestorIdentifier=cassava4.1_004611m.g.v4.1
Chromosome12	phytozomev10	gene	22461025	22462733	.	-	.	ID=Manes.12G103100.v6.1;Name=Manes.12G103100;ancestorIdentifier=cassava4.1_015851m.g.v4.1
Chromosome12	phytozomev10	gene	22629828	22630646	.	-	.	ID=Manes.12G103200.v6.1;Name=Manes.12G103200
Chromosome12	phytozomev10	gene	22697644	22699850	.	-	.	ID=Manes.12G103300.v6.1;Name=Manes.12G103300;ancestorIdentifier=cassava4.1_024831m.g.v4.1
Chromosome12	phytozomev10	gene	22754574	22755341	.	-	.	ID=Manes.12G103400.v6.1;Name=Manes.12G103400;ancestorIdentifier=cassava4.1_025378m.g.v4.1
Chromosome12	phytozomev10	gene	22769643	22770750	.	+	.	ID=Manes.12G103500.v6.1;Name=Manes.12G103500;ancestorIdentifier=cassava4.1_018877m.g.v4.1
Chromosome12	phytozomev10	gene	22809341	22810833	.	+	.	ID=Manes.12G103600.v6.1;Name=Manes.12G103600;ancestorIdentifier=cassava4.1_020998m.g.v4.1
Chromosome12	phytozomev10	gene	22814297	22816258	.	-	.	ID=Manes.12G103700.v6.1;Name=Manes.12G103700;ancestorIdentifier=cassava4.1_022075m.g.v4.1
Chromosome12	phytozomev10	gene	22898535	22901447	.	+	.	ID=Manes.12G103800.v6.1;Name=Manes.12G103800;ancestorIdentifier=cassava4.1_027240m.g.v4.1
Chromosome12	phytozomev10	gene	22901678	22904688	.	-	.	ID=Manes.12G103900.v6.1;Name=Manes.12G103900;ancestorIdentifier=cassava4.1_006056m.g.v4.1
Chromosome12	phytozomev10	gene	22982495	22991204	.	-	.	ID=Manes.12G104000.v6.1;Name=Manes.12G104000;ancestorIdentifier=cassava4.1_004740m.g.v4.1
Chromosome12	phytozomev10	gene	23083003	23087224	.	-	.	ID=Manes.12G104100.v6.1;Name=Manes.12G104100;ancestorIdentifier=cassava4.1_020926m.g.v4.1
Chromosome12	phytozomev10	gene	23123085	23123611	.	+	.	ID=Manes.12G104200.v6.1;Name=Manes.12G104200;ancestorIdentifier=cassava4.1_020643m.g.v4.1
Chromosome12	phytozomev10	gene	23127414	23129490	.	+	.	ID=Manes.12G104300.v6.1;Name=Manes.12G104300
Chromosome12	phytozomev10	gene	23168633	23169308	.	+	.	ID=Manes.12G104400.v6.1;Name=Manes.12G104400;ancestorIdentifier=cassava4.1_026698m.g.v4.1
Chromosome12	phytozomev10	gene	23289941	23292661	.	+	.	ID=Manes.12G104500.v6.1;Name=Manes.12G104500;ancestorIdentifier=cassava4.1_031373m.g.v4.1
Chromosome12	phytozomev10	gene	23335708	23346913	.	-	.	ID=Manes.12G104600.v6.1;Name=Manes.12G104600;ancestorIdentifier=cassava4.1_008323m.g.v4.1
Chromosome12	phytozomev10	gene	23429009	23429860	.	+	.	ID=Manes.12G104700.v6.1;Name=Manes.12G104700;ancestorIdentifier=cassava4.1_027757m.g.v4.1
Chromosome12	phytozomev10	gene	23431073	23431816	.	+	.	ID=Manes.12G104800.v6.1;Name=Manes.12G104800;ancestorIdentifier=cassava4.1_024220m.g.v4.1
Chromosome12	phytozomev10	gene	23437567	23438409	.	+	.	ID=Manes.12G104900.v6.1;Name=Manes.12G104900;ancestorIdentifier=cassava4.1_025292m.g.v4.1
Chromosome12	phytozomev10	gene	23528864	23529838	.	+	.	ID=Manes.12G105000.v6.1;Name=Manes.12G105000
Chromosome12	phytozomev10	gene	23531244	23532095	.	+	.	ID=Manes.12G105100.v6.1;Name=Manes.12G105100;ancestorIdentifier=cassava4.1_032864m.g.v4.1
Chromosome12	phytozomev10	gene	23560447	23561297	.	+	.	ID=Manes.12G105200.v6.1;Name=Manes.12G105200;ancestorIdentifier=cassava4.1_033164m.g.v4.1
Chromosome12	phytozomev10	gene	23563249	23563407	.	+	.	ID=Manes.12G105300.v6.1;Name=Manes.12G105300
Chromosome12	phytozomev10	gene	23646451	23649818	.	+	.	ID=Manes.12G105400.v6.1;Name=Manes.12G105400;ancestorIdentifier=cassava4.1_022619m.g.v4.1
Chromosome12	phytozomev10	gene	23656838	23657523	.	-	.	ID=Manes.12G105500.v6.1;Name=Manes.12G105500
Chromosome12	phytozomev10	gene	23658408	23658677	.	-	.	ID=Manes.12G105600.v6.1;Name=Manes.12G105600
Chromosome12	phytozomev10	gene	23660256	23661107	.	+	.	ID=Manes.12G105700.v6.1;Name=Manes.12G105700;ancestorIdentifier=cassava4.1_031325m.g.v4.1
Chromosome12	phytozomev10	gene	23671040	23671891	.	+	.	ID=Manes.12G105800.v6.1;Name=Manes.12G105800;ancestorIdentifier=cassava4.1_031590m.g.v4.1
Chromosome12	phytozomev10	gene	23708621	23708815	.	+	.	ID=Manes.12G105900.v6.1;Name=Manes.12G105900
Chromosome12	phytozomev10	gene	23709594	23710433	.	+	.	ID=Manes.12G106000.v6.1;Name=Manes.12G106000;ancestorIdentifier=cassava4.1_021787m.g.v4.1
Chromosome12	phytozomev10	gene	23711491	23712308	.	+	.	ID=Manes.12G106100.v6.1;Name=Manes.12G106100;ancestorIdentifier=cassava4.1_026173m.g.v4.1
Chromosome12	phytozomev10	gene	23725158	23725478	.	+	.	ID=Manes.12G106200.v6.1;Name=Manes.12G106200;ancestorIdentifier=cassava4.1_031473m.g.v4.1
Chromosome12	phytozomev10	gene	23793970	23800427	.	-	.	ID=Manes.12G106300.v6.1;Name=Manes.12G106300;ancestorIdentifier=cassava4.1_034344m.g.v4.1
Chromosome12	phytozomev10	gene	23881707	23884979	.	-	.	ID=Manes.12G106400.v6.1;Name=Manes.12G106400;ancestorIdentifier=cassava4.1_005852m.g.v4.1
Chromosome12	phytozomev10	gene	23943541	23947915	.	-	.	ID=Manes.12G106500.v6.1;Name=Manes.12G106500;ancestorIdentifier=cassava4.1_003402m.g.v4.1
Chromosome12	phytozomev10	gene	24041983	24048243	.	+	.	ID=Manes.12G106600.v6.1;Name=Manes.12G106600;ancestorIdentifier=cassava4.1_014943m.g.v4.1
Chromosome12	phytozomev10	gene	24053041	24057040	.	-	.	ID=Manes.12G106700.v6.1;Name=Manes.12G106700;ancestorIdentifier=cassava4.1_018037m.g.v4.1
Chromosome12	phytozomev10	gene	24115051	24120292	.	+	.	ID=Manes.12G106800.v6.1;Name=Manes.12G106800;ancestorIdentifier=cassava4.1_021085m.g.v4.1
Chromosome12	phytozomev10	gene	24218153	24219541	.	+	.	ID=Manes.12G106900.v6.1;Name=Manes.12G106900;ancestorIdentifier=cassava4.1_034163m.g.v4.1
Chromosome12	phytozomev10	gene	24336662	24357580	.	+	.	ID=Manes.12G107000.v6.1;Name=Manes.12G107000
Chromosome12	phytozomev10	gene	24445629	24452227	.	-	.	ID=Manes.12G107100.v6.1;Name=Manes.12G107100;ancestorIdentifier=cassava4.1_003207m.g.v4.1
Chromosome12	phytozomev10	gene	24469849	24470793	.	+	.	ID=Manes.12G107200.v6.1;Name=Manes.12G107200;ancestorIdentifier=cassava4.1_012199m.g.v4.1
Chromosome12	phytozomev10	gene	24473373	24477730	.	-	.	ID=Manes.12G107300.v6.1;Name=Manes.12G107300;ancestorIdentifier=cassava4.1_011564m.g.v4.1
Chromosome12	phytozomev10	gene	24535757	24537708	.	-	.	ID=Manes.12G107400.v6.1;Name=Manes.12G107400;ancestorIdentifier=cassava4.1_011062m.g.v4.1
Chromosome12	phytozomev10	gene	24601114	24601386	.	+	.	ID=Manes.12G107500.v6.1;Name=Manes.12G107500
Chromosome12	phytozomev10	gene	24602344	24606407	.	+	.	ID=Manes.12G107600.v6.1;Name=Manes.12G107600;ancestorIdentifier=cassava4.1_006028m.g.v4.1
Chromosome12	phytozomev10	gene	24635162	24637777	.	+	.	ID=Manes.12G107700.v6.1;Name=Manes.12G107700;ancestorIdentifier=cassava4.1_032029m.g.v4.1
Chromosome12	phytozomev10	gene	24671523	24673233	.	+	.	ID=Manes.12G107800.v6.1;Name=Manes.12G107800;ancestorIdentifier=cassava4.1_024931m.g.v4.1
Chromosome12	phytozomev10	gene	24735057	24738141	.	+	.	ID=Manes.12G107900.v6.1;Name=Manes.12G107900;ancestorIdentifier=cassava4.1_016449m.g.v4.1
Chromosome12	phytozomev10	gene	24830394	24849315	.	+	.	ID=Manes.12G108000.v6.1;Name=Manes.12G108000
Chromosome12	phytozomev10	gene	24878895	24880703	.	+	.	ID=Manes.12G108100.v6.1;Name=Manes.12G108100;ancestorIdentifier=cassava4.1_010147m.g.v4.1
Chromosome12	phytozomev10	gene	24886216	24888608	.	-	.	ID=Manes.12G108200.v6.1;Name=Manes.12G108200;ancestorIdentifier=cassava4.1_011878m.g.v4.1
Chromosome12	phytozomev10	gene	24892158	24894970	.	-	.	ID=Manes.12G108300.v6.1;Name=Manes.12G108300;ancestorIdentifier=cassava4.1_002168m.g.v4.1
Chromosome12	phytozomev10	gene	24909448	24911001	.	-	.	ID=Manes.12G108400.v6.1;Name=Manes.12G108400;ancestorIdentifier=cassava4.1_008399m.g.v4.1
Chromosome12	phytozomev10	gene	24954790	24956195	.	+	.	ID=Manes.12G108500.v6.1;Name=Manes.12G108500;ancestorIdentifier=cassava4.1_011111m.g.v4.1
Chromosome12	phytozomev10	gene	24959845	24976327	.	-	.	ID=Manes.12G108600.v6.1;Name=Manes.12G108600
Chromosome12	phytozomev10	gene	25084410	25084643	.	-	.	ID=Manes.12G108700.v6.1;Name=Manes.12G108700
Chromosome12	phytozomev10	gene	25107506	25109843	.	+	.	ID=Manes.12G108800.v6.1;Name=Manes.12G108800;ancestorIdentifier=cassava4.1_003004m.g.v4.1
Chromosome12	phytozomev10	gene	25115297	25117437	.	-	.	ID=Manes.12G108900.v6.1;Name=Manes.12G108900;ancestorIdentifier=cassava4.1_022297m.g.v4.1
Chromosome12	phytozomev10	gene	25160033	25167681	.	+	.	ID=Manes.12G109000.v6.1;Name=Manes.12G109000
Chromosome12	phytozomev10	gene	25171239	25172252	.	+	.	ID=Manes.12G109100.v6.1;Name=Manes.12G109100;ancestorIdentifier=cassava4.1_021280m.g.v4.1
Chromosome12	phytozomev10	gene	25257732	25260069	.	+	.	ID=Manes.12G109200.v6.1;Name=Manes.12G109200;ancestorIdentifier=cassava4.1_004140m.g.v4.1
Chromosome12	phytozomev10	gene	25325364	25327430	.	+	.	ID=Manes.12G109300.v6.1;Name=Manes.12G109300;ancestorIdentifier=cassava4.1_028993m.g.v4.1
Chromosome12	phytozomev10	gene	25340257	25342147	.	+	.	ID=Manes.12G109400.v6.1;Name=Manes.12G109400
Chromosome12	phytozomev10	gene	25377369	25381853	.	+	.	ID=Manes.12G109500.v6.1;Name=Manes.12G109500;ancestorIdentifier=cassava4.1_005691m.g.v4.1
Chromosome12	phytozomev10	gene	25404637	25416702	.	+	.	ID=Manes.12G109600.v6.1;Name=Manes.12G109600;ancestorIdentifier=cassava4.1_001669m.g.v4.1
Chromosome12	phytozomev10	gene	25463140	25467954	.	+	.	ID=Manes.12G109700.v6.1;Name=Manes.12G109700;ancestorIdentifier=cassava4.1_006564m.g.v4.1
Chromosome12	phytozomev10	gene	25469714	25470769	.	+	.	ID=Manes.12G109800.v6.1;Name=Manes.12G109800;ancestorIdentifier=cassava4.1_032039m.g.v4.1
Chromosome12	phytozomev10	gene	25471659	25472383	.	-	.	ID=Manes.12G109900.v6.1;Name=Manes.12G109900;ancestorIdentifier=cassava4.1_025329m.g.v4.1
Chromosome12	phytozomev10	gene	25541113	25547756	.	+	.	ID=Manes.12G110000.v6.1;Name=Manes.12G110000;ancestorIdentifier=cassava4.1_005228m.g.v4.1
Chromosome12	phytozomev10	gene	25561290	25563904	.	-	.	ID=Manes.12G110100.v6.1;Name=Manes.12G110100;ancestorIdentifier=cassava4.1_008666m.g.v4.1
Chromosome12	phytozomev10	gene	25580253	25583159	.	-	.	ID=Manes.12G110200.v6.1;Name=Manes.12G110200
Chromosome12	phytozomev10	gene	25590069	25590461	.	+	.	ID=Manes.12G110300.v6.1;Name=Manes.12G110300
Chromosome12	phytozomev10	gene	25592389	25595893	.	+	.	ID=Manes.12G110400.v6.1;Name=Manes.12G110400;ancestorIdentifier=cassava4.1_012535m.g.v4.1
Chromosome12	phytozomev10	gene	25596410	25601846	.	-	.	ID=Manes.12G110500.v6.1;Name=Manes.12G110500;ancestorIdentifier=cassava4.1_008899m.g.v4.1
Chromosome12	phytozomev10	gene	25605195	25606435	.	+	.	ID=Manes.12G110600.v6.1;Name=Manes.12G110600;ancestorIdentifier=cassava4.1_014772m.g.v4.1
Chromosome12	phytozomev10	gene	25652843	25653934	.	+	.	ID=Manes.12G110700.v6.1;Name=Manes.12G110700
Chromosome12	phytozomev10	gene	25676619	25677995	.	+	.	ID=Manes.12G110800.v6.1;Name=Manes.12G110800
Chromosome12	phytozomev10	gene	25679765	25680737	.	+	.	ID=Manes.12G110900.v6.1;Name=Manes.12G110900;ancestorIdentifier=cassava4.1_030584m.g.v4.1
Chromosome12	phytozomev10	gene	25681896	25682024	.	+	.	ID=Manes.12G111000.v6.1;Name=Manes.12G111000
Chromosome12	phytozomev10	gene	25686222	25688148	.	-	.	ID=Manes.12G111100.v6.1;Name=Manes.12G111100;ancestorIdentifier=cassava4.1_024093m.g.v4.1
Chromosome12	phytozomev10	gene	25712184	25714540	.	+	.	ID=Manes.12G111200.v6.1;Name=Manes.12G111200;ancestorIdentifier=cassava4.1_015772m.g.v4.1
Chromosome12	phytozomev10	gene	25719160	25722173	.	-	.	ID=Manes.12G111300.v6.1;Name=Manes.12G111300;ancestorIdentifier=cassava4.1_003684m.g.v4.1
Chromosome12	phytozomev10	gene	25777136	25778498	.	+	.	ID=Manes.12G111400.v6.1;Name=Manes.12G111400;ancestorIdentifier=cassava4.1_028456m.g.v4.1
Chromosome12	phytozomev10	gene	25781289	25782714	.	+	.	ID=Manes.12G111500.v6.1;Name=Manes.12G111500;ancestorIdentifier=cassava4.1_031655m.g.v4.1
Chromosome12	phytozomev10	gene	25783708	25784623	.	+	.	ID=Manes.12G111600.v6.1;Name=Manes.12G111600
Chromosome12	phytozomev10	gene	25786090	25791995	.	+	.	ID=Manes.12G111700.v6.1;Name=Manes.12G111700;ancestorIdentifier=cassava4.1_008506m.g.v4.1
Chromosome12	phytozomev10	gene	25793421	25794831	.	-	.	ID=Manes.12G111800.v6.1;Name=Manes.12G111800;ancestorIdentifier=cassava4.1_020541m.g.v4.1
Chromosome12	phytozomev10	gene	25800550	25806464	.	+	.	ID=Manes.12G111900.v6.1;Name=Manes.12G111900;ancestorIdentifier=cassava4.1_031697m.g.v4.1
Chromosome12	phytozomev10	gene	25806346	25810511	.	-	.	ID=Manes.12G112000.v6.1;Name=Manes.12G112000;ancestorIdentifier=cassava4.1_013150m.g.v4.1
Chromosome12	phytozomev10	gene	25829018	25833244	.	+	.	ID=Manes.12G112100.v6.1;Name=Manes.12G112100;ancestorIdentifier=cassava4.1_012239m.g.v4.1
Chromosome12	phytozomev10	gene	25833967	25839755	.	-	.	ID=Manes.12G112200.v6.1;Name=Manes.12G112200;ancestorIdentifier=cassava4.1_005512m.g.v4.1
Chromosome12	phytozomev10	gene	25844070	25844363	.	+	.	ID=Manes.12G112300.v6.1;Name=Manes.12G112300;ancestorIdentifier=cassava4.1_024045m.g.v4.1
Chromosome12	phytozomev10	gene	25855914	25857247	.	+	.	ID=Manes.12G112400.v6.1;Name=Manes.12G112400
Chromosome12	phytozomev10	gene	25900708	25904277	.	+	.	ID=Manes.12G112500.v6.1;Name=Manes.12G112500
Chromosome12	phytozomev10	gene	25906324	25907718	.	+	.	ID=Manes.12G112600.v6.1;Name=Manes.12G112600;ancestorIdentifier=cassava4.1_013869m.g.v4.1
Chromosome12	phytozomev10	gene	25934210	25935811	.	+	.	ID=Manes.12G112700.v6.1;Name=Manes.12G112700;ancestorIdentifier=cassava4.1_028107m.g.v4.1
Chromosome12	phytozomev10	gene	26005266	26018564	.	+	.	ID=Manes.12G112800.v6.1;Name=Manes.12G112800;ancestorIdentifier=cassava4.1_034033m.g.v4.1
Chromosome12	phytozomev10	gene	26036449	26038848	.	-	.	ID=Manes.12G112900.v6.1;Name=Manes.12G112900;ancestorIdentifier=cassava4.1_021207m.g.v4.1
Chromosome12	phytozomev10	gene	26130025	26131896	.	+	.	ID=Manes.12G113000.v6.1;Name=Manes.12G113000;ancestorIdentifier=cassava4.1_015634m.g.v4.1
Chromosome12	phytozomev10	gene	26160400	26161725	.	-	.	ID=Manes.12G113100.v6.1;Name=Manes.12G113100
Chromosome12	phytozomev10	gene	26167148	26169348	.	-	.	ID=Manes.12G113200.v6.1;Name=Manes.12G113200;ancestorIdentifier=cassava4.1_008433m.g.v4.1
Chromosome12	phytozomev10	gene	26190648	26196136	.	+	.	ID=Manes.12G113300.v6.1;Name=Manes.12G113300;ancestorIdentifier=cassava4.1_001295m.g.v4.1
Chromosome12	phytozomev10	gene	26207661	26209956	.	+	.	ID=Manes.12G113400.v6.1;Name=Manes.12G113400;ancestorIdentifier=cassava4.1_021243m.g.v4.1
Chromosome12	phytozomev10	gene	26213012	26220398	.	-	.	ID=Manes.12G113500.v6.1;Name=Manes.12G113500;ancestorIdentifier=cassava4.1_000857m.g.v4.1
Chromosome12	phytozomev10	gene	26262667	26263583	.	-	.	ID=Manes.12G113600.v6.1;Name=Manes.12G113600;ancestorIdentifier=cassava4.1_018531m.g.v4.1
Chromosome12	phytozomev10	gene	26269639	26270177	.	+	.	ID=Manes.12G113700.v6.1;Name=Manes.12G113700
Chromosome12	phytozomev10	gene	26270182	26273781	.	+	.	ID=Manes.12G113800.v6.1;Name=Manes.12G113800;ancestorIdentifier=cassava4.1_032065m.g.v4.1
Chromosome12	phytozomev10	gene	26327259	26330021	.	-	.	ID=Manes.12G113900.v6.1;Name=Manes.12G113900;ancestorIdentifier=cassava4.1_015886m.g.v4.1
Chromosome12	phytozomev10	gene	26329192	26337102	.	+	.	ID=Manes.12G114000.v6.1;Name=Manes.12G114000;ancestorIdentifier=cassava4.1_004054m.g.v4.1
Chromosome12	phytozomev10	gene	26341990	26344130	.	+	.	ID=Manes.12G114100.v6.1;Name=Manes.12G114100;ancestorIdentifier=cassava4.1_028155m.g.v4.1
Chromosome12	phytozomev10	gene	26347549	26352999	.	-	.	ID=Manes.12G114200.v6.1;Name=Manes.12G114200;ancestorIdentifier=cassava4.1_007066m.g.v4.1
Chromosome12	phytozomev10	gene	26385494	26387415	.	+	.	ID=Manes.12G114300.v6.1;Name=Manes.12G114300;ancestorIdentifier=cassava4.1_031481m.g.v4.1
Chromosome12	phytozomev10	gene	26387666	26389630	.	+	.	ID=Manes.12G114400.v6.1;Name=Manes.12G114400;ancestorIdentifier=cassava4.1_006029m.g.v4.1
Chromosome12	phytozomev10	gene	26392550	26393269	.	+	.	ID=Manes.12G114500.v6.1;Name=Manes.12G114500;ancestorIdentifier=cassava4.1_031568m.g.v4.1
Chromosome12	phytozomev10	gene	26394567	26396957	.	+	.	ID=Manes.12G114600.v6.1;Name=Manes.12G114600;ancestorIdentifier=cassava4.1_027913m.g.v4.1
Chromosome12	phytozomev10	gene	26445231	26448058	.	+	.	ID=Manes.12G114700.v6.1;Name=Manes.12G114700;ancestorIdentifier=cassava4.1_001675m.g.v4.1
Chromosome12	phytozomev10	gene	26469808	26470307	.	+	.	ID=Manes.12G114800.v6.1;Name=Manes.12G114800
Chromosome12	phytozomev10	gene	26526887	26527689	.	+	.	ID=Manes.12G114900.v6.1;Name=Manes.12G114900;ancestorIdentifier=cassava4.1_023188m.g.v4.1
Chromosome12	phytozomev10	gene	26666291	26672583	.	+	.	ID=Manes.12G115000.v6.1;Name=Manes.12G115000;ancestorIdentifier=cassava4.1_017867m.g.v4.1
Chromosome12	phytozomev10	gene	26676200	26681335	.	-	.	ID=Manes.12G115100.v6.1;Name=Manes.12G115100;ancestorIdentifier=cassava4.1_013116m.g.v4.1
Chromosome12	phytozomev10	gene	26686677	26688866	.	+	.	ID=Manes.12G115200.v6.1;Name=Manes.12G115200
Chromosome12	phytozomev10	gene	26689265	26697020	.	-	.	ID=Manes.12G115300.v6.1;Name=Manes.12G115300;ancestorIdentifier=cassava4.1_003749m.g.v4.1
Chromosome12	phytozomev10	gene	26701875	26702455	.	+	.	ID=Manes.12G115400.v6.1;Name=Manes.12G115400
Chromosome12	phytozomev10	gene	26708085	26708932	.	-	.	ID=Manes.12G115500.v6.1;Name=Manes.12G115500;ancestorIdentifier=cassava4.1_020591m.g.v4.1
Chromosome12	phytozomev10	gene	26711930	26716348	.	-	.	ID=Manes.12G115600.v6.1;Name=Manes.12G115600;ancestorIdentifier=cassava4.1_025795m.g.v4.1
Chromosome12	phytozomev10	gene	26721398	26723563	.	-	.	ID=Manes.12G115700.v6.1;Name=Manes.12G115700;ancestorIdentifier=cassava4.1_016904m.g.v4.1
Chromosome12	phytozomev10	gene	26745235	26746874	.	+	.	ID=Manes.12G115800.v6.1;Name=Manes.12G115800;ancestorIdentifier=cassava4.1_028460m.g.v4.1
Chromosome12	phytozomev10	gene	26756034	26760910	.	+	.	ID=Manes.12G115900.v6.1;Name=Manes.12G115900;ancestorIdentifier=cassava4.1_008865m.g.v4.1
Chromosome12	phytozomev10	gene	26775653	26777391	.	+	.	ID=Manes.12G116000.v6.1;Name=Manes.12G116000;ancestorIdentifier=cassava4.1_028965m.g.v4.1
Chromosome12	phytozomev10	gene	26790525	26794926	.	-	.	ID=Manes.12G116100.v6.1;Name=Manes.12G116100;ancestorIdentifier=cassava4.1_007037m.g.v4.1
Chromosome12	phytozomev10	gene	26799386	26799871	.	-	.	ID=Manes.12G116200.v6.1;Name=Manes.12G116200;ancestorIdentifier=cassava4.1_021068m.g.v4.1
Chromosome12	phytozomev10	gene	26816251	26816820	.	+	.	ID=Manes.12G116300.v6.1;Name=Manes.12G116300;ancestorIdentifier=cassava4.1_025396m.g.v4.1
Chromosome12	phytozomev10	gene	26817840	26820508	.	-	.	ID=Manes.12G116400.v6.1;Name=Manes.12G116400;ancestorIdentifier=cassava4.1_014159m.g.v4.1
Chromosome12	phytozomev10	gene	26822926	26823629	.	+	.	ID=Manes.12G116500.v6.1;Name=Manes.12G116500;ancestorIdentifier=cassava4.1_017940m.g.v4.1
Chromosome12	phytozomev10	gene	26825634	26826543	.	+	.	ID=Manes.12G116600.v6.1;Name=Manes.12G116600;ancestorIdentifier=cassava4.1_016765m.g.v4.1
Chromosome12	phytozomev10	gene	26826940	26830699	.	+	.	ID=Manes.12G116700.v6.1;Name=Manes.12G116700;ancestorIdentifier=cassava4.1_006622m.g.v4.1
Chromosome12	phytozomev10	gene	26831457	26835199	.	-	.	ID=Manes.12G116800.v6.1;Name=Manes.12G116800;ancestorIdentifier=cassava4.1_028011m.g.v4.1
Chromosome12	phytozomev10	gene	26841615	26842913	.	+	.	ID=Manes.12G116900.v6.1;Name=Manes.12G116900;ancestorIdentifier=cassava4.1_008031m.g.v4.1
Chromosome12	phytozomev10	gene	26843248	26845896	.	-	.	ID=Manes.12G117000.v6.1;Name=Manes.12G117000
Chromosome12	phytozomev10	gene	26847682	26848816	.	-	.	ID=Manes.12G117100.v6.1;Name=Manes.12G117100;ancestorIdentifier=cassava4.1_020408m.g.v4.1
Chromosome12	phytozomev10	gene	26852386	26853336	.	-	.	ID=Manes.12G117200.v6.1;Name=Manes.12G117200
Chromosome12	phytozomev10	gene	26860603	26861652	.	+	.	ID=Manes.12G117300.v6.1;Name=Manes.12G117300;ancestorIdentifier=cassava4.1_023777m.g.v4.1
Chromosome12	phytozomev10	gene	26863342	26863461	.	-	.	ID=Manes.12G117400.v6.1;Name=Manes.12G117400
Chromosome12	phytozomev10	gene	26872003	26874069	.	-	.	ID=Manes.12G117500.v6.1;Name=Manes.12G117500
Chromosome12	phytozomev10	gene	26897052	26898578	.	-	.	ID=Manes.12G117600.v6.1;Name=Manes.12G117600;ancestorIdentifier=cassava4.1_033453m.g.v4.1
Chromosome12	phytozomev10	gene	26904077	26905057	.	+	.	ID=Manes.12G117700.v6.1;Name=Manes.12G117700;ancestorIdentifier=cassava4.1_031020m.g.v4.1
Chromosome12	phytozomev10	gene	26909451	26913249	.	+	.	ID=Manes.12G117800.v6.1;Name=Manes.12G117800;ancestorIdentifier=cassava4.1_003308m.g.v4.1
Chromosome12	phytozomev10	gene	26924029	26925784	.	+	.	ID=Manes.12G117900.v6.1;Name=Manes.12G117900;ancestorIdentifier=cassava4.1_013816m.g.v4.1
Chromosome12	phytozomev10	gene	26932867	26937156	.	+	.	ID=Manes.12G118000.v6.1;Name=Manes.12G118000;ancestorIdentifier=cassava4.1_004841m.g.v4.1
Chromosome12	phytozomev10	gene	26938075	26943349	.	+	.	ID=Manes.12G118100.v6.1;Name=Manes.12G118100;ancestorIdentifier=cassava4.1_034153m.g.v4.1
Chromosome12	phytozomev10	gene	26942274	26945642	.	-	.	ID=Manes.12G118200.v6.1;Name=Manes.12G118200;ancestorIdentifier=cassava4.1_008340m.g.v4.1
Chromosome12	phytozomev10	gene	26947659	26955022	.	+	.	ID=Manes.12G118300.v6.1;Name=Manes.12G118300;ancestorIdentifier=cassava4.1_003957m.g.v4.1
Chromosome12	phytozomev10	gene	26957205	26960397	.	+	.	ID=Manes.12G118400.v6.1;Name=Manes.12G118400;ancestorIdentifier=cassava4.1_014182m.g.v4.1
Chromosome12	phytozomev10	gene	26969774	26971495	.	+	.	ID=Manes.12G118500.v6.1;Name=Manes.12G118500;ancestorIdentifier=cassava4.1_032631m.g.v4.1
Chromosome12	phytozomev10	gene	26986475	26988086	.	-	.	ID=Manes.12G118600.v6.1;Name=Manes.12G118600;ancestorIdentifier=cassava4.1_028492m.g.v4.1
Chromosome12	phytozomev10	gene	26995289	27003652	.	-	.	ID=Manes.12G118700.v6.1;Name=Manes.12G118700;ancestorIdentifier=cassava4.1_008467m.g.v4.1
Chromosome12	phytozomev10	gene	27006405	27012970	.	-	.	ID=Manes.12G118800.v6.1;Name=Manes.12G118800;ancestorIdentifier=cassava4.1_000625m.g.v4.1
Chromosome12	phytozomev10	gene	27067041	27068262	.	+	.	ID=Manes.12G118900.v6.1;Name=Manes.12G118900;ancestorIdentifier=cassava4.1_028889m.g.v4.1
Chromosome12	phytozomev10	gene	27075478	27077245	.	-	.	ID=Manes.12G119000.v6.1;Name=Manes.12G119000;ancestorIdentifier=cassava4.1_007313m.g.v4.1
Chromosome12	phytozomev10	gene	27077608	27081160	.	+	.	ID=Manes.12G119100.v6.1;Name=Manes.12G119100;ancestorIdentifier=cassava4.1_001898m.g.v4.1
Chromosome12	phytozomev10	gene	27087629	27095280	.	-	.	ID=Manes.12G119200.v6.1;Name=Manes.12G119200
Chromosome12	phytozomev10	gene	27089954	27090547	.	-	.	ID=Manes.12G119300.v6.1;Name=Manes.12G119300;ancestorIdentifier=cassava4.1_030994m.g.v4.1
Chromosome12	phytozomev10	gene	27100042	27101893	.	-	.	ID=Manes.12G119400.v6.1;Name=Manes.12G119400;ancestorIdentifier=cassava4.1_031867m.g.v4.1
Chromosome12	phytozomev10	gene	27157522	27159460	.	+	.	ID=Manes.12G119500.v6.1;Name=Manes.12G119500
Chromosome12	phytozomev10	gene	27182277	27186315	.	-	.	ID=Manes.12G119600.v6.1;Name=Manes.12G119600;ancestorIdentifier=cassava4.1_000864m.g.v4.1
Chromosome12	phytozomev10	gene	27233192	27235487	.	-	.	ID=Manes.12G119700.v6.1;Name=Manes.12G119700;ancestorIdentifier=cassava4.1_011821m.g.v4.1
Chromosome12	phytozomev10	gene	27242616	27244804	.	-	.	ID=Manes.12G119800.v6.1;Name=Manes.12G119800;ancestorIdentifier=cassava4.1_011967m.g.v4.1
Chromosome12	phytozomev10	gene	27245637	27256282	.	-	.	ID=Manes.12G119900.v6.1;Name=Manes.12G119900
Chromosome12	phytozomev10	gene	27258686	27264347	.	-	.	ID=Manes.12G120000.v6.1;Name=Manes.12G120000;ancestorIdentifier=cassava4.1_007496m.g.v4.1
Chromosome12	phytozomev10	gene	27271120	27276129	.	-	.	ID=Manes.12G120100.v6.1;Name=Manes.12G120100;ancestorIdentifier=cassava4.1_033411m.g.v4.1
Chromosome12	phytozomev10	gene	27336805	27338054	.	+	.	ID=Manes.12G120200.v6.1;Name=Manes.12G120200;ancestorIdentifier=cassava4.1_030112m.g.v4.1
Chromosome12	phytozomev10	gene	27339269	27349481	.	+	.	ID=Manes.12G120300.v6.1;Name=Manes.12G120300;ancestorIdentifier=cassava4.1_033879m.g.v4.1
Chromosome12	phytozomev10	gene	27353111	27358035	.	+	.	ID=Manes.12G120400.v6.1;Name=Manes.12G120400;ancestorIdentifier=cassava4.1_008808m.g.v4.1
Chromosome12	phytozomev10	gene	27353531	27353822	.	+	.	ID=Manes.12G120500.v6.1;Name=Manes.12G120500
Chromosome12	phytozomev10	gene	27354751	27355512	.	+	.	ID=Manes.12G120600.v6.1;Name=Manes.12G120600
Chromosome12	phytozomev10	gene	27360494	27363470	.	-	.	ID=Manes.12G120700.v6.1;Name=Manes.12G120700
Chromosome12	phytozomev10	gene	27380478	27386838	.	-	.	ID=Manes.12G120800.v6.1;Name=Manes.12G120800;ancestorIdentifier=cassava4.1_009728m.g.v4.1
Chromosome12	phytozomev10	gene	27463073	27463920	.	+	.	ID=Manes.12G120900.v6.1;Name=Manes.12G120900;ancestorIdentifier=cassava4.1_018911m.g.v4.1
Chromosome12	phytozomev10	gene	27496938	27499438	.	+	.	ID=Manes.12G121000.v6.1;Name=Manes.12G121000;ancestorIdentifier=cassava4.1_030417m.g.v4.1
Chromosome12	phytozomev10	gene	27500609	27502658	.	-	.	ID=Manes.12G121100.v6.1;Name=Manes.12G121100;ancestorIdentifier=cassava4.1_011286m.g.v4.1
Chromosome12	phytozomev10	gene	27515623	27522007	.	-	.	ID=Manes.12G121200.v6.1;Name=Manes.12G121200;ancestorIdentifier=cassava4.1_001551m.g.v4.1
Chromosome12	phytozomev10	gene	27535879	27539387	.	-	.	ID=Manes.12G121300.v6.1;Name=Manes.12G121300;ancestorIdentifier=cassava4.1_008115m.g.v4.1
Chromosome12	phytozomev10	gene	27543038	27553249	.	+	.	ID=Manes.12G121400.v6.1;Name=Manes.12G121400;ancestorIdentifier=cassava4.1_001200m.g.v4.1
Chromosome12	phytozomev10	gene	27556571	27557292	.	-	.	ID=Manes.12G121500.v6.1;Name=Manes.12G121500;ancestorIdentifier=cassava4.1_020359m.g.v4.1
Chromosome12	phytozomev10	gene	27558027	27565869	.	-	.	ID=Manes.12G121600.v6.1;Name=Manes.12G121600;ancestorIdentifier=cassava4.1_002045m.g.v4.1
Chromosome12	phytozomev10	gene	27568085	27569709	.	+	.	ID=Manes.12G121700.v6.1;Name=Manes.12G121700;ancestorIdentifier=cassava4.1_012621m.g.v4.1
Chromosome12	phytozomev10	gene	27569831	27575572	.	-	.	ID=Manes.12G121800.v6.1;Name=Manes.12G121800;ancestorIdentifier=cassava4.1_005710m.g.v4.1
Chromosome12	phytozomev10	gene	27585891	27586754	.	+	.	ID=Manes.12G121900.v6.1;Name=Manes.12G121900;ancestorIdentifier=cassava4.1_019645m.g.v4.1
Chromosome12	phytozomev10	gene	27589982	27590964	.	-	.	ID=Manes.12G122000.v6.1;Name=Manes.12G122000;ancestorIdentifier=cassava4.1_024609m.g.v4.1
Chromosome12	phytozomev10	gene	27591282	27591560	.	-	.	ID=Manes.12G122100.v6.1;Name=Manes.12G122100
Chromosome12	phytozomev10	gene	27595592	27595894	.	-	.	ID=Manes.12G122200.v6.1;Name=Manes.12G122200
Chromosome12	phytozomev10	gene	27598898	27602340	.	-	.	ID=Manes.12G122300.v6.1;Name=Manes.12G122300;ancestorIdentifier=cassava4.1_026195m.g.v4.1
Chromosome12	phytozomev10	gene	27617345	27618628	.	+	.	ID=Manes.12G122400.v6.1;Name=Manes.12G122400;ancestorIdentifier=cassava4.1_021319m.g.v4.1
Chromosome12	phytozomev10	gene	27637432	27638079	.	+	.	ID=Manes.12G122500.v6.1;Name=Manes.12G122500
Chromosome12	phytozomev10	gene	27648578	27650549	.	-	.	ID=Manes.12G122600.v6.1;Name=Manes.12G122600;ancestorIdentifier=cassava4.1_010328m.g.v4.1
Chromosome12	phytozomev10	gene	27667176	27672328	.	-	.	ID=Manes.12G122700.v6.1;Name=Manes.12G122700;ancestorIdentifier=cassava4.1_021251m.g.v4.1
Chromosome12	phytozomev10	gene	27679810	27681726	.	-	.	ID=Manes.12G122800.v6.1;Name=Manes.12G122800;ancestorIdentifier=cassava4.1_023062m.g.v4.1
Chromosome12	phytozomev10	gene	27682998	27686205	.	+	.	ID=Manes.12G122900.v6.1;Name=Manes.12G122900;ancestorIdentifier=cassava4.1_028518m.g.v4.1
Chromosome12	phytozomev10	gene	27714411	27717264	.	+	.	ID=Manes.12G123000.v6.1;Name=Manes.12G123000;ancestorIdentifier=cassava4.1_027954m.g.v4.1
Chromosome12	phytozomev10	gene	27732807	27737852	.	+	.	ID=Manes.12G123100.v6.1;Name=Manes.12G123100;ancestorIdentifier=cassava4.1_026627m.g.v4.1
Chromosome12	phytozomev10	gene	27741117	27742397	.	+	.	ID=Manes.12G123200.v6.1;Name=Manes.12G123200
Chromosome12	phytozomev10	gene	27743290	27745245	.	-	.	ID=Manes.12G123300.v6.1;Name=Manes.12G123300
Chromosome12	phytozomev10	gene	27751600	27753396	.	-	.	ID=Manes.12G123400.v6.1;Name=Manes.12G123400;ancestorIdentifier=cassava4.1_027295m.g.v4.1
Chromosome12	phytozomev10	gene	27756008	27758295	.	-	.	ID=Manes.12G123500.v6.1;Name=Manes.12G123500
Chromosome12	phytozomev10	gene	27759900	27763839	.	-	.	ID=Manes.12G123600.v6.1;Name=Manes.12G123600
Chromosome12	phytozomev10	gene	27783974	27785917	.	-	.	ID=Manes.12G123700.v6.1;Name=Manes.12G123700;ancestorIdentifier=cassava4.1_029741m.g.v4.1
Chromosome12	phytozomev10	gene	27789096	27791188	.	-	.	ID=Manes.12G123800.v6.1;Name=Manes.12G123800;ancestorIdentifier=cassava4.1_021348m.g.v4.1
Chromosome12	phytozomev10	gene	27804032	27804304	.	+	.	ID=Manes.12G123900.v6.1;Name=Manes.12G123900
Chromosome12	phytozomev10	gene	27825736	27828083	.	+	.	ID=Manes.12G124000.v6.1;Name=Manes.12G124000;ancestorIdentifier=cassava4.1_010300m.g.v4.1
Chromosome12	phytozomev10	gene	27850151	27851649	.	+	.	ID=Manes.12G124100.v6.1;Name=Manes.12G124100;ancestorIdentifier=cassava4.1_031816m.g.v4.1
Chromosome12	phytozomev10	gene	27857147	27861841	.	+	.	ID=Manes.12G124200.v6.1;Name=Manes.12G124200;ancestorIdentifier=cassava4.1_024120m.g.v4.1
Chromosome12	phytozomev10	gene	27877824	27881400	.	+	.	ID=Manes.12G124300.v6.1;Name=Manes.12G124300;ancestorIdentifier=cassava4.1_002639m.g.v4.1
Chromosome12	phytozomev10	gene	27886679	27887664	.	+	.	ID=Manes.12G124400.v6.1;Name=Manes.12G124400;ancestorIdentifier=cassava4.1_028077m.g.v4.1
Chromosome12	phytozomev10	gene	27888784	27889783	.	+	.	ID=Manes.12G124500.v6.1;Name=Manes.12G124500;ancestorIdentifier=cassava4.1_032109m.g.v4.1
Chromosome12	phytozomev10	gene	27892368	27899806	.	+	.	ID=Manes.12G124600.v6.1;Name=Manes.12G124600
Chromosome12	phytozomev10	gene	27900058	27902070	.	-	.	ID=Manes.12G124700.v6.1;Name=Manes.12G124700;ancestorIdentifier=cassava4.1_005788m.g.v4.1
Chromosome12	phytozomev10	gene	27919346	27924508	.	+	.	ID=Manes.12G124800.v6.1;Name=Manes.12G124800;ancestorIdentifier=cassava4.1_013018m.g.v4.1
Chromosome12	phytozomev10	gene	27924830	27924934	.	+	.	ID=Manes.12G124900.v6.1;Name=Manes.12G124900
Chromosome12	phytozomev10	gene	27942229	27942342	.	+	.	ID=Manes.12G125000.v6.1;Name=Manes.12G125000
Chromosome12	phytozomev10	gene	27942870	27944672	.	-	.	ID=Manes.12G125100.v6.1;Name=Manes.12G125100;ancestorIdentifier=cassava4.1_005906m.g.v4.1
Chromosome12	phytozomev10	gene	27952290	27954081	.	-	.	ID=Manes.12G125200.v6.1;Name=Manes.12G125200;ancestorIdentifier=cassava4.1_020934m.g.v4.1
Chromosome12	phytozomev10	gene	27963700	27968339	.	-	.	ID=Manes.12G125300.v6.1;Name=Manes.12G125300;ancestorIdentifier=cassava4.1_024506m.g.v4.1
Chromosome12	phytozomev10	gene	27974042	27977852	.	+	.	ID=Manes.12G125400.v6.1;Name=Manes.12G125400;ancestorIdentifier=cassava4.1_007586m.g.v4.1
Chromosome12	phytozomev10	gene	27980191	27985161	.	-	.	ID=Manes.12G125500.v6.1;Name=Manes.12G125500;ancestorIdentifier=cassava4.1_020976m.g.v4.1
Chromosome12	phytozomev10	gene	28005576	28009437	.	+	.	ID=Manes.12G125600.v6.1;Name=Manes.12G125600;ancestorIdentifier=cassava4.1_033412m.g.v4.1
Chromosome12	phytozomev10	gene	28009603	28016410	.	-	.	ID=Manes.12G125700.v6.1;Name=Manes.12G125700;ancestorIdentifier=cassava4.1_002100m.g.v4.1
Chromosome12	phytozomev10	gene	28019126	28020052	.	-	.	ID=Manes.12G125800.v6.1;Name=Manes.12G125800;ancestorIdentifier=cassava4.1_023828m.g.v4.1
Chromosome12	phytozomev10	gene	28022280	28029693	.	+	.	ID=Manes.12G125900.v6.1;Name=Manes.12G125900
Chromosome12	phytozomev10	gene	28030452	28032653	.	+	.	ID=Manes.12G126000.v6.1;Name=Manes.12G126000;ancestorIdentifier=cassava4.1_014904m.g.v4.1
Chromosome12	phytozomev10	gene	28032490	28038296	.	-	.	ID=Manes.12G126100.v6.1;Name=Manes.12G126100
Chromosome12	phytozomev10	gene	28078628	28080152	.	-	.	ID=Manes.12G126200.v6.1;Name=Manes.12G126200;ancestorIdentifier=cassava4.1_017494m.g.v4.1
Chromosome12	phytozomev10	gene	28080166	28089064	.	+	.	ID=Manes.12G126300.v6.1;Name=Manes.12G126300;ancestorIdentifier=cassava4.1_003261m.g.v4.1
Chromosome12	phytozomev10	gene	28089897	28091634	.	+	.	ID=Manes.12G126400.v6.1;Name=Manes.12G126400;ancestorIdentifier=cassava4.1_029739m.g.v4.1
Chromosome12	phytozomev10	gene	28092059	28092214	.	+	.	ID=Manes.12G126500.v6.1;Name=Manes.12G126500
Chromosome12	phytozomev10	gene	28093162	28098238	.	-	.	ID=Manes.12G126600.v6.1;Name=Manes.12G126600;ancestorIdentifier=cassava4.1_005913m.g.v4.1
Chromosome12	phytozomev10	gene	28102237	28107055	.	-	.	ID=Manes.12G126700.v6.1;Name=Manes.12G126700;ancestorIdentifier=cassava4.1_027897m.g.v4.1
Chromosome12	phytozomev10	gene	28108241	28113629	.	-	.	ID=Manes.12G126800.v6.1;Name=Manes.12G126800;ancestorIdentifier=cassava4.1_015543m.g.v4.1
Chromosome12	phytozomev10	gene	28139689	28158876	.	+	.	ID=Manes.12G126900.v6.1;Name=Manes.12G126900;ancestorIdentifier=cassava4.1_030298m.g.v4.1
Chromosome12	phytozomev10	gene	28163008	28163892	.	+	.	ID=Manes.12G127000.v6.1;Name=Manes.12G127000;ancestorIdentifier=cassava4.1_021648m.g.v4.1
Chromosome12	phytozomev10	gene	28165410	28166165	.	+	.	ID=Manes.12G127100.v6.1;Name=Manes.12G127100
Chromosome12	phytozomev10	gene	28167605	28168666	.	+	.	ID=Manes.12G127200.v6.1;Name=Manes.12G127200;ancestorIdentifier=cassava4.1_010702m.g.v4.1
Chromosome12	phytozomev10	gene	28169014	28171132	.	-	.	ID=Manes.12G127300.v6.1;Name=Manes.12G127300;ancestorIdentifier=cassava4.1_014994m.g.v4.1
Chromosome12	phytozomev10	gene	28172720	28179670	.	-	.	ID=Manes.12G127400.v6.1;Name=Manes.12G127400;ancestorIdentifier=cassava4.1_001974m.g.v4.1
Chromosome12	phytozomev10	gene	28183515	28184492	.	+	.	ID=Manes.12G127500.v6.1;Name=Manes.12G127500;ancestorIdentifier=cassava4.1_011800m.g.v4.1
Chromosome12	phytozomev10	gene	28185524	28197870	.	-	.	ID=Manes.12G127600.v6.1;Name=Manes.12G127600;ancestorIdentifier=cassava4.1_000476m.g.v4.1
Chromosome12	phytozomev10	gene	28200410	28203992	.	-	.	ID=Manes.12G127700.v6.1;Name=Manes.12G127700;ancestorIdentifier=cassava4.1_013857m.g.v4.1
Chromosome12	phytozomev10	gene	28205208	28208443	.	-	.	ID=Manes.12G127800.v6.1;Name=Manes.12G127800;ancestorIdentifier=cassava4.1_014556m.g.v4.1
Chromosome12	phytozomev10	gene	28212988	28213572	.	-	.	ID=Manes.12G127900.v6.1;Name=Manes.12G127900
Chromosome12	phytozomev10	gene	28253710	28256307	.	+	.	ID=Manes.12G128000.v6.1;Name=Manes.12G128000;ancestorIdentifier=cassava4.1_032851m.g.v4.1
Chromosome12	phytozomev10	gene	28267914	28268063	.	+	.	ID=Manes.12G128100.v6.1;Name=Manes.12G128100
Chromosome12	phytozomev10	gene	28268139	28275340	.	-	.	ID=Manes.12G128200.v6.1;Name=Manes.12G128200;ancestorIdentifier=cassava4.1_033671m.g.v4.1
Chromosome12	phytozomev10	gene	28282346	28285151	.	-	.	ID=Manes.12G128300.v6.1;Name=Manes.12G128300;ancestorIdentifier=cassava4.1_034411m.g.v4.1
Chromosome12	phytozomev10	gene	28333853	28337841	.	-	.	ID=Manes.12G128400.v6.1;Name=Manes.12G128400;ancestorIdentifier=cassava4.1_012548m.g.v4.1
Chromosome12	phytozomev10	gene	28337077	28337286	.	+	.	ID=Manes.12G128500.v6.1;Name=Manes.12G128500
Chromosome12	phytozomev10	gene	28338595	28341582	.	-	.	ID=Manes.12G128600.v6.1;Name=Manes.12G128600;ancestorIdentifier=cassava4.1_029277m.g.v4.1
Chromosome12	phytozomev10	gene	28372148	28372754	.	-	.	ID=Manes.12G128700.v6.1;Name=Manes.12G128700
Chromosome12	phytozomev10	gene	28372812	28374208	.	-	.	ID=Manes.12G128800.v6.1;Name=Manes.12G128800;ancestorIdentifier=cassava4.1_016101m.g.v4.1
Chromosome12	phytozomev10	gene	28379297	28380402	.	+	.	ID=Manes.12G128900.v6.1;Name=Manes.12G128900
Chromosome12	phytozomev10	gene	28398483	28402090	.	+	.	ID=Manes.12G129000.v6.1;Name=Manes.12G129000;ancestorIdentifier=cassava4.1_006446m.g.v4.1
Chromosome12	phytozomev10	gene	28423543	28424194	.	+	.	ID=Manes.12G129100.v6.1;Name=Manes.12G129100;ancestorIdentifier=cassava4.1_018852m.g.v4.1
Chromosome12	phytozomev10	gene	28425435	28426154	.	+	.	ID=Manes.12G129200.v6.1;Name=Manes.12G129200;ancestorIdentifier=cassava4.1_021332m.g.v4.1
Chromosome12	phytozomev10	gene	28440313	28445651	.	+	.	ID=Manes.12G129300.v6.1;Name=Manes.12G129300;ancestorIdentifier=cassava4.1_001125m.g.v4.1
Chromosome12	phytozomev10	gene	28444782	28451458	.	-	.	ID=Manes.12G129400.v6.1;Name=Manes.12G129400;ancestorIdentifier=cassava4.1_007845m.g.v4.1
Chromosome12	phytozomev10	gene	28456271	28457583	.	+	.	ID=Manes.12G129500.v6.1;Name=Manes.12G129500;ancestorIdentifier=cassava4.1_025549m.g.v4.1
Chromosome12	phytozomev10	gene	28460567	28462373	.	-	.	ID=Manes.12G129600.v6.1;Name=Manes.12G129600;ancestorIdentifier=cassava4.1_030514m.g.v4.1
Chromosome12	phytozomev10	gene	28471306	28480283	.	-	.	ID=Manes.12G129700.v6.1;Name=Manes.12G129700;ancestorIdentifier=cassava4.1_004858m.g.v4.1
Chromosome12	phytozomev10	gene	28497687	28500124	.	+	.	ID=Manes.12G129800.v6.1;Name=Manes.12G129800;ancestorIdentifier=cassava4.1_012419m.g.v4.1
Chromosome12	phytozomev10	gene	28527497	28527961	.	+	.	ID=Manes.12G129900.v6.1;Name=Manes.12G129900;ancestorIdentifier=cassava4.1_018217m.g.v4.1
Chromosome12	phytozomev10	gene	28539027	28552603	.	-	.	ID=Manes.12G130000.v6.1;Name=Manes.12G130000
Chromosome12	phytozomev10	gene	28543955	28545613	.	+	.	ID=Manes.12G130100.v6.1;Name=Manes.12G130100;ancestorIdentifier=cassava4.1_031691m.g.v4.1
Chromosome12	phytozomev10	gene	28553585	28554965	.	-	.	ID=Manes.12G130200.v6.1;Name=Manes.12G130200
Chromosome12	phytozomev10	gene	28561271	28576771	.	+	.	ID=Manes.12G130300.v6.1;Name=Manes.12G130300
Chromosome12	phytozomev10	gene	28577375	28580080	.	+	.	ID=Manes.12G130400.v6.1;Name=Manes.12G130400;ancestorIdentifier=cassava4.1_029936m.g.v4.1
Chromosome12	phytozomev10	gene	28581828	28583710	.	-	.	ID=Manes.12G130500.v6.1;Name=Manes.12G130500;ancestorIdentifier=cassava4.1_015812m.g.v4.1
Chromosome12	phytozomev10	gene	28604752	28607344	.	+	.	ID=Manes.12G130600.v6.1;Name=Manes.12G130600;ancestorIdentifier=cassava4.1_011372m.g.v4.1
Chromosome12	phytozomev10	gene	28608570	28611109	.	+	.	ID=Manes.12G130700.v6.1;Name=Manes.12G130700;ancestorIdentifier=cassava4.1_014611m.g.v4.1
Chromosome12	phytozomev10	gene	28623411	28624967	.	-	.	ID=Manes.12G130800.v6.1;Name=Manes.12G130800;ancestorIdentifier=cassava4.1_022224m.g.v4.1
Chromosome12	phytozomev10	gene	28626842	28628525	.	-	.	ID=Manes.12G130900.v6.1;Name=Manes.12G130900;ancestorIdentifier=cassava4.1_023754m.g.v4.1
Chromosome12	phytozomev10	gene	28631763	28639688	.	+	.	ID=Manes.12G131000.v6.1;Name=Manes.12G131000;ancestorIdentifier=cassava4.1_001690m.g.v4.1
Chromosome12	phytozomev10	gene	28642527	28644873	.	-	.	ID=Manes.12G131100.v6.1;Name=Manes.12G131100;ancestorIdentifier=cassava4.1_015568m.g.v4.1
Chromosome12	phytozomev10	gene	28647192	28650243	.	+	.	ID=Manes.12G131200.v6.1;Name=Manes.12G131200
Chromosome12	phytozomev10	gene	28653939	28657046	.	-	.	ID=Manes.12G131300.v6.1;Name=Manes.12G131300
Chromosome12	phytozomev10	gene	28685232	28691324	.	+	.	ID=Manes.12G131400.v6.1;Name=Manes.12G131400
Chromosome12	phytozomev10	gene	28686862	28687122	.	+	.	ID=Manes.12G131500.v6.1;Name=Manes.12G131500
Chromosome12	phytozomev10	gene	28691980	28698355	.	+	.	ID=Manes.12G131600.v6.1;Name=Manes.12G131600;ancestorIdentifier=cassava4.1_015893m.g.v4.1
Chromosome12	phytozomev10	gene	28700191	28703317	.	-	.	ID=Manes.12G131700.v6.1;Name=Manes.12G131700
Chromosome12	phytozomev10	gene	28702035	28705412	.	+	.	ID=Manes.12G131800.v6.1;Name=Manes.12G131800;ancestorIdentifier=cassava4.1_012114m.g.v4.1
Chromosome12	phytozomev10	gene	28705708	28707439	.	-	.	ID=Manes.12G131900.v6.1;Name=Manes.12G131900;ancestorIdentifier=cassava4.1_007402m.g.v4.1
Chromosome12	phytozomev10	gene	28710495	28711496	.	+	.	ID=Manes.12G132000.v6.1;Name=Manes.12G132000;ancestorIdentifier=cassava4.1_018990m.g.v4.1
Chromosome12	phytozomev10	gene	28714869	28715624	.	+	.	ID=Manes.12G132100.v6.1;Name=Manes.12G132100;ancestorIdentifier=cassava4.1_016075m.g.v4.1
Chromosome12	phytozomev10	gene	28717534	28720871	.	+	.	ID=Manes.12G132200.v6.1;Name=Manes.12G132200;ancestorIdentifier=cassava4.1_014898m.g.v4.1
Chromosome12	phytozomev10	gene	28727764	28729674	.	-	.	ID=Manes.12G132300.v6.1;Name=Manes.12G132300;ancestorIdentifier=cassava4.1_006561m.g.v4.1
Chromosome12	phytozomev10	gene	28731796	28736337	.	-	.	ID=Manes.12G132400.v6.1;Name=Manes.12G132400;ancestorIdentifier=cassava4.1_020428m.g.v4.1
Chromosome12	phytozomev10	gene	28746557	28747621	.	-	.	ID=Manes.12G132500.v6.1;Name=Manes.12G132500;ancestorIdentifier=cassava4.1_014254m.g.v4.1
Chromosome12	phytozomev10	gene	28751150	28752807	.	-	.	ID=Manes.12G132600.v6.1;Name=Manes.12G132600;ancestorIdentifier=cassava4.1_031085m.g.v4.1
Chromosome12	phytozomev10	gene	28755538	28756516	.	-	.	ID=Manes.12G132700.v6.1;Name=Manes.12G132700;ancestorIdentifier=cassava4.1_027709m.g.v4.1
Chromosome12	phytozomev10	gene	28758088	28759735	.	-	.	ID=Manes.12G132800.v6.1;Name=Manes.12G132800;ancestorIdentifier=cassava4.1_032478m.g.v4.1
Chromosome12	phytozomev10	gene	28767383	28769324	.	-	.	ID=Manes.12G132900.v6.1;Name=Manes.12G132900;ancestorIdentifier=cassava4.1_005817m.g.v4.1
Chromosome12	phytozomev10	gene	28772528	28774301	.	+	.	ID=Manes.12G133000.v6.1;Name=Manes.12G133000;ancestorIdentifier=cassava4.1_006558m.g.v4.1
Chromosome12	phytozomev10	gene	28781373	28783431	.	+	.	ID=Manes.12G133100.v6.1;Name=Manes.12G133100;ancestorIdentifier=cassava4.1_012716m.g.v4.1
Chromosome12	phytozomev10	gene	28784276	28786093	.	-	.	ID=Manes.12G133200.v6.1;Name=Manes.12G133200;ancestorIdentifier=cassava4.1_030033m.g.v4.1
Chromosome12	phytozomev10	gene	28783173	28790070	.	-	.	ID=Manes.12G133300.v6.1;Name=Manes.12G133300;ancestorIdentifier=cassava4.1_027366m.g.v4.1
Chromosome12	phytozomev10	gene	28796222	28804897	.	+	.	ID=Manes.12G133400.v6.1;Name=Manes.12G133400;ancestorIdentifier=cassava4.1_003864m.g.v4.1
Chromosome12	phytozomev10	gene	28806512	28808757	.	-	.	ID=Manes.12G133500.v6.1;Name=Manes.12G133500;ancestorIdentifier=cassava4.1_005079m.g.v4.1
Chromosome12	phytozomev10	gene	28828829	28829158	.	-	.	ID=Manes.12G133600.v6.1;Name=Manes.12G133600;ancestorIdentifier=cassava4.1_028164m.g.v4.1
Chromosome12	phytozomev10	gene	28830327	28831850	.	-	.	ID=Manes.12G133700.v6.1;Name=Manes.12G133700;ancestorIdentifier=cassava4.1_009526m.g.v4.1
Chromosome12	phytozomev10	gene	28848134	28849484	.	+	.	ID=Manes.12G133800.v6.1;Name=Manes.12G133800
Chromosome12	phytozomev10	gene	28849870	28851480	.	+	.	ID=Manes.12G133900.v6.1;Name=Manes.12G133900;ancestorIdentifier=cassava4.1_033731m.g.v4.1
Chromosome12	phytozomev10	gene	28856093	28857529	.	-	.	ID=Manes.12G134000.v6.1;Name=Manes.12G134000;ancestorIdentifier=cassava4.1_026969m.g.v4.1
Chromosome12	phytozomev10	gene	28870452	28874132	.	-	.	ID=Manes.12G134100.v6.1;Name=Manes.12G134100;ancestorIdentifier=cassava4.1_010742m.g.v4.1
Chromosome12	phytozomev10	gene	28874834	28879493	.	+	.	ID=Manes.12G134200.v6.1;Name=Manes.12G134200;ancestorIdentifier=cassava4.1_009879m.g.v4.1
Chromosome12	phytozomev10	gene	28888527	28897394	.	-	.	ID=Manes.12G134300.v6.1;Name=Manes.12G134300;ancestorIdentifier=cassava4.1_000675m.g.v4.1
Chromosome12	phytozomev10	gene	28900120	28904877	.	-	.	ID=Manes.12G134400.v6.1;Name=Manes.12G134400;ancestorIdentifier=cassava4.1_008051m.g.v4.1
Chromosome12	phytozomev10	gene	28910347	28915497	.	+	.	ID=Manes.12G134500.v6.1;Name=Manes.12G134500;ancestorIdentifier=cassava4.1_015000m.g.v4.1
Chromosome12	phytozomev10	gene	28916478	28919583	.	-	.	ID=Manes.12G134600.v6.1;Name=Manes.12G134600;ancestorIdentifier=cassava4.1_033750m.g.v4.1
Chromosome12	phytozomev10	gene	28925057	28930246	.	+	.	ID=Manes.12G134700.v6.1;Name=Manes.12G134700;ancestorIdentifier=cassava4.1_032028m.g.v4.1
Chromosome12	phytozomev10	gene	28932164	28932679	.	-	.	ID=Manes.12G134800.v6.1;Name=Manes.12G134800
Chromosome12	phytozomev10	gene	28933732	28941475	.	-	.	ID=Manes.12G134900.v6.1;Name=Manes.12G134900;ancestorIdentifier=cassava4.1_009855m.g.v4.1
Chromosome12	phytozomev10	gene	28953750	28960918	.	+	.	ID=Manes.12G135000.v6.1;Name=Manes.12G135000;ancestorIdentifier=cassava4.1_004530m.g.v4.1
Chromosome12	phytozomev10	gene	28961652	28966199	.	-	.	ID=Manes.12G135100.v6.1;Name=Manes.12G135100;ancestorIdentifier=cassava4.1_009975m.g.v4.1
Chromosome12	phytozomev10	gene	28973589	28976387	.	+	.	ID=Manes.12G135200.v6.1;Name=Manes.12G135200;ancestorIdentifier=cassava4.1_012123m.g.v4.1
Chromosome12	phytozomev10	gene	28974082	28974534	.	-	.	ID=Manes.12G135300.v6.1;Name=Manes.12G135300
Chromosome12	phytozomev10	gene	28978109	28982664	.	-	.	ID=Manes.12G135400.v6.1;Name=Manes.12G135400;ancestorIdentifier=cassava4.1_012674m.g.v4.1
Chromosome12	phytozomev10	gene	28985404	28986039	.	-	.	ID=Manes.12G135500.v6.1;Name=Manes.12G135500;ancestorIdentifier=cassava4.1_016146m.g.v4.1
Chromosome12	phytozomev10	gene	28990545	29018557	.	-	.	ID=Manes.12G135600.v6.1;Name=Manes.12G135600
Chromosome12	phytozomev10	gene	29009047	29009157	.	+	.	ID=Manes.12G135700.v6.1;Name=Manes.12G135700
Chromosome12	phytozomev10	gene	29022208	29026683	.	-	.	ID=Manes.12G135800.v6.1;Name=Manes.12G135800;ancestorIdentifier=cassava4.1_003750m.g.v4.1
Chromosome12	phytozomev10	gene	29036982	29038543	.	-	.	ID=Manes.12G135900.v6.1;Name=Manes.12G135900;ancestorIdentifier=cassava4.1_007512m.g.v4.1
Chromosome12	phytozomev10	gene	29046077	29048337	.	-	.	ID=Manes.12G136000.v6.1;Name=Manes.12G136000;ancestorIdentifier=cassava4.1_026541m.g.v4.1
Chromosome12	phytozomev10	gene	29052990	29055396	.	-	.	ID=Manes.12G136100.v6.1;Name=Manes.12G136100;ancestorIdentifier=cassava4.1_006651m.g.v4.1
Chromosome12	phytozomev10	gene	29068486	29073454	.	+	.	ID=Manes.12G136200.v6.1;Name=Manes.12G136200;ancestorIdentifier=cassava4.1_013763m.g.v4.1
Chromosome12	phytozomev10	gene	29079891	29082102	.	+	.	ID=Manes.12G136300.v6.1;Name=Manes.12G136300;ancestorIdentifier=cassava4.1_033765m.g.v4.1
Chromosome12	phytozomev10	gene	29088466	29089252	.	-	.	ID=Manes.12G136400.v6.1;Name=Manes.12G136400;ancestorIdentifier=cassava4.1_016927m.g.v4.1
Chromosome12	phytozomev10	gene	29095168	29096255	.	-	.	ID=Manes.12G136500.v6.1;Name=Manes.12G136500;ancestorIdentifier=cassava4.1_017481m.g.v4.1
Chromosome12	phytozomev10	gene	29118387	29119220	.	+	.	ID=Manes.12G136600.v6.1;Name=Manes.12G136600;ancestorIdentifier=cassava4.1_032431m.g.v4.1
Chromosome12	phytozomev10	gene	29125230	29127921	.	-	.	ID=Manes.12G136700.v6.1;Name=Manes.12G136700;ancestorIdentifier=cassava4.1_009931m.g.v4.1
Chromosome12	phytozomev10	gene	29140124	29142083	.	-	.	ID=Manes.12G136800.v6.1;Name=Manes.12G136800;ancestorIdentifier=cassava4.1_010367m.g.v4.1
Chromosome12	phytozomev10	gene	29144615	29150087	.	-	.	ID=Manes.12G136900.v6.1;Name=Manes.12G136900;ancestorIdentifier=cassava4.1_010023m.g.v4.1
Chromosome12	phytozomev10	gene	29152311	29159842	.	+	.	ID=Manes.12G137000.v6.1;Name=Manes.12G137000;ancestorIdentifier=cassava4.1_002855m.g.v4.1
Chromosome12	phytozomev10	gene	29160229	29164138	.	-	.	ID=Manes.12G137100.v6.1;Name=Manes.12G137100;ancestorIdentifier=cassava4.1_023522m.g.v4.1
Chromosome12	phytozomev10	gene	29167819	29171076	.	-	.	ID=Manes.12G137200.v6.1;Name=Manes.12G137200;ancestorIdentifier=cassava4.1_030879m.g.v4.1
Chromosome12	phytozomev10	gene	29171971	29172872	.	-	.	ID=Manes.12G137300.v6.1;Name=Manes.12G137300;ancestorIdentifier=cassava4.1_023758m.g.v4.1
Chromosome12	phytozomev10	gene	29175569	29177756	.	-	.	ID=Manes.12G137400.v6.1;Name=Manes.12G137400;ancestorIdentifier=cassava4.1_008194m.g.v4.1
Chromosome12	phytozomev10	gene	29181297	29183854	.	+	.	ID=Manes.12G137500.v6.1;Name=Manes.12G137500;ancestorIdentifier=cassava4.1_006238m.g.v4.1
Chromosome12	phytozomev10	gene	29184613	29184753	.	+	.	ID=Manes.12G137600.v6.1;Name=Manes.12G137600
Chromosome12	phytozomev10	gene	29188170	29189424	.	+	.	ID=Manes.12G137700.v6.1;Name=Manes.12G137700;ancestorIdentifier=cassava4.1_017294m.g.v4.1
Chromosome12	phytozomev10	gene	29198844	29201933	.	-	.	ID=Manes.12G137800.v6.1;Name=Manes.12G137800;ancestorIdentifier=cassava4.1_005857m.g.v4.1
Chromosome12	phytozomev10	gene	29206088	29206585	.	+	.	ID=Manes.12G137900.v6.1;Name=Manes.12G137900;ancestorIdentifier=cassava4.1_029099m.g.v4.1
Chromosome12	phytozomev10	gene	29208527	29208742	.	+	.	ID=Manes.12G138000.v6.1;Name=Manes.12G138000;ancestorIdentifier=cassava4.1_033278m.g.v4.1
Chromosome12	phytozomev10	gene	29213292	29217316	.	+	.	ID=Manes.12G138100.v6.1;Name=Manes.12G138100;ancestorIdentifier=cassava4.1_003228m.g.v4.1
Chromosome12	phytozomev10	gene	29219419	29220973	.	-	.	ID=Manes.12G138200.v6.1;Name=Manes.12G138200;ancestorIdentifier=cassava4.1_026939m.g.v4.1
Chromosome12	phytozomev10	gene	29225289	29230663	.	-	.	ID=Manes.12G138300.v6.1;Name=Manes.12G138300;ancestorIdentifier=cassava4.1_006601m.g.v4.1
Chromosome12	phytozomev10	gene	29236962	29239129	.	-	.	ID=Manes.12G138400.v6.1;Name=Manes.12G138400;ancestorIdentifier=cassava4.1_009980m.g.v4.1
Chromosome12	phytozomev10	gene	29250971	29253370	.	+	.	ID=Manes.12G138500.v6.1;Name=Manes.12G138500;ancestorIdentifier=cassava4.1_003963m.g.v4.1
Chromosome12	phytozomev10	gene	29255205	29256521	.	-	.	ID=Manes.12G138600.v6.1;Name=Manes.12G138600;ancestorIdentifier=cassava4.1_031488m.g.v4.1
Chromosome12	phytozomev10	gene	29258734	29264969	.	+	.	ID=Manes.12G138700.v6.1;Name=Manes.12G138700;ancestorIdentifier=cassava4.1_003086m.g.v4.1
Chromosome12	phytozomev10	gene	29272178	29284671	.	+	.	ID=Manes.12G138800.v6.1;Name=Manes.12G138800;ancestorIdentifier=cassava4.1_000048m.g.v4.1
Chromosome12	phytozomev10	gene	29304757	29317144	.	+	.	ID=Manes.12G138900.v6.1;Name=Manes.12G138900;ancestorIdentifier=cassava4.1_005436m.g.v4.1
Chromosome12	phytozomev10	gene	29320063	29321325	.	+	.	ID=Manes.12G139000.v6.1;Name=Manes.12G139000;ancestorIdentifier=cassava4.1_018237m.g.v4.1
Chromosome12	phytozomev10	gene	29324579	29326786	.	+	.	ID=Manes.12G139100.v6.1;Name=Manes.12G139100;ancestorIdentifier=cassava4.1_019652m.g.v4.1
Chromosome12	phytozomev10	gene	29327933	29332905	.	+	.	ID=Manes.12G139200.v6.1;Name=Manes.12G139200;ancestorIdentifier=cassava4.1_006746m.g.v4.1
Chromosome12	phytozomev10	gene	29333213	29336767	.	-	.	ID=Manes.12G139300.v6.1;Name=Manes.12G139300;ancestorIdentifier=cassava4.1_011757m.g.v4.1
Chromosome12	phytozomev10	gene	29339676	29340312	.	-	.	ID=Manes.12G139400.v6.1;Name=Manes.12G139400
Chromosome12	phytozomev10	gene	29341445	29341567	.	-	.	ID=Manes.12G139500.v6.1;Name=Manes.12G139500
Chromosome12	phytozomev10	gene	29351393	29352154	.	+	.	ID=Manes.12G139600.v6.1;Name=Manes.12G139600;ancestorIdentifier=cassava4.1_017942m.g.v4.1
Chromosome12	phytozomev10	gene	29356597	29359065	.	-	.	ID=Manes.12G139700.v6.1;Name=Manes.12G139700;ancestorIdentifier=cassava4.1_020474m.g.v4.1
Chromosome12	phytozomev10	gene	29360216	29365213	.	-	.	ID=Manes.12G139800.v6.1;Name=Manes.12G139800;ancestorIdentifier=cassava4.1_025597m.g.v4.1
Chromosome12	phytozomev10	gene	29367478	29371861	.	-	.	ID=Manes.12G139900.v6.1;Name=Manes.12G139900
Chromosome12	phytozomev10	gene	29368679	29368804	.	+	.	ID=Manes.12G140000.v6.1;Name=Manes.12G140000
Chromosome12	phytozomev10	gene	29385324	29397825	.	+	.	ID=Manes.12G140100.v6.1;Name=Manes.12G140100;ancestorIdentifier=cassava4.1_011813m.g.v4.1
Chromosome12	phytozomev10	gene	29400859	29403213	.	-	.	ID=Manes.12G140200.v6.1;Name=Manes.12G140200;ancestorIdentifier=cassava4.1_028420m.g.v4.1
Chromosome12	phytozomev10	gene	29410089	29413135	.	-	.	ID=Manes.12G140300.v6.1;Name=Manes.12G140300;ancestorIdentifier=cassava4.1_030098m.g.v4.1
Chromosome12	phytozomev10	gene	29414647	29417470	.	+	.	ID=Manes.12G140400.v6.1;Name=Manes.12G140400;ancestorIdentifier=cassava4.1_015135m.g.v4.1
Chromosome12	phytozomev10	gene	29418366	29421177	.	-	.	ID=Manes.12G140500.v6.1;Name=Manes.12G140500;ancestorIdentifier=cassava4.1_006578m.g.v4.1
Chromosome12	phytozomev10	gene	29422262	29428941	.	-	.	ID=Manes.12G140600.v6.1;Name=Manes.12G140600;ancestorIdentifier=cassava4.1_025905m.g.v4.1
Chromosome12	phytozomev10	gene	29433423	29441308	.	-	.	ID=Manes.12G140700.v6.1;Name=Manes.12G140700;ancestorIdentifier=cassava4.1_023996m.g.v4.1
Chromosome12	phytozomev10	gene	29443479	29445252	.	+	.	ID=Manes.12G140800.v6.1;Name=Manes.12G140800;ancestorIdentifier=cassava4.1_024427m.g.v4.1
Chromosome12	phytozomev10	gene	29471849	29472551	.	+	.	ID=Manes.12G140900.v6.1;Name=Manes.12G140900
Chromosome12	phytozomev10	gene	29473456	29476377	.	-	.	ID=Manes.12G141000.v6.1;Name=Manes.12G141000;ancestorIdentifier=cassava4.1_027754m.g.v4.1
Chromosome12	phytozomev10	gene	29480911	29487429	.	-	.	ID=Manes.12G141100.v6.1;Name=Manes.12G141100;ancestorIdentifier=cassava4.1_000696m.g.v4.1
Chromosome12	phytozomev10	gene	29496792	29509152	.	-	.	ID=Manes.12G141200.v6.1;Name=Manes.12G141200;ancestorIdentifier=cassava4.1_002195m.g.v4.1
Chromosome12	phytozomev10	gene	29527216	29534339	.	-	.	ID=Manes.12G141300.v6.1;Name=Manes.12G141300;ancestorIdentifier=cassava4.1_003660m.g.v4.1
Chromosome12	phytozomev10	gene	29535476	29539551	.	+	.	ID=Manes.12G141400.v6.1;Name=Manes.12G141400;ancestorIdentifier=cassava4.1_004586m.g.v4.1
Chromosome12	phytozomev10	gene	29540511	29546247	.	-	.	ID=Manes.12G141500.v6.1;Name=Manes.12G141500;ancestorIdentifier=cassava4.1_010870m.g.v4.1
Chromosome12	phytozomev10	gene	29549158	29550288	.	+	.	ID=Manes.12G141600.v6.1;Name=Manes.12G141600;ancestorIdentifier=cassava4.1_034270m.g.v4.1
Chromosome12	phytozomev10	gene	29550668	29557964	.	-	.	ID=Manes.12G141700.v6.1;Name=Manes.12G141700
Chromosome12	phytozomev10	gene	29561586	29575523	.	+	.	ID=Manes.12G141800.v6.1;Name=Manes.12G141800;ancestorIdentifier=cassava4.1_000371m.g.v4.1
Chromosome12	phytozomev10	gene	29576030	29577615	.	+	.	ID=Manes.12G141900.v6.1;Name=Manes.12G141900;ancestorIdentifier=cassava4.1_014359m.g.v4.1
Chromosome12	phytozomev10	gene	29579080	29579569	.	-	.	ID=Manes.12G142000.v6.1;Name=Manes.12G142000;ancestorIdentifier=cassava4.1_020476m.g.v4.1
Chromosome12	phytozomev10	gene	29582052	29584619	.	-	.	ID=Manes.12G142100.v6.1;Name=Manes.12G142100;ancestorIdentifier=cassava4.1_026299m.g.v4.1
Chromosome12	phytozomev10	gene	29587285	29588028	.	+	.	ID=Manes.12G142200.v6.1;Name=Manes.12G142200;ancestorIdentifier=cassava4.1_028108m.g.v4.1
Chromosome12	phytozomev10	gene	29590223	29590830	.	+	.	ID=Manes.12G142300.v6.1;Name=Manes.12G142300
Chromosome12	phytozomev10	gene	29592387	29593538	.	+	.	ID=Manes.12G142400.v6.1;Name=Manes.12G142400;ancestorIdentifier=cassava4.1_016831m.g.v4.1
Chromosome12	phytozomev10	gene	29594708	29601228	.	+	.	ID=Manes.12G142500.v6.1;Name=Manes.12G142500;ancestorIdentifier=cassava4.1_008552m.g.v4.1
Chromosome12	phytozomev10	gene	29601698	29605805	.	-	.	ID=Manes.12G142600.v6.1;Name=Manes.12G142600;ancestorIdentifier=cassava4.1_012068m.g.v4.1
Chromosome12	phytozomev10	gene	29610733	29612420	.	+	.	ID=Manes.12G142700.v6.1;Name=Manes.12G142700;ancestorIdentifier=cassava4.1_005245m.g.v4.1
Chromosome12	phytozomev10	gene	29615282	29618598	.	-	.	ID=Manes.12G142800.v6.1;Name=Manes.12G142800;ancestorIdentifier=cassava4.1_024327m.g.v4.1
Chromosome12	phytozomev10	gene	29625230	29627329	.	+	.	ID=Manes.12G142900.v6.1;Name=Manes.12G142900;ancestorIdentifier=cassava4.1_026999m.g.v4.1
Chromosome12	phytozomev10	gene	29629844	29633231	.	-	.	ID=Manes.12G143000.v6.1;Name=Manes.12G143000;ancestorIdentifier=cassava4.1_019906m.g.v4.1
Chromosome12	phytozomev10	gene	29647109	29651961	.	+	.	ID=Manes.12G143100.v6.1;Name=Manes.12G143100;ancestorIdentifier=cassava4.1_002648m.g.v4.1
Chromosome12	phytozomev10	gene	29653911	29659106	.	+	.	ID=Manes.12G143200.v6.1;Name=Manes.12G143200;ancestorIdentifier=cassava4.1_009708m.g.v4.1
Chromosome12	phytozomev10	gene	29660139	29661659	.	-	.	ID=Manes.12G143300.v6.1;Name=Manes.12G143300;ancestorIdentifier=cassava4.1_025704m.g.v4.1
Chromosome12	phytozomev10	gene	29691140	29699836	.	-	.	ID=Manes.12G143400.v6.1;Name=Manes.12G143400;ancestorIdentifier=cassava4.1_011284m.g.v4.1
Chromosome12	phytozomev10	gene	29700862	29702856	.	-	.	ID=Manes.12G143500.v6.1;Name=Manes.12G143500;ancestorIdentifier=cassava4.1_016594m.g.v4.1
Chromosome12	phytozomev10	gene	29714687	29716194	.	+	.	ID=Manes.12G143600.v6.1;Name=Manes.12G143600;ancestorIdentifier=cassava4.1_026369m.g.v4.1
Chromosome12	phytozomev10	gene	29718274	29722567	.	+	.	ID=Manes.12G143700.v6.1;Name=Manes.12G143700;ancestorIdentifier=cassava4.1_015011m.g.v4.1
Chromosome12	phytozomev10	gene	29723637	29735321	.	-	.	ID=Manes.12G143800.v6.1;Name=Manes.12G143800;ancestorIdentifier=cassava4.1_000814m.g.v4.1
Chromosome12	phytozomev10	gene	29735727	29737452	.	-	.	ID=Manes.12G143900.v6.1;Name=Manes.12G143900;ancestorIdentifier=cassava4.1_006243m.g.v4.1
Chromosome12	phytozomev10	gene	29755020	29756800	.	-	.	ID=Manes.12G144000.v6.1;Name=Manes.12G144000;ancestorIdentifier=cassava4.1_006234m.g.v4.1
Chromosome12	phytozomev10	gene	29765187	29770528	.	-	.	ID=Manes.12G144100.v6.1;Name=Manes.12G144100;ancestorIdentifier=cassava4.1_013470m.g.v4.1
Chromosome12	phytozomev10	gene	29771009	29772841	.	-	.	ID=Manes.12G144200.v6.1;Name=Manes.12G144200;ancestorIdentifier=cassava4.1_006232m.g.v4.1
Chromosome12	phytozomev10	gene	29778135	29781396	.	+	.	ID=Manes.12G144300.v6.1;Name=Manes.12G144300;ancestorIdentifier=cassava4.1_034146m.g.v4.1
Chromosome12	phytozomev10	gene	29781668	29783221	.	-	.	ID=Manes.12G144400.v6.1;Name=Manes.12G144400;ancestorIdentifier=cassava4.1_027475m.g.v4.1
Chromosome12	phytozomev10	gene	29786019	29792235	.	-	.	ID=Manes.12G144500.v6.1;Name=Manes.12G144500;ancestorIdentifier=cassava4.1_011698m.g.v4.1
Chromosome12	phytozomev10	gene	29794426	29824522	.	-	.	ID=Manes.12G144600.v6.1;Name=Manes.12G144600;ancestorIdentifier=cassava4.1_000027m.g.v4.1
Chromosome12	phytozomev10	gene	29857215	29859658	.	+	.	ID=Manes.12G144700.v6.1;Name=Manes.12G144700;ancestorIdentifier=cassava4.1_015466m.g.v4.1
Chromosome12	phytozomev10	gene	29864012	29868559	.	-	.	ID=Manes.12G144800.v6.1;Name=Manes.12G144800;ancestorIdentifier=cassava4.1_000469m.g.v4.1
Chromosome12	phytozomev10	gene	29876492	29876722	.	+	.	ID=Manes.12G144900.v6.1;Name=Manes.12G144900
Chromosome12	phytozomev10	gene	29877127	29883846	.	-	.	ID=Manes.12G145000.v6.1;Name=Manes.12G145000;ancestorIdentifier=cassava4.1_011365m.g.v4.1
Chromosome12	phytozomev10	gene	29882789	29883104	.	-	.	ID=Manes.12G145100.v6.1;Name=Manes.12G145100
Chromosome12	phytozomev10	gene	29888744	29889245	.	-	.	ID=Manes.12G145200.v6.1;Name=Manes.12G145200
Chromosome12	phytozomev10	gene	29896644	29899327	.	+	.	ID=Manes.12G145300.v6.1;Name=Manes.12G145300;ancestorIdentifier=cassava4.1_033781m.g.v4.1
Chromosome12	phytozomev10	gene	29896005	29907756	.	-	.	ID=Manes.12G145400.v6.1;Name=Manes.12G145400
Chromosome12	phytozomev10	gene	29915630	29916279	.	+	.	ID=Manes.12G145500.v6.1;Name=Manes.12G145500;ancestorIdentifier=cassava4.1_025162m.g.v4.1
Chromosome12	phytozomev10	gene	29917259	29928236	.	-	.	ID=Manes.12G145600.v6.1;Name=Manes.12G145600;ancestorIdentifier=cassava4.1_006902m.g.v4.1
Chromosome12	phytozomev10	gene	29930377	29931765	.	-	.	ID=Manes.12G145700.v6.1;Name=Manes.12G145700
Chromosome12	phytozomev10	gene	29932972	29936806	.	+	.	ID=Manes.12G145800.v6.1;Name=Manes.12G145800;ancestorIdentifier=cassava4.1_011134m.g.v4.1
Chromosome12	phytozomev10	gene	29938369	29944859	.	+	.	ID=Manes.12G145900.v6.1;Name=Manes.12G145900;ancestorIdentifier=cassava4.1_008374m.g.v4.1
Chromosome12	phytozomev10	gene	29945748	29947699	.	-	.	ID=Manes.12G146000.v6.1;Name=Manes.12G146000;ancestorIdentifier=cassava4.1_010887m.g.v4.1
Chromosome12	phytozomev10	gene	29953976	29960515	.	-	.	ID=Manes.12G146100.v6.1;Name=Manes.12G146100;ancestorIdentifier=cassava4.1_001841m.g.v4.1
Chromosome12	phytozomev10	gene	30005331	30011687	.	+	.	ID=Manes.12G146200.v6.1;Name=Manes.12G146200;ancestorIdentifier=cassava4.1_014350m.g.v4.1
Chromosome12	phytozomev10	gene	30013117	30017936	.	+	.	ID=Manes.12G146300.v6.1;Name=Manes.12G146300;ancestorIdentifier=cassava4.1_014362m.g.v4.1
Chromosome12	phytozomev10	gene	30019658	30023255	.	+	.	ID=Manes.12G146400.v6.1;Name=Manes.12G146400;ancestorIdentifier=cassava4.1_015107m.g.v4.1
Chromosome12	phytozomev10	gene	30026361	30026749	.	-	.	ID=Manes.12G146500.v6.1;Name=Manes.12G146500;ancestorIdentifier=cassava4.1_027453m.g.v4.1
Chromosome12	phytozomev10	gene	30042678	30050383	.	-	.	ID=Manes.12G146600.v6.1;Name=Manes.12G146600
Chromosome12	phytozomev10	gene	30108936	30109576	.	-	.	ID=Manes.12G146700.v6.1;Name=Manes.12G146700
Chromosome12	phytozomev10	gene	30138304	30138882	.	+	.	ID=Manes.12G146800.v6.1;Name=Manes.12G146800
Chromosome12	phytozomev10	gene	30140574	30140690	.	+	.	ID=Manes.12G146900.v6.1;Name=Manes.12G146900
Chromosome12	phytozomev10	gene	30159404	30160503	.	-	.	ID=Manes.12G147000.v6.1;Name=Manes.12G147000
Chromosome12	phytozomev10	gene	30163199	30167201	.	+	.	ID=Manes.12G147100.v6.1;Name=Manes.12G147100;ancestorIdentifier=cassava4.1_023771m.g.v4.1
Chromosome12	phytozomev10	gene	30167292	30170426	.	-	.	ID=Manes.12G147200.v6.1;Name=Manes.12G147200
Chromosome12	phytozomev10	gene	30218965	30237733	.	+	.	ID=Manes.12G147300.v6.1;Name=Manes.12G147300
Chromosome12	phytozomev10	gene	30238482	30254067	.	+	.	ID=Manes.12G147400.v6.1;Name=Manes.12G147400;ancestorIdentifier=cassava4.1_011071m.g.v4.1
Chromosome12	phytozomev10	gene	30254568	30255062	.	-	.	ID=Manes.12G147500.v6.1;Name=Manes.12G147500
Chromosome12	phytozomev10	gene	30338293	30342059	.	-	.	ID=Manes.12G147600.v6.1;Name=Manes.12G147600;ancestorIdentifier=cassava4.1_033729m.g.v4.1
Chromosome12	phytozomev10	gene	30421579	30426271	.	-	.	ID=Manes.12G147700.v6.1;Name=Manes.12G147700;ancestorIdentifier=cassava4.1_011519m.g.v4.1
Chromosome12	phytozomev10	gene	30427946	30430595	.	+	.	ID=Manes.12G147800.v6.1;Name=Manes.12G147800
Chromosome12	phytozomev10	gene	30449265	30449759	.	+	.	ID=Manes.12G147900.v6.1;Name=Manes.12G147900
Chromosome12	phytozomev10	gene	30449907	30455388	.	-	.	ID=Manes.12G148000.v6.1;Name=Manes.12G148000;ancestorIdentifier=cassava4.1_012809m.g.v4.1
Chromosome12	phytozomev10	gene	30458190	30466348	.	-	.	ID=Manes.12G148100.v6.1;Name=Manes.12G148100
Chromosome12	phytozomev10	gene	30485181	30485366	.	+	.	ID=Manes.12G148200.v6.1;Name=Manes.12G148200
Chromosome12	phytozomev10	gene	30488450	30490039	.	-	.	ID=Manes.12G148300.v6.1;Name=Manes.12G148300;ancestorIdentifier=cassava4.1_030543m.g.v4.1
Chromosome12	phytozomev10	gene	30511028	30511882	.	+	.	ID=Manes.12G148400.v6.1;Name=Manes.12G148400;ancestorIdentifier=cassava4.1_016603m.g.v4.1
Chromosome12	phytozomev10	gene	30515092	30519541	.	-	.	ID=Manes.12G148500.v6.1;Name=Manes.12G148500;ancestorIdentifier=cassava4.1_021812m.g.v4.1
Chromosome12	phytozomev10	gene	30523140	30525382	.	+	.	ID=Manes.12G148600.v6.1;Name=Manes.12G148600
Chromosome12	phytozomev10	gene	30609236	30611664	.	+	.	ID=Manes.12G148700.v6.1;Name=Manes.12G148700
Chromosome12	phytozomev10	gene	30678826	30679600	.	+	.	ID=Manes.12G148800.v6.1;Name=Manes.12G148800
Chromosome12	phytozomev10	gene	30681005	30682121	.	+	.	ID=Manes.12G148900.v6.1;Name=Manes.12G148900
Chromosome12	phytozomev10	gene	30687929	30688776	.	+	.	ID=Manes.12G149000.v6.1;Name=Manes.12G149000;ancestorIdentifier=cassava4.1_030534m.g.v4.1
Chromosome12	phytozomev10	gene	30733346	30736277	.	+	.	ID=Manes.12G149100.v6.1;Name=Manes.12G149100;ancestorIdentifier=cassava4.1_023432m.g.v4.1
Chromosome12	phytozomev10	gene	30736313	30738943	.	-	.	ID=Manes.12G149200.v6.1;Name=Manes.12G149200;ancestorIdentifier=cassava4.1_010374m.g.v4.1
Chromosome12	phytozomev10	gene	30773760	30773888	.	+	.	ID=Manes.12G149300.v6.1;Name=Manes.12G149300
Chromosome12	phytozomev10	gene	30775431	30776195	.	+	.	ID=Manes.12G149400.v6.1;Name=Manes.12G149400
Chromosome12	phytozomev10	gene	30776734	30779915	.	-	.	ID=Manes.12G149500.v6.1;Name=Manes.12G149500;ancestorIdentifier=cassava4.1_010758m.g.v4.1
Chromosome12	phytozomev10	gene	30790444	30792211	.	+	.	ID=Manes.12G149600.v6.1;Name=Manes.12G149600;ancestorIdentifier=cassava4.1_008609m.g.v4.1
Chromosome12	phytozomev10	gene	30792584	30797830	.	-	.	ID=Manes.12G149700.v6.1;Name=Manes.12G149700;ancestorIdentifier=cassava4.1_000534m.g.v4.1
Chromosome12	phytozomev10	gene	30807461	30810743	.	+	.	ID=Manes.12G149800.v6.1;Name=Manes.12G149800;ancestorIdentifier=cassava4.1_010542m.g.v4.1
Chromosome12	phytozomev10	gene	30810996	30811805	.	+	.	ID=Manes.12G149900.v6.1;Name=Manes.12G149900;ancestorIdentifier=cassava4.1_013911m.g.v4.1
Chromosome12	phytozomev10	gene	30812167	30812574	.	-	.	ID=Manes.12G150000.v6.1;Name=Manes.12G150000;ancestorIdentifier=cassava4.1_033650m.g.v4.1
Chromosome12	phytozomev10	gene	30813926	30814873	.	-	.	ID=Manes.12G150100.v6.1;Name=Manes.12G150100;ancestorIdentifier=cassava4.1_026546m.g.v4.1
Chromosome12	phytozomev10	gene	30815720	30818190	.	-	.	ID=Manes.12G150200.v6.1;Name=Manes.12G150200;ancestorIdentifier=cassava4.1_006275m.g.v4.1
Chromosome12	phytozomev10	gene	30846809	30849672	.	+	.	ID=Manes.12G150300.v6.1;Name=Manes.12G150300;ancestorIdentifier=cassava4.1_020169m.g.v4.1
Chromosome12	phytozomev10	gene	30850223	30853480	.	+	.	ID=Manes.12G150400.v6.1;Name=Manes.12G150400;ancestorIdentifier=cassava4.1_013486m.g.v4.1
Chromosome12	phytozomev10	gene	30857187	30858581	.	-	.	ID=Manes.12G150500.v6.1;Name=Manes.12G150500;ancestorIdentifier=cassava4.1_033108m.g.v4.1
Chromosome12	phytozomev10	gene	30862961	30865844	.	-	.	ID=Manes.12G150600.v6.1;Name=Manes.12G150600;ancestorIdentifier=cassava4.1_009807m.g.v4.1
Chromosome12	phytozomev10	gene	30876949	30877620	.	-	.	ID=Manes.12G150700.v6.1;Name=Manes.12G150700;ancestorIdentifier=cassava4.1_015650m.g.v4.1
Chromosome12	phytozomev10	gene	30882655	30883023	.	-	.	ID=Manes.12G150800.v6.1;Name=Manes.12G150800;ancestorIdentifier=cassava4.1_025828m.g.v4.1
Chromosome12	phytozomev10	gene	30884572	30889548	.	+	.	ID=Manes.12G150900.v6.1;Name=Manes.12G150900;ancestorIdentifier=cassava4.1_003899m.g.v4.1
Chromosome12	phytozomev10	gene	30890752	30891344	.	-	.	ID=Manes.12G151000.v6.1;Name=Manes.12G151000
Chromosome12	phytozomev10	gene	30894167	30898155	.	+	.	ID=Manes.12G151100.v6.1;Name=Manes.12G151100;ancestorIdentifier=cassava4.1_029713m.g.v4.1
Chromosome12	phytozomev10	gene	30933173	30934906	.	+	.	ID=Manes.12G151200.v6.1;Name=Manes.12G151200
Chromosome12	phytozomev10	gene	30935925	30937871	.	+	.	ID=Manes.12G151300.v6.1;Name=Manes.12G151300
Chromosome12	phytozomev10	gene	30938728	30941411	.	+	.	ID=Manes.12G151400.v6.1;Name=Manes.12G151400
Chromosome12	phytozomev10	gene	30942045	30944402	.	-	.	ID=Manes.12G151500.v6.1;Name=Manes.12G151500
Chromosome12	phytozomev10	gene	30949304	30951784	.	+	.	ID=Manes.12G151600.v6.1;Name=Manes.12G151600
Chromosome12	phytozomev10	gene	30950879	30951037	.	+	.	ID=Manes.12G151700.v6.1;Name=Manes.12G151700
Chromosome12	phytozomev10	gene	30952418	30954775	.	-	.	ID=Manes.12G151800.v6.1;Name=Manes.12G151800
Chromosome12	phytozomev10	gene	30971788	30975721	.	+	.	ID=Manes.12G151900.v6.1;Name=Manes.12G151900;ancestorIdentifier=cassava4.1_006868m.g.v4.1
Chromosome12	phytozomev10	gene	30980350	30997232	.	+	.	ID=Manes.12G152000.v6.1;Name=Manes.12G152000
Chromosome12	phytozomev10	gene	31005082	31006079	.	-	.	ID=Manes.12G152100.v6.1;Name=Manes.12G152100;ancestorIdentifier=cassava4.1_020941m.g.v4.1
Chromosome12	phytozomev10	gene	31011234	31012801	.	+	.	ID=Manes.12G152200.v6.1;Name=Manes.12G152200;ancestorIdentifier=cassava4.1_034207m.g.v4.1
Chromosome12	phytozomev10	gene	31020473	31028522	.	+	.	ID=Manes.12G152300.v6.1;Name=Manes.12G152300;ancestorIdentifier=cassava4.1_003154m.g.v4.1
Chromosome12	phytozomev10	gene	31029418	31034258	.	+	.	ID=Manes.12G152400.v6.1;Name=Manes.12G152400;ancestorIdentifier=cassava4.1_022818m.g.v4.1
Chromosome12	phytozomev10	gene	31034732	31038594	.	+	.	ID=Manes.12G152500.v6.1;Name=Manes.12G152500;ancestorIdentifier=cassava4.1_011573m.g.v4.1
Chromosome12	phytozomev10	gene	31040220	31040921	.	-	.	ID=Manes.12G152600.v6.1;Name=Manes.12G152600;ancestorIdentifier=cassava4.1_015269m.g.v4.1
Chromosome12	phytozomev10	gene	31042788	31046289	.	+	.	ID=Manes.12G152700.v6.1;Name=Manes.12G152700;ancestorIdentifier=cassava4.1_003651m.g.v4.1
Chromosome12	phytozomev10	gene	31047254	31051636	.	+	.	ID=Manes.12G152800.v6.1;Name=Manes.12G152800;ancestorIdentifier=cassava4.1_009719m.g.v4.1
Chromosome12	phytozomev10	gene	31051884	31057818	.	+	.	ID=Manes.12G152900.v6.1;Name=Manes.12G152900;ancestorIdentifier=cassava4.1_033323m.g.v4.1
Chromosome12	phytozomev10	gene	31061457	31064247	.	+	.	ID=Manes.12G153000.v6.1;Name=Manes.12G153000;ancestorIdentifier=cassava4.1_018081m.g.v4.1
Chromosome12	phytozomev10	gene	31066634	31069833	.	+	.	ID=Manes.12G153100.v6.1;Name=Manes.12G153100;ancestorIdentifier=cassava4.1_026805m.g.v4.1
Chromosome12	phytozomev10	gene	31071979	31074532	.	-	.	ID=Manes.12G153200.v6.1;Name=Manes.12G153200;ancestorIdentifier=cassava4.1_004459m.g.v4.1
Chromosome12	phytozomev10	gene	31074859	31077357	.	-	.	ID=Manes.12G153300.v6.1;Name=Manes.12G153300;ancestorIdentifier=cassava4.1_004527m.g.v4.1
Chromosome12	phytozomev10	gene	31078957	31081267	.	-	.	ID=Manes.12G153400.v6.1;Name=Manes.12G153400;ancestorIdentifier=cassava4.1_021091m.g.v4.1
Chromosome12	phytozomev10	gene	31082658	31090802	.	+	.	ID=Manes.12G153500.v6.1;Name=Manes.12G153500;ancestorIdentifier=cassava4.1_001444m.g.v4.1
Chromosome12	phytozomev10	gene	31092948	31099906	.	-	.	ID=Manes.12G153600.v6.1;Name=Manes.12G153600;ancestorIdentifier=cassava4.1_005417m.g.v4.1
Chromosome12	phytozomev10	gene	31118695	31129837	.	+	.	ID=Manes.12G153700.v6.1;Name=Manes.12G153700;ancestorIdentifier=cassava4.1_001254m.g.v4.1
Chromosome12	phytozomev10	gene	31131459	31132094	.	-	.	ID=Manes.12G153800.v6.1;Name=Manes.12G153800;ancestorIdentifier=cassava4.1_031791m.g.v4.1
Chromosome12	phytozomev10	gene	31136990	31137922	.	+	.	ID=Manes.12G153900.v6.1;Name=Manes.12G153900;ancestorIdentifier=cassava4.1_029305m.g.v4.1
Chromosome12	phytozomev10	gene	31139004	31140491	.	-	.	ID=Manes.12G154000.v6.1;Name=Manes.12G154000;ancestorIdentifier=cassava4.1_006227m.g.v4.1
Chromosome12	phytozomev10	gene	31142668	31143385	.	-	.	ID=Manes.12G154100.v6.1;Name=Manes.12G154100;ancestorIdentifier=cassava4.1_028478m.g.v4.1
Chromosome12	phytozomev10	gene	31144550	31153645	.	-	.	ID=Manes.12G154200.v6.1;Name=Manes.12G154200;ancestorIdentifier=cassava4.1_022536m.g.v4.1
Chromosome12	phytozomev10	gene	31154399	31155816	.	+	.	ID=Manes.12G154300.v6.1;Name=Manes.12G154300;ancestorIdentifier=cassava4.1_021736m.g.v4.1
Chromosome12	phytozomev10	gene	31156066	31171088	.	-	.	ID=Manes.12G154400.v6.1;Name=Manes.12G154400;ancestorIdentifier=cassava4.1_000756m.g.v4.1
Chromosome12	phytozomev10	gene	31174172	31177066	.	+	.	ID=Manes.12G154500.v6.1;Name=Manes.12G154500;ancestorIdentifier=cassava4.1_009151m.g.v4.1
Chromosome12	phytozomev10	gene	31178174	31179160	.	-	.	ID=Manes.12G154600.v6.1;Name=Manes.12G154600;ancestorIdentifier=cassava4.1_031129m.g.v4.1
Chromosome12	phytozomev10	gene	31189749	31194624	.	+	.	ID=Manes.12G154700.v6.1;Name=Manes.12G154700
Chromosome12	phytozomev10	gene	31215696	31218882	.	-	.	ID=Manes.12G154800.v6.1;Name=Manes.12G154800;ancestorIdentifier=cassava4.1_025009m.g.v4.1
Chromosome12	phytozomev10	gene	31225875	31226766	.	-	.	ID=Manes.12G154900.v6.1;Name=Manes.12G154900;ancestorIdentifier=cassava4.1_025774m.g.v4.1
Chromosome12	phytozomev10	gene	31258554	31260624	.	+	.	ID=Manes.12G155000.v6.1;Name=Manes.12G155000
Chromosome12	phytozomev10	gene	31262789	31265235	.	-	.	ID=Manes.12G155100.v6.1;Name=Manes.12G155100;ancestorIdentifier=cassava4.1_011623m.g.v4.1
Chromosome12	phytozomev10	gene	31266763	31268904	.	-	.	ID=Manes.12G155200.v6.1;Name=Manes.12G155200;ancestorIdentifier=cassava4.1_018648m.g.v4.1
Chromosome12	phytozomev10	gene	31281827	31303155	.	-	.	ID=Manes.12G155300.v6.1;Name=Manes.12G155300;ancestorIdentifier=cassava4.1_031653m.g.v4.1
Chromosome12	phytozomev10	gene	31309175	31318268	.	-	.	ID=Manes.12G155400.v6.1;Name=Manes.12G155400
Chromosome12	phytozomev10	gene	31319277	31324403	.	-	.	ID=Manes.12G155500.v6.1;Name=Manes.12G155500;ancestorIdentifier=cassava4.1_005325m.g.v4.1
Chromosome12	phytozomev10	gene	31334542	31354775	.	-	.	ID=Manes.12G155600.v6.1;Name=Manes.12G155600
Chromosome12	phytozomev10	gene	31354916	31362479	.	+	.	ID=Manes.12G155700.v6.1;Name=Manes.12G155700;ancestorIdentifier=cassava4.1_006207m.g.v4.1
Chromosome12	phytozomev10	gene	31363855	31365437	.	+	.	ID=Manes.12G155800.v6.1;Name=Manes.12G155800;ancestorIdentifier=cassava4.1_023034m.g.v4.1
Chromosome12	phytozomev10	gene	31372510	31373945	.	+	.	ID=Manes.12G155900.v6.1;Name=Manes.12G155900;ancestorIdentifier=cassava4.1_025440m.g.v4.1
Chromosome12	phytozomev10	gene	31374954	31377521	.	+	.	ID=Manes.12G156000.v6.1;Name=Manes.12G156000;ancestorIdentifier=cassava4.1_017616m.g.v4.1
Chromosome12	phytozomev10	gene	31376883	31379851	.	-	.	ID=Manes.12G156100.v6.1;Name=Manes.12G156100;ancestorIdentifier=cassava4.1_032219m.g.v4.1
Chromosome12	phytozomev10	gene	31384282	31385634	.	+	.	ID=Manes.12G156200.v6.1;Name=Manes.12G156200;ancestorIdentifier=cassava4.1_011765m.g.v4.1
Chromosome12	phytozomev10	gene	31386588	31391825	.	+	.	ID=Manes.12G156300.v6.1;Name=Manes.12G156300;ancestorIdentifier=cassava4.1_016222m.g.v4.1
Chromosome12	phytozomev10	gene	31394109	31395775	.	-	.	ID=Manes.12G156400.v6.1;Name=Manes.12G156400;ancestorIdentifier=cassava4.1_009372m.g.v4.1
Chromosome12	phytozomev10	gene	31399595	31402286	.	-	.	ID=Manes.12G156500.v6.1;Name=Manes.12G156500;ancestorIdentifier=cassava4.1_026599m.g.v4.1
Chromosome12	phytozomev10	gene	31403149	31408316	.	+	.	ID=Manes.12G156600.v6.1;Name=Manes.12G156600;ancestorIdentifier=cassava4.1_009027m.g.v4.1
Chromosome12	phytozomev10	gene	31408313	31412589	.	-	.	ID=Manes.12G156700.v6.1;Name=Manes.12G156700;ancestorIdentifier=cassava4.1_006821m.g.v4.1
Chromosome12	phytozomev10	gene	31415366	31416317	.	-	.	ID=Manes.12G156800.v6.1;Name=Manes.12G156800;ancestorIdentifier=cassava4.1_016624m.g.v4.1
Chromosome12	phytozomev10	gene	31418727	31425594	.	-	.	ID=Manes.12G156900.v6.1;Name=Manes.12G156900;ancestorIdentifier=cassava4.1_031461m.g.v4.1
Chromosome12	phytozomev10	gene	31446011	31448332	.	+	.	ID=Manes.12G157000.v6.1;Name=Manes.12G157000;ancestorIdentifier=cassava4.1_003442m.g.v4.1
Chromosome12	phytozomev10	gene	31448984	31450153	.	+	.	ID=Manes.12G157100.v6.1;Name=Manes.12G157100
Chromosome12	phytozomev10	gene	31452275	31453327	.	+	.	ID=Manes.12G157200.v6.1;Name=Manes.12G157200
Chromosome12	phytozomev10	gene	31453825	31459759	.	-	.	ID=Manes.12G157300.v6.1;Name=Manes.12G157300;ancestorIdentifier=cassava4.1_014006m.g.v4.1
Chromosome12	phytozomev10	gene	31462430	31466985	.	+	.	ID=Manes.12G157400.v6.1;Name=Manes.12G157400;ancestorIdentifier=cassava4.1_007127m.g.v4.1
Chromosome12	phytozomev10	gene	31468618	31473967	.	+	.	ID=Manes.12G157500.v6.1;Name=Manes.12G157500;ancestorIdentifier=cassava4.1_001625m.g.v4.1
Chromosome12	phytozomev10	gene	31475253	31475876	.	+	.	ID=Manes.12G157600.v6.1;Name=Manes.12G157600;ancestorIdentifier=cassava4.1_024313m.g.v4.1
Chromosome12	phytozomev10	gene	31476262	31477529	.	-	.	ID=Manes.12G157700.v6.1;Name=Manes.12G157700;ancestorIdentifier=cassava4.1_020947m.g.v4.1
Chromosome12	phytozomev10	gene	31481517	31482772	.	+	.	ID=Manes.12G157800.v6.1;Name=Manes.12G157800;ancestorIdentifier=cassava4.1_011776m.g.v4.1
Chromosome12	phytozomev10	gene	31482980	31483922	.	-	.	ID=Manes.12G157900.v6.1;Name=Manes.12G157900;ancestorIdentifier=cassava4.1_014291m.g.v4.1
Chromosome12	phytozomev10	gene	31492262	31498989	.	+	.	ID=Manes.12G158000.v6.1;Name=Manes.12G158000;ancestorIdentifier=cassava4.1_007535m.g.v4.1
Chromosome12	phytozomev10	gene	31500088	31500621	.	+	.	ID=Manes.12G158100.v6.1;Name=Manes.12G158100;ancestorIdentifier=cassava4.1_034067m.g.v4.1
Chromosome12	phytozomev10	gene	31500888	31504631	.	-	.	ID=Manes.12G158200.v6.1;Name=Manes.12G158200
Chromosome12	phytozomev10	gene	31504764	31509651	.	+	.	ID=Manes.12G158300.v6.1;Name=Manes.12G158300;ancestorIdentifier=cassava4.1_007308m.g.v4.1
Chromosome12	phytozomev10	gene	31510932	31523281	.	-	.	ID=Manes.12G158400.v6.1;Name=Manes.12G158400
Chromosome12	phytozomev10	gene	31526126	31533654	.	+	.	ID=Manes.12G158500.v6.1;Name=Manes.12G158500;ancestorIdentifier=cassava4.1_028978m.g.v4.1
Chromosome12	phytozomev10	gene	31535228	31536976	.	-	.	ID=Manes.12G158600.v6.1;Name=Manes.12G158600;ancestorIdentifier=cassava4.1_008824m.g.v4.1
Chromosome12	phytozomev10	gene	31538849	31543362	.	-	.	ID=Manes.12G158700.v6.1;Name=Manes.12G158700;ancestorIdentifier=cassava4.1_002791m.g.v4.1
Chromosome12	phytozomev10	gene	31546757	31554747	.	+	.	ID=Manes.12G158800.v6.1;Name=Manes.12G158800;ancestorIdentifier=cassava4.1_003696m.g.v4.1
Chromosome12	phytozomev10	gene	31555698	31558905	.	+	.	ID=Manes.12G158900.v6.1;Name=Manes.12G158900;ancestorIdentifier=cassava4.1_018720m.g.v4.1
Chromosome12	phytozomev10	gene	31560111	31565437	.	+	.	ID=Manes.12G159000.v6.1;Name=Manes.12G159000;ancestorIdentifier=cassava4.1_007013m.g.v4.1
Chromosome12	phytozomev10	gene	31566009	31568863	.	+	.	ID=Manes.12G159100.v6.1;Name=Manes.12G159100;ancestorIdentifier=cassava4.1_019863m.g.v4.1
Chromosome12	phytozomev10	gene	31569898	31574964	.	-	.	ID=Manes.12G159200.v6.1;Name=Manes.12G159200;ancestorIdentifier=cassava4.1_031929m.g.v4.1
Chromosome12	phytozomev10	gene	31575966	31579355	.	+	.	ID=Manes.12G159300.v6.1;Name=Manes.12G159300;ancestorIdentifier=cassava4.1_024291m.g.v4.1
Chromosome12	phytozomev10	gene	31581555	31584760	.	+	.	ID=Manes.12G159400.v6.1;Name=Manes.12G159400;ancestorIdentifier=cassava4.1_005787m.g.v4.1
Chromosome12	phytozomev10	gene	31584781	31588731	.	-	.	ID=Manes.12G159500.v6.1;Name=Manes.12G159500;ancestorIdentifier=cassava4.1_004098m.g.v4.1
