# Supplementary material for: Mutations in DNA polymerase δ subunit 1 co-segregate with CMD2-type resistance to Cassava Mosaic Geminiviruses
Source: Nat Commun. 2022 Jul 7;13:3933. doi: 10.1038/s41467-022-31414-0 (PMC9262879; doi:10.1038/s41467-022-31414-0)
Supplement: Supplementary file 10 — Source Data [file 41467_2022_31414_MOESM10_ESM.zip › figure_data/Figure1+Figure2+SupFig4_data/recombinantsM3_5_7_12162020.txt]

Well	Call	Type	RFU1	RFU2
A01	Allele 1	Auto	3786	3214
A02	Allele 2	Auto	3014	4016
A03	Heterozygote	Auto	3488	3681
A04	Allele 1	Auto	3945	3327
A05	Heterozygote	Auto	3569	3758
A06	Allele 2	Auto	3087	3966
A07	Heterozygote	Auto	3526	3744
A08	Heterozygote	Auto	3422	3691
A09	Heterozygote	Auto	3660	3881
A10	Heterozygote	Auto	3644	3884
A11	No Call	Auto	3149	3500
B01	Allele 1	Auto	3574	3216
B02	Allele 2	Auto	3041	3984
B03	Heterozygote	Auto	3458	3651
B04	Allele 1	Auto	3938	3368
B05	Heterozygote	Auto	3525	3706
B06	Allele 2	Auto	3103	4116
B07	No Call	Auto	2862	3057
B08	Heterozygote	Auto	3361	3610
B09	Heterozygote	Auto	3534	3725
B10	Heterozygote	Auto	3584	3745
B11	No Call	Auto	3119	3390
C01	Allele 1	Auto	3736	3319
C02	Heterozygote	Auto	3432	3646
C03	Allele 2	Auto	3047	3970
C04	Allele 2	Auto	3089	3957
C05	Allele 1	Auto	3870	3360
C06	Heterozygote	Auto	3546	3942
C07	Heterozygote	Auto	3463	3734
C08	Allele 1	Auto	3713	3348
C09	Allele 2	Auto	3078	4062
C10	Allele 2	Auto	3124	4077
C11	No Call	Auto	3103	3368
D01	Allele 1	Auto	3649	3253
D02	Heterozygote	Auto	3547	3825
D03	Allele 2	Auto	3064	4018
D04	Allele 2	Auto	3074	4102
D05	Allele 1	Auto	3960	3370
D06	Heterozygote	Auto	3506	3733
D07	Heterozygote	Auto	3411	3664
D08	Allele 1	Auto	3898	3377
D09	Allele 2	Auto	3084	4075
D10	No Call	Auto	3108	3341
D11	No Call	Auto	3071	3336
E01	Allele 2	Auto	3009	3891
E02	No Call	Auto	3251	3418
E03	Heterozygote	Auto	3422	3528
E04	Allele 1	Auto	3756	3267
E05	Allele 2	Auto	3072	3960
E06	Heterozygote	Auto	3513	3616
E07	Heterozygote	Auto	3560	3663
E08	Heterozygote	Auto	3306	3652
E09	Allele 1	Auto	3933	3314
E10	Heterozygote	Auto	3507	3594
E11	No Call	Auto	3055	3282
F01	Allele 2	Auto	3004	3889
F02	Heterozygote	Auto	3427	3546
F03	Heterozygote	Auto	3402	3510
F04	Allele 1	Auto	3602	3199
F05	Allele 2	Auto	3025	3823
F06	Heterozygote	Auto	3496	3608
F07	Heterozygote	Auto	3431	3582
F08	Heterozygote	Auto	3334	3507
F09	Allele 1	Auto	3790	3302
F10	Heterozygote	Auto	3463	3649
F11	No Call	Auto	3028	3286
