# Supplementary material for: Mutations in DNA polymerase δ subunit 1 co-segregate with CMD2-type resistance to Cassava Mosaic Geminiviruses
Source: Nat Commun. 2022 Jul 7;13:3933. doi: 10.1038/s41467-022-31414-0 (PMC9262879; doi:10.1038/s41467-022-31414-0)
Supplement: Supplementary file 10 — Source Data [file 41467_2022_31414_MOESM10_ESM.zip › figure_data/Figure1+Figure2+SupFig4_data/KASP_genotypes.csv]

Well	Call	Type	RFU1	RFU2	set	marker	Call_org	cluster	angle	RFU_dist
A01	Heterozygote	Auto	3402	3506	1	M1	NA	NA	NA	NA
A02	Allele 1	Auto	3763	3265	1	M1	NA	NA	NA	NA
A03	Allele 2	Auto	3049	3959	1	M1	NA	NA	NA	NA
A04	Heterozygote	Auto	3591	3773	1	M1	NA	NA	NA	NA
A05	Heterozygote	Auto	3655	3832	1	M1	NA	NA	NA	NA
A06	Allele 2	Auto	3109	3982	1	M1	NA	NA	NA	NA
A07	Allele 1	Auto	4223	3456	1	M1	NA	NA	NA	NA
A08	Heterozygote	Auto	3821	4020	1	M1	NA	NA	NA	NA
A09	Allele 1	Auto	4301	3496	1	M1	NA	NA	NA	NA
A10	Heterozygote	Auto	3474	3873	1	M1	NA	NA	NA	NA
A11	Allele 2	Auto	3165	4223	1	M1	NA	NA	NA	NA
A12	Heterozygote	Auto	3911	4073	1	M1	NA	NA	NA	NA
A13	Heterozygote	Auto	3777	3860	1	M1	NA	NA	NA	NA
A14	Allele 1	Auto	4473	3488	1	M1	NA	NA	NA	NA
A15	Allele 2	Auto	3207	4213	1	M1	NA	NA	NA	NA
A16	Allele 2	Auto	3172	4043	1	M1	NA	NA	NA	NA
A17	Allele 2	Auto	3225	4285	1	M1	NA	NA	NA	NA
A18	Allele 1	Auto	4367	3435	1	M1	NA	NA	NA	NA
A19	Allele 1	Auto	4369	3519	1	M1	NA	NA	NA	NA
A20	Heterozygote	Auto	3691	3759	1	M1	NA	NA	NA	NA
A21	Allele 1	Auto	4197	3477	1	M1	NA	NA	NA	NA
A22	Heterozygote	Auto	3600	3865	1	M1	NA	NA	NA	NA
A23	Heterozygote	Auto	3568	3841	1	M1	NA	NA	NA	NA
A24	Heterozygote	Auto	3587	3656	1	M1	NA	NA	NA	NA
B01	Heterozygote	Auto	3510	3693	1	M1	NA	NA	NA	NA
B02	Heterozygote	Auto	3632	3735	1	M1	NA	NA	NA	NA
B03	Allele 2	Auto	3033	4041	1	M1	NA	NA	NA	NA
B04	Heterozygote	Auto	3856	3849	1	M1	NA	NA	NA	NA
B05	Allele 2	Auto	3103	4022	1	M1	NA	NA	NA	NA
B06	Allele 1	Auto	4342	3471	1	M1	NA	NA	NA	NA
B07	Allele 2	Auto	3104	4104	1	M1	NA	NA	NA	NA
B08	Heterozygote	Auto	3724	3814	1	M1	NA	NA	NA	NA
B09	Allele 2	Auto	3131	4040	1	M1	NA	NA	NA	NA
B10	Allele 2	Auto	3170	4114	1	M1	NA	NA	NA	NA
B11	Allele 1	Auto	4210	3468	1	M1	NA	NA	NA	NA
B12	Allele 2	Auto	3225	4227	1	M1	NA	NA	NA	NA
B13	Allele 1	Auto	4398	3528	1	M1	NA	NA	NA	NA
B14	Heterozygote	Auto	3904	4049	1	M1	NA	NA	NA	NA
B15	Allele 2	Auto	3145	4059	1	M1	NA	NA	NA	NA
B16	Heterozygote	Auto	3826	3827	1	M1	NA	NA	NA	NA
B17	Heterozygote	Auto	3746	3826	1	M1	NA	NA	NA	NA
B18	Allele 1	Auto	4281	3489	1	M1	NA	NA	NA	NA
B19	Heterozygote	Auto	3815	3960	1	M1	NA	NA	NA	NA
B20	Heterozygote	Auto	3669	3798	1	M1	NA	NA	NA	NA
B21	Allele 2	Auto	3212	4009	1	M1	NA	NA	NA	NA
B22	Heterozygote	Auto	3870	3882	1	M1	NA	NA	NA	NA
B23	Allele 1	Auto	4134	3345	1	M1	NA	NA	NA	NA
B24	Heterozygote	Auto	3646	3789	1	M1	NA	NA	NA	NA
C01	Allele 2	Auto	3062	4113	1	M1	NA	NA	NA	NA
C02	Allele 2	Auto	3070	4103	1	M1	NA	NA	NA	NA
C03	Heterozygote	Auto	3614	3789	1	M1	NA	NA	NA	NA
C04	Heterozygote	Auto	3746	3642	1	M1	NA	NA	NA	NA
C05	Heterozygote	Auto	3721	3804	1	M1	NA	NA	NA	NA
C06	Heterozygote	Auto	3858	3890	1	M1	NA	NA	NA	NA
C07	Allele 1	Auto	4287	3424	1	M1	NA	NA	NA	NA
C08	Heterozygote	Auto	3820	3817	1	M1	NA	NA	NA	NA
C09	Heterozygote	Auto	3776	3851	1	M1	NA	NA	NA	NA
C10	Allele 2	Auto	3186	4255	1	M1	NA	NA	NA	NA
C11	Allele 1	Auto	4435	3520	1	M1	NA	NA	NA	NA
C12	Heterozygote	Auto	3468	3833	1	M1	NA	NA	NA	NA
C13	Heterozygote	Auto	3830	3853	1	M1	NA	NA	NA	NA
C14	Heterozygote	Auto	3895	3939	1	M1	NA	NA	NA	NA
C15	Heterozygote	Auto	3828	3846	1	M1	NA	NA	NA	NA
C16	Allele 1	Auto	4426	3483	1	M1	NA	NA	NA	NA
C17	Heterozygote	Auto	3932	4010	1	M1	NA	NA	NA	NA
C18	Allele 2	Auto	3228	4409	1	M1	NA	NA	NA	NA
C19	Heterozygote	Auto	3902	3833	1	M1	NA	NA	NA	NA
C20	Allele 2	Auto	3188	3801	1	M1	NA	NA	NA	NA
C21	Allele 1	Auto	4369	3506	1	M1	NA	NA	NA	NA
C22	Undetermined	Auto	3201	3408	1	M1	NA	NA	NA	NA
C23	Heterozygote	Auto	3816	3913	1	M1	NA	NA	NA	NA
C24	Allele 2	Auto	3222	4342	1	M1	NA	NA	NA	NA
D01	Heterozygote	Auto	3160	3520	1	M1	NA	NA	NA	NA
D02	Allele 2	Auto	3170	4407	1	M1	NA	NA	NA	NA
D03	Heterozygote	Auto	3635	3618	1	M1	NA	NA	NA	NA
D04	Heterozygote	Auto	3606	3780	1	M1	NA	NA	NA	NA
D05	Allele 1	Auto	4229	3393	1	M1	NA	NA	NA	NA
D06	Heterozygote	Auto	3727	3700	1	M1	NA	NA	NA	NA
D07	Allele 1	Auto	4283	3413	1	M1	NA	NA	NA	NA
D08	Allele 2	Auto	3161	4250	1	M1	NA	NA	NA	NA
D09	Allele 2	Auto	3156	4002	1	M1	NA	NA	NA	NA
D10	Allele 2	Auto	3178	4023	1	M1	NA	NA	NA	NA
D11	Allele 2	Auto	3200	4131	1	M1	NA	NA	NA	NA
D12	Allele 2	Auto	3218	4069	1	M1	NA	NA	NA	NA
D13	Heterozygote	Auto	3837	3872	1	M1	NA	NA	NA	NA
D14	Heterozygote	Auto	3752	3818	1	M1	NA	NA	NA	NA
D15	Allele 1	Auto	4348	3459	1	M1	NA	NA	NA	NA
D16	Heterozygote	Auto	3848	3924	1	M1	NA	NA	NA	NA
D17	Allele 2	Auto	3131	4242	1	M1	NA	NA	NA	NA
D18	Allele 1	Auto	4307	3459	1	M1	NA	NA	NA	NA
D19	Heterozygote	Auto	3787	3978	1	M1	NA	NA	NA	NA
D20	Allele 1	Auto	3969	3400	1	M1	NA	NA	NA	NA
D21	Allele 2	Auto	3184	3880	1	M1	NA	NA	NA	NA
D22	Allele 1	Auto	4344	3390	1	M1	NA	NA	NA	NA
D23	Heterozygote	Auto	3833	3762	1	M1	NA	NA	NA	NA
D24	Allele 2	Auto	3183	4157	1	M1	NA	NA	NA	NA
E01	Allele 2	Auto	3039	3982	1	M1	NA	NA	NA	NA
E02	Allele 2	Auto	3070	4052	1	M1	NA	NA	NA	NA
E03	Allele 2	Auto	3118	4081	1	M1	NA	NA	NA	NA
E04	Heterozygote	Auto	3660	3715	1	M1	NA	NA	NA	NA
E05	Heterozygote	Auto	3694	3759	1	M1	NA	NA	NA	NA
E06	Allele 2	Auto	3120	4109	1	M1	NA	NA	NA	NA
E07	Heterozygote	Auto	3724	3906	1	M1	NA	NA	NA	NA
E08	Heterozygote	Auto	3593	3838	1	M1	NA	NA	NA	NA
E09	Heterozygote	Auto	3710	3759	1	M1	NA	NA	NA	NA
E10	Allele 1	Auto	4178	3315	1	M1	NA	NA	NA	NA
E11	Heterozygote	Auto	3835	3694	1	M1	NA	NA	NA	NA
E12	Allele 1	Auto	4257	3389	1	M1	NA	NA	NA	NA
E13	No Call	Auto	3165	3354	1	M1	NA	NA	NA	NA
E14	Allele 1	Auto	4147	3356	1	M1	NA	NA	NA	NA
E15	Heterozygote	Auto	3945	3851	1	M1	NA	NA	NA	NA
E16	Heterozygote	Auto	3897	3893	1	M1	NA	NA	NA	NA
E17	Heterozygote	Auto	3801	3715	1	M1	NA	NA	NA	NA
E18	Heterozygote	Auto	3750	3714	1	M1	NA	NA	NA	NA
E19	Allele 2	Auto	3154	3845	1	M1	NA	NA	NA	NA
E20	Heterozygote	Auto	3703	3871	1	M1	NA	NA	NA	NA
E21	Heterozygote	Auto	3807	3833	1	M1	NA	NA	NA	NA
E22	Allele 1	Auto	4349	3413	1	M1	NA	NA	NA	NA
E23	Allele 1	Auto	4335	3391	1	M1	NA	NA	NA	NA
E24	Heterozygote	Auto	3825	3916	1	M1	NA	NA	NA	NA
F01	Allele 1	Auto	4164	3349	1	M1	NA	NA	NA	NA
F02	Heterozygote	Auto	3583	3619	1	M1	NA	NA	NA	NA
F03	Allele 2	Auto	3084	3912	1	M1	NA	NA	NA	NA
F04	Allele 1	Auto	4069	3299	1	M1	NA	NA	NA	NA
F05	Allele 2	Auto	3080	3793	1	M1	NA	NA	NA	NA
F06	Heterozygote	Auto	3608	3734	1	M1	NA	NA	NA	NA
F07	Heterozygote	Auto	3681	3743	1	M1	NA	NA	NA	NA
F08	Heterozygote	Auto	3542	3748	1	M1	NA	NA	NA	NA
F09	Heterozygote	Auto	3582	3757	1	M1	NA	NA	NA	NA
F10	Allele 2	Auto	3202	4604	1	M1	NA	NA	NA	NA
F11	Heterozygote	Auto	3734	3757	1	M1	NA	NA	NA	NA
F12	Heterozygote	Auto	3642	3755	1	M1	NA	NA	NA	NA
F13	Allele 1	Auto	4260	3430	1	M1	NA	NA	NA	NA
F14	Allele 2	Auto	3135	4235	1	M1	NA	NA	NA	NA
F15	Heterozygote	Auto	3821	3823	1	M1	NA	NA	NA	NA
F16	Heterozygote	Auto	3784	3838	1	M1	NA	NA	NA	NA
F17	Allele 2	Auto	3075	4083	1	M1	NA	NA	NA	NA
F18	Allele 1	Auto	4215	3411	1	M1	NA	NA	NA	NA
F19	No Call	Auto	3137	3344	1	M1	NA	NA	NA	NA
F20	Allele 2	Auto	3094	3804	1	M1	NA	NA	NA	NA
F21	Allele 1	Auto	4093	3310	1	M1	NA	NA	NA	NA
F22	Allele 2	Auto	3064	3795	1	M1	NA	NA	NA	NA
F23	Heterozygote	Auto	3810	3803	1	M1	NA	NA	NA	NA
F24	Allele 1	Auto	4085	3379	1	M1	NA	NA	NA	NA
G01	Heterozygote	Auto	3626	3696	1	M1	NA	NA	NA	NA
G02	Allele 2	Auto	3052	3840	1	M1	NA	NA	NA	NA
G03	Allele 2	Auto	3049	3674	1	M1	NA	NA	NA	NA
G04	Heterozygote	Auto	3554	3731	1	M1	NA	NA	NA	NA
G05	Allele 1	Auto	4059	3282	1	M1	NA	NA	NA	NA
G06	Allele 1	Auto	4016	3268	1	M1	NA	NA	NA	NA
G07	Allele 1	Auto	4018	3274	1	M1	NA	NA	NA	NA
G08	Heterozygote	Auto	3644	3753	1	M1	NA	NA	NA	NA
G09	Allele 1	Auto	4117	3293	1	M1	NA	NA	NA	NA
G10	Heterozygote	Auto	3641	3684	1	M1	NA	NA	NA	NA
G11	Heterozygote	Auto	3720	3908	1	M1	NA	NA	NA	NA
G12	Allele 2	Auto	3153	4186	1	M1	NA	NA	NA	NA
G13	Heterozygote	Auto	3679	3673	1	M1	NA	NA	NA	NA
G14	Heterozygote	Auto	3681	3710	1	M1	NA	NA	NA	NA
G15	Heterozygote	Auto	3803	3908	1	M1	NA	NA	NA	NA
G16	Heterozygote	Auto	3762	3688	1	M1	NA	NA	NA	NA
G17	Allele 1	Auto	4227	3337	1	M1	NA	NA	NA	NA
G18	Allele 2	Auto	3110	4126	1	M1	NA	NA	NA	NA
G19	Allele 2	Auto	3153	3986	1	M1	NA	NA	NA	NA
G20	Heterozygote	Auto	3585	3707	1	M1	NA	NA	NA	NA
G21	Heterozygote	Auto	3715	3838	1	M1	NA	NA	NA	NA
G22	Heterozygote	Auto	3347	3625	1	M1	NA	NA	NA	NA
G23	Heterozygote	Auto	3751	3638	1	M1	NA	NA	NA	NA
G24	Heterozygote	Auto	3762	3882	1	M1	NA	NA	NA	NA
H01	Heterozygote	Auto	3555	3760	1	M1	NA	NA	NA	NA
H02	Heterozygote	Auto	3474	3522	1	M1	NA	NA	NA	NA
H03	Allele 2	Auto	3062	3912	1	M1	NA	NA	NA	NA
H04	Heterozygote	Auto	3601	3667	1	M1	NA	NA	NA	NA
H05	Allele 2	Auto	3060	3766	1	M1	NA	NA	NA	NA
H06	Heterozygote	Auto	3441	3624	1	M1	NA	NA	NA	NA
H07	Allele 1	Auto	3993	3303	1	M1	NA	NA	NA	NA
H08	Heterozygote	Auto	3312	3567	1	M1	NA	NA	NA	NA
H09	Allele 1	Auto	4316	3387	1	M1	NA	NA	NA	NA
H10	Allele 2	Auto	3109	4007	1	M1	NA	NA	NA	NA
H11	Allele 2	Auto	3097	4044	1	M1	NA	NA	NA	NA
H12	Heterozygote	Auto	3622	3756	1	M1	NA	NA	NA	NA
H13	Allele 1	Auto	4365	3422	1	M1	NA	NA	NA	NA
H14	Allele 1	Auto	4331	3433	1	M1	NA	NA	NA	NA
H15	Heterozygote	Auto	3745	3809	1	M1	NA	NA	NA	NA
H16	Allele 2	Auto	3107	3955	1	M1	NA	NA	NA	NA
H17	Allele 1	Auto	4176	3390	1	M1	NA	NA	NA	NA
H18	Heterozygote	Auto	3527	3813	1	M1	NA	NA	NA	NA
H19	Heterozygote	Auto	3453	3745	1	M1	NA	NA	NA	NA
H20	Heterozygote	Auto	3629	3728	1	M1	NA	NA	NA	NA
H21	Allele 1	Auto	4248	3355	1	M1	NA	NA	NA	NA
H22	Heterozygote	Auto	3558	3632	1	M1	NA	NA	NA	NA
H23	Allele 2	Auto	3150	3974	1	M1	NA	NA	NA	NA
H24	Heterozygote	Auto	3783	3891	1	M1	NA	NA	NA	NA
I01	Allele 1	Auto	4033	3276	1	M1	NA	NA	NA	NA
I02	Allele 1	Auto	3954	3273	1	M1	NA	NA	NA	NA
I03	Allele 1	Auto	4054	3267	1	M1	NA	NA	NA	NA
I04	Allele 1	Auto	3915	3208	1	M1	NA	NA	NA	NA
I05	Allele 2	Auto	3051	3921	1	M1	NA	NA	NA	NA
I06	Heterozygote	Auto	3609	3701	1	M1	NA	NA	NA	NA
I07	Heterozygote	Auto	3658	3758	1	M1	NA	NA	NA	NA
I08	Heterozygote	Auto	3469	3662	1	M1	NA	NA	NA	NA
I09	Allele 1	Auto	4075	3265	1	M1	NA	NA	NA	NA
I10	Allele 2	Auto	3121	3995	1	M1	NA	NA	NA	NA
I11	Allele 1	Auto	4325	3415	1	M1	NA	NA	NA	NA
I12	Allele 2	Auto	3147	4216	1	M1	NA	NA	NA	NA
I13	Allele 2	Auto	3127	3846	1	M1	NA	NA	NA	NA
I14	Allele 2	Auto	3131	4174	1	M1	NA	NA	NA	NA
I15	Heterozygote	Auto	3822	3827	1	M1	NA	NA	NA	NA
I16	Allele 2	Auto	3091	3989	1	M1	NA	NA	NA	NA
I17	Undetermined	Auto	3514	3404	1	M1	NA	NA	NA	NA
I18	Allele 2	Auto	3050	3979	1	M1	NA	NA	NA	NA
I19	Heterozygote	Auto	3632	3748	1	M1	NA	NA	NA	NA
I20	Heterozygote	Auto	3656	3825	1	M1	NA	NA	NA	NA
I21	Allele 2	Auto	3141	4030	1	M1	NA	NA	NA	NA
I22	Heterozygote	Auto	3657	3623	1	M1	NA	NA	NA	NA
I23	Allele 2	Auto	3137	3927	1	M1	NA	NA	NA	NA
I24	Allele 1	Auto	4266	3299	1	M1	NA	NA	NA	NA
J01	Heterozygote	Auto	3482	3562	1	M1	NA	NA	NA	NA
J02	Heterozygote	Auto	3526	3630	1	M1	NA	NA	NA	NA
J03	Heterozygote	Auto	3558	3652	1	M1	NA	NA	NA	NA
J04	Heterozygote	Auto	3540	3628	1	M1	NA	NA	NA	NA
J05	Heterozygote	Auto	3588	3646	1	M1	NA	NA	NA	NA
J06	Allele 2	Auto	3057	4038	1	M1	NA	NA	NA	NA
J07	Allele 2	Auto	3054	3902	1	M1	NA	NA	NA	NA
J08	Heterozygote	Auto	3644	3791	1	M1	NA	NA	NA	NA
J09	Allele 1	Auto	4093	3330	1	M1	NA	NA	NA	NA
J10	Allele 1	Auto	4025	3349	1	M1	NA	NA	NA	NA
J11	Heterozygote	Auto	3609	3606	1	M1	NA	NA	NA	NA
J12	Heterozygote	Auto	3669	3774	1	M1	NA	NA	NA	NA
J13	Allele 1	Auto	4183	3363	1	M1	NA	NA	NA	NA
J14	Heterozygote	Auto	3789	3927	1	M1	NA	NA	NA	NA
J15	Heterozygote	Auto	3323	3603	1	M1	NA	NA	NA	NA
J16	Heterozygote	Auto	3688	3883	1	M1	NA	NA	NA	NA
J17	Allele 1	Auto	4039	3341	1	M1	NA	NA	NA	NA
J18	Allele 1	Auto	4105	3351	1	M1	NA	NA	NA	NA
J19	Allele 2	Auto	3095	3804	1	M1	NA	NA	NA	NA
J20	Heterozygote	Auto	3616	3865	1	M1	NA	NA	NA	NA
J21	Heterozygote	Auto	3564	3728	1	M1	NA	NA	NA	NA
J22	Heterozygote	Auto	3552	3718	1	M1	NA	NA	NA	NA
J23	Allele 2	Auto	3147	4187	1	M1	NA	NA	NA	NA
J24	Allele 1	Auto	4243	3364	1	M1	NA	NA	NA	NA
K01	Heterozygote	Auto	3542	3626	1	M1	NA	NA	NA	NA
K02	Heterozygote	Auto	3577	3726	1	M1	NA	NA	NA	NA
K03	Heterozygote	Auto	3521	3707	1	M1	NA	NA	NA	NA
K04	Heterozygote	Auto	3469	3660	1	M1	NA	NA	NA	NA
K05	Allele 1	Auto	4096	3271	1	M1	NA	NA	NA	NA
K06	Heterozygote	Auto	3530	3559	1	M1	NA	NA	NA	NA
K07	Allele 2	Auto	3075	4001	1	M1	NA	NA	NA	NA
K08	Heterozygote	Auto	3565	3772	1	M1	NA	NA	NA	NA
K09	Heterozygote	Auto	3508	3742	1	M1	NA	NA	NA	NA
K10	Heterozygote	Auto	3598	3658	1	M1	NA	NA	NA	NA
K11	Heterozygote	Auto	3670	3681	1	M1	NA	NA	NA	NA
K12	Heterozygote	Auto	3725	3823	1	M1	NA	NA	NA	NA
K13	Allele 2	Auto	3083	3995	1	M1	NA	NA	NA	NA
K14	Allele 1	Auto	4116	3278	1	M1	NA	NA	NA	NA
K15	Heterozygote	Auto	3698	3760	1	M1	NA	NA	NA	NA
K16	Allele 2	Auto	3095	3976	1	M1	NA	NA	NA	NA
K17	Allele 1	Auto	4120	3281	1	M1	NA	NA	NA	NA
K18	Allele 1	Auto	3925	3264	1	M1	NA	NA	NA	NA
K19	Allele 1	Auto	4021	3268	1	M1	NA	NA	NA	NA
K20	Allele 2	Auto	3084	4027	1	M1	NA	NA	NA	NA
K21	Allele 2	Auto	3113	3990	1	M1	NA	NA	NA	NA
K22	Heterozygote	Auto	3594	3679	1	M1	NA	NA	NA	NA
K23	Heterozygote	Auto	3667	3638	1	M1	NA	NA	NA	NA
K24	Allele 2	Auto	3148	3983	1	M1	NA	NA	NA	NA
L01	Allele 2	Auto	3046	3736	1	M1	NA	NA	NA	NA
L02	Allele 2	Auto	2977	3841	1	M1	NA	NA	NA	NA
L03	Heterozygote	Auto	3497	3605	1	M1	NA	NA	NA	NA
L04	Heterozygote	Auto	3509	3604	1	M1	NA	NA	NA	NA
L05	Allele 2	Auto	3073	3890	1	M1	NA	NA	NA	NA
L06	Allele 1	Auto	3988	3282	1	M1	NA	NA	NA	NA
L07	Allele 1	Auto	4015	3336	1	M1	NA	NA	NA	NA
L08	Heterozygote	Auto	3557	3619	1	M1	NA	NA	NA	NA
L09	Heterozygote	Auto	3586	3625	1	M1	NA	NA	NA	NA
L10	Heterozygote	Auto	3574	3664	1	M1	NA	NA	NA	NA
L11	Allele 1	Auto	4039	3322	1	M1	NA	NA	NA	NA
L12	Allele 1	Auto	4124	3335	1	M1	NA	NA	NA	NA
L13	Allele 1	Auto	4125	3350	1	M1	NA	NA	NA	NA
L14	Heterozygote	Auto	3675	3781	1	M1	NA	NA	NA	NA
L15	Heterozygote	Auto	3625	3687	1	M1	NA	NA	NA	NA
L16	Allele 1	Auto	4211	3380	1	M1	NA	NA	NA	NA
L17	Heterozygote	Auto	3584	3705	1	M1	NA	NA	NA	NA
L18	Heterozygote	Auto	3600	3802	1	M1	NA	NA	NA	NA
L19	Heterozygote	Auto	3265	3558	1	M1	NA	NA	NA	NA
L20	Heterozygote	Auto	3540	3806	1	M1	NA	NA	NA	NA
L21	Allele 1	Auto	4062	3271	1	M1	NA	NA	NA	NA
L22	Heterozygote	Auto	3553	3743	1	M1	NA	NA	NA	NA
L23	Heterozygote	Auto	3631	3711	1	M1	NA	NA	NA	NA
L24	Allele 1	Auto	4114	3337	1	M1	NA	NA	NA	NA
M01	Heterozygote	Auto	3583	3662	1	M1	NA	NA	NA	NA
M02	Heterozygote	Auto	3574	3563	1	M1	NA	NA	NA	NA
M03	Allele 2	Auto	3055	4047	1	M1	NA	NA	NA	NA
M04	Heterozygote	Auto	3587	3700	1	M1	NA	NA	NA	NA
M05	Heterozygote	Auto	3670	3770	1	M1	NA	NA	NA	NA
M06	Heterozygote	Auto	3630	3797	1	M1	NA	NA	NA	NA
M07	Undetermined	Auto	3173	3409	1	M1	NA	NA	NA	NA
M08	Heterozygote	Auto	3459	3643	1	M1	NA	NA	NA	NA
M09	Heterozygote	Auto	3668	3701	1	M1	NA	NA	NA	NA
M10	Heterozygote	Auto	3542	3572	1	M1	NA	NA	NA	NA
M11	Allele 2	Auto	3104	4166	1	M1	NA	NA	NA	NA
M12	Allele 2	Auto	3075	3809	1	M1	NA	NA	NA	NA
M13	Heterozygote	Auto	3637	3647	1	M1	NA	NA	NA	NA
M14	Allele 1	Auto	4219	3330	1	M1	NA	NA	NA	NA
M15	Heterozygote	Auto	3681	3634	1	M1	NA	NA	NA	NA
M16	Heterozygote	Auto	3766	3781	1	M1	NA	NA	NA	NA
M17	Allele 1	Auto	3780	3189	1	M1	NA	NA	NA	NA
M18	Heterozygote	Auto	3672	3638	1	M1	NA	NA	NA	NA
M19	Heterozygote	Auto	3676	3725	1	M1	NA	NA	NA	NA
M20	Allele 1	Auto	4113	3278	1	M1	NA	NA	NA	NA
M21	Allele 1	Auto	4068	3312	1	M1	NA	NA	NA	NA
M22	Heterozygote	Auto	3449	3699	1	M1	NA	NA	NA	NA
M23	Allele 2	Auto	3104	3948	1	M1	NA	NA	NA	NA
M24	Allele 1	Auto	4172	3288	1	M1	NA	NA	NA	NA
N01	Heterozygote	Auto	3400	3678	1	M1	NA	NA	NA	NA
N02	Allele 1	Auto	4043	3317	1	M1	NA	NA	NA	NA
N03	Heterozygote	Auto	3601	3783	1	M1	NA	NA	NA	NA
N04	Heterozygote	Auto	3624	3718	1	M1	NA	NA	NA	NA
N05	Heterozygote	Auto	3662	3784	1	M1	NA	NA	NA	NA
N06	Heterozygote	Auto	3568	3672	1	M1	NA	NA	NA	NA
N07	Allele 1	Auto	4192	3380	1	M1	NA	NA	NA	NA
N08	Heterozygote	Auto	3616	3794	1	M1	NA	NA	NA	NA
N09	Heterozygote	Auto	3704	3746	1	M1	NA	NA	NA	NA
N10	Allele 1	Auto	4111	3347	1	M1	NA	NA	NA	NA
N11	Heterozygote	Auto	3668	3764	1	M1	NA	NA	NA	NA
N12	Allele 2	Auto	3088	4062	1	M1	NA	NA	NA	NA
N13	Heterozygote	Auto	3635	3850	1	M1	NA	NA	NA	NA
N14	Allele 1	Auto	4106	3348	1	M1	NA	NA	NA	NA
N15	Allele 1	Auto	4191	3395	1	M1	NA	NA	NA	NA
N16	Heterozygote	Auto	3726	3851	1	M1	NA	NA	NA	NA
N17	Heterozygote	Auto	3665	3741	1	M1	NA	NA	NA	NA
N18	Allele 2	Auto	3055	4096	1	M1	NA	NA	NA	NA
N19	Heterozygote	Auto	3576	3799	1	M1	NA	NA	NA	NA
N20	Heterozygote	Auto	3574	3723	1	M1	NA	NA	NA	NA
N21	Allele 1	Auto	4012	3248	1	M1	NA	NA	NA	NA
N22	Heterozygote	Auto	3446	3671	1	M1	NA	NA	NA	NA
N23	Allele 1	Auto	3494	3114	1	M1	NA	NA	NA	NA
N24	Allele 1	Auto	4047	3295	1	M1	NA	NA	NA	NA
O01	Allele 1	Auto	3970	3284	1	M1	NA	NA	NA	NA
O02	Heterozygote	Auto	3583	3655	1	M1	NA	NA	NA	NA
O03	Allele 1	Auto	4077	3330	1	M1	NA	NA	NA	NA
O04	Allele 1	Auto	4016	3245	1	M1	NA	NA	NA	NA
O05	Allele 2	Auto	3095	4033	1	M1	NA	NA	NA	NA
O06	Allele 1	Auto	3919	3229	1	M1	NA	NA	NA	NA
O07	Heterozygote	Auto	3722	3766	1	M1	NA	NA	NA	NA
O08	Allele 1	Auto	4118	3258	1	M1	NA	NA	NA	NA
O09	Allele 1	Auto	4204	3341	1	M1	NA	NA	NA	NA
O10	Allele 1	Auto	4228	3317	1	M1	NA	NA	NA	NA
O11	Allele 1	Auto	4072	3265	1	M1	NA	NA	NA	NA
O12	Allele 1	Auto	4154	3277	1	M1	NA	NA	NA	NA
O13	Allele 2	Auto	3106	4201	1	M1	NA	NA	NA	NA
O14	Allele 1	Auto	4305	3355	1	M1	NA	NA	NA	NA
O15	No Call	Auto	3104	3229	1	M1	NA	NA	NA	NA
O16	Heterozygote	Auto	3752	3720	1	M1	NA	NA	NA	NA
O17	Undetermined	Auto	3970	3559	1	M1	NA	NA	NA	NA
O18	Allele 2	Auto	3063	4101	1	M1	NA	NA	NA	NA
O19	No Call	Auto	3054	3207	1	M1	NA	NA	NA	NA
O20	Heterozygote	Auto	3600	3704	1	M1	NA	NA	NA	NA
O21	No Call	Auto	3079	3263	1	M1	NA	NA	NA	NA
O22	Allele 1	Auto	4042	3310	1	M1	NA	NA	NA	NA
O24	No Call	Auto	3021	3235	1	M1	NA	NA	NA	NA
P01	Allele 1	Auto	3771	3272	1	M1	NA	NA	NA	NA
P02	Heterozygote	Auto	3430	3555	1	M1	NA	NA	NA	NA
P03	Allele 1	Auto	3805	3332	1	M1	NA	NA	NA	NA
P04	Allele 2	Auto	3056	3981	1	M1	NA	NA	NA	NA
P05	Allele 1	Auto	3990	3325	1	M1	NA	NA	NA	NA
P06	Allele 1	Auto	3998	3298	1	M1	NA	NA	NA	NA
P07	Allele 2	Auto	3050	3838	1	M1	NA	NA	NA	NA
P08	Allele 1	Auto	4096	3369	1	M1	NA	NA	NA	NA
P09	Heterozygote	Auto	3644	3850	1	M1	NA	NA	NA	NA
P10	Heterozygote	Auto	3710	3855	1	M1	NA	NA	NA	NA
P11	Heterozygote	Auto	3599	3730	1	M1	NA	NA	NA	NA
P12	Heterozygote	Auto	3623	3780	1	M1	NA	NA	NA	NA
P13	Allele 1	Auto	4195	3391	1	M1	NA	NA	NA	NA
P14	Allele 1	Auto	4106	3315	1	M1	NA	NA	NA	NA
P15	Allele 2	Auto	3101	3923	1	M1	NA	NA	NA	NA
P16	Heterozygote	Auto	3377	3830	1	M1	NA	NA	NA	NA
P17	Allele 1	Auto	4138	3365	1	M1	NA	NA	NA	NA
P18	Allele 1	Auto	4117	3312	1	M1	NA	NA	NA	NA
P19	Allele 2	Auto	3005	4051	1	M1	NA	NA	NA	NA
P20	Heterozygote	Auto	3336	3519	1	M1	NA	NA	NA	NA
P21	Heterozygote	Auto	3622	3691	1	M1	NA	NA	NA	NA
P22	Allele 2	Auto	3042	3897	1	M1	NA	NA	NA	NA
P23	No Call	Auto	3017	3204	1	M1	NA	NA	NA	NA
P24	No Call	Auto	2956	3215	1	M1	NA	NA	NA	NA
A01	Heterozygote	Auto	3517	3329	1	M2	Allele 1	4	NA	NA
A02	Allele 1	Auto	2980	3754	1	M2	Allele 2	1	NA	NA
A03	Allele 2	Auto	3935	3352	1	M2	Allele 1	3	NA	NA
A04	Heterozygote	Auto	3629	3521	1	M2	Allele 1	4	NA	NA
A05	Heterozygote	Auto	3603	3554	1	M2	Allele 1	4	NA	NA
A06	Allele 2	Auto	3968	3379	1	M2	Allele 1	3	NA	NA
A07	Allele 1	Auto	3077	3990	1	M2	Allele 2	1	NA	NA
A08	Heterozygote	Auto	3787	3683	1	M2	Allele 1	4	NA	NA
A09	Allele 1	Auto	3112	4071	1	M2	Allele 2	1	NA	NA
A10	Heterozygote	Auto	3672	3635	1	M2	Allele 1	4	NA	NA
A11	Allele 2	Auto	4120	3545	1	M2	Allele 1	3	NA	NA
A12	Heterozygote	Auto	3883	3816	1	M2	Allele 1	4	NA	NA
A13	Heterozygote	Auto	3756	3605	1	M2	Allele 1	4	NA	NA
A14	Allele 1	Auto	3161	4009	1	M2	Allele 2	1	NA	NA
A15	Allele 2	Auto	4152	3527	1	M2	Allele 1	3	NA	NA
A16	Allele 2	Auto	4050	3387	1	M2	Allele 1	3	NA	NA
A17	Allele 2	Auto	4119	3493	1	M2	Allele 1	3	NA	NA
A18	Allele 1	Auto	3093	3845	1	M2	Allele 2	1	NA	NA
A19	Allele 1	Auto	3137	4015	1	M2	Allele 2	1	NA	NA
A20	Heterozygote	Auto	3624	3445	1	M2	Allele 1	4	NA	NA
A21	Allele 1	Auto	3035	3763	1	M2	Allele 2	1	NA	NA
A22	Heterozygote	Auto	3489	3520	1	M2	Allele 1	4	NA	NA
A23	Heterozygote	Auto	3583	3576	1	M2	Allele 1	4	NA	NA
B01	Heterozygote	Auto	3491	3429	1	M2	Allele 1	4	NA	NA
B02	Heterozygote	Auto	3579	3463	1	M2	Allele 1	4	NA	NA
B03	Allele 2	Auto	3968	3377	1	M2	Allele 1	3	NA	NA
B04	Heterozygote	Auto	3801	3615	1	M2	Allele 1	4	NA	NA
B05	Allele 2	Auto	3889	3348	1	M2	Allele 1	3	NA	NA
B06	Allele 1	Auto	3092	3918	1	M2	Allele 2	1	NA	NA
B07	Allele 2	Auto	3881	3375	1	M2	Allele 1	3	NA	NA
B08	Heterozygote	Auto	3645	3580	1	M2	Allele 1	4	NA	NA
B09	Allele 2	Auto	3932	3362	1	M2	Allele 1	3	NA	NA
B10	Allele 2	Auto	3984	3391	1	M2	Allele 1	3	NA	NA
B11	Allele 1	Auto	3127	3784	1	M2	Allele 2	1	NA	NA
B12	Allele 2	Auto	4122	3502	1	M2	Allele 1	3	NA	NA
B13	Allele 1	Auto	3119	4081	1	M2	Allele 2	1	NA	NA
B14	Heterozygote	Auto	3805	3736	1	M2	Allele 1	4	NA	NA
B15	Allele 2	Auto	3842	3333	1	M2	Allele 1	3	NA	NA
B16	Heterozygote	Auto	3667	3522	1	M2	Allele 1	4	NA	NA
B17	Heterozygote	Auto	3641	3570	1	M2	Allele 1	4	NA	NA
B18	Allele 1	Auto	3135	3980	1	M2	Allele 2	1	NA	NA
B19	Heterozygote	Auto	3789	3645	1	M2	Allele 1	4	NA	NA
B20	Heterozygote	Auto	3636	3519	1	M2	Allele 1	4	NA	NA
B21	Allele 2	Auto	3986	3328	1	M2	Allele 1	3	NA	NA
B22	Heterozygote	Auto	3820	3661	1	M2	Allele 1	4	NA	NA
B23	Allele 1	Auto	3091	3912	1	M2	Allele 2	1	NA	NA
B24	Heterozygote	Auto	3606	3527	1	M2	Allele 1	4	NA	NA
C01	Allele 2	Auto	3910	3343	1	M2	Allele 1	3	NA	NA
C02	Allele 2	Auto	3887	3300	1	M2	Allele 1	3	NA	NA
C03	Heterozygote	Auto	3672	3520	1	M2	Allele 1	4	NA	NA
C04	Heterozygote	Auto	3623	3375	1	M2	Allele 1	4	NA	NA
C05	Heterozygote	Auto	3684	3487	1	M2	Allele 1	4	NA	NA
C06	Heterozygote	Auto	3914	3615	1	M2	Allele 1	3	NA	NA
C07	Allele 1	Auto	3041	3737	1	M2	Allele 2	1	NA	NA
C08	Heterozygote	Auto	3717	3542	1	M2	Allele 1	4	NA	NA
C09	Heterozygote	Auto	3708	3555	1	M2	Allele 1	4	NA	NA
C10	Allele 2	Auto	4002	3380	1	M2	Allele 1	3	NA	NA
C11	Allele 1	Auto	3104	4040	1	M2	Allele 2	1	NA	NA
C12	Heterozygote	Auto	3645	3638	1	M2	Allele 1	4	NA	NA
C13	Heterozygote	Auto	3800	3563	1	M2	Allele 1	4	NA	NA
C14	Heterozygote	Auto	3753	3600	1	M2	Allele 1	4	NA	NA
C15	Heterozygote	Auto	3728	3575	1	M2	Allele 1	4	NA	NA
C16	Allele 1	Auto	3119	3943	1	M2	Allele 2	1	NA	NA
C17	Heterozygote	Auto	3767	3618	1	M2	Allele 1	4	NA	NA
C18	Allele 2	Auto	4074	3418	1	M2	Allele 1	3	NA	NA
C19	Heterozygote	Auto	3830	3533	1	M2	Allele 1	3	NA	NA
C20	Allele 2	Auto	3912	3343	1	M2	Allele 1	3	NA	NA
C21	Allele 1	Auto	3140	3891	1	M2	Allele 2	1	NA	NA
C22	No Call	Auto	3123	3309	1	M2	Undetermined	2	NA	NA
C23	Heterozygote	Auto	3827	3660	1	M2	Allele 1	4	NA	NA
C24	Allele 2	Auto	4019	3353	1	M2	Allele 1	3	NA	NA
D01	Heterozygote	Auto	3381	3354	1	M2	Allele 1	4	NA	NA
D02	Allele 2	Auto	3814	3316	1	M2	Allele 1	3	NA	NA
D03	Heterozygote	Auto	3557	3426	1	M2	Allele 1	4	NA	NA
D04	Heterozygote	Auto	3627	3550	1	M2	Allele 1	4	NA	NA
D05	Allele 1	Auto	3061	3941	1	M2	Allele 2	1	NA	NA
D06	Heterozygote	Auto	3731	3496	1	M2	Allele 1	4	NA	NA
D07	Heterozygote	Auto	3726	3569	1	M2	Allele 1	4	NA	NA
D08	Undetermined	Auto	3682	3344	1	M2	Allele 1	4	NA	NA
D09	Allele 2	Auto	3940	3364	1	M2	Allele 1	3	NA	NA
D10	Allele 2	Auto	3973	3417	1	M2	Allele 1	3	NA	NA
D11	Allele 2	Auto	3926	3368	1	M2	Allele 1	3	NA	NA
D12	Allele 2	Auto	3985	3421	1	M2	Allele 1	3	NA	NA
D13	Heterozygote	Auto	3690	3526	1	M2	Allele 1	4	NA	NA
D14	Heterozygote	Auto	3721	3553	1	M2	Allele 1	4	NA	NA
D15	Allele 1	Auto	3036	3818	1	M2	Allele 2	1	NA	NA
D16	Heterozygote	Auto	3554	3545	1	M2	Allele 1	4	NA	NA
D17	Allele 2	Auto	3927	3359	1	M2	Allele 1	3	NA	NA
D18	Allele 1	Auto	3155	4012	1	M2	Allele 2	1	NA	NA
D19	Heterozygote	Auto	3776	3702	1	M2	Allele 1	4	NA	NA
D20	Allele 1	Auto	3153	4083	1	M2	Allele 2	1	NA	NA
D21	Allele 2	Auto	3973	3298	1	M2	Allele 1	3	NA	NA
D22	Allele 1	Auto	3159	3856	1	M2	Allele 2	1	NA	NA
D23	Undetermined	Auto	3727	3393	1	M2	Allele 1	4	NA	NA
D24	Allele 2	Auto	4079	3381	1	M2	Allele 1	3	NA	NA
E01	Allele 2	Auto	3825	3275	1	M2	Allele 1	3	NA	NA
E02	Allele 2	Auto	3903	3292	1	M2	Allele 1	3	NA	NA
E03	Allele 2	Auto	3871	3265	1	M2	Allele 1	3	NA	NA
E04	Heterozygote	Auto	3641	3433	1	M2	Allele 1	4	NA	NA
E05	Heterozygote	Auto	3651	3474	1	M2	Allele 1	4	NA	NA
E06	Allele 2	Auto	3882	3299	1	M2	Allele 1	3	NA	NA
E07	Heterozygote	Auto	3642	3547	1	M2	Allele 1	4	NA	NA
E08	Heterozygote	Auto	3628	3501	1	M2	Allele 1	4	NA	NA
E09	Heterozygote	Auto	3612	3478	1	M2	Allele 1	4	NA	NA
E10	Allele 1	Auto	3029	3741	1	M2	Allele 2	1	NA	NA
E11	Undetermined	Auto	3285	3611	1	M2	Allele 2	1	NA	NA
E12	Allele 1	Auto	3040	3870	1	M2	Allele 2	1	NA	NA
E13	No Call	Auto	3042	3249	1	M2	No Call	2	NA	NA
E14	Allele 1	Auto	3044	3821	1	M2	Allele 2	1	NA	NA
E15	Heterozygote	Auto	3663	3602	1	M2	Allele 1	4	NA	NA
E16	Heterozygote	Auto	3665	3482	1	M2	Allele 1	4	NA	NA
E17	Heterozygote	Auto	3752	3483	1	M2	Allele 1	4	NA	NA
E18	Heterozygote	Auto	3680	3444	1	M2	Allele 1	4	NA	NA
E19	Allele 2	Auto	3939	3271	1	M2	Allele 1	3	NA	NA
E20	Heterozygote	Auto	3862	3598	1	M2	Allele 1	3	NA	NA
E21	Heterozygote	Auto	3720	3542	1	M2	Allele 1	4	NA	NA
E22	Allele 1	Auto	3148	3930	1	M2	Allele 2	1	NA	NA
E23	No Call	Auto	3055	3171	1	M2	No Call	2	NA	NA
E24	Heterozygote	Auto	3796	3540	1	M2	Allele 1	4	NA	NA
F01	Allele 1	Auto	2982	3848	1	M2	Allele 2	1	NA	NA
F02	Heterozygote	Auto	3660	3428	1	M2	Allele 1	4	NA	NA
F03	Allele 2	Auto	3783	3219	1	M2	Allele 1	3	NA	NA
F04	Allele 1	Auto	3027	3846	1	M2	Allele 2	1	NA	NA
F05	Allele 2	Auto	3795	3234	1	M2	Allele 1	3	NA	NA
F06	Heterozygote	Auto	3563	3494	1	M2	Allele 1	4	NA	NA
F07	Heterozygote	Auto	3547	3483	1	M2	Allele 1	4	NA	NA
F08	Heterozygote	Auto	3523	3516	1	M2	Allele 1	4	NA	NA
F09	Allele 1	Auto	2994	3881	1	M2	Allele 2	1	NA	NA
F10	Allele 2	Auto	3844	3340	1	M2	Allele 1	3	NA	NA
F11	Heterozygote	Auto	3578	3467	1	M2	Allele 1	4	NA	NA
F12	Heterozygote	Auto	3482	3449	1	M2	Allele 1	4	NA	NA
F13	Allele 1	Auto	3038	3904	1	M2	Allele 2	1	NA	NA
F14	Allele 2	Auto	3957	3369	1	M2	Allele 1	3	NA	NA
F15	Allele 2	Auto	3865	3319	1	M2	Allele 1	3	NA	NA
F16	Heterozygote	Auto	3465	3497	1	M2	Allele 1	4	NA	NA
F17	Allele 2	Auto	3822	3310	1	M2	Allele 1	3	NA	NA
F18	Allele 1	Auto	3050	3966	1	M2	Allele 2	1	NA	NA
F19	No Call	Auto	3060	3291	1	M2	No Call	2	NA	NA
F20	Allele 2	Auto	3717	3267	1	M2	Allele 1	3	NA	NA
F21	Allele 1	Auto	3077	3832	1	M2	Allele 2	1	NA	NA
F22	Allele 2	Auto	3844	3282	1	M2	Allele 1	3	NA	NA
F23	Heterozygote	Auto	3732	3491	1	M2	Allele 1	4	NA	NA
F24	Allele 1	Auto	3249	3882	1	M2	Allele 2	1	NA	NA
G01	Heterozygote	Auto	3684	3505	1	M2	Allele 1	4	NA	NA
G02	Allele 2	Auto	3796	3250	1	M2	Allele 1	3	NA	NA
G03	Undetermined	Auto	3475	3223	1	M2	Allele 1	4	NA	NA
G04	No Call	Auto	3012	3187	1	M2	No Call	2	NA	NA
G05	Allele 1	Auto	2972	3787	1	M2	Allele 2	1	NA	NA
G06	Allele 1	Auto	3008	3733	1	M2	Allele 2	1	NA	NA
G07	Allele 1	Auto	2987	3795	1	M2	Allele 2	1	NA	NA
G08	Heterozygote	Auto	3555	3442	1	M2	Allele 1	4	NA	NA
G09	Allele 1	Auto	2990	3821	1	M2	Allele 2	1	NA	NA
G10	Heterozygote	Auto	3563	3412	1	M2	Allele 1	4	NA	NA
G11	Heterozygote	Auto	3571	3542	1	M2	Allele 1	4	NA	NA
G12	Allele 2	Auto	3846	3303	1	M2	Allele 1	3	NA	NA
G13	Heterozygote	Auto	3571	3367	1	M2	Allele 1	4	NA	NA
G14	Heterozygote	Auto	3542	3358	1	M2	Allele 1	4	NA	NA
G15	Heterozygote	Auto	3705	3635	1	M2	Allele 1	4	NA	NA
G16	Heterozygote	Auto	3556	3350	1	M2	Allele 1	4	NA	NA
G17	Allele 1	Auto	3078	3924	1	M2	Allele 2	1	NA	NA
G18	Allele 2	Auto	3913	3277	1	M2	Allele 1	3	NA	NA
G19	Allele 2	Auto	3932	3315	1	M2	Allele 1	3	NA	NA
G20	Heterozygote	Auto	3658	3442	1	M2	Allele 1	4	NA	NA
G21	Heterozygote	Auto	3721	3598	1	M2	Allele 1	4	NA	NA
G22	Heterozygote	Auto	3701	3560	1	M2	Allele 1	4	NA	NA
G23	Undetermined	Auto	3771	3397	1	M2	Allele 1	3	NA	NA
G24	Heterozygote	Auto	3729	3550	1	M2	Allele 1	4	NA	NA
H01	Heterozygote	Auto	3420	3436	1	M2	Allele 1	4	NA	NA
H02	Heterozygote	Auto	3468	3314	1	M2	Allele 1	4	NA	NA
H03	Allele 2	Auto	3660	3194	1	M2	Allele 1	3	NA	NA
H04	Heterozygote	Auto	3570	3439	1	M2	Allele 1	4	NA	NA
H05	Allele 2	Auto	3791	3233	1	M2	Allele 1	3	NA	NA
H06	Heterozygote	Auto	3505	3466	1	M2	Allele 1	4	NA	NA
H07	Allele 1	Auto	2990	3854	1	M2	Allele 2	1	NA	NA
H08	Heterozygote	Auto	3371	3389	1	M2	Allele 1	4	NA	NA
H09	Allele 1	Auto	3022	3865	1	M2	Allele 2	1	NA	NA
H10	Allele 2	Auto	3848	3319	1	M2	Allele 1	3	NA	NA
H11	Allele 2	Auto	3764	3290	1	M2	Allele 1	3	NA	NA
H12	Heterozygote	Auto	3521	3478	1	M2	Allele 1	4	NA	NA
H13	Allele 1	Auto	3029	3939	1	M2	Allele 2	1	NA	NA
H14	Allele 1	Auto	3018	3961	1	M2	Allele 2	1	NA	NA
H15	Heterozygote	Auto	3519	3470	1	M2	Allele 1	4	NA	NA
H16	Allele 2	Auto	3730	3249	1	M2	Allele 1	3	NA	NA
H17	Allele 1	Auto	3027	3858	1	M2	Allele 2	1	NA	NA
H18	Heterozygote	Auto	3565	3583	1	M2	Allele 1	4	NA	NA
H19	Heterozygote	Auto	3551	3538	1	M2	Allele 1	4	NA	NA
H20	Heterozygote	Auto	3577	3481	1	M2	Allele 1	4	NA	NA
H21	Allele 1	Auto	3041	3768	1	M2	Allele 2	1	NA	NA
H22	Heterozygote	Auto	3540	3374	1	M2	Allele 1	4	NA	NA
H23	Allele 2	Auto	3945	3288	1	M2	Allele 1	3	NA	NA
H24	Heterozygote	Auto	3876	3671	1	M2	Allele 1	4	NA	NA
I01	Allele 1	Auto	2963	3744	1	M2	Allele 2	1	NA	NA
I02	Allele 1	Auto	2988	3824	1	M2	Allele 2	1	NA	NA
I03	Allele 1	Auto	2997	3710	1	M2	Allele 2	1	NA	NA
I04	Allele 1	Auto	2908	3528	1	M2	Allele 2	2	NA	NA
I05	Allele 2	Auto	3751	3223	1	M2	Allele 1	3	NA	NA
I06	Heterozygote	Auto	3587	3473	1	M2	Allele 1	4	NA	NA
I07	Heterozygote	Auto	3523	3445	1	M2	Allele 1	4	NA	NA
I08	Heterozygote	Auto	3415	3386	1	M2	Allele 1	4	NA	NA
I09	Allele 1	Auto	2966	3723	1	M2	Allele 2	1	NA	NA
I10	Allele 2	Auto	3772	3246	1	M2	Allele 1	3	NA	NA
I11	Allele 1	Auto	3011	3783	1	M2	Allele 2	1	NA	NA
I12	Allele 2	Auto	3759	3263	1	M2	Allele 1	3	NA	NA
I13	Allele 2	Auto	3839	3237	1	M2	Allele 1	3	NA	NA
I14	Allele 2	Auto	3763	3242	1	M2	Allele 1	3	NA	NA
I15	Heterozygote	Auto	3560	3451	1	M2	Allele 1	4	NA	NA
I16	Allele 2	Auto	3698	3184	1	M2	Allele 1	3	NA	NA
I17	Heterozygote	Auto	3562	3318	1	M2	Allele 1	4	NA	NA
I18	Allele 2	Auto	3736	3197	1	M2	Allele 1	3	NA	NA
I19	Heterozygote	Auto	3546	3351	1	M2	Allele 1	4	NA	NA
I20	Heterozygote	Auto	3519	3412	1	M2	Allele 1	4	NA	NA
I21	Allele 2	Auto	3790	3297	1	M2	Allele 1	3	NA	NA
I22	Heterozygote	Auto	3556	3384	1	M2	Allele 1	4	NA	NA
I23	Allele 2	Auto	3973	3287	1	M2	Allele 1	3	NA	NA
I24	Allele 1	Auto	3056	3615	1	M2	Allele 2	1	NA	NA
J01	Heterozygote	Auto	3467	3296	1	M2	Allele 1	4	NA	NA
J02	Heterozygote	Auto	3473	3391	1	M2	Allele 1	4	NA	NA
J03	Heterozygote	Auto	3506	3371	1	M2	Allele 1	4	NA	NA
J04	Heterozygote	Auto	3466	3382	1	M2	Allele 1	4	NA	NA
J05	Heterozygote	Auto	3514	3400	1	M2	Allele 1	4	NA	NA
J06	Allele 2	Auto	3642	3224	1	M2	Allele 1	3	NA	NA
J07	Allele 2	Auto	3670	3232	1	M2	Allele 1	3	NA	NA
J08	Heterozygote	Auto	3393	3468	1	M2	Allele 1	4	NA	NA
J09	Allele 1	Auto	2991	3565	1	M2	Allele 2	1	NA	NA
J10	Allele 1	Auto	2946	3774	1	M2	Allele 2	1	NA	NA
J11	Heterozygote	Auto	3465	3341	1	M2	Allele 1	4	NA	NA
J12	Allele 1	Auto	2989	3728	1	M2	Allele 2	1	NA	NA
J13	Allele 1	Auto	3044	3653	1	M2	Allele 2	1	NA	NA
J14	Heterozygote	Auto	3599	3501	1	M2	Allele 1	4	NA	NA
J15	Heterozygote	Auto	3541	3445	1	M2	Allele 1	4	NA	NA
J16	Heterozygote	Auto	3553	3579	1	M2	Allele 1	4	NA	NA
J17	Allele 1	Auto	2984	3821	1	M2	Allele 2	1	NA	NA
J18	Allele 1	Auto	3023	3871	1	M2	Allele 2	1	NA	NA
J19	Allele 2	Auto	3748	3317	1	M2	Allele 1	3	NA	NA
J20	Heterozygote	Auto	3618	3603	1	M2	Allele 1	4	NA	NA
J21	Heterozygote	Auto	3511	3363	1	M2	Allele 1	4	NA	NA
J22	Heterozygote	Auto	3507	3459	1	M2	Allele 1	4	NA	NA
J23	Allele 2	Auto	3952	3283	1	M2	Allele 1	3	NA	NA
J24	Allele 1	Auto	3088	3874	1	M2	Allele 2	1	NA	NA
K01	Heterozygote	Auto	3565	3365	1	M2	Allele 1	4	NA	NA
K02	Heterozygote	Auto	3619	3466	1	M2	Allele 1	4	NA	NA
K03	Heterozygote	Auto	3638	3432	1	M2	Allele 1	4	NA	NA
K04	Undetermined	Auto	3231	3564	1	M2	Allele 2	1	NA	NA
K05	Allele 1	Auto	2985	3523	1	M2	Allele 2	2	NA	NA
K06	Heterozygote	Auto	3611	3393	1	M2	Allele 1	4	NA	NA
K07	Allele 2	Auto	3710	3224	1	M2	Allele 1	3	NA	NA
K08	Heterozygote	Auto	3587	3514	1	M2	Allele 1	4	NA	NA
K09	Heterozygote	Auto	3612	3505	1	M2	Allele 1	4	NA	NA
K10	Heterozygote	Auto	3584	3443	1	M2	Allele 1	4	NA	NA
K11	Heterozygote	Auto	3688	3407	1	M2	Allele 1	4	NA	NA
K12	Heterozygote	Auto	3650	3553	1	M2	Allele 1	4	NA	NA
K13	Heterozygote	Auto	3653	3489	1	M2	Allele 1	4	NA	NA
K14	Allele 1	Auto	3046	3624	1	M2	Allele 2	1	NA	NA
K15	Heterozygote	Auto	3639	3517	1	M2	Allele 1	4	NA	NA
K16	Allele 2	Auto	3720	3189	1	M2	Allele 1	3	NA	NA
K17	Allele 1	Auto	3002	3621	1	M2	Allele 2	1	NA	NA
K18	Allele 1	Auto	3001	3729	1	M2	Allele 2	1	NA	NA
K19	Allele 1	Auto	2996	3656	1	M2	Allele 2	1	NA	NA
K20	Allele 2	Auto	3744	3245	1	M2	Allele 1	3	NA	NA
K21	Allele 2	Auto	3894	3330	1	M2	Allele 1	3	NA	NA
K22	Heterozygote	Auto	3568	3454	1	M2	Allele 1	4	NA	NA
K23	Heterozygote	Auto	3687	3467	1	M2	Allele 1	4	NA	NA
K24	Allele 2	Auto	3875	3255	1	M2	Allele 1	3	NA	NA
L01	Allele 2	Auto	3909	3269	1	M2	Allele 1	3	NA	NA
L02	Allele 2	Auto	3754	3225	1	M2	Allele 1	3	NA	NA
L03	Heterozygote	Auto	3662	3465	1	M2	Allele 1	4	NA	NA
L04	Heterozygote	Auto	3456	3297	1	M2	Allele 1	4	NA	NA
L05	Allele 2	Auto	3858	3274	1	M2	Allele 1	3	NA	NA
L06	Allele 1	Auto	2961	3581	1	M2	Allele 2	1	NA	NA
L07	Allele 1	Auto	2999	3885	1	M2	Allele 2	1	NA	NA
L08	Heterozygote	Auto	3470	3415	1	M2	Allele 1	4	NA	NA
L09	Allele 1	Auto	2954	3643	1	M2	Allele 2	1	NA	NA
L10	Heterozygote	Auto	3564	3433	1	M2	Allele 1	4	NA	NA
L11	Allele 1	Auto	2997	3830	1	M2	Allele 2	1	NA	NA
L12	Allele 1	Auto	2975	3831	1	M2	Allele 2	1	NA	NA
L13	Allele 1	Auto	2954	3812	1	M2	Allele 2	1	NA	NA
L14	Heterozygote	Auto	3448	3408	1	M2	Allele 1	4	NA	NA
L15	Heterozygote	Auto	3490	3403	1	M2	Allele 1	4	NA	NA
L16	Allele 1	Auto	3011	3866	1	M2	Allele 2	1	NA	NA
L17	Heterozygote	Auto	3529	3442	1	M2	Allele 1	4	NA	NA
L18	Heterozygote	Auto	3552	3448	1	M2	Allele 1	4	NA	NA
L19	Heterozygote	Auto	3546	3506	1	M2	Allele 1	4	NA	NA
L20	Heterozygote	Auto	3569	3563	1	M2	Allele 1	4	NA	NA
L21	Allele 1	Auto	2998	3740	1	M2	Allele 2	1	NA	NA
L22	Heterozygote	Auto	3590	3519	1	M2	Allele 1	4	NA	NA
L23	Heterozygote	Auto	3654	3471	1	M2	Allele 1	4	NA	NA
L24	Allele 1	Auto	3082	3834	1	M2	Allele 2	1	NA	NA
M01	Heterozygote	Auto	3591	3378	1	M2	Allele 1	4	NA	NA
M02	Heterozygote	Auto	3565	3349	1	M2	Allele 1	4	NA	NA
M03	Allele 2	Auto	3828	3242	1	M2	Allele 1	3	NA	NA
M04	Heterozygote	Auto	3442	3401	1	M2	Allele 1	4	NA	NA
M05	Heterozygote	Auto	3632	3445	1	M2	Allele 1	4	NA	NA
M06	Heterozygote	Auto	3562	3450	1	M2	Allele 1	4	NA	NA
M07	Heterozygote	Auto	3599	3510	1	M2	Allele 1	4	NA	NA
M08	Heterozygote	Auto	3587	3355	1	M2	Allele 1	4	NA	NA
M09	Heterozygote	Auto	3599	3434	1	M2	Allele 1	4	NA	NA
M10	Heterozygote	Auto	3461	3293	1	M2	Allele 1	4	NA	NA
M11	No Call	Auto	3044	3186	1	M2	No Call	2	NA	NA
M12	Allele 2	Auto	3790	3224	1	M2	Allele 1	3	NA	NA
M13	Heterozygote	Auto	3565	3380	1	M2	Allele 1	4	NA	NA
M14	Allele 1	Auto	3008	3826	1	M2	Allele 2	1	NA	NA
M15	Heterozygote	Auto	3602	3384	1	M2	Allele 1	4	NA	NA
M16	Heterozygote	Auto	3523	3373	1	M2	Allele 1	4	NA	NA
M17	Allele 1	Auto	3024	3823	1	M2	Allele 2	1	NA	NA
M18	Heterozygote	Auto	3638	3433	1	M2	Allele 1	4	NA	NA
M19	Heterozygote	Auto	3582	3468	1	M2	Allele 1	4	NA	NA
M20	Allele 1	Auto	3004	3753	1	M2	Allele 2	1	NA	NA
M21	Allele 1	Auto	3051	3796	1	M2	Allele 2	1	NA	NA
M22	Heterozygote	Auto	3545	3419	1	M2	Allele 1	4	NA	NA
M23	Allele 2	Auto	3957	3295	1	M2	Allele 1	3	NA	NA
M24	Allele 1	Auto	3028	3860	1	M2	Allele 2	1	NA	NA
N01	Heterozygote	Auto	3562	3429	1	M2	Allele 1	4	NA	NA
N02	Allele 1	Auto	3032	3856	1	M2	Allele 2	1	NA	NA
N03	Heterozygote	Auto	3532	3389	1	M2	Allele 1	4	NA	NA
N04	Heterozygote	Auto	3631	3440	1	M2	Allele 1	4	NA	NA
N05	Heterozygote	Auto	3548	3427	1	M2	Allele 1	4	NA	NA
N06	Heterozygote	Auto	3498	3404	1	M2	Allele 1	4	NA	NA
N07	Allele 1	Auto	3062	3752	1	M2	Allele 2	1	NA	NA
N08	Heterozygote	Auto	3547	3411	1	M2	Allele 1	4	NA	NA
N09	Heterozygote	Auto	3634	3455	1	M2	Allele 1	4	NA	NA
N10	Allele 1	Auto	2967	3764	1	M2	Allele 2	1	NA	NA
N11	Heterozygote	Auto	3566	3459	1	M2	Allele 1	4	NA	NA
N12	Allele 2	Auto	3812	3277	1	M2	Allele 1	3	NA	NA
N13	Allele 1	Auto	2984	3885	1	M2	Allele 2	1	NA	NA
N14	Allele 1	Auto	3019	3872	1	M2	Allele 2	1	NA	NA
N15	Allele 1	Auto	3040	3923	1	M2	Allele 2	1	NA	NA
N16	Heterozygote	Auto	3537	3517	1	M2	Allele 1	4	NA	NA
N17	Heterozygote	Auto	3626	3481	1	M2	Allele 1	4	NA	NA
N18	Allele 2	Auto	3824	3303	1	M2	Allele 1	3	NA	NA
N19	Heterozygote	Auto	3540	3535	1	M2	Allele 1	4	NA	NA
N20	Heterozygote	Auto	3573	3458	1	M2	Allele 1	4	NA	NA
N21	Allele 1	Auto	3038	3723	1	M2	Allele 2	1	NA	NA
N22	Heterozygote	Auto	3607	3501	1	M2	Allele 1	4	NA	NA
N23	Allele 1	Auto	3045	3816	1	M2	Allele 2	1	NA	NA
N24	Allele 1	Auto	3039	3737	1	M2	Allele 2	1	NA	NA
O01	Allele 1	Auto	3000	3636	1	M2	Allele 2	1	NA	NA
O02	Heterozygote	Auto	3597	3361	1	M2	Allele 1	4	NA	NA
O03	Allele 1	Auto	3006	3744	1	M2	Allele 2	1	NA	NA
O04	Allele 1	Auto	2997	3667	1	M2	Allele 2	1	NA	NA
O05	Allele 2	Auto	3811	3222	1	M2	Allele 1	3	NA	NA
O06	Allele 1	Auto	3011	3774	1	M2	Allele 2	1	NA	NA
O07	Heterozygote	Auto	3668	3471	1	M2	Allele 1	4	NA	NA
O08	Allele 1	Auto	3144	3731	1	M2	Allele 2	1	NA	NA
O09	Allele 1	Auto	3080	3918	1	M2	Allele 2	1	NA	NA
O10	Allele 1	Auto	3052	3808	1	M2	Allele 2	1	NA	NA
O11	Allele 1	Auto	3018	3744	1	M2	Allele 2	1	NA	NA
O12	Allele 1	Auto	3049	3615	1	M2	Allele 2	1	NA	NA
O13	Allele 2	Auto	3916	3290	1	M2	Allele 1	3	NA	NA
O14	Allele 1	Auto	3070	3669	1	M2	Allele 2	1	NA	NA
O15	No Call	Auto	3019	3158	1	M2	No Call	2	NA	NA
O16	Heterozygote	Auto	3607	3364	1	M2	Allele 1	4	NA	NA
O17	Heterozygote	Auto	3398	3543	1	M2	Allele 1	4	NA	NA
O18	Allele 2	Auto	3934	3292	1	M2	Allele 1	3	NA	NA
O19	No Call	Auto	2989	3129	1	M2	No Call	2	NA	NA
O20	Heterozygote	Auto	3590	3447	1	M2	Allele 1	4	NA	NA
O21	No Call	Auto	3017	3187	1	M2	No Call	2	NA	NA
O22	Allele 1	Auto	2996	3807	1	M2	Allele 2	1	NA	NA
O24	No Call	Auto	3002	3194	1	M2	No Call	2	NA	NA
P01	Allele 1	Auto	2988	3781	1	M2	Allele 2	1	NA	NA
P02	Heterozygote	Auto	3607	3397	1	M2	Allele 1	4	NA	NA
P03	Allele 1	Auto	2978	3493	1	M2	Allele 2	2	NA	NA
P04	Allele 2	Auto	3837	3259	1	M2	Allele 1	3	NA	NA
P05	Allele 1	Auto	3047	3598	1	M2	Allele 2	1	NA	NA
P06	Allele 1	Auto	3052	3685	1	M2	Allele 2	1	NA	NA
P07	Allele 2	Auto	3822	3280	1	M2	Allele 1	3	NA	NA
P08	Allele 1	Auto	3065	3788	1	M2	Allele 2	1	NA	NA
P09	Heterozygote	Auto	3598	3504	1	M2	Allele 1	4	NA	NA
P10	Heterozygote	Auto	3615	3449	1	M2	Allele 1	4	NA	NA
P11	Heterozygote	Auto	3635	3478	1	M2	Allele 1	4	NA	NA
P12	Heterozygote	Auto	3619	3490	1	M2	Allele 1	4	NA	NA
P13	Allele 1	Auto	3046	3834	1	M2	Allele 2	1	NA	NA
P14	Allele 1	Auto	3067	3785	1	M2	Allele 2	1	NA	NA
P15	Allele 2	Auto	3906	3295	1	M2	Allele 1	3	NA	NA
P16	Heterozygote	Auto	3688	3409	1	M2	Allele 1	4	NA	NA
P17	Allele 1	Auto	3039	3822	1	M2	Allele 2	1	NA	NA
P18	Allele 1	Auto	3020	3774	1	M2	Allele 2	1	NA	NA
P19	Allele 2	Auto	3888	3301	1	M2	Allele 1	3	NA	NA
P20	No Call	Auto	3257	3215	1	M2	Allele 1	2	NA	NA
P21	Heterozygote	Auto	3609	3389	1	M2	Allele 1	4	NA	NA
P22	Allele 2	Auto	3918	3180	1	M2	Allele 1	3	NA	NA
A01	Heterozygote	Auto	3153	3298	1	M6	NA	NA	NA	NA
A02	Allele 1	Auto	3618	3258	1	M6	NA	NA	NA	NA
A03	Allele 2	Auto	3022	3639	1	M6	NA	NA	NA	NA
A04	Allele 1	Auto	3751	3312	1	M6	NA	NA	NA	NA
A05	Heterozygote	Auto	3350	3504	1	M6	NA	NA	NA	NA
A06	Allele 2	Auto	3103	3797	1	M6	NA	NA	NA	NA
A07	Allele 1	Auto	3818	3410	1	M6	NA	NA	NA	NA
A08	Heterozygote	Auto	3446	3565	1	M6	NA	NA	NA	NA
A09	Allele 1	Auto	3877	3468	1	M6	NA	NA	NA	NA
A10	Heterozygote	Auto	3434	3609	1	M6	NA	NA	NA	NA
A11	Allele 2	Auto	3131	3986	1	M6	NA	NA	NA	NA
A12	Heterozygote	Auto	3496	3700	1	M6	NA	NA	NA	NA
A13	Heterozygote	Auto	3425	3533	1	M6	NA	NA	NA	NA
A14	Allele 1	Auto	3939	3425	1	M6	NA	NA	NA	NA
A15	Allele 2	Auto	3190	3974	1	M6	NA	NA	NA	NA
A16	Allele 2	Auto	3124	3741	1	M6	NA	NA	NA	NA
A17	Allele 2	Auto	3141	4061	1	M6	NA	NA	NA	NA
A18	Allele 1	Auto	3787	3317	1	M6	NA	NA	NA	NA
A19	Allele 1	Auto	3852	3430	1	M6	NA	NA	NA	NA
A20	Heterozygote	Auto	3326	3394	1	M6	NA	NA	NA	NA
A21	Allele 1	Auto	3733	3418	1	M6	NA	NA	NA	NA
A22	Heterozygote	Auto	3254	3418	1	M6	NA	NA	NA	NA
A23	Heterozygote	Auto	3283	3484	1	M6	NA	NA	NA	NA
A24	Heterozygote	Auto	3431	3559	1	M6	NA	NA	NA	NA
B01	Heterozygote	Auto	3255	3349	1	M6	NA	NA	NA	NA
B02	Heterozygote	Auto	3288	3410	1	M6	NA	NA	NA	NA
B03	Allele 2	Auto	3080	3854	1	M6	NA	NA	NA	NA
B04	Allele 1	Auto	3869	3377	1	M6	NA	NA	NA	NA
B05	Allele 2	Auto	3062	3787	1	M6	NA	NA	NA	NA
B06	Allele 1	Auto	3819	3399	1	M6	NA	NA	NA	NA
B07	Allele 2	Auto	3062	3881	1	M6	NA	NA	NA	NA
B08	Heterozygote	Auto	3308	3446	1	M6	NA	NA	NA	NA
B09	Allele 2	Auto	3110	3776	1	M6	NA	NA	NA	NA
B10	Allele 2	Auto	3100	3847	1	M6	NA	NA	NA	NA
B11	Allele 1	Auto	3788	3426	1	M6	NA	NA	NA	NA
B12	Allele 2	Auto	3159	3962	1	M6	NA	NA	NA	NA
B13	Allele 1	Auto	3940	3454	1	M6	NA	NA	NA	NA
B14	Heterozygote	Auto	3196	3388	1	M6	NA	NA	NA	NA
B15	Allele 2	Auto	3086	3804	1	M6	NA	NA	NA	NA
B16	Heterozygote	Auto	3392	3421	1	M6	NA	NA	NA	NA
B17	Heterozygote	Auto	3376	3463	1	M6	NA	NA	NA	NA
B18	Allele 1	Auto	3756	3376	1	M6	NA	NA	NA	NA
B19	Heterozygote	Auto	3463	3502	1	M6	NA	NA	NA	NA
B20	Heterozygote	Auto	3359	3468	1	M6	NA	NA	NA	NA
B21	Allele 2	Auto	3173	3696	1	M6	NA	NA	NA	NA
B22	Heterozygote	Auto	3397	3462	1	M6	NA	NA	NA	NA
B23	Allele 1	Auto	3751	3309	1	M6	NA	NA	NA	NA
B24	Heterozygote	Auto	3371	3412	1	M6	NA	NA	NA	NA
C01	Allele 2	Auto	3002	3864	1	M6	NA	NA	NA	NA
C02	Heterozygote	Auto	3290	3363	1	M6	NA	NA	NA	NA
C03	Heterozygote	Auto	3341	3435	1	M6	NA	NA	NA	NA
C04	Heterozygote	Auto	3394	3342	1	M6	NA	NA	NA	NA
C05	Heterozygote	Auto	3460	3567	1	M6	NA	NA	NA	NA
C06	Heterozygote	Auto	3512	3477	1	M6	NA	NA	NA	NA
C07	Allele 1	Auto	3865	3377	1	M6	NA	NA	NA	NA
C08	Heterozygote	Auto	3414	3439	1	M6	NA	NA	NA	NA
C09	Heterozygote	Auto	3336	3471	1	M6	NA	NA	NA	NA
C10	Allele 2	Auto	3110	3925	1	M6	NA	NA	NA	NA
C11	Allele 1	Auto	3817	3409	1	M6	NA	NA	NA	NA
C12	Heterozygote	Auto	3381	3546	1	M6	NA	NA	NA	NA
C13	Heterozygote	Auto	3375	3445	1	M6	NA	NA	NA	NA
C14	Heterozygote	Auto	3430	3513	1	M6	NA	NA	NA	NA
C15	Heterozygote	Auto	3391	3491	1	M6	NA	NA	NA	NA
C16	Allele 1	Auto	3846	3394	1	M6	NA	NA	NA	NA
C17	Heterozygote	Auto	3437	3526	1	M6	NA	NA	NA	NA
C18	Heterozygote	Auto	3441	3565	1	M6	NA	NA	NA	NA
C19	Heterozygote	Auto	3474	3443	1	M6	NA	NA	NA	NA
C20	Allele 2	Auto	3125	3591	1	M6	NA	NA	NA	NA
C21	Allele 1	Auto	3770	3389	1	M6	NA	NA	NA	NA
C22	Heterozygote	Auto	3127	3310	1	M6	NA	NA	NA	NA
C23	Heterozygote	Auto	3473	3525	1	M6	NA	NA	NA	NA
C24	Allele 2	Auto	3148	3965	1	M6	NA	NA	NA	NA
D01	Heterozygote	Auto	3248	3343	1	M6	NA	NA	NA	NA
D02	Allele 2	Auto	3018	3739	1	M6	NA	NA	NA	NA
D03	Heterozygote	Auto	3346	3331	1	M6	NA	NA	NA	NA
D04	Heterozygote	Auto	3260	3406	1	M6	NA	NA	NA	NA
D05	Allele 1	Auto	3760	3319	1	M6	NA	NA	NA	NA
D06	Heterozygote	Auto	3387	3381	1	M6	NA	NA	NA	NA
D07	Heterozygote	Auto	3349	3419	1	M6	NA	NA	NA	NA
D08	Allele 2	Auto	3090	3933	1	M6	NA	NA	NA	NA
D09	Allele 2	Auto	3063	3739	1	M6	NA	NA	NA	NA
D10	Allele 2	Auto	3096	3798	1	M6	NA	NA	NA	NA
D11	Allele 2	Auto	3096	3809	1	M6	NA	NA	NA	NA
D12	Allele 2	Auto	3130	3771	1	M6	NA	NA	NA	NA
D13	Heterozygote	Auto	3372	3486	1	M6	NA	NA	NA	NA
D14	Heterozygote	Auto	3381	3485	1	M6	NA	NA	NA	NA
D15	Allele 1	Auto	3745	3346	1	M6	NA	NA	NA	NA
D16	Heterozygote	Auto	3324	3466	1	M6	NA	NA	NA	NA
D17	Allele 2	Auto	3101	4018	1	M6	NA	NA	NA	NA
D18	Allele 1	Auto	3893	3434	1	M6	NA	NA	NA	NA
D19	Heterozygote	Auto	3439	3525	1	M6	NA	NA	NA	NA
D20	Allele 1	Auto	3898	3411	1	M6	NA	NA	NA	NA
D21	Undetermined	Auto	3138	3501	1	M6	NA	NA	NA	NA
D22	Allele 1	Auto	3725	3250	1	M6	NA	NA	NA	NA
D23	Heterozygote	Auto	3448	3378	1	M6	NA	NA	NA	NA
D24	Allele 2	Auto	3213	4047	1	M6	NA	NA	NA	NA
E01	Allele 2	Auto	2964	3694	1	M6	NA	NA	NA	NA
E02	Allele 2	Auto	3027	3796	1	M6	NA	NA	NA	NA
E03	Allele 2	Auto	3046	3709	1	M6	NA	NA	NA	NA
E04	Heterozygote	Auto	3300	3303	1	M6	NA	NA	NA	NA
E05	Allele 1	Auto	3887	3325	1	M6	NA	NA	NA	NA
E06	Allele 2	Auto	3056	3953	1	M6	NA	NA	NA	NA
E07	Heterozygote	Auto	3336	3428	1	M6	NA	NA	NA	NA
E08	Heterozygote	Auto	3303	3411	1	M6	NA	NA	NA	NA
E09	Heterozygote	Auto	3331	3395	1	M6	NA	NA	NA	NA
E10	Allele 1	Auto	3739	3242	1	M6	NA	NA	NA	NA
E11	Heterozygote	Auto	3264	3598	1	M6	NA	NA	NA	NA
E12	Allele 1	Auto	3779	3306	1	M6	NA	NA	NA	NA
E13	Heterozygote	Auto	3050	3271	1	M6	NA	NA	NA	NA
E14	Allele 1	Auto	3832	3302	1	M6	NA	NA	NA	NA
E15	Heterozygote	Auto	3378	3412	1	M6	NA	NA	NA	NA
E16	Heterozygote	Auto	3378	3411	1	M6	NA	NA	NA	NA
E17	Heterozygote	Auto	3405	3397	1	M6	NA	NA	NA	NA
E18	Heterozygote	Auto	3343	3315	1	M6	NA	NA	NA	NA
E19	Allele 2	Auto	3118	3593	1	M6	NA	NA	NA	NA
E20	Heterozygote	Auto	3432	3433	1	M6	NA	NA	NA	NA
E21	Heterozygote	Auto	3362	3385	1	M6	NA	NA	NA	NA
E22	Allele 1	Auto	3884	3343	1	M6	NA	NA	NA	NA
E23	Allele 1	Auto	3896	3324	1	M6	NA	NA	NA	NA
E24	Heterozygote	Auto	3503	3460	1	M6	NA	NA	NA	NA
F01	Allele 1	Auto	3680	3290	1	M6	NA	NA	NA	NA
F02	Allele 2	Auto	2999	3541	1	M6	NA	NA	NA	NA
F03	Allele 2	Auto	2986	3616	1	M6	NA	NA	NA	NA
F04	Allele 1	Auto	3738	3243	1	M6	NA	NA	NA	NA
F05	Allele 2	Auto	2925	3571	1	M6	NA	NA	NA	NA
F06	Heterozygote	Auto	3318	3375	1	M6	NA	NA	NA	NA
F07	Heterozygote	Auto	3351	3421	1	M6	NA	NA	NA	NA
F08	Heterozygote	Auto	3170	3297	1	M6	NA	NA	NA	NA
F09	Allele 1	Auto	3678	3299	1	M6	NA	NA	NA	NA
F10	Allele 2	Auto	3044	3826	1	M6	NA	NA	NA	NA
F11	Heterozygote	Auto	3330	3386	1	M6	NA	NA	NA	NA
F12	Heterozygote	Auto	3242	3381	1	M6	NA	NA	NA	NA
F13	Allele 1	Auto	3812	3328	1	M6	NA	NA	NA	NA
F14	Allele 2	Auto	3062	3916	1	M6	NA	NA	NA	NA
F15	Allele 2	Auto	3027	3569	1	M6	NA	NA	NA	NA
F16	Heterozygote	Auto	3274	3387	1	M6	NA	NA	NA	NA
F17	Allele 2	Auto	3023	3750	1	M6	NA	NA	NA	NA
F18	Allele 1	Auto	3817	3358	1	M6	NA	NA	NA	NA
F19	Heterozygote	Auto	3059	3278	1	M6	NA	NA	NA	NA
F20	Heterozygote	Auto	3210	3290	1	M6	NA	NA	NA	NA
F21	Allele 1	Auto	3831	3279	1	M6	NA	NA	NA	NA
F22	Allele 2	Auto	3082	3828	1	M6	NA	NA	NA	NA
F23	Heterozygote	Auto	3439	3427	1	M6	NA	NA	NA	NA
F24	Allele 1	Auto	3853	3314	1	M6	NA	NA	NA	NA
G01	Heterozygote	Auto	3301	3370	1	M6	NA	NA	NA	NA
G02	Allele 2	Auto	2992	3564	1	M6	NA	NA	NA	NA
G03	Heterozygote	Auto	2987	3308	1	M6	NA	NA	NA	NA
G04	Heterozygote	Auto	3289	3356	1	M6	NA	NA	NA	NA
G05	Allele 1	Auto	3635	3230	1	M6	NA	NA	NA	NA
G06	Heterozygote	Auto	3264	3277	1	M6	NA	NA	NA	NA
G07	Allele 1	Auto	3670	3241	1	M6	NA	NA	NA	NA
G08	Heterozygote	Auto	3310	3366	1	M6	NA	NA	NA	NA
G09	Allele 1	Auto	3653	3231	1	M6	NA	NA	NA	NA
G10	Heterozygote	Auto	3286	3365	1	M6	NA	NA	NA	NA
G11	Heterozygote	Auto	3298	3427	1	M6	NA	NA	NA	NA
G12	Heterozygote	Auto	3316	3454	1	M6	NA	NA	NA	NA
G13	Heterozygote	Auto	3234	3258	1	M6	NA	NA	NA	NA
G14	Heterozygote	Auto	3206	3255	1	M6	NA	NA	NA	NA
G15	Heterozygote	Auto	3309	3437	1	M6	NA	NA	NA	NA
G16	Heterozygote	Auto	3268	3244	1	M6	NA	NA	NA	NA
G17	Allele 1	Auto	3755	3271	1	M6	NA	NA	NA	NA
G18	Allele 2	Auto	3009	3746	1	M6	NA	NA	NA	NA
G19	Allele 2	Auto	3085	3744	1	M6	NA	NA	NA	NA
G20	Allele 1	Auto	3731	3254	1	M6	NA	NA	NA	NA
G21	Heterozygote	Auto	3300	3447	1	M6	NA	NA	NA	NA
G22	Heterozygote	Auto	3258	3393	1	M6	NA	NA	NA	NA
G23	Heterozygote	Auto	3446	3338	1	M6	NA	NA	NA	NA
G24	Heterozygote	Auto	3440	3444	1	M6	NA	NA	NA	NA
H01	Heterozygote	Auto	3179	3315	1	M6	NA	NA	NA	NA
H02	Heterozygote	Auto	3157	3220	1	M6	NA	NA	NA	NA
H03	Allele 2	Auto	2973	3465	1	M6	NA	NA	NA	NA
H04	Heterozygote	Auto	3225	3270	1	M6	NA	NA	NA	NA
H05	Allele 2	Auto	2997	3556	1	M6	NA	NA	NA	NA
H06	Heterozygote	Auto	3255	3365	1	M6	NA	NA	NA	NA
H07	Allele 1	Auto	3575	3242	1	M6	NA	NA	NA	NA
H08	Heterozygote	Auto	3282	3331	1	M6	NA	NA	NA	NA
H09	Allele 1	Auto	3662	3246	1	M6	NA	NA	NA	NA
H10	Allele 2	Auto	3011	3699	1	M6	NA	NA	NA	NA
H11	Allele 2	Auto	2993	3766	1	M6	NA	NA	NA	NA
H12	Heterozygote	Auto	3281	3405	1	M6	NA	NA	NA	NA
H13	Allele 1	Auto	3810	3314	1	M6	NA	NA	NA	NA
H14	Allele 2	Auto	3031	3923	1	M6	NA	NA	NA	NA
H15	Heterozygote	Auto	3277	3356	1	M6	NA	NA	NA	NA
H16	Allele 2	Auto	3006	3589	1	M6	NA	NA	NA	NA
H17	Allele 1	Auto	3730	3310	1	M6	NA	NA	NA	NA
H18	Heterozygote	Auto	3373	3435	1	M6	NA	NA	NA	NA
H19	Heterozygote	Auto	3302	3463	1	M6	NA	NA	NA	NA
H20	Heterozygote	Auto	3332	3402	1	M6	NA	NA	NA	NA
H21	Allele 1	Auto	3872	3307	1	M6	NA	NA	NA	NA
H22	Heterozygote	Auto	3287	3356	1	M6	NA	NA	NA	NA
H23	Allele 2	Auto	3098	3820	1	M6	NA	NA	NA	NA
H24	Undetermined	Auto	3423	3879	1	M6	NA	NA	NA	NA
I01	Allele 1	Auto	3586	3211	1	M6	NA	NA	NA	NA
I02	Allele 1	Auto	3688	3245	1	M6	NA	NA	NA	NA
I03	Allele 1	Auto	3700	3231	1	M6	NA	NA	NA	NA
I04	Allele 1	Auto	3546	3165	1	M6	NA	NA	NA	NA
I05	Heterozygote	Auto	3195	3539	1	M6	NA	NA	NA	NA
I06	Heterozygote	Auto	3256	3300	1	M6	NA	NA	NA	NA
I07	Heterozygote	Auto	3300	3377	1	M6	NA	NA	NA	NA
I08	Heterozygote	Auto	3092	3267	1	M6	NA	NA	NA	NA
I09	Allele 1	Auto	3727	3229	1	M6	NA	NA	NA	NA
I10	Allele 2	Auto	3022	3597	1	M6	NA	NA	NA	NA
I11	Allele 1	Auto	3785	3319	1	M6	NA	NA	NA	NA
I12	Allele 2	Auto	3016	3814	1	M6	NA	NA	NA	NA
I13	Heterozygote	Auto	3312	3278	1	M6	NA	NA	NA	NA
I14	Allele 2	Auto	3009	3742	1	M6	NA	NA	NA	NA
I15	Heterozygote	Auto	3326	3348	1	M6	NA	NA	NA	NA
I16	Heterozygote	Auto	3234	3274	1	M6	NA	NA	NA	NA
I17	Heterozygote	Auto	3308	3302	1	M6	NA	NA	NA	NA
I18	Allele 2	Auto	3033	3577	1	M6	NA	NA	NA	NA
I19	Heterozygote	Auto	3315	3356	1	M6	NA	NA	NA	NA
I20	Heterozygote	Auto	3333	3377	1	M6	NA	NA	NA	NA
I21	Allele 2	Auto	3027	3479	1	M6	NA	NA	NA	NA
I22	Heterozygote	Auto	3319	3334	1	M6	NA	NA	NA	NA
I23	Allele 2	Auto	3068	3714	1	M6	NA	NA	NA	NA
I24	Allele 1	Auto	3866	3229	1	M6	NA	NA	NA	NA
J01	Allele 1	Auto	3644	3247	1	M6	NA	NA	NA	NA
J02	Heterozygote	Auto	3208	3312	1	M6	NA	NA	NA	NA
J03	Heterozygote	Auto	3241	3313	1	M6	NA	NA	NA	NA
J04	Heterozygote	Auto	3217	3312	1	M6	NA	NA	NA	NA
J05	Heterozygote	Auto	3255	3324	1	M6	NA	NA	NA	NA
J06	Allele 2	Auto	2997	3743	1	M6	NA	NA	NA	NA
J07	Allele 2	Auto	2965	3625	1	M6	NA	NA	NA	NA
J08	Allele 2	Auto	2983	3792	1	M6	NA	NA	NA	NA
J09	Allele 1	Auto	3813	3277	1	M6	NA	NA	NA	NA
J10	Allele 1	Auto	3686	3299	1	M6	NA	NA	NA	NA
J11	Heterozygote	Auto	3132	3329	1	M6	NA	NA	NA	NA
J12	Allele 1	Auto	3653	3311	1	M6	NA	NA	NA	NA
J13	Allele 1	Auto	3731	3261	1	M6	NA	NA	NA	NA
J14	Heterozygote	Auto	3218	3383	1	M6	NA	NA	NA	NA
J15	Heterozygote	Auto	3322	3374	1	M6	NA	NA	NA	NA
J16	Heterozygote	Auto	3204	3355	1	M6	NA	NA	NA	NA
J17	Allele 1	Auto	3686	3273	1	M6	NA	NA	NA	NA
J18	Allele 1	Auto	3749	3322	1	M6	NA	NA	NA	NA
J19	Allele 2	Auto	3048	3587	1	M6	NA	NA	NA	NA
J20	Heterozygote	Auto	3290	3423	1	M6	NA	NA	NA	NA
J21	Heterozygote	Auto	3199	3320	1	M6	NA	NA	NA	NA
J22	Heterozygote	Auto	3308	3364	1	M6	NA	NA	NA	NA
J23	Allele 2	Auto	3073	3904	1	M6	NA	NA	NA	NA
J24	Allele 1	Auto	3880	3326	1	M6	NA	NA	NA	NA
K01	Heterozygote	Auto	3260	3333	1	M6	NA	NA	NA	NA
K02	Heterozygote	Auto	3257	3351	1	M6	NA	NA	NA	NA
K03	Heterozygote	Auto	3248	3318	1	M6	NA	NA	NA	NA
K04	Heterozygote	Auto	3223	3501	1	M6	NA	NA	NA	NA
K05	Heterozygote	Auto	3242	3245	1	M6	NA	NA	NA	NA
K06	Heterozygote	Auto	3266	3266	1	M6	NA	NA	NA	NA
K07	Allele 2	Auto	2981	3689	1	M6	NA	NA	NA	NA
K08	Heterozygote	Auto	3233	3353	1	M6	NA	NA	NA	NA
K09	Heterozygote	Auto	3289	3391	1	M6	NA	NA	NA	NA
K10	Heterozygote	Auto	3248	3341	1	M6	NA	NA	NA	NA
K11	Undetermined	Auto	3568	3421	1	M6	NA	NA	NA	NA
K12	Heterozygote	Auto	3328	3410	1	M6	NA	NA	NA	NA
K13	Heterozygote	Auto	3316	3339	1	M6	NA	NA	NA	NA
K14	Allele 1	Auto	3773	3234	1	M6	NA	NA	NA	NA
K15	Heterozygote	Auto	3337	3383	1	M6	NA	NA	NA	NA
K16	Allele 2	Auto	2999	3656	1	M6	NA	NA	NA	NA
K17	Allele 1	Auto	3670	3212	1	M6	NA	NA	NA	NA
K18	Allele 1	Auto	3759	3256	1	M6	NA	NA	NA	NA
K19	Allele 1	Auto	3637	3214	1	M6	NA	NA	NA	NA
K20	Allele 2	Auto	3052	3759	1	M6	NA	NA	NA	NA
K21	Allele 2	Auto	3038	3861	1	M6	NA	NA	NA	NA
K22	Heterozygote	Auto	3342	3386	1	M6	NA	NA	NA	NA
K23	Heterozygote	Auto	3230	3350	1	M6	NA	NA	NA	NA
K24	Allele 2	Auto	3070	3604	1	M6	NA	NA	NA	NA
L01	Allele 2	Auto	3000	3546	1	M6	NA	NA	NA	NA
L02	Allele 2	Auto	2985	3670	1	M6	NA	NA	NA	NA
L03	Heterozygote	Auto	3267	3333	1	M6	NA	NA	NA	NA
L04	Heterozygote	Auto	3195	3269	1	M6	NA	NA	NA	NA
L05	Allele 2	Auto	3017	3594	1	M6	NA	NA	NA	NA
L06	Allele 1	Auto	3638	3250	1	M6	NA	NA	NA	NA
L07	Allele 1	Auto	3665	3282	1	M6	NA	NA	NA	NA
L08	Heterozygote	Auto	3231	3301	1	M6	NA	NA	NA	NA
L09	Heterozygote	Auto	3147	3254	1	M6	NA	NA	NA	NA
L10	Heterozygote	Auto	3261	3366	1	M6	NA	NA	NA	NA
L11	Allele 1	Auto	3576	3246	1	M6	NA	NA	NA	NA
L12	Allele 1	Auto	3657	3248	1	M6	NA	NA	NA	NA
L13	Allele 1	Auto	3771	3297	1	M6	NA	NA	NA	NA
L14	Heterozygote	Auto	3080	3340	1	M6	NA	NA	NA	NA
L15	Heterozygote	Auto	3278	3355	1	M6	NA	NA	NA	NA
L16	Allele 1	Auto	3714	3280	1	M6	NA	NA	NA	NA
L17	Heterozygote	Auto	3245	3343	1	M6	NA	NA	NA	NA
L18	Heterozygote	Auto	3313	3417	1	M6	NA	NA	NA	NA
L19	Heterozygote	Auto	3301	3417	1	M6	NA	NA	NA	NA
L20	Heterozygote	Auto	3304	3441	1	M6	NA	NA	NA	NA
L21	Allele 1	Auto	3718	3202	1	M6	NA	NA	NA	NA
L22	Heterozygote	Auto	3328	3385	1	M6	NA	NA	NA	NA
L23	Heterozygote	Auto	3285	3337	1	M6	NA	NA	NA	NA
L24	Allele 1	Auto	3847	3335	1	M6	NA	NA	NA	NA
M01	Heterozygote	Auto	3251	3368	1	M6	NA	NA	NA	NA
M02	Heterozygote	Auto	3246	3231	1	M6	NA	NA	NA	NA
M03	Allele 2	Auto	2995	3721	1	M6	NA	NA	NA	NA
M04	Heterozygote	Auto	3228	3302	1	M6	NA	NA	NA	NA
M05	Heterozygote	Auto	3244	3304	1	M6	NA	NA	NA	NA
M06	Allele 2	Auto	3017	3709	1	M6	NA	NA	NA	NA
M07	Heterozygote	Auto	3329	3334	1	M6	NA	NA	NA	NA
M08	Heterozygote	Auto	3198	3200	1	M6	NA	NA	NA	NA
M09	Heterozygote	Auto	3340	3349	1	M6	NA	NA	NA	NA
M10	Heterozygote	Auto	3162	3234	1	M6	NA	NA	NA	NA
M11	Allele 2	Auto	3017	3848	1	M6	NA	NA	NA	NA
M12	Allele 2	Auto	3006	3549	1	M6	NA	NA	NA	NA
M13	Heterozygote	Auto	3281	3273	1	M6	NA	NA	NA	NA
M14	Allele 1	Auto	3763	3264	1	M6	NA	NA	NA	NA
M15	Heterozygote	Auto	3290	3261	1	M6	NA	NA	NA	NA
M16	Heterozygote	Auto	3291	3293	1	M6	NA	NA	NA	NA
M17	Allele 1	Auto	3679	3203	1	M6	NA	NA	NA	NA
M18	Heterozygote	Auto	3338	3307	1	M6	NA	NA	NA	NA
M19	Heterozygote	Auto	3332	3367	1	M6	NA	NA	NA	NA
M20	Allele 1	Auto	3685	3237	1	M6	NA	NA	NA	NA
M21	Allele 1	Auto	3740	3295	1	M6	NA	NA	NA	NA
M22	Heterozygote	Auto	3348	3357	1	M6	NA	NA	NA	NA
M23	Allele 2	Auto	3069	3687	1	M6	NA	NA	NA	NA
M24	Allele 1	Auto	3783	3226	1	M6	NA	NA	NA	NA
N01	Heterozygote	Auto	3227	3306	1	M6	NA	NA	NA	NA
N02	Allele 1	Auto	3686	3254	1	M6	NA	NA	NA	NA
N03	Heterozygote	Auto	3193	3325	1	M6	NA	NA	NA	NA
N04	Heterozygote	Auto	3269	3325	1	M6	NA	NA	NA	NA
N05	Heterozygote	Auto	3072	3175	1	M6	NA	NA	NA	NA
N06	Heterozygote	Auto	3273	3348	1	M6	NA	NA	NA	NA
N07	Allele 1	Auto	3750	3308	1	M6	NA	NA	NA	NA
N08	Heterozygote	Auto	3242	3317	1	M6	NA	NA	NA	NA
N09	Heterozygote	Auto	3302	3438	1	M6	NA	NA	NA	NA
N10	Allele 1	Auto	3649	3267	1	M6	NA	NA	NA	NA
N11	Heterozygote	Auto	3248	3383	1	M6	NA	NA	NA	NA
N12	Allele 2	Auto	3015	3607	1	M6	NA	NA	NA	NA
N13	Allele 1	Auto	3680	3269	1	M6	NA	NA	NA	NA
N14	Allele 1	Auto	3753	3285	1	M6	NA	NA	NA	NA
N15	Allele 1	Auto	3869	3336	1	M6	NA	NA	NA	NA
N16	Heterozygote	Auto	3278	3390	1	M6	NA	NA	NA	NA
N17	Heterozygote	Auto	3310	3415	1	M6	NA	NA	NA	NA
N18	Allele 2	Auto	3006	3705	1	M6	NA	NA	NA	NA
N19	Heterozygote	Auto	3252	3406	1	M6	NA	NA	NA	NA
N20	Heterozygote	Auto	3274	3370	1	M6	NA	NA	NA	NA
N21	Allele 1	Auto	3564	3181	1	M6	NA	NA	NA	NA
N22	Heterozygote	Auto	3307	3352	1	M6	NA	NA	NA	NA
N23	Undetermined	Auto	3281	3076	1	M6	NA	NA	NA	NA
N24	Allele 1	Auto	3774	3272	1	M6	NA	NA	NA	NA
O01	Allele 1	Auto	3679	3251	1	M6	NA	NA	NA	NA
O02	Heterozygote	Auto	3291	3316	1	M6	NA	NA	NA	NA
O03	Allele 1	Auto	3669	3242	1	M6	NA	NA	NA	NA
O04	Allele 1	Auto	3598	3188	1	M6	NA	NA	NA	NA
O05	Allele 2	Auto	3010	3551	1	M6	NA	NA	NA	NA
O06	Allele 1	Auto	3566	3155	1	M6	NA	NA	NA	NA
O07	Heterozygote	Auto	3352	3338	1	M6	NA	NA	NA	NA
O08	Allele 1	Auto	3843	3236	1	M6	NA	NA	NA	NA
O09	Allele 1	Auto	3865	3341	1	M6	NA	NA	NA	NA
O10	Allele 1	Auto	3668	3234	1	M6	NA	NA	NA	NA
O11	Allele 1	Auto	3735	3248	1	M6	NA	NA	NA	NA
O12	Allele 1	Auto	3693	3224	1	M6	NA	NA	NA	NA
O13	Allele 2	Auto	3025	3744	1	M6	NA	NA	NA	NA
O14	Allele 1	Auto	3811	3264	1	M6	NA	NA	NA	NA
O15	Heterozygote	Auto	3013	3160	1	M6	NA	NA	NA	NA
O16	Heterozygote	Auto	3320	3274	1	M6	NA	NA	NA	NA
O17	Allele 1	Auto	3509	3248	1	M6	NA	NA	NA	NA
O18	Allele 2	Auto	3069	3783	1	M6	NA	NA	NA	NA
O19	Heterozygote	Auto	3001	3158	1	M6	NA	NA	NA	NA
O20	Heterozygote	Auto	3311	3346	1	M6	NA	NA	NA	NA
O21	Heterozygote	Auto	3030	3205	1	M6	NA	NA	NA	NA
O22	Allele 1	Auto	3734	3278	1	M6	NA	NA	NA	NA
O23	Heterozygote	Auto	3043	3343	1	M6	NA	NA	NA	NA
O24	Heterozygote	Auto	2999	3180	1	M6	NA	NA	NA	NA
P01	Allele 1	Auto	3566	3240	1	M6	NA	NA	NA	NA
P02	Heterozygote	Auto	3259	3317	1	M6	NA	NA	NA	NA
P03	Allele 1	Auto	3519	3261	1	M6	NA	NA	NA	NA
P04	Allele 2	Auto	2999	3630	1	M6	NA	NA	NA	NA
P05	Allele 1	Auto	3599	3254	1	M6	NA	NA	NA	NA
P06	Allele 1	Auto	3696	3260	1	M6	NA	NA	NA	NA
P07	Allele 2	Auto	3038	3579	1	M6	NA	NA	NA	NA
P08	Allele 1	Auto	3714	3309	1	M6	NA	NA	NA	NA
P09	Heterozygote	Auto	3250	3358	1	M6	NA	NA	NA	NA
P10	Heterozygote	Auto	3355	3385	1	M6	NA	NA	NA	NA
P11	Heterozygote	Auto	3269	3348	1	M6	NA	NA	NA	NA
P12	Heterozygote	Auto	3297	3369	1	M6	NA	NA	NA	NA
P13	Allele 1	Auto	3704	3290	1	M6	NA	NA	NA	NA
P14	Allele 1	Auto	3742	3263	1	M6	NA	NA	NA	NA
P15	Allele 2	Auto	3096	3678	1	M6	NA	NA	NA	NA
P16	Heterozygote	Auto	3235	3378	1	M6	NA	NA	NA	NA
P17	Allele 1	Auto	3670	3270	1	M6	NA	NA	NA	NA
P18	Allele 1	Auto	3757	3252	1	M6	NA	NA	NA	NA
P19	Allele 2	Auto	3049	3719	1	M6	NA	NA	NA	NA
P20	Heterozygote	Auto	3148	3204	1	M6	NA	NA	NA	NA
P21	Heterozygote	Auto	3320	3307	1	M6	NA	NA	NA	NA
P22	Allele 2	Auto	3019	3489	1	M6	NA	NA	NA	NA
P23	Allele 1	Auto	3570	3218	1	M6	NA	NA	NA	NA
P24	Heterozygote	Auto	3051	3319	1	M6	NA	NA	NA	NA
A01	Heterozygote	Auto	3111	3459	1	M8	NA	NA	NA	NA
A02	Allele 2	Auto	2961	3946	1	M8	NA	NA	NA	NA
A03	Allele 1	Auto	3679	3293	1	M8	NA	NA	NA	NA
A04	Allele 2	Auto	2993	3918	1	M8	NA	NA	NA	NA
A05	Heterozygote	Auto	3261	3714	1	M8	NA	NA	NA	NA
A06	Allele 1	Auto	3796	3356	1	M8	NA	NA	NA	NA
A07	Allele 2	Auto	3013	3989	1	M8	NA	NA	NA	NA
A08	Heterozygote	Auto	3439	3910	1	M8	NA	NA	NA	NA
A09	Allele 2	Auto	3073	4194	1	M8	NA	NA	NA	NA
A10	Heterozygote	Auto	3312	3770	1	M8	NA	NA	NA	NA
A11	Allele 1	Auto	3961	3522	1	M8	NA	NA	NA	NA
A12	Heterozygote	Auto	3434	3954	1	M8	NA	NA	NA	NA
A13	Heterozygote	Auto	3377	3823	1	M8	NA	NA	NA	NA
A14	Allele 2	Auto	3110	4091	1	M8	NA	NA	NA	NA
A15	Allele 1	Auto	3920	3486	1	M8	NA	NA	NA	NA
A16	Allele 1	Auto	3789	3342	1	M8	NA	NA	NA	NA
A17	Allele 1	Auto	3957	3462	1	M8	NA	NA	NA	NA
A18	Allele 2	Auto	3064	3941	1	M8	NA	NA	NA	NA
A19	Allele 2	Auto	3071	4065	1	M8	NA	NA	NA	NA
A20	Heterozygote	Auto	3289	3695	1	M8	NA	NA	NA	NA
A21	Allele 2	Auto	3001	3961	1	M8	NA	NA	NA	NA
A22	Heterozygote	Auto	3208	3609	1	M8	NA	NA	NA	NA
A23	Heterozygote	Auto	3196	3679	1	M8	NA	NA	NA	NA
A24	Heterozygote	Auto	3243	3558	1	M8	NA	NA	NA	NA
B01	Heterozygote	Auto	3230	3569	1	M8	NA	NA	NA	NA
B02	Heterozygote	Auto	3275	3644	1	M8	NA	NA	NA	NA
B03	Allele 1	Auto	3709	3315	1	M8	NA	NA	NA	NA
B04	Allele 2	Auto	3081	3947	1	M8	NA	NA	NA	NA
B05	Allele 1	Auto	3743	3334	1	M8	NA	NA	NA	NA
B06	Allele 2	Auto	3081	4080	1	M8	NA	NA	NA	NA
B07	Allele 1	Auto	3827	3374	1	M8	NA	NA	NA	NA
B08	Heterozygote	Auto	3338	3656	1	M8	NA	NA	NA	NA
B09	Allele 1	Auto	3958	3384	1	M8	NA	NA	NA	NA
B10	Allele 1	Auto	3865	3360	1	M8	NA	NA	NA	NA
B11	Allele 2	Auto	3118	4041	1	M8	NA	NA	NA	NA
B12	Allele 1	Auto	3999	3468	1	M8	NA	NA	NA	NA
B13	Allele 2	Auto	3083	3968	1	M8	NA	NA	NA	NA
B14	Heterozygote	Auto	3501	3811	1	M8	NA	NA	NA	NA
B15	Allele 1	Auto	3833	3334	1	M8	NA	NA	NA	NA
B16	Heterozygote	Auto	3447	3707	1	M8	NA	NA	NA	NA
B17	Heterozygote	Auto	3339	3688	1	M8	NA	NA	NA	NA
B18	Allele 2	Auto	3113	4067	1	M8	NA	NA	NA	NA
B19	Heterozygote	Auto	3484	3843	1	M8	NA	NA	NA	NA
B20	Heterozygote	Auto	3227	3722	1	M8	NA	NA	NA	NA
B21	Allele 1	Auto	3915	3337	1	M8	NA	NA	NA	NA
B22	Heterozygote	Auto	3414	3758	1	M8	NA	NA	NA	NA
B23	Allele 2	Auto	3015	3900	1	M8	NA	NA	NA	NA
B24	Heterozygote	Auto	3319	3594	1	M8	NA	NA	NA	NA
C01	Allele 1	Auto	3792	3313	1	M8	NA	NA	NA	NA
C02	Heterozygote	Auto	3319	3664	1	M8	NA	NA	NA	NA
C03	Heterozygote	Auto	3279	3723	1	M8	NA	NA	NA	NA
C04	Heterozygote	Auto	3392	3662	1	M8	NA	NA	NA	NA
C05	Heterozygote	Auto	3312	3718	1	M8	NA	NA	NA	NA
C06	Heterozygote	Auto	3452	3829	1	M8	NA	NA	NA	NA
C07	Allele 2	Auto	3053	3927	1	M8	NA	NA	NA	NA
C08	Heterozygote	Auto	3420	3742	1	M8	NA	NA	NA	NA
C09	Heterozygote	Auto	3399	3774	1	M8	NA	NA	NA	NA
C10	Allele 1	Auto	4029	3395	1	M8	NA	NA	NA	NA
C11	Allele 2	Auto	3095	4067	1	M8	NA	NA	NA	NA
C12	Heterozygote	Auto	3341	3708	1	M8	NA	NA	NA	NA
C13	Heterozygote	Auto	3387	3763	1	M8	NA	NA	NA	NA
C14	Heterozygote	Auto	3453	3797	1	M8	NA	NA	NA	NA
C15	Heterozygote	Auto	3399	3718	1	M8	NA	NA	NA	NA
C16	Allele 2	Auto	3123	4028	1	M8	NA	NA	NA	NA
C17	Heterozygote	Auto	3513	3873	1	M8	NA	NA	NA	NA
C18	Heterozygote	Auto	3508	3801	1	M8	NA	NA	NA	NA
C19	Heterozygote	Auto	3457	3759	1	M8	NA	NA	NA	NA
C20	Allele 1	Auto	4033	3397	1	M8	NA	NA	NA	NA
C21	Allele 2	Auto	3113	4038	1	M8	NA	NA	NA	NA
C22	No Call	Auto	3082	3319	1	M8	NA	NA	NA	NA
C23	Allele 2	Auto	3148	4156	1	M8	NA	NA	NA	NA
C24	Allele 1	Auto	4091	3379	1	M8	NA	NA	NA	NA
D01	Heterozygote	Auto	3216	3596	1	M8	NA	NA	NA	NA
D02	Allele 1	Auto	3653	3326	1	M8	NA	NA	NA	NA
D03	Heterozygote	Auto	3336	3585	1	M8	NA	NA	NA	NA
D04	Heterozygote	Auto	3215	3559	1	M8	NA	NA	NA	NA
D05	Allele 2	Auto	3075	4065	1	M8	NA	NA	NA	NA
D06	Heterozygote	Auto	3406	3681	1	M8	NA	NA	NA	NA
D07	Heterozygote	Auto	3403	3705	1	M8	NA	NA	NA	NA
D08	Allele 1	Auto	3932	3363	1	M8	NA	NA	NA	NA
D09	Heterozygote	Auto	3377	3716	1	M8	NA	NA	NA	NA
D10	Allele 1	Auto	3799	3374	1	M8	NA	NA	NA	NA
D11	Allele 1	Auto	3898	3377	1	M8	NA	NA	NA	NA
D12	Allele 1	Auto	3951	3412	1	M8	NA	NA	NA	NA
D13	Heterozygote	Auto	3346	3746	1	M8	NA	NA	NA	NA
D14	Heterozygote	Auto	3364	3766	1	M8	NA	NA	NA	NA
D15	Allele 2	Auto	3077	3981	1	M8	NA	NA	NA	NA
D16	Heterozygote	Auto	3391	3706	1	M8	NA	NA	NA	NA
D17	Allele 1	Auto	3717	3282	1	M8	NA	NA	NA	NA
D18	Allele 2	Auto	3143	3998	1	M8	NA	NA	NA	NA
D19	Heterozygote	Auto	3453	3813	1	M8	NA	NA	NA	NA
D20	Allele 2	Auto	3104	4020	1	M8	NA	NA	NA	NA
D21	Allele 1	Auto	3891	3282	1	M8	NA	NA	NA	NA
D22	Allele 2	Auto	3102	3928	1	M8	NA	NA	NA	NA
D23	Heterozygote	Auto	3308	3601	1	M8	NA	NA	NA	NA
D24	Allele 1	Auto	3857	3312	1	M8	NA	NA	NA	NA
E01	Allele 1	Auto	3772	3266	1	M8	NA	NA	NA	NA
E02	Allele 1	Auto	3820	3260	1	M8	NA	NA	NA	NA
E03	Allele 1	Auto	3845	3263	1	M8	NA	NA	NA	NA
E04	Heterozygote	Auto	3308	3581	1	M8	NA	NA	NA	NA
E05	Allele 2	Auto	3035	3828	1	M8	NA	NA	NA	NA
E06	Allele 1	Auto	3833	3266	1	M8	NA	NA	NA	NA
E07	Heterozygote	Auto	3375	3705	1	M8	NA	NA	NA	NA
E08	Heterozygote	Auto	3329	3658	1	M8	NA	NA	NA	NA
E09	Heterozygote	Auto	3329	3685	1	M8	NA	NA	NA	NA
E10	Allele 2	Auto	3021	3796	1	M8	NA	NA	NA	NA
E11	Heterozygote	Auto	3329	3675	1	M8	NA	NA	NA	NA
E12	Allele 2	Auto	3067	4067	1	M8	NA	NA	NA	NA
E13	No Call	Auto	3055	3267	1	M8	NA	NA	NA	NA
E14	Allele 2	Auto	3059	3875	1	M8	NA	NA	NA	NA
E15	Heterozygote	Auto	3411	3804	1	M8	NA	NA	NA	NA
E16	Heterozygote	Auto	3389	3727	1	M8	NA	NA	NA	NA
E17	Heterozygote	Auto	3436	3776	1	M8	NA	NA	NA	NA
E18	Heterozygote	Auto	3363	3658	1	M8	NA	NA	NA	NA
E19	Allele 1	Auto	3886	3277	1	M8	NA	NA	NA	NA
E20	Heterozygote	Auto	3457	3740	1	M8	NA	NA	NA	NA
E21	Heterozygote	Auto	3383	3714	1	M8	NA	NA	NA	NA
E22	Allele 2	Auto	3113	3982	1	M8	NA	NA	NA	NA
E23	Heterozygote	Auto	3310	3682	1	M8	NA	NA	NA	NA
E24	Heterozygote	Auto	3505	3769	1	M8	NA	NA	NA	NA
F01	Allele 2	Auto	3004	3964	1	M8	NA	NA	NA	NA
F02	Allele 1	Auto	3753	3228	1	M8	NA	NA	NA	NA
F03	Allele 1	Auto	3772	3215	1	M8	NA	NA	NA	NA
F04	Allele 2	Auto	3006	3798	1	M8	NA	NA	NA	NA
F05	Allele 1	Auto	3770	3232	1	M8	NA	NA	NA	NA
F06	Heterozygote	Auto	3305	3591	1	M8	NA	NA	NA	NA
F07	Heterozygote	Auto	3309	3617	1	M8	NA	NA	NA	NA
F08	Heterozygote	Auto	3382	3663	1	M8	NA	NA	NA	NA
F09	Allele 2	Auto	2995	3744	1	M8	NA	NA	NA	NA
F10	Allele 1	Auto	3845	3330	1	M8	NA	NA	NA	NA
F11	Heterozygote	Auto	3322	3669	1	M8	NA	NA	NA	NA
F12	Heterozygote	Auto	3274	3618	1	M8	NA	NA	NA	NA
F13	Allele 2	Auto	3045	3965	1	M8	NA	NA	NA	NA
F14	Allele 1	Auto	3905	3353	1	M8	NA	NA	NA	NA
F15	Allele 1	Auto	3943	3340	1	M8	NA	NA	NA	NA
F16	Heterozygote	Auto	3446	3669	1	M8	NA	NA	NA	NA
F17	Allele 1	Auto	3739	3281	1	M8	NA	NA	NA	NA
F18	Allele 2	Auto	3080	4019	1	M8	NA	NA	NA	NA
F19	No Call	Auto	3059	3276	1	M8	NA	NA	NA	NA
F20	Heterozygote	Auto	3295	3505	1	M8	NA	NA	NA	NA
F21	Allele 2	Auto	3062	4034	1	M8	NA	NA	NA	NA
F22	Allele 1	Auto	3488	3155	1	M8	NA	NA	NA	NA
F23	Heterozygote	Auto	3467	3756	1	M8	NA	NA	NA	NA
F24	Allele 2	Auto	3130	3951	1	M8	NA	NA	NA	NA
G01	Heterozygote	Auto	3332	3677	1	M8	NA	NA	NA	NA
G02	Allele 1	Auto	3741	3243	1	M8	NA	NA	NA	NA
G03	No Call	Auto	3121	3171	1	M8	NA	NA	NA	NA
G04	No Call	Auto	3029	3321	1	M8	NA	NA	NA	NA
G05	Allele 2	Auto	2977	3797	1	M8	NA	NA	NA	NA
G06	Heterozygote	Auto	3350	3613	1	M8	NA	NA	NA	NA
G07	Allele 2	Auto	3001	3812	1	M8	NA	NA	NA	NA
G08	Allele 1	Auto	3710	3288	1	M8	NA	NA	NA	NA
G09	Allele 2	Auto	3016	3887	1	M8	NA	NA	NA	NA
G10	Heterozygote	Auto	3289	3571	1	M8	NA	NA	NA	NA
G11	Heterozygote	Auto	3354	3652	1	M8	NA	NA	NA	NA
G12	Heterozygote	Auto	3360	3676	1	M8	NA	NA	NA	NA
G13	Heterozygote	Auto	3298	3582	1	M8	NA	NA	NA	NA
G14	Heterozygote	Auto	3235	3587	1	M8	NA	NA	NA	NA
G15	Heterozygote	Auto	3369	3675	1	M8	NA	NA	NA	NA
G16	Heterozygote	Auto	3271	3539	1	M8	NA	NA	NA	NA
G17	Allele 2	Auto	3071	3883	1	M8	NA	NA	NA	NA
G18	Allele 1	Auto	3648	3205	1	M8	NA	NA	NA	NA
G19	Allele 1	Auto	3772	3265	1	M8	NA	NA	NA	NA
G20	Allele 2	Auto	3006	3840	1	M8	NA	NA	NA	NA
G21	Heterozygote	Auto	3357	3763	1	M8	NA	NA	NA	NA
G22	Heterozygote	Auto	3269	3612	1	M8	NA	NA	NA	NA
G23	Heterozygote	Auto	3328	3515	1	M8	NA	NA	NA	NA
G24	Heterozygote	Auto	3482	3785	1	M8	NA	NA	NA	NA
H01	Heterozygote	Auto	3279	3557	1	M8	NA	NA	NA	NA
H02	Heterozygote	Auto	3198	3481	1	M8	NA	NA	NA	NA
H03	Allele 1	Auto	3741	3208	1	M8	NA	NA	NA	NA
H04	Heterozygote	Auto	3261	3526	1	M8	NA	NA	NA	NA
H05	Allele 1	Auto	3734	3210	1	M8	NA	NA	NA	NA
H06	Heterozygote	Auto	3329	3596	1	M8	NA	NA	NA	NA
H07	Allele 2	Auto	3031	3991	1	M8	NA	NA	NA	NA
H08	Heterozygote	Auto	3311	3581	1	M8	NA	NA	NA	NA
H09	Allele 2	Auto	3037	3884	1	M8	NA	NA	NA	NA
H10	Allele 1	Auto	3710	3285	1	M8	NA	NA	NA	NA
H11	Allele 1	Auto	3731	3282	1	M8	NA	NA	NA	NA
H12	Heterozygote	Auto	3298	3656	1	M8	NA	NA	NA	NA
H13	Allele 2	Auto	3068	3997	1	M8	NA	NA	NA	NA
H14	Allele 1	Auto	3811	3299	1	M8	NA	NA	NA	NA
H15	Heterozygote	Auto	3415	3761	1	M8	NA	NA	NA	NA
H16	Allele 1	Auto	3748	3280	1	M8	NA	NA	NA	NA
H17	Allele 2	Auto	3042	3969	1	M8	NA	NA	NA	NA
H18	Heterozygote	Auto	3388	3666	1	M8	NA	NA	NA	NA
H19	Heterozygote	Auto	3240	3611	1	M8	NA	NA	NA	NA
H20	Heterozygote	Auto	3254	3679	1	M8	NA	NA	NA	NA
H21	Allele 2	Auto	3031	3874	1	M8	NA	NA	NA	NA
H22	Heterozygote	Auto	3153	3537	1	M8	NA	NA	NA	NA
H23	Allele 1	Auto	4037	3346	1	M8	NA	NA	NA	NA
H24	Heterozygote	Auto	3400	3713	1	M8	NA	NA	NA	NA
I01	Allele 2	Auto	2953	3853	1	M8	NA	NA	NA	NA
I02	Allele 2	Auto	2976	3836	1	M8	NA	NA	NA	NA
I03	Allele 2	Auto	2995	3772	1	M8	NA	NA	NA	NA
I04	Allele 2	Auto	2945	3713	1	M8	NA	NA	NA	NA
I05	Allele 1	Auto	3599	3189	1	M8	NA	NA	NA	NA
I06	Heterozygote	Auto	3325	3558	1	M8	NA	NA	NA	NA
I07	Heterozygote	Auto	3306	3544	1	M8	NA	NA	NA	NA
I08	Heterozygote	Auto	3313	3589	1	M8	NA	NA	NA	NA
I09	Allele 2	Auto	2972	3721	1	M8	NA	NA	NA	NA
I10	Allele 1	Auto	3752	3256	1	M8	NA	NA	NA	NA
I11	Allele 2	Auto	3062	3973	1	M8	NA	NA	NA	NA
I12	Allele 1	Auto	3884	3305	1	M8	NA	NA	NA	NA
I13	Heterozygote	Auto	3346	3566	1	M8	NA	NA	NA	NA
I14	Allele 1	Auto	3859	3274	1	M8	NA	NA	NA	NA
I15	Heterozygote	Auto	3434	3702	1	M8	NA	NA	NA	NA
I16	Heterozygote	Auto	3302	3537	1	M8	NA	NA	NA	NA
I17	Heterozygote	Auto	3366	3414	1	M8	NA	NA	NA	NA
I18	Allele 1	Auto	3744	3193	1	M8	NA	NA	NA	NA
I19	Heterozygote	Auto	3257	3582	1	M8	NA	NA	NA	NA
I20	Heterozygote	Auto	3302	3613	1	M8	NA	NA	NA	NA
I21	Allele 1	Auto	3709	3304	1	M8	NA	NA	NA	NA
I22	Heterozygote	Auto	3309	3592	1	M8	NA	NA	NA	NA
I23	Allele 1	Auto	3821	3257	1	M8	NA	NA	NA	NA
I24	Allele 2	Auto	3057	3825	1	M8	NA	NA	NA	NA
J01	Allele 2	Auto	2931	3713	1	M8	NA	NA	NA	NA
J02	Heterozygote	Auto	3258	3582	1	M8	NA	NA	NA	NA
J03	Heterozygote	Auto	3240	3559	1	M8	NA	NA	NA	NA
J04	Undetermined	Auto	3151	3395	1	M8	NA	NA	NA	NA
J05	Heterozygote	Auto	3306	3571	1	M8	NA	NA	NA	NA
J06	Allele 1	Auto	3563	3215	1	M8	NA	NA	NA	NA
J07	Allele 1	Auto	3818	3286	1	M8	NA	NA	NA	NA
J08	Allele 1	Auto	3779	3286	1	M8	NA	NA	NA	NA
J09	No Call	Auto	2979	3371	1	M8	NA	NA	NA	NA
J10	Allele 2	Auto	2920	3648	1	M8	NA	NA	NA	NA
J11	No Call	Auto	3043	3338	1	M8	NA	NA	NA	NA
J12	Allele 2	Auto	3014	3882	1	M8	NA	NA	NA	NA
J13	Allele 2	Auto	2929	3522	1	M8	NA	NA	NA	NA
J14	Heterozygote	Auto	3375	3670	1	M8	NA	NA	NA	NA
J15	Heterozygote	Auto	3336	3661	1	M8	NA	NA	NA	NA
J16	Heterozygote	Auto	3219	3481	1	M8	NA	NA	NA	NA
J17	Allele 2	Auto	2991	3863	1	M8	NA	NA	NA	NA
J18	Allele 2	Auto	3043	3972	1	M8	NA	NA	NA	NA
J19	Allele 1	Auto	3612	3333	1	M8	NA	NA	NA	NA
J20	Heterozygote	Auto	3334	3686	1	M8	NA	NA	NA	NA
J21	Heterozygote	Auto	3344	3647	1	M8	NA	NA	NA	NA
J22	Heterozygote	Auto	3363	3651	1	M8	NA	NA	NA	NA
J23	Allele 1	Auto	3623	3167	1	M8	NA	NA	NA	NA
J24	Allele 2	Auto	3061	3912	1	M8	NA	NA	NA	NA
K01	Heterozygote	Auto	3163	3520	1	M8	NA	NA	NA	NA
K02	Heterozygote	Auto	3224	3548	1	M8	NA	NA	NA	NA
K03	Heterozygote	Auto	3247	3620	1	M8	NA	NA	NA	NA
K04	Heterozygote	Auto	3258	3526	1	M8	NA	NA	NA	NA
K05	Heterozygote	Auto	3234	3460	1	M8	NA	NA	NA	NA
K06	Heterozygote	Auto	3274	3500	1	M8	NA	NA	NA	NA
K07	Allele 1	Auto	3624	3195	1	M8	NA	NA	NA	NA
K08	Heterozygote	Auto	3293	3537	1	M8	NA	NA	NA	NA
K09	Heterozygote	Auto	3225	3570	1	M8	NA	NA	NA	NA
K10	Heterozygote	Auto	3329	3623	1	M8	NA	NA	NA	NA
K11	Heterozygote	Auto	3300	3603	1	M8	NA	NA	NA	NA
K12	Heterozygote	Auto	3336	3628	1	M8	NA	NA	NA	NA
K13	Heterozygote	Auto	3332	3581	1	M8	NA	NA	NA	NA
K14	Allele 2	Auto	2996	3796	1	M8	NA	NA	NA	NA
K15	Heterozygote	Auto	3337	3608	1	M8	NA	NA	NA	NA
K16	Allele 1	Auto	3730	3180	1	M8	NA	NA	NA	NA
K17	Allele 2	Auto	2993	3706	1	M8	NA	NA	NA	NA
K18	Allele 2	Auto	3005	3788	1	M8	NA	NA	NA	NA
K19	Allele 2	Auto	2962	3656	1	M8	NA	NA	NA	NA
K20	Allele 1	Auto	3784	3260	1	M8	NA	NA	NA	NA
K21	Allele 1	Auto	3737	3287	1	M8	NA	NA	NA	NA
K22	Heterozygote	Auto	3412	3722	1	M8	NA	NA	NA	NA
K23	Heterozygote	Auto	3421	3729	1	M8	NA	NA	NA	NA
K24	Allele 1	Auto	4029	3330	1	M8	NA	NA	NA	NA
L01	Allele 1	Auto	3729	3214	1	M8	NA	NA	NA	NA
L02	Allele 1	Auto	3594	3186	1	M8	NA	NA	NA	NA
L03	Heterozygote	Auto	3291	3573	1	M8	NA	NA	NA	NA
L04	Heterozygote	Auto	3154	3539	1	M8	NA	NA	NA	NA
L05	Allele 1	Auto	3569	3190	1	M8	NA	NA	NA	NA
L06	Allele 2	Auto	2974	3730	1	M8	NA	NA	NA	NA
L07	Allele 2	Auto	2986	3859	1	M8	NA	NA	NA	NA
L08	Heterozygote	Auto	3221	3537	1	M8	NA	NA	NA	NA
L09	Heterozygote	Auto	3273	3536	1	M8	NA	NA	NA	NA
L10	Heterozygote	Auto	3204	3640	1	M8	NA	NA	NA	NA
L11	Allele 2	Auto	2971	3904	1	M8	NA	NA	NA	NA
L12	Allele 2	Auto	2958	3909	1	M8	NA	NA	NA	NA
L13	Allele 2	Auto	3000	3890	1	M8	NA	NA	NA	NA
L14	Heterozygote	Auto	3301	3602	1	M8	NA	NA	NA	NA
L15	Heterozygote	Auto	3285	3605	1	M8	NA	NA	NA	NA
L16	Allele 2	Auto	3026	3883	1	M8	NA	NA	NA	NA
L17	Heterozygote	Auto	3282	3578	1	M8	NA	NA	NA	NA
L18	Heterozygote	Auto	3294	3717	1	M8	NA	NA	NA	NA
L19	Heterozygote	Auto	3281	3629	1	M8	NA	NA	NA	NA
L20	Heterozygote	Auto	3291	3665	1	M8	NA	NA	NA	NA
L21	Allele 2	Auto	2971	3781	1	M8	NA	NA	NA	NA
L22	Heterozygote	Auto	3349	3649	1	M8	NA	NA	NA	NA
L23	Heterozygote	Auto	3453	3728	1	M8	NA	NA	NA	NA
L24	Allele 2	Auto	3054	4063	1	M8	NA	NA	NA	NA
M01	Heterozygote	Auto	3202	3511	1	M8	NA	NA	NA	NA
M02	Heterozygote	Auto	3271	3541	1	M8	NA	NA	NA	NA
M03	Allele 1	Auto	3766	3224	1	M8	NA	NA	NA	NA
M04	Heterozygote	Auto	3241	3544	1	M8	NA	NA	NA	NA
M05	Heterozygote	Auto	3265	3582	1	M8	NA	NA	NA	NA
M06	Allele 1	Auto	3834	3268	1	M8	NA	NA	NA	NA
M07	Heterozygote	Auto	3349	3621	1	M8	NA	NA	NA	NA
M08	Heterozygote	Auto	3336	3575	1	M8	NA	NA	NA	NA
M09	Heterozygote	Auto	3375	3643	1	M8	NA	NA	NA	NA
M10	Heterozygote	Auto	3201	3488	1	M8	NA	NA	NA	NA
M11	Allele 1	Auto	3889	3293	1	M8	NA	NA	NA	NA
M12	Allele 1	Auto	3751	3214	1	M8	NA	NA	NA	NA
M13	Heterozygote	Auto	3271	3525	1	M8	NA	NA	NA	NA
M14	Allele 2	Auto	3021	3866	1	M8	NA	NA	NA	NA
M15	Heterozygote	Auto	3338	3546	1	M8	NA	NA	NA	NA
M16	Heterozygote	Auto	3342	3603	1	M8	NA	NA	NA	NA
M17	Allele 2	Auto	3023	3867	1	M8	NA	NA	NA	NA
M18	Heterozygote	Auto	3353	3571	1	M8	NA	NA	NA	NA
M19	Heterozygote	Auto	3326	3613	1	M8	NA	NA	NA	NA
M20	Allele 2	Auto	3021	3978	1	M8	NA	NA	NA	NA
M21	Heterozygote	Auto	3218	3556	1	M8	NA	NA	NA	NA
M22	Heterozygote	Auto	3348	3635	1	M8	NA	NA	NA	NA
M23	Allele 1	Auto	3715	3235	1	M8	NA	NA	NA	NA
M24	Allele 2	Auto	3053	4130	1	M8	NA	NA	NA	NA
N01	Heterozygote	Auto	3252	3591	1	M8	NA	NA	NA	NA
N02	Allele 2	Auto	2991	3892	1	M8	NA	NA	NA	NA
N03	Heterozygote	Auto	3256	3625	1	M8	NA	NA	NA	NA
N04	Heterozygote	Auto	3311	3639	1	M8	NA	NA	NA	NA
N05	Heterozygote	Auto	3298	3679	1	M8	NA	NA	NA	NA
N06	Heterozygote	Auto	3184	3459	1	M8	NA	NA	NA	NA
N07	Allele 2	Auto	3038	3834	1	M8	NA	NA	NA	NA
N08	Heterozygote	Auto	3282	3564	1	M8	NA	NA	NA	NA
N09	Allele 1	Auto	3850	3326	1	M8	NA	NA	NA	NA
N10	Allele 2	Auto	2967	3875	1	M8	NA	NA	NA	NA
N11	Heterozygote	Auto	3330	3663	1	M8	NA	NA	NA	NA
N12	Allele 1	Auto	3523	3240	1	M8	NA	NA	NA	NA
N13	Allele 2	Auto	2967	3827	1	M8	NA	NA	NA	NA
N14	Allele 2	Auto	3014	3965	1	M8	NA	NA	NA	NA
N15	Allele 2	Auto	3002	3901	1	M8	NA	NA	NA	NA
N16	Heterozygote	Auto	3366	3665	1	M8	NA	NA	NA	NA
N17	Heterozygote	Auto	3335	3736	1	M8	NA	NA	NA	NA
N18	Allele 1	Auto	3832	3312	1	M8	NA	NA	NA	NA
N19	Heterozygote	Auto	3311	3671	1	M8	NA	NA	NA	NA
N20	Heterozygote	Auto	3259	3706	1	M8	NA	NA	NA	NA
N21	Allele 2	Auto	2966	3642	1	M8	NA	NA	NA	NA
N22	Heterozygote	Auto	3364	3648	1	M8	NA	NA	NA	NA
N23	Allele 2	Auto	3028	3967	1	M8	NA	NA	NA	NA
N24	No Call	Auto	2885	3189	1	M8	NA	NA	NA	NA
O01	Heterozygote	Auto	3222	3565	1	M8	NA	NA	NA	NA
O02	Heterozygote	Auto	3286	3643	1	M8	NA	NA	NA	NA
O03	Allele 2	Auto	2983	3930	1	M8	NA	NA	NA	NA
O04	Allele 2	Auto	2957	3837	1	M8	NA	NA	NA	NA
O05	Allele 1	Auto	3713	3212	1	M8	NA	NA	NA	NA
O06	Allele 2	Auto	2941	3710	1	M8	NA	NA	NA	NA
O07	Heterozygote	Auto	3343	3584	1	M8	NA	NA	NA	NA
O08	Allele 2	Auto	3094	3793	1	M8	NA	NA	NA	NA
O09	Allele 2	Auto	3037	3947	1	M8	NA	NA	NA	NA
O10	Allele 2	Auto	3035	3944	1	M8	NA	NA	NA	NA
O11	Allele 2	Auto	3009	3991	1	M8	NA	NA	NA	NA
O12	Allele 2	Auto	2982	3794	1	M8	NA	NA	NA	NA
O13	Allele 1	Auto	3657	3212	1	M8	NA	NA	NA	NA
O14	Allele 2	Auto	3045	3813	1	M8	NA	NA	NA	NA
O15	No Call	Auto	2998	3154	1	M8	NA	NA	NA	NA
O16	Heterozygote	Auto	3369	3624	1	M8	NA	NA	NA	NA
O17	Heterozygote	Auto	3157	3718	1	M8	NA	NA	NA	NA
O18	Allele 1	Auto	3606	3192	1	M8	NA	NA	NA	NA
O19	No Call	Auto	2966	3139	1	M8	NA	NA	NA	NA
O20	Heterozygote	Auto	3301	3661	1	M8	NA	NA	NA	NA
O21	No Call	Auto	2845	2963	1	M8	NA	NA	NA	NA
O22	Allele 2	Auto	2966	3922	1	M8	NA	NA	NA	NA
O23	No Call	Auto	3088	3293	1	M8	NA	NA	NA	NA
O24	No Call	Auto	2909	3133	1	M8	NA	NA	NA	NA
P01	Allele 2	Auto	2840	3638	1	M8	NA	NA	NA	NA
P02	Heterozygote	Auto	3170	3527	1	M8	NA	NA	NA	NA
P03	Allele 2	Auto	2917	3679	1	M8	NA	NA	NA	NA
P04	Undetermined	Auto	3255	3127	1	M8	NA	NA	NA	NA
P05	Allele 2	Auto	2970	3677	1	M8	NA	NA	NA	NA
P06	Allele 2	Auto	2990	3832	1	M8	NA	NA	NA	NA
P07	Allele 1	Auto	3627	3253	1	M8	NA	NA	NA	NA
P08	Allele 2	Auto	2977	3822	1	M8	NA	NA	NA	NA
P09	Heterozygote	Auto	3323	3711	1	M8	NA	NA	NA	NA
P10	Heterozygote	Auto	3175	3548	1	M8	NA	NA	NA	NA
P11	Heterozygote	Auto	3229	3597	1	M8	NA	NA	NA	NA
P12	Heterozygote	Auto	3315	3727	1	M8	NA	NA	NA	NA
P13	Allele 2	Auto	3003	3912	1	M8	NA	NA	NA	NA
P14	Allele 2	Auto	2996	3850	1	M8	NA	NA	NA	NA
P15	Allele 1	Auto	3890	3320	1	M8	NA	NA	NA	NA
P16	Heterozygote	Auto	3374	3515	1	M8	NA	NA	NA	NA
P17	Allele 2	Auto	2987	3907	1	M8	NA	NA	NA	NA
P18	Allele 2	Auto	2963	3900	1	M8	NA	NA	NA	NA
P19	Allele 1	Auto	3893	3327	1	M8	NA	NA	NA	NA
P20	No Call	Auto	2985	3318	1	M8	NA	NA	NA	NA
P21	Heterozygote	Auto	3222	3505	1	M8	NA	NA	NA	NA
P22	Allele 1	Auto	3634	3108	1	M8	NA	NA	NA	NA
P23	No Call	Auto	2956	3199	1	M8	NA	NA	NA	NA
P24	No Call	Auto	2890	3190	1	M8	NA	NA	NA	NA
A01	Allele 2	Auto	2948	3755	2	M1	NA	NA	NA	NA
A02	Heterozygote	Auto	3462	3688	2	M1	NA	NA	NA	NA
A03	Heterozygote	Auto	3526	3742	2	M1	NA	NA	NA	NA
A04	Heterozygote	Auto	3527	3706	2	M1	NA	NA	NA	NA
A05	Allele 1	Auto	4021	3415	2	M1	NA	NA	NA	NA
A06	Allele 2	Auto	3067	3846	2	M1	NA	NA	NA	NA
A07	Heterozygote	Auto	3529	3742	2	M1	NA	NA	NA	NA
A08	Heterozygote	Auto	3501	3830	2	M1	NA	NA	NA	NA
A09	Heterozygote	Auto	3698	3942	2	M1	NA	NA	NA	NA
A10	Allele 1	Auto	3958	3474	2	M1	NA	NA	NA	NA
A11	Heterozygote	Auto	3645	3875	2	M1	NA	NA	NA	NA
A12	Allele 2	Manual	3194	4332	2	M1	NA	NA	NA	NA
A13	Heterozygote	Auto	3542	3798	2	M1	NA	NA	NA	NA
A14	Allele 1	Auto	3827	3362	2	M1	NA	NA	NA	NA
A15	Heterozygote	Auto	3725	3962	2	M1	NA	NA	NA	NA
A16	Allele 2	Auto	3098	3481	2	M1	NA	NA	NA	NA
A17	Allele 2	Auto	3138	4089	2	M1	NA	NA	NA	NA
A18	Allele 1	Auto	3871	3330	2	M1	NA	NA	NA	NA
A19	Allele 1	Auto	4021	3440	2	M1	NA	NA	NA	NA
A20	Heterozygote	Auto	3469	3714	2	M1	NA	NA	NA	NA
A21	Heterozygote	Auto	3533	3861	2	M1	NA	NA	NA	NA
A22	Allele 2	Auto	3046	3940	2	M1	NA	NA	NA	NA
A23	Allele 2	Auto	3052	4063	2	M1	NA	NA	NA	NA
B01	Heterozygote	Auto	3430	3526	2	M1	NA	NA	NA	NA
B02	Heterozygote	Auto	3506	3736	2	M1	NA	NA	NA	NA
B03	Allele 1	Auto	3989	3386	2	M1	NA	NA	NA	NA
B04	Heterozygote	Auto	3551	3729	2	M1	NA	NA	NA	NA
B05	Allele 2	Auto	3030	3822	2	M1	NA	NA	NA	NA
B06	Heterozygote	Auto	3626	3818	2	M1	NA	NA	NA	NA
B07	Heterozygote	Auto	3601	3855	2	M1	NA	NA	NA	NA
B08	Allele 1	Auto	3961	3395	2	M1	NA	NA	NA	NA
B09	Heterozygote	Auto	3380	3687	2	M1	NA	NA	NA	NA
B10	Heterozygote	Auto	3576	3762	2	M1	NA	NA	NA	NA
B11	Undetermined	Auto	3109	3366	2	M1	NA	NA	NA	NA
B12	Heterozygote	Auto	3699	3926	2	M1	NA	NA	NA	NA
B13	Heterozygote	Auto	3398	3694	2	M1	NA	NA	NA	NA
B14	Heterozygote	Auto	3709	3918	2	M1	NA	NA	NA	NA
B15	Allele 1	Auto	3612	3272	2	M1	NA	NA	NA	NA
B16	Allele 2	Auto	3128	3970	2	M1	NA	NA	NA	NA
B17	Allele 2	Auto	3077	3921	2	M1	NA	NA	NA	NA
B18	Allele 1	Auto	3911	3395	2	M1	NA	NA	NA	NA
B19	Heterozygote	Auto	3604	3810	2	M1	NA	NA	NA	NA
B20	Allele 1	Auto	3813	3376	2	M1	NA	NA	NA	NA
B21	Heterozygote	Auto	3546	3679	2	M1	NA	NA	NA	NA
B22	Allele 1	Auto	4506	3588	2	M1	NA	NA	NA	NA
B23	Allele 2	Auto	3110	3992	2	M1	NA	NA	NA	NA
B24	Allele 2	Auto	3112	3839	2	M1	NA	NA	NA	NA
C01	Heterozygote	Auto	3519	3791	2	M1	NA	NA	NA	NA
C02	Heterozygote	Auto	3348	3611	2	M1	NA	NA	NA	NA
C03	Allele 2	Auto	3117	4105	2	M1	NA	NA	NA	NA
C04	Heterozygote	Auto	3473	3628	2	M1	NA	NA	NA	NA
C05	Allele 2	Auto	3103	4016	2	M1	NA	NA	NA	NA
C06	Heterozygote	Auto	3663	3850	2	M1	NA	NA	NA	NA
C07	Heterozygote	Auto	3586	3727	2	M1	NA	NA	NA	NA
C08	Allele 1	Auto	3786	3356	2	M1	NA	NA	NA	NA
C09	Heterozygote	Auto	3611	3783	2	M1	NA	NA	NA	NA
C10	Heterozygote	Auto	3558	3805	2	M1	NA	NA	NA	NA
C11	Allele 2	Auto	3131	4154	2	M1	NA	NA	NA	NA
C12	Heterozygote	Auto	3666	3843	2	M1	NA	NA	NA	NA
C13	Heterozygote	Auto	3714	3838	2	M1	NA	NA	NA	NA
C14	Heterozygote	Auto	3618	3825	2	M1	NA	NA	NA	NA
C15	Allele 2	Auto	3079	3975	2	M1	NA	NA	NA	NA
C16	Heterozygote	Auto	3381	3609	2	M1	NA	NA	NA	NA
C17	Heterozygote	Auto	3555	3741	2	M1	NA	NA	NA	NA
C18	Heterozygote	Auto	3348	3595	2	M1	NA	NA	NA	NA
C19	Allele 1	Auto	3962	3375	2	M1	NA	NA	NA	NA
C20	Heterozygote	Auto	3584	3748	2	M1	NA	NA	NA	NA
C21	Heterozygote	Auto	3608	3795	2	M1	NA	NA	NA	NA
C22	Allele 2	Auto	3157	4054	2	M1	NA	NA	NA	NA
C23	Heterozygote	Auto	3442	3747	2	M1	NA	NA	NA	NA
C24	Allele 2	Auto	3171	4023	2	M1	NA	NA	NA	NA
D01	Allele 1	Auto	3795	3281	2	M1	NA	NA	NA	NA
D02	Allele 1	Auto	3932	3367	2	M1	NA	NA	NA	NA
D03	Allele 1	Auto	3900	3296	2	M1	NA	NA	NA	NA
D04	Heterozygote	Auto	3552	3760	2	M1	NA	NA	NA	NA
D05	Allele 2	Auto	3069	3808	2	M1	NA	NA	NA	NA
D06	Heterozygote	Auto	3546	3724	2	M1	NA	NA	NA	NA
D07	Heterozygote	Auto	3621	3804	2	M1	NA	NA	NA	NA
D08	Allele 2	Auto	3102	4060	2	M1	NA	NA	NA	NA
D09	Allele 1	Auto	4000	3403	2	M1	NA	NA	NA	NA
D10	Allele 2	Auto	3084	3995	2	M1	NA	NA	NA	NA
D11	Heterozygote	Auto	3385	3684	2	M1	NA	NA	NA	NA
D12	Allele 2	Auto	3130	4074	2	M1	NA	NA	NA	NA
D13	Heterozygote	Auto	3401	3723	2	M1	NA	NA	NA	NA
D14	Allele 1	Auto	3873	3370	2	M1	NA	NA	NA	NA
D15	Allele 1	Auto	3946	3353	2	M1	NA	NA	NA	NA
D16	Heterozygote	Auto	3513	3706	2	M1	NA	NA	NA	NA
D17	Heterozygote	Auto	3321	3871	2	M1	NA	NA	NA	NA
D18	Heterozygote	Auto	3531	3709	2	M1	NA	NA	NA	NA
D19	Heterozygote	Auto	3718	3887	2	M1	NA	NA	NA	NA
D20	Allele 2	Auto	3164	4043	2	M1	NA	NA	NA	NA
D21	Allele 2	Auto	3163	3959	2	M1	NA	NA	NA	NA
D22	Allele 1	Auto	4712	3639	2	M1	NA	NA	NA	NA
D23	Allele 1	Auto	3923	3291	2	M1	NA	NA	NA	NA
D24	Heterozygote	Auto	3631	3767	2	M1	NA	NA	NA	NA
E01	Allele 1	Auto	3801	3269	2	M1	NA	NA	NA	NA
E02	Heterozygote	Auto	3516	3652	2	M1	NA	NA	NA	NA
E03	Heterozygote	Auto	3531	3665	2	M1	NA	NA	NA	NA
E04	Heterozygote	Auto	3618	3749	2	M1	NA	NA	NA	NA
E05	Allele 1	Auto	3929	3353	2	M1	NA	NA	NA	NA
E06	Heterozygote	Auto	3408	3546	2	M1	NA	NA	NA	NA
E07	Heterozygote	Auto	3443	3598	2	M1	NA	NA	NA	NA
E08	Allele 2	Auto	3008	3874	2	M1	NA	NA	NA	NA
E09	Heterozygote	Auto	3442	3559	2	M1	NA	NA	NA	NA
E10	Heterozygote	Auto	3351	3602	2	M1	NA	NA	NA	NA
E11	Heterozygote	Auto	3579	3674	2	M1	NA	NA	NA	NA
E12	Heterozygote	Auto	3301	3572	2	M1	NA	NA	NA	NA
E13	Allele 2	Auto	3079	4033	2	M1	NA	NA	NA	NA
E14	Allele 2	Auto	3081	4001	2	M1	NA	NA	NA	NA
E15	Allele 1	Auto	4058	3377	2	M1	NA	NA	NA	NA
E16	Allele 1	Auto	3782	3268	2	M1	NA	NA	NA	NA
E17	Allele 2	Auto	3087	3990	2	M1	NA	NA	NA	NA
E18	No Call	Auto	3091	3277	2	M1	NA	NA	NA	NA
E19	Allele 1	Auto	3943	3309	2	M1	NA	NA	NA	NA
E20	Allele 2	Auto	3199	4132	2	M1	NA	NA	NA	NA
E21	Allele 1	Auto	3862	3317	2	M1	NA	NA	NA	NA
E22	No Call	Auto	3120	3261	2	M1	NA	NA	NA	NA
E23	Heterozygote	Auto	3659	3739	2	M1	NA	NA	NA	NA
E24	Heterozygote	Auto	3686	3692	2	M1	NA	NA	NA	NA
F01	Allele 2	Auto	2981	3959	2	M1	NA	NA	NA	NA
F02	Heterozygote	Auto	3462	3601	2	M1	NA	NA	NA	NA
F03	Heterozygote	Auto	3342	3545	2	M1	NA	NA	NA	NA
F04	Allele 1	Auto	3684	3200	2	M1	NA	NA	NA	NA
F05	Allele 1	Auto	3601	3192	2	M1	NA	NA	NA	NA
F06	Heterozygote	Auto	3506	3646	2	M1	NA	NA	NA	NA
F07	Allele 1	Auto	3645	3228	2	M1	NA	NA	NA	NA
F08	Allele 1	Auto	3667	3240	2	M1	NA	NA	NA	NA
F09	Allele 2	Auto	3002	3780	2	M1	NA	NA	NA	NA
F10	Heterozygote	Auto	3425	3641	2	M1	NA	NA	NA	NA
F11	Heterozygote	Auto	3579	3797	2	M1	NA	NA	NA	NA
F12	Allele 1	Auto	3924	3327	2	M1	NA	NA	NA	NA
F13	Heterozygote	Auto	3507	3707	2	M1	NA	NA	NA	NA
F14	Allele 1	Auto	3749	3299	2	M1	NA	NA	NA	NA
F15	Allele 1	Auto	3797	3291	2	M1	NA	NA	NA	NA
F16	Allele 1	Auto	3940	3316	2	M1	NA	NA	NA	NA
F17	No Call	Auto	3020	3272	2	M1	NA	NA	NA	NA
F18	Allele 2	Auto	3069	4006	2	M1	NA	NA	NA	NA
F19	Allele 1	Auto	3744	3275	2	M1	NA	NA	NA	NA
F20	Heterozygote	Auto	3413	3612	2	M1	NA	NA	NA	NA
F21	Allele 1	Auto	3850	3274	2	M1	NA	NA	NA	NA
F22	Heterozygote	Manual	3879	4074	2	M1	NA	NA	NA	NA
F23	Allele 2	Auto	3097	3505	2	M1	NA	NA	NA	NA
F24	No Call	Auto	2974	2969	2	M1	NA	NA	NA	NA
G01	Allele 2	Auto	3012	3957	2	M1	NA	NA	NA	NA
G02	Heterozygote	Auto	3382	3632	2	M1	NA	NA	NA	NA
G03	Allele 2	Auto	3031	3937	2	M1	NA	NA	NA	NA
G04	Allele 1	Auto	3905	3287	2	M1	NA	NA	NA	NA
G05	No Call	Auto	3038	3279	2	M1	NA	NA	NA	NA
G06	Allele 1	Auto	3904	3268	2	M1	NA	NA	NA	NA
G07	Allele 2	Auto	2967	3695	2	M1	NA	NA	NA	NA
G08	Heterozygote	Auto	3455	3645	2	M1	NA	NA	NA	NA
G09	Heterozygote	Auto	3509	3682	2	M1	NA	NA	NA	NA
G10	Allele 1	Auto	3756	3212	2	M1	NA	NA	NA	NA
G11	Allele 1	Auto	3940	3325	2	M1	NA	NA	NA	NA
G12	Heterozygote	Auto	3465	3626	2	M1	NA	NA	NA	NA
G13	Allele 1	Auto	3853	3266	2	M1	NA	NA	NA	NA
G14	No Call	Auto	2976	3157	2	M1	NA	NA	NA	NA
G15	Allele 1	Auto	3912	3311	2	M1	NA	NA	NA	NA
G16	Allele 1	Auto	3818	3236	2	M1	NA	NA	NA	NA
G17	Allele 2	Auto	3072	3884	2	M1	NA	NA	NA	NA
G18	Allele 2	Auto	3012	3795	2	M1	NA	NA	NA	NA
G19	Allele 1	Auto	3895	3303	2	M1	NA	NA	NA	NA
G20	Allele 1	Auto	3583	3196	2	M1	NA	NA	NA	NA
G21	Heterozygote	Auto	3392	3695	2	M1	NA	NA	NA	NA
G22	Allele 2	Auto	3068	3771	2	M1	NA	NA	NA	NA
G23	Heterozygote	Auto	3656	3730	2	M1	NA	NA	NA	NA
G24	Heterozygote	Auto	3478	3474	2	M1	NA	NA	NA	NA
H01	Allele 1	Auto	3772	3247	2	M1	NA	NA	NA	NA
H02	Allele 1	Auto	3655	3188	2	M1	NA	NA	NA	NA
H03	Heterozygote	Auto	3332	3477	2	M1	NA	NA	NA	NA
H04	Allele 2	Auto	3006	3916	2	M1	NA	NA	NA	NA
H05	Heterozygote	Auto	3414	3580	2	M1	NA	NA	NA	NA
H06	Heterozygote	Auto	3357	3615	2	M1	NA	NA	NA	NA
H07	Allele 1	Auto	3860	3302	2	M1	NA	NA	NA	NA
H08	Heterozygote	Auto	3220	3525	2	M1	NA	NA	NA	NA
H09	Heterozygote	Auto	3327	3546	2	M1	NA	NA	NA	NA
H10	Allele 1	Auto	3825	3321	2	M1	NA	NA	NA	NA
H11	Heterozygote	Auto	3383	3653	2	M1	NA	NA	NA	NA
H12	Heterozygote	Auto	3395	3629	2	M1	NA	NA	NA	NA
H13	Allele 2	Auto	3029	3845	2	M1	NA	NA	NA	NA
H14	Heterozygote	Auto	3450	3732	2	M1	NA	NA	NA	NA
H15	Allele 1	Auto	3844	3306	2	M1	NA	NA	NA	NA
H16	Allele 1	Auto	3818	3283	2	M1	NA	NA	NA	NA
H17	Heterozygote	Auto	3331	3534	2	M1	NA	NA	NA	NA
H18	Heterozygote	Auto	3524	3754	2	M1	NA	NA	NA	NA
H19	Heterozygote	Auto	3323	3640	2	M1	NA	NA	NA	NA
H20	Heterozygote	Auto	3491	3679	2	M1	NA	NA	NA	NA
H21	Heterozygote	Auto	3501	3623	2	M1	NA	NA	NA	NA
H22	Allele 1	Auto	4617	3584	2	M1	NA	NA	NA	NA
H23	Allele 1	Auto	3718	3251	2	M1	NA	NA	NA	NA
H24	Allele 1	Auto	3773	3267	2	M1	NA	NA	NA	NA
I01	Allele 2	Auto	2989	3944	2	M1	NA	NA	NA	NA
I02	Heterozygote	Auto	3327	3475	2	M1	NA	NA	NA	NA
I03	Heterozygote	Auto	3401	3591	2	M1	NA	NA	NA	NA
I04	No Call	Auto	2999	3238	2	M1	NA	NA	NA	NA
I05	Allele 1	Auto	3888	3264	2	M1	NA	NA	NA	NA
I06	Allele 2	Auto	2994	3793	2	M1	NA	NA	NA	NA
I07	Heterozygote	Auto	3486	3622	2	M1	NA	NA	NA	NA
I08	Heterozygote	Auto	3395	3449	2	M1	NA	NA	NA	NA
I09	No Call	Auto	2997	3224	2	M1	NA	NA	NA	NA
I10	Allele 1	Auto	3319	3200	2	M1	NA	NA	NA	NA
I11	Heterozygote	Auto	3552	3714	2	M1	NA	NA	NA	NA
I12	Heterozygote	Auto	3302	3603	2	M1	NA	NA	NA	NA
I13	Heterozygote	Auto	3502	3565	2	M1	NA	NA	NA	NA
I14	Allele 2	Auto	3043	3846	2	M1	NA	NA	NA	NA
I15	Heterozygote	Auto	3415	3578	2	M1	NA	NA	NA	NA
I16	No Call	Auto	2987	3200	2	M1	NA	NA	NA	NA
I17	Heterozygote	Auto	3515	3700	2	M1	NA	NA	NA	NA
I18	Heterozygote	Auto	3478	3536	2	M1	NA	NA	NA	NA
I19	Allele 1	Auto	4009	3304	2	M1	NA	NA	NA	NA
I20	Heterozygote	Auto	3485	3601	2	M1	NA	NA	NA	NA
I21	Allele 1	Auto	3840	3322	2	M1	NA	NA	NA	NA
I22	Allele 1	Auto	3868	3295	2	M1	NA	NA	NA	NA
I23	Heterozygote	Auto	3566	3709	2	M1	NA	NA	NA	NA
I24	Allele 1	Auto	3962	3267	2	M1	NA	NA	NA	NA
J01	Allele 1	Auto	3804	3254	2	M1	NA	NA	NA	NA
J02	Allele 1	Auto	3727	3234	2	M1	NA	NA	NA	NA
J03	Heterozygote	Auto	3389	3510	2	M1	NA	NA	NA	NA
J04	Allele 1	Auto	3599	3174	2	M1	NA	NA	NA	NA
J05	Allele 1	Auto	3737	3219	2	M1	NA	NA	NA	NA
J06	Allele 2	Auto	2958	3857	2	M1	NA	NA	NA	NA
J07	Allele 2	Auto	2943	3681	2	M1	NA	NA	NA	NA
J08	Heterozygote	Auto	3425	3644	2	M1	NA	NA	NA	NA
J09	Heterozygote	Auto	3469	3721	2	M1	NA	NA	NA	NA
J10	Heterozygote	Auto	3336	3592	2	M1	NA	NA	NA	NA
J11	Heterozygote	Auto	3385	3641	2	M1	NA	NA	NA	NA
J12	Heterozygote	Auto	3450	3672	2	M1	NA	NA	NA	NA
J13	Heterozygote	Auto	3473	3687	2	M1	NA	NA	NA	NA
J14	Allele 2	Auto	3045	3898	2	M1	NA	NA	NA	NA
J15	Heterozygote	Auto	3422	3671	2	M1	NA	NA	NA	NA
J16	Heterozygote	Auto	3498	3678	2	M1	NA	NA	NA	NA
J17	Heterozygote	Auto	3312	3610	2	M1	NA	NA	NA	NA
J18	Heterozygote	Auto	3461	3673	2	M1	NA	NA	NA	NA
J19	Allele 1	Auto	3952	3369	2	M1	NA	NA	NA	NA
J20	Heterozygote	Auto	3480	3679	2	M1	NA	NA	NA	NA
J21	Allele 1	Auto	3644	3216	2	M1	NA	NA	NA	NA
J22	Allele 2	Manual	3164	4627	2	M1	NA	NA	NA	NA
J23	Heterozygote	Auto	3694	3846	2	M1	NA	NA	NA	NA
J24	Allele 1	Auto	4077	3369	2	M1	NA	NA	NA	NA
K01	Allele 1	Auto	3787	3239	2	M1	NA	NA	NA	NA
K02	Allele 2	Auto	2999	3905	2	M1	NA	NA	NA	NA
K03	Heterozygote	Auto	3504	3712	2	M1	NA	NA	NA	NA
K04	Heterozygote	Auto	3151	3454	2	M1	NA	NA	NA	NA
K05	Allele 2	Auto	2958	3799	2	M1	NA	NA	NA	NA
K06	Allele 1	Auto	3719	3217	2	M1	NA	NA	NA	NA
K07	Allele 1	Auto	3586	3179	2	M1	NA	NA	NA	NA
K08	Undetermined	Auto	3507	3400	2	M1	NA	NA	NA	NA
K09	Allele 1	Auto	3894	3294	2	M1	NA	NA	NA	NA
K10	Heterozygote	Auto	3428	3437	2	M1	NA	NA	NA	NA
K11	Heterozygote	Auto	3544	3793	2	M1	NA	NA	NA	NA
K12	Heterozygote	Auto	3197	3474	2	M1	NA	NA	NA	NA
K13	Heterozygote	Auto	3254	3498	2	M1	NA	NA	NA	NA
K14	No Call	Auto	2768	3350	2	M1	NA	NA	NA	NA
K15	Heterozygote	Auto	3566	3715	2	M1	NA	NA	NA	NA
K16	Allele 2	Auto	3014	3664	2	M1	NA	NA	NA	NA
K17	Heterozygote	Auto	3443	3567	2	M1	NA	NA	NA	NA
K18	Allele 2	Auto	3022	3571	2	M1	NA	NA	NA	NA
K19	Allele 2	Auto	3005	3877	2	M1	NA	NA	NA	NA
K20	Heterozygote	Auto	3464	3613	2	M1	NA	NA	NA	NA
K21	Allele 2	Auto	3038	3900	2	M1	NA	NA	NA	NA
K22	Heterozygote	Auto	3508	3749	2	M1	NA	NA	NA	NA
K23	Heterozygote	Auto	3543	3696	2	M1	NA	NA	NA	NA
K24	Allele 1	Auto	4107	3331	2	M1	NA	NA	NA	NA
L01	Heterozygote	Auto	3315	3569	2	M1	NA	NA	NA	NA
L02	Allele 2	Auto	2951	3631	2	M1	NA	NA	NA	NA
L03	Allele 1	Auto	3722	3229	2	M1	NA	NA	NA	NA
L04	Allele 1	Auto	3718	3219	2	M1	NA	NA	NA	NA
L05	Allele 1	Auto	3613	3187	2	M1	NA	NA	NA	NA
L06	Allele 2	Auto	2985	3803	2	M1	NA	NA	NA	NA
L07	Allele 2	Auto	2979	3654	2	M1	NA	NA	NA	NA
L08	Heterozygote	Auto	3432	3676	2	M1	NA	NA	NA	NA
L09	Allele 1	Auto	3691	3233	2	M1	NA	NA	NA	NA
L10	Heterozygote	Auto	3481	3754	2	M1	NA	NA	NA	NA
L11	Heterozygote	Auto	3335	3521	2	M1	NA	NA	NA	NA
L12	Heterozygote	Auto	3355	3568	2	M1	NA	NA	NA	NA
L13	Allele 1	Auto	3780	3271	2	M1	NA	NA	NA	NA
L14	Heterozygote	Auto	3366	3544	2	M1	NA	NA	NA	NA
L15	Heterozygote	Auto	3200	3493	2	M1	NA	NA	NA	NA
L16	Heterozygote	Auto	3430	3581	2	M1	NA	NA	NA	NA
L17	Allele 1	Auto	3806	3277	2	M1	NA	NA	NA	NA
L18	Allele 2	Auto	3029	3990	2	M1	NA	NA	NA	NA
L19	Allele 2	Auto	3048	3887	2	M1	NA	NA	NA	NA
L20	Heterozygote	Auto	3332	3546	2	M1	NA	NA	NA	NA
L21	Heterozygote	Auto	3255	3451	2	M1	NA	NA	NA	NA
L22	Heterozygote	Auto	3824	3977	2	M1	NA	NA	NA	NA
L23	Heterozygote	Auto	3291	3477	2	M1	NA	NA	NA	NA
L24	Heterozygote	Auto	3686	3834	2	M1	NA	NA	NA	NA
M01	Heterozygote	Auto	3334	3558	2	M1	NA	NA	NA	NA
M02	Heterozygote	Auto	3387	3560	2	M1	NA	NA	NA	NA
M03	Allele 1	Auto	3951	3322	2	M1	NA	NA	NA	NA
M04	Allele 2	Auto	2975	3762	2	M1	NA	NA	NA	NA
M05	Allele 2	Auto	2969	3674	2	M1	NA	NA	NA	NA
M06	Allele 2	Auto	3003	3672	2	M1	NA	NA	NA	NA
M07	Allele 1	Auto	3751	3253	2	M1	NA	NA	NA	NA
M08	Heterozygote	Auto	3467	3491	2	M1	NA	NA	NA	NA
M09	Heterozygote	Auto	3516	3643	2	M1	NA	NA	NA	NA
M10	Heterozygote	Auto	3338	3496	2	M1	NA	NA	NA	NA
M11	Allele 2	Auto	3019	3834	2	M1	NA	NA	NA	NA
M12	Allele 1	Auto	3842	3262	2	M1	NA	NA	NA	NA
M13	No Call	Auto	2986	3235	2	M1	NA	NA	NA	NA
M14	Heterozygote	Auto	3503	3684	2	M1	NA	NA	NA	NA
M15	Allele 2	Auto	3007	3810	2	M1	NA	NA	NA	NA
M16	Heterozygote	Auto	3522	3663	2	M1	NA	NA	NA	NA
M17	Heterozygote	Auto	3399	3502	2	M1	NA	NA	NA	NA
M18	Allele 1	Auto	3885	3274	2	M1	NA	NA	NA	NA
M19	Allele 2	Auto	3056	3789	2	M1	NA	NA	NA	NA
M20	Heterozygote	Auto	3481	3631	2	M1	NA	NA	NA	NA
M21	Allele 1	Auto	3860	3300	2	M1	NA	NA	NA	NA
M22	Heterozygote	Auto	3430	3629	2	M1	NA	NA	NA	NA
M23	Allele 2	Auto	3063	3990	2	M1	NA	NA	NA	NA
M24	Allele 1	Auto	3926	3256	2	M1	NA	NA	NA	NA
N01	Heterozygote	Auto	3277	3529	2	M1	NA	NA	NA	NA
N02	Allele 1	Auto	3594	3194	2	M1	NA	NA	NA	NA
N03	Allele 2	Auto	3026	3957	2	M1	NA	NA	NA	NA
N04	Heterozygote	Auto	3409	3612	2	M1	NA	NA	NA	NA
N05	Allele 1	Auto	3630	3227	2	M1	NA	NA	NA	NA
N06	Allele 1	Auto	3779	3249	2	M1	NA	NA	NA	NA
N07	Heterozygote	Auto	3474	3585	2	M1	NA	NA	NA	NA
N08	Allele 2	Auto	3032	3807	2	M1	NA	NA	NA	NA
N09	Allele 2	Auto	3084	3760	2	M1	NA	NA	NA	NA
N10	Allele 2	Auto	3002	3841	2	M1	NA	NA	NA	NA
N11	Allele 1	Auto	3885	3323	2	M1	NA	NA	NA	NA
N12	Heterozygote	Auto	3435	3600	2	M1	NA	NA	NA	NA
N13	Allele 2	Auto	3010	3840	2	M1	NA	NA	NA	NA
N14	Heterozygote	Auto	3467	3663	2	M1	NA	NA	NA	NA
N15	Allele 2	Auto	2981	3722	2	M1	NA	NA	NA	NA
N16	Allele 1	Auto	3884	3312	2	M1	NA	NA	NA	NA
N17	Heterozygote	Auto	3474	3704	2	M1	NA	NA	NA	NA
N18	Heterozygote	Auto	3477	3702	2	M1	NA	NA	NA	NA
N19	Allele 1	Auto	3858	3333	2	M1	NA	NA	NA	NA
N20	Heterozygote	Auto	3400	3582	2	M1	NA	NA	NA	NA
N21	Allele 1	Auto	3697	3175	2	M1	NA	NA	NA	NA
N22	Allele 1	Auto	4352	3441	2	M1	NA	NA	NA	NA
N23	Allele 2	Auto	3028	3708	2	M1	NA	NA	NA	NA
N24	Allele 2	Auto	3092	3954	2	M1	NA	NA	NA	NA
O01	Allele 2	Auto	3070	3959	2	M1	NA	NA	NA	NA
O02	No Call	Auto	2971	3235	2	M1	NA	NA	NA	NA
O03	Heterozygote	Auto	3488	3680	2	M1	NA	NA	NA	NA
O04	Heterozygote	Auto	3367	3486	2	M1	NA	NA	NA	NA
O05	Heterozygote	Auto	3411	3543	2	M1	NA	NA	NA	NA
O06	Heterozygote	Auto	3363	3500	2	M1	NA	NA	NA	NA
O07	Heterozygote	Auto	3336	3436	2	M1	NA	NA	NA	NA
O08	Heterozygote	Auto	3519	3552	2	M1	NA	NA	NA	NA
O09	Heterozygote	Auto	3645	3820	2	M1	NA	NA	NA	NA
O10	Allele 2	Auto	3074	3857	2	M1	NA	NA	NA	NA
O11	Heterozygote	Auto	3371	3525	2	M1	NA	NA	NA	NA
O12	Allele 1	Auto	3777	3200	2	M1	NA	NA	NA	NA
O13	Heterozygote	Auto	3454	3609	2	M1	NA	NA	NA	NA
O14	Allele 1	Auto	3974	3290	2	M1	NA	NA	NA	NA
O15	No Call	Auto	3033	3162	2	M1	NA	NA	NA	NA
O16	Heterozygote	Auto	3560	3641	2	M1	NA	NA	NA	NA
O17	Heterozygote	Auto	3507	3613	2	M1	NA	NA	NA	NA
O18	Allele 2	Auto	3036	3826	2	M1	NA	NA	NA	NA
O19	Heterozygote	Auto	3348	3426	2	M1	NA	NA	NA	NA
O20	Heterozygote	Auto	3351	3477	2	M1	NA	NA	NA	NA
O21	Heterozygote	Auto	3526	3671	2	M1	NA	NA	NA	NA
O22	Allele 1	Auto	4038	3343	2	M1	NA	NA	NA	NA
O23	No Call	Auto	3059	3236	2	M1	NA	NA	NA	NA
O24	No Call	Auto	3039	3219	2	M1	NA	NA	NA	NA
P01	Heterozygote	Auto	3377	3617	2	M1	NA	NA	NA	NA
P02	Allele 1	Auto	3583	3215	2	M1	NA	NA	NA	NA
P03	Heterozygote	Auto	3276	3477	2	M1	NA	NA	NA	NA
P04	Allele 2	Auto	3038	3928	2	M1	NA	NA	NA	NA
P05	Allele 2	Auto	3027	3734	2	M1	NA	NA	NA	NA
P06	Allele 1	Auto	3667	3209	2	M1	NA	NA	NA	NA
P07	Allele 1	Auto	3741	3265	2	M1	NA	NA	NA	NA
P08	Allele 1	Auto	3817	3316	2	M1	NA	NA	NA	NA
P09	Allele 1	Auto	3829	3323	2	M1	NA	NA	NA	NA
P10	Heterozygote	Auto	3485	3651	2	M1	NA	NA	NA	NA
P11	Heterozygote	Auto	3426	3649	2	M1	NA	NA	NA	NA
P12	Heterozygote	Auto	3502	3678	2	M1	NA	NA	NA	NA
P13	Heterozygote	Auto	3461	3628	2	M1	NA	NA	NA	NA
P14	Heterozygote	Auto	3507	3601	2	M1	NA	NA	NA	NA
P15	Allele 2	Auto	3059	3793	2	M1	NA	NA	NA	NA
P16	No Call	Auto	2892	2941	2	M1	NA	NA	NA	NA
P17	Heterozygote	Auto	3383	3561	2	M1	NA	NA	NA	NA
P18	Allele 1	Auto	3916	3288	2	M1	NA	NA	NA	NA
P19	Heterozygote	Auto	3421	3642	2	M1	NA	NA	NA	NA
P20	Heterozygote	Auto	3459	3599	2	M1	NA	NA	NA	NA
P21	Allele 1	Auto	3654	3147	2	M1	NA	NA	NA	NA
P22	Allele 2	Auto	3067	4007	2	M1	NA	NA	NA	NA
P23	No Call	Auto	3090	3272	2	M1	NA	NA	NA	NA
P24	No Call	Auto	3077	3224	2	M1	NA	NA	NA	NA
A01	Allele 2	Auto	3647	3178	2	M2	Heterozygote	1	NA	NA
A02	Heterozygote	Auto	3442	3435	2	M2	Heterozygote	3	NA	NA
A03	Heterozygote	Auto	3429	3427	2	M2	Heterozygote	3	NA	NA
A04	Heterozygote	Auto	3529	3401	2	M2	Heterozygote	3	NA	NA
A05	Allele 1	Auto	2995	3804	2	M2	Allele 1	4	NA	NA
A06	Allele 2	Auto	3802	3365	2	M2	Heterozygote	1	NA	NA
A07	Heterozygote	Auto	3681	3571	2	M2	Heterozygote	3	NA	NA
A08	Heterozygote	Auto	3325	3455	2	M2	Heterozygote	2	NA	NA
A09	Heterozygote	Auto	3741	3626	2	M2	Heterozygote	3	NA	NA
A10	Allele 1	Auto	3071	4030	2	M2	Allele 1	4	NA	NA
A11	Heterozygote	Auto	3493	3587	2	M2	Heterozygote	3	NA	NA
A12	Allele 2	Auto	4015	3535	2	M2	Heterozygote	1	NA	NA
A13	Heterozygote	Auto	3551	3549	2	M2	Heterozygote	3	NA	NA
A14	Allele 1	Auto	3074	3820	2	M2	Allele 1	4	NA	NA
A15	Heterozygote	Auto	3800	3658	2	M2	Heterozygote	3	NA	NA
A16	Allele 2	Auto	3845	3359	2	M2	Heterozygote	1	NA	NA
A17	Allele 2	Auto	3782	3415	2	M2	Heterozygote	1	NA	NA
A18	Allele 1	Auto	3110	3855	2	M2	Allele 1	4	NA	NA
A19	Allele 1	Auto	3125	4013	2	M2	Allele 1	4	NA	NA
A20	Heterozygote	Auto	3400	3371	2	M2	Heterozygote	2	NA	NA
A21	Heterozygote	Auto	3591	3588	2	M2	Heterozygote	3	NA	NA
A22	Allele 2	Auto	3748	3297	2	M2	Heterozygote	1	NA	NA
A23	Allele 2	Auto	3777	3367	2	M2	Heterozygote	1	NA	NA
B01	Heterozygote	Auto	3500	3331	2	M2	Heterozygote	3	NA	NA
B02	Heterozygote	Auto	3498	3444	2	M2	Heterozygote	3	NA	NA
B03	Allele 1	Auto	3080	3821	2	M2	Allele 1	4	NA	NA
B04	Heterozygote	Auto	3687	3496	2	M2	Heterozygote	3	NA	NA
B05	Allele 2	Auto	3839	3355	2	M2	Heterozygote	1	NA	NA
B06	Heterozygote	Auto	3657	3485	2	M2	Heterozygote	3	NA	NA
B07	Heterozygote	Auto	3559	3554	2	M2	Heterozygote	3	NA	NA
B08	Allele 1	Auto	3065	3858	2	M2	Allele 1	4	NA	NA
B09	Heterozygote	Auto	3524	3507	2	M2	Heterozygote	3	NA	NA
B10	Heterozygote	Auto	3668	3505	2	M2	Heterozygote	3	NA	NA
B11	Heterozygote	Auto	3710	3563	2	M2	Heterozygote	3	NA	NA
B12	Heterozygote	Auto	3719	3658	2	M2	Heterozygote	3	NA	NA
B13	Heterozygote	Auto	3735	3604	2	M2	Heterozygote	3	NA	NA
B14	Heterozygote	Auto	3723	3632	2	M2	Heterozygote	3	NA	NA
B15	Allele 1	Auto	3042	3816	2	M2	Allele 1	4	NA	NA
B16	Allele 2	Auto	3887	3351	2	M2	Heterozygote	1	NA	NA
B17	Allele 2	Auto	3886	3365	2	M2	Heterozygote	1	NA	NA
B18	Allele 1	Auto	3113	3809	2	M2	Allele 1	4	NA	NA
B19	Heterozygote	Auto	3749	3581	2	M2	Heterozygote	3	NA	NA
B20	Allele 1	Auto	3088	3788	2	M2	Allele 1	4	NA	NA
B21	Heterozygote	Auto	3664	3403	2	M2	Heterozygote	3	NA	NA
B22	Allele 1	Auto	3131	3793	2	M2	Allele 1	4	NA	NA
B23	Allele 2	Auto	3851	3305	2	M2	Heterozygote	1	NA	NA
B24	Allele 2	Auto	3748	3274	2	M2	Heterozygote	1	NA	NA
C01	Heterozygote	Auto	3549	3479	2	M2	Heterozygote	3	NA	NA
C02	Heterozygote	Auto	3460	3433	2	M2	Heterozygote	3	NA	NA
C03	Allele 2	Auto	3835	3305	2	M2	Heterozygote	1	NA	NA
C04	Heterozygote	Auto	3622	3415	2	M2	Heterozygote	3	NA	NA
C05	Allele 2	Auto	3971	3355	2	M2	Heterozygote	1	NA	NA
C06	Heterozygote	Auto	3719	3545	2	M2	Heterozygote	3	NA	NA
C07	Heterozygote	Auto	3653	3509	2	M2	Heterozygote	3	NA	NA
C08	Allele 1	Auto	3088	3968	2	M2	Allele 1	4	NA	NA
C09	Heterozygote	Auto	3701	3507	2	M2	Heterozygote	3	NA	NA
C10	Heterozygote	Auto	3667	3539	2	M2	Heterozygote	3	NA	NA
C11	Allele 2	Auto	3974	3422	2	M2	Heterozygote	1	NA	NA
C12	Heterozygote	Auto	3717	3560	2	M2	Heterozygote	3	NA	NA
C13	Heterozygote	Auto	3641	3468	2	M2	Heterozygote	3	NA	NA
C14	Heterozygote	Auto	3712	3575	2	M2	Heterozygote	3	NA	NA
C15	Allele 2	Auto	4015	3383	2	M2	Heterozygote	1	NA	NA
C16	Heterozygote	Auto	3474	3438	2	M2	Heterozygote	3	NA	NA
C17	Heterozygote	Auto	3752	3633	2	M2	Heterozygote	3	NA	NA
C18	Heterozygote	Auto	3633	3517	2	M2	Heterozygote	3	NA	NA
C19	Allele 1	Auto	3181	3944	2	M2	Allele 1	4	NA	NA
C20	Heterozygote	Auto	3547	3517	2	M2	Heterozygote	3	NA	NA
C21	Heterozygote	Auto	3671	3504	2	M2	Heterozygote	3	NA	NA
C22	Allele 2	Auto	3963	3385	2	M2	Heterozygote	1	NA	NA
C23	Heterozygote	Auto	3804	3609	2	M2	Heterozygote	3	NA	NA
C24	Allele 2	Auto	4038	3351	2	M2	Heterozygote	1	NA	NA
D01	Allele 1	Auto	2978	3817	2	M2	Allele 1	4	NA	NA
D02	Allele 1	Auto	3023	3830	2	M2	Allele 1	4	NA	NA
D03	Allele 1	Auto	3025	3602	2	M2	Allele 1	4	NA	NA
D04	Heterozygote	Auto	3609	3471	2	M2	Heterozygote	3	NA	NA
D05	Allele 2	Auto	3888	3326	2	M2	Heterozygote	1	NA	NA
D06	Heterozygote	Auto	3622	3464	2	M2	Heterozygote	3	NA	NA
D07	Heterozygote	Auto	3664	3550	2	M2	Heterozygote	3	NA	NA
D08	Allele 2	Auto	3975	3380	2	M2	Heterozygote	1	NA	NA
D09	Allele 1	Auto	3075	3896	2	M2	Allele 1	4	NA	NA
D10	Allele 2	Auto	3959	3412	2	M2	Heterozygote	1	NA	NA
D11	Heterozygote	Auto	3690	3593	2	M2	Heterozygote	3	NA	NA
D12	Allele 2	Auto	3951	3421	2	M2	Heterozygote	1	NA	NA
D13	Heterozygote	Auto	3527	3501	2	M2	Heterozygote	3	NA	NA
D14	Allele 1	Auto	3096	3908	2	M2	Allele 1	4	NA	NA
[truncated: 1,950 more rows]
