# Supplementary material for: Mutations in DNA polymerase δ subunit 1 co-segregate with CMD2-type resistance to Cassava Mosaic Geminiviruses
Source: Nat Commun. 2022 Jul 7;13:3933. doi: 10.1038/s41467-022-31414-0 (PMC9262879; doi:10.1038/s41467-022-31414-0)
Supplement: Supplementary file 10 — Source Data [file 41467_2022_31414_MOESM10_ESM.zip › figure_data/Figure1+Figure2+SupFig4_data/chrm12_genes_tme204h1.gff]

chromosomeXII	Liftoff	gene	45904	50265	.	+	.	ID=Manes.12G000066.v8.1;Name=Manes.12G000066;ancestorIdentifier=Manes.12G000066.v7.1;coverage=0.994;sequence_ID=0.991;valid_ORFs=8;extra_copy_number=0;copy_num_ID=Manes.12G000066.v8.1_0
chromosomeXII	Liftoff	gene	62255	66791	.	+	.	ID=Manes.12G000100.v8.1;Name=Manes.12G000100;ancestorIdentifier=Manes.12G000100.v7.1;coverage=0.998;sequence_ID=0.994;valid_ORFs=5;extra_copy_number=0;copy_num_ID=Manes.12G000100.v8.1_0
chromosomeXII	Liftoff	gene	127029	127829	.	-	.	ID=Manes.01G056850.v8.1_43_43;Name=Manes.01G056850;coverage=1.0;sequence_ID=0.985;valid_ORFs=1;extra_copy_number=43;copy_num_ID=Manes.01G056850.v8.1_43
chromosomeXII	Liftoff	gene	135761	168534	.	-	.	ID=Manes.12G000800.v8.1;Name=Manes.12G000800;ancestorIdentifier=Manes.12G000800.v7.1;coverage=0.998;sequence_ID=0.997;valid_ORFs=5;extra_copy_number=0;copy_num_ID=Manes.12G000800.v8.1_0
chromosomeXII	Liftoff	gene	169431	182822	.	-	.	ID=Manes.12G000700.v8.1;Name=Manes.12G000700;ancestorIdentifier=Manes.12G000700.v7.1;coverage=0.999;sequence_ID=0.998;valid_ORFs=1;extra_copy_number=0;copy_num_ID=Manes.12G000700.v8.1_0
chromosomeXII	Liftoff	gene	212640	217287	.	+	.	ID=Manes.12G000600.v8.1;Name=Manes.12G000600;ancestorIdentifier=Manes.12G000600.v7.1;coverage=0.999;sequence_ID=0.993;valid_ORFs=1;extra_copy_number=0;copy_num_ID=Manes.12G000600.v8.1_0
chromosomeXII	Liftoff	gene	216202	234186	.	-	.	ID=Manes.12G000500.v8.1;Name=Manes.12G000500;ancestorIdentifier=Manes.12G000500.v7.1;coverage=0.996;sequence_ID=0.992;valid_ORFs=2;extra_copy_number=0;copy_num_ID=Manes.12G000500.v8.1_0
chromosomeXII	Liftoff	gene	235619	244559	.	+	.	ID=Manes.12G000400.v8.1;Name=Manes.12G000400;ancestorIdentifier=Manes.12G000400.v7.1;coverage=1.0;sequence_ID=0.997;valid_ORFs=1;extra_copy_number=0;copy_num_ID=Manes.12G000400.v8.1_0
chromosomeXII	Liftoff	gene	268113	292312	.	-	.	ID=Manes.12G000300.v8.1;Name=Manes.12G000300;ancestorIdentifier=Manes.12G000300.v7.1;coverage=0.972;sequence_ID=0.968;valid_ORFs=21;extra_copy_number=0;copy_num_ID=Manes.12G000300.v8.1_0
chromosomeXII	Liftoff	gene	285581	285900	.	+	.	ID=Manes.05G201920.v8.1_15_15;Name=Manes.05G201920;coverage=1.0;sequence_ID=0.95;valid_ORFs=0;extra_copy_number=15;copy_num_ID=Manes.05G201920.v8.1_15;pseudo=True
chromosomeXII	Liftoff	gene	342449	355249	.	+	.	ID=Manes.12G000200.v8.1;Name=Manes.12G000200;ancestorIdentifier=Manes.12G000200.v7.1;coverage=1.0;sequence_ID=0.995;valid_ORFs=3;extra_copy_number=0;copy_num_ID=Manes.12G000200.v8.1_0
chromosomeXII	Liftoff	gene	366027	366738	.	+	.	ID=Manes.17G029505.v8.1_5_5;Name=Manes.17G029505;coverage=1.0;sequence_ID=0.974;valid_ORFs=0;extra_copy_number=5;copy_num_ID=Manes.17G029505.v8.1_5;pseudo=True
chromosomeXII	Liftoff	gene	406603	419490	.	+	.	ID=Manes.12G001000.v8.1;Name=Manes.12G001000;ancestorIdentifier=Manes.12G001000.v7.1;coverage=1.0;sequence_ID=0.995;valid_ORFs=2;extra_copy_number=0;copy_num_ID=Manes.12G001000.v8.1_0
chromosomeXII	Liftoff	gene	419206	422060	.	-	.	ID=Manes.12G001100.v8.1;Name=Manes.12G001100;ancestorIdentifier=Manes.12G001100.v7.1;coverage=1.0;sequence_ID=0.985;valid_ORFs=3;extra_copy_number=0;copy_num_ID=Manes.12G001100.v8.1_0
chromosomeXII	Liftoff	gene	423681	430780	.	-	.	ID=Manes.12G001200.v8.1;Name=Manes.12G001200;ancestorIdentifier=Manes.12G001200.v7.1;coverage=1.0;sequence_ID=0.996;valid_ORFs=1;extra_copy_number=0;copy_num_ID=Manes.12G001200.v8.1_0
chromosomeXII	Liftoff	gene	431664	435426	.	-	.	ID=Manes.12G001300.v8.1;Name=Manes.12G001300;ancestorIdentifier=Manes.12G001300.v7.1;coverage=0.998;sequence_ID=0.995;valid_ORFs=1;extra_copy_number=0;copy_num_ID=Manes.12G001300.v8.1_0
chromosomeXII	Liftoff	gene	438038	439985	.	+	.	ID=Manes.12G001400.v8.1;Name=Manes.12G001400;ancestorIdentifier=Manes.12G001400.v7.1;coverage=0.990;sequence_ID=0.985;valid_ORFs=1;extra_copy_number=0;copy_num_ID=Manes.12G001400.v8.1_0
chromosomeXII	Liftoff	gene	438940	440922	.	-	.	ID=Manes.12G001500.v8.1;Name=Manes.12G001500;ancestorIdentifier=Manes.12G001500.v7.1;coverage=0.999;sequence_ID=0.996;valid_ORFs=1;extra_copy_number=0;copy_num_ID=Manes.12G001500.v8.1_0
chromosomeXII	Liftoff	gene	446371	448359	.	-	.	ID=Manes.12G001600.v8.1;Name=Manes.12G001600;ancestorIdentifier=Manes.12G001600.v7.1;coverage=1.0;sequence_ID=1.0;valid_ORFs=1;extra_copy_number=0;copy_num_ID=Manes.12G001600.v8.1_0
chromosomeXII	Liftoff	gene	500183	503199	.	-	.	ID=Manes.12G001800.v8.1;Name=Manes.12G001800;ancestorIdentifier=Manes.12G001800.v7.1;coverage=1.0;sequence_ID=0.998;valid_ORFs=1;extra_copy_number=0;copy_num_ID=Manes.12G001800.v8.1_0
chromosomeXII	Liftoff	gene	505168	514514	.	+	.	ID=Manes.12G001900.v8.1;Name=Manes.12G001900;ancestorIdentifier=Manes.12G001900.v7.1;coverage=0.999;sequence_ID=0.992;valid_ORFs=6;extra_copy_number=0;copy_num_ID=Manes.12G001900.v8.1_0
chromosomeXII	Liftoff	gene	514800	522083	.	-	.	ID=Manes.12G002100.v8.1;Name=Manes.12G002100;ancestorIdentifier=Manes.12G002100.v7.1;coverage=0.999;sequence_ID=0.997;valid_ORFs=2;extra_copy_number=0;copy_num_ID=Manes.12G002100.v8.1_0
chromosomeXII	Liftoff	gene	520949	524337	.	+	.	ID=Manes.12G002200.v8.1;Name=Manes.12G002200;ancestorIdentifier=Manes.12G002200.v7.1;coverage=0.999;sequence_ID=0.994;valid_ORFs=2;extra_copy_number=0;copy_num_ID=Manes.12G002200.v8.1_0
chromosomeXII	Liftoff	gene	524249	524581	.	-	.	ID=Manes.12G002301.v8.1;Name=Manes.12G002301;coverage=1.0;sequence_ID=0.987;valid_ORFs=1;extra_copy_number=0;copy_num_ID=Manes.12G002301.v8.1_0
chromosomeXII	Liftoff	gene	526254	530996	.	-	.	ID=Manes.12G002400.v8.1;Name=Manes.12G002400;ancestorIdentifier=Manes.12G002400.v7.1;coverage=0.998;sequence_ID=0.996;valid_ORFs=1;extra_copy_number=0;copy_num_ID=Manes.12G002400.v8.1_0
chromosomeXII	Liftoff	gene	536156	537920	.	-	.	ID=Manes.12G002500.v8.1;Name=Manes.12G002500;ancestorIdentifier=Manes.12G002500.v7.1;coverage=1.0;sequence_ID=0.990;valid_ORFs=1;extra_copy_number=0;copy_num_ID=Manes.12G002500.v8.1_0
chromosomeXII	Liftoff	gene	540602	541081	.	-	.	ID=Manes.12G002600.v8.1;Name=Manes.12G002600;ancestorIdentifier=Manes.12G002600.v7.1;coverage=1.0;sequence_ID=0.985;valid_ORFs=1;extra_copy_number=0;copy_num_ID=Manes.12G002600.v8.1_0
chromosomeXII	Liftoff	gene	543314	552531	.	+	.	ID=Manes.12G002750.v8.1;Name=Manes.12G002750;ancestorIdentifier=Manes.12G002750.v7.1;coverage=0.999;sequence_ID=0.985;valid_ORFs=1;extra_copy_number=0;copy_num_ID=Manes.12G002750.v8.1_0
chromosomeXII	Liftoff	gene	555409	556185	.	-	.	ID=Manes.12G002900.v8.1;Name=Manes.12G002900;ancestorIdentifier=Manes.12G002900.v7.1;coverage=1.0;sequence_ID=0.996;valid_ORFs=0;extra_copy_number=0;copy_num_ID=Manes.12G002900.v8.1_0;pseudo=True
chromosomeXII	Liftoff	gene	558770	570811	.	+	.	ID=Manes.12G002800.v8.1;Name=Manes.12G002800;ancestorIdentifier=Manes.12G002800.v7.1;coverage=1.0;sequence_ID=0.999;valid_ORFs=0;extra_copy_number=0;copy_num_ID=Manes.12G002800.v8.1_0;pseudo=True
chromosomeXII	Liftoff	gene	573926	574639	.	-	.	ID=Manes.12G002901.v8.1;Name=Manes.12G002901;ancestorIdentifier=Manes.12G002901.v7.1;coverage=0.971;sequence_ID=0.925;valid_ORFs=0;extra_copy_number=0;copy_num_ID=Manes.12G002901.v8.1_0;pseudo=True
chromosomeXII	Liftoff	gene	611239	623286	.	+	.	ID=Manes.12G002800.v8.1_1_1;Name=Manes.12G002800;ancestorIdentifier=Manes.12G002800.v7.1;coverage=1.0;sequence_ID=0.996;valid_ORFs=0;extra_copy_number=1;copy_num_ID=Manes.12G002800.v8.1_1;pseudo=True
chromosomeXII	Liftoff	gene	625042	630506	.	+	.	ID=Manes.12G003100.v8.1;Name=Manes.12G003100;ancestorIdentifier=Manes.12G003100.v7.1;coverage=1.0;sequence_ID=0.995;valid_ORFs=2;extra_copy_number=0;copy_num_ID=Manes.12G003100.v8.1_0
chromosomeXII	Liftoff	gene	630236	635054	.	-	.	ID=Manes.12G003200.v8.1;Name=Manes.12G003200;ancestorIdentifier=Manes.12G003200.v7.1;coverage=1.0;sequence_ID=1.0;valid_ORFs=1;extra_copy_number=0;copy_num_ID=Manes.12G003200.v8.1_0
chromosomeXII	Liftoff	gene	636358	642248	.	+	.	ID=Manes.12G003300.v8.1;Name=Manes.12G003300;ancestorIdentifier=Manes.12G003300.v7.1;coverage=0.997;sequence_ID=0.989;valid_ORFs=3;extra_copy_number=0;copy_num_ID=Manes.12G003300.v8.1_0
chromosomeXII	Liftoff	gene	642518	647157	.	+	.	ID=Manes.12G003400.v8.1;Name=Manes.12G003400;ancestorIdentifier=Manes.12G003400.v7.1;coverage=0.999;sequence_ID=0.996;valid_ORFs=2;extra_copy_number=0;copy_num_ID=Manes.12G003400.v8.1_0
chromosomeXII	Liftoff	gene	647728	655033	.	+	.	ID=Manes.12G003500.v8.1;Name=Manes.12G003500;ancestorIdentifier=Manes.12G003500.v7.1;coverage=0.996;sequence_ID=0.982;valid_ORFs=1;extra_copy_number=0;copy_num_ID=Manes.12G003500.v8.1_0
chromosomeXII	Liftoff	gene	655278	658295	.	+	.	ID=Manes.12G003600.v8.1;Name=Manes.12G003600;ancestorIdentifier=Manes.12G003600.v7.1;coverage=0.999;sequence_ID=0.993;valid_ORFs=1;extra_copy_number=0;copy_num_ID=Manes.12G003600.v8.1_0
chromosomeXII	Liftoff	gene	658472	659236	.	+	.	ID=Manes.12G003700.v8.1;Name=Manes.12G003700;ancestorIdentifier=Manes.12G003700.v7.1;coverage=1.0;sequence_ID=0.998;valid_ORFs=1;extra_copy_number=0;copy_num_ID=Manes.12G003700.v8.1_0
chromosomeXII	Liftoff	gene	660548	661334	.	+	.	ID=Manes.12G003800.v8.1;Name=Manes.12G003800;ancestorIdentifier=Manes.12G003800.v7.1;coverage=1.0;sequence_ID=0.994;valid_ORFs=1;extra_copy_number=0;copy_num_ID=Manes.12G003800.v8.1_0
chromosomeXII	Liftoff	gene	662403	664653	.	-	.	ID=Manes.12G003900.v8.1;Name=Manes.12G003900;ancestorIdentifier=Manes.12G003900.v7.1;coverage=0.998;sequence_ID=0.996;valid_ORFs=6;extra_copy_number=0;copy_num_ID=Manes.12G003900.v8.1_0
chromosomeXII	Liftoff	gene	665313	671131	.	-	.	ID=Manes.12G004000.v8.1;Name=Manes.12G004000;ancestorIdentifier=Manes.12G004000.v7.1;coverage=0.997;sequence_ID=0.994;valid_ORFs=1;extra_copy_number=0;copy_num_ID=Manes.12G004000.v8.1_0
chromosomeXII	Liftoff	gene	673815	674398	.	+	.	ID=Manes.12G004101.v8.1;Name=Manes.12G004101;coverage=1.0;sequence_ID=0.997;valid_ORFs=0;extra_copy_number=0;copy_num_ID=Manes.12G004101.v8.1_0;pseudo=True
chromosomeXII	Liftoff	gene	674865	684022	.	-	.	ID=Manes.12G004200.v8.1;Name=Manes.12G004200;ancestorIdentifier=Manes.12G004200.v7.1;coverage=1.0;sequence_ID=0.998;valid_ORFs=1;extra_copy_number=0;copy_num_ID=Manes.12G004200.v8.1_0
chromosomeXII	Liftoff	gene	695156	703855	.	+	.	ID=Manes.12G004300.v8.1;Name=Manes.12G004300;ancestorIdentifier=Manes.12G004300.v7.1;coverage=0.995;sequence_ID=0.991;valid_ORFs=2;extra_copy_number=0;copy_num_ID=Manes.12G004300.v8.1_0
chromosomeXII	Liftoff	gene	706429	710212	.	+	.	ID=Manes.12G004400.v8.1;Name=Manes.12G004400;ancestorIdentifier=Manes.12G004400.v7.1;coverage=1.0;sequence_ID=0.994;valid_ORFs=3;extra_copy_number=0;copy_num_ID=Manes.12G004400.v8.1_0
chromosomeXII	Liftoff	gene	716263	721644	.	+	.	ID=Manes.12G004500.v8.1;Name=Manes.12G004500;ancestorIdentifier=Manes.12G004500.v7.1;coverage=0.967;sequence_ID=0.960;valid_ORFs=0;extra_copy_number=0;copy_num_ID=Manes.12G004500.v8.1_0;pseudo=True
chromosomeXII	Liftoff	gene	723133	726725	.	+	.	ID=Manes.12G004600.v8.1;Name=Manes.12G004600;ancestorIdentifier=Manes.12G004600.v7.1;coverage=1.0;sequence_ID=0.993;valid_ORFs=2;extra_copy_number=0;copy_num_ID=Manes.12G004600.v8.1_0
chromosomeXII	Liftoff	gene	733667	734092	.	-	.	ID=Manes.12G004650.v8.1;Name=Manes.12G004650;coverage=0.737;sequence_ID=0.737;valid_ORFs=0;extra_copy_number=0;copy_num_ID=Manes.12G004650.v8.1_0;pseudo=True
chromosomeXII	Liftoff	gene	736132	738149	.	+	.	ID=Manes.12G004700.v8.1;Name=Manes.12G004700;ancestorIdentifier=Manes.12G004700.v7.1;coverage=0.998;sequence_ID=0.997;valid_ORFs=0;extra_copy_number=0;copy_num_ID=Manes.12G004700.v8.1_0;pseudo=True
chromosomeXII	Liftoff	gene	741450	742547	.	+	.	ID=Manes.12G004801.v8.1;Name=Manes.12G004801;coverage=0.879;sequence_ID=0.876;valid_ORFs=1;extra_copy_number=0;copy_num_ID=Manes.12G004801.v8.1_0
chromosomeXII	Liftoff	gene	745293	749331	.	+	.	ID=Manes.12G004900.v8.1;Name=Manes.12G004900;ancestorIdentifier=Manes.12G004900.v7.1;coverage=1.0;sequence_ID=0.992;valid_ORFs=3;extra_copy_number=0;copy_num_ID=Manes.12G004900.v8.1_0
chromosomeXII	Liftoff	gene	749619	755540	.	-	.	ID=Manes.12G005000.v8.1;Name=Manes.12G005000;ancestorIdentifier=Manes.12G005000.v7.1;coverage=0.998;sequence_ID=0.992;valid_ORFs=5;extra_copy_number=0;copy_num_ID=Manes.12G005000.v8.1_0
chromosomeXII	Liftoff	gene	760003	765377	.	-	.	ID=Manes.12G005100.v8.1;Name=Manes.12G005100;ancestorIdentifier=Manes.12G005100.v7.1;coverage=0.999;sequence_ID=0.990;valid_ORFs=1;extra_copy_number=0;copy_num_ID=Manes.12G005100.v8.1_0
chromosomeXII	Liftoff	gene	766482	770906	.	-	.	ID=Manes.12G005200.v8.1;Name=Manes.12G005200;ancestorIdentifier=Manes.12G005200.v7.1;coverage=0.999;sequence_ID=0.999;valid_ORFs=2;extra_copy_number=0;copy_num_ID=Manes.12G005200.v8.1_0
chromosomeXII	Liftoff	gene	772981	777059	.	-	.	ID=Manes.12G005300.v8.1;Name=Manes.12G005300;ancestorIdentifier=Manes.12G005300.v7.1;coverage=1.0;sequence_ID=0.998;valid_ORFs=1;extra_copy_number=0;copy_num_ID=Manes.12G005300.v8.1_0
chromosomeXII	Liftoff	gene	778038	778333	.	-	.	ID=Manes.12G005400.v8.1;Name=Manes.12G005400;ancestorIdentifier=Manes.12G005400.v7.1;coverage=1.0;sequence_ID=1.0;valid_ORFs=1;extra_copy_number=0;copy_num_ID=Manes.12G005400.v8.1_0
chromosomeXII	Liftoff	gene	779645	784052	.	+	.	ID=Manes.12G005500.v8.1;Name=Manes.12G005500;ancestorIdentifier=Manes.12G005500.v7.1;coverage=1.0;sequence_ID=0.996;valid_ORFs=1;extra_copy_number=0;copy_num_ID=Manes.12G005500.v8.1_0
chromosomeXII	Liftoff	gene	784866	787310	.	+	.	ID=Manes.12G005600.v8.1;Name=Manes.12G005600;ancestorIdentifier=Manes.12G005600.v7.1;coverage=0.994;sequence_ID=0.985;valid_ORFs=1;extra_copy_number=0;copy_num_ID=Manes.12G005600.v8.1_0
chromosomeXII	Liftoff	gene	787173	788494	.	-	.	ID=Manes.12G005700.v8.1;Name=Manes.12G005700;ancestorIdentifier=Manes.12G005700.v7.1;coverage=1.0;sequence_ID=0.994;valid_ORFs=1;extra_copy_number=0;copy_num_ID=Manes.12G005700.v8.1_0
chromosomeXII	Liftoff	gene	789512	794464	.	+	.	ID=Manes.12G005800.v8.1;Name=Manes.12G005800;ancestorIdentifier=Manes.12G005800.v7.1;coverage=0.998;sequence_ID=0.994;valid_ORFs=3;extra_copy_number=0;copy_num_ID=Manes.12G005800.v8.1_0
chromosomeXII	Liftoff	gene	795811	796125	.	-	.	ID=Manes.12G005900.v8.1;Name=Manes.12G005900;ancestorIdentifier=Manes.12G005900.v7.1;coverage=1.0;sequence_ID=0.996;valid_ORFs=1;extra_copy_number=0;copy_num_ID=Manes.12G005900.v8.1_0
chromosomeXII	Liftoff	gene	796571	799013	.	-	.	ID=Manes.12G006000.v8.1;Name=Manes.12G006000;ancestorIdentifier=Manes.12G006000.v7.1;coverage=0.999;sequence_ID=0.997;valid_ORFs=3;extra_copy_number=0;copy_num_ID=Manes.12G006000.v8.1_0
chromosomeXII	Liftoff	gene	801356	803026	.	-	.	ID=Manes.12G006100.v8.1;Name=Manes.12G006100;ancestorIdentifier=Manes.12G006100.v7.1;coverage=0.998;sequence_ID=0.990;valid_ORFs=1;extra_copy_number=0;copy_num_ID=Manes.12G006100.v8.1_0
chromosomeXII	Liftoff	gene	803597	807865	.	-	.	ID=Manes.12G006200.v8.1;Name=Manes.12G006200;ancestorIdentifier=Manes.12G006200.v7.1;coverage=0.995;sequence_ID=0.982;valid_ORFs=1;extra_copy_number=0;copy_num_ID=Manes.12G006200.v8.1_0
chromosomeXII	Liftoff	gene	809054	811920	.	-	.	ID=Manes.12G006250.v8.1;Name=Manes.12G006250;ancestorIdentifier=Manes.12G006250.v7.1;coverage=1.0;sequence_ID=1.0;valid_ORFs=1;extra_copy_number=0;copy_num_ID=Manes.12G006250.v8.1_0
chromosomeXII	Liftoff	gene	812749	815137	.	-	.	ID=Manes.12G006300.v8.1;Name=Manes.12G006300;ancestorIdentifier=Manes.12G006300.v7.1;coverage=1.0;sequence_ID=0.991;valid_ORFs=1;extra_copy_number=0;copy_num_ID=Manes.12G006300.v8.1_0
chromosomeXII	Liftoff	gene	816803	821350	.	-	.	ID=Manes.12G006400.v8.1;Name=Manes.12G006400;ancestorIdentifier=Manes.12G006400.v7.1;coverage=1.0;sequence_ID=0.991;valid_ORFs=1;extra_copy_number=0;copy_num_ID=Manes.12G006400.v8.1_0
chromosomeXII	Liftoff	gene	823606	826163	.	-	.	ID=Manes.12G006600.v8.1;Name=Manes.12G006600;ancestorIdentifier=Manes.12G006600.v7.1;coverage=0.999;sequence_ID=0.995;valid_ORFs=1;extra_copy_number=0;copy_num_ID=Manes.12G006600.v8.1_0
chromosomeXII	Liftoff	gene	831460	833930	.	+	.	ID=Manes.12G006700.v8.1;Name=Manes.12G006700;ancestorIdentifier=Manes.12G006700.v7.1;coverage=0.999;sequence_ID=0.995;valid_ORFs=1;extra_copy_number=0;copy_num_ID=Manes.12G006700.v8.1_0
chromosomeXII	Liftoff	gene	836084	842717	.	-	.	ID=Manes.12G006800.v8.1;Name=Manes.12G006800;ancestorIdentifier=Manes.12G006800.v7.1;coverage=0.999;sequence_ID=0.988;valid_ORFs=1;extra_copy_number=0;copy_num_ID=Manes.12G006800.v8.1_0
chromosomeXII	Liftoff	gene	845106	847291	.	+	.	ID=Manes.12G006900.v8.1;Name=Manes.12G006900;ancestorIdentifier=Manes.12G006900.v7.1;coverage=1.0;sequence_ID=0.995;valid_ORFs=1;extra_copy_number=0;copy_num_ID=Manes.12G006900.v8.1_0
chromosomeXII	Liftoff	gene	850004	851143	.	+	.	ID=Manes.12G007000.v8.1;Name=Manes.12G007000;ancestorIdentifier=Manes.12G007000.v7.1;coverage=1.0;sequence_ID=0.992;valid_ORFs=1;extra_copy_number=0;copy_num_ID=Manes.12G007000.v8.1_0
chromosomeXII	Liftoff	gene	852886	854736	.	+	.	ID=Manes.12G007100.v8.1;Name=Manes.12G007100;ancestorIdentifier=Manes.12G007100.v7.1;coverage=0.996;sequence_ID=0.994;valid_ORFs=1;extra_copy_number=0;copy_num_ID=Manes.12G007100.v8.1_0
chromosomeXII	Liftoff	gene	854737	858795	.	-	.	ID=Manes.12G007200.v8.1;Name=Manes.12G007200;ancestorIdentifier=Manes.12G007200.v7.1;coverage=1.0;sequence_ID=0.996;valid_ORFs=1;extra_copy_number=0;copy_num_ID=Manes.12G007200.v8.1_0
chromosomeXII	Liftoff	gene	882856	883984	.	+	.	ID=Manes.12G007300.v8.1;Name=Manes.12G007300;ancestorIdentifier=Manes.12G007300.v7.1;coverage=1.0;sequence_ID=0.995;valid_ORFs=1;extra_copy_number=0;copy_num_ID=Manes.12G007300.v8.1_0
chromosomeXII	Liftoff	gene	893984	903157	.	+	.	ID=Manes.12G007400.v8.1;Name=Manes.12G007400;ancestorIdentifier=Manes.12G007400.v7.1;coverage=0.998;sequence_ID=0.992;valid_ORFs=2;extra_copy_number=0;copy_num_ID=Manes.12G007400.v8.1_0
chromosomeXII	Liftoff	gene	905878	909329	.	+	.	ID=Manes.12G007500.v8.1;Name=Manes.12G007500;ancestorIdentifier=Manes.12G007500.v7.1;coverage=0.999;sequence_ID=0.992;valid_ORFs=1;extra_copy_number=0;copy_num_ID=Manes.12G007500.v8.1_0
chromosomeXII	Liftoff	gene	911091	916139	.	-	.	ID=Manes.12G007600.v8.1;Name=Manes.12G007600;ancestorIdentifier=Manes.12G007600.v7.1;coverage=0.999;sequence_ID=0.991;valid_ORFs=1;extra_copy_number=0;copy_num_ID=Manes.12G007600.v8.1_0
chromosomeXII	Liftoff	gene	916346	919225	.	-	.	ID=Manes.12G007700.v8.1;Name=Manes.12G007700;ancestorIdentifier=Manes.12G007700.v7.1;coverage=0.967;sequence_ID=0.957;valid_ORFs=1;extra_copy_number=0;copy_num_ID=Manes.12G007700.v8.1_0
chromosomeXII	Liftoff	gene	920382	926400	.	-	.	ID=Manes.12G007900.v8.1;Name=Manes.12G007900;ancestorIdentifier=Manes.12G007900.v7.1;coverage=0.996;sequence_ID=0.990;valid_ORFs=4;extra_copy_number=0;copy_num_ID=Manes.12G007900.v8.1_0
chromosomeXII	Liftoff	gene	926739	927499	.	-	.	ID=Manes.12G008000.v8.1;Name=Manes.12G008000;ancestorIdentifier=Manes.12G008000.v7.1;coverage=1.0;sequence_ID=0.995;valid_ORFs=1;extra_copy_number=0;copy_num_ID=Manes.12G008000.v8.1_0
chromosomeXII	Liftoff	gene	928113	932287	.	-	.	ID=Manes.12G008100.v8.1;Name=Manes.12G008100;ancestorIdentifier=Manes.12G008100.v7.1;coverage=0.997;sequence_ID=0.993;valid_ORFs=1;extra_copy_number=0;copy_num_ID=Manes.12G008100.v8.1_0
chromosomeXII	Liftoff	gene	932613	935388	.	-	.	ID=Manes.12G008200.v8.1;Name=Manes.12G008200;ancestorIdentifier=Manes.12G008200.v7.1;coverage=0.999;sequence_ID=0.996;valid_ORFs=4;extra_copy_number=0;copy_num_ID=Manes.12G008200.v8.1_0
chromosomeXII	Liftoff	gene	936494	938302	.	+	.	ID=Manes.12G008300.v8.1;Name=Manes.12G008300;ancestorIdentifier=Manes.12G008300.v7.1;coverage=0.995;sequence_ID=0.987;valid_ORFs=1;extra_copy_number=0;copy_num_ID=Manes.12G008300.v8.1_0
chromosomeXII	Liftoff	gene	939914	942123	.	+	.	ID=Manes.12G008400.v8.1;Name=Manes.12G008400;ancestorIdentifier=Manes.12G008400.v7.1;coverage=0.995;sequence_ID=0.986;valid_ORFs=1;extra_copy_number=0;copy_num_ID=Manes.12G008400.v8.1_0
chromosomeXII	Liftoff	gene	943597	948911	.	+	.	ID=Manes.12G008500.v8.1;Name=Manes.12G008500;ancestorIdentifier=Manes.12G008500.v7.1;coverage=0.999;sequence_ID=0.992;valid_ORFs=6;extra_copy_number=0;copy_num_ID=Manes.12G008500.v8.1_0
chromosomeXII	Liftoff	gene	954332	965082	.	-	.	ID=Manes.12G008600.v8.1;Name=Manes.12G008600;ancestorIdentifier=Manes.12G008600.v7.1;coverage=0.941;sequence_ID=0.938;valid_ORFs=1;extra_copy_number=0;copy_num_ID=Manes.12G008600.v8.1_0
chromosomeXII	Liftoff	gene	968829	970582	.	+	.	ID=Manes.12G008700.v8.1;Name=Manes.12G008700;ancestorIdentifier=Manes.12G008700.v7.1;coverage=1.0;sequence_ID=0.996;valid_ORFs=1;extra_copy_number=0;copy_num_ID=Manes.12G008700.v8.1_0
chromosomeXII	Liftoff	gene	972493	978415	.	+	.	ID=Manes.12G008800.v8.1;Name=Manes.12G008800;ancestorIdentifier=Manes.12G008800.v7.1;coverage=1.0;sequence_ID=0.994;valid_ORFs=1;extra_copy_number=0;copy_num_ID=Manes.12G008800.v8.1_0
chromosomeXII	Liftoff	gene	979548	988967	.	+	.	ID=Manes.12G008900.v8.1;Name=Manes.12G008900;ancestorIdentifier=Manes.12G008900.v7.1;coverage=1.0;sequence_ID=0.988;valid_ORFs=1;extra_copy_number=0;copy_num_ID=Manes.12G008900.v8.1_0
chromosomeXII	Liftoff	gene	991657	996140	.	+	.	ID=Manes.12G009000.v8.1;Name=Manes.12G009000;ancestorIdentifier=Manes.12G009000.v7.1;coverage=0.996;sequence_ID=0.990;valid_ORFs=1;extra_copy_number=0;copy_num_ID=Manes.12G009000.v8.1_0
chromosomeXII	Liftoff	gene	999061	1000177	.	+	.	ID=Manes.12G009100.v8.1;Name=Manes.12G009100;ancestorIdentifier=Manes.12G009100.v7.1;coverage=0.996;sequence_ID=0.972;valid_ORFs=1;extra_copy_number=0;copy_num_ID=Manes.12G009100.v8.1_0
chromosomeXII	Liftoff	gene	1007812	1014337	.	+	.	ID=Manes.12G009200.v8.1;Name=Manes.12G009200;ancestorIdentifier=Manes.12G009200.v7.1;coverage=0.999;sequence_ID=0.995;valid_ORFs=1;extra_copy_number=0;copy_num_ID=Manes.12G009200.v8.1_0
chromosomeXII	Liftoff	gene	1016213	1019068	.	+	.	ID=Manes.12G009300.v8.1;Name=Manes.12G009300;ancestorIdentifier=Manes.12G009300.v7.1;coverage=1.0;sequence_ID=1.0;valid_ORFs=2;extra_copy_number=0;copy_num_ID=Manes.12G009300.v8.1_0
chromosomeXII	Liftoff	gene	1020754	1020963	.	-	.	ID=Manes.12G009400.v8.1;Name=Manes.12G009400;ancestorIdentifier=Manes.12G009400.v7.1;coverage=1.0;sequence_ID=1.0;valid_ORFs=1;extra_copy_number=0;copy_num_ID=Manes.12G009400.v8.1_0
chromosomeXII	Liftoff	gene	1022383	1023392	.	-	.	ID=Manes.12G009500.v8.1;Name=Manes.12G009500;ancestorIdentifier=Manes.12G009500.v7.1;coverage=0.996;sequence_ID=0.991;valid_ORFs=1;extra_copy_number=0;copy_num_ID=Manes.12G009500.v8.1_0
chromosomeXII	Liftoff	gene	1030906	1039506	.	+	.	ID=Manes.12G009600.v8.1;Name=Manes.12G009600;ancestorIdentifier=Manes.12G009600.v7.1;coverage=1.0;sequence_ID=0.999;valid_ORFs=3;extra_copy_number=0;copy_num_ID=Manes.12G009600.v8.1_0
chromosomeXII	Liftoff	gene	1039743	1041728	.	-	.	ID=Manes.12G009700.v8.1;Name=Manes.12G009700;ancestorIdentifier=Manes.12G009700.v7.1;coverage=1.0;sequence_ID=0.999;valid_ORFs=1;extra_copy_number=0;copy_num_ID=Manes.12G009700.v8.1_0
chromosomeXII	Liftoff	gene	1042838	1050783	.	-	.	ID=Manes.12G009800.v8.1;Name=Manes.12G009800;ancestorIdentifier=Manes.12G009800.v7.1;coverage=1.0;sequence_ID=0.995;valid_ORFs=1;extra_copy_number=0;copy_num_ID=Manes.12G009800.v8.1_0
chromosomeXII	Liftoff	gene	1065378	1066209	.	-	.	ID=Manes.14G150650.v8.1_33_33;Name=Manes.14G150650;coverage=0.984;sequence_ID=0.961;valid_ORFs=0;extra_copy_number=33;copy_num_ID=Manes.14G150650.v8.1_33;pseudo=True
chromosomeXII	Liftoff	gene	1075632	1076786	.	+	.	ID=Manes.12G009900.v8.1;Name=Manes.12G009900;ancestorIdentifier=Manes.12G009900.v7.1;coverage=1.0;sequence_ID=0.995;valid_ORFs=1;extra_copy_number=0;copy_num_ID=Manes.12G009900.v8.1_0
chromosomeXII	Liftoff	gene	1085008	1090275	.	-	.	ID=Manes.12G010000.v8.1;Name=Manes.12G010000;ancestorIdentifier=Manes.12G010000.v7.1;coverage=1.0;sequence_ID=0.994;valid_ORFs=5;extra_copy_number=0;copy_num_ID=Manes.12G010000.v8.1_0
chromosomeXII	Liftoff	gene	1094835	1097586	.	+	.	ID=Manes.12G010100.v8.1;Name=Manes.12G010100;ancestorIdentifier=Manes.12G010100.v7.1;coverage=1.0;sequence_ID=0.997;valid_ORFs=1;extra_copy_number=0;copy_num_ID=Manes.12G010100.v8.1_0
chromosomeXII	Liftoff	gene	1108251	1114676	.	+	.	ID=Manes.12G010200.v8.1;Name=Manes.12G010200;ancestorIdentifier=Manes.12G010200.v7.1;coverage=0.995;sequence_ID=0.992;valid_ORFs=3;extra_copy_number=0;copy_num_ID=Manes.12G010200.v8.1_0
chromosomeXII	Liftoff	gene	1116253	1121909	.	-	.	ID=Manes.12G010400.v8.1;Name=Manes.12G010400;ancestorIdentifier=Manes.12G010400.v7.1;coverage=0.992;sequence_ID=0.987;valid_ORFs=2;extra_copy_number=0;copy_num_ID=Manes.12G010400.v8.1_0
chromosomeXII	Liftoff	gene	1124797	1129899	.	+	.	ID=Manes.12G010500.v8.1;Name=Manes.12G010500;ancestorIdentifier=Manes.12G010500.v7.1;coverage=0.999;sequence_ID=0.995;valid_ORFs=0;extra_copy_number=0;copy_num_ID=Manes.12G010500.v8.1_0;pseudo=True
chromosomeXII	Liftoff	gene	1129900	1131166	.	-	.	ID=Manes.12G010600.v8.1;Name=Manes.12G010600;ancestorIdentifier=Manes.12G010600.v7.1;coverage=1.0;sequence_ID=0.997;valid_ORFs=1;extra_copy_number=0;copy_num_ID=Manes.12G010600.v8.1_0
chromosomeXII	Liftoff	gene	1134229	1137782	.	+	.	ID=Manes.12G010700.v8.1;Name=Manes.12G010700;ancestorIdentifier=Manes.12G010700.v7.1;coverage=0.957;sequence_ID=0.937;valid_ORFs=1;extra_copy_number=0;copy_num_ID=Manes.12G010700.v8.1_0
chromosomeXII	Liftoff	gene	1137946	1141926	.	-	.	ID=Manes.12G010800.v8.1;Name=Manes.12G010800;ancestorIdentifier=Manes.12G010800.v7.1;coverage=1.0;sequence_ID=0.820;valid_ORFs=1;extra_copy_number=0;copy_num_ID=Manes.12G010800.v8.1_0
chromosomeXII	Liftoff	gene	1141927	1146310	.	-	.	ID=Manes.12G011000.v8.1;Name=Manes.12G011000;ancestorIdentifier=Manes.12G011000.v7.1;coverage=0.993;sequence_ID=0.991;valid_ORFs=1;extra_copy_number=0;copy_num_ID=Manes.12G011000.v8.1_0
chromosomeXII	Liftoff	gene	1150793	1152002	.	+	.	ID=Manes.12G011100.v8.1;Name=Manes.12G011100;ancestorIdentifier=Manes.12G011100.v7.1;coverage=1.0;sequence_ID=0.998;valid_ORFs=1;extra_copy_number=0;copy_num_ID=Manes.12G011100.v8.1_0
chromosomeXII	Liftoff	gene	1152344	1154878	.	-	.	ID=Manes.12G011200.v8.1;Name=Manes.12G011200;ancestorIdentifier=Manes.12G011200.v7.1;coverage=1.0;sequence_ID=0.996;valid_ORFs=1;extra_copy_number=0;copy_num_ID=Manes.12G011200.v8.1_0
chromosomeXII	Liftoff	gene	1181883	1184540	.	+	.	ID=Manes.12G011300.v8.1;Name=Manes.12G011300;ancestorIdentifier=Manes.12G011300.v7.1;coverage=0.999;sequence_ID=0.994;valid_ORFs=1;extra_copy_number=0;copy_num_ID=Manes.12G011300.v8.1_0
chromosomeXII	Liftoff	gene	1186231	1186506	.	+	.	ID=Manes.12G011400.v8.1;Name=Manes.12G011400;ancestorIdentifier=Manes.12G011400.v7.1;coverage=1.0;sequence_ID=1.0;valid_ORFs=1;extra_copy_number=0;copy_num_ID=Manes.12G011400.v8.1_0
chromosomeXII	Liftoff	gene	1197584	1200736	.	-	.	ID=Manes.12G011500.v8.1;Name=Manes.12G011500;ancestorIdentifier=Manes.12G011500.v7.1;coverage=0.874;sequence_ID=0.865;valid_ORFs=2;extra_copy_number=0;copy_num_ID=Manes.12G011500.v8.1_0
chromosomeXII	Liftoff	gene	1202773	1210545	.	-	.	ID=Manes.12G011600.v8.1;Name=Manes.12G011600;ancestorIdentifier=Manes.12G011600.v7.1;coverage=1.0;sequence_ID=0.993;valid_ORFs=1;extra_copy_number=0;copy_num_ID=Manes.12G011600.v8.1_0
chromosomeXII	Liftoff	gene	1211040	1217509	.	-	.	ID=Manes.12G011700.v8.1;Name=Manes.12G011700;ancestorIdentifier=Manes.12G011700.v7.1;coverage=1.0;sequence_ID=0.996;valid_ORFs=18;extra_copy_number=0;copy_num_ID=Manes.12G011700.v8.1_0
chromosomeXII	Liftoff	gene	1219849	1222573	.	-	.	ID=Manes.12G011800.v8.1;Name=Manes.12G011800;ancestorIdentifier=Manes.12G011800.v7.1;coverage=1.0;sequence_ID=0.993;valid_ORFs=1;extra_copy_number=0;copy_num_ID=Manes.12G011800.v8.1_0
chromosomeXII	Liftoff	gene	1230738	1235666	.	-	.	ID=Manes.12G011900.v8.1;Name=Manes.12G011900;ancestorIdentifier=Manes.12G011900.v7.1;coverage=1.0;sequence_ID=0.998;valid_ORFs=2;extra_copy_number=0;copy_num_ID=Manes.12G011900.v8.1_0
chromosomeXII	Liftoff	gene	1236821	1240009	.	-	.	ID=Manes.12G012000.v8.1;Name=Manes.12G012000;ancestorIdentifier=Manes.12G012000.v7.1;coverage=1.0;sequence_ID=0.996;valid_ORFs=2;extra_copy_number=0;copy_num_ID=Manes.12G012000.v8.1_0
chromosomeXII	Liftoff	gene	1243447	1244210	.	+	.	ID=Manes.12G012100.v8.1;Name=Manes.12G012100;ancestorIdentifier=Manes.12G012100.v7.1;coverage=1.0;sequence_ID=0.986;valid_ORFs=1;extra_copy_number=0;copy_num_ID=Manes.12G012100.v8.1_0
chromosomeXII	Liftoff	gene	1244290	1248809	.	-	.	ID=Manes.12G012200.v8.1;Name=Manes.12G012200;ancestorIdentifier=Manes.12G012200.v7.1;coverage=1.0;sequence_ID=0.997;valid_ORFs=2;extra_copy_number=0;copy_num_ID=Manes.12G012200.v8.1_0
chromosomeXII	Liftoff	gene	1252831	1260229	.	-	.	ID=Manes.12G012400.v8.1;Name=Manes.12G012400;ancestorIdentifier=Manes.12G012400.v7.1;coverage=0.993;sequence_ID=0.989;valid_ORFs=8;extra_copy_number=0;copy_num_ID=Manes.12G012400.v8.1_0
chromosomeXII	Liftoff	gene	1265014	1269150	.	-	.	ID=Manes.12G012500.v8.1;Name=Manes.12G012500;ancestorIdentifier=Manes.12G012500.v7.1;coverage=0.998;sequence_ID=0.987;valid_ORFs=2;extra_copy_number=0;copy_num_ID=Manes.12G012500.v8.1_0
chromosomeXII	Liftoff	gene	1272384	1283039	.	+	.	ID=Manes.12G012600.v8.1;Name=Manes.12G012600;ancestorIdentifier=Manes.12G012600.v7.1;coverage=1.0;sequence_ID=0.993;valid_ORFs=6;extra_copy_number=0;copy_num_ID=Manes.12G012600.v8.1_0
chromosomeXII	Liftoff	gene	1287284	1290955	.	+	.	ID=Manes.12G012700.v8.1;Name=Manes.12G012700;ancestorIdentifier=Manes.12G012700.v7.1;coverage=1.0;sequence_ID=0.990;valid_ORFs=1;extra_copy_number=0;copy_num_ID=Manes.12G012700.v8.1_0
chromosomeXII	Liftoff	gene	1290716	1298137	.	-	.	ID=Manes.12G012850.v8.1;Name=Manes.12G012850;ancestorIdentifier=Manes.12G012850.v7.1;coverage=0.951;sequence_ID=0.943;valid_ORFs=4;extra_copy_number=0;copy_num_ID=Manes.12G012850.v8.1_0
chromosomeXII	Liftoff	gene	1292808	1293086	.	+	.	ID=Manes.12G012800.v8.1;Name=Manes.12G012800;ancestorIdentifier=Manes.12G012800.v7.1;coverage=1.0;sequence_ID=0.996;valid_ORFs=1;extra_copy_number=0;copy_num_ID=Manes.12G012800.v8.1_0
chromosomeXII	Liftoff	gene	1322731	1323083	.	+	.	ID=Manes.12G012951.v8.1;Name=Manes.12G012951;ancestorIdentifier=Manes.12G012951.v7.1;coverage=1.0;sequence_ID=0.995;valid_ORFs=1;extra_copy_number=0;copy_num_ID=Manes.12G012951.v8.1_0
chromosomeXII	Liftoff	gene	1323131	1325247	.	+	.	ID=Manes.12G013000.v8.1;Name=Manes.12G013000;ancestorIdentifier=Manes.12G013000.v7.1;coverage=1.0;sequence_ID=0.989;valid_ORFs=1;extra_copy_number=0;copy_num_ID=Manes.12G013000.v8.1_0
chromosomeXII	Liftoff	gene	1325248	1328135	.	-	.	ID=Manes.12G013100.v8.1;Name=Manes.12G013100;ancestorIdentifier=Manes.12G013100.v7.1;coverage=0.997;sequence_ID=0.982;valid_ORFs=1;extra_copy_number=0;copy_num_ID=Manes.12G013100.v8.1_0
chromosomeXII	Liftoff	gene	1331511	1333480	.	-	.	ID=Manes.12G013300.v8.1;Name=Manes.12G013300;ancestorIdentifier=Manes.12G013300.v7.1;coverage=1.0;sequence_ID=1.0;valid_ORFs=1;extra_copy_number=0;copy_num_ID=Manes.12G013300.v8.1_0
chromosomeXII	Liftoff	gene	1335179	1339167	.	-	.	ID=Manes.12G013400.v8.1;Name=Manes.12G013400;ancestorIdentifier=Manes.12G013400.v7.1;coverage=0.999;sequence_ID=0.994;valid_ORFs=1;extra_copy_number=0;copy_num_ID=Manes.12G013400.v8.1_0
chromosomeXII	Liftoff	gene	1341269	1345596	.	-	.	ID=Manes.12G013500.v8.1;Name=Manes.12G013500;ancestorIdentifier=Manes.12G013500.v7.1;coverage=0.999;sequence_ID=0.997;valid_ORFs=1;extra_copy_number=0;copy_num_ID=Manes.12G013500.v8.1_0
chromosomeXII	Liftoff	gene	1358037	1363811	.	+	.	ID=Manes.12G013600.v8.1;Name=Manes.12G013600;ancestorIdentifier=Manes.12G013600.v7.1;coverage=0.999;sequence_ID=0.992;valid_ORFs=1;extra_copy_number=0;copy_num_ID=Manes.12G013600.v8.1_0
chromosomeXII	Liftoff	gene	1366864	1371721	.	-	.	ID=Manes.12G013800.v8.1;Name=Manes.12G013800;ancestorIdentifier=Manes.12G013800.v7.1;coverage=0.999;sequence_ID=0.986;valid_ORFs=1;extra_copy_number=0;copy_num_ID=Manes.12G013800.v8.1_0
chromosomeXII	Liftoff	gene	1375603	1380771	.	+	.	ID=Manes.12G013900.v8.1;Name=Manes.12G013900;ancestorIdentifier=Manes.12G013900.v7.1;coverage=1.0;sequence_ID=0.974;valid_ORFs=4;extra_copy_number=0;copy_num_ID=Manes.12G013900.v8.1_0
chromosomeXII	Liftoff	gene	1382661	1388012	.	-	.	ID=Manes.12G014000.v8.1;Name=Manes.12G014000;ancestorIdentifier=Manes.12G014000.v7.1;coverage=0.981;sequence_ID=0.969;valid_ORFs=5;extra_copy_number=0;copy_num_ID=Manes.12G014000.v8.1_0
chromosomeXII	Liftoff	gene	1389051	1392882	.	+	.	ID=Manes.12G014100.v8.1;Name=Manes.12G014100;ancestorIdentifier=Manes.12G014100.v7.1;coverage=0.993;sequence_ID=0.984;valid_ORFs=2;extra_copy_number=0;copy_num_ID=Manes.12G014100.v8.1_0
chromosomeXII	Liftoff	gene	1393214	1397328	.	-	.	ID=Manes.12G014300.v8.1;Name=Manes.12G014300;ancestorIdentifier=Manes.12G014300.v7.1;coverage=0.995;sequence_ID=0.980;valid_ORFs=2;extra_copy_number=0;copy_num_ID=Manes.12G014300.v8.1_0
chromosomeXII	Liftoff	gene	1401348	1406233	.	+	.	ID=Manes.12G014400.v8.1;Name=Manes.12G014400;ancestorIdentifier=Manes.12G014400.v7.1;coverage=0.998;sequence_ID=0.995;valid_ORFs=1;extra_copy_number=0;copy_num_ID=Manes.12G014400.v8.1_0
chromosomeXII	Liftoff	gene	1408843	1421286	.	-	.	ID=Manes.12G014500.v8.1;Name=Manes.12G014500;ancestorIdentifier=Manes.12G014500.v7.1;coverage=0.995;sequence_ID=0.977;valid_ORFs=1;extra_copy_number=0;copy_num_ID=Manes.12G014500.v8.1_0
chromosomeXII	Liftoff	gene	1423082	1426802	.	-	.	ID=Manes.12G014600.v8.1;Name=Manes.12G014600;ancestorIdentifier=Manes.12G014600.v7.1;coverage=0.909;sequence_ID=0.890;valid_ORFs=1;extra_copy_number=0;copy_num_ID=Manes.12G014600.v8.1_0
chromosomeXII	Liftoff	gene	1426978	1433305	.	-	.	ID=Manes.12G014700.v8.1;Name=Manes.12G014700;ancestorIdentifier=Manes.12G014700.v7.1;coverage=1.0;sequence_ID=0.996;valid_ORFs=1;extra_copy_number=0;copy_num_ID=Manes.12G014700.v8.1_0
chromosomeXII	Liftoff	gene	1445280	1446185	.	+	.	ID=Manes.12G014800.v8.1;Name=Manes.12G014800;ancestorIdentifier=Manes.12G014800.v7.1;coverage=1.0;sequence_ID=0.991;valid_ORFs=1;extra_copy_number=0;copy_num_ID=Manes.12G014800.v8.1_0
chromosomeXII	Liftoff	gene	1447631	1452911	.	+	.	ID=Manes.12G014900.v8.1;Name=Manes.12G014900;ancestorIdentifier=Manes.12G014900.v7.1;coverage=0.998;sequence_ID=0.997;valid_ORFs=1;extra_copy_number=0;copy_num_ID=Manes.12G014900.v8.1_0
chromosomeXII	Liftoff	gene	1448823	1449620	.	+	.	ID=Manes.12G023850.v8.1;Name=Manes.12G023850;ancestorIdentifier=Manes.12G023850.v7.1;coverage=1.0;sequence_ID=0.973;valid_ORFs=1;extra_copy_number=0;copy_num_ID=Manes.12G023850.v8.1_0
chromosomeXII	Liftoff	gene	1452912	1454651	.	+	.	ID=Manes.12G015000.v8.1;Name=Manes.12G015000;ancestorIdentifier=Manes.12G015000.v7.1;coverage=0.999;sequence_ID=0.996;valid_ORFs=1;extra_copy_number=0;copy_num_ID=Manes.12G015000.v8.1_0
chromosomeXII	Liftoff	gene	1455503	1456246	.	+	.	ID=Manes.12G015100.v8.1;Name=Manes.12G015100;ancestorIdentifier=Manes.12G015100.v7.1;coverage=1.0;sequence_ID=0.998;valid_ORFs=1;extra_copy_number=0;copy_num_ID=Manes.12G015100.v8.1_0
chromosomeXII	Liftoff	gene	1456497	1461998	.	-	.	ID=Manes.12G015200.v8.1;Name=Manes.12G015200;ancestorIdentifier=Manes.12G015200.v7.1;coverage=1.0;sequence_ID=0.997;valid_ORFs=1;extra_copy_number=0;copy_num_ID=Manes.12G015200.v8.1_0
chromosomeXII	Liftoff	gene	1462094	1462601	.	-	.	ID=Manes.12G015250.v8.1;Name=Manes.12G015250;coverage=1.0;sequence_ID=1.0;valid_ORFs=1;extra_copy_number=0;copy_num_ID=Manes.12G015250.v8.1_0
chromosomeXII	Liftoff	gene	1462671	1466928	.	-	.	ID=Manes.12G015300.v8.1;Name=Manes.12G015300;ancestorIdentifier=Manes.12G015300.v7.1;coverage=0.998;sequence_ID=0.989;valid_ORFs=1;extra_copy_number=0;copy_num_ID=Manes.12G015300.v8.1_0
chromosomeXII	Liftoff	gene	1468671	1473418	.	-	.	ID=Manes.12G015500.v8.1;Name=Manes.12G015500;ancestorIdentifier=Manes.12G015500.v7.1;coverage=0.997;sequence_ID=0.982;valid_ORFs=2;extra_copy_number=0;copy_num_ID=Manes.12G015500.v8.1_0
chromosomeXII	Liftoff	gene	1477399	1478535	.	+	.	ID=Manes.12G015600.v8.1;Name=Manes.12G015600;ancestorIdentifier=Manes.12G015600.v7.1;coverage=1.0;sequence_ID=0.991;valid_ORFs=1;extra_copy_number=0;copy_num_ID=Manes.12G015600.v8.1_0
chromosomeXII	Liftoff	gene	1478536	1484865	.	-	.	ID=Manes.12G015700.v8.1;Name=Manes.12G015700;ancestorIdentifier=Manes.12G015700.v7.1;coverage=0.999;sequence_ID=0.996;valid_ORFs=3;extra_copy_number=0;copy_num_ID=Manes.12G015700.v8.1_0
chromosomeXII	Liftoff	gene	1490132	1492553	.	+	.	ID=Manes.12G015800.v8.1;Name=Manes.12G015800;ancestorIdentifier=Manes.12G015800.v7.1;coverage=0.994;sequence_ID=0.980;valid_ORFs=1;extra_copy_number=0;copy_num_ID=Manes.12G015800.v8.1_0
chromosomeXII	Liftoff	gene	1493037	1501087	.	-	.	ID=Manes.12G016000.v8.1;Name=Manes.12G016000;ancestorIdentifier=Manes.12G016000.v7.1;coverage=0.994;sequence_ID=0.984;valid_ORFs=1;extra_copy_number=0;copy_num_ID=Manes.12G016000.v8.1_0
chromosomeXII	Liftoff	gene	1502982	1505715	.	+	.	ID=Manes.12G016100.v8.1;Name=Manes.12G016100;ancestorIdentifier=Manes.12G016100.v7.1;coverage=0.999;sequence_ID=0.995;valid_ORFs=2;extra_copy_number=0;copy_num_ID=Manes.12G016100.v8.1_0
chromosomeXII	Liftoff	gene	1505965	1506575	.	+	.	ID=Manes.12G016200.v8.1;Name=Manes.12G016200;ancestorIdentifier=Manes.12G016200.v7.1;coverage=1.0;sequence_ID=0.997;valid_ORFs=1;extra_copy_number=0;copy_num_ID=Manes.12G016200.v8.1_0
chromosomeXII	Liftoff	gene	1508175	1512510	.	-	.	ID=Manes.12G016300.v8.1;Name=Manes.12G016300;ancestorIdentifier=Manes.12G016300.v7.1;coverage=0.999;sequence_ID=0.997;valid_ORFs=2;extra_copy_number=0;copy_num_ID=Manes.12G016300.v8.1_0
chromosomeXII	Liftoff	gene	1514793	1524576	.	-	.	ID=Manes.12G016400.v8.1;Name=Manes.12G016400;ancestorIdentifier=Manes.12G016400.v7.1;coverage=0.997;sequence_ID=0.987;valid_ORFs=2;extra_copy_number=0;copy_num_ID=Manes.12G016400.v8.1_0
chromosomeXII	Liftoff	gene	1525609	1543467	.	+	.	ID=Manes.12G016550.v8.1;Name=Manes.12G016550;coverage=0.981;sequence_ID=0.975;valid_ORFs=13;extra_copy_number=0;copy_num_ID=Manes.12G016550.v8.1_0
chromosomeXII	Liftoff	gene	1544929	1563856	.	+	.	ID=Manes.12G016700.v8.1;Name=Manes.12G016700;ancestorIdentifier=Manes.12G016700.v7.1;coverage=0.997;sequence_ID=0.993;valid_ORFs=3;extra_copy_number=0;copy_num_ID=Manes.12G016700.v8.1_0
chromosomeXII	Liftoff	gene	1564785	1569662	.	+	.	ID=Manes.12G016800.v8.1;Name=Manes.12G016800;ancestorIdentifier=Manes.12G016800.v7.1;coverage=0.980;sequence_ID=0.973;valid_ORFs=2;extra_copy_number=0;copy_num_ID=Manes.12G016800.v8.1_0
chromosomeXII	Liftoff	gene	1572277	1573987	.	+	.	ID=Manes.12G016900.v8.1;Name=Manes.12G016900;ancestorIdentifier=Manes.12G016900.v7.1;coverage=1.0;sequence_ID=0.994;valid_ORFs=1;extra_copy_number=0;copy_num_ID=Manes.12G016900.v8.1_0
chromosomeXII	Liftoff	gene	1578032	1579663	.	+	.	ID=Manes.12G017000.v8.1;Name=Manes.12G017000;ancestorIdentifier=Manes.12G017000.v7.1;coverage=0.997;sequence_ID=0.991;valid_ORFs=0;extra_copy_number=0;copy_num_ID=Manes.12G017000.v8.1_0;pseudo=True
chromosomeXII	Liftoff	gene	1580824	1583327	.	+	.	ID=Manes.12G017100.v8.1;Name=Manes.12G017100;ancestorIdentifier=Manes.12G017100.v7.1;coverage=1.0;sequence_ID=0.994;valid_ORFs=1;extra_copy_number=0;copy_num_ID=Manes.12G017100.v8.1_0
chromosomeXII	Liftoff	gene	1583379	1585258	.	-	.	ID=Manes.12G017200.v8.1;Name=Manes.12G017200;ancestorIdentifier=Manes.12G017200.v7.1;coverage=1.0;sequence_ID=0.995;valid_ORFs=1;extra_copy_number=0;copy_num_ID=Manes.12G017200.v8.1_0
chromosomeXII	Liftoff	gene	1584492	1587880	.	+	.	ID=Manes.12G017300.v8.1;Name=Manes.12G017300;ancestorIdentifier=Manes.12G017300.v7.1;coverage=1.0;sequence_ID=0.827;valid_ORFs=1;extra_copy_number=0;copy_num_ID=Manes.12G017300.v8.1_0
chromosomeXII	Liftoff	gene	1589433	1594064	.	+	.	ID=Manes.12G017400.v8.1;Name=Manes.12G017400;ancestorIdentifier=Manes.12G017400.v7.1;coverage=0.999;sequence_ID=0.996;valid_ORFs=1;extra_copy_number=0;copy_num_ID=Manes.12G017400.v8.1_0
chromosomeXII	Liftoff	gene	1592900	1598055	.	-	.	ID=Manes.12G017500.v8.1;Name=Manes.12G017500;ancestorIdentifier=Manes.12G017500.v7.1;coverage=0.999;sequence_ID=0.998;valid_ORFs=1;extra_copy_number=0;copy_num_ID=Manes.12G017500.v8.1_0
chromosomeXII	Liftoff	gene	1604488	1607972	.	-	.	ID=Manes.12G017600.v8.1;Name=Manes.12G017600;ancestorIdentifier=Manes.12G017600.v7.1;coverage=0.985;sequence_ID=0.982;valid_ORFs=1;extra_copy_number=0;copy_num_ID=Manes.12G017600.v8.1_0
chromosomeXII	Liftoff	gene	1614895	1620138	.	+	.	ID=Manes.12G017900.v8.1;Name=Manes.12G017900;ancestorIdentifier=Manes.12G017900.v7.1;coverage=1.0;sequence_ID=0.995;valid_ORFs=5;extra_copy_number=0;copy_num_ID=Manes.12G017900.v8.1_0
chromosomeXII	Liftoff	gene	1621351	1623418	.	+	.	ID=Manes.12G018000.v8.1;Name=Manes.12G018000;ancestorIdentifier=Manes.12G018000.v7.1;coverage=1.0;sequence_ID=0.991;valid_ORFs=2;extra_copy_number=0;copy_num_ID=Manes.12G018000.v8.1_0
chromosomeXII	Liftoff	gene	1623560	1625417	.	-	.	ID=Manes.12G018101.v8.1;Name=Manes.12G018101;ancestorIdentifier=Manes.12G018101.v7.1;coverage=1.0;sequence_ID=0.998;valid_ORFs=0;extra_copy_number=0;copy_num_ID=Manes.12G018101.v8.1_0;pseudo=True
chromosomeXII	Liftoff	gene	1627143	1634453	.	+	.	ID=Manes.12G018200.v8.1;Name=Manes.12G018200;ancestorIdentifier=Manes.12G018200.v7.1;coverage=1.0;sequence_ID=0.995;valid_ORFs=1;extra_copy_number=0;copy_num_ID=Manes.12G018200.v8.1_0
chromosomeXII	Liftoff	gene	1634744	1638155	.	+	.	ID=Manes.12G018300.v8.1;Name=Manes.12G018300;ancestorIdentifier=Manes.12G018300.v7.1;coverage=1.0;sequence_ID=0.998;valid_ORFs=1;extra_copy_number=0;copy_num_ID=Manes.12G018300.v8.1_0
chromosomeXII	Liftoff	gene	1638908	1642368	.	+	.	ID=Manes.12G018400.v8.1;Name=Manes.12G018400;ancestorIdentifier=Manes.12G018400.v7.1;coverage=1.0;sequence_ID=0.989;valid_ORFs=1;extra_copy_number=0;copy_num_ID=Manes.12G018400.v8.1_0
chromosomeXII	Liftoff	gene	1643035	1646436	.	+	.	ID=Manes.12G018500.v8.1;Name=Manes.12G018500;ancestorIdentifier=Manes.12G018500.v7.1;coverage=0.996;sequence_ID=0.992;valid_ORFs=1;extra_copy_number=0;copy_num_ID=Manes.12G018500.v8.1_0
chromosomeXII	Liftoff	gene	1646545	1651336	.	+	.	ID=Manes.12G018600.v8.1;Name=Manes.12G018600;ancestorIdentifier=Manes.12G018600.v7.1;coverage=1.0;sequence_ID=0.994;valid_ORFs=1;extra_copy_number=0;copy_num_ID=Manes.12G018600.v8.1_0
chromosomeXII	Liftoff	gene	1652576	1653340	.	-	.	ID=Manes.12G018700.v8.1;Name=Manes.12G018700;ancestorIdentifier=Manes.12G018700.v7.1;coverage=1.0;sequence_ID=0.992;valid_ORFs=1;extra_copy_number=0;copy_num_ID=Manes.12G018700.v8.1_0
chromosomeXII	Liftoff	gene	1654342	1655263	.	-	.	ID=Manes.12G018800.v8.1;Name=Manes.12G018800;ancestorIdentifier=Manes.12G018800.v7.1;coverage=1.0;sequence_ID=0.994;valid_ORFs=1;extra_copy_number=0;copy_num_ID=Manes.12G018800.v8.1_0
chromosomeXII	Liftoff	gene	1655530	1661570	.	+	.	ID=Manes.12G018900.v8.1;Name=Manes.12G018900;ancestorIdentifier=Manes.12G018900.v7.1;coverage=0.999;sequence_ID=0.990;valid_ORFs=5;extra_copy_number=0;copy_num_ID=Manes.12G018900.v8.1_0
chromosomeXII	Liftoff	gene	1665614	1669767	.	+	.	ID=Manes.12G019000.v8.1;Name=Manes.12G019000;ancestorIdentifier=Manes.12G019000.v7.1;coverage=0.995;sequence_ID=0.994;valid_ORFs=4;extra_copy_number=0;copy_num_ID=Manes.12G019000.v8.1_0
chromosomeXII	Liftoff	gene	1674163	1676296	.	+	.	ID=Manes.12G019100.v8.1;Name=Manes.12G019100;ancestorIdentifier=Manes.12G019100.v7.1;coverage=0.997;sequence_ID=0.993;valid_ORFs=1;extra_copy_number=0;copy_num_ID=Manes.12G019100.v8.1_0
chromosomeXII	Liftoff	gene	1677723	1683099	.	-	.	ID=Manes.12G019200.v8.1;Name=Manes.12G019200;ancestorIdentifier=Manes.12G019200.v7.1;coverage=0.998;sequence_ID=0.988;valid_ORFs=1;extra_copy_number=0;copy_num_ID=Manes.12G019200.v8.1_0
chromosomeXII	Liftoff	gene	1683769	1691310	.	-	.	ID=Manes.12G019300.v8.1;Name=Manes.12G019300;ancestorIdentifier=Manes.12G019300.v7.1;coverage=0.996;sequence_ID=0.977;valid_ORFs=3;extra_copy_number=0;copy_num_ID=Manes.12G019300.v8.1_0
chromosomeXII	Liftoff	gene	1696980	1705339	.	+	.	ID=Manes.12G019400.v8.1;Name=Manes.12G019400;ancestorIdentifier=Manes.12G019400.v7.1;coverage=0.998;sequence_ID=0.996;valid_ORFs=1;extra_copy_number=0;copy_num_ID=Manes.12G019400.v8.1_0
chromosomeXII	Liftoff	gene	1703839	1709839	.	-	.	ID=Manes.12G019500.v8.1;Name=Manes.12G019500;ancestorIdentifier=Manes.12G019500.v7.1;coverage=0.998;sequence_ID=0.997;valid_ORFs=1;extra_copy_number=0;copy_num_ID=Manes.12G019500.v8.1_0
chromosomeXII	Liftoff	gene	1710911	1716271	.	+	.	ID=Manes.12G019600.v8.1;Name=Manes.12G019600;ancestorIdentifier=Manes.12G019600.v7.1;coverage=1.0;sequence_ID=0.993;valid_ORFs=2;extra_copy_number=0;copy_num_ID=Manes.12G019600.v8.1_0
chromosomeXII	Liftoff	gene	1719421	1722723	.	+	.	ID=Manes.12G019700.v8.1;Name=Manes.12G019700;ancestorIdentifier=Manes.12G019700.v7.1;coverage=0.998;sequence_ID=0.996;valid_ORFs=1;extra_copy_number=0;copy_num_ID=Manes.12G019700.v8.1_0
chromosomeXII	Liftoff	gene	1725373	1727258	.	-	.	ID=Manes.12G019800.v8.1;Name=Manes.12G019800;ancestorIdentifier=Manes.12G019800.v7.1;coverage=1.0;sequence_ID=0.993;valid_ORFs=1;extra_copy_number=0;copy_num_ID=Manes.12G019800.v8.1_0
chromosomeXII	Liftoff	gene	1730249	1730743	.	-	.	ID=Manes.12G019900.v8.1;Name=Manes.12G019900;ancestorIdentifier=Manes.12G019900.v7.1;coverage=1.0;sequence_ID=0.994;valid_ORFs=1;extra_copy_number=0;copy_num_ID=Manes.12G019900.v8.1_0
chromosomeXII	Liftoff	gene	1733945	1735770	.	+	.	ID=Manes.12G020000.v8.1;Name=Manes.12G020000;ancestorIdentifier=Manes.12G020000.v7.1;coverage=0.995;sequence_ID=0.981;valid_ORFs=1;extra_copy_number=0;copy_num_ID=Manes.12G020000.v8.1_0
chromosomeXII	Liftoff	gene	1739563	1742683	.	-	.	ID=Manes.12G020100.v8.1;Name=Manes.12G020100;ancestorIdentifier=Manes.12G020100.v7.1;coverage=0.998;sequence_ID=0.990;valid_ORFs=2;extra_copy_number=0;copy_num_ID=Manes.12G020100.v8.1_0
chromosomeXII	Liftoff	gene	1745481	1749287	.	-	.	ID=Manes.12G020200.v8.1;Name=Manes.12G020200;ancestorIdentifier=Manes.12G020200.v7.1;coverage=1.0;sequence_ID=0.995;valid_ORFs=1;extra_copy_number=0;copy_num_ID=Manes.12G020200.v8.1_0
chromosomeXII	Liftoff	gene	1750624	1755930	.	-	.	ID=Manes.12G020300.v8.1;Name=Manes.12G020300;ancestorIdentifier=Manes.12G020300.v7.1;coverage=0.996;sequence_ID=0.991;valid_ORFs=1;extra_copy_number=0;copy_num_ID=Manes.12G020300.v8.1_0
chromosomeXII	Liftoff	gene	1761169	1762113	.	+	.	ID=Manes.12G020400.v8.1;Name=Manes.12G020400;ancestorIdentifier=Manes.12G020400.v7.1;coverage=1.0;sequence_ID=0.995;valid_ORFs=1;extra_copy_number=0;copy_num_ID=Manes.12G020400.v8.1_0
chromosomeXII	Liftoff	gene	1763526	1767538	.	+	.	ID=Manes.12G020500.v8.1;Name=Manes.12G020500;ancestorIdentifier=Manes.12G020500.v7.1;coverage=1.0;sequence_ID=0.994;valid_ORFs=1;extra_copy_number=0;copy_num_ID=Manes.12G020500.v8.1_0
chromosomeXII	Liftoff	gene	1771648	1776748	.	+	.	ID=Manes.12G020700.v8.1;Name=Manes.12G020700;ancestorIdentifier=Manes.12G020700.v7.1;coverage=0.999;sequence_ID=0.997;valid_ORFs=3;extra_copy_number=0;copy_num_ID=Manes.12G020700.v8.1_0
chromosomeXII	Liftoff	gene	1777084	1778271	.	-	.	ID=Manes.12G020800.v8.1;Name=Manes.12G020800;ancestorIdentifier=Manes.12G020800.v7.1;coverage=1.0;sequence_ID=0.997;valid_ORFs=1;extra_copy_number=0;copy_num_ID=Manes.12G020800.v8.1_0
chromosomeXII	Liftoff	gene	1781233	1787079	.	+	.	ID=Manes.12G020900.v8.1;Name=Manes.12G020900;ancestorIdentifier=Manes.12G020900.v7.1;coverage=0.999;sequence_ID=0.994;valid_ORFs=1;extra_copy_number=0;copy_num_ID=Manes.12G020900.v8.1_0
chromosomeXII	Liftoff	gene	1794766	1800937	.	-	.	ID=Manes.12G021100.v8.1;Name=Manes.12G021100;ancestorIdentifier=Manes.12G021100.v7.1;coverage=0.999;sequence_ID=0.993;valid_ORFs=5;extra_copy_number=0;copy_num_ID=Manes.12G021100.v8.1_0
chromosomeXII	Liftoff	gene	1801556	1808401	.	+	.	ID=Manes.12G021200.v8.1;Name=Manes.12G021200;ancestorIdentifier=Manes.12G021200.v7.1;coverage=1.0;sequence_ID=0.993;valid_ORFs=1;extra_copy_number=0;copy_num_ID=Manes.12G021200.v8.1_0
chromosomeXII	Liftoff	gene	1809455	1813374	.	+	.	ID=Manes.12G021300.v8.1;Name=Manes.12G021300;ancestorIdentifier=Manes.12G021300.v7.1;coverage=0.995;sequence_ID=0.988;valid_ORFs=2;extra_copy_number=0;copy_num_ID=Manes.12G021300.v8.1_0
chromosomeXII	Liftoff	gene	1813621	1819968	.	+	.	ID=Manes.12G021400.v8.1;Name=Manes.12G021400;ancestorIdentifier=Manes.12G021400.v7.1;coverage=0.998;sequence_ID=0.995;valid_ORFs=1;extra_copy_number=0;copy_num_ID=Manes.12G021400.v8.1_0
chromosomeXII	Liftoff	gene	1819969	1822542	.	+	.	ID=Manes.12G021500.v8.1;Name=Manes.12G021500;ancestorIdentifier=Manes.12G021500.v7.1;coverage=1.0;sequence_ID=0.996;valid_ORFs=1;extra_copy_number=0;copy_num_ID=Manes.12G021500.v8.1_0
chromosomeXII	Liftoff	gene	1824678	1827283	.	+	.	ID=Manes.12G021600.v8.1;Name=Manes.12G021600;ancestorIdentifier=Manes.12G021600.v7.1;coverage=1.0;sequence_ID=0.997;valid_ORFs=1;extra_copy_number=0;copy_num_ID=Manes.12G021600.v8.1_0
chromosomeXII	Liftoff	gene	1828850	1832143	.	-	.	ID=Manes.12G021700.v8.1;Name=Manes.12G021700;ancestorIdentifier=Manes.12G021700.v7.1;coverage=0.976;sequence_ID=0.969;valid_ORFs=1;extra_copy_number=0;copy_num_ID=Manes.12G021700.v8.1_0
chromosomeXII	Liftoff	gene	1835055	1842314	.	+	.	ID=Manes.12G021900.v8.1;Name=Manes.12G021900;ancestorIdentifier=Manes.12G021900.v7.1;coverage=0.991;sequence_ID=0.988;valid_ORFs=1;extra_copy_number=0;copy_num_ID=Manes.12G021900.v8.1_0
chromosomeXII	Liftoff	gene	1842927	1843361	.	+	.	ID=Manes.12G022000.v8.1;Name=Manes.12G022000;ancestorIdentifier=Manes.12G022000.v7.1;coverage=1.0;sequence_ID=0.995;valid_ORFs=1;extra_copy_number=0;copy_num_ID=Manes.12G022000.v8.1_0
chromosomeXII	Liftoff	gene	1846516	1850058	.	-	.	ID=Manes.12G022200.v8.1;Name=Manes.12G022200;ancestorIdentifier=Manes.12G022200.v7.1;coverage=1.0;sequence_ID=0.995;valid_ORFs=1;extra_copy_number=0;copy_num_ID=Manes.12G022200.v8.1_0
chromosomeXII	Liftoff	gene	1859961	1865371	.	+	.	ID=Manes.12G022400.v8.1;Name=Manes.12G022400;ancestorIdentifier=Manes.12G022400.v7.1;coverage=0.999;sequence_ID=0.993;valid_ORFs=2;extra_copy_number=0;copy_num_ID=Manes.12G022400.v8.1_0
chromosomeXII	Liftoff	gene	1866307	1867091	.	-	.	ID=Manes.12G022500.v8.1;Name=Manes.12G022500;ancestorIdentifier=Manes.12G022500.v7.1;coverage=1.0;sequence_ID=0.995;valid_ORFs=1;extra_copy_number=0;copy_num_ID=Manes.12G022500.v8.1_0
chromosomeXII	Liftoff	gene	1874121	1875365	.	-	.	ID=Manes.12G022600.v8.1;Name=Manes.12G022600;ancestorIdentifier=Manes.12G022600.v7.1;coverage=1.0;sequence_ID=0.985;valid_ORFs=1;extra_copy_number=0;copy_num_ID=Manes.12G022600.v8.1_0
chromosomeXII	Liftoff	gene	1880572	1883117	.	-	.	ID=Manes.12G022700.v8.1;Name=Manes.12G022700;ancestorIdentifier=Manes.12G022700.v7.1;coverage=0.998;sequence_ID=0.987;valid_ORFs=1;extra_copy_number=0;copy_num_ID=Manes.12G022700.v8.1_0
chromosomeXII	Liftoff	gene	1882918	1883406	.	+	.	ID=Manes.12G022800.v8.1;Name=Manes.12G022800;ancestorIdentifier=Manes.12G022800.v7.1;coverage=1.0;sequence_ID=0.995;valid_ORFs=1;extra_copy_number=0;copy_num_ID=Manes.12G022800.v8.1_0
chromosomeXII	Liftoff	gene	1883767	1890757	.	-	.	ID=Manes.12G022900.v8.1;Name=Manes.12G022900;ancestorIdentifier=Manes.12G022900.v7.1;coverage=1.0;sequence_ID=0.993;valid_ORFs=1;extra_copy_number=0;copy_num_ID=Manes.12G022900.v8.1_0
chromosomeXII	Liftoff	gene	1892655	1893374	.	+	.	ID=Manes.05G006821.v8.1;Name=Manes.05G006821;ancestorIdentifier=Manes.S022703.v7.1;coverage=0.986;sequence_ID=0.954;valid_ORFs=1;extra_copy_number=0;copy_num_ID=Manes.05G006821.v8.1_0
chromosomeXII	Liftoff	gene	1899277	1900210	.	+	.	ID=Manes.12G023000.v8.1;Name=Manes.12G023000;ancestorIdentifier=Manes.12G023000.v7.1;coverage=1.0;sequence_ID=0.989;valid_ORFs=1;extra_copy_number=0;copy_num_ID=Manes.12G023000.v8.1_0
chromosomeXII	Liftoff	gene	1905955	1906758	.	-	.	ID=Manes.12G023100.v8.1;Name=Manes.12G023100;ancestorIdentifier=Manes.12G023100.v7.1;coverage=1.0;sequence_ID=0.998;valid_ORFs=1;extra_copy_number=0;copy_num_ID=Manes.12G023100.v8.1_0
chromosomeXII	Liftoff	gene	1935720	1938786	.	+	.	ID=Manes.12G023200.v8.1;Name=Manes.12G023200;ancestorIdentifier=Manes.12G023200.v7.1;coverage=1.0;sequence_ID=0.999;valid_ORFs=1;extra_copy_number=0;copy_num_ID=Manes.12G023200.v8.1_0
chromosomeXII	Liftoff	gene	1939027	1939611	.	-	.	ID=Manes.12G023250.v8.1;Name=Manes.12G023250;ancestorIdentifier=Manes.12G023250.v7.1;coverage=1.0;sequence_ID=0.996;valid_ORFs=1;extra_copy_number=0;copy_num_ID=Manes.12G023250.v8.1_0
chromosomeXII	Liftoff	gene	1940187	1941771	.	+	.	ID=Manes.12G023300.v8.1;Name=Manes.12G023300;ancestorIdentifier=Manes.12G023300.v7.1;coverage=0.999;sequence_ID=0.982;valid_ORFs=1;extra_copy_number=0;copy_num_ID=Manes.12G023300.v8.1_0
chromosomeXII	Liftoff	gene	1942749	1947675	.	-	.	ID=Manes.12G023400.v8.1;Name=Manes.12G023400;ancestorIdentifier=Manes.12G023400.v7.1;coverage=0.999;sequence_ID=0.988;valid_ORFs=1;extra_copy_number=0;copy_num_ID=Manes.12G023400.v8.1_0
chromosomeXII	Liftoff	gene	1948672	1949285	.	-	.	ID=Manes.12G023501.v8.1;Name=Manes.12G023501;coverage=0.984;sequence_ID=0.964;valid_ORFs=1;extra_copy_number=0;copy_num_ID=Manes.12G023501.v8.1_0
chromosomeXII	Liftoff	gene	1954306	1957369	.	-	.	ID=Manes.12G023600.v8.1;Name=Manes.12G023600;ancestorIdentifier=Manes.12G023600.v7.1;coverage=0.976;sequence_ID=0.968;valid_ORFs=1;extra_copy_number=0;copy_num_ID=Manes.12G023600.v8.1_0
chromosomeXII	Liftoff	gene	1963821	1970564	.	+	.	ID=Manes.12G023700.v8.1;Name=Manes.12G023700;ancestorIdentifier=Manes.12G023700.v7.1;coverage=0.999;sequence_ID=0.990;valid_ORFs=1;extra_copy_number=0;copy_num_ID=Manes.12G023700.v8.1_0
chromosomeXII	Liftoff	gene	1970565	1974164	.	+	.	ID=Manes.12G023800.v8.1;Name=Manes.12G023800;ancestorIdentifier=Manes.12G023800.v7.1;coverage=0.996;sequence_ID=0.993;valid_ORFs=1;extra_copy_number=0;copy_num_ID=Manes.12G023800.v8.1_0
chromosomeXII	Liftoff	gene	1975376	1979509	.	-	.	ID=Manes.12G023900.v8.1;Name=Manes.12G023900;ancestorIdentifier=Manes.12G023900.v7.1;coverage=0.998;sequence_ID=0.991;valid_ORFs=1;extra_copy_number=0;copy_num_ID=Manes.12G023900.v8.1_0
chromosomeXII	Liftoff	gene	1983610	1984619	.	-	.	ID=Manes.12G024000.v8.1;Name=Manes.12G024000;ancestorIdentifier=Manes.12G024000.v7.1;coverage=1.0;sequence_ID=0.997;valid_ORFs=1;extra_copy_number=0;copy_num_ID=Manes.12G024000.v8.1_0
chromosomeXII	Liftoff	gene	1984976	1991692	.	-	.	ID=Manes.12G024100.v8.1;Name=Manes.12G024100;ancestorIdentifier=Manes.12G024100.v7.1;coverage=0.996;sequence_ID=0.993;valid_ORFs=2;extra_copy_number=0;copy_num_ID=Manes.12G024100.v8.1_0
chromosomeXII	Liftoff	gene	1995964	2000273	.	+	.	ID=Manes.12G024200.v8.1;Name=Manes.12G024200;ancestorIdentifier=Manes.12G024200.v7.1;coverage=1.0;sequence_ID=0.995;valid_ORFs=3;extra_copy_number=0;copy_num_ID=Manes.12G024200.v8.1_0
chromosomeXII	Liftoff	gene	2000306	2005970	.	-	.	ID=Manes.12G024300.v8.1;Name=Manes.12G024300;ancestorIdentifier=Manes.12G024300.v7.1;coverage=0.997;sequence_ID=0.988;valid_ORFs=3;extra_copy_number=0;copy_num_ID=Manes.12G024300.v8.1_0
chromosomeXII	Liftoff	gene	2006768	2009019	.	+	.	ID=Manes.12G024400.v8.1;Name=Manes.12G024400;ancestorIdentifier=Manes.12G024400.v7.1;coverage=0.824;sequence_ID=0.820;valid_ORFs=1;extra_copy_number=0;copy_num_ID=Manes.12G024400.v8.1_0
chromosomeXII	Liftoff	gene	2009586	2015429	.	+	.	ID=Manes.12G024500.v8.1;Name=Manes.12G024500;ancestorIdentifier=Manes.12G024500.v7.1;coverage=0.994;sequence_ID=0.986;valid_ORFs=2;extra_copy_number=0;copy_num_ID=Manes.12G024500.v8.1_0
chromosomeXII	Liftoff	gene	2021017	2027026	.	+	.	ID=Manes.12G024600.v8.1;Name=Manes.12G024600;ancestorIdentifier=Manes.12G024600.v7.1;coverage=0.995;sequence_ID=0.964;valid_ORFs=1;extra_copy_number=0;copy_num_ID=Manes.12G024600.v8.1_0
chromosomeXII	Liftoff	gene	2027027	2030421	.	-	.	ID=Manes.12G024800.v8.1;Name=Manes.12G024800;ancestorIdentifier=Manes.12G024800.v7.1;coverage=0.999;sequence_ID=0.992;valid_ORFs=1;extra_copy_number=0;copy_num_ID=Manes.12G024800.v8.1_0
chromosomeXII	Liftoff	gene	2034331	2038133	.	-	.	ID=Manes.12G024900.v8.1;Name=Manes.12G024900;ancestorIdentifier=Manes.12G024900.v7.1;coverage=0.998;sequence_ID=0.995;valid_ORFs=1;extra_copy_number=0;copy_num_ID=Manes.12G024900.v8.1_0
chromosomeXII	Liftoff	gene	2047921	2052168	.	-	.	ID=Manes.12G025000.v8.1;Name=Manes.12G025000;ancestorIdentifier=Manes.12G025000.v7.1;coverage=1.0;sequence_ID=0.993;valid_ORFs=1;extra_copy_number=0;copy_num_ID=Manes.12G025000.v8.1_0
chromosomeXII	Liftoff	gene	2069420	2070161	.	+	.	ID=Manes.12G025200.v8.1;Name=Manes.12G025200;ancestorIdentifier=Manes.12G025200.v7.1;coverage=1.0;sequence_ID=0.993;valid_ORFs=1;extra_copy_number=0;copy_num_ID=Manes.12G025200.v8.1_0
chromosomeXII	Liftoff	gene	2070183	2071277	.	-	.	ID=Manes.12G025100.v8.1;Name=Manes.12G025100;ancestorIdentifier=Manes.12G025100.v7.1;coverage=1.0;sequence_ID=0.996;valid_ORFs=1;extra_copy_number=0;copy_num_ID=Manes.12G025100.v8.1_0
chromosomeXII	Liftoff	gene	2083843	2084589	.	-	.	ID=Manes.12G025250.v8.1;Name=Manes.12G025250;ancestorIdentifier=Manes.12G025250.v7.1;coverage=1.0;sequence_ID=0.791;valid_ORFs=1;extra_copy_number=0;copy_num_ID=Manes.12G025250.v8.1_0
chromosomeXII	Liftoff	gene	2102961	2103599	.	-	.	ID=Manes.12G025276.v8.1;Name=Manes.12G025276;coverage=0.968;sequence_ID=0.957;valid_ORFs=1;extra_copy_number=0;copy_num_ID=Manes.12G025276.v8.1_0
chromosomeXII	Liftoff	gene	2133305	2136838	.	+	.	ID=Manes.12G025300.v8.1;Name=Manes.12G025300;ancestorIdentifier=Manes.12G025300.v7.1;coverage=1.0;sequence_ID=0.994;valid_ORFs=1;extra_copy_number=0;copy_num_ID=Manes.12G025300.v8.1_0
chromosomeXII	Liftoff	gene	2140703	2145893	.	+	.	ID=Manes.12G025400.v8.1;Name=Manes.12G025400;ancestorIdentifier=Manes.12G025400.v7.1;coverage=1.0;sequence_ID=0.993;valid_ORFs=1;extra_copy_number=0;copy_num_ID=Manes.12G025400.v8.1_0
chromosomeXII	Liftoff	gene	2145059	2149103	.	-	.	ID=Manes.12G025500.v8.1;Name=Manes.12G025500;ancestorIdentifier=Manes.12G025500.v7.1;coverage=1.0;sequence_ID=0.990;valid_ORFs=1;extra_copy_number=0;copy_num_ID=Manes.12G025500.v8.1_0
chromosomeXII	Liftoff	gene	2151368	2166092	.	+	.	ID=Manes.12G025600.v8.1;Name=Manes.12G025600;ancestorIdentifier=Manes.12G025600.v7.1;coverage=1.0;sequence_ID=0.999;valid_ORFs=2;extra_copy_number=0;copy_num_ID=Manes.12G025600.v8.1_0
chromosomeXII	Liftoff	gene	2229459	2236576	.	-	.	ID=Manes.12G025800.v8.1;Name=Manes.12G025800;ancestorIdentifier=Manes.12G025800.v7.1;coverage=0.999;sequence_ID=0.989;valid_ORFs=1;extra_copy_number=0;copy_num_ID=Manes.12G025800.v8.1_0
chromosomeXII	Liftoff	gene	2243491	2249790	.	-	.	ID=Manes.12G025900.v8.1;Name=Manes.12G025900;ancestorIdentifier=Manes.12G025900.v7.1;coverage=1.0;sequence_ID=0.999;valid_ORFs=3;extra_copy_number=0;copy_num_ID=Manes.12G025900.v8.1_0
chromosomeXII	Liftoff	gene	2254292	2259561	.	-	.	ID=Manes.12G026000.v8.1;Name=Manes.12G026000;ancestorIdentifier=Manes.12G026000.v7.1;coverage=1.0;sequence_ID=0.996;valid_ORFs=2;extra_copy_number=0;copy_num_ID=Manes.12G026000.v8.1_0
chromosomeXII	Liftoff	gene	2259898	2263102	.	+	.	ID=Manes.12G026100.v8.1;Name=Manes.12G026100;ancestorIdentifier=Manes.12G026100.v7.1;coverage=0.999;sequence_ID=0.998;valid_ORFs=1;extra_copy_number=0;copy_num_ID=Manes.12G026100.v8.1_0
chromosomeXII	Liftoff	gene	2263233	2269546	.	-	.	ID=Manes.12G026200.v8.1;Name=Manes.12G026200;ancestorIdentifier=Manes.12G026200.v7.1;coverage=0.998;sequence_ID=0.995;valid_ORFs=2;extra_copy_number=0;copy_num_ID=Manes.12G026200.v8.1_0
chromosomeXII	Liftoff	gene	2270494	2275979	.	-	.	ID=Manes.12G026300.v8.1;Name=Manes.12G026300;ancestorIdentifier=Manes.12G026300.v7.1;coverage=0.999;sequence_ID=0.993;valid_ORFs=1;extra_copy_number=0;copy_num_ID=Manes.12G026300.v8.1_0
chromosomeXII	Liftoff	gene	2276163	2278370	.	+	.	ID=Manes.12G026400.v8.1;Name=Manes.12G026400;ancestorIdentifier=Manes.12G026400.v7.1;coverage=0.999;sequence_ID=0.986;valid_ORFs=1;extra_copy_number=0;copy_num_ID=Manes.12G026400.v8.1_0
chromosomeXII	Liftoff	gene	2282674	2283659	.	+	.	ID=Manes.12G026501.v8.1;Name=Manes.12G026501;coverage=1.0;sequence_ID=0.999;valid_ORFs=1;extra_copy_number=0;copy_num_ID=Manes.12G026501.v8.1_0
chromosomeXII	Liftoff	gene	2285190	2286667	.	-	.	ID=Manes.12G026600.v8.1;Name=Manes.12G026600;ancestorIdentifier=Manes.12G026600.v7.1;coverage=0.991;sequence_ID=0.988;valid_ORFs=2;extra_copy_number=0;copy_num_ID=Manes.12G026600.v8.1_0
chromosomeXII	Liftoff	gene	2292281	2293353	.	+	.	ID=Manes.06G043166.v8.1_25_25;Name=Manes.06G043166;ancestorIdentifier=Manes.06G043166.v7.1;coverage=1.0;sequence_ID=0.957;valid_ORFs=0;extra_copy_number=25;copy_num_ID=Manes.06G043166.v8.1_25;pseudo=True
chromosomeXII	Liftoff	gene	2296760	2302895	.	+	.	ID=Manes.12G026700.v8.1;Name=Manes.12G026700;ancestorIdentifier=Manes.12G026700.v7.1;coverage=0.999;sequence_ID=0.993;valid_ORFs=3;extra_copy_number=0;copy_num_ID=Manes.12G026700.v8.1_0
chromosomeXII	Liftoff	gene	2302896	2305364	.	-	.	ID=Manes.12G026800.v8.1;Name=Manes.12G026800;ancestorIdentifier=Manes.12G026800.v7.1;coverage=0.999;sequence_ID=0.994;valid_ORFs=3;extra_copy_number=0;copy_num_ID=Manes.12G026800.v8.1_0
chromosomeXII	Liftoff	gene	2305951	2309029	.	+	.	ID=Manes.12G026900.v8.1;Name=Manes.12G026900;ancestorIdentifier=Manes.12G026900.v7.1;coverage=1.0;sequence_ID=0.989;valid_ORFs=1;extra_copy_number=0;copy_num_ID=Manes.12G026900.v8.1_0
chromosomeXII	Liftoff	gene	2309619	2312725	.	+	.	ID=Manes.12G027000.v8.1;Name=Manes.12G027000;ancestorIdentifier=Manes.12G027000.v7.1;coverage=1.0;sequence_ID=0.999;valid_ORFs=1;extra_copy_number=0;copy_num_ID=Manes.12G027000.v8.1_0
chromosomeXII	Liftoff	gene	2317125	2323141	.	+	.	ID=Manes.12G027100.v8.1;Name=Manes.12G027100;ancestorIdentifier=Manes.12G027100.v7.1;coverage=0.999;sequence_ID=0.992;valid_ORFs=1;extra_copy_number=0;copy_num_ID=Manes.12G027100.v8.1_0
chromosomeXII	Liftoff	gene	2323144	2331330	.	+	.	ID=Manes.12G027200.v8.1;Name=Manes.12G027200;ancestorIdentifier=Manes.12G027200.v7.1;coverage=0.999;sequence_ID=0.998;valid_ORFs=1;extra_copy_number=0;copy_num_ID=Manes.12G027200.v8.1_0
chromosomeXII	Liftoff	gene	2342762	2347723	.	+	.	ID=Manes.12G027300.v8.1;Name=Manes.12G027300;ancestorIdentifier=Manes.12G027300.v7.1;coverage=1.0;sequence_ID=0.999;valid_ORFs=3;extra_copy_number=0;copy_num_ID=Manes.12G027300.v8.1_0
chromosomeXII	Liftoff	gene	2349180	2349852	.	+	.	ID=Manes.12G027401.v8.1;Name=Manes.12G027401;coverage=1.0;sequence_ID=0.996;valid_ORFs=1;extra_copy_number=0;copy_num_ID=Manes.12G027401.v8.1_0
chromosomeXII	Liftoff	gene	2350026	2355907	.	+	.	ID=Manes.12G027500.v8.1;Name=Manes.12G027500;ancestorIdentifier=Manes.12G027500.v7.1;coverage=1.0;sequence_ID=0.998;valid_ORFs=1;extra_copy_number=0;copy_num_ID=Manes.12G027500.v8.1_0
chromosomeXII	Liftoff	gene	2355422	2360318	.	-	.	ID=Manes.12G027600.v8.1;Name=Manes.12G027600;ancestorIdentifier=Manes.12G027600.v7.1;coverage=1.0;sequence_ID=0.996;valid_ORFs=2;extra_copy_number=0;copy_num_ID=Manes.12G027600.v8.1_0
chromosomeXII	Liftoff	gene	2365000	2366952	.	-	.	ID=Manes.12G027700.v8.1;Name=Manes.12G027700;ancestorIdentifier=Manes.12G027700.v7.1;coverage=0.881;sequence_ID=0.877;valid_ORFs=1;extra_copy_number=0;copy_num_ID=Manes.12G027700.v8.1_0
chromosomeXII	Liftoff	gene	2372868	2376004	.	-	.	ID=Manes.12G027800.v8.1;Name=Manes.12G027800;ancestorIdentifier=Manes.12G027800.v7.1;coverage=1.0;sequence_ID=0.980;valid_ORFs=1;extra_copy_number=0;copy_num_ID=Manes.12G027800.v8.1_0
chromosomeXII	Liftoff	gene	2380021	2381159	.	+	.	ID=Manes.12G027900.v8.1;Name=Manes.12G027900;ancestorIdentifier=Manes.12G027900.v7.1;coverage=0.998;sequence_ID=0.992;valid_ORFs=1;extra_copy_number=0;copy_num_ID=Manes.12G027900.v8.1_0
chromosomeXII	Liftoff	gene	2382422	2386297	.	+	.	ID=Manes.12G028000.v8.1;Name=Manes.12G028000;ancestorIdentifier=Manes.12G028000.v7.1;coverage=0.999;sequence_ID=0.995;valid_ORFs=1;extra_copy_number=0;copy_num_ID=Manes.12G028000.v8.1_0
chromosomeXII	Liftoff	gene	2386297	2391441	.	+	.	ID=Manes.12G028100.v8.1;Name=Manes.12G028100;ancestorIdentifier=Manes.12G028100.v7.1;coverage=0.999;sequence_ID=0.992;valid_ORFs=0;extra_copy_number=0;copy_num_ID=Manes.12G028100.v8.1_0;pseudo=True
chromosomeXII	Liftoff	gene	2396601	2397464	.	+	.	ID=Manes.12G028200.v8.1;Name=Manes.12G028200;ancestorIdentifier=Manes.12G028200.v7.1;coverage=1.0;sequence_ID=0.996;valid_ORFs=1;extra_copy_number=0;copy_num_ID=Manes.12G028200.v8.1_0
chromosomeXII	Liftoff	gene	2398082	2402453	.	-	.	ID=Manes.12G028300.v8.1;Name=Manes.12G028300;ancestorIdentifier=Manes.12G028300.v7.1;coverage=0.997;sequence_ID=0.990;valid_ORFs=21;extra_copy_number=0;copy_num_ID=Manes.12G028300.v8.1_0
chromosomeXII	Liftoff	gene	2405759	2410399	.	+	.	ID=Manes.12G028400.v8.1;Name=Manes.12G028400;ancestorIdentifier=Manes.12G028400.v7.1;coverage=0.999;sequence_ID=0.991;valid_ORFs=3;extra_copy_number=0;copy_num_ID=Manes.12G028400.v8.1_0
chromosomeXII	Liftoff	gene	2411209	2411427	.	+	.	ID=Manes.12G028500.v8.1;Name=Manes.12G028500;ancestorIdentifier=Manes.12G028500.v7.1;coverage=1.0;sequence_ID=1.0;valid_ORFs=1;extra_copy_number=0;copy_num_ID=Manes.12G028500.v8.1_0
chromosomeXII	Liftoff	gene	2418222	2421394	.	+	.	ID=Manes.12G028600.v8.1;Name=Manes.12G028600;ancestorIdentifier=Manes.12G028600.v7.1;coverage=1.0;sequence_ID=0.996;valid_ORFs=1;extra_copy_number=0;copy_num_ID=Manes.12G028600.v8.1_0
chromosomeXII	Liftoff	gene	2423418	2425888	.	+	.	ID=Manes.12G028700.v8.1;Name=Manes.12G028700;ancestorIdentifier=Manes.12G028700.v7.1;coverage=1.0;sequence_ID=0.993;valid_ORFs=1;extra_copy_number=0;copy_num_ID=Manes.12G028700.v8.1_0
chromosomeXII	Liftoff	gene	2440105	2443327	.	+	.	ID=Manes.12G028800.v8.1;Name=Manes.12G028800;ancestorIdentifier=Manes.12G028800.v7.1;coverage=1.0;sequence_ID=0.998;valid_ORFs=4;extra_copy_number=0;copy_num_ID=Manes.12G028800.v8.1_0
chromosomeXII	Liftoff	gene	2446587	2448101	.	+	.	ID=Manes.12G028850.v8.1;Name=Manes.12G028850;ancestorIdentifier=Manes.12G028850.v7.1;coverage=1.0;sequence_ID=0.989;valid_ORFs=1;extra_copy_number=0;copy_num_ID=Manes.12G028850.v8.1_0
chromosomeXII	Liftoff	gene	2454548	2456483	.	+	.	ID=Manes.18G080750.v8.1_14_14;Name=Manes.18G080750;coverage=1.0;sequence_ID=0.989;valid_ORFs=1;extra_copy_number=14;copy_num_ID=Manes.18G080750.v8.1_14
chromosomeXII	Liftoff	gene	2469193	2470512	.	+	.	ID=Manes.12G028900.v8.1;Name=Manes.12G028900;ancestorIdentifier=Manes.12G028900.v7.1;coverage=1.0;sequence_ID=0.990;valid_ORFs=1;extra_copy_number=0;copy_num_ID=Manes.12G028900.v8.1_0
chromosomeXII	Liftoff	gene	2486836	2489530	.	+	.	ID=Manes.12G029000.v8.1;Name=Manes.12G029000;ancestorIdentifier=Manes.12G029000.v7.1;coverage=0.998;sequence_ID=0.983;valid_ORFs=2;extra_copy_number=0;copy_num_ID=Manes.12G029000.v8.1_0
chromosomeXII	Liftoff	gene	2490945	2494972	.	+	.	ID=Manes.12G029100.v8.1;Name=Manes.12G029100;ancestorIdentifier=Manes.12G029100.v7.1;coverage=0.999;sequence_ID=0.997;valid_ORFs=1;extra_copy_number=0;copy_num_ID=Manes.12G029100.v8.1_0
chromosomeXII	Liftoff	gene	2495843	2502600	.	+	.	ID=Manes.12G029233.v8.1;Name=Manes.12G029233;coverage=0.998;sequence_ID=0.981;valid_ORFs=1;extra_copy_number=0;copy_num_ID=Manes.12G029233.v8.1_0
chromosomeXII	Liftoff	gene	2502737	2509677	.	+	.	ID=Manes.12G029366.v8.1;Name=Manes.12G029366;coverage=0.999;sequence_ID=0.998;valid_ORFs=1;extra_copy_number=0;copy_num_ID=Manes.12G029366.v8.1_0
chromosomeXII	Liftoff	gene	2509040	2519845	.	-	.	ID=Manes.12G029500.v8.1;Name=Manes.12G029500;ancestorIdentifier=Manes.12G029500.v7.1;coverage=0.999;sequence_ID=0.996;valid_ORFs=3;extra_copy_number=0;copy_num_ID=Manes.12G029500.v8.1_0
chromosomeXII	Liftoff	gene	2521208	2535839	.	-	.	ID=Manes.12G029600.v8.1;Name=Manes.12G029600;ancestorIdentifier=Manes.12G029600.v7.1;coverage=1.0;sequence_ID=0.999;valid_ORFs=1;extra_copy_number=0;copy_num_ID=Manes.12G029600.v8.1_0
chromosomeXII	Liftoff	gene	2537308	2539675	.	-	.	ID=Manes.12G029700.v8.1;Name=Manes.12G029700;ancestorIdentifier=Manes.12G029700.v7.1;coverage=0.997;sequence_ID=0.996;valid_ORFs=1;extra_copy_number=0;copy_num_ID=Manes.12G029700.v8.1_0
chromosomeXII	Liftoff	gene	2542477	2545558	.	+	.	ID=Manes.12G029800.v8.1;Name=Manes.12G029800;ancestorIdentifier=Manes.12G029800.v7.1;coverage=0.998;sequence_ID=0.989;valid_ORFs=2;extra_copy_number=0;copy_num_ID=Manes.12G029800.v8.1_0
chromosomeXII	Liftoff	gene	2545852	2547915	.	-	.	ID=Manes.12G029900.v8.1;Name=Manes.12G029900;ancestorIdentifier=Manes.12G029900.v7.1;coverage=1.0;sequence_ID=0.990;valid_ORFs=1;extra_copy_number=0;copy_num_ID=Manes.12G029900.v8.1_0
chromosomeXII	Liftoff	gene	2552754	2554878	.	+	.	ID=Manes.12G030000.v8.1;Name=Manes.12G030000;ancestorIdentifier=Manes.12G030000.v7.1;coverage=1.0;sequence_ID=0.998;valid_ORFs=1;extra_copy_number=0;copy_num_ID=Manes.12G030000.v8.1_0
chromosomeXII	Liftoff	gene	2555044	2560986	.	-	.	ID=Manes.12G030100.v8.1;Name=Manes.12G030100;ancestorIdentifier=Manes.12G030100.v7.1;coverage=0.999;sequence_ID=0.992;valid_ORFs=3;extra_copy_number=0;copy_num_ID=Manes.12G030100.v8.1_0
chromosomeXII	Liftoff	gene	2563863	2568581	.	-	.	ID=Manes.12G030200.v8.1;Name=Manes.12G030200;ancestorIdentifier=Manes.12G030200.v7.1;coverage=0.999;sequence_ID=0.992;valid_ORFs=2;extra_copy_number=0;copy_num_ID=Manes.12G030200.v8.1_0
chromosomeXII	Liftoff	gene	2593420	2598306	.	+	.	ID=Manes.12G030300.v8.1;Name=Manes.12G030300;ancestorIdentifier=Manes.12G030300.v7.1;coverage=0.989;sequence_ID=0.986;valid_ORFs=1;extra_copy_number=0;copy_num_ID=Manes.12G030300.v8.1_0
chromosomeXII	Liftoff	gene	2598353	2599121	.	+	.	ID=Manes.12G030401.v8.1;Name=Manes.12G030401;coverage=1.0;sequence_ID=0.989;valid_ORFs=1;extra_copy_number=0;copy_num_ID=Manes.12G030401.v8.1_0
chromosomeXII	Liftoff	gene	2603916	2608691	.	-	.	ID=Manes.12G030500.v8.1;Name=Manes.12G030500;ancestorIdentifier=Manes.12G030500.v7.1;coverage=1.0;sequence_ID=0.998;valid_ORFs=3;extra_copy_number=0;copy_num_ID=Manes.12G030500.v8.1_0
chromosomeXII	Liftoff	gene	2618841	2626109	.	+	.	ID=Manes.12G030600.v8.1;Name=Manes.12G030600;ancestorIdentifier=Manes.12G030600.v7.1;coverage=1.0;sequence_ID=1.0;valid_ORFs=1;extra_copy_number=0;copy_num_ID=Manes.12G030600.v8.1_0
chromosomeXII	Liftoff	gene	2627156	2629897	.	-	.	ID=Manes.12G030700.v8.1;Name=Manes.12G030700;ancestorIdentifier=Manes.12G030700.v7.1;coverage=1.0;sequence_ID=0.995;valid_ORFs=2;extra_copy_number=0;copy_num_ID=Manes.12G030700.v8.1_0
chromosomeXII	Liftoff	gene	2637861	2644566	.	-	.	ID=Manes.12G030800.v8.1;Name=Manes.12G030800;ancestorIdentifier=Manes.12G030800.v7.1;coverage=1.0;sequence_ID=0.998;valid_ORFs=1;extra_copy_number=0;copy_num_ID=Manes.12G030800.v8.1_0
chromosomeXII	Liftoff	gene	2648034	2655066	.	-	.	ID=Manes.12G031000.v8.1;Name=Manes.12G031000;ancestorIdentifier=Manes.12G031000.v7.1;coverage=1.0;sequence_ID=0.996;valid_ORFs=5;extra_copy_number=0;copy_num_ID=Manes.12G031000.v8.1_0
chromosomeXII	Liftoff	gene	2655111	2655215	.	-	.	ID=Manes.12G031100.v8.1;Name=Manes.12G031100;ancestorIdentifier=Manes.12G031100.v7.1;coverage=1.0;sequence_ID=1.0;valid_ORFs=1;extra_copy_number=0;copy_num_ID=Manes.12G031100.v8.1_0
chromosomeXII	Liftoff	gene	2667236	2672032	.	-	.	ID=Manes.12G031300.v8.1;Name=Manes.12G031300;ancestorIdentifier=Manes.12G031300.v7.1;coverage=1.0;sequence_ID=1.0;valid_ORFs=1;extra_copy_number=0;copy_num_ID=Manes.12G031300.v8.1_0
chromosomeXII	Liftoff	gene	2673100	2689417	.	+	.	ID=Manes.12G031400.v8.1;Name=Manes.12G031400;ancestorIdentifier=Manes.12G031400.v7.1;coverage=1.0;sequence_ID=0.999;valid_ORFs=3;extra_copy_number=0;copy_num_ID=Manes.12G031400.v8.1_0
chromosomeXII	Liftoff	gene	2690365	2691402	.	-	.	ID=Manes.12G031500.v8.1;Name=Manes.12G031500;ancestorIdentifier=Manes.12G031500.v7.1;coverage=1.0;sequence_ID=1.0;valid_ORFs=1;extra_copy_number=0;copy_num_ID=Manes.12G031500.v8.1_0
chromosomeXII	Liftoff	gene	2694531	2696498	.	+	.	ID=Manes.12G031600.v8.1;Name=Manes.12G031600;ancestorIdentifier=Manes.12G031600.v7.1;coverage=1.0;sequence_ID=1.0;valid_ORFs=1;extra_copy_number=0;copy_num_ID=Manes.12G031600.v8.1_0
chromosomeXII	Liftoff	gene	2706424	2707278	.	-	.	ID=Manes.14G150650.v8.1_11_11;Name=Manes.14G150650;coverage=0.999;sequence_ID=0.977;valid_ORFs=0;extra_copy_number=11;copy_num_ID=Manes.14G150650.v8.1_11;pseudo=True
chromosomeXII	Liftoff	gene	2717985	2719470	.	+	.	ID=Manes.12G031700.v8.1;Name=Manes.12G031700;ancestorIdentifier=Manes.12G031700.v7.1;coverage=1.0;sequence_ID=0.999;valid_ORFs=1;extra_copy_number=0;copy_num_ID=Manes.12G031700.v8.1_0
chromosomeXII	Liftoff	gene	2728370	2731930	.	-	.	ID=Manes.12G031800.v8.1;Name=Manes.12G031800;ancestorIdentifier=Manes.12G031800.v7.1;coverage=1.0;sequence_ID=0.998;valid_ORFs=2;extra_copy_number=0;copy_num_ID=Manes.12G031800.v8.1_0
chromosomeXII	Liftoff	gene	2740834	2744599	.	+	.	ID=Manes.12G031900.v8.1;Name=Manes.12G031900;ancestorIdentifier=Manes.12G031900.v7.1;coverage=1.0;sequence_ID=1.0;valid_ORFs=1;extra_copy_number=0;copy_num_ID=Manes.12G031900.v8.1_0
chromosomeXII	Liftoff	gene	2745752	2749429	.	+	.	ID=Manes.12G032000.v8.1;Name=Manes.12G032000;ancestorIdentifier=Manes.12G032000.v7.1;coverage=1.0;sequence_ID=1.0;valid_ORFs=1;extra_copy_number=0;copy_num_ID=Manes.12G032000.v8.1_0
chromosomeXII	Liftoff	gene	2749763	2755387	.	+	.	ID=Manes.12G032100.v8.1;Name=Manes.12G032100;ancestorIdentifier=Manes.12G032100.v7.1;coverage=1.0;sequence_ID=1.0;valid_ORFs=3;extra_copy_number=0;copy_num_ID=Manes.12G032100.v8.1_0
chromosomeXII	Liftoff	gene	2761314	2763030	.	+	.	ID=Manes.12G032200.v8.1;Name=Manes.12G032200;ancestorIdentifier=Manes.12G032200.v7.1;coverage=1.0;sequence_ID=1.0;valid_ORFs=1;extra_copy_number=0;copy_num_ID=Manes.12G032200.v8.1_0
chromosomeXII	Liftoff	gene	2764824	2769304	.	+	.	ID=Manes.12G032300.v8.1;Name=Manes.12G032300;ancestorIdentifier=Manes.12G032300.v7.1;coverage=1.0;sequence_ID=1.0;valid_ORFs=2;extra_copy_number=0;copy_num_ID=Manes.12G032300.v8.1_0
chromosomeXII	Liftoff	gene	2770915	2776860	.	-	.	ID=Manes.12G032400.v8.1;Name=Manes.12G032400;ancestorIdentifier=Manes.12G032400.v7.1;coverage=1.0;sequence_ID=1.0;valid_ORFs=1;extra_copy_number=0;copy_num_ID=Manes.12G032400.v8.1_0
chromosomeXII	Liftoff	gene	2777432	2778723	.	-	.	ID=Manes.12G032500.v8.1;Name=Manes.12G032500;ancestorIdentifier=Manes.12G032500.v7.1;coverage=1.0;sequence_ID=1.0;valid_ORFs=1;extra_copy_number=0;copy_num_ID=Manes.12G032500.v8.1_0
chromosomeXII	Liftoff	gene	2780173	2781469	.	-	.	ID=Manes.12G032600.v8.1;Name=Manes.12G032600;ancestorIdentifier=Manes.12G032600.v7.1;coverage=1.0;sequence_ID=1.0;valid_ORFs=1;extra_copy_number=0;copy_num_ID=Manes.12G032600.v8.1_0
chromosomeXII	Liftoff	gene	2787052	2788750	.	+	.	ID=Manes.12G032700.v8.1;Name=Manes.12G032700;ancestorIdentifier=Manes.12G032700.v7.1;coverage=1.0;sequence_ID=1.0;valid_ORFs=1;extra_copy_number=0;copy_num_ID=Manes.12G032700.v8.1_0
chromosomeXII	Liftoff	gene	2788485	2804531	.	-	.	ID=Manes.12G032800.v8.1;Name=Manes.12G032800;ancestorIdentifier=Manes.12G032800.v7.1;coverage=1.0;sequence_ID=0.999;valid_ORFs=2;extra_copy_number=0;copy_num_ID=Manes.12G032800.v8.1_0
chromosomeXII	Liftoff	gene	2828693	2834249	.	-	.	ID=Manes.18G139308.v8.1_1_1;Name=Manes.18G139308;coverage=0.995;sequence_ID=0.986;valid_ORFs=1;extra_copy_number=1;copy_num_ID=Manes.18G139308.v8.1_1
chromosomeXII	Liftoff	gene	2837451	2838170	.	+	.	ID=Manes.07G072438.v8.1_21_21;Name=Manes.07G072438;coverage=1.0;sequence_ID=0.979;valid_ORFs=0;extra_copy_number=21;copy_num_ID=Manes.07G072438.v8.1_21;pseudo=True
chromosomeXII	Liftoff	gene	2849757	2856151	.	+	.	ID=Manes.12G032900.v8.1;Name=Manes.12G032900;ancestorIdentifier=Manes.12G032900.v7.1;coverage=1.0;sequence_ID=1.0;valid_ORFs=3;extra_copy_number=0;copy_num_ID=Manes.12G032900.v8.1_0
chromosomeXII	Liftoff	gene	2858507	2861720	.	+	.	ID=Manes.12G033000.v8.1;Name=Manes.12G033000;ancestorIdentifier=Manes.12G033000.v7.1;coverage=0.999;sequence_ID=0.999;valid_ORFs=1;extra_copy_number=0;copy_num_ID=Manes.12G033000.v8.1_0
chromosomeXII	Liftoff	gene	2864253	2871440	.	+	.	ID=Manes.12G033100.v8.1;Name=Manes.12G033100;ancestorIdentifier=Manes.12G033100.v7.1;coverage=1.0;sequence_ID=1.0;valid_ORFs=3;extra_copy_number=0;copy_num_ID=Manes.12G033100.v8.1_0
chromosomeXII	Liftoff	gene	2875024	2876777	.	+	.	ID=Manes.12G033200.v8.1;Name=Manes.12G033200;ancestorIdentifier=Manes.12G033200.v7.1;coverage=1.0;sequence_ID=1.0;valid_ORFs=1;extra_copy_number=0;copy_num_ID=Manes.12G033200.v8.1_0
chromosomeXII	Liftoff	gene	2881983	2886059	.	+	.	ID=Manes.12G033300.v8.1;Name=Manes.12G033300;ancestorIdentifier=Manes.12G033300.v7.1;coverage=1.0;sequence_ID=0.999;valid_ORFs=1;extra_copy_number=0;copy_num_ID=Manes.12G033300.v8.1_0
chromosomeXII	Liftoff	gene	2884284	2892420	.	-	.	ID=Manes.12G033400.v8.1;Name=Manes.12G033400;ancestorIdentifier=Manes.12G033400.v7.1;coverage=1.0;sequence_ID=0.999;valid_ORFs=2;extra_copy_number=0;copy_num_ID=Manes.12G033400.v8.1_0
chromosomeXII	Liftoff	gene	2899619	2903058	.	-	.	ID=Manes.12G033500.v8.1;Name=Manes.12G033500;ancestorIdentifier=Manes.12G033500.v7.1;coverage=1.0;sequence_ID=1.0;valid_ORFs=2;extra_copy_number=0;copy_num_ID=Manes.12G033500.v8.1_0
chromosomeXII	Liftoff	gene	2914929	2921093	.	-	.	ID=Manes.12G033600.v8.1;Name=Manes.12G033600;ancestorIdentifier=Manes.12G033600.v7.1;coverage=1.0;sequence_ID=1.0;valid_ORFs=2;extra_copy_number=0;copy_num_ID=Manes.12G033600.v8.1_0
chromosomeXII	Liftoff	gene	2921949	2932530	.	-	.	ID=Manes.12G033700.v8.1;Name=Manes.12G033700;ancestorIdentifier=Manes.12G033700.v7.1;coverage=1.0;sequence_ID=0.999;valid_ORFs=1;extra_copy_number=0;copy_num_ID=Manes.12G033700.v8.1_0
chromosomeXII	Liftoff	gene	2935530	2939204	.	+	.	ID=Manes.12G033800.v8.1;Name=Manes.12G033800;ancestorIdentifier=Manes.12G033800.v7.1;coverage=1.0;sequence_ID=0.999;valid_ORFs=2;extra_copy_number=0;copy_num_ID=Manes.12G033800.v8.1_0
chromosomeXII	Liftoff	gene	2941878	2950983	.	+	.	ID=Manes.12G033900.v8.1;Name=Manes.12G033900;ancestorIdentifier=Manes.12G033900.v7.1;coverage=1.0;sequence_ID=1.0;valid_ORFs=6;extra_copy_number=0;copy_num_ID=Manes.12G033900.v8.1_0
chromosomeXII	Liftoff	gene	2955176	2957172	.	+	.	ID=Manes.12G034000.v8.1;Name=Manes.12G034000;ancestorIdentifier=Manes.12G034000.v7.1;coverage=1.0;sequence_ID=0.997;valid_ORFs=1;extra_copy_number=0;copy_num_ID=Manes.12G034000.v8.1_0
chromosomeXII	Liftoff	gene	2976241	2977292	.	+	.	ID=Manes.07G081133.v8.1_1_1;Name=Manes.07G081133;coverage=0.999;sequence_ID=0.985;valid_ORFs=0;extra_copy_number=1;copy_num_ID=Manes.07G081133.v8.1_1;pseudo=True
chromosomeXII	Liftoff	gene	2992744	3000119	.	+	.	ID=Manes.12G034100.v8.1;Name=Manes.12G034100;ancestorIdentifier=Manes.12G034100.v7.1;coverage=0.999;sequence_ID=0.997;valid_ORFs=2;extra_copy_number=0;copy_num_ID=Manes.12G034100.v8.1_0
chromosomeXII	Liftoff	gene	3000497	3005507	.	-	.	ID=Manes.12G034200.v8.1;Name=Manes.12G034200;ancestorIdentifier=Manes.12G034200.v7.1;coverage=0.999;sequence_ID=0.988;valid_ORFs=3;extra_copy_number=0;copy_num_ID=Manes.12G034200.v8.1_0
chromosomeXII	Liftoff	gene	3009307	3022215	.	+	.	ID=Manes.12G034300.v8.1;Name=Manes.12G034300;ancestorIdentifier=Manes.12G034300.v7.1;coverage=0.999;sequence_ID=0.995;valid_ORFs=14;extra_copy_number=0;copy_num_ID=Manes.12G034300.v8.1_0
chromosomeXII	Liftoff	gene	3023971	3026491	.	+	.	ID=Manes.12G034400.v8.1;Name=Manes.12G034400;ancestorIdentifier=Manes.12G034400.v7.1;coverage=0.997;sequence_ID=0.992;valid_ORFs=2;extra_copy_number=0;copy_num_ID=Manes.12G034400.v8.1_0
chromosomeXII	Liftoff	gene	3026796	3029153	.	-	.	ID=Manes.12G034500.v8.1;Name=Manes.12G034500;ancestorIdentifier=Manes.12G034500.v7.1;coverage=0.999;sequence_ID=0.994;valid_ORFs=1;extra_copy_number=0;copy_num_ID=Manes.12G034500.v8.1_0
chromosomeXII	Liftoff	gene	3031732	3032918	.	-	.	ID=Manes.12G034600.v8.1;Name=Manes.12G034600;ancestorIdentifier=Manes.12G034600.v7.1;coverage=0.996;sequence_ID=0.971;valid_ORFs=0;extra_copy_number=0;copy_num_ID=Manes.12G034600.v8.1_0;pseudo=True
chromosomeXII	Liftoff	gene	3036407	3039773	.	+	.	ID=Manes.12G034700.v8.1;Name=Manes.12G034700;ancestorIdentifier=Manes.12G034700.v7.1;coverage=1.0;sequence_ID=0.996;valid_ORFs=2;extra_copy_number=0;copy_num_ID=Manes.12G034700.v8.1_0
chromosomeXII	Liftoff	gene	3039774	3045310	.	-	.	ID=Manes.12G034800.v8.1;Name=Manes.12G034800;ancestorIdentifier=Manes.12G034800.v7.1;coverage=1.0;sequence_ID=0.997;valid_ORFs=1;extra_copy_number=0;copy_num_ID=Manes.12G034800.v8.1_0
chromosomeXII	Liftoff	gene	3050955	3051407	.	-	.	ID=Manes.12G034900.v8.1;Name=Manes.12G034900;ancestorIdentifier=Manes.12G034900.v7.1;coverage=1.0;sequence_ID=0.995;valid_ORFs=1;extra_copy_number=0;copy_num_ID=Manes.12G034900.v8.1_0
chromosomeXII	Liftoff	gene	3058103	3064009	.	+	.	ID=Manes.12G035000.v8.1;Name=Manes.12G035000;ancestorIdentifier=Manes.12G035000.v7.1;coverage=1.0;sequence_ID=0.987;valid_ORFs=1;extra_copy_number=0;copy_num_ID=Manes.12G035000.v8.1_0
chromosomeXII	Liftoff	gene	3065180	3069443	.	+	.	ID=Manes.12G035100.v8.1;Name=Manes.12G035100;ancestorIdentifier=Manes.12G035100.v7.1;coverage=0.989;sequence_ID=0.983;valid_ORFs=1;extra_copy_number=0;copy_num_ID=Manes.12G035100.v8.1_0
chromosomeXII	Liftoff	gene	3069423	3079367	.	-	.	ID=Manes.12G035200.v8.1;Name=Manes.12G035200;ancestorIdentifier=Manes.12G035200.v7.1;coverage=1.0;sequence_ID=0.999;valid_ORFs=9;extra_copy_number=0;copy_num_ID=Manes.12G035200.v8.1_0
chromosomeXII	Liftoff	gene	3079397	3098161	.	+	.	ID=Manes.12G035300.v8.1;Name=Manes.12G035300;ancestorIdentifier=Manes.12G035300.v7.1;coverage=0.998;sequence_ID=0.776;valid_ORFs=1;extra_copy_number=0;copy_num_ID=Manes.12G035300.v8.1_0
chromosomeXII	Liftoff	gene	3102898	3108878	.	+	.	ID=Manes.12G035400.v8.1;Name=Manes.12G035400;ancestorIdentifier=Manes.12G035400.v7.1;coverage=0.999;sequence_ID=0.996;valid_ORFs=1;extra_copy_number=0;copy_num_ID=Manes.12G035400.v8.1_0
chromosomeXII	Liftoff	gene	3111044	3115726	.	-	.	ID=Manes.12G035500.v8.1;Name=Manes.12G035500;ancestorIdentifier=Manes.12G035500.v7.1;coverage=0.959;sequence_ID=0.957;valid_ORFs=2;extra_copy_number=0;copy_num_ID=Manes.12G035500.v8.1_0
chromosomeXII	Liftoff	gene	3127469	3133694	.	-	.	ID=Manes.12G035600.v8.1;Name=Manes.12G035600;ancestorIdentifier=Manes.12G035600.v7.1;coverage=0.995;sequence_ID=0.992;valid_ORFs=6;extra_copy_number=0;copy_num_ID=Manes.12G035600.v8.1_0
chromosomeXII	Liftoff	gene	3138388	3139672	.	-	.	ID=Manes.12G035700.v8.1;Name=Manes.12G035700;ancestorIdentifier=Manes.12G035700.v7.1;coverage=1.0;sequence_ID=0.979;valid_ORFs=1;extra_copy_number=0;copy_num_ID=Manes.12G035700.v8.1_0
chromosomeXII	Liftoff	gene	3142404	3142920	.	-	.	ID=Manes.12G035800.v8.1;Name=Manes.12G035800;ancestorIdentifier=Manes.12G035800.v7.1;coverage=1.0;sequence_ID=1.0;valid_ORFs=1;extra_copy_number=0;copy_num_ID=Manes.12G035800.v8.1_0
chromosomeXII	Liftoff	gene	3145765	3147596	.	-	.	ID=Manes.12G036000.v8.1;Name=Manes.12G036000;ancestorIdentifier=Manes.12G036000.v7.1;coverage=1.0;sequence_ID=1.0;valid_ORFs=1;extra_copy_number=0;copy_num_ID=Manes.12G036000.v8.1_0
chromosomeXII	Liftoff	gene	3148505	3156038	.	-	.	ID=Manes.12G036100.v8.1;Name=Manes.12G036100;ancestorIdentifier=Manes.12G036100.v7.1;coverage=0.983;sequence_ID=0.980;valid_ORFs=6;extra_copy_number=0;copy_num_ID=Manes.12G036100.v8.1_0
chromosomeXII	Liftoff	gene	3162926	3163246	.	-	.	ID=Manes.12G036200.v8.1;Name=Manes.12G036200;ancestorIdentifier=Manes.12G036200.v7.1;coverage=1.0;sequence_ID=0.990;valid_ORFs=1;extra_copy_number=0;copy_num_ID=Manes.12G036200.v8.1_0
chromosomeXII	Liftoff	gene	3166277	3168284	.	-	.	ID=Manes.12G039212.v8.1;Name=Manes.12G039212;ancestorIdentifier=Manes.S022811.v7.1;coverage=0.699;sequence_ID=0.692;valid_ORFs=0;extra_copy_number=0;copy_num_ID=Manes.12G039212.v8.1_0;pseudo=True
chromosomeXII	Liftoff	gene	3170224	3171949	.	+	.	ID=Manes.12G036500.v8.1;Name=Manes.12G036500;ancestorIdentifier=Manes.12G036500.v7.1;coverage=1.0;sequence_ID=0.991;valid_ORFs=3;extra_copy_number=0;copy_num_ID=Manes.12G036500.v8.1_0
chromosomeXII	Liftoff	gene	3175844	3181781	.	+	.	ID=Manes.12G036600.v8.1;Name=Manes.12G036600;ancestorIdentifier=Manes.12G036600.v7.1;coverage=0.808;sequence_ID=0.806;valid_ORFs=3;extra_copy_number=0;copy_num_ID=Manes.12G036600.v8.1_0
chromosomeXII	Liftoff	gene	3181773	3183762	.	-	.	ID=Manes.12G037850.v8.1;Name=Manes.12G037850;ancestorIdentifier=Manes.12G037850.v7.1;coverage=0.815;sequence_ID=0.810;valid_ORFs=2;extra_copy_number=0;copy_num_ID=Manes.12G037850.v8.1_0
chromosomeXII	Liftoff	gene	3186740	3191317	.	+	.	ID=Manes.12G037600.v8.1;Name=Manes.12G037600;ancestorIdentifier=Manes.12G037600.v7.1;coverage=1.0;sequence_ID=0.994;valid_ORFs=2;extra_copy_number=0;copy_num_ID=Manes.12G037600.v8.1_0
chromosomeXII	Liftoff	gene	3211588	3215581	.	+	.	ID=Manes.12G044501.v8.1;Name=Manes.12G044501;ancestorIdentifier=Manes.12G044501.v7.1;coverage=0.999;sequence_ID=0.992;valid_ORFs=1;extra_copy_number=0;copy_num_ID=Manes.12G044501.v8.1_0
chromosomeXII	Liftoff	gene	3217646	3223453	.	+	.	ID=Manes.12G037800.v8.1;Name=Manes.12G037800;ancestorIdentifier=Manes.12G037800.v7.1;coverage=0.998;sequence_ID=0.992;valid_ORFs=2;extra_copy_number=0;copy_num_ID=Manes.12G037800.v8.1_0
chromosomeXII	Liftoff	gene	3222788	3226999	.	-	.	ID=Manes.12G037900.v8.1;Name=Manes.12G037900;ancestorIdentifier=Manes.12G037900.v7.1;coverage=1.0;sequence_ID=0.993;valid_ORFs=1;extra_copy_number=0;copy_num_ID=Manes.12G037900.v8.1_0
chromosomeXII	Liftoff	gene	3230469	3231705	.	+	.	ID=Manes.12G038000.v8.1;Name=Manes.12G038000;ancestorIdentifier=Manes.12G038000.v7.1;coverage=0.990;sequence_ID=0.989;valid_ORFs=1;extra_copy_number=0;copy_num_ID=Manes.12G038000.v8.1_0
chromosomeXII	Liftoff	gene	3232392	3234695	.	-	.	ID=Manes.12G038101.v8.1;Name=Manes.12G038101;coverage=1.0;sequence_ID=0.996;valid_ORFs=1;extra_copy_number=0;copy_num_ID=Manes.12G038101.v8.1_0
chromosomeXII	Liftoff	gene	3235584	3239388	.	-	.	ID=Manes.12G038200.v8.1;Name=Manes.12G038200;ancestorIdentifier=Manes.12G038200.v7.1;coverage=0.999;sequence_ID=0.994;valid_ORFs=2;extra_copy_number=0;copy_num_ID=Manes.12G038200.v8.1_0
chromosomeXII	Liftoff	gene	3243825	3244217	.	-	.	ID=Manes.12G038300.v8.1;Name=Manes.12G038300;ancestorIdentifier=Manes.12G038300.v7.1;coverage=1.0;sequence_ID=0.992;valid_ORFs=1;extra_copy_number=0;copy_num_ID=Manes.12G038300.v8.1_0
chromosomeXII	Liftoff	gene	3244650	3248589	.	-	.	ID=Manes.12G038400.v8.1;Name=Manes.12G038400;ancestorIdentifier=Manes.12G038400.v7.1;coverage=1.0;sequence_ID=0.997;valid_ORFs=1;extra_copy_number=0;copy_num_ID=Manes.12G038400.v8.1_0
chromosomeXII	Liftoff	gene	3249618	3261017	.	-	.	ID=Manes.12G038500.v8.1;Name=Manes.12G038500;ancestorIdentifier=Manes.12G038500.v7.1;coverage=1.0;sequence_ID=0.995;valid_ORFs=2;extra_copy_number=0;copy_num_ID=Manes.12G038500.v8.1_0
chromosomeXII	Liftoff	gene	3264981	3288052	.	-	.	ID=Manes.12G038600.v8.1;Name=Manes.12G038600;ancestorIdentifier=Manes.12G038600.v7.1;coverage=0.957;sequence_ID=0.943;valid_ORFs=3;extra_copy_number=0;copy_num_ID=Manes.12G038600.v8.1_0
chromosomeXII	Liftoff	gene	3289287	3294049	.	+	.	ID=Manes.12G039850.v8.1;Name=Manes.12G039850;ancestorIdentifier=Manes.12G039850.v7.1;coverage=0.998;sequence_ID=0.738;valid_ORFs=0;extra_copy_number=0;copy_num_ID=Manes.12G039850.v8.1_0;pseudo=True
chromosomeXII	Liftoff	gene	3357375	3380856	.	-	.	ID=Manes.12G041101.v8.1;Name=Manes.12G041101;ancestorIdentifier=Manes.12G041101.v7.1;coverage=0.998;sequence_ID=0.995;valid_ORFs=4;extra_copy_number=0;copy_num_ID=Manes.12G041101.v8.1_0
chromosomeXII	Liftoff	gene	3383864	3384427	.	-	.	ID=Manes.12G041760.v8.1;Name=Manes.12G041760;coverage=0.996;sequence_ID=0.972;valid_ORFs=1;extra_copy_number=0;copy_num_ID=Manes.12G041760.v8.1_0
chromosomeXII	Liftoff	gene	3419941	3421556	.	-	.	ID=Manes.05G008504.v8.1;Name=Manes.05G008504;coverage=0.986;sequence_ID=0.957;valid_ORFs=0;extra_copy_number=0;copy_num_ID=Manes.05G008504.v8.1_0;pseudo=True
chromosomeXII	Liftoff	gene	3440191	3444212	.	+	.	ID=Manes.12G038900.v8.1;Name=Manes.12G038900;ancestorIdentifier=Manes.12G038900.v7.1;coverage=0.998;sequence_ID=0.997;valid_ORFs=1;extra_copy_number=0;copy_num_ID=Manes.12G038900.v8.1_0
chromosomeXII	Liftoff	gene	3444514	3445986	.	-	.	ID=Manes.12G039000.v8.1;Name=Manes.12G039000;ancestorIdentifier=Manes.12G039000.v7.1;coverage=1.0;sequence_ID=0.997;valid_ORFs=1;extra_copy_number=0;copy_num_ID=Manes.12G039000.v8.1_0
chromosomeXII	Liftoff	gene	3447205	3450923	.	-	.	ID=Manes.12G039100.v8.1;Name=Manes.12G039100;ancestorIdentifier=Manes.12G039100.v7.1;coverage=0.976;sequence_ID=0.964;valid_ORFs=1;extra_copy_number=0;copy_num_ID=Manes.12G039100.v8.1_0
chromosomeXII	Liftoff	gene	3453626	3454732	.	+	.	ID=Manes.12G039200.v8.1;Name=Manes.12G039200;ancestorIdentifier=Manes.12G039200.v7.1;coverage=0.998;sequence_ID=0.982;valid_ORFs=1;extra_copy_number=0;copy_num_ID=Manes.12G039200.v8.1_0
chromosomeXII	Liftoff	gene	3457991	3462522	.	-	.	ID=Manes.12G039300.v8.1;Name=Manes.12G039300;ancestorIdentifier=Manes.12G039300.v7.1;coverage=0.999;sequence_ID=0.996;valid_ORFs=3;extra_copy_number=0;copy_num_ID=Manes.12G039300.v8.1_0
chromosomeXII	Liftoff	gene	3464898	3466589	.	+	.	ID=Manes.10G087901.v8.1;Name=Manes.10G087901;ancestorIdentifier=Manes.10G087901.v7.1;coverage=1.0;sequence_ID=0.990;valid_ORFs=1;extra_copy_number=0;copy_num_ID=Manes.10G087901.v8.1_0
chromosomeXII	Liftoff	gene	3470804	3471616	.	+	.	ID=Manes.17G119950.v8.1_27_27;Name=Manes.17G119950;coverage=1.0;sequence_ID=0.952;valid_ORFs=0;extra_copy_number=27;copy_num_ID=Manes.17G119950.v8.1_27;pseudo=True
chromosomeXII	Liftoff	gene	3477066	3483456	.	+	.	ID=Manes.12G039400.v8.1;Name=Manes.12G039400;ancestorIdentifier=Manes.12G039400.v7.1;coverage=1.0;sequence_ID=0.995;valid_ORFs=4;extra_copy_number=0;copy_num_ID=Manes.12G039400.v8.1_0
chromosomeXII	Liftoff	gene	3485258	3491539	.	+	.	ID=Manes.12G039500.v8.1;Name=Manes.12G039500;ancestorIdentifier=Manes.12G039500.v7.1;coverage=0.999;sequence_ID=0.993;valid_ORFs=7;extra_copy_number=0;copy_num_ID=Manes.12G039500.v8.1_0
chromosomeXII	Liftoff	gene	3491891	3494908	.	-	.	ID=Manes.12G039600.v8.1;Name=Manes.12G039600;ancestorIdentifier=Manes.12G039600.v7.1;coverage=1.0;sequence_ID=0.999;valid_ORFs=1;extra_copy_number=0;copy_num_ID=Manes.12G039600.v8.1_0
chromosomeXII	Liftoff	gene	3505225	3521389	.	+	.	ID=Manes.12G039700.v8.1;Name=Manes.12G039700;ancestorIdentifier=Manes.12G039700.v7.1;coverage=0.997;sequence_ID=0.996;valid_ORFs=1;extra_copy_number=0;copy_num_ID=Manes.12G039700.v8.1_0
chromosomeXII	Liftoff	gene	3533726	3536124	.	+	.	ID=Manes.12G039800.v8.1;Name=Manes.12G039800;ancestorIdentifier=Manes.12G039800.v7.1;coverage=1.0;sequence_ID=0.998;valid_ORFs=1;extra_copy_number=0;copy_num_ID=Manes.12G039800.v8.1_0
chromosomeXII	Liftoff	gene	3543258	3544950	.	-	.	ID=Manes.12G039900.v8.1;Name=Manes.12G039900;ancestorIdentifier=Manes.12G039900.v7.1;coverage=1.0;sequence_ID=0.999;valid_ORFs=1;extra_copy_number=0;copy_num_ID=Manes.12G039900.v8.1_0
chromosomeXII	Liftoff	gene	3545522	3546357	.	-	.	ID=Manes.12G040000.v8.1;Name=Manes.12G040000;ancestorIdentifier=Manes.12G040000.v7.1;coverage=1.0;sequence_ID=1.0;valid_ORFs=1;extra_copy_number=0;copy_num_ID=Manes.12G040000.v8.1_0
chromosomeXII	Liftoff	gene	3558501	3566133	.	+	.	ID=Manes.12G040100.v8.1;Name=Manes.12G040100;ancestorIdentifier=Manes.12G040100.v7.1;coverage=1.0;sequence_ID=0.998;valid_ORFs=1;extra_copy_number=0;copy_num_ID=Manes.12G040100.v8.1_0
chromosomeXII	Liftoff	gene	3566452	3567346	.	-	.	ID=Manes.12G040759.v8.1;Name=Manes.12G040759;coverage=0.998;sequence_ID=0.988;valid_ORFs=0;extra_copy_number=0;copy_num_ID=Manes.12G040759.v8.1_0;pseudo=True
chromosomeXII	Liftoff	gene	3571538	3579762	.	+	.	ID=Manes.12G040200.v8.1;Name=Manes.12G040200;ancestorIdentifier=Manes.12G040200.v7.1;coverage=0.999;sequence_ID=0.998;valid_ORFs=7;extra_copy_number=0;copy_num_ID=Manes.12G040200.v8.1_0
chromosomeXII	Liftoff	gene	3582599	3589349	.	+	.	ID=Manes.12G040300.v8.1;Name=Manes.12G040300;ancestorIdentifier=Manes.12G040300.v7.1;coverage=1.0;sequence_ID=0.974;valid_ORFs=1;extra_copy_number=0;copy_num_ID=Manes.12G040300.v8.1_0
chromosomeXII	Liftoff	gene	3586803	3588662	.	+	.	ID=Manes.12G040959.v8.1;Name=Manes.12G040959;coverage=0.993;sequence_ID=0.951;valid_ORFs=1;extra_copy_number=0;copy_num_ID=Manes.12G040959.v8.1_0
chromosomeXII	Liftoff	gene	3588753	3593614	.	-	.	ID=Manes.12G040400.v8.1;Name=Manes.12G040400;ancestorIdentifier=Manes.12G040400.v7.1;coverage=0.999;sequence_ID=0.988;valid_ORFs=0;extra_copy_number=0;copy_num_ID=Manes.12G040400.v8.1_0;pseudo=True
chromosomeXII	Liftoff	gene	3595085	3600395	.	-	.	ID=Manes.12G040500.v8.1;Name=Manes.12G040500;ancestorIdentifier=Manes.12G040500.v7.1;coverage=1.0;sequence_ID=1.0;valid_ORFs=1;extra_copy_number=0;copy_num_ID=Manes.12G040500.v8.1_0
chromosomeXII	Liftoff	gene	3603498	3605580	.	+	.	ID=Manes.12G040600.v8.1;Name=Manes.12G040600;ancestorIdentifier=Manes.12G040600.v7.1;coverage=1.0;sequence_ID=0.997;valid_ORFs=1;extra_copy_number=0;copy_num_ID=Manes.12G040600.v8.1_0
chromosomeXII	Liftoff	gene	3606654	3608138	.	-	.	ID=Manes.17G000837.v8.1_4_4;Name=Manes.17G000837;ancestorIdentifier=Manes.17G000837.v7.1;coverage=1.0;sequence_ID=0.990;valid_ORFs=1;extra_copy_number=4;copy_num_ID=Manes.17G000837.v8.1_4
chromosomeXII	Liftoff	gene	3610201	3619293	.	+	.	ID=Manes.12G040800.v8.1;Name=Manes.12G040800;ancestorIdentifier=Manes.12G040800.v7.1;coverage=1.0;sequence_ID=0.996;valid_ORFs=4;extra_copy_number=0;copy_num_ID=Manes.12G040800.v8.1_0
chromosomeXII	Liftoff	gene	3680099	3680551	.	+	.	ID=Manes.12G041459.v8.1;Name=Manes.12G041459;coverage=0.837;sequence_ID=0.818;valid_ORFs=0;extra_copy_number=0;copy_num_ID=Manes.12G041459.v8.1_0;pseudo=True
chromosomeXII	Liftoff	gene	3685954	3701525	.	+	.	ID=Manes.12G044400.v8.1;Name=Manes.12G044400;ancestorIdentifier=Manes.12G044400.v7.1;coverage=1.0;sequence_ID=0.999;valid_ORFs=2;extra_copy_number=0;copy_num_ID=Manes.12G044400.v8.1_0
chromosomeXII	Liftoff	gene	3704325	3706292	.	+	.	ID=Manes.12G044300.v8.1;Name=Manes.12G044300;ancestorIdentifier=Manes.12G044300.v7.1;coverage=1.0;sequence_ID=1.0;valid_ORFs=4;extra_copy_number=0;copy_num_ID=Manes.12G044300.v8.1_0
chromosomeXII	Liftoff	gene	3706393	3708063	.	-	.	ID=Manes.12G046867.v8.1;Name=Manes.12G046867;coverage=1.0;sequence_ID=1.0;valid_ORFs=1;extra_copy_number=0;copy_num_ID=Manes.12G046867.v8.1_0
chromosomeXII	Liftoff	gene	3728404	3747927	.	+	.	ID=Manes.12G044000.v8.1;Name=Manes.12G044000;ancestorIdentifier=Manes.12G044000.v7.1;coverage=1.0;sequence_ID=1.0;valid_ORFs=11;extra_copy_number=0;copy_num_ID=Manes.12G044000.v8.1_0
chromosomeXII	Liftoff	gene	3746733	3750422	.	-	.	ID=Manes.12G043800.v8.1;Name=Manes.12G043800;ancestorIdentifier=Manes.12G043800.v7.1;coverage=1.0;sequence_ID=1.0;valid_ORFs=1;extra_copy_number=0;copy_num_ID=Manes.12G043800.v8.1_0
chromosomeXII	Liftoff	gene	3770153	3774193	.	-	.	ID=Manes.12G043700.v8.1;Name=Manes.12G043700;ancestorIdentifier=Manes.12G043700.v7.1;coverage=1.0;sequence_ID=1.0;valid_ORFs=1;extra_copy_number=0;copy_num_ID=Manes.12G043700.v8.1_0
chromosomeXII	Liftoff	gene	3777820	3778496	.	-	.	ID=Manes.12G043600.v8.1;Name=Manes.12G043600;ancestorIdentifier=Manes.12G043600.v7.1;coverage=1.0;sequence_ID=1.0;valid_ORFs=1;extra_copy_number=0;copy_num_ID=Manes.12G043600.v8.1_0
chromosomeXII	Liftoff	gene	3788240	3790928	.	+	.	ID=Manes.12G043500.v8.1;Name=Manes.12G043500;ancestorIdentifier=Manes.12G043500.v7.1;coverage=1.0;sequence_ID=1.0;valid_ORFs=1;extra_copy_number=0;copy_num_ID=Manes.12G043500.v8.1_0
chromosomeXII	Liftoff	gene	3793770	3795770	.	-	.	ID=Manes.12G043400.v8.1;Name=Manes.12G043400;ancestorIdentifier=Manes.12G043400.v7.1;coverage=1.0;sequence_ID=1.0;valid_ORFs=1;extra_copy_number=0;copy_num_ID=Manes.12G043400.v8.1_0
chromosomeXII	Liftoff	gene	3806081	3809233	.	+	.	ID=Manes.12G043200.v8.1;Name=Manes.12G043200;ancestorIdentifier=Manes.12G043200.v7.1;coverage=1.0;sequence_ID=1.0;valid_ORFs=1;extra_copy_number=0;copy_num_ID=Manes.12G043200.v8.1_0
chromosomeXII	Liftoff	gene	3807871	3812047	.	-	.	ID=Manes.12G043100.v8.1;Name=Manes.12G043100;ancestorIdentifier=Manes.12G043100.v7.1;coverage=1.0;sequence_ID=0.999;valid_ORFs=4;extra_copy_number=0;copy_num_ID=Manes.12G043100.v8.1_0
chromosomeXII	Liftoff	gene	3812499	3815142	.	+	.	ID=Manes.12G043000.v8.1;Name=Manes.12G043000;ancestorIdentifier=Manes.12G043000.v7.1;coverage=1.0;sequence_ID=1.0;valid_ORFs=1;extra_copy_number=0;copy_num_ID=Manes.12G043000.v8.1_0
chromosomeXII	Liftoff	gene	3816615	3819237	.	+	.	ID=Manes.12G042800.v8.1;Name=Manes.12G042800;ancestorIdentifier=Manes.12G042800.v7.1;coverage=1.0;sequence_ID=1.0;valid_ORFs=1;extra_copy_number=0;copy_num_ID=Manes.12G042800.v8.1_0
chromosomeXII	Liftoff	gene	3820691	3826474	.	-	.	ID=Manes.12G042700.v8.1;Name=Manes.12G042700;ancestorIdentifier=Manes.12G042700.v7.1;coverage=1.0;sequence_ID=1.0;valid_ORFs=1;extra_copy_number=0;copy_num_ID=Manes.12G042700.v8.1_0
chromosomeXII	Liftoff	gene	3846653	3847228	.	-	.	ID=Manes.12G042600.v8.1;Name=Manes.12G042600;ancestorIdentifier=Manes.12G042600.v7.1;coverage=1.0;sequence_ID=1.0;valid_ORFs=1;extra_copy_number=0;copy_num_ID=Manes.12G042600.v8.1_0
chromosomeXII	Liftoff	gene	3859789	3870007	.	+	.	ID=Manes.12G042400.v8.1;Name=Manes.12G042400;ancestorIdentifier=Manes.12G042400.v7.1;coverage=1.0;sequence_ID=0.998;valid_ORFs=2;extra_copy_number=0;copy_num_ID=Manes.12G042400.v8.1_0
chromosomeXII	Liftoff	gene	3874532	3879736	.	+	.	ID=Manes.12G042300.v8.1;Name=Manes.12G042300;ancestorIdentifier=Manes.12G042300.v7.1;coverage=1.0;sequence_ID=0.995;valid_ORFs=1;extra_copy_number=0;copy_num_ID=Manes.12G042300.v8.1_0
chromosomeXII	Liftoff	gene	3878372	3881972	.	-	.	ID=Manes.12G042200.v8.1;Name=Manes.12G042200;ancestorIdentifier=Manes.12G042200.v7.1;coverage=1.0;sequence_ID=0.996;valid_ORFs=2;extra_copy_number=0;copy_num_ID=Manes.12G042200.v8.1_0
chromosomeXII	Liftoff	gene	3882526	3886905	.	-	.	ID=Manes.12G042100.v8.1;Name=Manes.12G042100;ancestorIdentifier=Manes.12G042100.v7.1;coverage=0.999;sequence_ID=0.977;valid_ORFs=1;extra_copy_number=0;copy_num_ID=Manes.12G042100.v8.1_0
chromosomeXII	Liftoff	gene	3888579	3890942	.	+	.	ID=Manes.12G042000.v8.1;Name=Manes.12G042000;ancestorIdentifier=Manes.12G042000.v7.1;coverage=1.0;sequence_ID=0.994;valid_ORFs=2;extra_copy_number=0;copy_num_ID=Manes.12G042000.v8.1_0
chromosomeXII	Liftoff	gene	3894836	3896629	.	+	.	ID=Manes.12G041900.v8.1;Name=Manes.12G041900;ancestorIdentifier=Manes.12G041900.v7.1;coverage=1.0;sequence_ID=0.997;valid_ORFs=1;extra_copy_number=0;copy_num_ID=Manes.12G041900.v8.1_0
chromosomeXII	Liftoff	gene	3902010	3902729	.	+	.	ID=Manes.07G072438.v8.1_13_13;Name=Manes.07G072438;coverage=1.0;sequence_ID=0.981;valid_ORFs=0;extra_copy_number=13;copy_num_ID=Manes.07G072438.v8.1_13;pseudo=True
chromosomeXII	Liftoff	gene	3912830	3916080	.	+	.	ID=Manes.12G044467.v8.1;Name=Manes.12G044467;coverage=0.790;sequence_ID=0.782;valid_ORFs=0;extra_copy_number=0;copy_num_ID=Manes.12G044467.v8.1_0;pseudo=True
chromosomeXII	Liftoff	gene	3916871	3921646	.	+	.	ID=Manes.12G041800.v8.1;Name=Manes.12G041800;ancestorIdentifier=Manes.12G041800.v7.1;coverage=1.0;sequence_ID=0.998;valid_ORFs=1;extra_copy_number=0;copy_num_ID=Manes.12G041800.v8.1_0
chromosomeXII	Liftoff	gene	3926523	3928982	.	+	.	ID=Manes.12G043901.v8.1;Name=Manes.12G043901;ancestorIdentifier=Manes.12G043901.v7.1;coverage=1.0;sequence_ID=1.0;valid_ORFs=1;extra_copy_number=0;copy_num_ID=Manes.12G043901.v8.1_0
chromosomeXII	Liftoff	gene	3929805	3934948	.	+	.	ID=Manes.12G042650.v8.1;Name=Manes.12G042650;ancestorIdentifier=Manes.12G042650.v7.1;coverage=0.996;sequence_ID=0.993;valid_ORFs=1;extra_copy_number=0;copy_num_ID=Manes.12G042650.v8.1_0
chromosomeXII	Liftoff	gene	3932623	3938812	.	-	.	ID=Manes.12G042550.v8.1;Name=Manes.12G042550;ancestorIdentifier=Manes.12G042550.v7.1;coverage=0.998;sequence_ID=0.994;valid_ORFs=1;extra_copy_number=0;copy_num_ID=Manes.12G042550.v8.1_0
chromosomeXII	Liftoff	gene	3959594	3962814	.	+	.	ID=Manes.12G041300.v8.1;Name=Manes.12G041300;ancestorIdentifier=Manes.12G041300.v7.1;coverage=0.993;sequence_ID=0.992;valid_ORFs=2;extra_copy_number=0;copy_num_ID=Manes.12G041300.v8.1_0
chromosomeXII	Liftoff	gene	3963497	3965323	.	+	.	ID=Manes.12G041200.v8.1;Name=Manes.12G041200;ancestorIdentifier=Manes.12G041200.v7.1;coverage=1.0;sequence_ID=0.995;valid_ORFs=1;extra_copy_number=0;copy_num_ID=Manes.12G041200.v8.1_0
chromosomeXII	Liftoff	gene	3971859	3972890	.	+	.	ID=Manes.16G001601.v8.1_2_2;Name=Manes.16G001601;coverage=1.0;sequence_ID=0.963;valid_ORFs=0;extra_copy_number=2;copy_num_ID=Manes.16G001601.v8.1_2;pseudo=True
chromosomeXII	Liftoff	gene	3976653	3989484	.	+	.	ID=Manes.12G041000.v8.1;Name=Manes.12G041000;ancestorIdentifier=Manes.12G041000.v7.1;coverage=0.999;sequence_ID=0.997;valid_ORFs=1;extra_copy_number=0;copy_num_ID=Manes.12G041000.v8.1_0
chromosomeXII	Liftoff	gene	4003488	4004479	.	+	.	ID=Manes.12G052002.v8.1;Name=Manes.12G052002;ancestorIdentifier=Manes.12G052002.v7.1;coverage=0.949;sequence_ID=0.942;valid_ORFs=1;extra_copy_number=0;copy_num_ID=Manes.12G052002.v8.1_0
chromosomeXII	Liftoff	gene	4013707	4016266	.	+	.	ID=Manes.12G049502.v8.1;Name=Manes.12G049502;ancestorIdentifier=Manes.12G049502.v7.1;coverage=1.0;sequence_ID=0.997;valid_ORFs=1;extra_copy_number=0;copy_num_ID=Manes.12G049502.v8.1_0
chromosomeXII	Liftoff	gene	4020635	4021546	.	+	.	ID=Manes.12G049543.v8.1;Name=Manes.12G049543;coverage=0.999;sequence_ID=0.992;valid_ORFs=1;extra_copy_number=0;copy_num_ID=Manes.12G049543.v8.1_0
chromosomeXII	Liftoff	gene	4021660	4025915	.	-	.	ID=Manes.12G047002.v8.1;Name=Manes.12G047002;ancestorIdentifier=Manes.12G047002.v7.1;coverage=1.0;sequence_ID=0.998;valid_ORFs=1;extra_copy_number=0;copy_num_ID=Manes.12G047002.v8.1_0
chromosomeXII	Liftoff	gene	4028772	4029575	.	+	.	ID=Manes.12G047043.v8.1;Name=Manes.12G047043;coverage=0.998;sequence_ID=0.986;valid_ORFs=0;extra_copy_number=0;copy_num_ID=Manes.12G047043.v8.1_0;pseudo=True
chromosomeXII	Liftoff	gene	4031415	4036534	.	+	.	ID=Manes.12G045750.v8.1;Name=Manes.12G045750;ancestorIdentifier=Manes.12G045750.v7.1;coverage=0.933;sequence_ID=0.923;valid_ORFs=0;extra_copy_number=0;copy_num_ID=Manes.12G045750.v8.1_0;pseudo=True
chromosomeXII	Liftoff	gene	4065663	4070003	.	+	.	ID=Manes.12G045650.v8.1;Name=Manes.12G045650;ancestorIdentifier=Manes.12G045650.v7.1;coverage=0.998;sequence_ID=0.997;valid_ORFs=1;extra_copy_number=0;copy_num_ID=Manes.12G045650.v8.1_0
chromosomeXII	Liftoff	gene	4073914	4077983	.	+	.	ID=Manes.12G044700.v8.1;Name=Manes.12G044700;ancestorIdentifier=Manes.12G044700.v7.1;coverage=1.0;sequence_ID=0.995;valid_ORFs=2;extra_copy_number=0;copy_num_ID=Manes.12G044700.v8.1_0
chromosomeXII	Liftoff	gene	4079209	4080545	.	-	.	ID=Manes.12G044800.v8.1;Name=Manes.12G044800;ancestorIdentifier=Manes.12G044800.v7.1;coverage=1.0;sequence_ID=1.0;valid_ORFs=1;extra_copy_number=0;copy_num_ID=Manes.12G044800.v8.1_0
chromosomeXII	Liftoff	gene	4083137	4085353	.	+	.	ID=Manes.12G044900.v8.1;Name=Manes.12G044900;ancestorIdentifier=Manes.12G044900.v7.1;coverage=1.0;sequence_ID=0.996;valid_ORFs=1;extra_copy_number=0;copy_num_ID=Manes.12G044900.v8.1_0
chromosomeXII	Liftoff	gene	4089892	4095648	.	+	.	ID=Manes.12G043301.v8.1;Name=Manes.12G043301;ancestorIdentifier=Manes.12G043301.v7.1;coverage=1.0;sequence_ID=1.0;valid_ORFs=1;extra_copy_number=0;copy_num_ID=Manes.12G043301.v8.1_0
chromosomeXII	Liftoff	gene	4095902	4098470	.	+	.	ID=Manes.12G045100.v8.1;Name=Manes.12G045100;ancestorIdentifier=Manes.12G045100.v7.1;coverage=1.0;sequence_ID=0.999;valid_ORFs=1;extra_copy_number=0;copy_num_ID=Manes.12G045100.v8.1_0
chromosomeXII	Liftoff	gene	4112616	4119024	.	+	.	ID=Manes.12G045200.v8.1;Name=Manes.12G045200;ancestorIdentifier=Manes.12G045200.v7.1;coverage=1.0;sequence_ID=1.0;valid_ORFs=3;extra_copy_number=0;copy_num_ID=Manes.12G045200.v8.1_0
chromosomeXII	Liftoff	gene	4119222	4144047	.	-	.	ID=Manes.12G045400.v8.1;Name=Manes.12G045400;ancestorIdentifier=Manes.12G045400.v7.1;coverage=1.0;sequence_ID=0.999;valid_ORFs=5;extra_copy_number=0;copy_num_ID=Manes.12G045400.v8.1_0
chromosomeXII	Liftoff	gene	4151093	4155560	.	-	.	ID=Manes.12G045500.v8.1;Name=Manes.12G045500;ancestorIdentifier=Manes.12G045500.v7.1;coverage=1.0;sequence_ID=1.0;valid_ORFs=2;extra_copy_number=0;copy_num_ID=Manes.12G045500.v8.1_0
chromosomeXII	Liftoff	gene	4157286	4157878	.	-	.	ID=Manes.12G045600.v8.1;Name=Manes.12G045600;ancestorIdentifier=Manes.12G045600.v7.1;coverage=1.0;sequence_ID=1.0;valid_ORFs=1;extra_copy_number=0;copy_num_ID=Manes.12G045600.v8.1_0
chromosomeXII	Liftoff	gene	4179160	4182105	.	+	.	ID=Manes.12G045700.v8.1;Name=Manes.12G045700;ancestorIdentifier=Manes.12G045700.v7.1;coverage=1.0;sequence_ID=1.0;valid_ORFs=1;extra_copy_number=0;copy_num_ID=Manes.12G045700.v8.1_0
chromosomeXII	Liftoff	gene	4183262	4186932	.	+	.	ID=Manes.12G045800.v8.1;Name=Manes.12G045800;ancestorIdentifier=Manes.12G045800.v7.1;coverage=1.0;sequence_ID=0.999;valid_ORFs=2;extra_copy_number=0;copy_num_ID=Manes.12G045800.v8.1_0
chromosomeXII	Liftoff	gene	4194711	4197070	.	+	.	ID=Manes.12G045900.v8.1;Name=Manes.12G045900;ancestorIdentifier=Manes.12G045900.v7.1;coverage=1.0;sequence_ID=1.0;valid_ORFs=3;extra_copy_number=0;copy_num_ID=Manes.12G045900.v8.1_0
chromosomeXII	Liftoff	gene	4198781	4203349	.	-	.	ID=Manes.12G046000.v8.1;Name=Manes.12G046000;ancestorIdentifier=Manes.12G046000.v7.1;coverage=1.0;sequence_ID=1.0;valid_ORFs=1;extra_copy_number=0;copy_num_ID=Manes.12G046000.v8.1_0
chromosomeXII	Liftoff	gene	4206651	4210822	.	-	.	ID=Manes.12G046200.v8.1;Name=Manes.12G046200;ancestorIdentifier=Manes.12G046200.v7.1;coverage=1.0;sequence_ID=1.0;valid_ORFs=2;extra_copy_number=0;copy_num_ID=Manes.12G046200.v8.1_0
chromosomeXII	Liftoff	gene	4259636	4264609	.	+	.	ID=Manes.12G046300.v8.1;Name=Manes.12G046300;ancestorIdentifier=Manes.12G046300.v7.1;coverage=1.0;sequence_ID=1.0;valid_ORFs=2;extra_copy_number=0;copy_num_ID=Manes.12G046300.v8.1_0
chromosomeXII	Liftoff	gene	4265498	4271104	.	+	.	ID=Manes.12G046400.v8.1;Name=Manes.12G046400;ancestorIdentifier=Manes.12G046400.v7.1;coverage=1.0;sequence_ID=1.0;valid_ORFs=1;extra_copy_number=0;copy_num_ID=Manes.12G046400.v8.1_0
chromosomeXII	Liftoff	gene	4272877	4279373	.	+	.	ID=Manes.12G046500.v8.1;Name=Manes.12G046500;ancestorIdentifier=Manes.12G046500.v7.1;coverage=1.0;sequence_ID=1.0;valid_ORFs=1;extra_copy_number=0;copy_num_ID=Manes.12G046500.v8.1_0
chromosomeXII	Liftoff	gene	4281005	4283389	.	+	.	ID=Manes.12G046600.v8.1;Name=Manes.12G046600;ancestorIdentifier=Manes.12G046600.v7.1;coverage=1.0;sequence_ID=1.0;valid_ORFs=1;extra_copy_number=0;copy_num_ID=Manes.12G046600.v8.1_0
chromosomeXII	Liftoff	gene	4283468	4286692	.	-	.	ID=Manes.12G046700.v8.1;Name=Manes.12G046700;ancestorIdentifier=Manes.12G046700.v7.1;coverage=1.0;sequence_ID=1.0;valid_ORFs=1;extra_copy_number=0;copy_num_ID=Manes.12G046700.v8.1_0
chromosomeXII	Liftoff	gene	4301381	4305825	.	+	.	ID=Manes.12G046800.v8.1;Name=Manes.12G046800;ancestorIdentifier=Manes.12G046800.v7.1;coverage=1.0;sequence_ID=1.0;valid_ORFs=1;extra_copy_number=0;copy_num_ID=Manes.12G046800.v8.1_0
chromosomeXII	Liftoff	gene	4307156	4310888	.	+	.	ID=Manes.12G046900.v8.1;Name=Manes.12G046900;ancestorIdentifier=Manes.12G046900.v7.1;coverage=1.0;sequence_ID=0.999;valid_ORFs=9;extra_copy_number=0;copy_num_ID=Manes.12G046900.v8.1_0
chromosomeXII	Liftoff	gene	4311168	4314599	.	-	.	ID=Manes.12G047000.v8.1;Name=Manes.12G047000;ancestorIdentifier=Manes.12G047000.v7.1;coverage=1.0;sequence_ID=1.0;valid_ORFs=1;extra_copy_number=0;copy_num_ID=Manes.12G047000.v8.1_0
chromosomeXII	Liftoff	gene	4316410	4323882	.	+	.	ID=Manes.12G047100.v8.1;Name=Manes.12G047100;ancestorIdentifier=Manes.12G047100.v7.1;coverage=0.931;sequence_ID=0.927;valid_ORFs=7;extra_copy_number=0;copy_num_ID=Manes.12G047100.v8.1_0
chromosomeXII	Liftoff	gene	4329708	4335406	.	-	.	ID=Manes.11G152098.v8.1;Name=Manes.11G152098;coverage=0.999;sequence_ID=0.970;valid_ORFs=1;extra_copy_number=0;copy_num_ID=Manes.11G152098.v8.1_0
chromosomeXII	Liftoff	gene	4339029	4342749	.	-	.	ID=Manes.12G047300.v8.1;Name=Manes.12G047300;ancestorIdentifier=Manes.12G047300.v7.1;coverage=1.0;sequence_ID=1.0;valid_ORFs=1;extra_copy_number=0;copy_num_ID=Manes.12G047300.v8.1_0
chromosomeXII	Liftoff	gene	4343623	4354544	.	+	.	ID=Manes.12G047400.v8.1;Name=Manes.12G047400;ancestorIdentifier=Manes.12G047400.v7.1;coverage=1.0;sequence_ID=0.997;valid_ORFs=1;extra_copy_number=0;copy_num_ID=Manes.12G047400.v8.1_0
chromosomeXII	Liftoff	gene	4355083	4362899	.	-	.	ID=Manes.12G047500.v8.1;Name=Manes.12G047500;ancestorIdentifier=Manes.12G047500.v7.1;coverage=0.998;sequence_ID=0.995;valid_ORFs=2;extra_copy_number=0;copy_num_ID=Manes.12G047500.v8.1_0
chromosomeXII	Liftoff	gene	4399237	4400499	.	+	.	ID=Manes.12G047600.v8.1;Name=Manes.12G047600;ancestorIdentifier=Manes.12G047600.v7.1;coverage=1.0;sequence_ID=1.0;valid_ORFs=1;extra_copy_number=0;copy_num_ID=Manes.12G047600.v8.1_0
chromosomeXII	Liftoff	gene	4403488	4405456	.	+	.	ID=Manes.12G047700.v8.1;Name=Manes.12G047700;ancestorIdentifier=Manes.12G047700.v7.1;coverage=1.0;sequence_ID=1.0;valid_ORFs=1;extra_copy_number=0;copy_num_ID=Manes.12G047700.v8.1_0
chromosomeXII	Liftoff	gene	4405974	4409809	.	+	.	ID=Manes.12G047800.v8.1;Name=Manes.12G047800;ancestorIdentifier=Manes.12G047800.v7.1;coverage=1.0;sequence_ID=1.0;valid_ORFs=2;extra_copy_number=0;copy_num_ID=Manes.12G047800.v8.1_0
chromosomeXII	Liftoff	gene	4413936	4419875	.	-	.	ID=Manes.12G047900.v8.1;Name=Manes.12G047900;ancestorIdentifier=Manes.12G047900.v7.1;coverage=1.0;sequence_ID=1.0;valid_ORFs=3;extra_copy_number=0;copy_num_ID=Manes.12G047900.v8.1_0
chromosomeXII	Liftoff	gene	4427259	4430350	.	-	.	ID=Manes.12G048000.v8.1;Name=Manes.12G048000;ancestorIdentifier=Manes.12G048000.v7.1;coverage=1.0;sequence_ID=1.0;valid_ORFs=2;extra_copy_number=0;copy_num_ID=Manes.12G048000.v8.1_0
chromosomeXII	Liftoff	gene	4437545	4456125	.	-	.	ID=Manes.12G049250.v8.1;Name=Manes.12G049250;ancestorIdentifier=Manes.12G049250.v7.1;coverage=1.0;sequence_ID=1.0;valid_ORFs=1;extra_copy_number=0;copy_num_ID=Manes.12G049250.v8.1_0
chromosomeXII	Liftoff	gene	4477268	4479248	.	-	.	ID=Manes.12G048200.v8.1;Name=Manes.12G048200;ancestorIdentifier=Manes.12G048200.v7.1;coverage=1.0;sequence_ID=1.0;valid_ORFs=1;extra_copy_number=0;copy_num_ID=Manes.12G048200.v8.1_0
chromosomeXII	Liftoff	gene	4479499	4482298	.	+	.	ID=Manes.12G049450.v8.1;Name=Manes.12G049450;ancestorIdentifier=Manes.12G049450.v7.1;coverage=1.0;sequence_ID=1.0;valid_ORFs=1;extra_copy_number=0;copy_num_ID=Manes.12G049450.v8.1_0
chromosomeXII	Liftoff	gene	4485873	4488410	.	+	.	ID=Manes.12G049491.v8.1;Name=Manes.12G049491;coverage=1.0;sequence_ID=1.0;valid_ORFs=3;extra_copy_number=0;copy_num_ID=Manes.12G049491.v8.1_0
chromosomeXII	Liftoff	gene	4519746	4521619	.	+	.	ID=Manes.12G049532.v8.1;Name=Manes.12G049532;coverage=1.0;sequence_ID=1.0;valid_ORFs=1;extra_copy_number=0;copy_num_ID=Manes.12G049532.v8.1_0
chromosomeXII	Liftoff	gene	4581488	4583640	.	-	.	ID=Manes.12G048400.v8.1;Name=Manes.12G048400;ancestorIdentifier=Manes.12G048400.v7.1;coverage=1.0;sequence_ID=1.0;valid_ORFs=1;extra_copy_number=0;copy_num_ID=Manes.12G048400.v8.1_0
chromosomeXII	Liftoff	gene	4587382	4589461	.	-	.	ID=Manes.12G048500.v8.1;Name=Manes.12G048500;ancestorIdentifier=Manes.12G048500.v7.1;coverage=1.0;sequence_ID=1.0;valid_ORFs=1;extra_copy_number=0;copy_num_ID=Manes.12G048500.v8.1_0
chromosomeXII	Liftoff	gene	4611250	4613430	.	-	.	ID=Manes.12G049750.v8.1;Name=Manes.12G049750;ancestorIdentifier=Manes.12G049750.v7.1;coverage=1.0;sequence_ID=1.0;valid_ORFs=1;extra_copy_number=0;copy_num_ID=Manes.12G049750.v8.1_0
chromosomeXII	Liftoff	gene	4618581	4621012	.	-	.	ID=Manes.12G051001.v8.1;Name=Manes.12G051001;ancestorIdentifier=Manes.12G051001.v7.1;coverage=1.0;sequence_ID=1.0;valid_ORFs=1;extra_copy_number=0;copy_num_ID=Manes.12G051001.v8.1_0
chromosomeXII	Liftoff	gene	4621795	4623102	.	-	.	ID=Manes.12G052251.v8.1;Name=Manes.12G052251;ancestorIdentifier=Manes.12G052251.v7.1;coverage=1.0;sequence_ID=1.0;valid_ORFs=1;extra_copy_number=0;copy_num_ID=Manes.12G052251.v8.1_0
chromosomeXII	Liftoff	gene	4625132	4625854	.	+	.	ID=Manes.12G053501.v8.1;Name=Manes.12G053501;ancestorIdentifier=Manes.12G053501.v7.1;coverage=1.0;sequence_ID=1.0;valid_ORFs=1;extra_copy_number=0;copy_num_ID=Manes.12G053501.v8.1_0
chromosomeXII	Liftoff	gene	4633027	4634879	.	-	.	ID=Manes.12G048600.v8.1;Name=Manes.12G048600;ancestorIdentifier=Manes.12G048600.v7.1;coverage=1.0;sequence_ID=1.0;valid_ORFs=1;extra_copy_number=0;copy_num_ID=Manes.12G048600.v8.1_0
chromosomeXII	Liftoff	gene	4640691	4641354	.	+	.	ID=Manes.12G048300.v8.1;Name=Manes.12G048300;ancestorIdentifier=Manes.12G048300.v7.1;coverage=1.0;sequence_ID=1.0;valid_ORFs=1;extra_copy_number=0;copy_num_ID=Manes.12G048300.v8.1_0
chromosomeXII	Liftoff	gene	4648588	4649239	.	+	.	ID=Manes.12G048301.v8.1;Name=Manes.12G048301;ancestorIdentifier=Manes.12G048301.v7.1;coverage=1.0;sequence_ID=1.0;valid_ORFs=1;extra_copy_number=0;copy_num_ID=Manes.12G048301.v8.1_0
chromosomeXII	Liftoff	gene	4656265	4658165	.	-	.	ID=Manes.12G048302.v8.1;Name=Manes.12G048302;ancestorIdentifier=Manes.12G048302.v7.1;coverage=1.0;sequence_ID=1.0;valid_ORFs=1;extra_copy_number=0;copy_num_ID=Manes.12G048302.v8.1_0
chromosomeXII	Liftoff	gene	4664103	4666067	.	-	.	ID=Manes.12G048700.v8.1;Name=Manes.12G048700;ancestorIdentifier=Manes.12G048700.v7.1;coverage=1.0;sequence_ID=1.0;valid_ORFs=1;extra_copy_number=0;copy_num_ID=Manes.12G048700.v8.1_0
chromosomeXII	Liftoff	gene	4666971	4672814	.	-	.	ID=Manes.12G048800.v8.1;Name=Manes.12G048800;ancestorIdentifier=Manes.12G048800.v7.1;coverage=1.0;sequence_ID=1.0;valid_ORFs=1;extra_copy_number=0;copy_num_ID=Manes.12G048800.v8.1_0
chromosomeXII	Liftoff	gene	4684277	4684797	.	+	.	ID=Manes.S029116.v8.1_43_43;Name=Manes.S029116;coverage=0.995;sequence_ID=0.974;valid_ORFs=0;extra_copy_number=43;copy_num_ID=Manes.S029116.v8.1_43;pseudo=True
chromosomeXII	Liftoff	gene	4732350	4732901	.	-	.	ID=Manes.17G026299.v8.1_11_11;Name=Manes.17G026299;coverage=1.0;sequence_ID=0.981;valid_ORFs=1;extra_copy_number=11;copy_num_ID=Manes.17G026299.v8.1_11
chromosomeXII	Liftoff	gene	4735814	4737701	.	+	.	ID=Manes.12G048900.v8.1;Name=Manes.12G048900;ancestorIdentifier=Manes.12G048900.v7.1;coverage=1.0;sequence_ID=1.0;valid_ORFs=1;extra_copy_number=0;copy_num_ID=Manes.12G048900.v8.1_0
chromosomeXII	Liftoff	gene	4740086	4741566	.	+	.	ID=Manes.12G049000.v8.1;Name=Manes.12G049000;ancestorIdentifier=Manes.12G049000.v7.1;coverage=1.0;sequence_ID=1.0;valid_ORFs=1;extra_copy_number=0;copy_num_ID=Manes.12G049000.v8.1_0
chromosomeXII	Liftoff	gene	4749738	4751752	.	+	.	ID=Manes.12G049100.v8.1;Name=Manes.12G049100;ancestorIdentifier=Manes.12G049100.v7.1;coverage=1.0;sequence_ID=1.0;valid_ORFs=1;extra_copy_number=0;copy_num_ID=Manes.12G049100.v8.1_0
chromosomeXII	Liftoff	gene	4764825	4769160	.	+	.	ID=Manes.12G049200.v8.1;Name=Manes.12G049200;ancestorIdentifier=Manes.12G049200.v7.1;coverage=1.0;sequence_ID=1.0;valid_ORFs=2;extra_copy_number=0;copy_num_ID=Manes.12G049200.v8.1_0
chromosomeXII	Liftoff	gene	4769357	4774200	.	-	.	ID=Manes.12G049300.v8.1;Name=Manes.12G049300;ancestorIdentifier=Manes.12G049300.v7.1;coverage=1.0;sequence_ID=1.0;valid_ORFs=3;extra_copy_number=0;copy_num_ID=Manes.12G049300.v8.1_0
chromosomeXII	Liftoff	gene	4774681	4783873	.	-	.	ID=Manes.12G049400.v8.1;Name=Manes.12G049400;ancestorIdentifier=Manes.12G049400.v7.1;coverage=1.0;sequence_ID=0.999;valid_ORFs=14;extra_copy_number=0;copy_num_ID=Manes.12G049400.v8.1_0
chromosomeXII	Liftoff	gene	4788981	4798246	.	-	.	ID=Manes.12G049600.v8.1;Name=Manes.12G049600;ancestorIdentifier=Manes.12G049600.v7.1;coverage=1.0;sequence_ID=1.0;valid_ORFs=4;extra_copy_number=0;copy_num_ID=Manes.12G049600.v8.1_0
chromosomeXII	Liftoff	gene	4812556	4815016	.	-	.	ID=Manes.12G049700.v8.1;Name=Manes.12G049700;ancestorIdentifier=Manes.12G049700.v7.1;coverage=1.0;sequence_ID=1.0;valid_ORFs=1;extra_copy_number=0;copy_num_ID=Manes.12G049700.v8.1_0
chromosomeXII	Liftoff	gene	4815679	4819038	.	-	.	ID=Manes.12G049701.v8.1;Name=Manes.12G049701;ancestorIdentifier=Manes.12G049701.v7.1;coverage=1.0;sequence_ID=1.0;valid_ORFs=2;extra_copy_number=0;copy_num_ID=Manes.12G049701.v8.1_0
chromosomeXII	Liftoff	gene	4822859	4826095	.	-	.	ID=Manes.12G049702.v8.1;Name=Manes.12G049702;ancestorIdentifier=Manes.12G049702.v7.1;coverage=1.0;sequence_ID=1.0;valid_ORFs=3;extra_copy_number=0;copy_num_ID=Manes.12G049702.v8.1_0
chromosomeXII	Liftoff	gene	4832608	4838017	.	-	.	ID=Manes.12G050000.v8.1;Name=Manes.12G050000;ancestorIdentifier=Manes.12G050000.v7.1;coverage=1.0;sequence_ID=1.0;valid_ORFs=2;extra_copy_number=0;copy_num_ID=Manes.12G050000.v8.1_0
chromosomeXII	Liftoff	gene	4841105	4842491	.	-	.	ID=Manes.12G050200.v8.1;Name=Manes.12G050200;ancestorIdentifier=Manes.12G050200.v7.1;coverage=1.0;sequence_ID=1.0;valid_ORFs=1;extra_copy_number=0;copy_num_ID=Manes.12G050200.v8.1_0
chromosomeXII	Liftoff	gene	4842572	4847829	.	-	.	ID=Manes.12G050300.v8.1;Name=Manes.12G050300;ancestorIdentifier=Manes.12G050300.v7.1;coverage=1.0;sequence_ID=1.0;valid_ORFs=1;extra_copy_number=0;copy_num_ID=Manes.12G050300.v8.1_0
chromosomeXII	Liftoff	gene	4849347	4851929	.	-	.	ID=Manes.12G050400.v8.1;Name=Manes.12G050400;ancestorIdentifier=Manes.12G050400.v7.1;coverage=1.0;sequence_ID=1.0;valid_ORFs=1;extra_copy_number=0;copy_num_ID=Manes.12G050400.v8.1_0
chromosomeXII	Liftoff	gene	4855200	4860486	.	-	.	ID=Manes.12G050500.v8.1;Name=Manes.12G050500;ancestorIdentifier=Manes.12G050500.v7.1;coverage=1.0;sequence_ID=1.0;valid_ORFs=7;extra_copy_number=0;copy_num_ID=Manes.12G050500.v8.1_0
chromosomeXII	Liftoff	gene	4862301	4866743	.	+	.	ID=Manes.12G050600.v8.1;Name=Manes.12G050600;ancestorIdentifier=Manes.12G050600.v7.1;coverage=1.0;sequence_ID=1.0;valid_ORFs=1;extra_copy_number=0;copy_num_ID=Manes.12G050600.v8.1_0
chromosomeXII	Liftoff	gene	4875537	4880496	.	+	.	ID=Manes.12G050700.v8.1;Name=Manes.12G050700;ancestorIdentifier=Manes.12G050700.v7.1;coverage=1.0;sequence_ID=1.0;valid_ORFs=2;extra_copy_number=0;copy_num_ID=Manes.12G050700.v8.1_0
chromosomeXII	Liftoff	gene	4882704	4885219	.	+	.	ID=Manes.12G050800.v8.1;Name=Manes.12G050800;ancestorIdentifier=Manes.12G050800.v7.1;coverage=1.0;sequence_ID=1.0;valid_ORFs=1;extra_copy_number=0;copy_num_ID=Manes.12G050800.v8.1_0
chromosomeXII	Liftoff	gene	4888649	4889472	.	-	.	ID=Manes.12G050833.v8.1;Name=Manes.12G050833;coverage=1.0;sequence_ID=1.0;valid_ORFs=1;extra_copy_number=0;copy_num_ID=Manes.12G050833.v8.1_0
chromosomeXII	Liftoff	gene	4889350	4890128	.	-	.	ID=Manes.12G050866.v8.1;Name=Manes.12G050866;coverage=1.0;sequence_ID=1.0;valid_ORFs=1;extra_copy_number=0;copy_num_ID=Manes.12G050866.v8.1_0
chromosomeXII	Liftoff	gene	4891281	4901371	.	-	.	ID=Manes.12G050900.v8.1;Name=Manes.12G050900;ancestorIdentifier=Manes.12G050900.v7.1;coverage=1.0;sequence_ID=1.0;valid_ORFs=1;extra_copy_number=0;copy_num_ID=Manes.12G050900.v8.1_0
chromosomeXII	Liftoff	gene	4914779	4918004	.	-	.	ID=Manes.12G051000.v8.1;Name=Manes.12G051000;ancestorIdentifier=Manes.12G051000.v7.1;coverage=1.0;sequence_ID=1.0;valid_ORFs=2;extra_copy_number=0;copy_num_ID=Manes.12G051000.v8.1_0
chromosomeXII	Liftoff	gene	4948713	4951186	.	+	.	ID=Manes.12G051200.v8.1;Name=Manes.12G051200;ancestorIdentifier=Manes.12G051200.v7.1;coverage=1.0;sequence_ID=1.0;valid_ORFs=1;extra_copy_number=0;copy_num_ID=Manes.12G051200.v8.1_0
chromosomeXII	Liftoff	gene	4969279	4974234	.	+	.	ID=Manes.12G051300.v8.1;Name=Manes.12G051300;ancestorIdentifier=Manes.12G051300.v7.1;coverage=0.989;sequence_ID=0.986;valid_ORFs=2;extra_copy_number=0;copy_num_ID=Manes.12G051300.v8.1_0
chromosomeXII	Liftoff	gene	4976792	4982418	.	-	.	ID=Manes.12G051400.v8.1;Name=Manes.12G051400;ancestorIdentifier=Manes.12G051400.v7.1;coverage=0.997;sequence_ID=0.995;valid_ORFs=1;extra_copy_number=0;copy_num_ID=Manes.12G051400.v8.1_0
chromosomeXII	Liftoff	gene	4984821	4990547	.	-	.	ID=Manes.12G051500.v8.1;Name=Manes.12G051500;ancestorIdentifier=Manes.12G051500.v7.1;coverage=1.0;sequence_ID=0.999;valid_ORFs=2;extra_copy_number=0;copy_num_ID=Manes.12G051500.v8.1_0
chromosomeXII	Liftoff	gene	4994265	4996417	.	+	.	ID=Manes.12G051600.v8.1;Name=Manes.12G051600;ancestorIdentifier=Manes.12G051600.v7.1;coverage=1.0;sequence_ID=0.999;valid_ORFs=1;extra_copy_number=0;copy_num_ID=Manes.12G051600.v8.1_0
chromosomeXII	Liftoff	gene	5002388	5005944	.	-	.	ID=Manes.12G051700.v8.1;Name=Manes.12G051700;ancestorIdentifier=Manes.12G051700.v7.1;coverage=1.0;sequence_ID=1.0;valid_ORFs=1;extra_copy_number=0;copy_num_ID=Manes.12G051700.v8.1_0
chromosomeXII	Liftoff	gene	5011300	5012866	.	+	.	ID=Manes.12G051800.v8.1;Name=Manes.12G051800;ancestorIdentifier=Manes.12G051800.v7.1;coverage=1.0;sequence_ID=0.999;valid_ORFs=1;extra_copy_number=0;copy_num_ID=Manes.12G051800.v8.1_0
chromosomeXII	Liftoff	gene	5017369	5018397	.	+	.	ID=Manes.12G051900.v8.1;Name=Manes.12G051900;ancestorIdentifier=Manes.12G051900.v7.1;coverage=1.0;sequence_ID=0.993;valid_ORFs=1;extra_copy_number=0;copy_num_ID=Manes.12G051900.v8.1_0
chromosomeXII	Liftoff	gene	5018569	5021347	.	+	.	ID=Manes.12G052000.v8.1;Name=Manes.12G052000;ancestorIdentifier=Manes.12G052000.v7.1;coverage=0.999;sequence_ID=0.995;valid_ORFs=1;extra_copy_number=0;copy_num_ID=Manes.12G052000.v8.1_0
chromosomeXII	Liftoff	gene	5027462	5030554	.	-	.	ID=Manes.12G052001.v8.1;Name=Manes.12G052001;ancestorIdentifier=Manes.12G052001.v7.1;coverage=1.0;sequence_ID=0.961;valid_ORFs=0;extra_copy_number=0;copy_num_ID=Manes.12G052001.v8.1_0;pseudo=True
chromosomeXII	Liftoff	gene	5033223	5046078	.	+	.	ID=Manes.12G052100.v8.1;Name=Manes.12G052100;ancestorIdentifier=Manes.12G052100.v7.1;coverage=0.999;sequence_ID=0.997;valid_ORFs=2;extra_copy_number=0;copy_num_ID=Manes.12G052100.v8.1_0
chromosomeXII	Liftoff	gene	5047359	5048974	.	-	.	ID=Manes.12G052200.v8.1;Name=Manes.12G052200;ancestorIdentifier=Manes.12G052200.v7.1;coverage=1.0;sequence_ID=0.997;valid_ORFs=2;extra_copy_number=0;copy_num_ID=Manes.12G052200.v8.1_0
chromosomeXII	Liftoff	gene	5050384	5051265	.	+	.	ID=Manes.12G052300.v8.1;Name=Manes.12G052300;ancestorIdentifier=Manes.12G052300.v7.1;coverage=1.0;sequence_ID=0.998;valid_ORFs=1;extra_copy_number=0;copy_num_ID=Manes.12G052300.v8.1_0
chromosomeXII	Liftoff	gene	5053065	5057049	.	-	.	ID=Manes.12G052400.v8.1;Name=Manes.12G052400;ancestorIdentifier=Manes.12G052400.v7.1;coverage=1.0;sequence_ID=0.999;valid_ORFs=1;extra_copy_number=0;copy_num_ID=Manes.12G052400.v8.1_0
chromosomeXII	Liftoff	gene	5057720	5059218	.	+	.	ID=Manes.12G052500.v8.1;Name=Manes.12G052500;ancestorIdentifier=Manes.12G052500.v7.1;coverage=0.999;sequence_ID=0.998;valid_ORFs=1;extra_copy_number=0;copy_num_ID=Manes.12G052500.v8.1_0
chromosomeXII	Liftoff	gene	5060409	5062133	.	+	.	ID=Manes.12G052600.v8.1;Name=Manes.12G052600;ancestorIdentifier=Manes.12G052600.v7.1;coverage=0.996;sequence_ID=0.995;valid_ORFs=0;extra_copy_number=0;copy_num_ID=Manes.12G052600.v8.1_0;pseudo=True
chromosomeXII	Liftoff	gene	5072585	5074336	.	+	.	ID=Manes.12G052700.v8.1;Name=Manes.12G052700;ancestorIdentifier=Manes.12G052700.v7.1;coverage=0.995;sequence_ID=0.985;valid_ORFs=1;extra_copy_number=0;copy_num_ID=Manes.12G052700.v8.1_0
chromosomeXII	Liftoff	gene	5075555	5076278	.	+	.	ID=Manes.12G052800.v8.1;Name=Manes.12G052800;ancestorIdentifier=Manes.12G052800.v7.1;coverage=1.0;sequence_ID=0.996;valid_ORFs=1;extra_copy_number=0;copy_num_ID=Manes.12G052800.v8.1_0
chromosomeXII	Liftoff	gene	5078012	5079023	.	+	.	ID=Manes.12G052901.v8.1;Name=Manes.12G052901;coverage=0.944;sequence_ID=0.915;valid_ORFs=0;extra_copy_number=0;copy_num_ID=Manes.12G052901.v8.1_0;pseudo=True
chromosomeXII	Liftoff	gene	5079206	5083956	.	-	.	ID=Manes.12G053000.v8.1;Name=Manes.12G053000;ancestorIdentifier=Manes.12G053000.v7.1;coverage=1.0;sequence_ID=0.989;valid_ORFs=2;extra_copy_number=0;copy_num_ID=Manes.12G053000.v8.1_0
chromosomeXII	Liftoff	gene	5088735	5089070	.	+	.	ID=Manes.12G052802.v8.1;Name=Manes.12G052802;ancestorIdentifier=Manes.12G052802.v7.1;coverage=1.0;sequence_ID=1.0;valid_ORFs=1;extra_copy_number=0;copy_num_ID=Manes.12G052802.v8.1_0
chromosomeXII	Liftoff	gene	5092173	5092517	.	+	.	ID=Manes.12G052803.v8.1;Name=Manes.12G052803;ancestorIdentifier=Manes.12G052803.v7.1;coverage=1.0;sequence_ID=0.997;valid_ORFs=1;extra_copy_number=0;copy_num_ID=Manes.12G052803.v8.1_0
chromosomeXII	Liftoff	gene	5092969	5093322	.	+	.	ID=Manes.12G053200.v8.1;Name=Manes.12G053200;ancestorIdentifier=Manes.12G053200.v7.1;coverage=1.0;sequence_ID=1.0;valid_ORFs=1;extra_copy_number=0;copy_num_ID=Manes.12G053200.v8.1_0
chromosomeXII	Liftoff	gene	5094272	5095036	.	+	.	ID=Manes.12G053300.v8.1;Name=Manes.12G053300;ancestorIdentifier=Manes.12G053300.v7.1;coverage=1.0;sequence_ID=1.0;valid_ORFs=1;extra_copy_number=0;copy_num_ID=Manes.12G053300.v8.1_0
chromosomeXII	Liftoff	gene	5107945	5108743	.	-	.	ID=Manes.12G053502.v8.1;Name=Manes.12G053502;coverage=1.0;sequence_ID=1.0;valid_ORFs=1;extra_copy_number=0;copy_num_ID=Manes.12G053502.v8.1_0
chromosomeXII	Liftoff	gene	5116133	5118690	.	-	.	ID=Manes.12G053700.v8.1;Name=Manes.12G053700;ancestorIdentifier=Manes.12G053700.v7.1;coverage=0.999;sequence_ID=0.985;valid_ORFs=1;extra_copy_number=0;copy_num_ID=Manes.12G053700.v8.1_0
chromosomeXII	Liftoff	gene	5122053	5122656	.	+	.	ID=Manes.06G065450.v8.1_3_3;Name=Manes.06G065450;coverage=0.997;sequence_ID=0.973;valid_ORFs=0;extra_copy_number=3;copy_num_ID=Manes.06G065450.v8.1_3;pseudo=True
chromosomeXII	Liftoff	gene	5129807	5130870	.	-	.	ID=Manes.12G053800.v8.1;Name=Manes.12G053800;ancestorIdentifier=Manes.12G053800.v7.1;coverage=1.0;sequence_ID=0.987;valid_ORFs=1;extra_copy_number=0;copy_num_ID=Manes.12G053800.v8.1_0
chromosomeXII	Liftoff	gene	5133904	5134218	.	+	.	ID=Manes.12G054000.v8.1;Name=Manes.12G054000;ancestorIdentifier=Manes.12G054000.v7.1;coverage=1.0;sequence_ID=1.0;valid_ORFs=1;extra_copy_number=0;copy_num_ID=Manes.12G054000.v8.1_0
chromosomeXII	Liftoff	gene	5136812	5138664	.	-	.	ID=Manes.12G054100.v8.1;Name=Manes.12G054100;ancestorIdentifier=Manes.12G054100.v7.1;coverage=1.0;sequence_ID=0.997;valid_ORFs=1;extra_copy_number=0;copy_num_ID=Manes.12G054100.v8.1_0
chromosomeXII	Liftoff	gene	5144433	5154807	.	+	.	ID=Manes.12G054200.v8.1;Name=Manes.12G054200;ancestorIdentifier=Manes.12G054200.v7.1;coverage=0.999;sequence_ID=0.997;valid_ORFs=5;extra_copy_number=0;copy_num_ID=Manes.12G054200.v8.1_0
chromosomeXII	Liftoff	gene	5159949	5166785	.	+	.	ID=Manes.12G054300.v8.1;Name=Manes.12G054300;ancestorIdentifier=Manes.12G054300.v7.1;coverage=1.0;sequence_ID=0.999;valid_ORFs=1;extra_copy_number=0;copy_num_ID=Manes.12G054300.v8.1_0
chromosomeXII	Liftoff	gene	5175655	5177774	.	+	.	ID=Manes.12G059000.v8.1;Name=Manes.12G059000;ancestorIdentifier=Manes.12G059000.v7.1;coverage=1.0;sequence_ID=0.999;valid_ORFs=2;extra_copy_number=0;copy_num_ID=Manes.12G059000.v8.1_0
chromosomeXII	Liftoff	gene	5183384	5184251	.	-	.	ID=Manes.12G059100.v8.1;Name=Manes.12G059100;ancestorIdentifier=Manes.12G059100.v7.1;coverage=1.0;sequence_ID=1.0;valid_ORFs=1;extra_copy_number=0;copy_num_ID=Manes.12G059100.v8.1_0
chromosomeXII	Liftoff	gene	5212610	5214298	.	-	.	ID=Manes.05G086326.v8.1_4_4;Name=Manes.05G086326;coverage=0.998;sequence_ID=0.977;valid_ORFs=0;extra_copy_number=4;copy_num_ID=Manes.05G086326.v8.1_4;pseudo=True
chromosomeXII	Liftoff	gene	5217725	5223666	.	+	.	ID=Manes.12G059200.v8.1;Name=Manes.12G059200;ancestorIdentifier=Manes.12G059200.v7.1;coverage=1.0;sequence_ID=1.0;valid_ORFs=1;extra_copy_number=0;copy_num_ID=Manes.12G059200.v8.1_0
chromosomeXII	Liftoff	gene	5223709	5231262	.	-	.	ID=Manes.12G059300.v8.1;Name=Manes.12G059300;ancestorIdentifier=Manes.12G059300.v7.1;coverage=1.0;sequence_ID=1.0;valid_ORFs=1;extra_copy_number=0;copy_num_ID=Manes.12G059300.v8.1_0
chromosomeXII	Liftoff	gene	5234708	5239458	.	+	.	ID=Manes.12G059400.v8.1;Name=Manes.12G059400;ancestorIdentifier=Manes.12G059400.v7.1;coverage=1.0;sequence_ID=1.0;valid_ORFs=1;extra_copy_number=0;copy_num_ID=Manes.12G059400.v8.1_0
chromosomeXII	Liftoff	gene	5239459	5244157	.	-	.	ID=Manes.12G059500.v8.1;Name=Manes.12G059500;ancestorIdentifier=Manes.12G059500.v7.1;coverage=1.0;sequence_ID=1.0;valid_ORFs=1;extra_copy_number=0;copy_num_ID=Manes.12G059500.v8.1_0
chromosomeXII	Liftoff	gene	5250659	5251210	.	+	.	ID=Manes.17G026299.v8.1_28_28;Name=Manes.17G026299;coverage=1.0;sequence_ID=0.965;valid_ORFs=0;extra_copy_number=28;copy_num_ID=Manes.17G026299.v8.1_28;pseudo=True
chromosomeXII	Liftoff	gene	5256309	5258576	.	-	.	ID=Manes.08G090411.v8.1_10_10;Name=Manes.08G090411;coverage=1.0;sequence_ID=0.970;valid_ORFs=1;extra_copy_number=10;copy_num_ID=Manes.08G090411.v8.1_10
chromosomeXII	Liftoff	gene	5262577	5263056	.	+	.	ID=Manes.12G059600.v8.1;Name=Manes.12G059600;ancestorIdentifier=Manes.12G059600.v7.1;coverage=1.0;sequence_ID=1.0;valid_ORFs=1;extra_copy_number=0;copy_num_ID=Manes.12G059600.v8.1_0
chromosomeXII	Liftoff	gene	5272575	5273764	.	+	.	ID=Manes.12G059700.v8.1;Name=Manes.12G059700;ancestorIdentifier=Manes.12G059700.v7.1;coverage=1.0;sequence_ID=1.0;valid_ORFs=1;extra_copy_number=0;copy_num_ID=Manes.12G059700.v8.1_0
chromosomeXII	Liftoff	gene	5274263	5279426	.	-	.	ID=Manes.12G059800.v8.1;Name=Manes.12G059800;ancestorIdentifier=Manes.12G059800.v7.1;coverage=1.0;sequence_ID=1.0;valid_ORFs=10;extra_copy_number=0;copy_num_ID=Manes.12G059800.v8.1_0
chromosomeXII	Liftoff	gene	5287663	5290044	.	-	.	ID=Manes.12G059833.v8.1;Name=Manes.12G059833;coverage=1.0;sequence_ID=1.0;valid_ORFs=1;extra_copy_number=0;copy_num_ID=Manes.12G059833.v8.1_0
chromosomeXII	Liftoff	gene	5290045	5290834	.	-	.	ID=Manes.12G059866.v8.1;Name=Manes.12G059866;coverage=1.0;sequence_ID=1.0;valid_ORFs=1;extra_copy_number=0;copy_num_ID=Manes.12G059866.v8.1_0
chromosomeXII	Liftoff	gene	5292573	5293853	.	+	.	ID=Manes.12G059900.v8.1;Name=Manes.12G059900;ancestorIdentifier=Manes.12G059900.v7.1;coverage=1.0;sequence_ID=1.0;valid_ORFs=1;extra_copy_number=0;copy_num_ID=Manes.12G059900.v8.1_0
chromosomeXII	Liftoff	gene	5326152	5330386	.	-	.	ID=Manes.12G060000.v8.1;Name=Manes.12G060000;ancestorIdentifier=Manes.12G060000.v7.1;coverage=1.0;sequence_ID=1.0;valid_ORFs=1;extra_copy_number=0;copy_num_ID=Manes.12G060000.v8.1_0
chromosomeXII	Liftoff	gene	5330670	5331990	.	+	.	ID=Manes.12G060200.v8.1;Name=Manes.12G060200;ancestorIdentifier=Manes.12G060200.v7.1;coverage=1.0;sequence_ID=1.0;valid_ORFs=1;extra_copy_number=0;copy_num_ID=Manes.12G060200.v8.1_0
chromosomeXII	Liftoff	gene	5343323	5348802	.	-	.	ID=Manes.12G060100.v8.1;Name=Manes.12G060100;ancestorIdentifier=Manes.12G060100.v7.1;coverage=1.0;sequence_ID=1.0;valid_ORFs=1;extra_copy_number=0;copy_num_ID=Manes.12G060100.v8.1_0
chromosomeXII	Liftoff	gene	5349447	5351100	.	+	.	ID=Manes.12G060101.v8.1;Name=Manes.12G060101;ancestorIdentifier=Manes.12G060101.v7.1;coverage=1.0;sequence_ID=1.0;valid_ORFs=1;extra_copy_number=0;copy_num_ID=Manes.12G060101.v8.1_0
chromosomeXII	Liftoff	gene	5363998	5365852	.	-	.	ID=Manes.12G060102.v8.1;Name=Manes.12G060102;ancestorIdentifier=Manes.12G060102.v7.1;coverage=1.0;sequence_ID=1.0;valid_ORFs=1;extra_copy_number=0;copy_num_ID=Manes.12G060102.v8.1_0
chromosomeXII	Liftoff	gene	5368949	5369870	.	+	.	ID=Manes.12G060103.v8.1;Name=Manes.12G060103;ancestorIdentifier=Manes.12G060103.v7.1;coverage=1.0;sequence_ID=0.998;valid_ORFs=1;extra_copy_number=0;copy_num_ID=Manes.12G060103.v8.1_0
chromosomeXII	Liftoff	gene	5375756	5376139	.	-	.	ID=Manes.13G069776.v8.1_8;Name=Manes.13G069776;coverage=1.0;sequence_ID=0.971;valid_ORFs=0;extra_copy_number=8;copy_num_ID=Manes.13G069776.v8.1_8;pseudo=True
chromosomeXII	Liftoff	gene	5379744	5381677	.	-	.	ID=Manes.12G060109.v8.1;Name=Manes.12G060109;ancestorIdentifier=Manes.S029366.v7.1;coverage=1.0;sequence_ID=0.996;valid_ORFs=1;extra_copy_number=0;copy_num_ID=Manes.12G060109.v8.1_0
chromosomeXII	Liftoff	gene	5392507	5394297	.	+	.	ID=Manes.12G060110.v8.1;Name=Manes.12G060110;ancestorIdentifier=Manes.S058732.v7.1;coverage=1.0;sequence_ID=0.996;valid_ORFs=1;extra_copy_number=0;copy_num_ID=Manes.12G060110.v8.1_0
chromosomeXII	Liftoff	gene	5406912	5407808	.	+	.	ID=Manes.12G060111.v8.1;Name=Manes.12G060111;ancestorIdentifier=Manes.S088100.v7.1;coverage=1.0;sequence_ID=0.988;valid_ORFs=1;extra_copy_number=0;copy_num_ID=Manes.12G060111.v8.1_0
chromosomeXII	Liftoff	gene	5408451	5411347	.	-	.	ID=Manes.12G060112.v8.1;Name=Manes.12G060112;ancestorIdentifier=Manes.S107900.v7.1;coverage=1.0;sequence_ID=0.887;valid_ORFs=0;extra_copy_number=0;copy_num_ID=Manes.12G060112.v8.1_0;pseudo=True
chromosomeXII	Liftoff	gene	5411348	5413494	.	-	.	ID=Manes.12G060113.v8.1;Name=Manes.12G060113;ancestorIdentifier=Manes.S088000.v7.1;coverage=0.990;sequence_ID=0.985;valid_ORFs=1;extra_copy_number=0;copy_num_ID=Manes.12G060113.v8.1_0
chromosomeXII	Liftoff	gene	5439734	5443299	.	-	.	ID=Manes.12G055800.v8.1;Name=Manes.12G055800;ancestorIdentifier=Manes.12G055800.v7.1;coverage=0.999;sequence_ID=0.991;valid_ORFs=5;extra_copy_number=0;copy_num_ID=Manes.12G055800.v8.1_0
chromosomeXII	Liftoff	gene	5443821	5450010	.	-	.	ID=Manes.12G055700.v8.1;Name=Manes.12G055700;ancestorIdentifier=Manes.12G055700.v7.1;coverage=1.0;sequence_ID=0.998;valid_ORFs=2;extra_copy_number=0;copy_num_ID=Manes.12G055700.v8.1_0
chromosomeXII	Liftoff	gene	5450341	5451462	.	-	.	ID=Manes.12G055600.v8.1;Name=Manes.12G055600;ancestorIdentifier=Manes.12G055600.v7.1;coverage=1.0;sequence_ID=0.996;valid_ORFs=1;extra_copy_number=0;copy_num_ID=Manes.12G055600.v8.1_0
chromosomeXII	Liftoff	gene	5453660	5461100	.	+	.	ID=Manes.12G055500.v8.1;Name=Manes.12G055500;ancestorIdentifier=Manes.12G055500.v7.1;coverage=0.992;sequence_ID=0.973;valid_ORFs=2;extra_copy_number=0;copy_num_ID=Manes.12G055500.v8.1_0
chromosomeXII	Liftoff	gene	5460720	5465176	.	-	.	ID=Manes.12G055400.v8.1;Name=Manes.12G055400;ancestorIdentifier=Manes.12G055400.v7.1;coverage=1.0;sequence_ID=0.987;valid_ORFs=1;extra_copy_number=0;copy_num_ID=Manes.12G055400.v8.1_0
chromosomeXII	Liftoff	gene	5467094	5471654	.	-	.	ID=Manes.12G055300.v8.1;Name=Manes.12G055300;ancestorIdentifier=Manes.12G055300.v7.1;coverage=0.999;sequence_ID=0.998;valid_ORFs=4;extra_copy_number=0;copy_num_ID=Manes.12G055300.v8.1_0
chromosomeXII	Liftoff	gene	5480514	5483755	.	+	.	ID=Manes.12G055200.v8.1;Name=Manes.12G055200;ancestorIdentifier=Manes.12G055200.v7.1;coverage=0.995;sequence_ID=0.990;valid_ORFs=1;extra_copy_number=0;copy_num_ID=Manes.12G055200.v8.1_0
chromosomeXII	Liftoff	gene	5484102	5487285	.	-	.	ID=Manes.12G055201.v8.1;Name=Manes.12G055201;ancestorIdentifier=Manes.05G131430.v7.1;coverage=0.976;sequence_ID=0.970;valid_ORFs=1;extra_copy_number=0;copy_num_ID=Manes.12G055201.v8.1_0
chromosomeXII	Liftoff	gene	5491452	5493633	.	-	.	ID=Manes.12G054700.v8.1;Name=Manes.12G054700;ancestorIdentifier=Manes.12G054700.v7.1;coverage=0.999;sequence_ID=0.971;valid_ORFs=1;extra_copy_number=0;copy_num_ID=Manes.12G054700.v8.1_0
chromosomeXII	Liftoff	gene	5515996	5518035	.	-	.	ID=Manes.12G054902.v8.1;Name=Manes.12G054902;ancestorIdentifier=Manes.12G054902.v7.1;coverage=0.984;sequence_ID=0.976;valid_ORFs=1;extra_copy_number=0;copy_num_ID=Manes.12G054902.v8.1_0
chromosomeXII	Liftoff	gene	5549217	5553243	.	-	.	ID=Manes.12G054904.v8.1;Name=Manes.12G054904;coverage=1.0;sequence_ID=0.997;valid_ORFs=0;extra_copy_number=0;copy_num_ID=Manes.12G054904.v8.1_0;pseudo=True
chromosomeXII	Liftoff	gene	5593501	5598256	.	-	.	ID=Manes.12G054900.v8.1;Name=Manes.12G054900;ancestorIdentifier=Manes.12G054900.v7.1;coverage=1.0;sequence_ID=0.999;valid_ORFs=1;extra_copy_number=0;copy_num_ID=Manes.12G054900.v8.1_0
chromosomeXII	Liftoff	gene	5606811	5608647	.	-	.	ID=Manes.12G054901.v8.1;Name=Manes.12G054901;ancestorIdentifier=Manes.12G054901.v7.1;coverage=1.0;sequence_ID=0.990;valid_ORFs=1;extra_copy_number=0;copy_num_ID=Manes.12G054901.v8.1_0
chromosomeXII	Liftoff	gene	5609259	5611000	.	-	.	ID=Manes.12G054601.v8.1;Name=Manes.12G054601;ancestorIdentifier=Manes.12G054601.v7.1;coverage=0.869;sequence_ID=0.862;valid_ORFs=1;extra_copy_number=0;copy_num_ID=Manes.12G054601.v8.1_0
chromosomeXII	Liftoff	gene	5636687	5638499	.	-	.	ID=Manes.12G054600.v8.1;Name=Manes.12G054600;ancestorIdentifier=Manes.12G054600.v7.1;coverage=1.0;sequence_ID=0.991;valid_ORFs=1;extra_copy_number=0;copy_num_ID=Manes.12G054600.v8.1_0
chromosomeXII	Liftoff	gene	5641109	5644816	.	+	.	ID=Manes.12G054500.v8.1;Name=Manes.12G054500;ancestorIdentifier=Manes.12G054500.v7.1;coverage=0.998;sequence_ID=0.994;valid_ORFs=1;extra_copy_number=0;copy_num_ID=Manes.12G054500.v8.1_0
chromosomeXII	Liftoff	gene	5643852	5649117	.	-	.	ID=Manes.12G054400.v8.1;Name=Manes.12G054400;ancestorIdentifier=Manes.12G054400.v7.1;coverage=1.0;sequence_ID=0.994;valid_ORFs=1;extra_copy_number=0;copy_num_ID=Manes.12G054400.v8.1_0
chromosomeXII	Liftoff	gene	5660807	5669216	.	-	.	ID=Manes.12G057100.v8.1;Name=Manes.12G057100;ancestorIdentifier=Manes.12G057100.v7.1;coverage=0.999;sequence_ID=0.998;valid_ORFs=2;extra_copy_number=0;copy_num_ID=Manes.12G057100.v8.1_0
chromosomeXII	Liftoff	gene	5672777	5679760	.	+	.	ID=Manes.12G057200.v8.1;Name=Manes.12G057200;ancestorIdentifier=Manes.12G057200.v7.1;coverage=0.886;sequence_ID=0.882;valid_ORFs=1;extra_copy_number=0;copy_num_ID=Manes.12G057200.v8.1_0
chromosomeXII	Liftoff	gene	5680518	5685292	.	-	.	ID=Manes.12G057502.v8.1;Name=Manes.12G057502;ancestorIdentifier=Manes.12G057502.v7.1;coverage=0.996;sequence_ID=0.988;valid_ORFs=1;extra_copy_number=0;copy_num_ID=Manes.12G057502.v8.1_0
chromosomeXII	Liftoff	gene	5685447	5696043	.	+	.	ID=Manes.12G057506.v8.1;Name=Manes.12G057506;coverage=0.994;sequence_ID=0.985;valid_ORFs=1;extra_copy_number=0;copy_num_ID=Manes.12G057506.v8.1_0
chromosomeXII	Liftoff	gene	5697413	5700849	.	-	.	ID=Manes.12G058903.v8.1;Name=Manes.12G058903;ancestorIdentifier=Manes.12G058903.v7.1;coverage=1.0;sequence_ID=0.995;valid_ORFs=1;extra_copy_number=0;copy_num_ID=Manes.12G058903.v8.1_0
chromosomeXII	Liftoff	gene	5702068	5704135	.	-	.	ID=Manes.12G058902.v8.1;Name=Manes.12G058902;ancestorIdentifier=Manes.12G058902.v7.1;coverage=1.0;sequence_ID=0.967;valid_ORFs=2;extra_copy_number=0;copy_num_ID=Manes.12G058902.v8.1_0
chromosomeXII	Liftoff	gene	5710951	5712826	.	-	.	ID=Manes.12G059262.v8.1;Name=Manes.12G059262;coverage=0.988;sequence_ID=0.959;valid_ORFs=1;extra_copy_number=0;copy_num_ID=Manes.12G059262.v8.1_0
chromosomeXII	Liftoff	gene	5722808	5731400	.	+	.	ID=Manes.12G058900.v8.1;Name=Manes.12G058900;ancestorIdentifier=Manes.12G058900.v7.1;coverage=1.0;sequence_ID=0.999;valid_ORFs=1;extra_copy_number=0;copy_num_ID=Manes.12G058900.v8.1_0
chromosomeXII	Liftoff	gene	5731520	5735378	.	-	.	ID=Manes.12G058800.v8.1;Name=Manes.12G058800;ancestorIdentifier=Manes.12G058800.v7.1;coverage=1.0;sequence_ID=0.999;valid_ORFs=2;extra_copy_number=0;copy_num_ID=Manes.12G058800.v8.1_0
chromosomeXII	Liftoff	gene	5735688	5746165	.	+	.	ID=Manes.12G058700.v8.1;Name=Manes.12G058700;ancestorIdentifier=Manes.12G058700.v7.1;coverage=0.999;sequence_ID=0.997;valid_ORFs=4;extra_copy_number=0;copy_num_ID=Manes.12G058700.v8.1_0
chromosomeXII	Liftoff	gene	5750970	5759172	.	-	.	ID=Manes.12G055803.v8.1;Name=Manes.12G055803;ancestorIdentifier=Manes.12G055803.v7.1;coverage=0.999;sequence_ID=0.981;valid_ORFs=1;extra_copy_number=0;copy_num_ID=Manes.12G055803.v8.1_0
chromosomeXII	Liftoff	gene	5761579	5764954	.	+	.	ID=Manes.12G058500.v8.1;Name=Manes.12G058500;ancestorIdentifier=Manes.12G058500.v7.1;coverage=1.0;sequence_ID=0.999;valid_ORFs=2;extra_copy_number=0;copy_num_ID=Manes.12G058500.v8.1_0
chromosomeXII	Liftoff	gene	5767504	5776428	.	+	.	ID=Manes.12G058400.v8.1;Name=Manes.12G058400;ancestorIdentifier=Manes.12G058400.v7.1;coverage=0.999;sequence_ID=0.997;valid_ORFs=2;extra_copy_number=0;copy_num_ID=Manes.12G058400.v8.1_0
chromosomeXII	Liftoff	gene	5776994	5786830	.	-	.	ID=Manes.12G058300.v8.1;Name=Manes.12G058300;ancestorIdentifier=Manes.12G058300.v7.1;coverage=0.996;sequence_ID=0.992;valid_ORFs=3;extra_copy_number=0;copy_num_ID=Manes.12G058300.v8.1_0
chromosomeXII	Liftoff	gene	5797115	5798006	.	+	.	ID=Manes.12G058200.v8.1;Name=Manes.12G058200;ancestorIdentifier=Manes.12G058200.v7.1;coverage=0.999;sequence_ID=0.989;valid_ORFs=1;extra_copy_number=0;copy_num_ID=Manes.12G058200.v8.1_0
chromosomeXII	Liftoff	gene	5806594	5807328	.	+	.	ID=Manes.12G058560.v8.1;Name=Manes.12G058560;coverage=0.760;sequence_ID=0.737;valid_ORFs=0;extra_copy_number=0;copy_num_ID=Manes.12G058560.v8.1_0;pseudo=True
chromosomeXII	Liftoff	gene	5808223	5810108	.	-	.	ID=Manes.12G056702.v8.1;Name=Manes.12G056702;ancestorIdentifier=Manes.12G056702.v7.1;coverage=0.959;sequence_ID=0.946;valid_ORFs=1;extra_copy_number=0;copy_num_ID=Manes.12G056702.v8.1_0
chromosomeXII	Liftoff	gene	5813367	5823547	.	+	.	ID=Manes.12G056701.v8.1;Name=Manes.12G056701;ancestorIdentifier=Manes.12G056701.v7.1;coverage=0.992;sequence_ID=0.985;valid_ORFs=4;extra_copy_number=0;copy_num_ID=Manes.12G056701.v8.1_0
chromosomeXII	Liftoff	gene	5831205	5831885	.	+	.	ID=Manes.12G057061.v8.1;Name=Manes.12G057061;coverage=1.0;sequence_ID=0.995;valid_ORFs=1;extra_copy_number=0;copy_num_ID=Manes.12G057061.v8.1_0
chromosomeXII	Liftoff	gene	5860127	5867986	.	+	.	ID=Manes.12G056700.v8.1;Name=Manes.12G056700;ancestorIdentifier=Manes.12G056700.v7.1;coverage=1.0;sequence_ID=0.997;valid_ORFs=3;extra_copy_number=0;copy_num_ID=Manes.12G056700.v8.1_0
chromosomeXII	Liftoff	gene	5871259	5874706	.	-	.	ID=Manes.12G056500.v8.1;Name=Manes.12G056500;ancestorIdentifier=Manes.12G056500.v7.1;coverage=1.0;sequence_ID=0.996;valid_ORFs=1;extra_copy_number=0;copy_num_ID=Manes.12G056500.v8.1_0
chromosomeXII	Liftoff	gene	5881747	5887056	.	+	.	ID=Manes.12G056400.v8.1;Name=Manes.12G056400;ancestorIdentifier=Manes.12G056400.v7.1;coverage=0.999;sequence_ID=0.992;valid_ORFs=2;extra_copy_number=0;copy_num_ID=Manes.12G056400.v8.1_0
chromosomeXII	Liftoff	gene	5887688	5894363	.	+	.	ID=Manes.12G056300.v8.1;Name=Manes.12G056300;ancestorIdentifier=Manes.12G056300.v7.1;coverage=1.0;sequence_ID=0.999;valid_ORFs=4;extra_copy_number=0;copy_num_ID=Manes.12G056300.v8.1_0
chromosomeXII	Liftoff	gene	5895469	5899828	.	-	.	ID=Manes.12G056200.v8.1;Name=Manes.12G056200;ancestorIdentifier=Manes.12G056200.v7.1;coverage=1.0;sequence_ID=0.998;valid_ORFs=3;extra_copy_number=0;copy_num_ID=Manes.12G056200.v8.1_0
chromosomeXII	Liftoff	gene	5905099	5921493	.	+	.	ID=Manes.12G056000.v8.1;Name=Manes.12G056000;ancestorIdentifier=Manes.12G056000.v7.1;coverage=0.996;sequence_ID=0.990;valid_ORFs=1;extra_copy_number=0;copy_num_ID=Manes.12G056000.v8.1_0
chromosomeXII	Liftoff	gene	5911860	5912231	.	+	.	ID=Manes.12G056360.v8.1;Name=Manes.12G056360;coverage=1.0;sequence_ID=0.991;valid_ORFs=1;extra_copy_number=0;copy_num_ID=Manes.12G056360.v8.1_0
chromosomeXII	Liftoff	gene	5923366	5925276	.	+	.	ID=Manes.12G060703.v8.1;Name=Manes.12G060703;ancestorIdentifier=Manes.12G060703.v7.1;coverage=0.997;sequence_ID=0.993;valid_ORFs=1;extra_copy_number=0;copy_num_ID=Manes.12G060703.v8.1_0
chromosomeXII	Liftoff	gene	5926645	5926839	.	-	.	ID=Manes.12G061551.v8.1;Name=Manes.12G061551;coverage=1.0;sequence_ID=1.0;valid_ORFs=1;extra_copy_number=0;copy_num_ID=Manes.12G061551.v8.1_0
chromosomeXII	Liftoff	gene	5931578	5932426	.	-	.	ID=Manes.12G060702.v8.1;Name=Manes.12G060702;ancestorIdentifier=Manes.12G060702.v7.1;coverage=0.992;sequence_ID=0.976;valid_ORFs=1;extra_copy_number=0;copy_num_ID=Manes.12G060702.v8.1_0
chromosomeXII	Liftoff	gene	5961541	5966847	.	+	.	ID=Manes.12G060701.v8.1;Name=Manes.12G060701;ancestorIdentifier=Manes.12G060701.v7.1;coverage=1.0;sequence_ID=0.995;valid_ORFs=1;extra_copy_number=0;copy_num_ID=Manes.12G060701.v8.1_0
chromosomeXII	Liftoff	gene	5970033	5970547	.	+	.	ID=Manes.02G132001.v8.1_4_4;Name=Manes.02G132001;coverage=1.0;sequence_ID=0.986;valid_ORFs=1;extra_copy_number=4;copy_num_ID=Manes.02G132001.v8.1_4
chromosomeXII	Liftoff	gene	5973430	5978704	.	+	.	ID=Manes.12G060700.v8.1;Name=Manes.12G060700;ancestorIdentifier=Manes.12G060700.v7.1;coverage=0.999;sequence_ID=0.993;valid_ORFs=3;extra_copy_number=0;copy_num_ID=Manes.12G060700.v8.1_0
chromosomeXII	Liftoff	gene	5977218	5985292	.	-	.	ID=Manes.12G060600.v8.1;Name=Manes.12G060600;ancestorIdentifier=Manes.12G060600.v7.1;coverage=0.999;sequence_ID=0.998;valid_ORFs=2;extra_copy_number=0;copy_num_ID=Manes.12G060600.v8.1_0
chromosomeXII	Liftoff	gene	5998902	5999285	.	-	.	ID=Manes.10G020215.v8.1_41_41;Name=Manes.10G020215;coverage=1.0;sequence_ID=0.974;valid_ORFs=1;extra_copy_number=41;copy_num_ID=Manes.10G020215.v8.1_41
chromosomeXII	Liftoff	gene	6007025	6009319	.	-	.	ID=Manes.12G060500.v8.1;Name=Manes.12G060500;ancestorIdentifier=Manes.12G060500.v7.1;coverage=0.993;sequence_ID=0.984;valid_ORFs=2;extra_copy_number=0;copy_num_ID=Manes.12G060500.v8.1_0
chromosomeXII	Liftoff	gene	6012096	6016331	.	-	.	ID=Manes.12G060400.v8.1;Name=Manes.12G060400;ancestorIdentifier=Manes.12G060400.v7.1;coverage=0.998;sequence_ID=0.995;valid_ORFs=4;extra_copy_number=0;copy_num_ID=Manes.12G060400.v8.1_0
chromosomeXII	Liftoff	gene	6027290	6028450	.	+	.	ID=Manes.12G062400.v8.1;Name=Manes.12G062400;ancestorIdentifier=Manes.12G062400.v7.1;coverage=1.0;sequence_ID=1.0;valid_ORFs=1;extra_copy_number=0;copy_num_ID=Manes.12G062400.v8.1_0
chromosomeXII	Liftoff	gene	6033099	6035345	.	-	.	ID=Manes.12G062501.v8.1;Name=Manes.12G062501;coverage=1.0;sequence_ID=1.0;valid_ORFs=1;extra_copy_number=0;copy_num_ID=Manes.12G062501.v8.1_0
chromosomeXII	Liftoff	gene	6045660	6046829	.	-	.	ID=Manes.12G062600.v8.1;Name=Manes.12G062600;ancestorIdentifier=Manes.12G062600.v7.1;coverage=1.0;sequence_ID=1.0;valid_ORFs=1;extra_copy_number=0;copy_num_ID=Manes.12G062600.v8.1_0
chromosomeXII	Liftoff	gene	6073517	6074329	.	+	.	ID=Manes.12G062700.v8.1;Name=Manes.12G062700;ancestorIdentifier=Manes.12G062700.v7.1;coverage=1.0;sequence_ID=1.0;valid_ORFs=1;extra_copy_number=0;copy_num_ID=Manes.12G062700.v8.1_0
chromosomeXII	Liftoff	gene	6083808	6089014	.	+	.	ID=Manes.12G062800.v8.1;Name=Manes.12G062800;ancestorIdentifier=Manes.12G062800.v7.1;coverage=0.999;sequence_ID=0.997;valid_ORFs=1;extra_copy_number=0;copy_num_ID=Manes.12G062800.v8.1_0
chromosomeXII	Liftoff	gene	6088425	6090567	.	-	.	ID=Manes.12G062900.v8.1;Name=Manes.12G062900;ancestorIdentifier=Manes.12G062900.v7.1;coverage=0.999;sequence_ID=0.998;valid_ORFs=1;extra_copy_number=0;copy_num_ID=Manes.12G062900.v8.1_0
chromosomeXII	Liftoff	gene	6101403	6103483	.	-	.	ID=Manes.12G063000.v8.1;Name=Manes.12G063000;ancestorIdentifier=Manes.12G063000.v7.1;coverage=1.0;sequence_ID=0.992;valid_ORFs=1;extra_copy_number=0;copy_num_ID=Manes.12G063000.v8.1_0
chromosomeXII	Liftoff	gene	6111509	6113431	.	+	.	ID=Manes.12G062306.v8.1;Name=Manes.12G062306;ancestorIdentifier=Manes.12G062306.v7.1;coverage=0.999;sequence_ID=0.961;valid_ORFs=1;extra_copy_number=0;copy_num_ID=Manes.12G062306.v8.1_0
chromosomeXII	Liftoff	gene	6115817	6117605	.	+	.	ID=Manes.12G063001.v8.1;Name=Manes.12G063001;ancestorIdentifier=Manes.12G063001.v7.1;coverage=1.0;sequence_ID=0.983;valid_ORFs=1;extra_copy_number=0;copy_num_ID=Manes.12G063001.v8.1_0
chromosomeXII	Liftoff	gene	6121540	6123360	.	+	.	ID=Manes.12G062305.v8.1;Name=Manes.12G062305;ancestorIdentifier=Manes.12G062305.v7.1;coverage=0.999;sequence_ID=0.987;valid_ORFs=1;extra_copy_number=0;copy_num_ID=Manes.12G062305.v8.1_0
chromosomeXII	Liftoff	gene	6127500	6129328	.	+	.	ID=Manes.12G062304.v8.1;Name=Manes.12G062304;ancestorIdentifier=Manes.12G062304.v7.1;coverage=0.998;sequence_ID=0.992;valid_ORFs=1;extra_copy_number=0;copy_num_ID=Manes.12G062304.v8.1_0
chromosomeXII	Liftoff	gene	6130315	6131944	.	+	.	ID=Manes.12G063302.v8.1;Name=Manes.12G063302;coverage=0.998;sequence_ID=0.984;valid_ORFs=1;extra_copy_number=0;copy_num_ID=Manes.12G063302.v8.1_0
chromosomeXII	Liftoff	gene	6136758	6138560	.	+	.	ID=Manes.12G062302.v8.1;Name=Manes.12G062302;ancestorIdentifier=Manes.12G062302.v7.1;coverage=0.998;sequence_ID=0.990;valid_ORFs=1;extra_copy_number=0;copy_num_ID=Manes.12G062302.v8.1_0
chromosomeXII	Liftoff	gene	6139446	6141266	.	+	.	ID=Manes.12G062301.v8.1;Name=Manes.12G062301;ancestorIdentifier=Manes.12G062301.v7.1;coverage=1.0;sequence_ID=0.991;valid_ORFs=0;extra_copy_number=0;copy_num_ID=Manes.12G062301.v8.1_0;pseudo=True
chromosomeXII	Liftoff	gene	6180746	6184447	.	-	.	ID=Manes.12G062300.v8.1;Name=Manes.12G062300;ancestorIdentifier=Manes.12G062300.v7.1;coverage=1.0;sequence_ID=1.0;valid_ORFs=1;extra_copy_number=0;copy_num_ID=Manes.12G062300.v8.1_0
chromosomeXII	Liftoff	gene	6187615	6189583	.	-	.	ID=Manes.12G062101.v8.1;Name=Manes.12G062101;ancestorIdentifier=Manes.12G062101.v7.1;coverage=1.0;sequence_ID=0.995;valid_ORFs=1;extra_copy_number=0;copy_num_ID=Manes.12G062101.v8.1_0
chromosomeXII	Liftoff	gene	6208770	6213443	.	+	.	ID=Manes.12G062100.v8.1;Name=Manes.12G062100;ancestorIdentifier=Manes.12G062100.v7.1;coverage=1.0;sequence_ID=0.998;valid_ORFs=3;extra_copy_number=0;copy_num_ID=Manes.12G062100.v8.1_0
chromosomeXII	Liftoff	gene	6213620	6214503	.	-	.	ID=Manes.12G062000.v8.1;Name=Manes.12G062000;ancestorIdentifier=Manes.12G062000.v7.1;coverage=0.997;sequence_ID=0.967;valid_ORFs=1;extra_copy_number=0;copy_num_ID=Manes.12G062000.v8.1_0
chromosomeXII	Liftoff	gene	6217258	6221089	.	-	.	ID=Manes.12G061900.v8.1;Name=Manes.12G061900;ancestorIdentifier=Manes.12G061900.v7.1;coverage=0.999;sequence_ID=0.994;valid_ORFs=4;extra_copy_number=0;copy_num_ID=Manes.12G061900.v8.1_0
chromosomeXII	Liftoff	gene	6253551	6256423	.	+	.	ID=Manes.12G061800.v8.1;Name=Manes.12G061800;ancestorIdentifier=Manes.12G061800.v7.1;coverage=0.999;sequence_ID=0.981;valid_ORFs=1;extra_copy_number=0;copy_num_ID=Manes.12G061800.v8.1_0
chromosomeXII	Liftoff	gene	6256105	6257464	.	-	.	ID=Manes.12G061700.v8.1;Name=Manes.12G061700;ancestorIdentifier=Manes.12G061700.v7.1;coverage=0.996;sequence_ID=0.990;valid_ORFs=2;extra_copy_number=0;copy_num_ID=Manes.12G061700.v8.1_0
chromosomeXII	Liftoff	gene	6257727	6268903	.	-	.	ID=Manes.12G061600.v8.1;Name=Manes.12G061600;ancestorIdentifier=Manes.12G061600.v7.1;coverage=0.998;sequence_ID=0.992;valid_ORFs=5;extra_copy_number=0;copy_num_ID=Manes.12G061600.v8.1_0
chromosomeXII	Liftoff	gene	6281104	6281936	.	+	.	ID=Manes.14G150650.v8.1_38_38;Name=Manes.14G150650;coverage=0.982;sequence_ID=0.956;valid_ORFs=1;extra_copy_number=38;copy_num_ID=Manes.14G150650.v8.1_38
chromosomeXII	Liftoff	gene	6296919	6302543	.	-	.	ID=Manes.12G061500.v8.1;Name=Manes.12G061500;ancestorIdentifier=Manes.12G061500.v7.1;coverage=1.0;sequence_ID=0.994;valid_ORFs=4;extra_copy_number=0;copy_num_ID=Manes.12G061500.v8.1_0
chromosomeXII	Liftoff	gene	6310415	6317651	.	-	.	ID=Manes.12G061400.v8.1;Name=Manes.12G061400;ancestorIdentifier=Manes.12G061400.v7.1;coverage=0.999;sequence_ID=0.995;valid_ORFs=1;extra_copy_number=0;copy_num_ID=Manes.12G061400.v8.1_0
chromosomeXII	Liftoff	gene	6333610	6333972	.	-	.	ID=Manes.12G061300.v8.1;Name=Manes.12G061300;ancestorIdentifier=Manes.12G061300.v7.1;coverage=1.0;sequence_ID=0.988;valid_ORFs=1;extra_copy_number=0;copy_num_ID=Manes.12G061300.v8.1_0
chromosomeXII	Liftoff	gene	6334886	6340811	.	-	.	ID=Manes.12G061200.v8.1;Name=Manes.12G061200;ancestorIdentifier=Manes.12G061200.v7.1;coverage=0.957;sequence_ID=0.946;valid_ORFs=3;extra_copy_number=0;copy_num_ID=Manes.12G061200.v8.1_0
chromosomeXII	Liftoff	gene	6346543	6358364	.	-	.	ID=Manes.12G061100.v8.1;Name=Manes.12G061100;ancestorIdentifier=Manes.12G061100.v7.1;coverage=0.996;sequence_ID=0.992;valid_ORFs=8;extra_copy_number=0;copy_num_ID=Manes.12G061100.v8.1_0
chromosomeXII	Liftoff	gene	6359946	6365476	.	-	.	ID=Manes.12G061000.v8.1;Name=Manes.12G061000;ancestorIdentifier=Manes.12G061000.v7.1;coverage=0.816;sequence_ID=0.804;valid_ORFs=8;extra_copy_number=0;copy_num_ID=Manes.12G061000.v8.1_0
chromosomeXII	Liftoff	gene	6371629	6376632	.	-	.	ID=Manes.12G065301.v8.1;Name=Manes.12G065301;ancestorIdentifier=Manes.12G065301.v7.1;coverage=0.998;sequence_ID=0.994;valid_ORFs=1;extra_copy_number=0;copy_num_ID=Manes.12G065301.v8.1_0
chromosomeXII	Liftoff	gene	6388151	6388842	.	-	.	ID=Manes.12G065476.v8.1;Name=Manes.12G065476;coverage=1.0;sequence_ID=0.891;valid_ORFs=0;extra_copy_number=0;copy_num_ID=Manes.12G065476.v8.1_0;pseudo=True
chromosomeXII	Liftoff	gene	6396186	6396569	.	+	.	ID=Manes.12G065651.v8.1;Name=Manes.12G065651;coverage=1.0;sequence_ID=0.986;valid_ORFs=1;extra_copy_number=0;copy_num_ID=Manes.12G065651.v8.1_0
chromosomeXII	Liftoff	gene	6400879	6407113	.	+	.	ID=Manes.12G065300.v8.1;Name=Manes.12G065300;ancestorIdentifier=Manes.12G065300.v7.1;coverage=0.996;sequence_ID=0.984;valid_ORFs=4;extra_copy_number=0;copy_num_ID=Manes.12G065300.v8.1_0
chromosomeXII	Liftoff	gene	6414501	6418742	.	-	.	ID=Manes.12G065200.v8.1;Name=Manes.12G065200;ancestorIdentifier=Manes.12G065200.v7.1;coverage=0.999;sequence_ID=0.995;valid_ORFs=1;extra_copy_number=0;copy_num_ID=Manes.12G065200.v8.1_0
chromosomeXII	Liftoff	gene	6419189	6421229	.	-	.	ID=Manes.12G065100.v8.1;Name=Manes.12G065100;ancestorIdentifier=Manes.12G065100.v7.1;coverage=0.950;sequence_ID=0.944;valid_ORFs=1;extra_copy_number=0;copy_num_ID=Manes.12G065100.v8.1_0
chromosomeXII	Liftoff	gene	6427535	6430531	.	-	.	ID=Manes.12G065001.v8.1;Name=Manes.12G065001;ancestorIdentifier=Manes.12G065001.v7.1;coverage=1.0;sequence_ID=0.992;valid_ORFs=1;extra_copy_number=0;copy_num_ID=Manes.12G065001.v8.1_0
chromosomeXII	Liftoff	gene	6434441	6438550	.	-	.	ID=Manes.12G065000.v8.1;Name=Manes.12G065000;ancestorIdentifier=Manes.12G065000.v7.1;coverage=0.999;sequence_ID=0.984;valid_ORFs=3;extra_copy_number=0;copy_num_ID=Manes.12G065000.v8.1_0
chromosomeXII	Liftoff	gene	6446654	6448981	.	-	.	ID=Manes.12G064900.v8.1;Name=Manes.12G064900;ancestorIdentifier=Manes.12G064900.v7.1;coverage=1.0;sequence_ID=0.996;valid_ORFs=1;extra_copy_number=0;copy_num_ID=Manes.12G064900.v8.1_0
chromosomeXII	Liftoff	gene	6499070	6499821	.	-	.	ID=Manes.12G065075.v8.1;Name=Manes.12G065075;coverage=0.774;sequence_ID=0.753;valid_ORFs=0;extra_copy_number=0;copy_num_ID=Manes.12G065075.v8.1_0;pseudo=True
chromosomeXII	Liftoff	gene	6499891	6504096	.	-	.	ID=Manes.12G064800.v8.1;Name=Manes.12G064800;ancestorIdentifier=Manes.12G064800.v7.1;coverage=0.998;sequence_ID=0.996;valid_ORFs=1;extra_copy_number=0;copy_num_ID=Manes.12G064800.v8.1_0
chromosomeXII	Liftoff	gene	6521333	6522096	.	+	.	ID=Manes.12G064700.v8.1;Name=Manes.12G064700;ancestorIdentifier=Manes.12G064700.v7.1;coverage=0.999;sequence_ID=0.995;valid_ORFs=1;extra_copy_number=0;copy_num_ID=Manes.12G064700.v8.1_0
chromosomeXII	Liftoff	gene	6552645	6554819	.	-	.	ID=Manes.12G066002.v8.1;Name=Manes.12G066002;ancestorIdentifier=Manes.12G066002.v7.1;coverage=0.978;sequence_ID=0.968;valid_ORFs=1;extra_copy_number=0;copy_num_ID=Manes.12G066002.v8.1_0
chromosomeXII	Liftoff	gene	6644381	6649676	.	-	.	ID=Manes.12G066001.v8.1;Name=Manes.12G066001;ancestorIdentifier=Manes.12G066001.v7.1;coverage=1.0;sequence_ID=0.997;valid_ORFs=1;extra_copy_number=0;copy_num_ID=Manes.12G066001.v8.1_0
chromosomeXII	Liftoff	gene	6652416	6652811	.	+	.	ID=Manes.12G066000.v8.1;Name=Manes.12G066000;ancestorIdentifier=Manes.12G066000.v7.1;coverage=1.0;sequence_ID=0.992;valid_ORFs=0;extra_copy_number=0;copy_num_ID=Manes.12G066000.v8.1_0;pseudo=True
chromosomeXII	Liftoff	gene	6653800	6657558	.	-	.	ID=Manes.12G065800.v8.1;Name=Manes.12G065800;ancestorIdentifier=Manes.12G065800.v7.1;coverage=0.998;sequence_ID=0.987;valid_ORFs=1;extra_copy_number=0;copy_num_ID=Manes.12G065800.v8.1_0
chromosomeXII	Liftoff	gene	6658034	6664913	.	-	.	ID=Manes.12G065700.v8.1;Name=Manes.12G065700;ancestorIdentifier=Manes.12G065700.v7.1;coverage=1.0;sequence_ID=0.994;valid_ORFs=2;extra_copy_number=0;copy_num_ID=Manes.12G065700.v8.1_0
chromosomeXII	Liftoff	gene	6667770	6668625	.	+	.	ID=Manes.12G065601.v8.1;Name=Manes.12G065601;ancestorIdentifier=Manes.12G065601.v7.1;coverage=1.0;sequence_ID=0.991;valid_ORFs=1;extra_copy_number=0;copy_num_ID=Manes.12G065601.v8.1_0
chromosomeXII	Liftoff	gene	6668370	6673574	.	-	.	ID=Manes.12G065600.v8.1;Name=Manes.12G065600;ancestorIdentifier=Manes.12G065600.v7.1;coverage=0.997;sequence_ID=0.990;valid_ORFs=4;extra_copy_number=0;copy_num_ID=Manes.12G065600.v8.1_0
chromosomeXII	Liftoff	gene	6679947	6681535	.	-	.	ID=Manes.12G065950.v8.1;Name=Manes.12G065950;coverage=0.992;sequence_ID=0.970;valid_ORFs=1;extra_copy_number=0;copy_num_ID=Manes.12G065950.v8.1_0
chromosomeXII	Liftoff	gene	6697203	6699329	.	+	.	ID=Manes.12G064702.v8.1;Name=Manes.12G064702;ancestorIdentifier=Manes.12G064702.v7.1;coverage=0.988;sequence_ID=0.971;valid_ORFs=1;extra_copy_number=0;copy_num_ID=Manes.12G064702.v8.1_0
chromosomeXII	Liftoff	gene	6716709	6717092	.	-	.	ID=Manes.10G020215.v8.1_1_1;Name=Manes.10G020215;coverage=1.0;sequence_ID=1.0;valid_ORFs=1;extra_copy_number=1;copy_num_ID=Manes.10G020215.v8.1_1
chromosomeXII	Liftoff	gene	6743527	6746693	.	+	.	ID=Manes.12G066300.v8.1;Name=Manes.12G066300;ancestorIdentifier=Manes.12G066300.v7.1;coverage=0.931;sequence_ID=0.924;valid_ORFs=1;extra_copy_number=0;copy_num_ID=Manes.12G066300.v8.1_0
chromosomeXII	Liftoff	gene	6750276	6752899	.	-	.	ID=Manes.12G066303.v8.1;Name=Manes.12G066303;ancestorIdentifier=Manes.12G066303.v7.1;coverage=1.0;sequence_ID=0.986;valid_ORFs=1;extra_copy_number=0;copy_num_ID=Manes.12G066303.v8.1_0
chromosomeXII	Liftoff	gene	6767068	6775792	.	+	.	ID=Manes.12G063300.v8.1;Name=Manes.12G063300;ancestorIdentifier=Manes.12G063300.v7.1;coverage=0.999;sequence_ID=0.993;valid_ORFs=1;extra_copy_number=0;copy_num_ID=Manes.12G063300.v8.1_0
chromosomeXII	Liftoff	gene	6788499	6795130	.	+	.	ID=Manes.12G063500.v8.1;Name=Manes.12G063500;ancestorIdentifier=Manes.12G063500.v7.1;coverage=0.999;sequence_ID=0.999;valid_ORFs=6;extra_copy_number=0;copy_num_ID=Manes.12G063500.v8.1_0
chromosomeXII	Liftoff	gene	6796780	6800926	.	+	.	ID=Manes.12G063600.v8.1;Name=Manes.12G063600;ancestorIdentifier=Manes.12G063600.v7.1;coverage=1.0;sequence_ID=0.995;valid_ORFs=1;extra_copy_number=0;copy_num_ID=Manes.12G063600.v8.1_0
chromosomeXII	Liftoff	gene	6801119	6827566	.	-	.	ID=Manes.12G063604.v8.1;Name=Manes.12G063604;coverage=1.0;sequence_ID=0.999;valid_ORFs=1;extra_copy_number=0;copy_num_ID=Manes.12G063604.v8.1_0
chromosomeXII	Liftoff	gene	6804981	6805897	.	-	.	ID=Manes.12G063605.v8.1;Name=Manes.12G063605;coverage=0.998;sequence_ID=0.990;valid_ORFs=0;extra_copy_number=0;copy_num_ID=Manes.12G063605.v8.1_0;pseudo=True
chromosomeXII	Liftoff	gene	6850644	6857060	.	-	.	ID=Manes.12G063602.v8.1;Name=Manes.12G063602;ancestorIdentifier=Manes.12G063602.v7.1;coverage=0.993;sequence_ID=0.989;valid_ORFs=1;extra_copy_number=0;copy_num_ID=Manes.12G063602.v8.1_0
chromosomeXII	Liftoff	gene	6894331	6906673	.	+	.	ID=Manes.12G063603.v8.1;Name=Manes.12G063603;ancestorIdentifier=Manes.12G063603.v7.1;coverage=1.0;sequence_ID=0.997;valid_ORFs=2;extra_copy_number=0;copy_num_ID=Manes.12G063603.v8.1_0
chromosomeXII	Liftoff	gene	6907395	6908402	.	+	.	ID=Manes.12G063951.v8.1;Name=Manes.12G063951;coverage=1.0;sequence_ID=0.988;valid_ORFs=1;extra_copy_number=0;copy_num_ID=Manes.12G063951.v8.1_0
chromosomeXII	Liftoff	gene	6923245	6925964	.	+	.	ID=Manes.12G064300.v8.1;Name=Manes.12G064300;ancestorIdentifier=Manes.12G064300.v7.1;coverage=1.0;sequence_ID=0.999;valid_ORFs=1;extra_copy_number=0;copy_num_ID=Manes.12G064300.v8.1_0
chromosomeXII	Liftoff	gene	6930719	6933299	.	+	.	ID=Manes.12G064400.v8.1;Name=Manes.12G064400;ancestorIdentifier=Manes.12G064400.v7.1;coverage=1.0;sequence_ID=0.997;valid_ORFs=1;extra_copy_number=0;copy_num_ID=Manes.12G064400.v8.1_0
chromosomeXII	Liftoff	gene	6933300	6944626	.	-	.	ID=Manes.12G064500.v8.1;Name=Manes.12G064500;ancestorIdentifier=Manes.12G064500.v7.1;coverage=1.0;sequence_ID=0.997;valid_ORFs=2;extra_copy_number=0;copy_num_ID=Manes.12G064500.v8.1_0
chromosomeXII	Liftoff	gene	6946845	6949570	.	-	.	ID=Manes.12G064600.v8.1;Name=Manes.12G064600;ancestorIdentifier=Manes.12G064600.v7.1;coverage=0.999;sequence_ID=0.995;valid_ORFs=2;extra_copy_number=0;copy_num_ID=Manes.12G064600.v8.1_0
chromosomeXII	Liftoff	gene	6961827	6965108	.	+	.	ID=Manes.18G143201.v8.1_14_14;Name=Manes.18G143201;coverage=1.0;sequence_ID=0.988;valid_ORFs=1;extra_copy_number=14;copy_num_ID=Manes.18G143201.v8.1_14
chromosomeXII	Liftoff	gene	6966032	6966916	.	+	.	ID=Manes.18G147001.v8.1_35_35;Name=Manes.18G147001;coverage=0.996;sequence_ID=0.983;valid_ORFs=1;extra_copy_number=35;copy_num_ID=Manes.18G147001.v8.1_35
chromosomeXII	Liftoff	gene	7003797	7011152	.	-	.	ID=Manes.12G066601.v8.1;Name=Manes.12G066601;ancestorIdentifier=Manes.12G066601.v7.1;coverage=1.0;sequence_ID=0.988;valid_ORFs=1;extra_copy_number=0;copy_num_ID=Manes.12G066601.v8.1_0
chromosomeXII	Liftoff	gene	7026011	7041089	.	-	.	ID=Manes.12G067100.v8.1;Name=Manes.12G067100;ancestorIdentifier=Manes.12G067100.v7.1;coverage=0.999;sequence_ID=0.999;valid_ORFs=1;extra_copy_number=0;copy_num_ID=Manes.12G067100.v8.1_0
chromosomeXII	Liftoff	gene	7041629	7042707	.	-	.	ID=Manes.12G067150.v8.1;Name=Manes.12G067150;coverage=1.0;sequence_ID=0.994;valid_ORFs=1;extra_copy_number=0;copy_num_ID=Manes.12G067150.v8.1_0
chromosomeXII	Liftoff	gene	7050560	7054168	.	+	.	ID=Manes.12G067200.v8.1;Name=Manes.12G067200;ancestorIdentifier=Manes.12G067200.v7.1;coverage=0.999;sequence_ID=0.997;valid_ORFs=1;extra_copy_number=0;copy_num_ID=Manes.12G067200.v8.1_0
chromosomeXII	Liftoff	gene	7054944	7055873	.	-	.	ID=Manes.12G067300.v8.1;Name=Manes.12G067300;ancestorIdentifier=Manes.12G067300.v7.1;coverage=1.0;sequence_ID=1.0;valid_ORFs=1;extra_copy_number=0;copy_num_ID=Manes.12G067300.v8.1_0
chromosomeXII	Liftoff	gene	7056834	7060443	.	-	.	ID=Manes.12G067301.v8.1;Name=Manes.12G067301;ancestorIdentifier=Manes.12G067301.v7.1;coverage=1.0;sequence_ID=0.999;valid_ORFs=4;extra_copy_number=0;copy_num_ID=Manes.12G067301.v8.1_0
chromosomeXII	Liftoff	gene	7063198	7066513	.	+	.	ID=Manes.12G067302.v8.1;Name=Manes.12G067302;ancestorIdentifier=Manes.12G067302.v7.1;coverage=1.0;sequence_ID=0.999;valid_ORFs=2;extra_copy_number=0;copy_num_ID=Manes.12G067302.v8.1_0
chromosomeXII	Liftoff	gene	7078149	7078481	.	-	.	ID=Manes.12G067451.v8.1;Name=Manes.12G067451;coverage=1.0;sequence_ID=0.938;valid_ORFs=0;extra_copy_number=0;copy_num_ID=Manes.12G067451.v8.1_0;pseudo=True
chromosomeXII	Liftoff	gene	7082471	7083495	.	+	.	ID=Manes.12G067600.v8.1;Name=Manes.12G067600;ancestorIdentifier=Manes.12G067600.v7.1;coverage=1.0;sequence_ID=0.995;valid_ORFs=1;extra_copy_number=0;copy_num_ID=Manes.12G067600.v8.1_0
chromosomeXII	Liftoff	gene	7112099	7113211	.	+	.	ID=Manes.12G067700.v8.1;Name=Manes.12G067700;ancestorIdentifier=Manes.12G067700.v7.1;coverage=0.997;sequence_ID=0.985;valid_ORFs=2;extra_copy_number=0;copy_num_ID=Manes.12G067700.v8.1_0
chromosomeXII	Liftoff	gene	7130243	7135660	.	+	.	ID=Manes.12G067800.v8.1;Name=Manes.12G067800;ancestorIdentifier=Manes.12G067800.v7.1;coverage=1.0;sequence_ID=0.995;valid_ORFs=2;extra_copy_number=0;copy_num_ID=Manes.12G067800.v8.1_0
chromosomeXII	Liftoff	gene	7138735	7143970	.	+	.	ID=Manes.12G067900.v8.1;Name=Manes.12G067900;ancestorIdentifier=Manes.12G067900.v7.1;coverage=0.999;sequence_ID=0.994;valid_ORFs=1;extra_copy_number=0;copy_num_ID=Manes.12G067900.v8.1_0
chromosomeXII	Liftoff	gene	7163102	7169674	.	+	.	ID=Manes.12G068100.v8.1;Name=Manes.12G068100;ancestorIdentifier=Manes.12G068100.v7.1;coverage=0.999;sequence_ID=0.988;valid_ORFs=6;extra_copy_number=0;copy_num_ID=Manes.12G068100.v8.1_0
chromosomeXII	Liftoff	gene	7178703	7186938	.	+	.	ID=Manes.12G068200.v8.1;Name=Manes.12G068200;ancestorIdentifier=Manes.12G068200.v7.1;coverage=1.0;sequence_ID=0.999;valid_ORFs=1;extra_copy_number=0;copy_num_ID=Manes.12G068200.v8.1_0
chromosomeXII	Liftoff	gene	7188575	7193888	.	-	.	ID=Manes.12G068300.v8.1;Name=Manes.12G068300;ancestorIdentifier=Manes.12G068300.v7.1;coverage=0.991;sequence_ID=0.980;valid_ORFs=1;extra_copy_number=0;copy_num_ID=Manes.12G068300.v8.1_0
chromosomeXII	Liftoff	gene	7232696	7235253	.	+	.	ID=Manes.12G068400.v8.1;Name=Manes.12G068400;ancestorIdentifier=Manes.12G068400.v7.1;coverage=1.0;sequence_ID=0.993;valid_ORFs=1;extra_copy_number=0;copy_num_ID=Manes.12G068400.v8.1_0
chromosomeXII	Liftoff	gene	7242601	7244757	.	-	.	ID=Manes.12G068600.v8.1;Name=Manes.12G068600;ancestorIdentifier=Manes.12G068600.v7.1;coverage=1.0;sequence_ID=0.984;valid_ORFs=1;extra_copy_number=0;copy_num_ID=Manes.12G068600.v8.1_0
chromosomeXII	Liftoff	gene	7272876	7274906	.	-	.	ID=Manes.12G068700.v8.1;Name=Manes.12G068700;ancestorIdentifier=Manes.12G068700.v7.1;coverage=1.0;sequence_ID=0.995;valid_ORFs=1;extra_copy_number=0;copy_num_ID=Manes.12G068700.v8.1_0
chromosomeXII	Liftoff	gene	7278994	7280348	.	-	.	ID=Manes.12G068801.v8.1;Name=Manes.12G068801;coverage=0.997;sequence_ID=0.997;valid_ORFs=0;extra_copy_number=0;copy_num_ID=Manes.12G068801.v8.1_0;pseudo=True
chromosomeXII	Liftoff	gene	7296606	7305040	.	-	.	ID=Manes.12G068900.v8.1;Name=Manes.12G068900;ancestorIdentifier=Manes.12G068900.v7.1;coverage=1.0;sequence_ID=1.0;valid_ORFs=2;extra_copy_number=0;copy_num_ID=Manes.12G068900.v8.1_0
chromosomeXII	Liftoff	gene	7310564	7311084	.	+	.	ID=Manes.S029116.v8.1_8_8;Name=Manes.S029116;coverage=0.995;sequence_ID=0.984;valid_ORFs=0;extra_copy_number=8;copy_num_ID=Manes.S029116.v8.1_8;pseudo=True
chromosomeXII	Liftoff	gene	7330266	7338227	.	+	.	ID=Manes.12G069000.v8.1;Name=Manes.12G069000;ancestorIdentifier=Manes.12G069000.v7.1;coverage=0.999;sequence_ID=0.995;valid_ORFs=1;extra_copy_number=0;copy_num_ID=Manes.12G069000.v8.1_0
chromosomeXII	Liftoff	gene	7351973	7352689	.	+	.	ID=Manes.02G079166.v8.1;Name=Manes.02G079166;ancestorIdentifier=Manes.02G079166.v7.1;coverage=0.629;sequence_ID=0.610;valid_ORFs=0;extra_copy_number=0;copy_num_ID=Manes.02G079166.v8.1_0;pseudo=True
chromosomeXII	Liftoff	gene	7385754	7392140	.	+	.	ID=Manes.12G069200.v8.1;Name=Manes.12G069200;ancestorIdentifier=Manes.12G069200.v7.1;coverage=0.998;sequence_ID=0.988;valid_ORFs=1;extra_copy_number=0;copy_num_ID=Manes.12G069200.v8.1_0
chromosomeXII	Liftoff	gene	7398315	7399568	.	-	.	ID=Manes.12G069300.v8.1;Name=Manes.12G069300;ancestorIdentifier=Manes.12G069300.v7.1;coverage=0.836;sequence_ID=0.834;valid_ORFs=1;extra_copy_number=0;copy_num_ID=Manes.12G069300.v8.1_0
chromosomeXII	Liftoff	gene	7413379	7415165	.	-	.	ID=Manes.12G069400.v8.1;Name=Manes.12G069400;ancestorIdentifier=Manes.12G069400.v7.1;coverage=1.0;sequence_ID=0.990;valid_ORFs=1;extra_copy_number=0;copy_num_ID=Manes.12G069400.v8.1_0
chromosomeXII	Liftoff	gene	7438622	7439311	.	-	.	ID=Manes.12G069500.v8.1;Name=Manes.12G069500;ancestorIdentifier=Manes.12G069500.v7.1;coverage=1.0;sequence_ID=0.992;valid_ORFs=1;extra_copy_number=0;copy_num_ID=Manes.12G069500.v8.1_0
chromosomeXII	Liftoff	gene	7440262	7444786	.	+	.	ID=Manes.12G069600.v8.1;Name=Manes.12G069600;ancestorIdentifier=Manes.12G069600.v7.1;coverage=0.998;sequence_ID=0.994;valid_ORFs=1;extra_copy_number=0;copy_num_ID=Manes.12G069600.v8.1_0
chromosomeXII	Liftoff	gene	7463047	7465675	.	-	.	ID=Manes.12G069700.v8.1;Name=Manes.12G069700;ancestorIdentifier=Manes.12G069700.v7.1;coverage=1.0;sequence_ID=0.992;valid_ORFs=1;extra_copy_number=0;copy_num_ID=Manes.12G069700.v8.1_0
chromosomeXII	Liftoff	gene	7472701	7480716	.	-	.	ID=Manes.12G069800.v8.1;Name=Manes.12G069800;ancestorIdentifier=Manes.12G069800.v7.1;coverage=0.996;sequence_ID=0.986;valid_ORFs=1;extra_copy_number=0;copy_num_ID=Manes.12G069800.v8.1_0
chromosomeXII	Liftoff	gene	7488749	7496816	.	-	.	ID=Manes.12G070000.v8.1;Name=Manes.12G070000;ancestorIdentifier=Manes.12G070000.v7.1;coverage=1.0;sequence_ID=0.979;valid_ORFs=0;extra_copy_number=0;copy_num_ID=Manes.12G070000.v8.1_0;pseudo=True
chromosomeXII	Liftoff	gene	7497503	7503895	.	-	.	ID=Manes.12G070100.v8.1;Name=Manes.12G070100;ancestorIdentifier=Manes.12G070100.v7.1;coverage=0.999;sequence_ID=0.990;valid_ORFs=0;extra_copy_number=0;copy_num_ID=Manes.12G070100.v8.1_0;pseudo=True
chromosomeXII	Liftoff	gene	7524651	7539736	.	-	.	ID=Manes.12G070200.v8.1;Name=Manes.12G070200;ancestorIdentifier=Manes.12G070200.v7.1;coverage=0.961;sequence_ID=0.952;valid_ORFs=1;extra_copy_number=0;copy_num_ID=Manes.12G070200.v8.1_0
chromosomeXII	Liftoff	gene	7544087	7544881	.	-	.	ID=Manes.12G070300.v8.1;Name=Manes.12G070300;ancestorIdentifier=Manes.12G070300.v7.1;coverage=0.995;sequence_ID=0.973;valid_ORFs=0;extra_copy_number=0;copy_num_ID=Manes.12G070300.v8.1_0;pseudo=True
chromosomeXII	Liftoff	gene	7546499	7547029	.	+	.	ID=Manes.12G070350.v8.1;Name=Manes.12G070350;coverage=0.857;sequence_ID=0.830;valid_ORFs=0;extra_copy_number=0;copy_num_ID=Manes.12G070350.v8.1_0;pseudo=True
chromosomeXII	Liftoff	gene	7549093	7556946	.	-	.	ID=Manes.12G070400.v8.1;Name=Manes.12G070400;ancestorIdentifier=Manes.12G070400.v7.1;coverage=0.967;sequence_ID=0.953;valid_ORFs=0;extra_copy_number=0;copy_num_ID=Manes.12G070400.v8.1_0;pseudo=True
chromosomeXII	Liftoff	gene	7566881	7570935	.	+	.	ID=Manes.12G070600.v8.1;Name=Manes.12G070600;ancestorIdentifier=Manes.12G070600.v7.1;coverage=1.0;sequence_ID=0.996;valid_ORFs=1;extra_copy_number=0;copy_num_ID=Manes.12G070600.v8.1_0
chromosomeXII	Liftoff	gene	7571421	7574349	.	+	.	ID=Manes.12G070700.v8.1;Name=Manes.12G070700;ancestorIdentifier=Manes.12G070700.v7.1;coverage=1.0;sequence_ID=0.997;valid_ORFs=1;extra_copy_number=0;copy_num_ID=Manes.12G070700.v8.1_0
chromosomeXII	Liftoff	gene	7577149	7580302	.	-	.	ID=Manes.12G070801.v8.1;Name=Manes.12G070801;coverage=1.0;sequence_ID=0.998;valid_ORFs=1;extra_copy_number=0;copy_num_ID=Manes.12G070801.v8.1_0
chromosomeXII	Liftoff	gene	7589327	7597024	.	+	.	ID=Manes.12G070900.v8.1;Name=Manes.12G070900;ancestorIdentifier=Manes.12G070900.v7.1;coverage=0.999;sequence_ID=0.988;valid_ORFs=10;extra_copy_number=0;copy_num_ID=Manes.12G070900.v8.1_0
chromosomeXII	Liftoff	gene	7666703	7668722	.	+	.	ID=Manes.13G077247.v8.1_2_2;Name=Manes.13G077247;coverage=1.0;sequence_ID=0.992;valid_ORFs=0;extra_copy_number=2;copy_num_ID=Manes.13G077247.v8.1_2;pseudo=True
chromosomeXII	Liftoff	gene	7675140	7681402	.	+	.	ID=Manes.12G071000.v8.1;Name=Manes.12G071000;ancestorIdentifier=Manes.12G071000.v7.1;coverage=1.0;sequence_ID=0.998;valid_ORFs=2;extra_copy_number=0;copy_num_ID=Manes.12G071000.v8.1_0
chromosomeXII	Liftoff	gene	7688818	7704178	.	+	.	ID=Manes.12G071100.v8.1;Name=Manes.12G071100;ancestorIdentifier=Manes.12G071100.v7.1;coverage=1.0;sequence_ID=0.993;valid_ORFs=1;extra_copy_number=0;copy_num_ID=Manes.12G071100.v8.1_0
chromosomeXII	Liftoff	gene	7714077	7715177	.	-	.	ID=Manes.04G064801.v8.1_19_19;Name=Manes.04G064801;coverage=1.0;sequence_ID=0.975;valid_ORFs=1;extra_copy_number=19;copy_num_ID=Manes.04G064801.v8.1_19
chromosomeXII	Liftoff	gene	7745128	7745865	.	+	.	ID=Manes.12G071300.v8.1;Name=Manes.12G071300;ancestorIdentifier=Manes.12G071300.v7.1;coverage=0.824;sequence_ID=0.814;valid_ORFs=1;extra_copy_number=0;copy_num_ID=Manes.12G071300.v8.1_0
chromosomeXII	Liftoff	gene	7753097	7753665	.	-	.	ID=Manes.11G087467.v8.1_27_27;Name=Manes.11G087467;coverage=1.0;sequence_ID=0.969;valid_ORFs=0;extra_copy_number=27;copy_num_ID=Manes.11G087467.v8.1_27;pseudo=True
chromosomeXII	Liftoff	gene	7758497	7758871	.	+	.	ID=Manes.18G038350.v8.1;Name=Manes.18G038350;coverage=1.0;sequence_ID=1.0;valid_ORFs=2;extra_copy_number=0;copy_num_ID=Manes.18G038350.v8.1_0
chromosomeXII	Liftoff	gene	7768675	7777659	.	+	.	ID=Manes.12G071400.v8.1;Name=Manes.12G071400;ancestorIdentifier=Manes.12G071400.v7.1;coverage=0.993;sequence_ID=0.990;valid_ORFs=1;extra_copy_number=0;copy_num_ID=Manes.12G071400.v8.1_0
chromosomeXII	Liftoff	gene	7779824	7788322	.	+	.	ID=Manes.12G071600.v8.1;Name=Manes.12G071600;ancestorIdentifier=Manes.12G071600.v7.1;coverage=0.997;sequence_ID=0.990;valid_ORFs=4;extra_copy_number=0;copy_num_ID=Manes.12G071600.v8.1_0
chromosomeXII	Liftoff	gene	7809107	7809341	.	-	.	ID=Manes.12G071700.v8.1;Name=Manes.12G071700;ancestorIdentifier=Manes.12G071700.v7.1;coverage=0.921;sequence_ID=0.917;valid_ORFs=0;extra_copy_number=0;copy_num_ID=Manes.12G071700.v8.1_0;pseudo=True
chromosomeXII	Liftoff	gene	7825685	7835874	.	+	.	ID=Manes.12G071800.v8.1;Name=Manes.12G071800;ancestorIdentifier=Manes.12G071800.v7.1;coverage=1.0;sequence_ID=0.998;valid_ORFs=1;extra_copy_number=0;copy_num_ID=Manes.12G071800.v8.1_0
chromosomeXII	Liftoff	gene	7881219	7882450	.	-	.	ID=Manes.16G138350.v8.1_14_14;Name=Manes.16G138350;coverage=1.0;sequence_ID=0.994;valid_ORFs=0;extra_copy_number=14;copy_num_ID=Manes.16G138350.v8.1_14;pseudo=True
chromosomeXII	Liftoff	gene	7904095	7912076	.	+	.	ID=Manes.12G071900.v8.1;Name=Manes.12G071900;ancestorIdentifier=Manes.12G071900.v7.1;coverage=0.999;sequence_ID=0.996;valid_ORFs=5;extra_copy_number=0;copy_num_ID=Manes.12G071900.v8.1_0
chromosomeXII	Liftoff	gene	7966814	7968286	.	+	.	ID=Manes.12G072000.v8.1;Name=Manes.12G072000;ancestorIdentifier=Manes.12G072000.v7.1;coverage=0.996;sequence_ID=0.985;valid_ORFs=1;extra_copy_number=0;copy_num_ID=Manes.12G072000.v8.1_0
chromosomeXII	Liftoff	gene	7982831	7989311	.	+	.	ID=Manes.12G072001.v8.1;Name=Manes.12G072001;ancestorIdentifier=Manes.12G072001.v7.1;coverage=1.0;sequence_ID=0.996;valid_ORFs=1;extra_copy_number=0;copy_num_ID=Manes.12G072001.v8.1_0
chromosomeXII	Liftoff	gene	7989576	7992299	.	-	.	ID=Manes.12G072300.v8.1;Name=Manes.12G072300;ancestorIdentifier=Manes.12G072300.v7.1;coverage=1.0;sequence_ID=0.998;valid_ORFs=1;extra_copy_number=0;copy_num_ID=Manes.12G072300.v8.1_0
chromosomeXII	Liftoff	gene	8022973	8027436	.	+	.	ID=Manes.12G072400.v8.1;Name=Manes.12G072400;ancestorIdentifier=Manes.12G072400.v7.1;coverage=0.990;sequence_ID=0.989;valid_ORFs=1;extra_copy_number=0;copy_num_ID=Manes.12G072400.v8.1_0
chromosomeXII	Liftoff	gene	8028018	8033199	.	-	.	ID=Manes.12G072500.v8.1;Name=Manes.12G072500;ancestorIdentifier=Manes.12G072500.v7.1;coverage=1.0;sequence_ID=0.984;valid_ORFs=1;extra_copy_number=0;copy_num_ID=Manes.12G072500.v8.1_0
chromosomeXII	Liftoff	gene	8048222	8048453	.	-	.	ID=Manes.12G072650.v8.1;Name=Manes.12G072650;coverage=0.778;sequence_ID=0.722;valid_ORFs=0;extra_copy_number=0;copy_num_ID=Manes.12G072650.v8.1_0;pseudo=True
chromosomeXII	Liftoff	gene	8051558	8054589	.	+	.	ID=Manes.12G072800.v8.1;Name=Manes.12G072800;ancestorIdentifier=Manes.12G072800.v7.1;coverage=0.996;sequence_ID=0.993;valid_ORFs=1;extra_copy_number=0;copy_num_ID=Manes.12G072800.v8.1_0
chromosomeXII	Liftoff	gene	8089255	8091680	.	+	.	ID=Manes.12G072900.v8.1;Name=Manes.12G072900;ancestorIdentifier=Manes.12G072900.v7.1;coverage=0.999;sequence_ID=0.995;valid_ORFs=1;extra_copy_number=0;copy_num_ID=Manes.12G072900.v8.1_0
chromosomeXII	Liftoff	gene	8095419	8097913	.	+	.	ID=Manes.12G073000.v8.1;Name=Manes.12G073000;ancestorIdentifier=Manes.12G073000.v7.1;coverage=0.754;sequence_ID=0.754;valid_ORFs=0;extra_copy_number=0;copy_num_ID=Manes.12G073000.v8.1_0;pseudo=True
chromosomeXII	Liftoff	gene	8114589	8130585	.	+	.	ID=Manes.12G073200.v8.1;Name=Manes.12G073200;ancestorIdentifier=Manes.12G073200.v7.1;coverage=1.0;sequence_ID=0.999;valid_ORFs=7;extra_copy_number=0;copy_num_ID=Manes.12G073200.v8.1_0
chromosomeXII	Liftoff	gene	8140740	8144895	.	-	.	ID=Manes.12G073500.v8.1;Name=Manes.12G073500;ancestorIdentifier=Manes.12G073500.v7.1;coverage=1.0;sequence_ID=0.995;valid_ORFs=1;extra_copy_number=0;copy_num_ID=Manes.12G073500.v8.1_0
chromosomeXII	Liftoff	gene	8151867	8166058	.	-	.	ID=Manes.12G073600.v8.1;Name=Manes.12G073600;ancestorIdentifier=Manes.12G073600.v7.1;coverage=0.988;sequence_ID=0.968;valid_ORFs=1;extra_copy_number=0;copy_num_ID=Manes.12G073600.v8.1_0
chromosomeXII	Liftoff	gene	8189507	8190040	.	-	.	ID=Manes.13G081075.v8.1_36_36;Name=Manes.13G081075;coverage=0.998;sequence_ID=0.971;valid_ORFs=0;extra_copy_number=36;copy_num_ID=Manes.13G081075.v8.1_36;pseudo=True
chromosomeXII	Liftoff	gene	8202151	8205403	.	+	.	ID=Manes.12G073700.v8.1;Name=Manes.12G073700;ancestorIdentifier=Manes.12G073700.v7.1;coverage=0.999;sequence_ID=0.991;valid_ORFs=2;extra_copy_number=0;copy_num_ID=Manes.12G073700.v8.1_0
chromosomeXII	Liftoff	gene	8209415	8211630	.	-	.	ID=Manes.12G073800.v8.1;Name=Manes.12G073800;ancestorIdentifier=Manes.12G073800.v7.1;coverage=0.980;sequence_ID=0.923;valid_ORFs=0;extra_copy_number=0;copy_num_ID=Manes.12G073800.v8.1_0;pseudo=True
chromosomeXII	Liftoff	gene	8242349	8256143	.	-	.	ID=Manes.12G074000.v8.1;Name=Manes.12G074000;ancestorIdentifier=Manes.12G074000.v7.1;coverage=0.999;sequence_ID=0.987;valid_ORFs=3;extra_copy_number=0;copy_num_ID=Manes.12G074000.v8.1_0
chromosomeXII	Liftoff	gene	8276107	8279734	.	+	.	ID=Manes.16G049052.v8.1;Name=Manes.16G049052;ancestorIdentifier=Manes.S016250.v7.1;coverage=0.924;sequence_ID=0.920;valid_ORFs=0;extra_copy_number=0;copy_num_ID=Manes.16G049052.v8.1_0;pseudo=True
chromosomeXII	Liftoff	gene	8292020	8293350	.	-	.	ID=Manes.04G047309.v8.1_1_1;Name=Manes.04G047309;coverage=1.0;sequence_ID=0.986;valid_ORFs=0;extra_copy_number=1;copy_num_ID=Manes.04G047309.v8.1_1;pseudo=True
chromosomeXII	Liftoff	gene	8323719	8326723	.	+	.	ID=Manes.12G074100.v8.1;Name=Manes.12G074100;ancestorIdentifier=Manes.12G074100.v7.1;coverage=0.989;sequence_ID=0.980;valid_ORFs=1;extra_copy_number=0;copy_num_ID=Manes.12G074100.v8.1_0
chromosomeXII	Liftoff	gene	8336293	8340448	.	-	.	ID=Manes.12G074200.v8.1;Name=Manes.12G074200;ancestorIdentifier=Manes.12G074200.v7.1;coverage=1.0;sequence_ID=0.992;valid_ORFs=1;extra_copy_number=0;copy_num_ID=Manes.12G074200.v8.1_0
chromosomeXII	Liftoff	gene	8346457	8351191	.	-	.	ID=Manes.12G074300.v8.1;Name=Manes.12G074300;ancestorIdentifier=Manes.12G074300.v7.1;coverage=1.0;sequence_ID=0.993;valid_ORFs=4;extra_copy_number=0;copy_num_ID=Manes.12G074300.v8.1_0
chromosomeXII	Liftoff	gene	8363948	8364358	.	-	.	ID=Manes.17G035396.v8.1_37_37;Name=Manes.17G035396;coverage=1.0;sequence_ID=0.960;valid_ORFs=0;extra_copy_number=37;copy_num_ID=Manes.17G035396.v8.1_37;pseudo=True
chromosomeXII	Liftoff	gene	8364028	8364320	.	+	.	ID=Manes.01G202351.v8.1_25_25;Name=Manes.01G202351;coverage=1.0;sequence_ID=0.976;valid_ORFs=0;extra_copy_number=25;copy_num_ID=Manes.01G202351.v8.1_25;pseudo=True
chromosomeXII	Liftoff	gene	8375887	8389788	.	+	.	ID=Manes.12G066500.v8.1;Name=Manes.12G066500;ancestorIdentifier=Manes.12G066500.v7.1;coverage=0.985;sequence_ID=0.974;valid_ORFs=14;extra_copy_number=0;copy_num_ID=Manes.12G066500.v8.1_0
chromosomeXII	Liftoff	gene	8413330	8413548	.	+	.	ID=Manes.06G034701.v8.1_7_7;Name=Manes.06G034701;coverage=1.0;sequence_ID=0.990;valid_ORFs=1;extra_copy_number=7;copy_num_ID=Manes.06G034701.v8.1_7
chromosomeXII	Liftoff	gene	8417788	8433812	.	-	.	ID=Manes.12G066600.v8.1;Name=Manes.12G066600;ancestorIdentifier=Manes.12G066600.v7.1;coverage=0.999;sequence_ID=0.995;valid_ORFs=4;extra_copy_number=0;copy_num_ID=Manes.12G066600.v8.1_0
chromosomeXII	Liftoff	gene	8448768	8449836	.	+	.	ID=Manes.15G131350.v8.1_2_2;Name=Manes.15G131350;coverage=1.0;sequence_ID=0.974;valid_ORFs=1;extra_copy_number=2;copy_num_ID=Manes.15G131350.v8.1_2
chromosomeXII	Liftoff	gene	8451315	8452199	.	+	.	ID=Manes.05G141152.v8.1_3_3;Name=Manes.05G141152;coverage=1.0;sequence_ID=0.981;valid_ORFs=1;extra_copy_number=3;copy_num_ID=Manes.05G141152.v8.1_3
chromosomeXII	Liftoff	gene	8460955	8466130	.	+	.	ID=Manes.12G074302.v8.1;Name=Manes.12G074302;ancestorIdentifier=Manes.12G074302.v7.1;coverage=1.0;sequence_ID=0.996;valid_ORFs=1;extra_copy_number=0;copy_num_ID=Manes.12G074302.v8.1_0
chromosomeXII	Liftoff	gene	8496381	8502855	.	-	.	ID=Manes.12G074303.v8.1;Name=Manes.12G074303;ancestorIdentifier=Manes.12G074303.v7.1;coverage=0.815;sequence_ID=0.809;valid_ORFs=0;extra_copy_number=0;copy_num_ID=Manes.12G074303.v8.1_0;pseudo=True
chromosomeXII	Liftoff	gene	8510553	8512211	.	+	.	ID=Manes.01G039012.v8.1_1_1;Name=Manes.01G039012;coverage=0.999;sequence_ID=0.991;valid_ORFs=1;extra_copy_number=1;copy_num_ID=Manes.01G039012.v8.1_1
chromosomeXII	Liftoff	gene	8525659	8526727	.	+	.	ID=Manes.15G131350.v8.1_1_1;Name=Manes.15G131350;coverage=1.0;sequence_ID=0.975;valid_ORFs=0;extra_copy_number=1;copy_num_ID=Manes.15G131350.v8.1_1;pseudo=True
chromosomeXII	Liftoff	gene	8528206	8529090	.	+	.	ID=Manes.05G141152.v8.1_5_5;Name=Manes.05G141152;coverage=1.0;sequence_ID=0.977;valid_ORFs=1;extra_copy_number=5;copy_num_ID=Manes.05G141152.v8.1_5
chromosomeXII	Liftoff	gene	8538650	8542325	.	+	.	ID=Manes.12G066901.v8.1;Name=Manes.12G066901;ancestorIdentifier=Manes.12G066901.v7.1;coverage=0.999;sequence_ID=0.984;valid_ORFs=1;extra_copy_number=0;copy_num_ID=Manes.12G066901.v8.1_0
chromosomeXII	Liftoff	gene	8607830	8611568	.	+	.	ID=Manes.12G066900.v8.1;Name=Manes.12G066900;ancestorIdentifier=Manes.12G066900.v7.1;coverage=0.998;sequence_ID=0.989;valid_ORFs=2;extra_copy_number=0;copy_num_ID=Manes.12G066900.v8.1_0
chromosomeXII	Liftoff	gene	8627622	8628689	.	-	.	ID=Manes.06G043166.v8.1_15_15;Name=Manes.06G043166;ancestorIdentifier=Manes.06G043166.v7.1;coverage=1.0;sequence_ID=0.962;valid_ORFs=0;extra_copy_number=15;copy_num_ID=Manes.06G043166.v8.1_15;pseudo=True
chromosomeXII	Liftoff	gene	8648819	8662318	.	+	.	ID=Manes.12G074600.v8.1;Name=Manes.12G074600;ancestorIdentifier=Manes.12G074600.v7.1;coverage=0.997;sequence_ID=0.994;valid_ORFs=1;extra_copy_number=0;copy_num_ID=Manes.12G074600.v8.1_0
chromosomeXII	Liftoff	gene	8669001	8669414	.	+	.	ID=Manes.13G067333.v8.1;Name=Manes.13G067333;coverage=0.997;sequence_ID=0.984;valid_ORFs=0;extra_copy_number=0;copy_num_ID=Manes.13G067333.v8.1_0;pseudo=True
chromosomeXII	Liftoff	gene	8671106	8672080	.	+	.	ID=Manes.13G092690.v8.1;Name=Manes.13G092690;coverage=1.0;sequence_ID=0.970;valid_ORFs=0;extra_copy_number=0;copy_num_ID=Manes.13G092690.v8.1_0;pseudo=True
chromosomeXII	Liftoff	gene	8674721	8675092	.	-	.	ID=Manes.12G074700.v8.1;Name=Manes.12G074700;ancestorIdentifier=Manes.12G074700.v7.1;coverage=0.992;sequence_ID=0.986;valid_ORFs=1;extra_copy_number=0;copy_num_ID=Manes.12G074700.v8.1_0
chromosomeXII	Liftoff	gene	8683579	8685257	.	+	.	ID=Manes.12G074800.v8.1;Name=Manes.12G074800;ancestorIdentifier=Manes.12G074800.v7.1;coverage=0.958;sequence_ID=0.946;valid_ORFs=1;extra_copy_number=0;copy_num_ID=Manes.12G074800.v8.1_0
chromosomeXII	Liftoff	gene	8687041	8690453	.	+	.	ID=Manes.12G074900.v8.1;Name=Manes.12G074900;ancestorIdentifier=Manes.12G074900.v7.1;coverage=0.998;sequence_ID=0.993;valid_ORFs=3;extra_copy_number=0;copy_num_ID=Manes.12G074900.v8.1_0
chromosomeXII	Liftoff	gene	8690783	8693247	.	-	.	ID=Manes.12G075000.v8.1;Name=Manes.12G075000;ancestorIdentifier=Manes.12G075000.v7.1;coverage=1.0;sequence_ID=0.995;valid_ORFs=2;extra_copy_number=0;copy_num_ID=Manes.12G075000.v8.1_0
chromosomeXII	Liftoff	gene	8696227	8696400	.	+	.	ID=Manes.09G096550.v8.1_3_3;Name=Manes.09G096550;coverage=1.0;sequence_ID=1.0;valid_ORFs=1;extra_copy_number=3;copy_num_ID=Manes.09G096550.v8.1_3
chromosomeXII	Liftoff	gene	8705582	8711597	.	+	.	ID=Manes.12G075100.v8.1;Name=Manes.12G075100;ancestorIdentifier=Manes.12G075100.v7.1;coverage=0.999;sequence_ID=0.993;valid_ORFs=1;extra_copy_number=0;copy_num_ID=Manes.12G075100.v8.1_0
chromosomeXII	Liftoff	gene	8724192	8729050	.	+	.	ID=Manes.12G075200.v8.1;Name=Manes.12G075200;ancestorIdentifier=Manes.12G075200.v7.1;coverage=0.999;sequence_ID=0.994;valid_ORFs=4;extra_copy_number=0;copy_num_ID=Manes.12G075200.v8.1_0
chromosomeXII	Liftoff	gene	8762623	8766144	.	-	.	ID=Manes.12G075400.v8.1;Name=Manes.12G075400;ancestorIdentifier=Manes.12G075400.v7.1;coverage=1.0;sequence_ID=0.985;valid_ORFs=1;extra_copy_number=0;copy_num_ID=Manes.12G075400.v8.1_0
chromosomeXII	Liftoff	gene	8775932	8779284	.	+	.	ID=Manes.12G075500.v8.1;Name=Manes.12G075500;ancestorIdentifier=Manes.12G075500.v7.1;coverage=0.998;sequence_ID=0.990;valid_ORFs=10;extra_copy_number=0;copy_num_ID=Manes.12G075500.v8.1_0
chromosomeXII	Liftoff	gene	8793615	8801648	.	-	.	ID=Manes.12G075600.v8.1;Name=Manes.12G075600;ancestorIdentifier=Manes.12G075600.v7.1;coverage=1.0;sequence_ID=0.996;valid_ORFs=6;extra_copy_number=0;copy_num_ID=Manes.12G075600.v8.1_0
chromosomeXII	Liftoff	gene	8808019	8809671	.	-	.	ID=Manes.06G094851.v8.1_12_12;Name=Manes.06G094851;coverage=1.0;sequence_ID=0.987;valid_ORFs=0;extra_copy_number=12;copy_num_ID=Manes.06G094851.v8.1_12;pseudo=True
chromosomeXII	Liftoff	gene	8817073	8817873	.	-	.	ID=Manes.01G056850.v8.1_25_25;Name=Manes.01G056850;coverage=1.0;sequence_ID=0.988;valid_ORFs=1;extra_copy_number=25;copy_num_ID=Manes.01G056850.v8.1_25
chromosomeXII	Liftoff	gene	8824129	8824929	.	-	.	ID=Manes.01G056850.v8.1_18_18;Name=Manes.01G056850;coverage=1.0;sequence_ID=0.988;valid_ORFs=1;extra_copy_number=18;copy_num_ID=Manes.01G056850.v8.1_18
chromosomeXII	Liftoff	gene	8830724	8831107	.	+	.	ID=Manes.12G143650.v8.1;Name=Manes.12G143650;coverage=1.0;sequence_ID=0.955;valid_ORFs=0;extra_copy_number=0;copy_num_ID=Manes.12G143650.v8.1_0;pseudo=True
chromosomeXII	Liftoff	gene	8844135	8844321	.	-	.	ID=Manes.05G139226.v8.1_14_14;Name=Manes.05G139226;coverage=1.0;sequence_ID=0.973;valid_ORFs=0;extra_copy_number=14;copy_num_ID=Manes.05G139226.v8.1_14;pseudo=True
chromosomeXII	Liftoff	gene	8858481	8860019	.	+	.	ID=Manes.12G075700.v8.1;Name=Manes.12G075700;ancestorIdentifier=Manes.12G075700.v7.1;coverage=1.0;sequence_ID=1.0;valid_ORFs=2;extra_copy_number=0;copy_num_ID=Manes.12G075700.v8.1_0
chromosomeXII	Liftoff	gene	8869908	8871555	.	+	.	ID=Manes.12G075750.v8.1;Name=Manes.12G075750;coverage=1.0;sequence_ID=1.0;valid_ORFs=1;extra_copy_number=0;copy_num_ID=Manes.12G075750.v8.1_0
chromosomeXII	Liftoff	gene	8880869	8883066	.	+	.	ID=Manes.11G057850.v8.1_35_35;Name=Manes.11G057850;coverage=1.0;sequence_ID=0.964;valid_ORFs=1;extra_copy_number=35;copy_num_ID=Manes.11G057850.v8.1_35
chromosomeXII	Liftoff	gene	8904708	8905647	.	-	.	ID=Manes.12G075800.v8.1;Name=Manes.12G075800;ancestorIdentifier=Manes.12G075800.v7.1;coverage=1.0;sequence_ID=1.0;valid_ORFs=1;extra_copy_number=0;copy_num_ID=Manes.12G075800.v8.1_0
chromosomeXII	Liftoff	gene	8908640	8909511	.	+	.	ID=Manes.12G075850.v8.1;Name=Manes.12G075850;coverage=1.0;sequence_ID=0.997;valid_ORFs=1;extra_copy_number=0;copy_num_ID=Manes.12G075850.v8.1_0
chromosomeXII	Liftoff	gene	8923125	8935998	.	+	.	ID=Manes.12G075900.v8.1;Name=Manes.12G075900;ancestorIdentifier=Manes.12G075900.v7.1;coverage=0.993;sequence_ID=0.979;valid_ORFs=4;extra_copy_number=0;copy_num_ID=Manes.12G075900.v8.1_0
chromosomeXII	Liftoff	gene	8924904	8929812	.	-	.	ID=Manes.18G130533.v8.1_1_1;Name=Manes.18G130533;coverage=0.999;sequence_ID=0.978;valid_ORFs=0;extra_copy_number=1;copy_num_ID=Manes.18G130533.v8.1_1;pseudo=True
chromosomeXII	Liftoff	gene	8935678	8939276	.	-	.	ID=Manes.12G076000.v8.1;Name=Manes.12G076000;ancestorIdentifier=Manes.12G076000.v7.1;coverage=1.0;sequence_ID=0.997;valid_ORFs=1;extra_copy_number=0;copy_num_ID=Manes.12G076000.v8.1_0
chromosomeXII	Liftoff	gene	8961481	8969413	.	-	.	ID=Manes.12G076100.v8.1;Name=Manes.12G076100;ancestorIdentifier=Manes.12G076100.v7.1;coverage=0.999;sequence_ID=0.977;valid_ORFs=3;extra_copy_number=0;copy_num_ID=Manes.12G076100.v8.1_0
chromosomeXII	Liftoff	gene	8974904	8976461	.	+	.	ID=Manes.12G076200.v8.1;Name=Manes.12G076200;ancestorIdentifier=Manes.12G076200.v7.1;coverage=0.997;sequence_ID=0.992;valid_ORFs=1;extra_copy_number=0;copy_num_ID=Manes.12G076200.v8.1_0
chromosomeXII	Liftoff	gene	9001836	9003286	.	+	.	ID=Manes.12G076300.v8.1;Name=Manes.12G076300;ancestorIdentifier=Manes.12G076300.v7.1;coverage=1.0;sequence_ID=0.995;valid_ORFs=1;extra_copy_number=0;copy_num_ID=Manes.12G076300.v8.1_0
chromosomeXII	Liftoff	gene	9055934	9058282	.	+	.	ID=Manes.12G076301.v8.1;Name=Manes.12G076301;ancestorIdentifier=Manes.12G076301.v7.1;coverage=0.999;sequence_ID=0.985;valid_ORFs=1;extra_copy_number=0;copy_num_ID=Manes.12G076301.v8.1_0
chromosomeXII	Liftoff	gene	9059380	9060480	.	+	.	ID=Manes.12G076302.v8.1;Name=Manes.12G076302;ancestorIdentifier=Manes.12G076302.v7.1;coverage=0.997;sequence_ID=0.987;valid_ORFs=0;extra_copy_number=0;copy_num_ID=Manes.12G076302.v8.1_0;pseudo=True
chromosomeXII	Liftoff	gene	9071873	9072624	.	+	.	ID=Manes.12G076851.v8.1;Name=Manes.12G076851;coverage=0.992;sequence_ID=0.941;valid_ORFs=0;extra_copy_number=0;copy_num_ID=Manes.12G076851.v8.1_0;pseudo=True
chromosomeXII	Liftoff	gene	9074541	9096940	.	+	.	ID=Manes.12G077400.v8.1;Name=Manes.12G077400;ancestorIdentifier=Manes.12G077400.v7.1;coverage=0.977;sequence_ID=0.974;valid_ORFs=3;extra_copy_number=0;copy_num_ID=Manes.12G077400.v8.1_0
chromosomeXII	Liftoff	gene	9116590	9132879	.	+	.	ID=Manes.12G077600.v8.1;Name=Manes.12G077600;ancestorIdentifier=Manes.12G077600.v7.1;coverage=0.977;sequence_ID=0.960;valid_ORFs=11;extra_copy_number=0;copy_num_ID=Manes.12G077600.v8.1_0
chromosomeXII	Liftoff	gene	9133093	9142873	.	+	.	ID=Manes.12G077800.v8.1;Name=Manes.12G077800;ancestorIdentifier=Manes.12G077800.v7.1;coverage=0.998;sequence_ID=0.972;valid_ORFs=8;extra_copy_number=0;copy_num_ID=Manes.12G077800.v8.1_0
chromosomeXII	Liftoff	gene	9155436	9156503	.	-	.	ID=Manes.12G077801.v8.1;Name=Manes.12G077801;ancestorIdentifier=Manes.12G077801.v7.1;coverage=0.979;sequence_ID=0.969;valid_ORFs=1;extra_copy_number=0;copy_num_ID=Manes.12G077801.v8.1_0
chromosomeXII	Liftoff	gene	9162209	9168046	.	-	.	ID=Manes.12G078000.v8.1;Name=Manes.12G078000;ancestorIdentifier=Manes.12G078000.v7.1;coverage=0.996;sequence_ID=0.978;valid_ORFs=4;extra_copy_number=0;copy_num_ID=Manes.12G078000.v8.1_0
chromosomeXII	Liftoff	gene	9211167	9212773	.	+	.	ID=Manes.12G078100.v8.1;Name=Manes.12G078100;ancestorIdentifier=Manes.12G078100.v7.1;coverage=0.996;sequence_ID=0.986;valid_ORFs=1;extra_copy_number=0;copy_num_ID=Manes.12G078100.v8.1_0
chromosomeXII	Liftoff	gene	9248490	9259700	.	+	.	ID=Manes.12G078200.v8.1;Name=Manes.12G078200;ancestorIdentifier=Manes.12G078200.v7.1;coverage=0.997;sequence_ID=0.992;valid_ORFs=2;extra_copy_number=0;copy_num_ID=Manes.12G078200.v8.1_0
chromosomeXII	Liftoff	gene	9265821	9273167	.	+	.	ID=Manes.12G078400.v8.1;Name=Manes.12G078400;ancestorIdentifier=Manes.12G078400.v7.1;coverage=1.0;sequence_ID=0.989;valid_ORFs=1;extra_copy_number=0;copy_num_ID=Manes.12G078400.v8.1_0
chromosomeXII	Liftoff	gene	9288988	9293712	.	-	.	ID=Manes.12G078500.v8.1;Name=Manes.12G078500;ancestorIdentifier=Manes.12G078500.v7.1;coverage=0.903;sequence_ID=0.900;valid_ORFs=3;extra_copy_number=0;copy_num_ID=Manes.12G078500.v8.1_0
chromosomeXII	Liftoff	gene	9304581	9305436	.	-	.	ID=Manes.14G150650.v8.1_9_9;Name=Manes.14G150650;coverage=1.0;sequence_ID=0.980;valid_ORFs=0;extra_copy_number=9;copy_num_ID=Manes.14G150650.v8.1_9;pseudo=True
chromosomeXII	Liftoff	gene	9309823	9316638	.	+	.	ID=Manes.12G076400.v8.1;Name=Manes.12G076400;ancestorIdentifier=Manes.12G076400.v7.1;coverage=0.977;sequence_ID=0.967;valid_ORFs=2;extra_copy_number=0;copy_num_ID=Manes.12G076400.v8.1_0
chromosomeXII	Liftoff	gene	9374408	9375896	.	+	.	ID=Manes.12G076500.v8.1;Name=Manes.12G076500;ancestorIdentifier=Manes.12G076500.v7.1;coverage=0.997;sequence_ID=0.989;valid_ORFs=1;extra_copy_number=0;copy_num_ID=Manes.12G076500.v8.1_0
chromosomeXII	Liftoff	gene	9381855	9385465	.	+	.	ID=Manes.12G076600.v8.1;Name=Manes.12G076600;ancestorIdentifier=Manes.12G076600.v7.1;coverage=1.0;sequence_ID=0.995;valid_ORFs=1;extra_copy_number=0;copy_num_ID=Manes.12G076600.v8.1_0
chromosomeXII	Liftoff	gene	9405719	9408750	.	-	.	ID=Manes.12G076700.v8.1;Name=Manes.12G076700;ancestorIdentifier=Manes.12G076700.v7.1;coverage=1.0;sequence_ID=0.992;valid_ORFs=0;extra_copy_number=0;copy_num_ID=Manes.12G076700.v8.1_0;pseudo=True
chromosomeXII	Liftoff	gene	9462055	9462997	.	-	.	ID=Manes.12G077300.v8.1;Name=Manes.12G077300;ancestorIdentifier=Manes.12G077300.v7.1;coverage=0.642;sequence_ID=0.635;valid_ORFs=0;extra_copy_number=0;copy_num_ID=Manes.12G077300.v8.1_0;pseudo=True
chromosomeXII	Liftoff	gene	9481287	9484562	.	+	.	ID=Manes.12G077200.v8.1;Name=Manes.12G077200;ancestorIdentifier=Manes.12G077200.v7.1;coverage=0.997;sequence_ID=0.981;valid_ORFs=3;extra_copy_number=0;copy_num_ID=Manes.12G077200.v8.1_0
chromosomeXII	Liftoff	gene	9530763	9532368	.	+	.	ID=Manes.12G077100.v8.1;Name=Manes.12G077100;ancestorIdentifier=Manes.12G077100.v7.1;coverage=0.990;sequence_ID=0.977;valid_ORFs=0;extra_copy_number=0;copy_num_ID=Manes.12G077100.v8.1_0;pseudo=True
chromosomeXII	Liftoff	gene	9537525	9538951	.	-	.	ID=Manes.12G076901.v8.1;Name=Manes.12G076901;ancestorIdentifier=Manes.12G076901.v7.1;coverage=1.0;sequence_ID=0.988;valid_ORFs=1;extra_copy_number=0;copy_num_ID=Manes.12G076901.v8.1_0
chromosomeXII	Liftoff	gene	9603628	9606600	.	+	.	ID=Manes.12G076900.v8.1;Name=Manes.12G076900;ancestorIdentifier=Manes.12G076900.v7.1;coverage=1.0;sequence_ID=0.995;valid_ORFs=1;extra_copy_number=0;copy_num_ID=Manes.12G076900.v8.1_0
chromosomeXII	Liftoff	gene	9628376	9630595	.	+	.	ID=Manes.12G076800.v8.1;Name=Manes.12G076800;ancestorIdentifier=Manes.12G076800.v7.1;coverage=0.999;sequence_ID=0.991;valid_ORFs=1;extra_copy_number=0;copy_num_ID=Manes.12G076800.v8.1_0
chromosomeXII	Liftoff	gene	9756562	9757964	.	+	.	ID=Manes.13G086056.v8.1_7_7;Name=Manes.13G086056;coverage=1.0;sequence_ID=0.983;valid_ORFs=0;extra_copy_number=7;copy_num_ID=Manes.13G086056.v8.1_7;pseudo=True
chromosomeXII	Liftoff	gene	9758285	9758503	.	+	.	ID=Manes.06G034701.v8.1_11_11;Name=Manes.06G034701;coverage=1.0;sequence_ID=0.986;valid_ORFs=1;extra_copy_number=11;copy_num_ID=Manes.06G034701.v8.1_11
chromosomeXII	Liftoff	gene	9764983	9766077	.	+	.	ID=Manes.12G077250.v8.1;Name=Manes.12G077250;coverage=1.0;sequence_ID=1.0;valid_ORFs=1;extra_copy_number=0;copy_num_ID=Manes.12G077250.v8.1_0
chromosomeXII	Liftoff	gene	9820614	9821813	.	+	.	ID=Manes.12G077701.v8.1;Name=Manes.12G077701;ancestorIdentifier=Manes.08G174050.v7.1;coverage=1.0;sequence_ID=1.0;valid_ORFs=1;extra_copy_number=0;copy_num_ID=Manes.12G077701.v8.1_0
chromosomeXII	Liftoff	gene	9857226	9857729	.	+	.	ID=Manes.12G078151.v8.1;Name=Manes.12G078151;coverage=1.0;sequence_ID=1.0;valid_ORFs=1;extra_copy_number=0;copy_num_ID=Manes.12G078151.v8.1_0
chromosomeXII	Liftoff	gene	10011627	10012688	.	+	.	ID=Manes.12G078600.v8.1;Name=Manes.12G078600;ancestorIdentifier=Manes.12G078600.v7.1;coverage=1.0;sequence_ID=1.0;valid_ORFs=1;extra_copy_number=0;copy_num_ID=Manes.12G078600.v8.1_0
chromosomeXII	Liftoff	gene	10013656	10015444	.	-	.	ID=Manes.12G078700.v8.1;Name=Manes.12G078700;ancestorIdentifier=Manes.12G078700.v7.1;coverage=1.0;sequence_ID=1.0;valid_ORFs=3;extra_copy_number=0;copy_num_ID=Manes.12G078700.v8.1_0
chromosomeXII	Liftoff	gene	10015496	10018447	.	+	.	ID=Manes.12G078800.v8.1;Name=Manes.12G078800;ancestorIdentifier=Manes.12G078800.v7.1;coverage=1.0;sequence_ID=1.0;valid_ORFs=1;extra_copy_number=0;copy_num_ID=Manes.12G078800.v8.1_0
chromosomeXII	Liftoff	gene	10027320	10038837	.	-	.	ID=Manes.12G079001.v8.1;Name=Manes.12G079001;ancestorIdentifier=Manes.12G079001.v7.1;coverage=1.0;sequence_ID=1.0;valid_ORFs=2;extra_copy_number=0;copy_num_ID=Manes.12G079001.v8.1_0
chromosomeXII	Liftoff	gene	10081825	10084235	.	-	.	ID=Manes.12G079000.v8.1;Name=Manes.12G079000;ancestorIdentifier=Manes.12G079000.v7.1;coverage=1.0;sequence_ID=1.0;valid_ORFs=1;extra_copy_number=0;copy_num_ID=Manes.12G079000.v8.1_0
chromosomeXII	Liftoff	gene	10103912	10105254	.	+	.	ID=Manes.12G079100.v8.1;Name=Manes.12G079100;ancestorIdentifier=Manes.12G079100.v7.1;coverage=1.0;sequence_ID=1.0;valid_ORFs=3;extra_copy_number=0;copy_num_ID=Manes.12G079100.v8.1_0
chromosomeXII	Liftoff	gene	10148700	10149157	.	+	.	ID=Manes.11G165066.v8.1_10_10;Name=Manes.11G165066;coverage=1.0;sequence_ID=0.978;valid_ORFs=0;extra_copy_number=10;copy_num_ID=Manes.11G165066.v8.1_10;pseudo=True
chromosomeXII	Liftoff	gene	10154917	10155374	.	+	.	ID=Manes.11G165066.v8.1_15_15;Name=Manes.11G165066;coverage=1.0;sequence_ID=0.977;valid_ORFs=0;extra_copy_number=15;copy_num_ID=Manes.11G165066.v8.1_15;pseudo=True
chromosomeXII	Liftoff	gene	10174980	10181308	.	+	.	ID=Manes.12G079200.v8.1;Name=Manes.12G079200;ancestorIdentifier=Manes.12G079200.v7.1;coverage=1.0;sequence_ID=1.0;valid_ORFs=1;extra_copy_number=0;copy_num_ID=Manes.12G079200.v8.1_0
chromosomeXII	Liftoff	gene	10206662	10207898	.	+	.	ID=Manes.12G079300.v8.1;Name=Manes.12G079300;ancestorIdentifier=Manes.12G079300.v7.1;coverage=1.0;sequence_ID=1.0;valid_ORFs=1;extra_copy_number=0;copy_num_ID=Manes.12G079300.v8.1_0
chromosomeXII	Liftoff	gene	10215244	10217324	.	-	.	ID=Manes.12G079500.v8.1;Name=Manes.12G079500;ancestorIdentifier=Manes.12G079500.v7.1;coverage=1.0;sequence_ID=1.0;valid_ORFs=1;extra_copy_number=0;copy_num_ID=Manes.12G079500.v8.1_0
chromosomeXII	Liftoff	gene	10269052	10271738	.	-	.	ID=Manes.15G169350.v8.1_11_11;Name=Manes.15G169350;coverage=1.0;sequence_ID=0.962;valid_ORFs=1;extra_copy_number=11;copy_num_ID=Manes.15G169350.v8.1_11
chromosomeXII	Liftoff	gene	10290378	10294683	.	-	.	ID=Manes.12G086000.v8.1;Name=Manes.12G086000;ancestorIdentifier=Manes.12G086000.v7.1;coverage=1.0;sequence_ID=1.0;valid_ORFs=1;extra_copy_number=0;copy_num_ID=Manes.12G086000.v8.1_0
chromosomeXII	Liftoff	gene	10307692	10308425	.	+	.	ID=Manes.12G086416.v8.1;Name=Manes.12G086416;coverage=1.0;sequence_ID=1.0;valid_ORFs=1;extra_copy_number=0;copy_num_ID=Manes.12G086416.v8.1_0
chromosomeXII	Liftoff	gene	10355829	10357496	.	+	.	ID=Manes.12G085900.v8.1;Name=Manes.12G085900;ancestorIdentifier=Manes.12G085900.v7.1;coverage=1.0;sequence_ID=1.0;valid_ORFs=1;extra_copy_number=0;copy_num_ID=Manes.12G085900.v8.1_0
chromosomeXII	Liftoff	gene	10565777	10566210	.	-	.	ID=Manes.13G077698.v8.1_31_31;Name=Manes.13G077698;coverage=0.993;sequence_ID=0.959;valid_ORFs=0;extra_copy_number=31;copy_num_ID=Manes.13G077698.v8.1_31;pseudo=True
chromosomeXII	Liftoff	gene	10778048	10779698	.	+	.	ID=Manes.12G085600.v8.1;Name=Manes.12G085600;ancestorIdentifier=Manes.12G085600.v7.1;coverage=1.0;sequence_ID=0.999;valid_ORFs=1;extra_copy_number=0;copy_num_ID=Manes.12G085600.v8.1_0
chromosomeXII	Liftoff	gene	10811765	10812442	.	+	.	ID=Manes.10G087532.v8.1_12_12;Name=Manes.10G087532;coverage=1.0;sequence_ID=0.959;valid_ORFs=0;extra_copy_number=12;copy_num_ID=Manes.10G087532.v8.1_12;pseudo=True
chromosomeXII	Liftoff	gene	10818242	10818747	.	-	.	ID=Manes.12G085501.v8.1;Name=Manes.12G085501;ancestorIdentifier=Manes.12G085501.v7.1;coverage=1.0;sequence_ID=1.0;valid_ORFs=1;extra_copy_number=0;copy_num_ID=Manes.12G085501.v8.1_0
chromosomeXII	Liftoff	gene	10835407	10847698	.	+	.	ID=Manes.12G085500.v8.1;Name=Manes.12G085500;ancestorIdentifier=Manes.12G085500.v7.1;coverage=1.0;sequence_ID=0.999;valid_ORFs=1;extra_copy_number=0;copy_num_ID=Manes.12G085500.v8.1_0
chromosomeXII	Liftoff	gene	10862172	10862674	.	+	.	ID=Manes.04G050233.v8.1_6_6;Name=Manes.04G050233;coverage=1.0;sequence_ID=0.991;valid_ORFs=1;extra_copy_number=6;copy_num_ID=Manes.04G050233.v8.1_6
chromosomeXII	Liftoff	gene	10862848	10863952	.	+	.	ID=Manes.08G084511.v8.1_13_13;Name=Manes.08G084511;coverage=1.0;sequence_ID=0.977;valid_ORFs=0;extra_copy_number=13;copy_num_ID=Manes.08G084511.v8.1_13;pseudo=True
chromosomeXII	Liftoff	gene	10865170	10865845	.	+	.	ID=Manes.06G103233.v8.1_6_6;Name=Manes.06G103233;coverage=0.994;sequence_ID=0.980;valid_ORFs=0;extra_copy_number=6;copy_num_ID=Manes.06G103233.v8.1_6;pseudo=True
chromosomeXII	Liftoff	gene	10868346	10869910	.	-	.	ID=Manes.12G085400.v8.1;Name=Manes.12G085400;ancestorIdentifier=Manes.12G085400.v7.1;coverage=1.0;sequence_ID=1.0;valid_ORFs=1;extra_copy_number=0;copy_num_ID=Manes.12G085400.v8.1_0
chromosomeXII	Liftoff	gene	10882880	10894522	.	+	.	ID=Manes.12G085200.v8.1;Name=Manes.12G085200;ancestorIdentifier=Manes.12G085200.v7.1;coverage=0.990;sequence_ID=0.970;valid_ORFs=3;extra_copy_number=0;copy_num_ID=Manes.12G085200.v8.1_0
chromosomeXII	Liftoff	gene	10949320	10971514	.	-	.	ID=Manes.12G085100.v8.1;Name=Manes.12G085100;ancestorIdentifier=Manes.12G085100.v7.1;coverage=0.996;sequence_ID=0.994;valid_ORFs=4;extra_copy_number=0;copy_num_ID=Manes.12G085100.v8.1_0
chromosomeXII	Liftoff	gene	10986548	10986886	.	+	.	ID=Manes.12G085516.v8.1;Name=Manes.12G085516;coverage=0.926;sequence_ID=0.915;valid_ORFs=1;extra_copy_number=0;copy_num_ID=Manes.12G085516.v8.1_0
chromosomeXII	Liftoff	gene	10997772	10999090	.	+	.	ID=Manes.08G117090.v8.1_7_7;Name=Manes.08G117090;coverage=1.0;sequence_ID=0.978;valid_ORFs=0;extra_copy_number=7;copy_num_ID=Manes.08G117090.v8.1_7;pseudo=True
chromosomeXII	Liftoff	gene	11010437	11010841	.	-	.	ID=Manes.14G141650.v8.1_9_9;Name=Manes.14G141650;coverage=1.0;sequence_ID=0.972;valid_ORFs=0;extra_copy_number=9;copy_num_ID=Manes.14G141650.v8.1_9;pseudo=True
chromosomeXII	Liftoff	gene	11032869	11039388	.	+	.	ID=Manes.12G079600.v8.1;Name=Manes.12G079600;ancestorIdentifier=Manes.12G079600.v7.1;coverage=1.0;sequence_ID=0.998;valid_ORFs=6;extra_copy_number=0;copy_num_ID=Manes.12G079600.v8.1_0
chromosomeXII	Liftoff	gene	11039441	11044887	.	-	.	ID=Manes.12G079700.v8.1;Name=Manes.12G079700;ancestorIdentifier=Manes.12G079700.v7.1;coverage=0.998;sequence_ID=0.987;valid_ORFs=0;extra_copy_number=0;copy_num_ID=Manes.12G079700.v8.1_0;pseudo=True
chromosomeXII	Liftoff	gene	11149673	11150223	.	-	.	ID=Manes.17G078950.v8.1_6_6;Name=Manes.17G078950;coverage=1.0;sequence_ID=0.978;valid_ORFs=1;extra_copy_number=6;copy_num_ID=Manes.17G078950.v8.1_6
chromosomeXII	Liftoff	gene	11153367	11154479	.	-	.	ID=Manes.04G064801.v8.1_5_5;Name=Manes.04G064801;coverage=1.0;sequence_ID=0.970;valid_ORFs=1;extra_copy_number=5;copy_num_ID=Manes.04G064801.v8.1_5
chromosomeXII	Liftoff	gene	11160616	11161822	.	+	.	ID=Manes.S095309.v8.1_22_22;Name=Manes.S095309;coverage=0.999;sequence_ID=0.969;valid_ORFs=1;extra_copy_number=22;copy_num_ID=Manes.S095309.v8.1_22
chromosomeXII	Liftoff	gene	11161044	11162156	.	-	.	ID=Manes.04G064801.v8.1_4_4;Name=Manes.04G064801;coverage=1.0;sequence_ID=0.977;valid_ORFs=1;extra_copy_number=4;copy_num_ID=Manes.04G064801.v8.1_4
chromosomeXII	Liftoff	gene	11169638	11171760	.	-	.	ID=Manes.12G083100.v8.1;Name=Manes.12G083100;ancestorIdentifier=Manes.12G083100.v7.1;coverage=1.0;sequence_ID=0.999;valid_ORFs=1;extra_copy_number=0;copy_num_ID=Manes.12G083100.v8.1_0
chromosomeXII	Liftoff	gene	11208492	11210554	.	-	.	ID=Manes.12G083000.v8.1;Name=Manes.12G083000;ancestorIdentifier=Manes.12G083000.v7.1;coverage=1.0;sequence_ID=1.0;valid_ORFs=1;extra_copy_number=0;copy_num_ID=Manes.12G083000.v8.1_0
chromosomeXII	Liftoff	gene	11210932	11227114	.	+	.	ID=Manes.12G082900.v8.1;Name=Manes.12G082900;ancestorIdentifier=Manes.12G082900.v7.1;coverage=1.0;sequence_ID=1.0;valid_ORFs=2;extra_copy_number=0;copy_num_ID=Manes.12G082900.v8.1_0
chromosomeXII	Liftoff	gene	11252473	11252947	.	+	.	ID=Manes.01G045590.v8.1_5_5;Name=Manes.01G045590;coverage=1.0;sequence_ID=0.981;valid_ORFs=1;extra_copy_number=5;copy_num_ID=Manes.01G045590.v8.1_5
chromosomeXII	Liftoff	gene	11252976	11253398	.	+	.	ID=Manes.18G135166.v8.1_1_1;Name=Manes.18G135166;coverage=1.0;sequence_ID=0.988;valid_ORFs=1;extra_copy_number=1;copy_num_ID=Manes.18G135166.v8.1_1
chromosomeXII	Liftoff	gene	11255042	11255731	.	+	.	ID=Manes.05G186752.v8.1_3_3;Name=Manes.05G186752;coverage=1.0;sequence_ID=0.981;valid_ORFs=0;extra_copy_number=3;copy_num_ID=Manes.05G186752.v8.1_3;pseudo=True
chromosomeXII	Liftoff	gene	11274396	11275170	.	-	.	ID=Manes.12G082800.v8.1;Name=Manes.12G082800;ancestorIdentifier=Manes.12G082800.v7.1;coverage=1.0;sequence_ID=1.0;valid_ORFs=1;extra_copy_number=0;copy_num_ID=Manes.12G082800.v8.1_0
chromosomeXII	Liftoff	gene	11283355	11283821	.	+	.	ID=Manes.12G083216.v8.1;Name=Manes.12G083216;coverage=1.0;sequence_ID=1.0;valid_ORFs=1;extra_copy_number=0;copy_num_ID=Manes.12G083216.v8.1_0
chromosomeXII	Liftoff	gene	11286297	11286575	.	-	.	ID=Manes.12G082700.v8.1;Name=Manes.12G082700;ancestorIdentifier=Manes.12G082700.v7.1;coverage=1.0;sequence_ID=0.996;valid_ORFs=1;extra_copy_number=0;copy_num_ID=Manes.12G082700.v8.1_0
chromosomeXII	Liftoff	gene	11348461	11352131	.	-	.	ID=Manes.12G082500.v8.1;Name=Manes.12G082500;ancestorIdentifier=Manes.12G082500.v7.1;coverage=1.0;sequence_ID=0.991;valid_ORFs=0;extra_copy_number=0;copy_num_ID=Manes.12G082500.v8.1_0;pseudo=True
chromosomeXII	Liftoff	gene	11380540	11380824	.	-	.	ID=Manes.12G082400.v8.1;Name=Manes.12G082400;ancestorIdentifier=Manes.12G082400.v7.1;coverage=1.0;sequence_ID=0.996;valid_ORFs=1;extra_copy_number=0;copy_num_ID=Manes.12G082400.v8.1_0
chromosomeXII	Liftoff	gene	11390940	11391206	.	-	.	ID=Manes.12G082300.v8.1;Name=Manes.12G082300;ancestorIdentifier=Manes.12G082300.v7.1;coverage=1.0;sequence_ID=0.981;valid_ORFs=1;extra_copy_number=0;copy_num_ID=Manes.12G082300.v8.1_0
chromosomeXII	Liftoff	gene	11396094	11396791	.	+	.	ID=Manes.13G069522.v8.1_20_20;Name=Manes.13G069522;coverage=0.992;sequence_ID=0.981;valid_ORFs=0;extra_copy_number=20;copy_num_ID=Manes.13G069522.v8.1_20;pseudo=True
chromosomeXII	Liftoff	gene	11428209	11428412	.	-	.	ID=Manes.12G082200.v8.1;Name=Manes.12G082200;ancestorIdentifier=Manes.12G082200.v7.1;coverage=1.0;sequence_ID=1.0;valid_ORFs=1;extra_copy_number=0;copy_num_ID=Manes.12G082200.v8.1_0
chromosomeXII	Liftoff	gene	11467200	11469034	.	+	.	ID=Manes.12G082000.v8.1;Name=Manes.12G082000;ancestorIdentifier=Manes.12G082000.v7.1;coverage=1.0;sequence_ID=0.985;valid_ORFs=1;extra_copy_number=0;copy_num_ID=Manes.12G082000.v8.1_0
chromosomeXII	Liftoff	gene	11493113	11495250	.	+	.	ID=Manes.12G081900.v8.1;Name=Manes.12G081900;ancestorIdentifier=Manes.12G081900.v7.1;coverage=1.0;sequence_ID=0.991;valid_ORFs=1;extra_copy_number=0;copy_num_ID=Manes.12G081900.v8.1_0
chromosomeXII	Liftoff	gene	11498344	11503615	.	-	.	ID=Manes.12G081800.v8.1;Name=Manes.12G081800;ancestorIdentifier=Manes.12G081800.v7.1;coverage=0.994;sequence_ID=0.988;valid_ORFs=4;extra_copy_number=0;copy_num_ID=Manes.12G081800.v8.1_0
chromosomeXII	Liftoff	gene	11536488	11542191	.	+	.	ID=Manes.12G081700.v8.1;Name=Manes.12G081700;ancestorIdentifier=Manes.12G081700.v7.1;coverage=0.999;sequence_ID=0.995;valid_ORFs=6;extra_copy_number=0;copy_num_ID=Manes.12G081700.v8.1_0
chromosomeXII	Liftoff	gene	11556556	11557156	.	-	.	ID=Manes.12G082116.v8.1;Name=Manes.12G082116;coverage=1.0;sequence_ID=0.965;valid_ORFs=1;extra_copy_number=0;copy_num_ID=Manes.12G082116.v8.1_0
chromosomeXII	Liftoff	gene	11566800	11571385	.	+	.	ID=Manes.12G081500.v8.1;Name=Manes.12G081500;ancestorIdentifier=Manes.12G081500.v7.1;coverage=0.996;sequence_ID=0.992;valid_ORFs=1;extra_copy_number=0;copy_num_ID=Manes.12G081500.v8.1_0
chromosomeXII	Liftoff	gene	11604347	11606516	.	-	.	ID=Manes.12G081400.v8.1;Name=Manes.12G081400;ancestorIdentifier=Manes.12G081400.v7.1;coverage=0.989;sequence_ID=0.956;valid_ORFs=1;extra_copy_number=0;copy_num_ID=Manes.12G081400.v8.1_0
chromosomeXII	Liftoff	gene	11607412	11609066	.	+	.	ID=Manes.12G081300.v8.1;Name=Manes.12G081300;ancestorIdentifier=Manes.12G081300.v7.1;coverage=0.999;sequence_ID=0.987;valid_ORFs=5;extra_copy_number=0;copy_num_ID=Manes.12G081300.v8.1_0
chromosomeXII	Liftoff	gene	11674079	11679685	.	+	.	ID=Manes.12G081200.v8.1;Name=Manes.12G081200;ancestorIdentifier=Manes.12G081200.v7.1;coverage=0.999;sequence_ID=0.990;valid_ORFs=3;extra_copy_number=0;copy_num_ID=Manes.12G081200.v8.1_0
chromosomeXII	Liftoff	gene	11685545	11686003	.	+	.	ID=Manes.12G089476.v8.1_39_39;Name=Manes.12G089476;coverage=0.969;sequence_ID=0.952;valid_ORFs=1;extra_copy_number=39;copy_num_ID=Manes.12G089476.v8.1_39
chromosomeXII	Liftoff	gene	11804498	11825760	.	-	.	ID=Manes.12G081000.v8.1;Name=Manes.12G081000;ancestorIdentifier=Manes.12G081000.v7.1;coverage=0.999;sequence_ID=0.977;valid_ORFs=1;extra_copy_number=0;copy_num_ID=Manes.12G081000.v8.1_0
chromosomeXII	Liftoff	gene	11857211	11861248	.	-	.	ID=Manes.12G080900.v8.1;Name=Manes.12G080900;ancestorIdentifier=Manes.12G080900.v7.1;coverage=0.996;sequence_ID=0.967;valid_ORFs=1;extra_copy_number=0;copy_num_ID=Manes.12G080900.v8.1_0
chromosomeXII	Liftoff	gene	11925936	11944912	.	+	.	ID=Manes.12G080800.v8.1;Name=Manes.12G080800;ancestorIdentifier=Manes.12G080800.v7.1;coverage=0.995;sequence_ID=0.985;valid_ORFs=1;extra_copy_number=0;copy_num_ID=Manes.12G080800.v8.1_0
chromosomeXII	Liftoff	gene	11945180	11945467	.	+	.	ID=Manes.12G081216.v8.1;Name=Manes.12G081216;coverage=0.996;sequence_ID=0.968;valid_ORFs=0;extra_copy_number=0;copy_num_ID=Manes.12G081216.v8.1_0;pseudo=True
chromosomeXII	Liftoff	gene	11976810	11995509	.	+	.	ID=Manes.12G080700.v8.1;Name=Manes.12G080700;ancestorIdentifier=Manes.12G080700.v7.1;coverage=0.986;sequence_ID=0.981;valid_ORFs=1;extra_copy_number=0;copy_num_ID=Manes.12G080700.v8.1_0
chromosomeXII	Liftoff	gene	12016333	12046774	.	+	.	ID=Manes.12G080102.v8.1;Name=Manes.12G080102;ancestorIdentifier=Manes.12G080102.v7.1;coverage=1.0;sequence_ID=0.995;valid_ORFs=1;extra_copy_number=0;copy_num_ID=Manes.12G080102.v8.1_0
chromosomeXII	Liftoff	gene	12055195	12085116	.	+	.	ID=Manes.12G080101.v8.1;Name=Manes.12G080101;ancestorIdentifier=Manes.12G080101.v7.1;coverage=1.0;sequence_ID=0.980;valid_ORFs=1;extra_copy_number=0;copy_num_ID=Manes.12G080101.v8.1_0
chromosomeXII	Liftoff	gene	12085685	12087912	.	+	.	ID=Manes.12G080100.v8.1;Name=Manes.12G080100;ancestorIdentifier=Manes.12G080100.v7.1;coverage=1.0;sequence_ID=0.988;valid_ORFs=0;extra_copy_number=0;copy_num_ID=Manes.12G080100.v8.1_0;pseudo=True
chromosomeXII	Liftoff	gene	12092474	12094403	.	+	.	ID=Manes.12G080416.v8.1;Name=Manes.12G080416;coverage=0.624;sequence_ID=0.612;valid_ORFs=1;extra_copy_number=0;copy_num_ID=Manes.12G080416.v8.1_0
chromosomeXII	Liftoff	gene	12131820	12133767	.	+	.	ID=Manes.12G080000.v8.1;Name=Manes.12G080000;ancestorIdentifier=Manes.12G080000.v7.1;coverage=0.999;sequence_ID=0.979;valid_ORFs=1;extra_copy_number=0;copy_num_ID=Manes.12G080000.v8.1_0
chromosomeXII	Liftoff	gene	12630622	12647944	.	+	.	ID=Manes.12G083300.v8.1;Name=Manes.12G083300;ancestorIdentifier=Manes.12G083300.v7.1;coverage=0.999;sequence_ID=0.991;valid_ORFs=1;extra_copy_number=0;copy_num_ID=Manes.12G083300.v8.1_0
chromosomeXII	Liftoff	gene	12647060	12652588	.	+	.	ID=Manes.12G083500.v8.1;Name=Manes.12G083500;ancestorIdentifier=Manes.12G083500.v7.1;coverage=1.0;sequence_ID=1.0;valid_ORFs=1;extra_copy_number=0;copy_num_ID=Manes.12G083500.v8.1_0
chromosomeXII	Liftoff	gene	12672197	12673867	.	+	.	ID=Manes.12G083600.v8.1;Name=Manes.12G083600;ancestorIdentifier=Manes.12G083600.v7.1;coverage=1.0;sequence_ID=1.0;valid_ORFs=1;extra_copy_number=0;copy_num_ID=Manes.12G083600.v8.1_0
chromosomeXII	Liftoff	gene	12675064	12690765	.	-	.	ID=Manes.12G083700.v8.1;Name=Manes.12G083700;ancestorIdentifier=Manes.12G083700.v7.1;coverage=1.0;sequence_ID=0.999;valid_ORFs=1;extra_copy_number=0;copy_num_ID=Manes.12G083700.v8.1_0
chromosomeXII	Liftoff	gene	12676033	12676485	.	+	.	ID=Manes.12G083701.v8.1;Name=Manes.12G083701;ancestorIdentifier=Manes.12G083701.v7.1;coverage=1.0;sequence_ID=1.0;valid_ORFs=0;extra_copy_number=0;copy_num_ID=Manes.12G083701.v8.1_0;pseudo=True
chromosomeXII	Liftoff	gene	12699074	12704055	.	-	.	ID=Manes.12G083800.v8.1;Name=Manes.12G083800;ancestorIdentifier=Manes.12G083800.v7.1;coverage=1.0;sequence_ID=0.994;valid_ORFs=2;extra_copy_number=0;copy_num_ID=Manes.12G083800.v8.1_0
chromosomeXII	Liftoff	gene	12821612	12865253	.	+	.	ID=Manes.12G083900.v8.1;Name=Manes.12G083900;ancestorIdentifier=Manes.12G083900.v7.1;coverage=0.992;sequence_ID=0.937;valid_ORFs=11;extra_copy_number=0;copy_num_ID=Manes.12G083900.v8.1_0
chromosomeXII	Liftoff	gene	12915034	12945140	.	+	.	ID=Manes.12G084100.v8.1;Name=Manes.12G084100;ancestorIdentifier=Manes.12G084100.v7.1;coverage=0.999;sequence_ID=0.997;valid_ORFs=1;extra_copy_number=0;copy_num_ID=Manes.12G084100.v8.1_0
chromosomeXII	Liftoff	gene	12948802	12963623	.	-	.	ID=Manes.12G084200.v8.1;Name=Manes.12G084200;ancestorIdentifier=Manes.12G084200.v7.1;coverage=0.767;sequence_ID=0.756;valid_ORFs=5;extra_copy_number=0;copy_num_ID=Manes.12G084200.v8.1_0
chromosomeXII	Liftoff	gene	12977615	12978701	.	+	.	ID=Manes.09G048901.v8.1;Name=Manes.09G048901;coverage=0.972;sequence_ID=0.805;valid_ORFs=0;extra_copy_number=0;copy_num_ID=Manes.09G048901.v8.1_0;pseudo=True
chromosomeXII	Liftoff	gene	12992610	12996620	.	-	.	ID=Manes.12G084400.v8.1;Name=Manes.12G084400;ancestorIdentifier=Manes.12G084400.v7.1;coverage=1.0;sequence_ID=0.991;valid_ORFs=1;extra_copy_number=0;copy_num_ID=Manes.12G084400.v8.1_0
chromosomeXII	Liftoff	gene	13034770	13037463	.	+	.	ID=Manes.12G084500.v8.1;Name=Manes.12G084500;ancestorIdentifier=Manes.12G084500.v7.1;coverage=1.0;sequence_ID=0.989;valid_ORFs=1;extra_copy_number=0;copy_num_ID=Manes.12G084500.v8.1_0
chromosomeXII	Liftoff	gene	13082644	13083764	.	+	.	ID=Manes.12G084600.v8.1;Name=Manes.12G084600;ancestorIdentifier=Manes.12G084600.v7.1;coverage=1.0;sequence_ID=0.978;valid_ORFs=2;extra_copy_number=0;copy_num_ID=Manes.12G084600.v8.1_0
chromosomeXII	Liftoff	gene	13084692	13085363	.	+	.	ID=Manes.12G084700.v8.1;Name=Manes.12G084700;ancestorIdentifier=Manes.12G084700.v7.1;coverage=1.0;sequence_ID=0.998;valid_ORFs=1;extra_copy_number=0;copy_num_ID=Manes.12G084700.v8.1_0
chromosomeXII	Liftoff	gene	13166438	13179031	.	+	.	ID=Manes.12G084800.v8.1;Name=Manes.12G084800;ancestorIdentifier=Manes.12G084800.v7.1;coverage=0.989;sequence_ID=0.987;valid_ORFs=1;extra_copy_number=0;copy_num_ID=Manes.12G084800.v8.1_0
chromosomeXII	Liftoff	gene	13190598	13193025	.	+	.	ID=Manes.12G084900.v8.1;Name=Manes.12G084900;ancestorIdentifier=Manes.12G084900.v7.1;coverage=0.977;sequence_ID=0.964;valid_ORFs=0;extra_copy_number=0;copy_num_ID=Manes.12G084900.v8.1_0;pseudo=True
chromosomeXII	Liftoff	gene	13213977	13216119	.	+	.	ID=Manes.12G085000.v8.1;Name=Manes.12G085000;ancestorIdentifier=Manes.12G085000.v7.1;coverage=0.994;sequence_ID=0.981;valid_ORFs=3;extra_copy_number=0;copy_num_ID=Manes.12G085000.v8.1_0
chromosomeXII	Liftoff	gene	13272332	13274231	.	-	.	ID=Manes.12G090900.v8.1;Name=Manes.12G090900;ancestorIdentifier=Manes.12G090900.v7.1;coverage=0.970;sequence_ID=0.961;valid_ORFs=1;extra_copy_number=0;copy_num_ID=Manes.12G090900.v8.1_0
chromosomeXII	Liftoff	gene	13300475	13318759	.	-	.	ID=Manes.12G090700.v8.1;Name=Manes.12G090700;ancestorIdentifier=Manes.12G090700.v7.1;coverage=1.0;sequence_ID=0.995;valid_ORFs=4;extra_copy_number=0;copy_num_ID=Manes.12G090700.v8.1_0
chromosomeXII	Liftoff	gene	13354314	13358846	.	+	.	ID=Manes.12G090600.v8.1;Name=Manes.12G090600;ancestorIdentifier=Manes.12G090600.v7.1;coverage=1.0;sequence_ID=0.997;valid_ORFs=1;extra_copy_number=0;copy_num_ID=Manes.12G090600.v8.1_0
chromosomeXII	Liftoff	gene	13415397	13416966	.	-	.	ID=Manes.12G087300.v8.1;Name=Manes.12G087300;ancestorIdentifier=Manes.12G087300.v7.1;coverage=1.0;sequence_ID=0.986;valid_ORFs=1;extra_copy_number=0;copy_num_ID=Manes.12G087300.v8.1_0
chromosomeXII	Liftoff	gene	13417551	13422063	.	-	.	ID=Manes.12G087400.v8.1;Name=Manes.12G087400;ancestorIdentifier=Manes.12G087400.v7.1;coverage=0.998;sequence_ID=0.990;valid_ORFs=1;extra_copy_number=0;copy_num_ID=Manes.12G087400.v8.1_0
chromosomeXII	Liftoff	gene	13467802	13469373	.	+	.	ID=Manes.12G087433.v8.1;Name=Manes.12G087433;ancestorIdentifier=Manes.12G087433.v7.1;coverage=1.0;sequence_ID=0.990;valid_ORFs=1;extra_copy_number=0;copy_num_ID=Manes.12G087433.v8.1_0
chromosomeXII	Liftoff	gene	13507924	13510947	.	-	.	ID=Manes.12G087500.v8.1;Name=Manes.12G087500;ancestorIdentifier=Manes.12G087500.v7.1;coverage=1.0;sequence_ID=0.993;valid_ORFs=1;extra_copy_number=0;copy_num_ID=Manes.12G087500.v8.1_0
chromosomeXII	Liftoff	gene	13594756	13597423	.	+	.	ID=Manes.12G087600.v8.1;Name=Manes.12G087600;ancestorIdentifier=Manes.12G087600.v7.1;coverage=0.997;sequence_ID=0.992;valid_ORFs=0;extra_copy_number=0;copy_num_ID=Manes.12G087600.v8.1_0;pseudo=True
chromosomeXII	Liftoff	gene	13611082	13611615	.	-	.	ID=Manes.13G081075.v8.1_33_33;Name=Manes.13G081075;coverage=0.998;sequence_ID=0.983;valid_ORFs=1;extra_copy_number=33;copy_num_ID=Manes.13G081075.v8.1_33
chromosomeXII	Liftoff	gene	13631240	13631443	.	-	.	ID=Manes.12G087700.v8.1;Name=Manes.12G087700;ancestorIdentifier=Manes.12G087700.v7.1;coverage=1.0;sequence_ID=0.995;valid_ORFs=1;extra_copy_number=0;copy_num_ID=Manes.12G087700.v8.1_0
chromosomeXII	Liftoff	gene	13633427	13638887	.	-	.	ID=Manes.12G087800.v8.1;Name=Manes.12G087800;ancestorIdentifier=Manes.12G087800.v7.1;coverage=1.0;sequence_ID=0.991;valid_ORFs=1;extra_copy_number=0;copy_num_ID=Manes.12G087800.v8.1_0
chromosomeXII	Liftoff	gene	13666416	13667845	.	+	.	ID=Manes.12G087900.v8.1;Name=Manes.12G087900;ancestorIdentifier=Manes.12G087900.v7.1;coverage=0.999;sequence_ID=0.986;valid_ORFs=1;extra_copy_number=0;copy_num_ID=Manes.12G087900.v8.1_0
chromosomeXII	Liftoff	gene	13672424	13674975	.	-	.	ID=Manes.12G088000.v8.1;Name=Manes.12G088000;ancestorIdentifier=Manes.12G088000.v7.1;coverage=0.994;sequence_ID=0.972;valid_ORFs=1;extra_copy_number=0;copy_num_ID=Manes.12G088000.v8.1_0
chromosomeXII	Liftoff	gene	13696172	13700281	.	-	.	ID=Manes.12G087200.v8.1;Name=Manes.12G087200;ancestorIdentifier=Manes.12G087200.v7.1;coverage=0.996;sequence_ID=0.985;valid_ORFs=2;extra_copy_number=0;copy_num_ID=Manes.12G087200.v8.1_0
chromosomeXII	Liftoff	gene	13724154	13726109	.	-	.	ID=Manes.12G087100.v8.1;Name=Manes.12G087100;ancestorIdentifier=Manes.12G087100.v7.1;coverage=1.0;sequence_ID=0.994;valid_ORFs=1;extra_copy_number=0;copy_num_ID=Manes.12G087100.v8.1_0
chromosomeXII	Liftoff	gene	13729069	13732627	.	-	.	ID=Manes.12G087000.v8.1;Name=Manes.12G087000;ancestorIdentifier=Manes.12G087000.v7.1;coverage=0.831;sequence_ID=0.819;valid_ORFs=0;extra_copy_number=0;copy_num_ID=Manes.12G087000.v8.1_0;pseudo=True
chromosomeXII	Liftoff	gene	13733108	13735205	.	-	.	ID=Manes.12G086900.v8.1;Name=Manes.12G086900;ancestorIdentifier=Manes.12G086900.v7.1;coverage=0.976;sequence_ID=0.963;valid_ORFs=1;extra_copy_number=0;copy_num_ID=Manes.12G086900.v8.1_0
chromosomeXII	Liftoff	gene	13743219	13745174	.	-	.	ID=Manes.12G087100.v8.1_1_1;Name=Manes.12G087100;ancestorIdentifier=Manes.12G087100.v7.1;coverage=1.0;sequence_ID=0.991;valid_ORFs=1;extra_copy_number=1;copy_num_ID=Manes.12G087100.v8.1_1
chromosomeXII	Liftoff	gene	13751068	13753625	.	-	.	ID=Manes.12G086600.v8.1;Name=Manes.12G086600;ancestorIdentifier=Manes.12G086600.v7.1;coverage=0.922;sequence_ID=0.912;valid_ORFs=0;extra_copy_number=0;copy_num_ID=Manes.12G086600.v8.1_0;pseudo=True
chromosomeXII	Liftoff	gene	13770240	13776127	.	+	.	ID=Manes.12G086400.v8.1;Name=Manes.12G086400;ancestorIdentifier=Manes.12G086400.v7.1;coverage=0.949;sequence_ID=0.942;valid_ORFs=1;extra_copy_number=0;copy_num_ID=Manes.12G086400.v8.1_0
chromosomeXII	Liftoff	gene	13780853	13800483	.	-	.	ID=Manes.12G086300.v8.1;Name=Manes.12G086300;ancestorIdentifier=Manes.12G086300.v7.1;coverage=0.898;sequence_ID=0.889;valid_ORFs=1;extra_copy_number=0;copy_num_ID=Manes.12G086300.v8.1_0
chromosomeXII	Liftoff	gene	13815064	13817947	.	+	.	ID=Manes.12G086200.v8.1;Name=Manes.12G086200;ancestorIdentifier=Manes.12G086200.v7.1;coverage=0.998;sequence_ID=0.991;valid_ORFs=1;extra_copy_number=0;copy_num_ID=Manes.12G086200.v8.1_0
chromosomeXII	Liftoff	gene	13843455	13845260	.	+	.	ID=Manes.12G086100.v8.1;Name=Manes.12G086100;ancestorIdentifier=Manes.12G086100.v7.1;coverage=1.0;sequence_ID=0.994;valid_ORFs=2;extra_copy_number=0;copy_num_ID=Manes.12G086100.v8.1_0
chromosomeXII	Liftoff	gene	13846262	13846764	.	-	.	ID=Manes.12G088301.v8.1;Name=Manes.12G088301;coverage=0.824;sequence_ID=0.824;valid_ORFs=0;extra_copy_number=0;copy_num_ID=Manes.12G088301.v8.1_0;pseudo=True
chromosomeXII	Liftoff	gene	13860576	13863024	.	-	.	ID=Manes.12G090500.v8.1;Name=Manes.12G090500;ancestorIdentifier=Manes.12G090500.v7.1;coverage=0.992;sequence_ID=0.988;valid_ORFs=1;extra_copy_number=0;copy_num_ID=Manes.12G090500.v8.1_0
chromosomeXII	Liftoff	gene	13888314	13892563	.	-	.	ID=Manes.12G090400.v8.1;Name=Manes.12G090400;ancestorIdentifier=Manes.12G090400.v7.1;coverage=0.999;sequence_ID=0.996;valid_ORFs=2;extra_copy_number=0;copy_num_ID=Manes.12G090400.v8.1_0
chromosomeXII	Liftoff	gene	14019426	14020550	.	-	.	ID=Manes.12G090100.v8.1;Name=Manes.12G090100;ancestorIdentifier=Manes.12G090100.v7.1;coverage=0.992;sequence_ID=0.984;valid_ORFs=1;extra_copy_number=0;copy_num_ID=Manes.12G090100.v8.1_0
chromosomeXII	Liftoff	gene	14153769	14154182	.	+	.	ID=Manes.14G166220.v8.1_2_2;Name=Manes.14G166220;coverage=1.0;sequence_ID=0.964;valid_ORFs=1;extra_copy_number=2;copy_num_ID=Manes.14G166220.v8.1_2
chromosomeXII	Liftoff	gene	14157247	14157609	.	+	.	ID=Manes.11G093066.v8.1;Name=Manes.11G093066;coverage=1.0;sequence_ID=0.944;valid_ORFs=0;extra_copy_number=0;copy_num_ID=Manes.11G093066.v8.1_0;pseudo=True
chromosomeXII	Liftoff	gene	14176926	14177428	.	+	.	ID=Manes.S095217.v8.1_12_12;Name=Manes.S095217;coverage=1.0;sequence_ID=0.984;valid_ORFs=0;extra_copy_number=12;copy_num_ID=Manes.S095217.v8.1_12;pseudo=True
chromosomeXII	Liftoff	gene	14177489	14178679	.	-	.	ID=Manes.18G139654.v8.1_7_7;Name=Manes.18G139654;coverage=1.0;sequence_ID=0.996;valid_ORFs=1;extra_copy_number=7;copy_num_ID=Manes.18G139654.v8.1_7
chromosomeXII	Liftoff	gene	14177595	14178677	.	+	.	ID=Manes.01G050450.v8.1_6_6;Name=Manes.01G050450;coverage=0.998;sequence_ID=0.983;valid_ORFs=0;extra_copy_number=6;copy_num_ID=Manes.01G050450.v8.1_6;pseudo=True
chromosomeXII	Liftoff	gene	14215809	14219151	.	+	.	ID=Manes.12G089800.v8.1;Name=Manes.12G089800;ancestorIdentifier=Manes.12G089800.v7.1;coverage=0.999;sequence_ID=0.995;valid_ORFs=0;extra_copy_number=0;copy_num_ID=Manes.12G089800.v8.1_0;pseudo=True
chromosomeXII	Liftoff	gene	14331619	14332722	.	+	.	ID=Manes.12G089700.v8.1;Name=Manes.12G089700;ancestorIdentifier=Manes.12G089700.v7.1;coverage=0.998;sequence_ID=0.992;valid_ORFs=1;extra_copy_number=0;copy_num_ID=Manes.12G089700.v8.1_0
chromosomeXII	Liftoff	gene	14334645	14346515	.	-	.	ID=Manes.12G089500.v8.1;Name=Manes.12G089500;ancestorIdentifier=Manes.12G089500.v7.1;coverage=0.998;sequence_ID=0.995;valid_ORFs=2;extra_copy_number=0;copy_num_ID=Manes.12G089500.v8.1_0
chromosomeXII	Liftoff	gene	14349552	14351613	.	-	.	ID=Manes.12G089400.v8.1;Name=Manes.12G089400;ancestorIdentifier=Manes.12G089400.v7.1;coverage=1.0;sequence_ID=0.996;valid_ORFs=1;extra_copy_number=0;copy_num_ID=Manes.12G089400.v8.1_0
chromosomeXII	Liftoff	gene	14357328	14358333	.	-	.	ID=Manes.12G089438.v8.1;Name=Manes.12G089438;coverage=1.0;sequence_ID=0.998;valid_ORFs=1;extra_copy_number=0;copy_num_ID=Manes.12G089438.v8.1_0
chromosomeXII	Liftoff	gene	14411390	14415465	.	-	.	ID=Manes.12G089300.v8.1;Name=Manes.12G089300;ancestorIdentifier=Manes.12G089300.v7.1;coverage=0.995;sequence_ID=0.991;valid_ORFs=1;extra_copy_number=0;copy_num_ID=Manes.12G089300.v8.1_0
chromosomeXII	Liftoff	gene	14436373	14436885	.	+	.	ID=Manes.12G089338.v8.1;Name=Manes.12G089338;coverage=1.0;sequence_ID=0.935;valid_ORFs=0;extra_copy_number=0;copy_num_ID=Manes.12G089338.v8.1_0;pseudo=True
chromosomeXII	Liftoff	gene	14440270	14440741	.	-	.	ID=Manes.04G047509.v8.1_5_5;Name=Manes.04G047509;coverage=1.0;sequence_ID=0.977;valid_ORFs=1;extra_copy_number=5;copy_num_ID=Manes.04G047509.v8.1_5
chromosomeXII	Liftoff	gene	14468394	14470009	.	-	.	ID=Manes.12G089200.v8.1;Name=Manes.12G089200;ancestorIdentifier=Manes.12G089200.v7.1;coverage=0.998;sequence_ID=0.997;valid_ORFs=1;extra_copy_number=0;copy_num_ID=Manes.12G089200.v8.1_0
chromosomeXII	Liftoff	gene	14486166	14486652	.	-	.	ID=Manes.12G089100.v8.1;Name=Manes.12G089100;ancestorIdentifier=Manes.12G089100.v7.1;coverage=1.0;sequence_ID=1.0;valid_ORFs=1;extra_copy_number=0;copy_num_ID=Manes.12G089100.v8.1_0
chromosomeXII	Liftoff	gene	14492633	14515840	.	-	.	ID=Manes.12G089000.v8.1;Name=Manes.12G089000;ancestorIdentifier=Manes.12G089000.v7.1;coverage=1.0;sequence_ID=0.999;valid_ORFs=3;extra_copy_number=0;copy_num_ID=Manes.12G089000.v8.1_0
chromosomeXII	Liftoff	gene	14531470	14532191	.	+	.	ID=Manes.12G088900.v8.1;Name=Manes.12G088900;ancestorIdentifier=Manes.12G088900.v7.1;coverage=1.0;sequence_ID=0.992;valid_ORFs=1;extra_copy_number=0;copy_num_ID=Manes.12G088900.v8.1_0
chromosomeXII	Liftoff	gene	14579351	14581958	.	-	.	ID=Manes.12G088800.v8.1;Name=Manes.12G088800;ancestorIdentifier=Manes.12G088800.v7.1;coverage=1.0;sequence_ID=0.993;valid_ORFs=1;extra_copy_number=0;copy_num_ID=Manes.12G088800.v8.1_0
chromosomeXII	Liftoff	gene	14626262	14626691	.	-	.	ID=Manes.01G027150.v8.1_22_22;Name=Manes.01G027150;coverage=0.997;sequence_ID=0.980;valid_ORFs=0;extra_copy_number=22;copy_num_ID=Manes.01G027150.v8.1_22;pseudo=True
chromosomeXII	Liftoff	gene	14731451	14736392	.	+	.	ID=Manes.12G088838.v8.1;Name=Manes.12G088838;ancestorIdentifier=Manes.S000233.v7.1;coverage=1.0;sequence_ID=1.0;valid_ORFs=3;extra_copy_number=0;copy_num_ID=Manes.12G088838.v8.1_0
chromosomeXII	Liftoff	gene	14761806	14762301	.	+	.	ID=Manes.12G088876.v8.1;Name=Manes.12G088876;coverage=1.0;sequence_ID=1.0;valid_ORFs=1;extra_copy_number=0;copy_num_ID=Manes.12G088876.v8.1_0
chromosomeXII	Liftoff	gene	14766420	14767466	.	-	.	ID=Manes.12G088914.v8.1;Name=Manes.12G088914;ancestorIdentifier=Manes.S000699.v7.1;coverage=1.0;sequence_ID=1.0;valid_ORFs=1;extra_copy_number=0;copy_num_ID=Manes.12G088914.v8.1_0
chromosomeXII	Liftoff	gene	14809549	14812611	.	-	.	ID=Manes.12G088990.v8.1;Name=Manes.12G088990;coverage=1.0;sequence_ID=1.0;valid_ORFs=1;extra_copy_number=0;copy_num_ID=Manes.12G088990.v8.1_0
chromosomeXII	Liftoff	gene	14815580	14816557	.	-	.	ID=Manes.13G070650.v8.1_2_2;Name=Manes.13G070650;coverage=1.0;sequence_ID=0.976;valid_ORFs=1;extra_copy_number=2;copy_num_ID=Manes.13G070650.v8.1_2
chromosomeXII	Liftoff	gene	14913698	14915319	.	-	.	ID=Manes.12G089028.v8.1;Name=Manes.12G089028;ancestorIdentifier=Manes.S001165.v7.1;coverage=1.0;sequence_ID=0.999;valid_ORFs=1;extra_copy_number=0;copy_num_ID=Manes.12G089028.v8.1_0
chromosomeXII	Liftoff	gene	14957190	14957740	.	-	.	ID=Manes.17G078950.v8.1_1_1;Name=Manes.17G078950;coverage=1.0;sequence_ID=0.984;valid_ORFs=1;extra_copy_number=1;copy_num_ID=Manes.17G078950.v8.1_1
chromosomeXII	Liftoff	gene	14983903	14985035	.	+	.	ID=Manes.08G077225.v8.1_1_1;Name=Manes.08G077225;coverage=1.0;sequence_ID=0.989;valid_ORFs=0;extra_copy_number=1;copy_num_ID=Manes.08G077225.v8.1_1;pseudo=True
chromosomeXII	Liftoff	gene	15028599	15029056	.	+	.	ID=Manes.11G165066.v8.1_25_25;Name=Manes.11G165066;coverage=1.0;sequence_ID=0.977;valid_ORFs=0;extra_copy_number=25;copy_num_ID=Manes.11G165066.v8.1_25;pseudo=True
chromosomeXII	Liftoff	gene	15080883	15083499	.	+	.	ID=Manes.12G089066.v8.1;Name=Manes.12G089066;ancestorIdentifier=Manes.S001300.v7.1;coverage=1.0;sequence_ID=0.999;valid_ORFs=1;extra_copy_number=0;copy_num_ID=Manes.12G089066.v8.1_0
chromosomeXII	Liftoff	gene	15083500	15089804	.	-	.	ID=Manes.12G089104.v8.1;Name=Manes.12G089104;ancestorIdentifier=Manes.S001200.v7.1;coverage=1.0;sequence_ID=1.0;valid_ORFs=1;extra_copy_number=0;copy_num_ID=Manes.12G089104.v8.1_0
chromosomeXII	Liftoff	gene	15097321	15099454	.	+	.	ID=Manes.12G089142.v8.1;Name=Manes.12G089142;ancestorIdentifier=Manes.S001100.v7.1;coverage=1.0;sequence_ID=1.0;valid_ORFs=1;extra_copy_number=0;copy_num_ID=Manes.12G089142.v8.1_0
chromosomeXII	Liftoff	gene	15150708	15156383	.	+	.	ID=Manes.12G089180.v8.1;Name=Manes.12G089180;ancestorIdentifier=Manes.S001000.v7.1;coverage=1.0;sequence_ID=0.999;valid_ORFs=3;extra_copy_number=0;copy_num_ID=Manes.12G089180.v8.1_0
chromosomeXII	Liftoff	gene	15207268	15208372	.	+	.	ID=Manes.12G089218.v8.1;Name=Manes.12G089218;ancestorIdentifier=Manes.S000900.v7.1;coverage=0.998;sequence_ID=0.998;valid_ORFs=1;extra_copy_number=0;copy_num_ID=Manes.12G089218.v8.1_0
chromosomeXII	Liftoff	gene	15209021	15215602	.	-	.	ID=Manes.12G089256.v8.1;Name=Manes.12G089256;ancestorIdentifier=Manes.S000800.v7.1;coverage=1.0;sequence_ID=1.0;valid_ORFs=11;extra_copy_number=0;copy_num_ID=Manes.12G089256.v8.1_0
chromosomeXII	Liftoff	gene	15246516	15271984	.	-	.	ID=Manes.12G089294.v8.1;Name=Manes.12G089294;coverage=1.0;sequence_ID=1.0;valid_ORFs=1;extra_copy_number=0;copy_num_ID=Manes.12G089294.v8.1_0
chromosomeXII	Liftoff	gene	15272680	15278554	.	-	.	ID=Manes.12G089332.v8.1;Name=Manes.12G089332;ancestorIdentifier=Manes.S000600.v7.1;coverage=1.0;sequence_ID=1.0;valid_ORFs=1;extra_copy_number=0;copy_num_ID=Manes.12G089332.v8.1_0
chromosomeXII	Liftoff	gene	15394932	15397428	.	+	.	ID=Manes.12G089370.v8.1;Name=Manes.12G089370;ancestorIdentifier=Manes.S000500.v7.1;coverage=1.0;sequence_ID=1.0;valid_ORFs=1;extra_copy_number=0;copy_num_ID=Manes.12G089370.v8.1_0
chromosomeXII	Liftoff	gene	15453231	15458934	.	+	.	ID=Manes.12G089408.v8.1;Name=Manes.12G089408;ancestorIdentifier=Manes.S000400.v7.1;coverage=1.0;sequence_ID=1.0;valid_ORFs=1;extra_copy_number=0;copy_num_ID=Manes.12G089408.v8.1_0
chromosomeXII	Liftoff	gene	15496778	15517081	.	+	.	ID=Manes.12G089484.v8.1;Name=Manes.12G089484;ancestorIdentifier=Manes.S006550.v7.1;coverage=1.0;sequence_ID=1.0;valid_ORFs=1;extra_copy_number=0;copy_num_ID=Manes.12G089484.v8.1_0
chromosomeXII	Liftoff	gene	15498322	15498570	.	+	.	ID=Manes.12G089446.v8.1;Name=Manes.12G089446;coverage=1.0;sequence_ID=1.0;valid_ORFs=1;extra_copy_number=0;copy_num_ID=Manes.12G089446.v8.1_0
chromosomeXII	Liftoff	gene	15506401	15506891	.	-	.	ID=Manes.17G023147.v8.1_12_12;Name=Manes.17G023147;coverage=1.0;sequence_ID=0.965;valid_ORFs=0;extra_copy_number=12;copy_num_ID=Manes.17G023147.v8.1_12;pseudo=True
chromosomeXII	Liftoff	gene	15579903	15581216	.	+	.	ID=Manes.12G089522.v8.1;Name=Manes.12G089522;ancestorIdentifier=Manes.S009625.v7.1;coverage=1.0;sequence_ID=0.998;valid_ORFs=1;extra_copy_number=0;copy_num_ID=Manes.12G089522.v8.1_0
chromosomeXII	Liftoff	gene	15583335	15583760	.	-	.	ID=Manes.17G011401.v8.1_7_7;Name=Manes.17G011401;ancestorIdentifier=Manes.17G011401.v7.1;coverage=1.0;sequence_ID=0.981;valid_ORFs=0;extra_copy_number=7;copy_num_ID=Manes.17G011401.v8.1_7;pseudo=True
chromosomeXII	Liftoff	gene	15652279	15653214	.	-	.	ID=Manes.12G089560.v8.1;Name=Manes.12G089560;ancestorIdentifier=Manes.S012701.v7.1;coverage=1.0;sequence_ID=1.0;valid_ORFs=1;extra_copy_number=0;copy_num_ID=Manes.12G089560.v8.1_0
chromosomeXII	Liftoff	gene	15668195	15669268	.	-	.	ID=Manes.05G137052.v8.1_16_16;Name=Manes.05G137052;coverage=1.0;sequence_ID=0.971;valid_ORFs=0;extra_copy_number=16;copy_num_ID=Manes.05G137052.v8.1_16;pseudo=True
chromosomeXII	Liftoff	gene	15705275	15711206	.	-	.	ID=Manes.12G089598.v8.1;Name=Manes.12G089598;ancestorIdentifier=Manes.S015776.v7.1;coverage=1.0;sequence_ID=0.999;valid_ORFs=8;extra_copy_number=0;copy_num_ID=Manes.12G089598.v8.1_0
chromosomeXII	Liftoff	gene	15738366	15739501	.	+	.	ID=Manes.12G089636.v8.1;Name=Manes.12G089636;ancestorIdentifier=Manes.S018851.v7.1;coverage=1.0;sequence_ID=1.0;valid_ORFs=1;extra_copy_number=0;copy_num_ID=Manes.12G089636.v8.1_0
chromosomeXII	Liftoff	gene	15806331	15810096	.	+	.	ID=Manes.12G089674.v8.1;Name=Manes.12G089674;ancestorIdentifier=Manes.S021926.v7.1;coverage=1.0;sequence_ID=1.0;valid_ORFs=1;extra_copy_number=0;copy_num_ID=Manes.12G089674.v8.1_0
chromosomeXII	Liftoff	gene	15864219	15865978	.	+	.	ID=Manes.12G089712.v8.1;Name=Manes.12G089712;ancestorIdentifier=Manes.S025000.v7.1;coverage=1.0;sequence_ID=1.0;valid_ORFs=1;extra_copy_number=0;copy_num_ID=Manes.12G089712.v8.1_0
chromosomeXII	Liftoff	gene	15962447	15981132	.	-	.	ID=Manes.12G089750.v8.1;Name=Manes.12G089750;ancestorIdentifier=Manes.S025150.v7.1;coverage=0.999;sequence_ID=0.989;valid_ORFs=1;extra_copy_number=0;copy_num_ID=Manes.12G089750.v8.1_0
chromosomeXII	Liftoff	gene	16008739	16010560	.	+	.	ID=Manes.12G089788.v8.1;Name=Manes.12G089788;ancestorIdentifier=Manes.S025300.v7.1;coverage=1.0;sequence_ID=1.0;valid_ORFs=1;extra_copy_number=0;copy_num_ID=Manes.12G089788.v8.1_0
chromosomeXII	Liftoff	gene	16051129	16054141	.	+	.	ID=Manes.12G089826.v8.1;Name=Manes.12G089826;ancestorIdentifier=Manes.S025400.v7.1;coverage=1.0;sequence_ID=1.0;valid_ORFs=1;extra_copy_number=0;copy_num_ID=Manes.12G089826.v8.1_0
chromosomeXII	Liftoff	gene	16072183	16075906	.	+	.	ID=Manes.12G089864.v8.1;Name=Manes.12G089864;ancestorIdentifier=Manes.S025500.v7.1;coverage=1.0;sequence_ID=1.0;valid_ORFs=1;extra_copy_number=0;copy_num_ID=Manes.12G089864.v8.1_0
chromosomeXII	Liftoff	gene	16074075	16085226	.	-	.	ID=Manes.12G089902.v8.1;Name=Manes.12G089902;ancestorIdentifier=Manes.S025600.v7.1;coverage=1.0;sequence_ID=1.0;valid_ORFs=2;extra_copy_number=0;copy_num_ID=Manes.12G089902.v8.1_0
chromosomeXII	Liftoff	gene	16113786	16114560	.	-	.	ID=Manes.12G093950.v8.1_7_7;Name=Manes.12G093950;coverage=0.998;sequence_ID=0.977;valid_ORFs=0;extra_copy_number=7;copy_num_ID=Manes.12G093950.v8.1_7;pseudo=True
chromosomeXII	Liftoff	gene	16348343	16349053	.	+	.	ID=Manes.17G029505.v8.1_1_1;Name=Manes.17G029505;coverage=1.0;sequence_ID=0.977;valid_ORFs=1;extra_copy_number=1;copy_num_ID=Manes.17G029505.v8.1_1
chromosomeXII	Liftoff	gene	16402026	16403843	.	-	.	ID=Manes.12G089940.v8.1;Name=Manes.12G089940;coverage=1.0;sequence_ID=1.0;valid_ORFs=1;extra_copy_number=0;copy_num_ID=Manes.12G089940.v8.1_0
chromosomeXII	Liftoff	gene	16444032	16445234	.	-	.	ID=Manes.06G026501.v8.1_32_32;Name=Manes.06G026501;coverage=1.0;sequence_ID=0.966;valid_ORFs=1;extra_copy_number=32;copy_num_ID=Manes.06G026501.v8.1_32
chromosomeXII	Liftoff	gene	16459882	16462102	.	-	.	ID=Manes.S023053.v8.1_18_18;Name=Manes.S023053;coverage=1.0;sequence_ID=0.989;valid_ORFs=1;extra_copy_number=18;copy_num_ID=Manes.S023053.v8.1_18
chromosomeXII	Liftoff	gene	16471125	16474928	.	-	.	ID=Manes.12G089978.v8.1;Name=Manes.12G089978;ancestorIdentifier=Manes.S010100.v7.1;coverage=1.0;sequence_ID=0.999;valid_ORFs=1;extra_copy_number=0;copy_num_ID=Manes.12G089978.v8.1_0
chromosomeXII	Liftoff	gene	16474856	16475696	.	+	.	ID=Manes.12G090016.v8.1;Name=Manes.12G090016;ancestorIdentifier=Manes.S010201.v7.1;coverage=1.0;sequence_ID=1.0;valid_ORFs=1;extra_copy_number=0;copy_num_ID=Manes.12G090016.v8.1_0
chromosomeXII	Liftoff	gene	16481024	16481197	.	+	.	ID=Manes.09G096550.v8.1_13_13;Name=Manes.09G096550;coverage=1.0;sequence_ID=0.988;valid_ORFs=1;extra_copy_number=13;copy_num_ID=Manes.09G096550.v8.1_13
chromosomeXII	Liftoff	gene	16535559	16536538	.	+	.	ID=Manes.05G133326.v8.1_16;Name=Manes.05G133326;coverage=0.992;sequence_ID=0.969;valid_ORFs=0;extra_copy_number=16;copy_num_ID=Manes.05G133326.v8.1_16;pseudo=True
chromosomeXII	Liftoff	gene	16536008	16536442	.	-	.	ID=Manes.14G157966.v8.1_37_37;Name=Manes.14G157966;coverage=1.0;sequence_ID=0.967;valid_ORFs=0;extra_copy_number=37;copy_num_ID=Manes.14G157966.v8.1_37;pseudo=True
chromosomeXII	Liftoff	gene	16538519	16541194	.	+	.	ID=Manes.15G169350.v8.1;Name=Manes.15G169350;coverage=1.0;sequence_ID=1.0;valid_ORFs=1;extra_copy_number=0;copy_num_ID=Manes.15G169350.v8.1_0
chromosomeXII	Liftoff	gene	16540664	16541098	.	-	.	ID=Manes.14G157966.v8.1_33_33;Name=Manes.14G157966;coverage=1.0;sequence_ID=0.967;valid_ORFs=0;extra_copy_number=33;copy_num_ID=Manes.14G157966.v8.1_33;pseudo=True
chromosomeXII	Liftoff	gene	16598083	16603282	.	-	.	ID=Manes.12G090054.v8.1;Name=Manes.12G090054;ancestorIdentifier=Manes.S009900.v7.1;coverage=0.996;sequence_ID=0.977;valid_ORFs=1;extra_copy_number=0;copy_num_ID=Manes.12G090054.v8.1_0
chromosomeXII	Liftoff	gene	16605335	16605718	.	+	.	ID=Manes.16G068101.v8.1_15_15;Name=Manes.16G068101;ancestorIdentifier=Manes.16G068101.v7.1;coverage=1.0;sequence_ID=0.950;valid_ORFs=0;extra_copy_number=15;copy_num_ID=Manes.16G068101.v8.1_15;pseudo=True
chromosomeXII	Liftoff	gene	16607207	16608483	.	+	.	ID=Manes.10G124425.v8.1_7_7;Name=Manes.10G124425;coverage=1.0;sequence_ID=0.985;valid_ORFs=0;extra_copy_number=7;copy_num_ID=Manes.10G124425.v8.1_7;pseudo=True
chromosomeXII	Liftoff	gene	16635386	16635933	.	-	.	ID=Manes.06G043049.v8.1_20_20;Name=Manes.06G043049;coverage=0.994;sequence_ID=0.959;valid_ORFs=0;extra_copy_number=20;copy_num_ID=Manes.06G043049.v8.1_20;pseudo=True
chromosomeXII	Liftoff	gene	16662571	16663931	.	+	.	ID=Manes.06G038551.v8.1_26_26;Name=Manes.06G038551;coverage=0.985;sequence_ID=0.955;valid_ORFs=0;extra_copy_number=26;copy_num_ID=Manes.06G038551.v8.1_26;pseudo=True
chromosomeXII	Liftoff	gene	16665255	16666004	.	+	.	ID=Manes.06G038601.v8.1_45_45;Name=Manes.06G038601;coverage=0.989;sequence_ID=0.964;valid_ORFs=0;extra_copy_number=45;copy_num_ID=Manes.06G038601.v8.1_45;pseudo=True
chromosomeXII	Liftoff	gene	16682260	16683216	.	-	.	ID=Manes.18G145651.v8.1;Name=Manes.18G145651;coverage=1.0;sequence_ID=0.945;valid_ORFs=0;extra_copy_number=0;copy_num_ID=Manes.18G145651.v8.1_0;pseudo=True
chromosomeXII	Liftoff	gene	16692059	16692372	.	+	.	ID=Manes.06G076250.v8.1_3_3;Name=Manes.06G076250;coverage=0.995;sequence_ID=0.957;valid_ORFs=1;extra_copy_number=3;copy_num_ID=Manes.06G076250.v8.1_3
chromosomeXII	Liftoff	gene	16714358	16714986	.	+	.	ID=Manes.17G022994.v8.1_3_3;Name=Manes.17G022994;coverage=1.0;sequence_ID=0.953;valid_ORFs=1;extra_copy_number=3;copy_num_ID=Manes.17G022994.v8.1_3
chromosomeXII	Liftoff	gene	16743711	16745479	.	+	.	ID=Manes.12G088100.v8.1;Name=Manes.12G088100;ancestorIdentifier=Manes.12G088100.v7.1;coverage=1.0;sequence_ID=0.988;valid_ORFs=1;extra_copy_number=0;copy_num_ID=Manes.12G088100.v8.1_0
chromosomeXII	Liftoff	gene	16835967	16836281	.	-	.	ID=Manes.05G201920.v8.1_2_2;Name=Manes.05G201920;coverage=1.0;sequence_ID=0.977;valid_ORFs=0;extra_copy_number=2;copy_num_ID=Manes.05G201920.v8.1_2;pseudo=True
chromosomeXII	Liftoff	gene	16841784	16843983	.	+	.	ID=Manes.12G088176.v8.1;Name=Manes.12G088176;ancestorIdentifier=Manes.S033600.v7.1;coverage=0.985;sequence_ID=0.958;valid_ORFs=1;extra_copy_number=0;copy_num_ID=Manes.12G088176.v8.1_0
chromosomeXII	Liftoff	gene	16923154	16923951	.	-	.	ID=Manes.12G088214.v8.1;Name=Manes.12G088214;ancestorIdentifier=Manes.14G058200.v7.1;coverage=1.0;sequence_ID=0.996;valid_ORFs=1;extra_copy_number=0;copy_num_ID=Manes.12G088214.v8.1_0
chromosomeXII	Liftoff	gene	16933792	16934804	.	+	.	ID=Manes.12G088290.v8.1;Name=Manes.12G088290;ancestorIdentifier=Manes.14G058300.v7.1;coverage=0.928;sequence_ID=0.871;valid_ORFs=1;extra_copy_number=0;copy_num_ID=Manes.12G088290.v8.1_0
chromosomeXII	Liftoff	gene	17005095	17005895	.	-	.	ID=Manes.01G056850.v8.1_40_40;Name=Manes.01G056850;coverage=1.0;sequence_ID=0.986;valid_ORFs=1;extra_copy_number=40;copy_num_ID=Manes.01G056850.v8.1_40
chromosomeXII	Liftoff	gene	17016359	17016909	.	+	.	ID=Manes.06G084550.v8.1;Name=Manes.06G084550;coverage=0.733;sequence_ID=0.682;valid_ORFs=0;extra_copy_number=0;copy_num_ID=Manes.06G084550.v8.1_0;pseudo=True
chromosomeXII	Liftoff	gene	17121705	17124467	.	-	.	ID=Manes.12G088328.v8.1;Name=Manes.12G088328;ancestorIdentifier=Manes.14G058400.v7.1;coverage=0.999;sequence_ID=0.996;valid_ORFs=3;extra_copy_number=0;copy_num_ID=Manes.12G088328.v8.1_0
chromosomeXII	Liftoff	gene	17204206	17204756	.	-	.	ID=Manes.17G078950.v8.1_8_8;Name=Manes.17G078950;coverage=1.0;sequence_ID=0.970;valid_ORFs=1;extra_copy_number=8;copy_num_ID=Manes.17G078950.v8.1_8
chromosomeXII	Liftoff	gene	17208535	17209291	.	-	.	ID=Manes.12G092501.v8.1_2_2;Name=Manes.12G092501;coverage=0.998;sequence_ID=0.991;valid_ORFs=1;extra_copy_number=2;copy_num_ID=Manes.12G092501.v8.1_2
chromosomeXII	Liftoff	gene	17276194	17278034	.	-	.	ID=Manes.08G061750.v8.1_4_4;Name=Manes.08G061750;ancestorIdentifier=Manes.08G061750.v7.1;coverage=1.0;sequence_ID=0.991;valid_ORFs=2;extra_copy_number=4;copy_num_ID=Manes.08G061750.v8.1_4
chromosomeXII	Liftoff	gene	17451038	17451871	.	-	.	ID=Manes.12G088366.v8.1;Name=Manes.12G088366;coverage=0.996;sequence_ID=0.985;valid_ORFs=0;extra_copy_number=0;copy_num_ID=Manes.12G088366.v8.1_0;pseudo=True
chromosomeXII	Liftoff	gene	17457402	17458228	.	+	.	ID=Manes.12G091100.v8.1;Name=Manes.12G091100;ancestorIdentifier=Manes.12G091100.v7.1;coverage=1.0;sequence_ID=0.994;valid_ORFs=1;extra_copy_number=0;copy_num_ID=Manes.12G091100.v8.1_0
chromosomeXII	Liftoff	gene	17503629	17504605	.	-	.	ID=Manes.13G070650.v8.1_5_5;Name=Manes.13G070650;coverage=0.998;sequence_ID=0.967;valid_ORFs=0;extra_copy_number=5;copy_num_ID=Manes.13G070650.v8.1_5;pseudo=True
chromosomeXII	Liftoff	gene	17519553	17520529	.	-	.	ID=Manes.13G070650.v8.1_8_8;Name=Manes.13G070650;coverage=0.998;sequence_ID=0.965;valid_ORFs=0;extra_copy_number=8;copy_num_ID=Manes.13G070650.v8.1_8;pseudo=True
chromosomeXII	Liftoff	gene	17535476	17536452	.	-	.	ID=Manes.13G070650.v8.1_6_6;Name=Manes.13G070650;coverage=0.998;sequence_ID=0.966;valid_ORFs=0;extra_copy_number=6;copy_num_ID=Manes.13G070650.v8.1_6;pseudo=True
chromosomeXII	Liftoff	gene	17631059	17631693	.	+	.	ID=Manes.08G086144.v8.1_7_7;Name=Manes.08G086144;coverage=0.998;sequence_ID=0.968;valid_ORFs=1;extra_copy_number=7;copy_num_ID=Manes.08G086144.v8.1_7
chromosomeXII	Liftoff	gene	17698990	17702206	.	+	.	ID=Manes.12G091200.v8.1;Name=Manes.12G091200;ancestorIdentifier=Manes.12G091200.v7.1;coverage=1.0;sequence_ID=0.990;valid_ORFs=2;extra_copy_number=0;copy_num_ID=Manes.12G091200.v8.1_0
chromosomeXII	Liftoff	gene	17705499	17706050	.	-	.	ID=Manes.12G091250.v8.1;Name=Manes.12G091250;coverage=0.994;sequence_ID=0.981;valid_ORFs=1;extra_copy_number=0;copy_num_ID=Manes.12G091250.v8.1_0
chromosomeXII	Liftoff	gene	17709558	17711402	.	-	.	ID=Manes.12G091300.v8.1;Name=Manes.12G091300;ancestorIdentifier=Manes.12G091300.v7.1;coverage=0.998;sequence_ID=0.990;valid_ORFs=0;extra_copy_number=0;copy_num_ID=Manes.12G091300.v8.1_0;pseudo=True
chromosomeXII	Liftoff	gene	17728435	17732528	.	-	.	ID=Manes.12G091400.v8.1;Name=Manes.12G091400;ancestorIdentifier=Manes.12G091400.v7.1;coverage=0.999;sequence_ID=0.993;valid_ORFs=1;extra_copy_number=0;copy_num_ID=Manes.12G091400.v8.1_0
chromosomeXII	Liftoff	gene	17740298	17741872	.	+	.	ID=Manes.16G017966.v8.1_1_1;Name=Manes.16G017966;coverage=1.0;sequence_ID=0.986;valid_ORFs=0;extra_copy_number=1;copy_num_ID=Manes.16G017966.v8.1_1;pseudo=True
chromosomeXII	Liftoff	gene	17842276	17842661	.	+	.	ID=Manes.10G113677.v8.1_13_13;Name=Manes.10G113677;ancestorIdentifier=Manes.10G113677.v7.1;coverage=0.997;sequence_ID=0.976;valid_ORFs=0;extra_copy_number=13;copy_num_ID=Manes.10G113677.v8.1_13;pseudo=True
chromosomeXII	Liftoff	gene	17907251	17907630	.	+	.	ID=Manes.16G048670.v8.1_1_1;Name=Manes.16G048670;coverage=1.0;sequence_ID=0.955;valid_ORFs=0;extra_copy_number=1;copy_num_ID=Manes.16G048670.v8.1_1;pseudo=True
chromosomeXII	Liftoff	gene	17924301	17924710	.	+	.	ID=Manes.17G035396.v8.1_32_32;Name=Manes.17G035396;coverage=1.0;sequence_ID=0.965;valid_ORFs=1;extra_copy_number=32;copy_num_ID=Manes.17G035396.v8.1_32
chromosomeXII	Liftoff	gene	17940732	17945390	.	-	.	ID=Manes.18G042850.v8.1;Name=Manes.18G042850;ancestorIdentifier=Manes.18G042850.v7.1;coverage=0.999;sequence_ID=0.989;valid_ORFs=1;extra_copy_number=0;copy_num_ID=Manes.18G042850.v8.1_0
chromosomeXII	Liftoff	gene	17975673	17978561	.	-	.	ID=Manes.12G091500.v8.1;Name=Manes.12G091500;ancestorIdentifier=Manes.12G091500.v7.1;coverage=1.0;sequence_ID=0.997;valid_ORFs=1;extra_copy_number=0;copy_num_ID=Manes.12G091500.v8.1_0
chromosomeXII	Liftoff	gene	18076746	18077178	.	-	.	ID=Manes.13G077698.v8.1_22_22;Name=Manes.13G077698;coverage=0.993;sequence_ID=0.965;valid_ORFs=0;extra_copy_number=22;copy_num_ID=Manes.13G077698.v8.1_22;pseudo=True
chromosomeXII	Liftoff	gene	18086597	18087029	.	-	.	ID=Manes.13G077698.v8.1_28_28;Name=Manes.13G077698;coverage=0.993;sequence_ID=0.963;valid_ORFs=0;extra_copy_number=28;copy_num_ID=Manes.13G077698.v8.1_28;pseudo=True
chromosomeXII	Liftoff	gene	18092904	18095523	.	-	.	ID=Manes.12G091800.v8.1;Name=Manes.12G091800;ancestorIdentifier=Manes.12G091800.v7.1;coverage=1.0;sequence_ID=0.997;valid_ORFs=1;extra_copy_number=0;copy_num_ID=Manes.12G091800.v8.1_0
chromosomeXII	Liftoff	gene	18223063	18227617	.	+	.	ID=Manes.13G099900.v8.1;Name=Manes.13G099900;ancestorIdentifier=Manes.13G099900.v7.1;coverage=0.789;sequence_ID=0.769;valid_ORFs=5;extra_copy_number=0;copy_num_ID=Manes.13G099900.v8.1_0
chromosomeXII	Liftoff	gene	18248657	18249353	.	+	.	ID=Manes.13G086134.v8.1_3_3;Name=Manes.13G086134;coverage=0.998;sequence_ID=0.950;valid_ORFs=0;extra_copy_number=3;copy_num_ID=Manes.13G086134.v8.1_3;pseudo=True
chromosomeXII	Liftoff	gene	18318958	18325744	.	+	.	ID=Manes.12G091802.v8.1;Name=Manes.12G091802;ancestorIdentifier=Manes.12G091802.v7.1;coverage=0.999;sequence_ID=0.994;valid_ORFs=1;extra_copy_number=0;copy_num_ID=Manes.12G091802.v8.1_0
chromosomeXII	Liftoff	gene	18340306	18341002	.	+	.	ID=Manes.13G086134.v8.1_1_1;Name=Manes.13G086134;coverage=0.998;sequence_ID=0.950;valid_ORFs=0;extra_copy_number=1;copy_num_ID=Manes.13G086134.v8.1_1;pseudo=True
chromosomeXII	Liftoff	gene	18343732	18344314	.	+	.	ID=Manes.13G099801.v8.1;Name=Manes.13G099801;coverage=0.982;sequence_ID=0.907;valid_ORFs=0;extra_copy_number=0;copy_num_ID=Manes.13G099801.v8.1_0;pseudo=True
chromosomeXII	Liftoff	gene	18481776	18488341	.	+	.	ID=Manes.12G091802.v8.1_1_1;Name=Manes.12G091802;ancestorIdentifier=Manes.12G091802.v7.1;coverage=0.973;sequence_ID=0.967;valid_ORFs=0;extra_copy_number=1;copy_num_ID=Manes.12G091802.v8.1_1;pseudo=True
chromosomeXII	Liftoff	gene	18520186	18520882	.	+	.	ID=Manes.13G086134.v8.1_2_2;Name=Manes.13G086134;coverage=0.998;sequence_ID=0.950;valid_ORFs=0;extra_copy_number=2;copy_num_ID=Manes.13G086134.v8.1_2;pseudo=True
chromosomeXII	Liftoff	gene	18711364	18711872	.	-	.	ID=Manes.10G036329.v8.1_15;Name=Manes.10G036329;coverage=0.992;sequence_ID=0.960;valid_ORFs=0;extra_copy_number=15;copy_num_ID=Manes.10G036329.v8.1_15;pseudo=True
chromosomeXII	Liftoff	gene	18713556	18714500	.	-	.	ID=Manes.12G091951.v8.1;Name=Manes.12G091951;coverage=1.0;sequence_ID=0.998;valid_ORFs=1;extra_copy_number=0;copy_num_ID=Manes.12G091951.v8.1_0
chromosomeXII	Liftoff	gene	18719124	18722587	.	+	.	ID=Manes.12G092100.v8.1;Name=Manes.12G092100;ancestorIdentifier=Manes.12G092100.v7.1;coverage=0.999;sequence_ID=0.989;valid_ORFs=1;extra_copy_number=0;copy_num_ID=Manes.12G092100.v8.1_0
chromosomeXII	Liftoff	gene	18723206	18724441	.	-	.	ID=Manes.12G092200.v8.1;Name=Manes.12G092200;ancestorIdentifier=Manes.12G092200.v7.1;coverage=0.998;sequence_ID=0.991;valid_ORFs=0;extra_copy_number=0;copy_num_ID=Manes.12G092200.v8.1_0;pseudo=True
chromosomeXII	Liftoff	gene	18740141	18741062	.	-	.	ID=Manes.17G015855.v8.1_7_7;Name=Manes.17G015855;coverage=0.992;sequence_ID=0.957;valid_ORFs=1;extra_copy_number=7;copy_num_ID=Manes.17G015855.v8.1_7
chromosomeXII	Liftoff	gene	18791379	18792147	.	-	.	ID=Manes.12G093950.v8.1_23_23;Name=Manes.12G093950;coverage=0.993;sequence_ID=0.957;valid_ORFs=0;extra_copy_number=23;copy_num_ID=Manes.12G093950.v8.1_23;pseudo=True
chromosomeXII	Liftoff	gene	18872288	18878372	.	+	.	ID=Manes.12G092800.v8.1;Name=Manes.12G092800;ancestorIdentifier=Manes.12G092800.v7.1;coverage=1.0;sequence_ID=0.996;valid_ORFs=1;extra_copy_number=0;copy_num_ID=Manes.12G092800.v8.1_0
chromosomeXII	Liftoff	gene	19015209	19019392	.	+	.	ID=Manes.12G092900.v8.1;Name=Manes.12G092900;ancestorIdentifier=Manes.12G092900.v7.1;coverage=1.0;sequence_ID=0.997;valid_ORFs=3;extra_copy_number=0;copy_num_ID=Manes.12G092900.v8.1_0
chromosomeXII	Liftoff	gene	19020145	19020602	.	-	.	ID=Manes.12G093101.v8.1;Name=Manes.12G093101;coverage=1.0;sequence_ID=0.983;valid_ORFs=0;extra_copy_number=0;copy_num_ID=Manes.12G093101.v8.1_0;pseudo=True
chromosomeXII	Liftoff	gene	19028706	19030501	.	-	.	ID=Manes.12G093300.v8.1;Name=Manes.12G093300;ancestorIdentifier=Manes.12G093300.v7.1;coverage=0.994;sequence_ID=0.986;valid_ORFs=1;extra_copy_number=0;copy_num_ID=Manes.12G093300.v8.1_0
chromosomeXII	Liftoff	gene	19131973	19134062	.	+	.	ID=Manes.12G093400.v8.1;Name=Manes.12G093400;ancestorIdentifier=Manes.12G093400.v7.1;coverage=0.998;sequence_ID=0.987;valid_ORFs=2;extra_copy_number=0;copy_num_ID=Manes.12G093400.v8.1_0
chromosomeXII	Liftoff	gene	19148485	19150146	.	-	.	ID=Manes.06G032851.v8.1;Name=Manes.06G032851;coverage=1.0;sequence_ID=0.942;valid_ORFs=0;extra_copy_number=0;copy_num_ID=Manes.06G032851.v8.1_0;pseudo=True
chromosomeXII	Liftoff	gene	19196938	19197409	.	+	.	ID=Manes.04G047509.v8.1_11_11;Name=Manes.04G047509;coverage=0.998;sequence_ID=0.965;valid_ORFs=0;extra_copy_number=11;copy_num_ID=Manes.04G047509.v8.1_11;pseudo=True
chromosomeXII	Liftoff	gene	19210782	19211538	.	+	.	ID=Manes.13G063730.v8.1_2_2;Name=Manes.13G063730;coverage=0.999;sequence_ID=0.996;valid_ORFs=1;extra_copy_number=2;copy_num_ID=Manes.13G063730.v8.1_2
chromosomeXII	Liftoff	gene	19219059	19222137	.	-	.	ID=Manes.12G093600.v8.1;Name=Manes.12G093600;ancestorIdentifier=Manes.12G093600.v7.1;coverage=0.989;sequence_ID=0.972;valid_ORFs=1;extra_copy_number=0;copy_num_ID=Manes.12G093600.v8.1_0
chromosomeXII	Liftoff	gene	19235972	19238451	.	+	.	ID=Manes.12G093700.v8.1;Name=Manes.12G093700;ancestorIdentifier=Manes.12G093700.v7.1;coverage=1.0;sequence_ID=0.994;valid_ORFs=2;extra_copy_number=0;copy_num_ID=Manes.12G093700.v8.1_0
chromosomeXII	Liftoff	gene	19260969	19264607	.	+	.	ID=Manes.12G093800.v8.1;Name=Manes.12G093800;ancestorIdentifier=Manes.12G093800.v7.1;coverage=1.0;sequence_ID=0.999;valid_ORFs=4;extra_copy_number=0;copy_num_ID=Manes.12G093800.v8.1_0
chromosomeXII	Liftoff	gene	19285562	19288965	.	-	.	ID=Manes.12G093900.v8.1;Name=Manes.12G093900;ancestorIdentifier=Manes.12G093900.v7.1;coverage=0.999;sequence_ID=0.990;valid_ORFs=2;extra_copy_number=0;copy_num_ID=Manes.12G093900.v8.1_0
chromosomeXII	Liftoff	gene	19335220	19335636	.	+	.	ID=Manes.18G135166.v8.1_6_6;Name=Manes.18G135166;coverage=0.985;sequence_ID=0.973;valid_ORFs=1;extra_copy_number=6;copy_num_ID=Manes.18G135166.v8.1_6
chromosomeXII	Liftoff	gene	19337338	19338001	.	+	.	ID=Manes.02G208620.v8.1;Name=Manes.02G208620;ancestorIdentifier=Manes.08G014333.v7.1;coverage=0.998;sequence_ID=0.986;valid_ORFs=1;extra_copy_number=0;copy_num_ID=Manes.02G208620.v8.1_0
chromosomeXII	Liftoff	gene	19397849	19400435	.	+	.	ID=Manes.14G158475.v8.1_12_12;Name=Manes.14G158475;coverage=1.0;sequence_ID=0.966;valid_ORFs=1;extra_copy_number=12;copy_num_ID=Manes.14G158475.v8.1_12
chromosomeXII	Liftoff	gene	19430207	19432790	.	-	.	ID=Manes.14G158475.v8.1_10_10;Name=Manes.14G158475;coverage=1.0;sequence_ID=0.969;valid_ORFs=1;extra_copy_number=10;copy_num_ID=Manes.14G158475.v8.1_10
chromosomeXII	Liftoff	gene	19512428	19519767	.	+	.	ID=Manes.12G094000.v8.1;Name=Manes.12G094000;ancestorIdentifier=Manes.12G094000.v7.1;coverage=0.999;sequence_ID=0.992;valid_ORFs=1;extra_copy_number=0;copy_num_ID=Manes.12G094000.v8.1_0
chromosomeXII	Liftoff	gene	19525405	19529614	.	-	.	ID=Manes.12G094100.v8.1;Name=Manes.12G094100;ancestorIdentifier=Manes.12G094100.v7.1;coverage=1.0;sequence_ID=0.994;valid_ORFs=1;extra_copy_number=0;copy_num_ID=Manes.12G094100.v8.1_0
chromosomeXII	Liftoff	gene	19558926	19562342	.	+	.	ID=Manes.12G094200.v8.1;Name=Manes.12G094200;ancestorIdentifier=Manes.12G094200.v7.1;coverage=1.0;sequence_ID=1.0;valid_ORFs=3;extra_copy_number=0;copy_num_ID=Manes.12G094200.v8.1_0
chromosomeXII	Liftoff	gene	19617345	19618621	.	+	.	ID=Manes.06G026501.v8.1_34_34;Name=Manes.06G026501;coverage=0.997;sequence_ID=0.955;valid_ORFs=1;extra_copy_number=34;copy_num_ID=Manes.06G026501.v8.1_34
chromosomeXII	Liftoff	gene	19629107	19629877	.	-	.	ID=Manes.12G094300.v8.1;Name=Manes.12G094300;ancestorIdentifier=Manes.12G094300.v7.1;coverage=1.0;sequence_ID=1.0;valid_ORFs=1;extra_copy_number=0;copy_num_ID=Manes.12G094300.v8.1_0
chromosomeXII	Liftoff	gene	19795645	19796191	.	+	.	ID=Manes.14G147150.v8.1_23_23;Name=Manes.14G147150;coverage=1.0;sequence_ID=0.957;valid_ORFs=0;extra_copy_number=23;copy_num_ID=Manes.14G147150.v8.1_23;pseudo=True
chromosomeXII	Liftoff	gene	19804867	19806227	.	+	.	ID=Manes.06G038551.v8.1_18_18;Name=Manes.06G038551;coverage=1.0;sequence_ID=0.983;valid_ORFs=0;extra_copy_number=18;copy_num_ID=Manes.06G038551.v8.1_18;pseudo=True
chromosomeXII	Liftoff	gene	19807550	19808305	.	+	.	ID=Manes.06G038601.v8.1_1_1;Name=Manes.06G038601;coverage=1.0;sequence_ID=0.981;valid_ORFs=1;extra_copy_number=1;copy_num_ID=Manes.06G038601.v8.1_1
chromosomeXII	Liftoff	gene	19870749	19871732	.	+	.	ID=Manes.01G049480.v8.1_27_27;Name=Manes.01G049480;coverage=1.0;sequence_ID=0.983;valid_ORFs=0;extra_copy_number=27;copy_num_ID=Manes.01G049480.v8.1_27;pseudo=True
chromosomeXII	Liftoff	gene	19893879	19912114	.	-	.	ID=Manes.12G094400.v8.1;Name=Manes.12G094400;ancestorIdentifier=Manes.12G094400.v7.1;coverage=1.0;sequence_ID=1.0;valid_ORFs=1;extra_copy_number=0;copy_num_ID=Manes.12G094400.v8.1_0
chromosomeXII	Liftoff	gene	19932358	19934226	.	-	.	ID=Manes.12G094466.v8.1;Name=Manes.12G094466;coverage=1.0;sequence_ID=1.0;valid_ORFs=1;extra_copy_number=0;copy_num_ID=Manes.12G094466.v8.1_0
chromosomeXII	Liftoff	gene	19954530	19955717	.	-	.	ID=Manes.12G094532.v8.1_1_1;Name=Manes.12G094532;coverage=1.0;sequence_ID=0.980;valid_ORFs=1;extra_copy_number=1;copy_num_ID=Manes.12G094532.v8.1_1
chromosomeXII	Liftoff	gene	19959264	19960450	.	-	.	ID=Manes.12G094532.v8.1;Name=Manes.12G094532;coverage=1.0;sequence_ID=1.0;valid_ORFs=1;extra_copy_number=0;copy_num_ID=Manes.12G094532.v8.1_0
chromosomeXII	Liftoff	gene	20057535	20057936	.	+	.	ID=Manes.03G069116.v8.1_27_27;Name=Manes.03G069116;coverage=1.0;sequence_ID=0.970;valid_ORFs=0;extra_copy_number=27;copy_num_ID=Manes.03G069116.v8.1_27;pseudo=True
chromosomeXII	Liftoff	gene	20058078	20058398	.	+	.	ID=Manes.18G145866.v8.1_3;Name=Manes.18G145866;coverage=1.0;sequence_ID=0.961;valid_ORFs=0;extra_copy_number=3;copy_num_ID=Manes.18G145866.v8.1_3;pseudo=True
chromosomeXII	Liftoff	gene	20060212	20060968	.	+	.	ID=Manes.06G038601.v8.1_41_41;Name=Manes.06G038601;coverage=0.998;sequence_ID=0.969;valid_ORFs=0;extra_copy_number=41;copy_num_ID=Manes.06G038601.v8.1_41;pseudo=True
chromosomeXII	Liftoff	gene	20153334	20154325	.	+	.	ID=Manes.18G104850.v8.1_2_2;Name=Manes.18G104850;coverage=0.964;sequence_ID=0.950;valid_ORFs=0;extra_copy_number=2;copy_num_ID=Manes.18G104850.v8.1_2;pseudo=True
chromosomeXII	Liftoff	gene	20178474	20183972	.	+	.	ID=Manes.12G094600.v8.1;Name=Manes.12G094600;ancestorIdentifier=Manes.12G094600.v7.1;coverage=1.0;sequence_ID=1.0;valid_ORFs=1;extra_copy_number=0;copy_num_ID=Manes.12G094600.v8.1_0
chromosomeXII	Liftoff	gene	20203417	20203995	.	-	.	ID=Manes.12G094602.v8.1;Name=Manes.12G094602;coverage=1.0;sequence_ID=1.0;valid_ORFs=1;extra_copy_number=0;copy_num_ID=Manes.12G094602.v8.1_0
chromosomeXII	Liftoff	gene	20204103	20204990	.	+	.	ID=Manes.12G094601.v8.1;Name=Manes.12G094601;ancestorIdentifier=Manes.12G094601.v7.1;coverage=1.0;sequence_ID=1.0;valid_ORFs=1;extra_copy_number=0;copy_num_ID=Manes.12G094601.v8.1_0
chromosomeXII	Liftoff	gene	20273487	20275937	.	+	.	ID=Manes.12G095501.v8.1;Name=Manes.12G095501;coverage=1.0;sequence_ID=1.0;valid_ORFs=1;extra_copy_number=0;copy_num_ID=Manes.12G095501.v8.1_0
chromosomeXII	Liftoff	gene	20299136	20304301	.	+	.	ID=Manes.12G096400.v8.1;Name=Manes.12G096400;ancestorIdentifier=Manes.12G096400.v7.1;coverage=1.0;sequence_ID=0.999;valid_ORFs=1;extra_copy_number=0;copy_num_ID=Manes.12G096400.v8.1_0
chromosomeXII	Liftoff	gene	20306733	20308500	.	-	.	ID=Manes.12G096300.v8.1;Name=Manes.12G096300;ancestorIdentifier=Manes.12G096300.v7.1;coverage=1.0;sequence_ID=1.0;valid_ORFs=1;extra_copy_number=0;copy_num_ID=Manes.12G096300.v8.1_0
chromosomeXII	Liftoff	gene	20483959	20485483	.	+	.	ID=Manes.07G072514.v8.1_2_2;Name=Manes.07G072514;coverage=1.0;sequence_ID=0.988;valid_ORFs=1;extra_copy_number=2;copy_num_ID=Manes.07G072514.v8.1_2
chromosomeXII	Liftoff	gene	20511957	20512464	.	+	.	ID=Manes.16G052170.v8.1_2_2;Name=Manes.16G052170;coverage=1.0;sequence_ID=0.990;valid_ORFs=1;extra_copy_number=2;copy_num_ID=Manes.16G052170.v8.1_2
chromosomeXII	Liftoff	gene	20607859	20609640	.	+	.	ID=Manes.12G096000.v8.1;Name=Manes.12G096000;ancestorIdentifier=Manes.12G096000.v7.1;coverage=1.0;sequence_ID=1.0;valid_ORFs=1;extra_copy_number=0;copy_num_ID=Manes.12G096000.v8.1_0
chromosomeXII	Liftoff	gene	20632614	20633687	.	+	.	ID=Manes.05G137052.v8.1_15_15;Name=Manes.05G137052;coverage=1.0;sequence_ID=0.971;valid_ORFs=0;extra_copy_number=15;copy_num_ID=Manes.05G137052.v8.1_15;pseudo=True
chromosomeXII	Liftoff	gene	20797925	20805097	.	-	.	ID=Manes.12G095900.v8.1;Name=Manes.12G095900;ancestorIdentifier=Manes.12G095900.v7.1;coverage=1.0;sequence_ID=1.0;valid_ORFs=1;extra_copy_number=0;copy_num_ID=Manes.12G095900.v8.1_0
chromosomeXII	Liftoff	gene	21025341	21025848	.	+	.	ID=Manes.16G052170.v8.1_14_14;Name=Manes.16G052170;coverage=1.0;sequence_ID=0.987;valid_ORFs=1;extra_copy_number=14;copy_num_ID=Manes.16G052170.v8.1_14
chromosomeXII	Liftoff	gene	21034834	21038259	.	-	.	ID=Manes.12G095701.v8.1;Name=Manes.12G095701;ancestorIdentifier=Manes.12G095701.v7.1;coverage=1.0;sequence_ID=1.0;valid_ORFs=1;extra_copy_number=0;copy_num_ID=Manes.12G095701.v8.1_0
chromosomeXII	Liftoff	gene	21063940	21065144	.	+	.	ID=Manes.18G122902.v8.1_19_19;Name=Manes.18G122902;coverage=1.0;sequence_ID=0.955;valid_ORFs=0;extra_copy_number=19;copy_num_ID=Manes.18G122902.v8.1_19;pseudo=True
chromosomeXII	Liftoff	gene	21086729	21090094	.	-	.	ID=Manes.12G095700.v8.1;Name=Manes.12G095700;ancestorIdentifier=Manes.12G095700.v7.1;coverage=1.0;sequence_ID=1.0;valid_ORFs=1;extra_copy_number=0;copy_num_ID=Manes.12G095700.v8.1_0
chromosomeXII	Liftoff	gene	21182102	21182567	.	+	.	ID=Manes.06G033824.v8.1_4_4;Name=Manes.06G033824;coverage=1.0;sequence_ID=0.979;valid_ORFs=0;extra_copy_number=4;copy_num_ID=Manes.06G033824.v8.1_4;pseudo=True
chromosomeXII	Liftoff	gene	21201874	21205209	.	+	.	ID=Manes.12G095500.v8.1;Name=Manes.12G095500;ancestorIdentifier=Manes.12G095500.v7.1;coverage=1.0;sequence_ID=1.0;valid_ORFs=1;extra_copy_number=0;copy_num_ID=Manes.12G095500.v8.1_0
chromosomeXII	Liftoff	gene	21261287	21262338	.	-	.	ID=Manes.07G081133.v8.1_2_2;Name=Manes.07G081133;coverage=0.999;sequence_ID=0.976;valid_ORFs=0;extra_copy_number=2;copy_num_ID=Manes.07G081133.v8.1_2;pseudo=True
chromosomeXII	Liftoff	gene	21283334	21283807	.	-	.	ID=Manes.08G100380.v8.1_1_1;Name=Manes.08G100380;coverage=1.0;sequence_ID=0.978;valid_ORFs=1;extra_copy_number=1;copy_num_ID=Manes.08G100380.v8.1_1
chromosomeXII	Liftoff	gene	21300395	21304108	.	+	.	ID=Manes.12G095400.v8.1;Name=Manes.12G095400;ancestorIdentifier=Manes.12G095400.v7.1;coverage=1.0;sequence_ID=1.0;valid_ORFs=1;extra_copy_number=0;copy_num_ID=Manes.12G095400.v8.1_0
chromosomeXII	Liftoff	gene	21405955	21407634	.	-	.	ID=Manes.12G095300.v8.1;Name=Manes.12G095300;ancestorIdentifier=Manes.12G095300.v7.1;coverage=1.0;sequence_ID=0.999;valid_ORFs=1;extra_copy_number=0;copy_num_ID=Manes.12G095300.v8.1_0
chromosomeXII	Liftoff	gene	21432156	21432937	.	+	.	ID=Manes.12G095201.v8.1;Name=Manes.12G095201;ancestorIdentifier=Manes.12G095201.v7.1;coverage=1.0;sequence_ID=1.0;valid_ORFs=1;extra_copy_number=0;copy_num_ID=Manes.12G095201.v8.1_0
chromosomeXII	Liftoff	gene	21460150	21465695	.	-	.	ID=Manes.18G139308.v8.1_8_8;Name=Manes.18G139308;coverage=0.986;sequence_ID=0.979;valid_ORFs=0;extra_copy_number=8;copy_num_ID=Manes.18G139308.v8.1_8;pseudo=True
chromosomeXII	Liftoff	gene	21475203	21479637	.	+	.	ID=Manes.12G095200.v8.1;Name=Manes.12G095200;ancestorIdentifier=Manes.12G095200.v7.1;coverage=1.0;sequence_ID=0.999;valid_ORFs=2;extra_copy_number=0;copy_num_ID=Manes.12G095200.v8.1_0
chromosomeXII	Liftoff	gene	21502675	21505476	.	-	.	ID=Manes.12G095000.v8.1;Name=Manes.12G095000;ancestorIdentifier=Manes.12G095000.v7.1;coverage=1.0;sequence_ID=1.0;valid_ORFs=1;extra_copy_number=0;copy_num_ID=Manes.12G095000.v8.1_0
chromosomeXII	Liftoff	gene	21566238	21567311	.	+	.	ID=Manes.05G137052.v8.1_7_7;Name=Manes.05G137052;coverage=1.0;sequence_ID=0.980;valid_ORFs=0;extra_copy_number=7;copy_num_ID=Manes.05G137052.v8.1_7;pseudo=True
chromosomeXII	Liftoff	gene	21605627	21605914	.	+	.	ID=Manes.12G094900.v8.1;Name=Manes.12G094900;ancestorIdentifier=Manes.12G094900.v7.1;coverage=1.0;sequence_ID=1.0;valid_ORFs=1;extra_copy_number=0;copy_num_ID=Manes.12G094900.v8.1_0
chromosomeXII	Liftoff	gene	21610167	21610547	.	-	.	ID=Manes.12G095767.v8.1;Name=Manes.12G095767;coverage=1.0;sequence_ID=1.0;valid_ORFs=1;extra_copy_number=0;copy_num_ID=Manes.12G095767.v8.1_0
chromosomeXII	Liftoff	gene	21735583	21736791	.	-	.	ID=Manes.18G122902.v8.1_8_8;Name=Manes.18G122902;coverage=1.0;sequence_ID=0.952;valid_ORFs=1;extra_copy_number=8;copy_num_ID=Manes.18G122902.v8.1_8
chromosomeXII	Liftoff	gene	21785156	21786316	.	+	.	ID=Manes.12G096634.v8.1;Name=Manes.12G096634;coverage=1.0;sequence_ID=0.999;valid_ORFs=1;extra_copy_number=0;copy_num_ID=Manes.12G096634.v8.1_0
chromosomeXII	Liftoff	gene	21806427	21811908	.	+	.	ID=Manes.12G094800.v8.1;Name=Manes.12G094800;ancestorIdentifier=Manes.12G094800.v7.1;coverage=1.0;sequence_ID=1.0;valid_ORFs=1;extra_copy_number=0;copy_num_ID=Manes.12G094800.v8.1_0
chromosomeXII	Liftoff	gene	21812225	21816445	.	-	.	ID=Manes.12G094700.v8.1;Name=Manes.12G094700;ancestorIdentifier=Manes.12G094700.v7.1;coverage=1.0;sequence_ID=1.0;valid_ORFs=2;extra_copy_number=0;copy_num_ID=Manes.12G094700.v8.1_0
chromosomeXII	Liftoff	gene	21837705	21838918	.	+	.	ID=Manes.18G122902.v8.1_14_14;Name=Manes.18G122902;coverage=1.0;sequence_ID=0.952;valid_ORFs=0;extra_copy_number=14;copy_num_ID=Manes.18G122902.v8.1_14;pseudo=True
chromosomeXII	Liftoff	gene	21908432	21908959	.	+	.	ID=Manes.15G177016.v8.1_24_24;Name=Manes.15G177016;coverage=1.0;sequence_ID=0.975;valid_ORFs=0;extra_copy_number=24;copy_num_ID=Manes.15G177016.v8.1_24;pseudo=True
chromosomeXII	Liftoff	gene	22064821	22065826	.	+	.	ID=Manes.16G054725.v8.1_10_10;Name=Manes.16G054725;coverage=1.0;sequence_ID=0.951;valid_ORFs=0;extra_copy_number=10;copy_num_ID=Manes.16G054725.v8.1_10;pseudo=True
chromosomeXII	Liftoff	gene	22139752	22140210	.	+	.	ID=Manes.12G089476.v8.1_41_41;Name=Manes.12G089476;coverage=0.969;sequence_ID=0.952;valid_ORFs=1;extra_copy_number=41;copy_num_ID=Manes.12G089476.v8.1_41
chromosomeXII	Liftoff	gene	22146591	22147049	.	+	.	ID=Manes.12G089476.v8.1_40_40;Name=Manes.12G089476;coverage=0.969;sequence_ID=0.952;valid_ORFs=1;extra_copy_number=40;copy_num_ID=Manes.12G089476.v8.1_40
chromosomeXII	Liftoff	gene	22335900	22342404	.	-	.	ID=Manes.12G097501.v8.1;Name=Manes.12G097501;ancestorIdentifier=Manes.12G097501.v7.1;coverage=1.0;sequence_ID=1.0;valid_ORFs=1;extra_copy_number=0;copy_num_ID=Manes.12G097501.v8.1_0
chromosomeXII	Liftoff	gene	22459978	22462956	.	-	.	ID=Manes.12G097500.v8.1;Name=Manes.12G097500;ancestorIdentifier=Manes.12G097500.v7.1;coverage=1.0;sequence_ID=1.0;valid_ORFs=2;extra_copy_number=0;copy_num_ID=Manes.12G097500.v8.1_0
chromosomeXII	Liftoff	gene	22472877	22474878	.	-	.	ID=Manes.12G097400.v8.1;Name=Manes.12G097400;ancestorIdentifier=Manes.12G097400.v7.1;coverage=1.0;sequence_ID=1.0;valid_ORFs=1;extra_copy_number=0;copy_num_ID=Manes.12G097400.v8.1_0
chromosomeXII	Liftoff	gene	22637213	22642066	.	+	.	ID=Manes.12G097300.v8.1;Name=Manes.12G097300;ancestorIdentifier=Manes.12G097300.v7.1;coverage=1.0;sequence_ID=0.999;valid_ORFs=1;extra_copy_number=0;copy_num_ID=Manes.12G097300.v8.1_0
chromosomeXII	Liftoff	gene	22646769	22650836	.	+	.	ID=Manes.12G097820.v8.1;Name=Manes.12G097820;coverage=1.0;sequence_ID=1.0;valid_ORFs=1;extra_copy_number=0;copy_num_ID=Manes.12G097820.v8.1_0
chromosomeXII	Liftoff	gene	22722417	22723058	.	+	.	ID=Manes.12G097720.v8.1;Name=Manes.12G097720;coverage=1.0;sequence_ID=1.0;valid_ORFs=1;extra_copy_number=0;copy_num_ID=Manes.12G097720.v8.1_0
chromosomeXII	Liftoff	gene	22772602	22773139	.	+	.	ID=Manes.12G098240.v8.1;Name=Manes.12G098240;coverage=1.0;sequence_ID=1.0;valid_ORFs=1;extra_copy_number=0;copy_num_ID=Manes.12G098240.v8.1_0
chromosomeXII	Liftoff	gene	22788983	22791186	.	+	.	ID=Manes.12G097102.v8.1;Name=Manes.12G097102;ancestorIdentifier=Manes.12G097102.v7.1;coverage=1.0;sequence_ID=0.996;valid_ORFs=1;extra_copy_number=0;copy_num_ID=Manes.12G097102.v8.1_0
chromosomeXII	Liftoff	gene	22825048	22827935	.	+	.	ID=Manes.12G097100.v8.1;Name=Manes.12G097100;ancestorIdentifier=Manes.12G097100.v7.1;coverage=1.0;sequence_ID=0.999;valid_ORFs=1;extra_copy_number=0;copy_num_ID=Manes.12G097100.v8.1_0
chromosomeXII	Liftoff	gene	22887929	22888588	.	+	.	ID=Manes.S032016.v8.1_11_11;Name=Manes.S032016;coverage=1.0;sequence_ID=0.975;valid_ORFs=1;extra_copy_number=11;copy_num_ID=Manes.S032016.v8.1_11
chromosomeXII	Liftoff	gene	22953273	22954138	.	+	.	ID=Manes.12G097620.v8.1;Name=Manes.12G097620;coverage=1.0;sequence_ID=1.0;valid_ORFs=1;extra_copy_number=0;copy_num_ID=Manes.12G097620.v8.1_0
chromosomeXII	Liftoff	gene	23081447	23082570	.	-	.	ID=Manes.12G098140.v8.1;Name=Manes.12G098140;coverage=1.0;sequence_ID=0.998;valid_ORFs=1;extra_copy_number=0;copy_num_ID=Manes.12G098140.v8.1_0
chromosomeXII	Liftoff	gene	23102414	23102827	.	+	.	ID=Manes.14G166220.v8.1_10_10;Name=Manes.14G166220;coverage=1.0;sequence_ID=0.950;valid_ORFs=0;extra_copy_number=10;copy_num_ID=Manes.14G166220.v8.1_10;pseudo=True
chromosomeXII	Liftoff	gene	23103259	23104691	.	+	.	ID=Manes.09G025663.v8.1_6_6;Name=Manes.09G025663;coverage=1.0;sequence_ID=0.994;valid_ORFs=1;extra_copy_number=6;copy_num_ID=Manes.09G025663.v8.1_6
chromosomeXII	Liftoff	gene	23106556	23107440	.	+	.	ID=Manes.18G147001.v8.1_50_50;Name=Manes.18G147001;coverage=0.996;sequence_ID=0.980;valid_ORFs=1;extra_copy_number=50;copy_num_ID=Manes.18G147001.v8.1_50
chromosomeXII	Liftoff	gene	23119085	23120064	.	+	.	ID=Manes.12G097000.v8.1;Name=Manes.12G097000;ancestorIdentifier=Manes.12G097000.v7.1;coverage=1.0;sequence_ID=1.0;valid_ORFs=1;extra_copy_number=0;copy_num_ID=Manes.12G097000.v8.1_0
chromosomeXII	Liftoff	gene	23196097	23196613	.	+	.	ID=Manes.12G097520.v8.1;Name=Manes.12G097520;coverage=1.0;sequence_ID=1.0;valid_ORFs=1;extra_copy_number=0;copy_num_ID=Manes.12G097520.v8.1_0
chromosomeXII	Liftoff	gene	23204870	23205837	.	+	.	ID=Manes.12G096900.v8.1;Name=Manes.12G096900;ancestorIdentifier=Manes.12G096900.v7.1;coverage=1.0;sequence_ID=1.0;valid_ORFs=1;extra_copy_number=0;copy_num_ID=Manes.12G096900.v8.1_0
chromosomeXII	Liftoff	gene	23207907	23209471	.	-	.	ID=Manes.12G096800.v8.1;Name=Manes.12G096800;ancestorIdentifier=Manes.12G096800.v7.1;coverage=1.0;sequence_ID=1.0;valid_ORFs=1;extra_copy_number=0;copy_num_ID=Manes.12G096800.v8.1_0
chromosomeXII	Liftoff	gene	23278974	23279357	.	-	.	ID=Manes.09G078408.v8.1_20_20;Name=Manes.09G078408;coverage=1.0;sequence_ID=0.963;valid_ORFs=0;extra_copy_number=20;copy_num_ID=Manes.09G078408.v8.1_20;pseudo=True
chromosomeXII	Liftoff	gene	23344649	23350333	.	-	.	ID=Manes.12G096700.v8.1;Name=Manes.12G096700;ancestorIdentifier=Manes.12G096700.v7.1;coverage=1.0;sequence_ID=0.999;valid_ORFs=5;extra_copy_number=0;copy_num_ID=Manes.12G096700.v8.1_0
chromosomeXII	Liftoff	gene	23357668	23360043	.	+	.	ID=Manes.12G096601.v8.1;Name=Manes.12G096601;ancestorIdentifier=Manes.12G096601.v7.1;coverage=1.0;sequence_ID=1.0;valid_ORFs=1;extra_copy_number=0;copy_num_ID=Manes.12G096601.v8.1_0
chromosomeXII	Liftoff	gene	23372980	23373864	.	-	.	ID=Manes.18G147001.v8.1_18_18;Name=Manes.18G147001;coverage=0.996;sequence_ID=0.984;valid_ORFs=1;extra_copy_number=18;copy_num_ID=Manes.18G147001.v8.1_18
chromosomeXII	Liftoff	gene	23375729	23377161	.	-	.	ID=Manes.09G025663.v8.1_1_1;Name=Manes.09G025663;coverage=1.0;sequence_ID=0.994;valid_ORFs=1;extra_copy_number=1;copy_num_ID=Manes.09G025663.v8.1_1
chromosomeXII	Liftoff	gene	23377593	23378006	.	-	.	ID=Manes.14G166220.v8.1_14_14;Name=Manes.14G166220;coverage=1.0;sequence_ID=0.950;valid_ORFs=0;extra_copy_number=14;copy_num_ID=Manes.14G166220.v8.1_14;pseudo=True
chromosomeXII	Liftoff	gene	23414245	23414779	.	-	.	ID=Manes.13G081075.v8.1_40_40;Name=Manes.13G081075;coverage=1.0;sequence_ID=0.961;valid_ORFs=1;extra_copy_number=40;copy_num_ID=Manes.13G081075.v8.1_40
chromosomeXII	Liftoff	gene	23492958	23493423	.	+	.	ID=Manes.08G071044.v8.1;Name=Manes.08G071044;coverage=1.0;sequence_ID=0.914;valid_ORFs=0;extra_copy_number=0;copy_num_ID=Manes.08G071044.v8.1_0;pseudo=True
chromosomeXII	Liftoff	gene	23498740	23499067	.	-	.	ID=Manes.08G069850.v8.1_30_30;Name=Manes.08G069850;coverage=1.0;sequence_ID=0.975;valid_ORFs=0;extra_copy_number=30;copy_num_ID=Manes.08G069850.v8.1_30;pseudo=True
chromosomeXII	Liftoff	gene	23518846	23520104	.	-	.	ID=Manes.12G096600.v8.1;Name=Manes.12G096600;ancestorIdentifier=Manes.12G096600.v7.1;coverage=1.0;sequence_ID=1.0;valid_ORFs=1;extra_copy_number=0;copy_num_ID=Manes.12G096600.v8.1_0
chromosomeXII	Liftoff	gene	23534917	23541685	.	-	.	ID=Manes.12G096500.v8.1;Name=Manes.12G096500;ancestorIdentifier=Manes.12G096500.v7.1;coverage=1.0;sequence_ID=0.999;valid_ORFs=1;extra_copy_number=0;copy_num_ID=Manes.12G096500.v8.1_0
chromosomeXII	Liftoff	gene	23679667	23680076	.	-	.	ID=Manes.17G035396.v8.1_10_10;Name=Manes.17G035396;coverage=1.0;sequence_ID=0.963;valid_ORFs=0;extra_copy_number=10;copy_num_ID=Manes.17G035396.v8.1_10;pseudo=True
chromosomeXII	Liftoff	gene	23733384	23734526	.	+	.	ID=Manes.01G049525.v8.1_26_26;Name=Manes.01G049525;coverage=1.0;sequence_ID=0.984;valid_ORFs=0;extra_copy_number=26;copy_num_ID=Manes.01G049525.v8.1_26;pseudo=True
chromosomeXII	Liftoff	gene	23737200	23738075	.	-	.	ID=Manes.07G085550.v8.1_11_11;Name=Manes.07G085550;coverage=1.0;sequence_ID=0.988;valid_ORFs=0;extra_copy_number=11;copy_num_ID=Manes.07G085550.v8.1_11;pseudo=True
chromosomeXII	Liftoff	gene	23837048	23837515	.	-	.	ID=Manes.12G097020.v8.1;Name=Manes.12G097020;coverage=1.0;sequence_ID=1.0;valid_ORFs=0;extra_copy_number=0;copy_num_ID=Manes.12G097020.v8.1_0;pseudo=True
chromosomeXII	Liftoff	gene	23841281	23842196	.	+	.	ID=Manes.12G097540.v8.1;Name=Manes.12G097540;coverage=1.0;sequence_ID=0.999;valid_ORFs=1;extra_copy_number=0;copy_num_ID=Manes.12G097540.v8.1_0
chromosomeXII	Liftoff	gene	23843857	23845538	.	+	.	ID=Manes.11G099901.v8.1;Name=Manes.11G099901;ancestorIdentifier=Manes.11G099901.v7.1;coverage=0.974;sequence_ID=0.949;valid_ORFs=0;extra_copy_number=0;copy_num_ID=Manes.11G099901.v8.1_0;pseudo=True
chromosomeXII	Liftoff	gene	23918668	23919037	.	-	.	ID=Manes.15G132550.v8.1_7_7;Name=Manes.15G132550;coverage=1.0;sequence_ID=0.972;valid_ORFs=1;extra_copy_number=7;copy_num_ID=Manes.15G132550.v8.1_7
chromosomeXII	Liftoff	gene	23947664	23948806	.	-	.	ID=Manes.01G049525.v8.1_11_11;Name=Manes.01G049525;coverage=1.0;sequence_ID=0.991;valid_ORFs=1;extra_copy_number=11;copy_num_ID=Manes.01G049525.v8.1_11
chromosomeXII	Liftoff	gene	23983834	23984196	.	+	.	ID=Manes.16G069201.v8.1_7;Name=Manes.16G069201;coverage=1.0;sequence_ID=0.958;valid_ORFs=0;extra_copy_number=7;copy_num_ID=Manes.16G069201.v8.1_7;pseudo=True
chromosomeXII	Liftoff	gene	24008956	24010503	.	+	.	ID=Manes.02G221966.v8.1_3_3;Name=Manes.02G221966;coverage=0.999;sequence_ID=0.974;valid_ORFs=0;extra_copy_number=3;copy_num_ID=Manes.02G221966.v8.1_3;pseudo=True
chromosomeXII	Liftoff	gene	24016506	24016995	.	-	.	ID=Manes.17G023147.v8.1_14_14;Name=Manes.17G023147;coverage=1.0;sequence_ID=0.970;valid_ORFs=0;extra_copy_number=14;copy_num_ID=Manes.17G023147.v8.1_14;pseudo=True
chromosomeXII	Liftoff	gene	24031499	24032837	.	+	.	ID=Manes.12G098060.v8.1;Name=Manes.12G098060;coverage=1.0;sequence_ID=1.0;valid_ORFs=1;extra_copy_number=0;copy_num_ID=Manes.12G098060.v8.1_0
chromosomeXII	Liftoff	gene	24032838	24033709	.	-	.	ID=Manes.12G102500.v8.1;Name=Manes.12G102500;ancestorIdentifier=Manes.12G102500.v7.1;coverage=1.0;sequence_ID=1.0;valid_ORFs=1;extra_copy_number=0;copy_num_ID=Manes.12G102500.v8.1_0
chromosomeXII	Liftoff	gene	24041832	24062316	.	+	.	ID=Manes.12G102533.v8.1;Name=Manes.12G102533;coverage=1.0;sequence_ID=1.0;valid_ORFs=1;extra_copy_number=0;copy_num_ID=Manes.12G102533.v8.1_0
chromosomeXII	Liftoff	gene	24115549	24134113	.	+	.	ID=Manes.12G102566.v8.1;Name=Manes.12G102566;coverage=1.0;sequence_ID=1.0;valid_ORFs=0;extra_copy_number=0;copy_num_ID=Manes.12G102566.v8.1_0;pseudo=True
chromosomeXII	Liftoff	gene	24123682	24126274	.	-	.	ID=Manes.14G158475.v8.1_9_9;Name=Manes.14G158475;coverage=1.0;sequence_ID=0.961;valid_ORFs=1;extra_copy_number=9;copy_num_ID=Manes.14G158475.v8.1_9
chromosomeXII	Liftoff	gene	24155547	24156530	.	+	.	ID=Manes.01G049480.v8.1_13_13;Name=Manes.01G049480;coverage=1.0;sequence_ID=0.984;valid_ORFs=0;extra_copy_number=13;copy_num_ID=Manes.01G049480.v8.1_13;pseudo=True
chromosomeXII	Liftoff	gene	24189065	24195745	.	+	.	ID=Manes.12G102600.v8.1;Name=Manes.12G102600;ancestorIdentifier=Manes.12G102600.v7.1;coverage=1.0;sequence_ID=1.0;valid_ORFs=12;extra_copy_number=0;copy_num_ID=Manes.12G102600.v8.1_0
chromosomeXII	Liftoff	gene	24427778	24430553	.	-	.	ID=Manes.12G102700.v8.1;Name=Manes.12G102700;ancestorIdentifier=Manes.12G102700.v7.1;coverage=1.0;sequence_ID=1.0;valid_ORFs=1;extra_copy_number=0;copy_num_ID=Manes.12G102700.v8.1_0
chromosomeXII	Liftoff	gene	24458378	24458856	.	-	.	ID=Manes.12G089476.v8.1;Name=Manes.12G089476;coverage=1.0;sequence_ID=0.989;valid_ORFs=1;extra_copy_number=0;copy_num_ID=Manes.12G089476.v8.1_0
chromosomeXII	Liftoff	gene	24517535	24517918	.	+	.	ID=Manes.10G020215.v8.1_29_29;Name=Manes.10G020215;coverage=1.0;sequence_ID=0.982;valid_ORFs=1;extra_copy_number=29;copy_num_ID=Manes.10G020215.v8.1_29
chromosomeXII	Liftoff	gene	24664420	24664873	.	+	.	ID=Manes.16G044551.v8.1_7_7;Name=Manes.16G044551;coverage=0.998;sequence_ID=0.993;valid_ORFs=1;extra_copy_number=7;copy_num_ID=Manes.16G044551.v8.1_7
chromosomeXII	Liftoff	gene	24672631	24673584	.	-	.	ID=Manes.16G044501.v8.1_11_11;Name=Manes.16G044501;coverage=1.0;sequence_ID=0.990;valid_ORFs=0;extra_copy_number=11;copy_num_ID=Manes.16G044501.v8.1_11;pseudo=True
chromosomeXII	Liftoff	gene	24673941	24674395	.	+	.	ID=Manes.16G044551.v8.1_5_5;Name=Manes.16G044551;coverage=1.0;sequence_ID=0.991;valid_ORFs=1;extra_copy_number=5;copy_num_ID=Manes.16G044551.v8.1_5
chromosomeXII	Liftoff	gene	24687187	24687523	.	-	.	ID=Manes.10G110880.v8.1_12_12;Name=Manes.10G110880;coverage=0.990;sequence_ID=0.95;valid_ORFs=0;extra_copy_number=12;copy_num_ID=Manes.10G110880.v8.1_12;pseudo=True
chromosomeXII	Liftoff	gene	24763847	24764755	.	-	.	ID=Manes.12G099300.v8.1;Name=Manes.12G099300;ancestorIdentifier=Manes.12G099300.v7.1;coverage=1.0;sequence_ID=1.0;valid_ORFs=1;extra_copy_number=0;copy_num_ID=Manes.12G099300.v8.1_0
chromosomeXII	Liftoff	gene	24819613	24826014	.	+	.	ID=Manes.12G099200.v8.1;Name=Manes.12G099200;ancestorIdentifier=Manes.12G099200.v7.1;coverage=1.0;sequence_ID=1.0;valid_ORFs=1;extra_copy_number=0;copy_num_ID=Manes.12G099200.v8.1_0
chromosomeXII	Liftoff	gene	24828915	24831023	.	-	.	ID=Manes.12G099100.v8.1;Name=Manes.12G099100;ancestorIdentifier=Manes.12G099100.v7.1;coverage=1.0;sequence_ID=1.0;valid_ORFs=2;extra_copy_number=0;copy_num_ID=Manes.12G099100.v8.1_0
chromosomeXII	Liftoff	gene	24860649	24861775	.	+	.	ID=Manes.12G098902.v8.1;Name=Manes.12G098902;ancestorIdentifier=Manes.12G098902.v7.1;coverage=1.0;sequence_ID=1.0;valid_ORFs=1;extra_copy_number=0;copy_num_ID=Manes.12G098902.v8.1_0
chromosomeXII	Liftoff	gene	24896484	24896972	.	+	.	ID=Manes.12G099451.v8.1;Name=Manes.12G099451;coverage=1.0;sequence_ID=1.0;valid_ORFs=1;extra_copy_number=0;copy_num_ID=Manes.12G099451.v8.1_0
chromosomeXII	Liftoff	gene	24929747	24931724	.	+	.	ID=Manes.12G098900.v8.1;Name=Manes.12G098900;ancestorIdentifier=Manes.12G098900.v7.1;coverage=1.0;sequence_ID=0.999;valid_ORFs=1;extra_copy_number=0;copy_num_ID=Manes.12G098900.v8.1_0
chromosomeXII	Liftoff	gene	25071859	25074375	.	-	.	ID=Manes.12G098800.v8.1;Name=Manes.12G098800;ancestorIdentifier=Manes.12G098800.v7.1;coverage=1.0;sequence_ID=1.0;valid_ORFs=1;extra_copy_number=0;copy_num_ID=Manes.12G098800.v8.1_0
chromosomeXII	Liftoff	gene	25165980	25168880	.	-	.	ID=Manes.12G098700.v8.1;Name=Manes.12G098700;ancestorIdentifier=Manes.12G098700.v7.1;coverage=1.0;sequence_ID=1.0;valid_ORFs=2;extra_copy_number=0;copy_num_ID=Manes.12G098700.v8.1_0
chromosomeXII	Liftoff	gene	25191592	25192969	.	-	.	ID=Manes.08G061375.v8.1_9_9;Name=Manes.08G061375;coverage=1.0;sequence_ID=0.982;valid_ORFs=0;extra_copy_number=9;copy_num_ID=Manes.08G061375.v8.1_9;pseudo=True
chromosomeXII	Liftoff	gene	25198118	25198651	.	+	.	ID=Manes.13G081075.v8.1_28_28;Name=Manes.13G081075;coverage=0.998;sequence_ID=0.977;valid_ORFs=1;extra_copy_number=28;copy_num_ID=Manes.13G081075.v8.1_28
chromosomeXII	Liftoff	gene	25198465	25199861	.	-	.	ID=Manes.08G061375.v8.1_1_1;Name=Manes.08G061375;coverage=1.0;sequence_ID=0.974;valid_ORFs=0;extra_copy_number=1;copy_num_ID=Manes.08G061375.v8.1_1;pseudo=True
chromosomeXII	Liftoff	gene	25198789	25199871	.	+	.	ID=Manes.01G050450.v8.1_15_15;Name=Manes.01G050450;coverage=0.998;sequence_ID=0.980;valid_ORFs=0;extra_copy_number=15;copy_num_ID=Manes.01G050450.v8.1_15;pseudo=True
chromosomeXII	Liftoff	gene	25243884	25246000	.	-	.	ID=Manes.12G098600.v8.1;Name=Manes.12G098600;ancestorIdentifier=Manes.12G098600.v7.1;coverage=1.0;sequence_ID=1.0;valid_ORFs=1;extra_copy_number=0;copy_num_ID=Manes.12G098600.v8.1_0
chromosomeXII	Liftoff	gene	25250541	25252327	.	+	.	ID=Manes.18G025086.v8.1_2_2;Name=Manes.18G025086;coverage=1.0;sequence_ID=0.964;valid_ORFs=0;extra_copy_number=2;copy_num_ID=Manes.18G025086.v8.1_2;pseudo=True
chromosomeXII	Liftoff	gene	25256940	25258486	.	-	.	ID=Manes.16G040350.v8.1_9_9;Name=Manes.16G040350;coverage=0.998;sequence_ID=0.959;valid_ORFs=1;extra_copy_number=9;copy_num_ID=Manes.16G040350.v8.1_9
chromosomeXII	Liftoff	gene	25279640	25280014	.	-	.	ID=Manes.S095210.v8.1_20_20;Name=Manes.S095210;coverage=1.0;sequence_ID=0.984;valid_ORFs=1;extra_copy_number=20;copy_num_ID=Manes.S095210.v8.1_20
chromosomeXII	Liftoff	gene	25283197	25284229	.	+	.	ID=Manes.10G076832.v8.1_23_23;Name=Manes.10G076832;coverage=1.0;sequence_ID=0.971;valid_ORFs=1;extra_copy_number=23;copy_num_ID=Manes.10G076832.v8.1_23
chromosomeXII	Liftoff	gene	25289500	25289874	.	+	.	ID=Manes.S095210.v8.1_7_7;Name=Manes.S095210;coverage=1.0;sequence_ID=0.989;valid_ORFs=1;extra_copy_number=7;copy_num_ID=Manes.S095210.v8.1_7
chromosomeXII	Liftoff	gene	25305414	25306397	.	-	.	ID=Manes.01G049480.v8.1_40_40;Name=Manes.01G049480;coverage=1.0;sequence_ID=0.982;valid_ORFs=0;extra_copy_number=40;copy_num_ID=Manes.01G049480.v8.1_40;pseudo=True
chromosomeXII	Liftoff	gene	25314833	25364183	.	-	.	ID=Manes.12G098300.v8.1;Name=Manes.12G098300;ancestorIdentifier=Manes.12G098300.v7.1;coverage=1.0;sequence_ID=1.0;valid_ORFs=1;extra_copy_number=0;copy_num_ID=Manes.12G098300.v8.1_0
chromosomeXII	Liftoff	gene	25338330	25338653	.	+	.	ID=Manes.12G099747.v8.1_4_4;Name=Manes.12G099747;coverage=1.0;sequence_ID=0.975;valid_ORFs=1;extra_copy_number=4;copy_num_ID=Manes.12G099747.v8.1_4
chromosomeXII	Liftoff	gene	25460525	25463913	.	+	.	ID=Manes.12G098200.v8.1;Name=Manes.12G098200;ancestorIdentifier=Manes.12G098200.v7.1;coverage=1.0;sequence_ID=1.0;valid_ORFs=1;extra_copy_number=0;copy_num_ID=Manes.12G098200.v8.1_0
chromosomeXII	Liftoff	gene	25474371	25479402	.	-	.	ID=Manes.12G098100.v8.1;Name=Manes.12G098100;ancestorIdentifier=Manes.12G098100.v7.1;coverage=1.0;sequence_ID=0.999;valid_ORFs=5;extra_copy_number=0;copy_num_ID=Manes.12G098100.v8.1_0
chromosomeXII	Liftoff	gene	25492188	25493135	.	+	.	ID=Manes.09G076452.v8.1_17_17;Name=Manes.09G076452;coverage=1.0;sequence_ID=0.969;valid_ORFs=1;extra_copy_number=17;copy_num_ID=Manes.09G076452.v8.1_17
chromosomeXII	Liftoff	gene	25520013	25521957	.	+	.	ID=Manes.12G098649.v8.1;Name=Manes.12G098649;coverage=1.0;sequence_ID=1.0;valid_ORFs=1;extra_copy_number=0;copy_num_ID=Manes.12G098649.v8.1_0
chromosomeXII	Liftoff	gene	25540308	25541058	.	+	.	ID=Manes.18G143187.v8.1_15_15;Name=Manes.18G143187;coverage=1.0;sequence_ID=0.996;valid_ORFs=1;extra_copy_number=15;copy_num_ID=Manes.18G143187.v8.1_15
chromosomeXII	Liftoff	gene	25555820	25556569	.	+	.	ID=Manes.18G143187.v8.1_42_42;Name=Manes.18G143187;coverage=0.998;sequence_ID=0.991;valid_ORFs=1;extra_copy_number=42;copy_num_ID=Manes.18G143187.v8.1_42
chromosomeXII	Liftoff	gene	25556095	25556453	.	-	.	ID=Manes.15G176249.v8.1_39_39;Name=Manes.15G176249;coverage=1.0;sequence_ID=0.992;valid_ORFs=1;extra_copy_number=39;copy_num_ID=Manes.15G176249.v8.1_39
chromosomeXII	Liftoff	gene	25569555	25569929	.	-	.	ID=Manes.S095210.v8.1_45_45;Name=Manes.S095210;coverage=1.0;sequence_ID=0.970;valid_ORFs=1;extra_copy_number=45;copy_num_ID=Manes.S095210.v8.1_45
chromosomeXII	Liftoff	gene	25591370	25592353	.	-	.	ID=Manes.01G049480.v8.1_39_39;Name=Manes.01G049480;coverage=1.0;sequence_ID=0.982;valid_ORFs=0;extra_copy_number=39;copy_num_ID=Manes.01G049480.v8.1_39;pseudo=True
chromosomeXII	Liftoff	gene	25614447	25615196	.	+	.	ID=Manes.18G143187.v8.1_30_30;Name=Manes.18G143187;coverage=0.998;sequence_ID=0.995;valid_ORFs=1;extra_copy_number=30;copy_num_ID=Manes.18G143187.v8.1_30
chromosomeXII	Liftoff	gene	25614722	25615080	.	-	.	ID=Manes.15G176249.v8.1_12_12;Name=Manes.15G176249;coverage=1.0;sequence_ID=0.992;valid_ORFs=1;extra_copy_number=12;copy_num_ID=Manes.15G176249.v8.1_12
chromosomeXII	Liftoff	gene	25622198	25623181	.	+	.	ID=Manes.01G049480.v8.1_46_46;Name=Manes.01G049480;coverage=1.0;sequence_ID=0.981;valid_ORFs=0;extra_copy_number=46;copy_num_ID=Manes.01G049480.v8.1_46;pseudo=True
chromosomeXII	Liftoff	gene	25657757	25658507	.	-	.	ID=Manes.18G143187.v8.1_47_47;Name=Manes.18G143187;coverage=1.0;sequence_ID=0.992;valid_ORFs=1;extra_copy_number=47;copy_num_ID=Manes.18G143187.v8.1_47
chromosomeXII	Liftoff	gene	25657873	25658232	.	+	.	ID=Manes.15G176249.v8.1_22_22;Name=Manes.15G176249;coverage=1.0;sequence_ID=0.988;valid_ORFs=0;extra_copy_number=22;copy_num_ID=Manes.15G176249.v8.1_22;pseudo=True
chromosomeXII	Liftoff	gene	25662563	25663313	.	-	.	ID=Manes.18G143187.v8.1_35_35;Name=Manes.18G143187;coverage=0.997;sequence_ID=0.993;valid_ORFs=0;extra_copy_number=35;copy_num_ID=Manes.18G143187.v8.1_35;pseudo=True
chromosomeXII	Liftoff	gene	25745064	25746009	.	+	.	ID=Manes.09G076452.v8.1_33_33;Name=Manes.09G076452;coverage=0.996;sequence_ID=0.952;valid_ORFs=0;extra_copy_number=33;copy_num_ID=Manes.09G076452.v8.1_33;pseudo=True
chromosomeXII	Liftoff	gene	25746208	25746957	.	+	.	ID=Manes.18G143187.v8.1_19_19;Name=Manes.18G143187;coverage=0.998;sequence_ID=0.996;valid_ORFs=1;extra_copy_number=19;copy_num_ID=Manes.18G143187.v8.1_19
chromosomeXII	Liftoff	gene	25746483	25746841	.	-	.	ID=Manes.15G176249.v8.1_2_2;Name=Manes.15G176249;coverage=1.0;sequence_ID=0.992;valid_ORFs=1;extra_copy_number=2;copy_num_ID=Manes.15G176249.v8.1_2
chromosomeXII	Liftoff	gene	25751329	25752312	.	+	.	ID=Manes.01G049480.v8.1_42_42;Name=Manes.01G049480;coverage=1.0;sequence_ID=0.982;valid_ORFs=0;extra_copy_number=42;copy_num_ID=Manes.01G049480.v8.1_42;pseudo=True
chromosomeXII	Liftoff	gene	25755932	25756915	.	+	.	ID=Manes.01G049480.v8.1_43_43;Name=Manes.01G049480;coverage=1.0;sequence_ID=0.981;valid_ORFs=0;extra_copy_number=43;copy_num_ID=Manes.01G049480.v8.1_43;pseudo=True
chromosomeXII	Liftoff	gene	25817524	25818274	.	+	.	ID=Manes.18G143187.v8.1_2_2;Name=Manes.18G143187;coverage=1.0;sequence_ID=0.997;valid_ORFs=1;extra_copy_number=2;copy_num_ID=Manes.18G143187.v8.1_2
chromosomeXII	Liftoff	gene	25853788	25854396	.	+	.	ID=Manes.12G099198.v8.1;Name=Manes.12G099198;coverage=1.0;sequence_ID=1.0;valid_ORFs=1;extra_copy_number=0;copy_num_ID=Manes.12G099198.v8.1_0
chromosomeXII	Liftoff	gene	25862539	25862862	.	-	.	ID=Manes.12G099747.v8.1;Name=Manes.12G099747;coverage=1.0;sequence_ID=1.0;valid_ORFs=1;extra_copy_number=0;copy_num_ID=Manes.12G099747.v8.1_0
chromosomeXII	Liftoff	gene	25885207	25890151	.	-	.	ID=Manes.12G100296.v8.1;Name=Manes.12G100296;coverage=1.0;sequence_ID=1.0;valid_ORFs=1;extra_copy_number=0;copy_num_ID=Manes.12G100296.v8.1_0
chromosomeXII	Liftoff	gene	25887100	25888534	.	+	.	ID=Manes.15G179820.v8.1_6_6;Name=Manes.15G179820;coverage=0.998;sequence_ID=0.984;valid_ORFs=1;extra_copy_number=6;copy_num_ID=Manes.15G179820.v8.1_6
chromosomeXII	Liftoff	gene	25916317	25916729	.	+	.	ID=Manes.17G035396.v8.1_17_17;Name=Manes.17G035396;coverage=1.0;sequence_ID=0.963;valid_ORFs=0;extra_copy_number=17;copy_num_ID=Manes.17G035396.v8.1_17;pseudo=True
chromosomeXII	Liftoff	gene	25923699	25924108	.	+	.	ID=Manes.17G035396.v8.1_2_2;Name=Manes.17G035396;coverage=1.0;sequence_ID=0.970;valid_ORFs=1;extra_copy_number=2;copy_num_ID=Manes.17G035396.v8.1_2
chromosomeXII	Liftoff	gene	25923737	25924028	.	-	.	ID=Manes.01G202351.v8.1_17_17;Name=Manes.01G202351;coverage=0.997;sequence_ID=0.976;valid_ORFs=0;extra_copy_number=17;copy_num_ID=Manes.01G202351.v8.1_17;pseudo=True
chromosomeXII	Liftoff	gene	26011034	26011441	.	-	.	ID=Manes.03G105016.v8.1_4;Name=Manes.03G105016;coverage=1.0;sequence_ID=0.960;valid_ORFs=0;extra_copy_number=4;copy_num_ID=Manes.03G105016.v8.1_4;pseudo=True
chromosomeXII	Liftoff	gene	26011528	26012041	.	-	.	ID=Manes.10G021375.v8.1_3_3;Name=Manes.10G021375;coverage=1.0;sequence_ID=0.961;valid_ORFs=0;extra_copy_number=3;copy_num_ID=Manes.10G021375.v8.1_3;pseudo=True
chromosomeXII	Liftoff	gene	26012056	26012598	.	-	.	ID=Manes.16G058825.v8.1_6_6;Name=Manes.16G058825;coverage=0.997;sequence_ID=0.963;valid_ORFs=0;extra_copy_number=6;copy_num_ID=Manes.16G058825.v8.1_6;pseudo=True
chromosomeXII	Liftoff	gene	26021290	26022218	.	-	.	ID=Manes.08G076375.v8.1_11_11;Name=Manes.08G076375;coverage=0.992;sequence_ID=0.957;valid_ORFs=0;extra_copy_number=11;copy_num_ID=Manes.08G076375.v8.1_11;pseudo=True
chromosomeXII	Liftoff	gene	26029812	26030156	.	-	.	ID=Manes.07G057701.v8.1_1_1;Name=Manes.07G057701;coverage=1.0;sequence_ID=0.971;valid_ORFs=0;extra_copy_number=1;copy_num_ID=Manes.07G057701.v8.1_1;pseudo=True
chromosomeXII	Liftoff	gene	26054033	26056842	.	-	.	ID=Manes.12G102200.v8.1;Name=Manes.12G102200;ancestorIdentifier=Manes.12G102200.v7.1;coverage=0.999;sequence_ID=0.999;valid_ORFs=3;extra_copy_number=0;copy_num_ID=Manes.12G102200.v8.1_0
chromosomeXII	Liftoff	gene	26073486	26074331	.	+	.	ID=Manes.12G103375.v8.1;Name=Manes.12G103375;coverage=1.0;sequence_ID=1.0;valid_ORFs=1;extra_copy_number=0;copy_num_ID=Manes.12G103375.v8.1_0
chromosomeXII	Liftoff	gene	26093205	26094492	.	-	.	ID=Manes.10G124425.v8.1_1_1;Name=Manes.10G124425;coverage=1.0;sequence_ID=0.985;valid_ORFs=0;extra_copy_number=1;copy_num_ID=Manes.10G124425.v8.1_1;pseudo=True
chromosomeXII	Liftoff	gene	26094776	26095723	.	+	.	ID=Manes.09G076452.v8.1_22_22;Name=Manes.09G076452;coverage=0.996;sequence_ID=0.954;valid_ORFs=1;extra_copy_number=22;copy_num_ID=Manes.09G076452.v8.1_22
chromosomeXII	Liftoff	gene	26095919	26096669	.	+	.	ID=Manes.18G143187.v8.1_46_46;Name=Manes.18G143187;coverage=1.0;sequence_ID=0.990;valid_ORFs=1;extra_copy_number=46;copy_num_ID=Manes.18G143187.v8.1_46
chromosomeXII	Liftoff	gene	26096194	26096553	.	-	.	ID=Manes.15G176249.v8.1_21_21;Name=Manes.15G176249;coverage=1.0;sequence_ID=0.988;valid_ORFs=0;extra_copy_number=21;copy_num_ID=Manes.15G176249.v8.1_21;pseudo=True
chromosomeXII	Liftoff	gene	26102414	26103434	.	+	.	ID=Manes.10G076832.v8.1_26_26;Name=Manes.10G076832;coverage=1.0;sequence_ID=0.973;valid_ORFs=1;extra_copy_number=26;copy_num_ID=Manes.10G076832.v8.1_26
chromosomeXII	Liftoff	gene	26102618	26103123	.	-	.	ID=Manes.15G176237.v8.1_44_44;Name=Manes.15G176237;coverage=0.985;sequence_ID=0.954;valid_ORFs=0;extra_copy_number=44;copy_num_ID=Manes.15G176237.v8.1_44;pseudo=True
chromosomeXII	Liftoff	gene	26120317	26138244	.	-	.	ID=Manes.12G104550.v8.1;Name=Manes.12G104550;coverage=1.0;sequence_ID=1.0;valid_ORFs=1;extra_copy_number=0;copy_num_ID=Manes.12G104550.v8.1_0
chromosomeXII	Liftoff	gene	26156607	26163873	.	+	.	ID=Manes.12G102000.v8.1;Name=Manes.12G102000;ancestorIdentifier=Manes.12G102000.v7.1;coverage=1.0;sequence_ID=1.0;valid_ORFs=1;extra_copy_number=0;copy_num_ID=Manes.12G102000.v8.1_0
chromosomeXII	Liftoff	gene	26168404	26171992	.	+	.	ID=Manes.12G101900.v8.1;Name=Manes.12G101900;ancestorIdentifier=Manes.12G101900.v7.1;coverage=1.0;sequence_ID=1.0;valid_ORFs=3;extra_copy_number=0;copy_num_ID=Manes.12G101900.v8.1_0
chromosomeXII	Liftoff	gene	26189729	26191103	.	-	.	ID=Manes.08G061375.v8.1_13_13;Name=Manes.08G061375;coverage=1.0;sequence_ID=0.982;valid_ORFs=1;extra_copy_number=13;copy_num_ID=Manes.08G061375.v8.1_13
chromosomeXII	Liftoff	gene	26196278	26196780	.	+	.	ID=Manes.S095217.v8.1_27_27;Name=Manes.S095217;coverage=1.0;sequence_ID=0.977;valid_ORFs=0;extra_copy_number=27;copy_num_ID=Manes.S095217.v8.1_27;pseudo=True
chromosomeXII	Liftoff	gene	26196623	26197997	.	-	.	ID=Manes.08G061375.v8.1_11_11;Name=Manes.08G061375;coverage=1.0;sequence_ID=0.983;valid_ORFs=1;extra_copy_number=11;copy_num_ID=Manes.08G061375.v8.1_11
chromosomeXII	Liftoff	gene	26261182	26297331	.	+	.	ID=Manes.12G101600.v8.1;Name=Manes.12G101600;ancestorIdentifier=Manes.12G101600.v7.1;coverage=1.0;sequence_ID=1.0;valid_ORFs=2;extra_copy_number=0;copy_num_ID=Manes.12G101600.v8.1_0
chromosomeXII	Liftoff	gene	26298352	26304125	.	-	.	ID=Manes.12G101500.v8.1;Name=Manes.12G101500;ancestorIdentifier=Manes.12G101500.v7.1;coverage=1.0;sequence_ID=1.0;valid_ORFs=2;extra_copy_number=0;copy_num_ID=Manes.12G101500.v8.1_0
chromosomeXII	Liftoff	gene	26341569	26341952	.	-	.	ID=Manes.10G020215.v8.1_4_4;Name=Manes.10G020215;coverage=1.0;sequence_ID=0.995;valid_ORFs=1;extra_copy_number=4;copy_num_ID=Manes.10G020215.v8.1_4
chromosomeXII	Liftoff	gene	26345517	26345996	.	+	.	ID=Manes.04G073050.v8.1_39_39;Name=Manes.04G073050;coverage=1.0;sequence_ID=0.958;valid_ORFs=1;extra_copy_number=39;copy_num_ID=Manes.04G073050.v8.1_39
chromosomeXII	Liftoff	gene	26364093	26365929	.	-	.	ID=Manes.16G033751.v8.1_9;Name=Manes.16G033751;coverage=0.984;sequence_ID=0.966;valid_ORFs=0;extra_copy_number=9;copy_num_ID=Manes.16G033751.v8.1_9;pseudo=True
chromosomeXII	Liftoff	gene	26400413	26409222	.	-	.	ID=Manes.12G100500.v8.1;Name=Manes.12G100500;ancestorIdentifier=Manes.12G100500.v7.1;coverage=1.0;sequence_ID=0.999;valid_ORFs=4;extra_copy_number=0;copy_num_ID=Manes.12G100500.v8.1_0
chromosomeXII	Liftoff	gene	26555131	26556334	.	-	.	ID=Manes.S095309.v8.1_15_15;Name=Manes.S095309;coverage=0.999;sequence_ID=0.961;valid_ORFs=0;extra_copy_number=15;copy_num_ID=Manes.S095309.v8.1_15;pseudo=True
chromosomeXII	Liftoff	gene	26593070	26593667	.	-	.	ID=Manes.12G100300.v8.1;Name=Manes.12G100300;ancestorIdentifier=Manes.12G100300.v7.1;coverage=1.0;sequence_ID=1.0;valid_ORFs=1;extra_copy_number=0;copy_num_ID=Manes.12G100300.v8.1_0
chromosomeXII	Liftoff	gene	26599385	26599852	.	-	.	ID=Manes.12G100200.v8.1;Name=Manes.12G100200;ancestorIdentifier=Manes.12G100200.v7.1;coverage=1.0;sequence_ID=1.0;valid_ORFs=1;extra_copy_number=0;copy_num_ID=Manes.12G100200.v8.1_0
chromosomeXII	Liftoff	gene	26644225	26645100	.	+	.	ID=Manes.12G101375.v8.1;Name=Manes.12G101375;coverage=1.0;sequence_ID=1.0;valid_ORFs=1;extra_copy_number=0;copy_num_ID=Manes.12G101375.v8.1_0
chromosomeXII	Liftoff	gene	26654249	26655521	.	-	.	ID=Manes.12G100100.v8.1;Name=Manes.12G100100;ancestorIdentifier=Manes.12G100100.v7.1;coverage=1.0;sequence_ID=1.0;valid_ORFs=1;extra_copy_number=0;copy_num_ID=Manes.12G100100.v8.1_0
chromosomeXII	Liftoff	gene	26674242	26674989	.	-	.	ID=Manes.12G100000.v8.1;Name=Manes.12G100000;ancestorIdentifier=Manes.12G100000.v7.1;coverage=1.0;sequence_ID=1.0;valid_ORFs=1;extra_copy_number=0;copy_num_ID=Manes.12G100000.v8.1_0
chromosomeXII	Liftoff	gene	26697509	26702478	.	-	.	ID=Manes.12G099800.v8.1;Name=Manes.12G099800;ancestorIdentifier=Manes.12G099800.v7.1;coverage=1.0;sequence_ID=1.0;valid_ORFs=3;extra_copy_number=0;copy_num_ID=Manes.12G099800.v8.1_0
chromosomeXII	Liftoff	gene	26704612	26713157	.	-	.	ID=Manes.12G099700.v8.1;Name=Manes.12G099700;ancestorIdentifier=Manes.12G099700.v7.1;coverage=1.0;sequence_ID=0.999;valid_ORFs=4;extra_copy_number=0;copy_num_ID=Manes.12G099700.v8.1_0
chromosomeXII	Liftoff	gene	26781965	26783358	.	-	.	ID=Manes.08G061375.v8.1_3_3;Name=Manes.08G061375;coverage=1.0;sequence_ID=0.980;valid_ORFs=1;extra_copy_number=3;copy_num_ID=Manes.08G061375.v8.1_3
chromosomeXII	Liftoff	gene	26937784	26940234	.	-	.	ID=Manes.12G095501.v8.1_1_1;Name=Manes.12G095501;coverage=1.0;sequence_ID=0.980;valid_ORFs=0;extra_copy_number=1;copy_num_ID=Manes.12G095501.v8.1_1;pseudo=True
chromosomeXII	Liftoff	gene	26981101	26987021	.	+	.	ID=Manes.12G099600.v8.1;Name=Manes.12G099600;ancestorIdentifier=Manes.12G099600.v7.1;coverage=1.0;sequence_ID=1.0;valid_ORFs=10;extra_copy_number=0;copy_num_ID=Manes.12G099600.v8.1_0
chromosomeXII	Liftoff	gene	26985651	26989526	.	-	.	ID=Manes.12G099500.v8.1;Name=Manes.12G099500;ancestorIdentifier=Manes.12G099500.v7.1;coverage=1.0;sequence_ID=1.0;valid_ORFs=3;extra_copy_number=0;copy_num_ID=Manes.12G099500.v8.1_0
chromosomeXII	Liftoff	gene	27017133	27019060	.	-	.	ID=Manes.12G099400.v8.1;Name=Manes.12G099400;ancestorIdentifier=Manes.12G099400.v7.1;coverage=1.0;sequence_ID=1.0;valid_ORFs=1;extra_copy_number=0;copy_num_ID=Manes.12G099400.v8.1_0
chromosomeXII	Liftoff	gene	27025770	27026542	.	+	.	ID=Manes.12G097502.v8.1;Name=Manes.12G097502;ancestorIdentifier=Manes.12G097502.v7.1;coverage=1.0;sequence_ID=1.0;valid_ORFs=1;extra_copy_number=0;copy_num_ID=Manes.12G097502.v8.1_0
chromosomeXII	Liftoff	gene	27086356	27087537	.	-	.	ID=Manes.18G139654.v8.1_26_26;Name=Manes.18G139654;coverage=1.0;sequence_ID=0.993;valid_ORFs=1;extra_copy_number=26;copy_num_ID=Manes.18G139654.v8.1_26
chromosomeXII	Liftoff	gene	27086462	27087535	.	+	.	ID=Manes.01G050450.v8.1_28_28;Name=Manes.01G050450;coverage=0.991;sequence_ID=0.972;valid_ORFs=1;extra_copy_number=28;copy_num_ID=Manes.01G050450.v8.1_28
chromosomeXII	Liftoff	gene	27092613	27094458	.	-	.	ID=Manes.06G119066.v8.1_3_3;Name=Manes.06G119066;coverage=1.0;sequence_ID=0.997;valid_ORFs=1;extra_copy_number=3;copy_num_ID=Manes.06G119066.v8.1_3
chromosomeXII	Liftoff	gene	27093365	27094438	.	+	.	ID=Manes.01G050450.v8.1_30_30;Name=Manes.01G050450;coverage=0.991;sequence_ID=0.970;valid_ORFs=1;extra_copy_number=30;copy_num_ID=Manes.01G050450.v8.1_30
chromosomeXII	Liftoff	gene	27126128	27127330	.	-	.	ID=Manes.12G106900.v8.1;Name=Manes.12G106900;ancestorIdentifier=Manes.12G106900.v7.1;coverage=1.0;sequence_ID=1.0;valid_ORFs=1;extra_copy_number=0;copy_num_ID=Manes.12G106900.v8.1_0
chromosomeXII	Liftoff	gene	27127683	27128576	.	-	.	ID=Manes.12G106911.v8.1;Name=Manes.12G106911;coverage=1.0;sequence_ID=1.0;valid_ORFs=1;extra_copy_number=0;copy_num_ID=Manes.12G106911.v8.1_0
chromosomeXII	Liftoff	gene	27159237	27160384	.	+	.	ID=Manes.06G063050.v8.1_20_20;Name=Manes.06G063050;coverage=1.0;sequence_ID=0.975;valid_ORFs=0;extra_copy_number=20;copy_num_ID=Manes.06G063050.v8.1_20;pseudo=True
chromosomeXII	Liftoff	gene	27195346	27195902	.	+	.	ID=Manes.06G043049.v8.1_17_17;Name=Manes.06G043049;coverage=0.996;sequence_ID=0.952;valid_ORFs=0;extra_copy_number=17;copy_num_ID=Manes.06G043049.v8.1_17;pseudo=True
chromosomeXII	Liftoff	gene	27203326	27203882	.	+	.	ID=Manes.06G043049.v8.1_12_12;Name=Manes.06G043049;coverage=0.996;sequence_ID=0.952;valid_ORFs=0;extra_copy_number=12;copy_num_ID=Manes.06G043049.v8.1_12;pseudo=True
chromosomeXII	Liftoff	gene	27237418	27248400	.	-	.	ID=Manes.12G106800.v8.1;Name=Manes.12G106800;ancestorIdentifier=Manes.12G106800.v7.1;coverage=1.0;sequence_ID=1.0;valid_ORFs=2;extra_copy_number=0;copy_num_ID=Manes.12G106800.v8.1_0
chromosomeXII	Liftoff	gene	27399609	27399989	.	+	.	ID=Manes.05G105650.v8.1_1_1;Name=Manes.05G105650;coverage=1.0;sequence_ID=0.984;valid_ORFs=0;extra_copy_number=1;copy_num_ID=Manes.05G105650.v8.1_1;pseudo=True
chromosomeXII	Liftoff	gene	27405687	27406066	.	+	.	ID=Manes.05G105650.v8.1_5_5;Name=Manes.05G105650;coverage=0.997;sequence_ID=0.979;valid_ORFs=0;extra_copy_number=5;copy_num_ID=Manes.05G105650.v8.1_5;pseudo=True
chromosomeXII	Liftoff	gene	27448222	27448694	.	-	.	ID=Manes.04G047509.v8.1_24_24;Name=Manes.04G047509;coverage=0.998;sequence_ID=0.964;valid_ORFs=0;extra_copy_number=24;copy_num_ID=Manes.04G047509.v8.1_24;pseudo=True
chromosomeXII	Liftoff	gene	27530132	27530750	.	+	.	ID=Manes.12G100600.v8.1;Name=Manes.12G100600;ancestorIdentifier=Manes.12G100600.v7.1;coverage=1.0;sequence_ID=1.0;valid_ORFs=1;extra_copy_number=0;copy_num_ID=Manes.12G100600.v8.1_0
chromosomeXII	Liftoff	gene	27534850	27537142	.	-	.	ID=Manes.12G100611.v8.1;Name=Manes.12G100611;coverage=1.0;sequence_ID=1.0;valid_ORFs=1;extra_copy_number=0;copy_num_ID=Manes.12G100611.v8.1_0
chromosomeXII	Liftoff	gene	27536241	27536808	.	-	.	ID=Manes.12G100622.v8.1;Name=Manes.12G100622;coverage=1.0;sequence_ID=1.0;valid_ORFs=1;extra_copy_number=0;copy_num_ID=Manes.12G100622.v8.1_0
chromosomeXII	Liftoff	gene	27575009	27575421	.	+	.	ID=Manes.12G100800.v8.1;Name=Manes.12G100800;ancestorIdentifier=Manes.12G100800.v7.1;coverage=1.0;sequence_ID=1.0;valid_ORFs=1;extra_copy_number=0;copy_num_ID=Manes.12G100800.v8.1_0
chromosomeXII	Liftoff	gene	27653543	27653665	.	+	.	ID=Manes.12G100900.v8.1;Name=Manes.12G100900;ancestorIdentifier=Manes.12G100900.v7.1;coverage=1.0;sequence_ID=1.0;valid_ORFs=1;extra_copy_number=0;copy_num_ID=Manes.12G100900.v8.1_0
chromosomeXII	Liftoff	gene	27653736	27657466	.	+	.	ID=Manes.12G101000.v8.1;Name=Manes.12G101000;ancestorIdentifier=Manes.12G101000.v7.1;coverage=1.0;sequence_ID=1.0;valid_ORFs=1;extra_copy_number=0;copy_num_ID=Manes.12G101000.v8.1_0
chromosomeXII	Liftoff	gene	27670853	27674306	.	+	.	ID=Manes.12G101100.v8.1;Name=Manes.12G101100;ancestorIdentifier=Manes.12G101100.v7.1;coverage=1.0;sequence_ID=1.0;valid_ORFs=1;extra_copy_number=0;copy_num_ID=Manes.12G101100.v8.1_0
chromosomeXII	Liftoff	gene	27674049	27689995	.	-	.	ID=Manes.12G101200.v8.1;Name=Manes.12G101200;ancestorIdentifier=Manes.12G101200.v7.1;coverage=0.999;sequence_ID=0.999;valid_ORFs=2;extra_copy_number=0;copy_num_ID=Manes.12G101200.v8.1_0
chromosomeXII	Liftoff	gene	27692914	27694198	.	-	.	ID=Manes.12G101201.v8.1;Name=Manes.12G101201;ancestorIdentifier=Manes.12G101201.v7.1;coverage=1.0;sequence_ID=1.0;valid_ORFs=1;extra_copy_number=0;copy_num_ID=Manes.12G101201.v8.1_0
chromosomeXII	Liftoff	gene	27732308	27732936	.	+	.	ID=Manes.12G101202.v8.1;Name=Manes.12G101202;ancestorIdentifier=Manes.12G101202.v7.1;coverage=1.0;sequence_ID=1.0;valid_ORFs=1;extra_copy_number=0;copy_num_ID=Manes.12G101202.v8.1_0
chromosomeXII	Liftoff	gene	27733777	27745811	.	-	.	ID=Manes.12G101400.v8.1;Name=Manes.12G101400;ancestorIdentifier=Manes.12G101400.v7.1;coverage=1.0;sequence_ID=0.999;valid_ORFs=4;extra_copy_number=0;copy_num_ID=Manes.12G101400.v8.1_0
chromosomeXII	Liftoff	gene	27752113	27758957	.	-	.	ID=Manes.12G101402.v8.1;Name=Manes.12G101402;ancestorIdentifier=Manes.12G101402.v7.1;coverage=1.0;sequence_ID=1.0;valid_ORFs=1;extra_copy_number=0;copy_num_ID=Manes.12G101402.v8.1_0
chromosomeXII	Liftoff	gene	27857115	27857628	.	-	.	ID=Manes.02G132001.v8.1_6_6;Name=Manes.02G132001;coverage=0.998;sequence_ID=0.983;valid_ORFs=1;extra_copy_number=6;copy_num_ID=Manes.02G132001.v8.1_6
chromosomeXII	Liftoff	gene	27986074	27986457	.	-	.	ID=Manes.09G078408.v8.1_23_23;Name=Manes.09G078408;coverage=1.0;sequence_ID=0.963;valid_ORFs=1;extra_copy_number=23;copy_num_ID=Manes.09G078408.v8.1_23
chromosomeXII	Liftoff	gene	28009181	28019994	.	+	.	ID=Manes.12G101406.v8.1;Name=Manes.12G101406;ancestorIdentifier=Manes.12G101406.v7.1;coverage=1.0;sequence_ID=1.0;valid_ORFs=3;extra_copy_number=0;copy_num_ID=Manes.12G101406.v8.1_0
chromosomeXII	Liftoff	gene	28067215	28068599	.	+	.	ID=Manes.08G061375.v8.1_10_10;Name=Manes.08G061375;coverage=1.0;sequence_ID=0.982;valid_ORFs=0;extra_copy_number=10;copy_num_ID=Manes.08G061375.v8.1_10;pseudo=True
chromosomeXII	Liftoff	gene	28081141	28082367	.	+	.	ID=Manes.17G023847.v8.1_13_13;Name=Manes.17G023847;coverage=0.993;sequence_ID=0.965;valid_ORFs=0;extra_copy_number=13;copy_num_ID=Manes.17G023847.v8.1_13;pseudo=True
chromosomeXII	Liftoff	gene	28159585	28160591	.	+	.	ID=Manes.16G054725.v8.1_5_5;Name=Manes.16G054725;coverage=1.0;sequence_ID=0.963;valid_ORFs=0;extra_copy_number=5;copy_num_ID=Manes.16G054725.v8.1_5;pseudo=True
chromosomeXII	Liftoff	gene	28214146	28214637	.	+	.	ID=Manes.12G102501.v8.1;Name=Manes.12G102501;ancestorIdentifier=Manes.12G102501.v7.1;coverage=1.0;sequence_ID=1.0;valid_ORFs=1;extra_copy_number=0;copy_num_ID=Manes.12G102501.v8.1_0
chromosomeXII	Liftoff	gene	28252752	28254638	.	+	.	ID=Manes.12G102900.v8.1;Name=Manes.12G102900;ancestorIdentifier=Manes.12G102900.v7.1;coverage=1.0;sequence_ID=1.0;valid_ORFs=1;extra_copy_number=0;copy_num_ID=Manes.12G102900.v8.1_0
chromosomeXII	Liftoff	gene	28273440	28273784	.	+	.	ID=Manes.07G057701.v8.1_17_17;Name=Manes.07G057701;coverage=1.0;sequence_ID=0.959;valid_ORFs=0;extra_copy_number=17;copy_num_ID=Manes.07G057701.v8.1_17;pseudo=True
chromosomeXII	Liftoff	gene	28276004	28276936	.	+	.	ID=Manes.08G076375.v8.1_6_6;Name=Manes.08G076375;coverage=0.998;sequence_ID=0.959;valid_ORFs=0;extra_copy_number=6;copy_num_ID=Manes.08G076375.v8.1_6;pseudo=True
chromosomeXII	Liftoff	gene	28359118	28363294	.	+	.	ID=Manes.12G103000.v8.1;Name=Manes.12G103000;ancestorIdentifier=Manes.12G103000.v7.1;coverage=0.999;sequence_ID=0.999;valid_ORFs=1;extra_copy_number=0;copy_num_ID=Manes.12G103000.v8.1_0
chromosomeXII	Liftoff	gene	28368926	28371620	.	-	.	ID=Manes.12G103100.v8.1;Name=Manes.12G103100;ancestorIdentifier=Manes.12G103100.v7.1;coverage=1.0;sequence_ID=1.0;valid_ORFs=1;extra_copy_number=0;copy_num_ID=Manes.12G103100.v8.1_0
chromosomeXII	Liftoff	gene	28374836	28376275	.	+	.	ID=Manes.05G188350.v8.1;Name=Manes.05G188350;coverage=0.904;sequence_ID=0.889;valid_ORFs=0;extra_copy_number=0;copy_num_ID=Manes.05G188350.v8.1_0;pseudo=True
chromosomeXII	Liftoff	gene	28608229	28608700	.	-	.	ID=Manes.04G047509.v8.1_12_12;Name=Manes.04G047509;coverage=1.0;sequence_ID=0.971;valid_ORFs=0;extra_copy_number=12;copy_num_ID=Manes.04G047509.v8.1_12;pseudo=True
chromosomeXII	Liftoff	gene	28611074	28613616	.	-	.	ID=Manes.12G103300.v8.1;Name=Manes.12G103300;ancestorIdentifier=Manes.12G103300.v7.1;coverage=1.0;sequence_ID=1.0;valid_ORFs=1;extra_copy_number=0;copy_num_ID=Manes.12G103300.v8.1_0
chromosomeXII	Liftoff	gene	28667416	28668654	.	-	.	ID=Manes.12G103400.v8.1;Name=Manes.12G103400;ancestorIdentifier=Manes.12G103400.v7.1;coverage=1.0;sequence_ID=1.0;valid_ORFs=1;extra_copy_number=0;copy_num_ID=Manes.12G103400.v8.1_0
chromosomeXII	Liftoff	gene	28682933	28683478	.	+	.	ID=Manes.12G103411.v8.1;Name=Manes.12G103411;coverage=1.0;sequence_ID=1.0;valid_ORFs=1;extra_copy_number=0;copy_num_ID=Manes.12G103411.v8.1_0
chromosomeXII	Liftoff	gene	28726525	28728269	.	+	.	ID=Manes.12G103600.v8.1;Name=Manes.12G103600;ancestorIdentifier=Manes.12G103600.v7.1;coverage=1.0;sequence_ID=1.0;valid_ORFs=1;extra_copy_number=0;copy_num_ID=Manes.12G103600.v8.1_0
chromosomeXII	Liftoff	gene	28731328	28733646	.	-	.	ID=Manes.12G103700.v8.1;Name=Manes.12G103700;ancestorIdentifier=Manes.12G103700.v7.1;coverage=1.0;sequence_ID=0.999;valid_ORFs=1;extra_copy_number=0;copy_num_ID=Manes.12G103700.v8.1_0
chromosomeXII	Liftoff	gene	28816375	28820098	.	+	.	ID=Manes.12G103800.v8.1;Name=Manes.12G103800;ancestorIdentifier=Manes.12G103800.v7.1;coverage=1.0;sequence_ID=1.0;valid_ORFs=1;extra_copy_number=0;copy_num_ID=Manes.12G103800.v8.1_0
chromosomeXII	Liftoff	gene	28820099	28823025	.	-	.	ID=Manes.12G103900.v8.1;Name=Manes.12G103900;ancestorIdentifier=Manes.12G103900.v7.1;coverage=1.0;sequence_ID=1.0;valid_ORFs=7;extra_copy_number=0;copy_num_ID=Manes.12G103900.v8.1_0
chromosomeXII	Liftoff	gene	28840423	28841197	.	+	.	ID=Manes.12G093950.v8.1_8_8;Name=Manes.12G093950;coverage=0.998;sequence_ID=0.974;valid_ORFs=0;extra_copy_number=8;copy_num_ID=Manes.12G093950.v8.1_8;pseudo=True
chromosomeXII	Liftoff	gene	28859047	28872544	.	+	.	ID=Manes.12G103911.v8.1;Name=Manes.12G103911;coverage=1.0;sequence_ID=1.0;valid_ORFs=1;extra_copy_number=0;copy_num_ID=Manes.12G103911.v8.1_0
chromosomeXII	Liftoff	gene	28904515	28913648	.	-	.	ID=Manes.12G104000.v8.1;Name=Manes.12G104000;ancestorIdentifier=Manes.12G104000.v7.1;coverage=1.0;sequence_ID=1.0;valid_ORFs=3;extra_copy_number=0;copy_num_ID=Manes.12G104000.v8.1_0
chromosomeXII	Liftoff	gene	29005842	29010762	.	-	.	ID=Manes.12G104100.v8.1;Name=Manes.12G104100;ancestorIdentifier=Manes.12G104100.v7.1;coverage=1.0;sequence_ID=1.0;valid_ORFs=2;extra_copy_number=0;copy_num_ID=Manes.12G104100.v8.1_0
chromosomeXII	Liftoff	gene	29016635	29017505	.	-	.	ID=Manes.17G038988.v8.1_4_4;Name=Manes.17G038988;ancestorIdentifier=Manes.17G038988.v7.1;coverage=1.0;sequence_ID=0.968;valid_ORFs=0;extra_copy_number=4;copy_num_ID=Manes.17G038988.v8.1_4;pseudo=True
chromosomeXII	Liftoff	gene	29018236	29019189	.	+	.	ID=Manes.16G044501.v8.1_22_22;Name=Manes.16G044501;coverage=1.0;sequence_ID=0.980;valid_ORFs=0;extra_copy_number=22;copy_num_ID=Manes.16G044501.v8.1_22;pseudo=True
chromosomeXII	Liftoff	gene	29026136	29026998	.	-	.	ID=Manes.17G038988.v8.1_5_5;Name=Manes.17G038988;ancestorIdentifier=Manes.17G038988.v7.1;coverage=0.995;sequence_ID=0.965;valid_ORFs=0;extra_copy_number=5;copy_num_ID=Manes.17G038988.v8.1_5;pseudo=True
chromosomeXII	Liftoff	gene	29046324	29046548	.	+	.	ID=Manes.12G104200.v8.1;Name=Manes.12G104200;ancestorIdentifier=Manes.12G104200.v7.1;coverage=1.0;sequence_ID=1.0;valid_ORFs=1;extra_copy_number=0;copy_num_ID=Manes.12G104200.v8.1_0
chromosomeXII	Liftoff	gene	29050460	29052673	.	+	.	ID=Manes.12G104300.v8.1;Name=Manes.12G104300;ancestorIdentifier=Manes.12G104300.v7.1;coverage=1.0;sequence_ID=1.0;valid_ORFs=1;extra_copy_number=0;copy_num_ID=Manes.12G104300.v8.1_0
chromosomeXII	Liftoff	gene	29071500	29071844	.	+	.	ID=Manes.07G057701.v8.1_3_3;Name=Manes.07G057701;coverage=1.0;sequence_ID=0.968;valid_ORFs=0;extra_copy_number=3;copy_num_ID=Manes.07G057701.v8.1_3;pseudo=True
chromosomeXII	Liftoff	gene	29221096	29224157	.	+	.	ID=Manes.12G104500.v8.1;Name=Manes.12G104500;ancestorIdentifier=Manes.12G104500.v7.1;coverage=1.0;sequence_ID=1.0;valid_ORFs=1;extra_copy_number=0;copy_num_ID=Manes.12G104500.v8.1_0
chromosomeXII	Liftoff	gene	29276747	29288589	.	-	.	ID=Manes.12G104600.v8.1;Name=Manes.12G104600;ancestorIdentifier=Manes.12G104600.v7.1;coverage=1.0;sequence_ID=0.999;valid_ORFs=2;extra_copy_number=0;copy_num_ID=Manes.12G104600.v8.1_0
chromosomeXII	Liftoff	gene	29377527	29378378	.	+	.	ID=Manes.12G104700.v8.1;Name=Manes.12G104700;ancestorIdentifier=Manes.12G104700.v7.1;coverage=1.0;sequence_ID=1.0;valid_ORFs=1;extra_copy_number=0;copy_num_ID=Manes.12G104700.v8.1_0
chromosomeXII	Liftoff	gene	29379591	29380424	.	+	.	ID=Manes.12G104800.v8.1;Name=Manes.12G104800;ancestorIdentifier=Manes.12G104800.v7.1;coverage=1.0;sequence_ID=1.0;valid_ORFs=1;extra_copy_number=0;copy_num_ID=Manes.12G104800.v8.1_0
chromosomeXII	Liftoff	gene	29386085	29386927	.	+	.	ID=Manes.12G104900.v8.1;Name=Manes.12G104900;ancestorIdentifier=Manes.12G104900.v7.1;coverage=1.0;sequence_ID=1.0;valid_ORFs=1;extra_copy_number=0;copy_num_ID=Manes.12G104900.v8.1_0
chromosomeXII	Liftoff	gene	29480149	29483554	.	+	.	ID=Manes.12G105100.v8.1;Name=Manes.12G105100;ancestorIdentifier=Manes.12G105100.v7.1;coverage=1.0;sequence_ID=1.0;valid_ORFs=1;extra_copy_number=0;copy_num_ID=Manes.12G105100.v8.1_0
chromosomeXII	Liftoff	gene	29514942	29515872	.	+	.	ID=Manes.12G105200.v8.1;Name=Manes.12G105200;ancestorIdentifier=Manes.12G105200.v7.1;coverage=1.0;sequence_ID=1.0;valid_ORFs=1;extra_copy_number=0;copy_num_ID=Manes.12G105200.v8.1_0
chromosomeXII	Liftoff	gene	29603879	29604682	.	+	.	ID=Manes.12G105400.v8.1;Name=Manes.12G105400;ancestorIdentifier=Manes.12G105400.v7.1;coverage=1.0;sequence_ID=1.0;valid_ORFs=1;extra_copy_number=0;copy_num_ID=Manes.12G105400.v8.1_0
chromosomeXII	Liftoff	gene	29614457	29615327	.	-	.	ID=Manes.12G105500.v8.1;Name=Manes.12G105500;ancestorIdentifier=Manes.12G105500.v7.1;coverage=1.0;sequence_ID=0.948;valid_ORFs=0;extra_copy_number=0;copy_num_ID=Manes.12G105500.v8.1_0;pseudo=True
chromosomeXII	Liftoff	gene	29617840	29618691	.	+	.	ID=Manes.12G105700.v8.1;Name=Manes.12G105700;ancestorIdentifier=Manes.12G105700.v7.1;coverage=1.0;sequence_ID=1.0;valid_ORFs=1;extra_copy_number=0;copy_num_ID=Manes.12G105700.v8.1_0
chromosomeXII	Liftoff	gene	29628850	29629997	.	+	.	ID=Manes.12G105800.v8.1;Name=Manes.12G105800;ancestorIdentifier=Manes.12G105800.v7.1;coverage=1.0;sequence_ID=1.0;valid_ORFs=1;extra_copy_number=0;copy_num_ID=Manes.12G105800.v8.1_0
chromosomeXII	Liftoff	gene	29656714	29660289	.	-	.	ID=Manes.12G105811.v8.1;Name=Manes.12G105811;coverage=1.0;sequence_ID=1.0;valid_ORFs=1;extra_copy_number=0;copy_num_ID=Manes.12G105811.v8.1_0
chromosomeXII	Liftoff	gene	29667618	29668506	.	+	.	ID=Manes.12G106000.v8.1;Name=Manes.12G106000;ancestorIdentifier=Manes.12G106000.v7.1;coverage=1.0;sequence_ID=1.0;valid_ORFs=1;extra_copy_number=0;copy_num_ID=Manes.12G106000.v8.1_0
chromosomeXII	Liftoff	gene	29669564	29670381	.	+	.	ID=Manes.12G106100.v8.1;Name=Manes.12G106100;ancestorIdentifier=Manes.12G106100.v7.1;coverage=1.0;sequence_ID=1.0;valid_ORFs=1;extra_copy_number=0;copy_num_ID=Manes.12G106100.v8.1_0
chromosomeXII	Liftoff	gene	29683179	29683544	.	+	.	ID=Manes.12G106111.v8.1;Name=Manes.12G106111;coverage=1.0;sequence_ID=1.0;valid_ORFs=1;extra_copy_number=0;copy_num_ID=Manes.12G106111.v8.1_0
chromosomeXII	Liftoff	gene	29692329	29762338	.	-	.	ID=Manes.12G106300.v8.1;Name=Manes.12G106300;ancestorIdentifier=Manes.12G106300.v7.1;coverage=1.0;sequence_ID=1.0;valid_ORFs=9;extra_copy_number=0;copy_num_ID=Manes.12G106300.v8.1_0
chromosomeXII	Liftoff	gene	29747147	29754931	.	+	.	ID=Manes.12G106122.v8.1;Name=Manes.12G106122;coverage=1.0;sequence_ID=1.0;valid_ORFs=1;extra_copy_number=0;copy_num_ID=Manes.12G106122.v8.1_0
chromosomeXII	Liftoff	gene	29800389	29801324	.	-	.	ID=Manes.13G022150.v8.1_2_2;Name=Manes.13G022150;coverage=1.0;sequence_ID=0.988;valid_ORFs=0;extra_copy_number=2;copy_num_ID=Manes.13G022150.v8.1_2;pseudo=True
chromosomeXII	Liftoff	gene	29846813	29849352	.	-	.	ID=Manes.12G106400.v8.1;Name=Manes.12G106400;ancestorIdentifier=Manes.12G106400.v7.1;coverage=0.676;sequence_ID=0.674;valid_ORFs=2;extra_copy_number=0;copy_num_ID=Manes.12G106400.v8.1_0
chromosomeXII	Liftoff	gene	29940873	29945688	.	-	.	ID=Manes.12G106500.v8.1;Name=Manes.12G106500;ancestorIdentifier=Manes.12G106500.v7.1;coverage=0.998;sequence_ID=0.996;valid_ORFs=1;extra_copy_number=0;copy_num_ID=Manes.12G106500.v8.1_0
chromosomeXII	Liftoff	gene	30052186	30058587	.	+	.	ID=Manes.12G106600.v8.1;Name=Manes.12G106600;ancestorIdentifier=Manes.12G106600.v7.1;coverage=0.996;sequence_ID=0.991;valid_ORFs=1;extra_copy_number=0;copy_num_ID=Manes.12G106600.v8.1_0
chromosomeXII	Liftoff	gene	30063007	30066869	.	-	.	ID=Manes.12G106700.v8.1;Name=Manes.12G106700;ancestorIdentifier=Manes.12G106700.v7.1;coverage=0.990;sequence_ID=0.986;valid_ORFs=1;extra_copy_number=0;copy_num_ID=Manes.12G106700.v8.1_0
chromosomeXII	Liftoff	gene	30074855	30076517	.	+	.	ID=Manes.10G083433.v8.1;Name=Manes.10G083433;coverage=0.938;sequence_ID=0.897;valid_ORFs=0;extra_copy_number=0;copy_num_ID=Manes.10G083433.v8.1_0;pseudo=True
chromosomeXII	Liftoff	gene	30094443	30094763	.	+	.	ID=Manes.04G041334.v8.1_11_11;Name=Manes.04G041334;coverage=1.0;sequence_ID=0.971;valid_ORFs=1;extra_copy_number=11;copy_num_ID=Manes.04G041334.v8.1_11
chromosomeXII	Liftoff	gene	30123666	30124098	.	-	.	ID=Manes.13G077698.v8.1_13_13;Name=Manes.13G077698;coverage=0.995;sequence_ID=0.960;valid_ORFs=0;extra_copy_number=13;copy_num_ID=Manes.13G077698.v8.1_13;pseudo=True
chromosomeXII	Liftoff	gene	30186703	30208158	.	+	.	ID=Manes.12G107000.v8.1;Name=Manes.12G107000;ancestorIdentifier=Manes.12G107000.v7.1;coverage=1.0;sequence_ID=0.997;valid_ORFs=1;extra_copy_number=0;copy_num_ID=Manes.12G107000.v8.1_0
chromosomeXII	Liftoff	gene	30240584	30247348	.	-	.	ID=Manes.12G107100.v8.1;Name=Manes.12G107100;ancestorIdentifier=Manes.12G107100.v7.1;coverage=0.996;sequence_ID=0.986;valid_ORFs=1;extra_copy_number=0;copy_num_ID=Manes.12G107100.v8.1_0
chromosomeXII	Liftoff	gene	30266385	30267667	.	+	.	ID=Manes.12G107200.v8.1;Name=Manes.12G107200;ancestorIdentifier=Manes.12G107200.v7.1;coverage=1.0;sequence_ID=0.994;valid_ORFs=1;extra_copy_number=0;copy_num_ID=Manes.12G107200.v8.1_0
chromosomeXII	Liftoff	gene	30270051	30274661	.	-	.	ID=Manes.12G107300.v8.1;Name=Manes.12G107300;ancestorIdentifier=Manes.12G107300.v7.1;coverage=0.984;sequence_ID=0.928;valid_ORFs=1;extra_copy_number=0;copy_num_ID=Manes.12G107300.v8.1_0
chromosomeXII	Liftoff	gene	30325600	30326414	.	+	.	ID=Manes.17G119950.v8.1_25_25;Name=Manes.17G119950;coverage=1.0;sequence_ID=0.953;valid_ORFs=0;extra_copy_number=25;copy_num_ID=Manes.17G119950.v8.1_25;pseudo=True
chromosomeXII	Liftoff	gene	30330726	30333233	.	-	.	ID=Manes.12G107400.v8.1;Name=Manes.12G107400;ancestorIdentifier=Manes.12G107400.v7.1;coverage=0.999;sequence_ID=0.984;valid_ORFs=1;extra_copy_number=0;copy_num_ID=Manes.12G107400.v8.1_0
chromosomeXII	Liftoff	gene	30561575	30562707	.	-	.	ID=Manes.04G064801.v8.1_35_35;Name=Manes.04G064801;coverage=1.0;sequence_ID=0.966;valid_ORFs=1;extra_copy_number=35;copy_num_ID=Manes.04G064801.v8.1_35
chromosomeXII	Liftoff	gene	30569328	30570440	.	-	.	ID=Manes.04G064801.v8.1_22_22;Name=Manes.04G064801;coverage=1.0;sequence_ID=0.958;valid_ORFs=1;extra_copy_number=22;copy_num_ID=Manes.04G064801.v8.1_22
chromosomeXII	Liftoff	gene	30578341	30578673	.	-	.	ID=Manes.01G074250.v8.1_2_2;Name=Manes.01G074250;coverage=0.989;sequence_ID=0.966;valid_ORFs=0;extra_copy_number=2;copy_num_ID=Manes.01G074250.v8.1_2;pseudo=True
chromosomeXII	Liftoff	gene	30583051	30587519	.	+	.	ID=Manes.12G107600.v8.1;Name=Manes.12G107600;ancestorIdentifier=Manes.12G107600.v7.1;coverage=0.992;sequence_ID=0.980;valid_ORFs=1;extra_copy_number=0;copy_num_ID=Manes.12G107600.v8.1_0
chromosomeXII	Liftoff	gene	30588223	30588412	.	-	.	ID=Manes.12G107650.v8.1;Name=Manes.12G107650;coverage=0.819;sequence_ID=0.804;valid_ORFs=0;extra_copy_number=0;copy_num_ID=Manes.12G107650.v8.1_0;pseudo=True
chromosomeXII	Liftoff	gene	30608237	30610851	.	+	.	ID=Manes.12G107700.v8.1;Name=Manes.12G107700;ancestorIdentifier=Manes.12G107700.v7.1;coverage=1.0;sequence_ID=0.995;valid_ORFs=1;extra_copy_number=0;copy_num_ID=Manes.12G107700.v8.1_0
chromosomeXII	Liftoff	gene	30612614	30613405	.	+	.	ID=Manes.12G107750.v8.1;Name=Manes.12G107750;coverage=1.0;sequence_ID=0.993;valid_ORFs=1;extra_copy_number=0;copy_num_ID=Manes.12G107750.v8.1_0
chromosomeXII	Liftoff	gene	30644535	30646372	.	+	.	ID=Manes.12G107800.v8.1;Name=Manes.12G107800;ancestorIdentifier=Manes.12G107800.v7.1;coverage=0.998;sequence_ID=0.994;valid_ORFs=1;extra_copy_number=0;copy_num_ID=Manes.12G107800.v8.1_0
chromosomeXII	Liftoff	gene	30654743	30655205	.	-	.	ID=Manes.06G033824.v8.1_16_16;Name=Manes.06G033824;coverage=1.0;sequence_ID=0.969;valid_ORFs=0;extra_copy_number=16;copy_num_ID=Manes.06G033824.v8.1_16;pseudo=True
chromosomeXII	Liftoff	gene	30662389	30662851	.	-	.	ID=Manes.06G033824.v8.1_6_6;Name=Manes.06G033824;coverage=1.0;sequence_ID=0.978;valid_ORFs=0;extra_copy_number=6;copy_num_ID=Manes.06G033824.v8.1_6;pseudo=True
chromosomeXII	Liftoff	gene	30723927	30727671	.	+	.	ID=Manes.12G107900.v8.1;Name=Manes.12G107900;ancestorIdentifier=Manes.12G107900.v7.1;coverage=0.999;sequence_ID=0.966;valid_ORFs=2;extra_copy_number=0;copy_num_ID=Manes.12G107900.v8.1_0
chromosomeXII	Liftoff	gene	30842935	30862017	.	+	.	ID=Manes.12G108000.v8.1;Name=Manes.12G108000;ancestorIdentifier=Manes.12G108000.v7.1;coverage=0.998;sequence_ID=0.993;valid_ORFs=2;extra_copy_number=0;copy_num_ID=Manes.12G108000.v8.1_0
chromosomeXII	Liftoff	gene	30890807	30891159	.	-	.	ID=Manes.01G074250.v8.1;Name=Manes.01G074250;coverage=1.0;sequence_ID=0.987;valid_ORFs=0;extra_copy_number=0;copy_num_ID=Manes.01G074250.v8.1_0;pseudo=True
chromosomeXII	Liftoff	gene	30892209	30892753	.	-	.	ID=Manes.14G147150.v8.1_6_6;Name=Manes.14G147150;coverage=1.0;sequence_ID=0.968;valid_ORFs=0;extra_copy_number=6;copy_num_ID=Manes.14G147150.v8.1_6;pseudo=True
chromosomeXII	Liftoff	gene	30899117	30899661	.	-	.	ID=Manes.14G147150.v8.1_17_17;Name=Manes.14G147150;coverage=1.0;sequence_ID=0.964;valid_ORFs=0;extra_copy_number=17;copy_num_ID=Manes.14G147150.v8.1_17;pseudo=True
chromosomeXII	Liftoff	gene	30920710	30923302	.	+	.	ID=Manes.12G108100.v8.1;Name=Manes.12G108100;ancestorIdentifier=Manes.12G108100.v7.1;coverage=0.999;sequence_ID=0.990;valid_ORFs=1;extra_copy_number=0;copy_num_ID=Manes.12G108100.v8.1_0
chromosomeXII	Liftoff	gene	30927579	30930139	.	-	.	ID=Manes.12G108200.v8.1;Name=Manes.12G108200;ancestorIdentifier=Manes.12G108200.v7.1;coverage=0.986;sequence_ID=0.974;valid_ORFs=1;extra_copy_number=0;copy_num_ID=Manes.12G108200.v8.1_0
chromosomeXII	Liftoff	gene	30932938	30936131	.	-	.	ID=Manes.12G108300.v8.1;Name=Manes.12G108300;ancestorIdentifier=Manes.12G108300.v7.1;coverage=0.998;sequence_ID=0.991;valid_ORFs=1;extra_copy_number=0;copy_num_ID=Manes.12G108300.v8.1_0
chromosomeXII	Liftoff	gene	30940550	30942258	.	-	.	ID=Manes.12G108400.v8.1;Name=Manes.12G108400;ancestorIdentifier=Manes.12G108400.v7.1;coverage=1.0;sequence_ID=1.0;valid_ORFs=1;extra_copy_number=0;copy_num_ID=Manes.12G108400.v8.1_0
chromosomeXII	Liftoff	gene	30987088	30989670	.	+	.	ID=Manes.12G108500.v8.1;Name=Manes.12G108500;ancestorIdentifier=Manes.12G108500.v7.1;coverage=0.999;sequence_ID=0.994;valid_ORFs=1;extra_copy_number=0;copy_num_ID=Manes.12G108500.v8.1_0
chromosomeXII	Liftoff	gene	30991463	31008044	.	-	.	ID=Manes.12G108600.v8.1;Name=Manes.12G108600;ancestorIdentifier=Manes.12G108600.v7.1;coverage=1.0;sequence_ID=0.996;valid_ORFs=1;extra_copy_number=0;copy_num_ID=Manes.12G108600.v8.1_0
chromosomeXII	Liftoff	gene	31060728	31060985	.	-	.	ID=Manes.12G110633.v8.1;Name=Manes.12G110633;ancestorIdentifier=Manes.17G000251.v7.1;coverage=1.0;sequence_ID=0.980;valid_ORFs=1;extra_copy_number=0;copy_num_ID=Manes.12G110633.v8.1_0
chromosomeXII	Liftoff	gene	31075332	31075807	.	+	.	ID=Manes.01G045590.v8.1_3_3;Name=Manes.01G045590;coverage=1.0;sequence_ID=0.979;valid_ORFs=1;extra_copy_number=3;copy_num_ID=Manes.01G045590.v8.1_3
chromosomeXII	Liftoff	gene	31075835	31076832	.	+	.	ID=Manes.16G080850.v8.1;Name=Manes.16G080850;coverage=1.0;sequence_ID=0.986;valid_ORFs=0;extra_copy_number=0;copy_num_ID=Manes.16G080850.v8.1_0;pseudo=True
chromosomeXII	Liftoff	gene	31076973	31078741	.	+	.	ID=Manes.05G149301.v8.1;Name=Manes.05G149301;ancestorIdentifier=Manes.05G149301.v7.1;coverage=1.0;sequence_ID=0.998;valid_ORFs=2;extra_copy_number=0;copy_num_ID=Manes.05G149301.v8.1_0
chromosomeXII	Liftoff	gene	31112196	31113466	.	+	.	ID=Manes.12G112666.v8.1;Name=Manes.12G112666;coverage=0.993;sequence_ID=0.946;valid_ORFs=0;extra_copy_number=0;copy_num_ID=Manes.12G112666.v8.1_0;pseudo=True
chromosomeXII	Liftoff	gene	31149696	31152791	.	-	.	ID=Manes.12G114700.v8.1;Name=Manes.12G114700;ancestorIdentifier=Manes.12G114700.v7.1;coverage=1.0;sequence_ID=0.989;valid_ORFs=2;extra_copy_number=0;copy_num_ID=Manes.12G114700.v8.1_0
chromosomeXII	Liftoff	gene	31171898	31174818	.	-	.	ID=Manes.12G114600.v8.1;Name=Manes.12G114600;ancestorIdentifier=Manes.12G114600.v7.1;coverage=1.0;sequence_ID=0.990;valid_ORFs=0;extra_copy_number=0;copy_num_ID=Manes.12G114600.v8.1_0;pseudo=True
chromosomeXII	Liftoff	gene	31175469	31176513	.	-	.	ID=Manes.12G114500.v8.1;Name=Manes.12G114500;ancestorIdentifier=Manes.12G114500.v7.1;coverage=0.998;sequence_ID=0.988;valid_ORFs=1;extra_copy_number=0;copy_num_ID=Manes.12G114500.v8.1_0
chromosomeXII	Liftoff	gene	31179139	31181325	.	-	.	ID=Manes.12G114400.v8.1;Name=Manes.12G114400;ancestorIdentifier=Manes.12G114400.v7.1;coverage=1.0;sequence_ID=0.981;valid_ORFs=1;extra_copy_number=0;copy_num_ID=Manes.12G114400.v8.1_0
chromosomeXII	Liftoff	gene	31181445	31183489	.	-	.	ID=Manes.12G114300.v8.1;Name=Manes.12G114300;ancestorIdentifier=Manes.12G114300.v7.1;coverage=0.985;sequence_ID=0.974;valid_ORFs=0;extra_copy_number=0;copy_num_ID=Manes.12G114300.v8.1_0;pseudo=True
chromosomeXII	Liftoff	gene	31207500	31217389	.	+	.	ID=Manes.12G109000.v8.1;Name=Manes.12G109000;ancestorIdentifier=Manes.12G109000.v7.1;coverage=1.0;sequence_ID=1.0;valid_ORFs=2;extra_copy_number=0;copy_num_ID=Manes.12G109000.v8.1_0
chromosomeXII	Liftoff	gene	31218622	31220475	.	+	.	ID=Manes.12G109100.v8.1;Name=Manes.12G109100;ancestorIdentifier=Manes.12G109100.v7.1;coverage=1.0;sequence_ID=1.0;valid_ORFs=1;extra_copy_number=0;copy_num_ID=Manes.12G109100.v8.1_0
chromosomeXII	Liftoff	gene	31316397	31318869	.	+	.	ID=Manes.12G109200.v8.1;Name=Manes.12G109200;ancestorIdentifier=Manes.12G109200.v7.1;coverage=1.0;sequence_ID=1.0;valid_ORFs=1;extra_copy_number=0;copy_num_ID=Manes.12G109200.v8.1_0
chromosomeXII	Liftoff	gene	31398224	31405355	.	+	.	ID=Manes.12G109300.v8.1;Name=Manes.12G109300;ancestorIdentifier=Manes.12G109300.v7.1;coverage=1.0;sequence_ID=1.0;valid_ORFs=1;extra_copy_number=0;copy_num_ID=Manes.12G109300.v8.1_0
chromosomeXII	Liftoff	gene	31413289	31415652	.	+	.	ID=Manes.12G109400.v8.1;Name=Manes.12G109400;ancestorIdentifier=Manes.12G109400.v7.1;coverage=1.0;sequence_ID=1.0;valid_ORFs=1;extra_copy_number=0;copy_num_ID=Manes.12G109400.v8.1_0
chromosomeXII	Liftoff	gene	31450459	31455938	.	+	.	ID=Manes.12G109500.v8.1;Name=Manes.12G109500;ancestorIdentifier=Manes.12G109500.v7.1;coverage=1.0;sequence_ID=1.0;valid_ORFs=1;extra_copy_number=0;copy_num_ID=Manes.12G109500.v8.1_0
chromosomeXII	Liftoff	gene	31477946	31490335	.	+	.	ID=Manes.12G109600.v8.1;Name=Manes.12G109600;ancestorIdentifier=Manes.12G109600.v7.1;coverage=1.0;sequence_ID=1.0;valid_ORFs=5;extra_copy_number=0;copy_num_ID=Manes.12G109600.v8.1_0
chromosomeXII	Liftoff	gene	31544793	31548673	.	+	.	ID=Manes.12G109700.v8.1;Name=Manes.12G109700;ancestorIdentifier=Manes.12G109700.v7.1;coverage=1.0;sequence_ID=1.0;valid_ORFs=1;extra_copy_number=0;copy_num_ID=Manes.12G109700.v8.1_0
chromosomeXII	Liftoff	gene	31548674	31551582	.	+	.	ID=Manes.12G109800.v8.1;Name=Manes.12G109800;ancestorIdentifier=Manes.12G109800.v7.1;coverage=1.0;sequence_ID=0.999;valid_ORFs=2;extra_copy_number=0;copy_num_ID=Manes.12G109800.v8.1_0
chromosomeXII	Liftoff	gene	31552261	31553593	.	-	.	ID=Manes.12G109900.v8.1;Name=Manes.12G109900;ancestorIdentifier=Manes.12G109900.v7.1;coverage=1.0;sequence_ID=1.0;valid_ORFs=1;extra_copy_number=0;copy_num_ID=Manes.12G109900.v8.1_0
chromosomeXII	Liftoff	gene	31622211	31629205	.	+	.	ID=Manes.12G110000.v8.1;Name=Manes.12G110000;ancestorIdentifier=Manes.12G110000.v7.1;coverage=1.0;sequence_ID=0.999;valid_ORFs=10;extra_copy_number=0;copy_num_ID=Manes.12G110000.v8.1_0
chromosomeXII	Liftoff	gene	31638901	31639284	.	-	.	ID=Manes.10G020215.v8.1_18_18;Name=Manes.10G020215;coverage=1.0;sequence_ID=0.990;valid_ORFs=1;extra_copy_number=18;copy_num_ID=Manes.10G020215.v8.1_18
chromosomeXII	Liftoff	gene	31650018	31653543	.	-	.	ID=Manes.12G110100.v8.1;Name=Manes.12G110100;ancestorIdentifier=Manes.12G110100.v7.1;coverage=1.0;sequence_ID=0.999;valid_ORFs=1;extra_copy_number=0;copy_num_ID=Manes.12G110100.v8.1_0
chromosomeXII	Liftoff	gene	31678938	31685449	.	+	.	ID=Manes.12G110400.v8.1;Name=Manes.12G110400;ancestorIdentifier=Manes.12G110400.v7.1;coverage=1.0;sequence_ID=1.0;valid_ORFs=2;extra_copy_number=0;copy_num_ID=Manes.12G110400.v8.1_0
chromosomeXII	Liftoff	gene	31684881	31691040	.	-	.	ID=Manes.12G110500.v8.1;Name=Manes.12G110500;ancestorIdentifier=Manes.12G110500.v7.1;coverage=1.0;sequence_ID=1.0;valid_ORFs=4;extra_copy_number=0;copy_num_ID=Manes.12G110500.v8.1_0
chromosomeXII	Liftoff	gene	31693806	31696100	.	+	.	ID=Manes.12G110600.v8.1;Name=Manes.12G110600;ancestorIdentifier=Manes.12G110600.v7.1;coverage=1.0;sequence_ID=0.999;valid_ORFs=2;extra_copy_number=0;copy_num_ID=Manes.12G110600.v8.1_0
chromosomeXII	Liftoff	gene	31769779	31771619	.	+	.	ID=Manes.12G110800.v8.1;Name=Manes.12G110800;ancestorIdentifier=Manes.12G110800.v7.1;coverage=1.0;sequence_ID=0.996;valid_ORFs=1;extra_copy_number=0;copy_num_ID=Manes.12G110800.v8.1_0
chromosomeXII	Liftoff	gene	31772386	31779436	.	+	.	ID=Manes.12G110801.v8.1;Name=Manes.12G110801;ancestorIdentifier=Manes.12G110801.v7.1;coverage=0.999;sequence_ID=0.989;valid_ORFs=1;extra_copy_number=0;copy_num_ID=Manes.12G110801.v8.1_0
chromosomeXII	Liftoff	gene	31779538	31781667	.	-	.	ID=Manes.12G111100.v8.1;Name=Manes.12G111100;ancestorIdentifier=Manes.12G111100.v7.1;coverage=0.998;sequence_ID=0.994;valid_ORFs=1;extra_copy_number=0;copy_num_ID=Manes.12G111100.v8.1_0
chromosomeXII	Liftoff	gene	31804388	31807461	.	+	.	ID=Manes.12G111200.v8.1;Name=Manes.12G111200;ancestorIdentifier=Manes.12G111200.v7.1;coverage=1.0;sequence_ID=0.992;valid_ORFs=4;extra_copy_number=0;copy_num_ID=Manes.12G111200.v8.1_0
chromosomeXII	Liftoff	gene	31811414	31814963	.	-	.	ID=Manes.12G111300.v8.1;Name=Manes.12G111300;ancestorIdentifier=Manes.12G111300.v7.1;coverage=0.999;sequence_ID=0.995;valid_ORFs=1;extra_copy_number=0;copy_num_ID=Manes.12G111300.v8.1_0
chromosomeXII	Liftoff	gene	31822232	31823236	.	-	.	ID=Manes.08G065225.v8.1;Name=Manes.08G065225;coverage=1.0;sequence_ID=0.969;valid_ORFs=0;extra_copy_number=0;copy_num_ID=Manes.08G065225.v8.1_0;pseudo=True
chromosomeXII	Liftoff	gene	31837107	31838814	.	+	.	ID=Manes.12G111400.v8.1;Name=Manes.12G111400;ancestorIdentifier=Manes.12G111400.v7.1;coverage=0.984;sequence_ID=0.970;valid_ORFs=1;extra_copy_number=0;copy_num_ID=Manes.12G111400.v8.1_0
chromosomeXII	Liftoff	gene	31841897	31843345	.	+	.	ID=Manes.12G111500.v8.1;Name=Manes.12G111500;ancestorIdentifier=Manes.12G111500.v7.1;coverage=0.998;sequence_ID=0.988;valid_ORFs=1;extra_copy_number=0;copy_num_ID=Manes.12G111500.v8.1_0
chromosomeXII	Liftoff	gene	31858894	31865358	.	+	.	ID=Manes.12G111700.v8.1;Name=Manes.12G111700;ancestorIdentifier=Manes.12G111700.v7.1;coverage=1.0;sequence_ID=0.991;valid_ORFs=2;extra_copy_number=0;copy_num_ID=Manes.12G111700.v8.1_0
chromosomeXII	Liftoff	gene	31866443	31867600	.	-	.	ID=Manes.12G111800.v8.1;Name=Manes.12G111800;ancestorIdentifier=Manes.12G111800.v7.1;coverage=1.0;sequence_ID=1.0;valid_ORFs=1;extra_copy_number=0;copy_num_ID=Manes.12G111800.v8.1_0
chromosomeXII	Liftoff	gene	31882862	31889244	.	+	.	ID=Manes.12G111900.v8.1;Name=Manes.12G111900;ancestorIdentifier=Manes.12G111900.v7.1;coverage=0.989;sequence_ID=0.982;valid_ORFs=3;extra_copy_number=0;copy_num_ID=Manes.12G111900.v8.1_0
chromosomeXII	Liftoff	gene	31888698	31892864	.	-	.	ID=Manes.12G112000.v8.1;Name=Manes.12G112000;ancestorIdentifier=Manes.12G112000.v7.1;coverage=0.996;sequence_ID=0.991;valid_ORFs=1;extra_copy_number=0;copy_num_ID=Manes.12G112000.v8.1_0
chromosomeXII	Liftoff	gene	31909138	31909593	.	-	.	ID=Manes.16G044551.v8.1_4_4;Name=Manes.16G044551;coverage=1.0;sequence_ID=0.993;valid_ORFs=1;extra_copy_number=4;copy_num_ID=Manes.16G044551.v8.1_4
chromosomeXII	Liftoff	gene	31909950	31910904	.	+	.	ID=Manes.16G044501.v8.1_1_1;Name=Manes.16G044501;coverage=1.0;sequence_ID=0.993;valid_ORFs=0;extra_copy_number=1;copy_num_ID=Manes.16G044501.v8.1_1;pseudo=True
chromosomeXII	Liftoff	gene	31926216	31926998	.	-	.	ID=Manes.04G058760.v8.1_1_1;Name=Manes.04G058760;coverage=1.0;sequence_ID=0.994;valid_ORFs=1;extra_copy_number=1;copy_num_ID=Manes.04G058760.v8.1_1
chromosomeXII	Liftoff	gene	31955109	31960112	.	+	.	ID=Manes.12G112100.v8.1;Name=Manes.12G112100;ancestorIdentifier=Manes.12G112100.v7.1;coverage=1.0;sequence_ID=1.0;valid_ORFs=4;extra_copy_number=0;copy_num_ID=Manes.12G112100.v8.1_0
chromosomeXII	Liftoff	gene	31959474	31966578	.	-	.	ID=Manes.12G112200.v8.1;Name=Manes.12G112200;ancestorIdentifier=Manes.12G112200.v7.1;coverage=1.0;sequence_ID=1.0;valid_ORFs=4;extra_copy_number=0;copy_num_ID=Manes.12G112200.v8.1_0
chromosomeXII	Liftoff	gene	31970600	31971299	.	+	.	ID=Manes.12G112300.v8.1;Name=Manes.12G112300;ancestorIdentifier=Manes.12G112300.v7.1;coverage=1.0;sequence_ID=1.0;valid_ORFs=1;extra_copy_number=0;copy_num_ID=Manes.12G112300.v8.1_0
chromosomeXII	Liftoff	gene	31982329	31984023	.	+	.	ID=Manes.12G112400.v8.1;Name=Manes.12G112400;ancestorIdentifier=Manes.12G112400.v7.1;coverage=1.0;sequence_ID=0.999;valid_ORFs=1;extra_copy_number=0;copy_num_ID=Manes.12G112400.v8.1_0
chromosomeXII	Liftoff	gene	32028323	32032127	.	+	.	ID=Manes.12G112500.v8.1;Name=Manes.12G112500;ancestorIdentifier=Manes.12G112500.v7.1;coverage=0.999;sequence_ID=0.993;valid_ORFs=2;extra_copy_number=0;copy_num_ID=Manes.12G112500.v8.1_0
chromosomeXII	Liftoff	gene	32033533	32035450	.	+	.	ID=Manes.12G112600.v8.1;Name=Manes.12G112600;ancestorIdentifier=Manes.12G112600.v7.1;coverage=0.998;sequence_ID=0.985;valid_ORFs=1;extra_copy_number=0;copy_num_ID=Manes.12G112600.v8.1_0
chromosomeXII	Liftoff	gene	32038930	32041347	.	+	.	ID=Manes.12G112700.v8.1;Name=Manes.12G112700;ancestorIdentifier=Manes.12G112700.v7.1;coverage=0.999;sequence_ID=0.989;valid_ORFs=2;extra_copy_number=0;copy_num_ID=Manes.12G112700.v8.1_0
chromosomeXII	Liftoff	gene	32096843	32128078	.	+	.	ID=Manes.12G112800.v8.1;Name=Manes.12G112800;ancestorIdentifier=Manes.12G112800.v7.1;coverage=0.999;sequence_ID=0.997;valid_ORFs=6;extra_copy_number=0;copy_num_ID=Manes.12G112800.v8.1_0
chromosomeXII	Liftoff	gene	32128176	32130616	.	-	.	ID=Manes.12G112900.v8.1;Name=Manes.12G112900;ancestorIdentifier=Manes.12G112900.v7.1;coverage=1.0;sequence_ID=0.998;valid_ORFs=2;extra_copy_number=0;copy_num_ID=Manes.12G112900.v8.1_0
chromosomeXII	Liftoff	gene	32151768	32153706	.	+	.	ID=Manes.12G113000.v8.1;Name=Manes.12G113000;ancestorIdentifier=Manes.12G113000.v7.1;coverage=1.0;sequence_ID=0.993;valid_ORFs=1;extra_copy_number=0;copy_num_ID=Manes.12G113000.v8.1_0
chromosomeXII	Liftoff	gene	32191510	32193445	.	-	.	ID=Manes.12G113100.v8.1;Name=Manes.12G113100;ancestorIdentifier=Manes.12G113100.v7.1;coverage=1.0;sequence_ID=0.992;valid_ORFs=1;extra_copy_number=0;copy_num_ID=Manes.12G113100.v8.1_0
chromosomeXII	Liftoff	gene	32207446	32210977	.	-	.	ID=Manes.12G113200.v8.1;Name=Manes.12G113200;ancestorIdentifier=Manes.12G113200.v7.1;coverage=0.990;sequence_ID=0.982;valid_ORFs=2;extra_copy_number=0;copy_num_ID=Manes.12G113200.v8.1_0
chromosomeXII	Liftoff	gene	32245709	32246038	.	-	.	ID=Manes.01G051605.v8.1_1_1;Name=Manes.01G051605;coverage=0.998;sequence_ID=0.958;valid_ORFs=1;extra_copy_number=1;copy_num_ID=Manes.01G051605.v8.1_1
chromosomeXII	Liftoff	gene	32248398	32255029	.	+	.	ID=Manes.12G113300.v8.1;Name=Manes.12G113300;ancestorIdentifier=Manes.12G113300.v7.1;coverage=0.999;sequence_ID=0.987;valid_ORFs=0;extra_copy_number=0;copy_num_ID=Manes.12G113300.v8.1_0;pseudo=True
chromosomeXII	Liftoff	gene	32255713	32256885	.	-	.	ID=Manes.12G113350.v8.1;Name=Manes.12G113350;coverage=1.0;sequence_ID=0.992;valid_ORFs=1;extra_copy_number=0;copy_num_ID=Manes.12G113350.v8.1_0
chromosomeXII	Liftoff	gene	32265603	32268608	.	+	.	ID=Manes.12G113400.v8.1;Name=Manes.12G113400;ancestorIdentifier=Manes.12G113400.v7.1;coverage=1.0;sequence_ID=0.997;valid_ORFs=2;extra_copy_number=0;copy_num_ID=Manes.12G113400.v8.1_0
chromosomeXII	Liftoff	gene	32270019	32278442	.	-	.	ID=Manes.12G113500.v8.1;Name=Manes.12G113500;ancestorIdentifier=Manes.12G113500.v7.1;coverage=0.999;sequence_ID=0.997;valid_ORFs=1;extra_copy_number=0;copy_num_ID=Manes.12G113500.v8.1_0
chromosomeXII	Liftoff	gene	32305723	32306163	.	-	.	ID=Manes.12G113600.v8.1;Name=Manes.12G113600;ancestorIdentifier=Manes.12G113600.v7.1;coverage=1.0;sequence_ID=1.0;valid_ORFs=1;extra_copy_number=0;copy_num_ID=Manes.12G113600.v8.1_0
chromosomeXII	Liftoff	gene	32312255	32316824	.	+	.	ID=Manes.12G113800.v8.1;Name=Manes.12G113800;ancestorIdentifier=Manes.12G113800.v7.1;coverage=0.987;sequence_ID=0.967;valid_ORFs=9;extra_copy_number=0;copy_num_ID=Manes.12G113800.v8.1_0
chromosomeXII	Liftoff	gene	32342975	32348520	.	+	.	ID=Manes.18G139308.v8.1_12_12;Name=Manes.18G139308;coverage=0.986;sequence_ID=0.971;valid_ORFs=1;extra_copy_number=12;copy_num_ID=Manes.18G139308.v8.1_12
chromosomeXII	Liftoff	gene	32354748	32358121	.	-	.	ID=Manes.12G113900.v8.1;Name=Manes.12G113900;ancestorIdentifier=Manes.12G113900.v7.1;coverage=0.999;sequence_ID=0.996;valid_ORFs=1;extra_copy_number=0;copy_num_ID=Manes.12G113900.v8.1_0
chromosomeXII	Liftoff	gene	32357457	32365078	.	+	.	ID=Manes.12G114000.v8.1;Name=Manes.12G114000;ancestorIdentifier=Manes.12G114000.v7.1;coverage=0.999;sequence_ID=0.996;valid_ORFs=1;extra_copy_number=0;copy_num_ID=Manes.12G114000.v8.1_0
chromosomeXII	Liftoff	gene	32368785	32371860	.	+	.	ID=Manes.12G114100.v8.1;Name=Manes.12G114100;ancestorIdentifier=Manes.12G114100.v7.1;coverage=0.998;sequence_ID=0.992;valid_ORFs=1;extra_copy_number=0;copy_num_ID=Manes.12G114100.v8.1_0
chromosomeXII	Liftoff	gene	32373956	32381858	.	-	.	ID=Manes.12G114200.v8.1;Name=Manes.12G114200;ancestorIdentifier=Manes.12G114200.v7.1;coverage=0.977;sequence_ID=0.970;valid_ORFs=4;extra_copy_number=0;copy_num_ID=Manes.12G114200.v8.1_0
chromosomeXII	Liftoff	gene	32383703	32383812	.	+	.	ID=Manes.12G114433.v8.1;Name=Manes.12G114433;coverage=0.686;sequence_ID=0.680;valid_ORFs=0;extra_copy_number=0;copy_num_ID=Manes.12G114433.v8.1_0;pseudo=True
chromosomeXII	Liftoff	gene	32384686	32385409	.	+	.	ID=Manes.12G114666.v8.1;Name=Manes.12G114666;coverage=0.996;sequence_ID=0.972;valid_ORFs=1;extra_copy_number=0;copy_num_ID=Manes.12G114666.v8.1_0
chromosomeXII	Liftoff	gene	32385204	32388571	.	-	.	ID=Manes.12G114901.v8.1;Name=Manes.12G114901;ancestorIdentifier=Manes.12G114901.v7.1;coverage=0.999;sequence_ID=0.994;valid_ORFs=6;extra_copy_number=0;copy_num_ID=Manes.12G114901.v8.1_0
chromosomeXII	Liftoff	gene	32437689	32443488	.	+	.	ID=Manes.12G115000.v8.1;Name=Manes.12G115000;ancestorIdentifier=Manes.12G115000.v7.1;coverage=0.923;sequence_ID=0.902;valid_ORFs=7;extra_copy_number=0;copy_num_ID=Manes.12G115000.v8.1_0
chromosomeXII	Liftoff	gene	32458550	32464690	.	-	.	ID=Manes.12G115100.v8.1;Name=Manes.12G115100;ancestorIdentifier=Manes.12G115100.v7.1;coverage=0.993;sequence_ID=0.920;valid_ORFs=12;extra_copy_number=0;copy_num_ID=Manes.12G115100.v8.1_0
chromosomeXII	Liftoff	gene	32470217	32471867	.	+	.	ID=Manes.12G115200.v8.1;Name=Manes.12G115200;ancestorIdentifier=Manes.12G115200.v7.1;coverage=0.876;sequence_ID=0.866;valid_ORFs=0;extra_copy_number=0;copy_num_ID=Manes.12G115200.v8.1_0;pseudo=True
chromosomeXII	Liftoff	gene	32472562	32480542	.	-	.	ID=Manes.12G115300.v8.1;Name=Manes.12G115300;ancestorIdentifier=Manes.12G115300.v7.1;coverage=1.0;sequence_ID=0.997;valid_ORFs=3;extra_copy_number=0;copy_num_ID=Manes.12G115300.v8.1_0
chromosomeXII	Liftoff	gene	32506819	32507223	.	-	.	ID=Manes.12G115500.v8.1;Name=Manes.12G115500;ancestorIdentifier=Manes.12G115500.v7.1;coverage=1.0;sequence_ID=0.974;valid_ORFs=1;extra_copy_number=0;copy_num_ID=Manes.12G115500.v8.1_0
chromosomeXII	Liftoff	gene	32510455	32514997	.	-	.	ID=Manes.12G115600.v8.1;Name=Manes.12G115600;ancestorIdentifier=Manes.12G115600.v7.1;coverage=0.999;sequence_ID=0.996;valid_ORFs=2;extra_copy_number=0;copy_num_ID=Manes.12G115600.v8.1_0
chromosomeXII	Liftoff	gene	32519930	32522440	.	-	.	ID=Manes.12G115700.v8.1;Name=Manes.12G115700;ancestorIdentifier=Manes.12G115700.v7.1;coverage=0.991;sequence_ID=0.977;valid_ORFs=2;extra_copy_number=0;copy_num_ID=Manes.12G115700.v8.1_0
chromosomeXII	Liftoff	gene	32528039	32530667	.	+	.	ID=Manes.12G115800.v8.1;Name=Manes.12G115800;ancestorIdentifier=Manes.12G115800.v7.1;coverage=1.0;sequence_ID=0.994;valid_ORFs=2;extra_copy_number=0;copy_num_ID=Manes.12G115800.v8.1_0
chromosomeXII	Liftoff	gene	32536095	32541424	.	+	.	ID=Manes.12G115900.v8.1;Name=Manes.12G115900;ancestorIdentifier=Manes.12G115900.v7.1;coverage=1.0;sequence_ID=0.987;valid_ORFs=1;extra_copy_number=0;copy_num_ID=Manes.12G115900.v8.1_0
chromosomeXII	Liftoff	gene	32596422	32598385	.	+	.	ID=Manes.12G116000.v8.1;Name=Manes.12G116000;ancestorIdentifier=Manes.12G116000.v7.1;coverage=0.999;sequence_ID=0.994;valid_ORFs=1;extra_copy_number=0;copy_num_ID=Manes.12G116000.v8.1_0
chromosomeXII	Liftoff	gene	32598514	32599780	.	+	.	ID=Manes.12G116050.v8.1;Name=Manes.12G116050;coverage=0.988;sequence_ID=0.973;valid_ORFs=0;extra_copy_number=0;copy_num_ID=Manes.12G116050.v8.1_0;pseudo=True
chromosomeXII	Liftoff	gene	32611411	32616091	.	-	.	ID=Manes.12G116100.v8.1;Name=Manes.12G116100;ancestorIdentifier=Manes.12G116100.v7.1;coverage=0.999;sequence_ID=0.993;valid_ORFs=3;extra_copy_number=0;copy_num_ID=Manes.12G116100.v8.1_0
chromosomeXII	Liftoff	gene	32619739	32620224	.	-	.	ID=Manes.12G116200.v8.1;Name=Manes.12G116200;ancestorIdentifier=Manes.12G116200.v7.1;coverage=1.0;sequence_ID=0.993;valid_ORFs=1;extra_copy_number=0;copy_num_ID=Manes.12G116200.v8.1_0
chromosomeXII	Liftoff	gene	32630310	32630879	.	+	.	ID=Manes.12G116300.v8.1;Name=Manes.12G116300;ancestorIdentifier=Manes.12G116300.v7.1;coverage=1.0;sequence_ID=0.992;valid_ORFs=1;extra_copy_number=0;copy_num_ID=Manes.12G116300.v8.1_0
chromosomeXII	Liftoff	gene	32631771	32634646	.	-	.	ID=Manes.12G116400.v8.1;Name=Manes.12G116400;ancestorIdentifier=Manes.12G116400.v7.1;coverage=1.0;sequence_ID=0.986;valid_ORFs=3;extra_copy_number=0;copy_num_ID=Manes.12G116400.v8.1_0
chromosomeXII	Liftoff	gene	32636898	32637691	.	+	.	ID=Manes.12G116500.v8.1;Name=Manes.12G116500;ancestorIdentifier=Manes.12G116500.v7.1;coverage=0.994;sequence_ID=0.981;valid_ORFs=1;extra_copy_number=0;copy_num_ID=Manes.12G116500.v8.1_0
chromosomeXII	Liftoff	gene	32649388	32651397	.	-	.	ID=Manes.02G203175.v8.1_6_6;Name=Manes.02G203175;coverage=1.0;sequence_ID=0.952;valid_ORFs=0;extra_copy_number=6;copy_num_ID=Manes.02G203175.v8.1_6;pseudo=True
chromosomeXII	Liftoff	gene	32650267	32651477	.	+	.	ID=Manes.11G047666.v8.1_3_3;Name=Manes.11G047666;coverage=1.0;sequence_ID=0.987;valid_ORFs=0;extra_copy_number=3;copy_num_ID=Manes.11G047666.v8.1_3;pseudo=True
chromosomeXII	Liftoff	gene	32654535	32655759	.	+	.	ID=Manes.12G116600.v8.1;Name=Manes.12G116600;ancestorIdentifier=Manes.12G116600.v7.1;coverage=1.0;sequence_ID=0.994;valid_ORFs=1;extra_copy_number=0;copy_num_ID=Manes.12G116600.v8.1_0
chromosomeXII	Liftoff	gene	32655904	32660329	.	+	.	ID=Manes.12G116700.v8.1;Name=Manes.12G116700;ancestorIdentifier=Manes.12G116700.v7.1;coverage=0.999;sequence_ID=0.994;valid_ORFs=1;extra_copy_number=0;copy_num_ID=Manes.12G116700.v8.1_0
chromosomeXII	Liftoff	gene	32658585	32664472	.	-	.	ID=Manes.12G116800.v8.1;Name=Manes.12G116800;ancestorIdentifier=Manes.12G116800.v7.1;coverage=0.999;sequence_ID=0.996;valid_ORFs=4;extra_copy_number=0;copy_num_ID=Manes.12G116800.v8.1_0
chromosomeXII	Liftoff	gene	32670999	32673171	.	+	.	ID=Manes.12G116900.v8.1;Name=Manes.12G116900;ancestorIdentifier=Manes.12G116900.v7.1;coverage=0.999;sequence_ID=0.973;valid_ORFs=2;extra_copy_number=0;copy_num_ID=Manes.12G116900.v8.1_0
chromosomeXII	Liftoff	gene	32673487	32675806	.	-	.	ID=Manes.12G117000.v8.1;Name=Manes.12G117000;ancestorIdentifier=Manes.12G117000.v7.1;coverage=1.0;sequence_ID=0.993;valid_ORFs=1;extra_copy_number=0;copy_num_ID=Manes.12G117000.v8.1_0
chromosomeXII	Liftoff	gene	32678253	32678593	.	-	.	ID=Manes.12G117100.v8.1;Name=Manes.12G117100;ancestorIdentifier=Manes.12G117100.v7.1;coverage=1.0;sequence_ID=0.996;valid_ORFs=1;extra_copy_number=0;copy_num_ID=Manes.12G117100.v8.1_0
chromosomeXII	Liftoff	gene	32690015	32691475	.	+	.	ID=Manes.12G117300.v8.1;Name=Manes.12G117300;ancestorIdentifier=Manes.12G117300.v7.1;coverage=0.998;sequence_ID=0.991;valid_ORFs=1;extra_copy_number=0;copy_num_ID=Manes.12G117300.v8.1_0
chromosomeXII	Liftoff	gene	32710440	32711417	.	-	.	ID=Manes.13G056002.v8.1_2_2;Name=Manes.13G056002;coverage=1.0;sequence_ID=0.973;valid_ORFs=0;extra_copy_number=2;copy_num_ID=Manes.13G056002.v8.1_2;pseudo=True
chromosomeXII	Liftoff	gene	32724049	32725093	.	+	.	ID=Manes.10G077066.v8.1_8_8;Name=Manes.10G077066;coverage=0.998;sequence_ID=0.950;valid_ORFs=0;extra_copy_number=8;copy_num_ID=Manes.10G077066.v8.1_8;pseudo=True
chromosomeXII	Liftoff	gene	32741976	32744042	.	-	.	ID=Manes.12G117600.v8.1;Name=Manes.12G117600;ancestorIdentifier=Manes.12G117600.v7.1;coverage=0.989;sequence_ID=0.977;valid_ORFs=0;extra_copy_number=0;copy_num_ID=Manes.12G117600.v8.1_0;pseudo=True
chromosomeXII	Liftoff	gene	32749341	32750542	.	+	.	ID=Manes.12G117700.v8.1;Name=Manes.12G117700;ancestorIdentifier=Manes.12G117700.v7.1;coverage=0.999;sequence_ID=0.991;valid_ORFs=1;extra_copy_number=0;copy_num_ID=Manes.12G117700.v8.1_0
chromosomeXII	Liftoff	gene	32755081	32759160	.	+	.	ID=Manes.12G117800.v8.1;Name=Manes.12G117800;ancestorIdentifier=Manes.12G117800.v7.1;coverage=0.999;sequence_ID=0.995;valid_ORFs=3;extra_copy_number=0;copy_num_ID=Manes.12G117800.v8.1_0
chromosomeXII	Liftoff	gene	32769392	32772595	.	+	.	ID=Manes.12G117900.v8.1;Name=Manes.12G117900;ancestorIdentifier=Manes.12G117900.v7.1;coverage=0.999;sequence_ID=0.999;valid_ORFs=1;extra_copy_number=0;copy_num_ID=Manes.12G117900.v8.1_0
chromosomeXII	Liftoff	gene	32778485	32783042	.	+	.	ID=Manes.12G118000.v8.1;Name=Manes.12G118000;ancestorIdentifier=Manes.12G118000.v7.1;coverage=1.0;sequence_ID=1.0;valid_ORFs=1;extra_copy_number=0;copy_num_ID=Manes.12G118000.v8.1_0
chromosomeXII	Liftoff	gene	32783525	32786976	.	+	.	ID=Manes.12G118100.v8.1;Name=Manes.12G118100;ancestorIdentifier=Manes.12G118100.v7.1;coverage=1.0;sequence_ID=1.0;valid_ORFs=1;extra_copy_number=0;copy_num_ID=Manes.12G118100.v8.1_0
chromosomeXII	Liftoff	gene	32787747	32791518	.	-	.	ID=Manes.12G118200.v8.1;Name=Manes.12G118200;ancestorIdentifier=Manes.12G118200.v7.1;coverage=1.0;sequence_ID=1.0;valid_ORFs=2;extra_copy_number=0;copy_num_ID=Manes.12G118200.v8.1_0
chromosomeXII	Liftoff	gene	32794766	32800754	.	+	.	ID=Manes.12G118300.v8.1;Name=Manes.12G118300;ancestorIdentifier=Manes.12G118300.v7.1;coverage=1.0;sequence_ID=0.999;valid_ORFs=1;extra_copy_number=0;copy_num_ID=Manes.12G118300.v8.1_0
chromosomeXII	Liftoff	gene	32802468	32806222	.	+	.	ID=Manes.12G118400.v8.1;Name=Manes.12G118400;ancestorIdentifier=Manes.12G118400.v7.1;coverage=1.0;sequence_ID=0.999;valid_ORFs=1;extra_copy_number=0;copy_num_ID=Manes.12G118400.v8.1_0
chromosomeXII	Liftoff	gene	32815035	32817352	.	+	.	ID=Manes.12G118500.v8.1;Name=Manes.12G118500;ancestorIdentifier=Manes.12G118500.v7.1;coverage=1.0;sequence_ID=1.0;valid_ORFs=1;extra_copy_number=0;copy_num_ID=Manes.12G118500.v8.1_0
chromosomeXII	Liftoff	gene	32831988	32833914	.	-	.	ID=Manes.12G118600.v8.1;Name=Manes.12G118600;ancestorIdentifier=Manes.12G118600.v7.1;coverage=1.0;sequence_ID=1.0;valid_ORFs=1;extra_copy_number=0;copy_num_ID=Manes.12G118600.v8.1_0
chromosomeXII	Liftoff	gene	32840129	32849201	.	-	.	ID=Manes.12G118700.v8.1;Name=Manes.12G118700;ancestorIdentifier=Manes.12G118700.v7.1;coverage=1.0;sequence_ID=0.999;valid_ORFs=2;extra_copy_number=0;copy_num_ID=Manes.12G118700.v8.1_0
chromosomeXII	Liftoff	gene	32850553	32858592	.	-	.	ID=Manes.12G118800.v8.1;Name=Manes.12G118800;ancestorIdentifier=Manes.12G118800.v7.1;coverage=1.0;sequence_ID=1.0;valid_ORFs=2;extra_copy_number=0;copy_num_ID=Manes.12G118800.v8.1_0
chromosomeXII	Liftoff	gene	32865876	32866401	.	-	.	ID=Manes.01G006975.v8.1;Name=Manes.01G006975;coverage=0.993;sequence_ID=0.926;valid_ORFs=0;extra_copy_number=0;copy_num_ID=Manes.01G006975.v8.1_0;pseudo=True
chromosomeXII	Liftoff	gene	32901492	32907046	.	-	.	ID=Manes.12G118805.v8.1;Name=Manes.12G118805;coverage=1.0;sequence_ID=0.996;valid_ORFs=1;extra_copy_number=0;copy_num_ID=Manes.12G118805.v8.1_0
chromosomeXII	Liftoff	gene	32942632	32943317	.	+	.	ID=Manes.12G118806.v8.1;Name=Manes.12G118806;coverage=1.0;sequence_ID=1.0;valid_ORFs=1;extra_copy_number=0;copy_num_ID=Manes.12G118806.v8.1_0
chromosomeXII	Liftoff	gene	32955236	32957445	.	+	.	ID=Manes.13G091744.v8.1;Name=Manes.13G091744;coverage=1.0;sequence_ID=0.956;valid_ORFs=0;extra_copy_number=0;copy_num_ID=Manes.13G091744.v8.1_0;pseudo=True
chromosomeXII	Liftoff	gene	32958207	32958595	.	+	.	ID=Manes.06G036800.v8.1;Name=Manes.06G036800;ancestorIdentifier=Manes.06G036800.v7.1;coverage=0.825;sequence_ID=0.811;valid_ORFs=0;extra_copy_number=0;copy_num_ID=Manes.06G036800.v8.1_0;pseudo=True
chromosomeXII	Liftoff	gene	32967252	32969131	.	+	.	ID=Manes.12G118801.v8.1;Name=Manes.12G118801;ancestorIdentifier=Manes.12G118801.v7.1;coverage=1.0;sequence_ID=1.0;valid_ORFs=1;extra_copy_number=0;copy_num_ID=Manes.12G118801.v8.1_0
chromosomeXII	Liftoff	gene	32993522	32994376	.	+	.	ID=Manes.12G118802.v8.1;Name=Manes.12G118802;ancestorIdentifier=Manes.12G118802.v7.1;coverage=1.0;sequence_ID=1.0;valid_ORFs=1;extra_copy_number=0;copy_num_ID=Manes.12G118802.v8.1_0
chromosomeXII	Liftoff	gene	32995257	32996397	.	+	.	ID=Manes.12G118807.v8.1;Name=Manes.12G118807;coverage=1.0;sequence_ID=1.0;valid_ORFs=2;extra_copy_number=0;copy_num_ID=Manes.12G118807.v8.1_0
chromosomeXII	Liftoff	gene	32996509	32998511	.	-	.	ID=Manes.12G118804.v8.1;Name=Manes.12G118804;ancestorIdentifier=Manes.12G118804.v7.1;coverage=1.0;sequence_ID=1.0;valid_ORFs=1;extra_copy_number=0;copy_num_ID=Manes.12G118804.v8.1_0
chromosomeXII	Liftoff	gene	33077589	33079627	.	+	.	ID=Manes.12G118900.v8.1;Name=Manes.12G118900;ancestorIdentifier=Manes.12G118900.v7.1;coverage=1.0;sequence_ID=1.0;valid_ORFs=1;extra_copy_number=0;copy_num_ID=Manes.12G118900.v8.1_0
chromosomeXII	Liftoff	gene	33087004	33088377	.	-	.	ID=Manes.12G119000.v8.1;Name=Manes.12G119000;ancestorIdentifier=Manes.12G119000.v7.1;coverage=1.0;sequence_ID=1.0;valid_ORFs=1;extra_copy_number=0;copy_num_ID=Manes.12G119000.v8.1_0
chromosomeXII	Liftoff	gene	33089438	33092358	.	+	.	ID=Manes.12G119100.v8.1;Name=Manes.12G119100;ancestorIdentifier=Manes.12G119100.v7.1;coverage=1.0;sequence_ID=1.0;valid_ORFs=1;extra_copy_number=0;copy_num_ID=Manes.12G119100.v8.1_0
chromosomeXII	Liftoff	gene	33098377	33106453	.	-	.	ID=Manes.12G119200.v8.1;Name=Manes.12G119200;ancestorIdentifier=Manes.12G119200.v7.1;coverage=1.0;sequence_ID=1.0;valid_ORFs=1;extra_copy_number=0;copy_num_ID=Manes.12G119200.v8.1_0
chromosomeXII	Liftoff	gene	33101109	33101702	.	-	.	ID=Manes.12G119300.v8.1;Name=Manes.12G119300;ancestorIdentifier=Manes.12G119300.v7.1;coverage=1.0;sequence_ID=1.0;valid_ORFs=1;extra_copy_number=0;copy_num_ID=Manes.12G119300.v8.1_0
chromosomeXII	Liftoff	gene	33108763	33110380	.	+	.	ID=Manes.12G119301.v8.1;Name=Manes.12G119301;ancestorIdentifier=Manes.12G119301.v7.1;coverage=1.0;sequence_ID=1.0;valid_ORFs=1;extra_copy_number=0;copy_num_ID=Manes.12G119301.v8.1_0
chromosomeXII	Liftoff	gene	33111276	33113174	.	-	.	ID=Manes.12G119400.v8.1;Name=Manes.12G119400;ancestorIdentifier=Manes.12G119400.v7.1;coverage=1.0;sequence_ID=1.0;valid_ORFs=1;extra_copy_number=0;copy_num_ID=Manes.12G119400.v8.1_0
chromosomeXII	Liftoff	gene	33176791	33179011	.	+	.	ID=Manes.S023053.v8.1_16_16;Name=Manes.S023053;coverage=1.0;sequence_ID=0.988;valid_ORFs=1;extra_copy_number=16;copy_num_ID=Manes.S023053.v8.1_16
chromosomeXII	Liftoff	gene	33202059	33206433	.	-	.	ID=Manes.12G119600.v8.1;Name=Manes.12G119600;ancestorIdentifier=Manes.12G119600.v7.1;coverage=0.998;sequence_ID=0.994;valid_ORFs=1;extra_copy_number=0;copy_num_ID=Manes.12G119600.v8.1_0
chromosomeXII	Liftoff	gene	33264766	33266298	.	+	.	ID=Manes.12G119603.v8.1;Name=Manes.12G119603;coverage=0.995;sequence_ID=0.983;valid_ORFs=0;extra_copy_number=0;copy_num_ID=Manes.12G119603.v8.1_0;pseudo=True
chromosomeXII	Liftoff	gene	33266323	33268535	.	-	.	ID=Manes.12G119601.v8.1;Name=Manes.12G119601;ancestorIdentifier=Manes.12G119601.v7.1;coverage=1.0;sequence_ID=0.979;valid_ORFs=1;extra_copy_number=0;copy_num_ID=Manes.12G119601.v8.1_0
chromosomeXII	Liftoff	gene	33269132	33269382	.	-	.	ID=Manes.12G119602.v8.1;Name=Manes.12G119602;ancestorIdentifier=Manes.12G119602.v7.1;coverage=1.0;sequence_ID=0.993;valid_ORFs=1;extra_copy_number=0;copy_num_ID=Manes.12G119602.v8.1_0
chromosomeXII	Liftoff	gene	33270457	33272808	.	-	.	ID=Manes.12G119700.v8.1;Name=Manes.12G119700;ancestorIdentifier=Manes.12G119700.v7.1;coverage=0.962;sequence_ID=0.952;valid_ORFs=1;extra_copy_number=0;copy_num_ID=Manes.12G119700.v8.1_0
chromosomeXII	Liftoff	gene	33278106	33280713	.	-	.	ID=Manes.12G119800.v8.1;Name=Manes.12G119800;ancestorIdentifier=Manes.12G119800.v7.1;coverage=1.0;sequence_ID=0.996;valid_ORFs=1;extra_copy_number=0;copy_num_ID=Manes.12G119800.v8.1_0
chromosomeXII	Liftoff	gene	33280926	33288352	.	-	.	ID=Manes.12G119900.v8.1;Name=Manes.12G119900;ancestorIdentifier=Manes.12G119900.v7.1;coverage=0.995;sequence_ID=0.986;valid_ORFs=0;extra_copy_number=0;copy_num_ID=Manes.12G119900.v8.1_0;pseudo=True
chromosomeXII	Liftoff	gene	33290573	33296728	.	-	.	ID=Manes.12G120000.v8.1;Name=Manes.12G120000;ancestorIdentifier=Manes.12G120000.v7.1;coverage=0.997;sequence_ID=0.990;valid_ORFs=2;extra_copy_number=0;copy_num_ID=Manes.12G120000.v8.1_0
chromosomeXII	Liftoff	gene	33298885	33304171	.	-	.	ID=Manes.12G120100.v8.1;Name=Manes.12G120100;ancestorIdentifier=Manes.12G120100.v7.1;coverage=0.999;sequence_ID=0.992;valid_ORFs=2;extra_copy_number=0;copy_num_ID=Manes.12G120100.v8.1_0
chromosomeXII	Liftoff	gene	33347487	33348945	.	+	.	ID=Manes.12G120200.v8.1;Name=Manes.12G120200;ancestorIdentifier=Manes.12G120200.v7.1;coverage=0.998;sequence_ID=0.992;valid_ORFs=1;extra_copy_number=0;copy_num_ID=Manes.12G120200.v8.1_0
chromosomeXII	Liftoff	gene	33349523	33359872	.	+	.	ID=Manes.12G120300.v8.1;Name=Manes.12G120300;ancestorIdentifier=Manes.12G120300.v7.1;coverage=1.0;sequence_ID=0.994;valid_ORFs=0;extra_copy_number=0;copy_num_ID=Manes.12G120300.v8.1_0;pseudo=True
chromosomeXII	Liftoff	gene	33361238	33367369	.	+	.	ID=Manes.12G120400.v8.1;Name=Manes.12G120400;ancestorIdentifier=Manes.12G120400.v7.1;coverage=0.991;sequence_ID=0.988;valid_ORFs=3;extra_copy_number=0;copy_num_ID=Manes.12G120400.v8.1_0
chromosomeXII	Liftoff	gene	33368633	33371859	.	-	.	ID=Manes.12G120700.v8.1;Name=Manes.12G120700;ancestorIdentifier=Manes.12G120700.v7.1;coverage=0.999;sequence_ID=0.992;valid_ORFs=1;extra_copy_number=0;copy_num_ID=Manes.12G120700.v8.1_0
chromosomeXII	Liftoff	gene	33386546	33393124	.	-	.	ID=Manes.12G120800.v8.1;Name=Manes.12G120800;ancestorIdentifier=Manes.12G120800.v7.1;coverage=0.999;sequence_ID=0.993;valid_ORFs=6;extra_copy_number=0;copy_num_ID=Manes.12G120800.v8.1_0
chromosomeXII	Liftoff	gene	33464184	33465895	.	+	.	ID=Manes.12G120900.v8.1;Name=Manes.12G120900;ancestorIdentifier=Manes.12G120900.v7.1;coverage=0.999;sequence_ID=0.986;valid_ORFs=1;extra_copy_number=0;copy_num_ID=Manes.12G120900.v8.1_0
chromosomeXII	Liftoff	gene	33498388	33501268	.	+	.	ID=Manes.12G121000.v8.1;Name=Manes.12G121000;ancestorIdentifier=Manes.12G121000.v7.1;coverage=1.0;sequence_ID=1.0;valid_ORFs=1;extra_copy_number=0;copy_num_ID=Manes.12G121000.v8.1_0
chromosomeXII	Liftoff	gene	33502066	33504222	.	-	.	ID=Manes.12G121100.v8.1;Name=Manes.12G121100;ancestorIdentifier=Manes.12G121100.v7.1;coverage=1.0;sequence_ID=1.0;valid_ORFs=1;extra_copy_number=0;copy_num_ID=Manes.12G121100.v8.1_0
chromosomeXII	Liftoff	gene	33519241	33525792	.	-	.	ID=Manes.12G121200.v8.1;Name=Manes.12G121200;ancestorIdentifier=Manes.12G121200.v7.1;coverage=0.994;sequence_ID=0.987;valid_ORFs=4;extra_copy_number=0;copy_num_ID=Manes.12G121200.v8.1_0
chromosomeXII	Liftoff	gene	33529871	33531060	.	-	.	ID=Manes.10G081651.v8.1;Name=Manes.10G081651;coverage=0.849;sequence_ID=0.692;valid_ORFs=0;extra_copy_number=0;copy_num_ID=Manes.10G081651.v8.1_0;pseudo=True
chromosomeXII	Liftoff	gene	33538324	33542232	.	-	.	ID=Manes.12G121300.v8.1;Name=Manes.12G121300;ancestorIdentifier=Manes.12G121300.v7.1;coverage=0.984;sequence_ID=0.958;valid_ORFs=1;extra_copy_number=0;copy_num_ID=Manes.12G121300.v8.1_0
chromosomeXII	Liftoff	gene	33545526	33557114	.	+	.	ID=Manes.12G121400.v8.1;Name=Manes.12G121400;ancestorIdentifier=Manes.12G121400.v7.1;coverage=0.999;sequence_ID=0.988;valid_ORFs=2;extra_copy_number=0;copy_num_ID=Manes.12G121400.v8.1_0
chromosomeXII	Liftoff	gene	33559533	33559900	.	-	.	ID=Manes.12G121500.v8.1;Name=Manes.12G121500;ancestorIdentifier=Manes.12G121500.v7.1;coverage=1.0;sequence_ID=1.0;valid_ORFs=1;extra_copy_number=0;copy_num_ID=Manes.12G121500.v8.1_0
chromosomeXII	Liftoff	gene	33560427	33568728	.	-	.	ID=Manes.12G121600.v8.1;Name=Manes.12G121600;ancestorIdentifier=Manes.12G121600.v7.1;coverage=0.997;sequence_ID=0.993;valid_ORFs=1;extra_copy_number=0;copy_num_ID=Manes.12G121600.v8.1_0
chromosomeXII	Liftoff	gene	33571828	33573044	.	+	.	ID=Manes.12G121700.v8.1;Name=Manes.12G121700;ancestorIdentifier=Manes.12G121700.v7.1;coverage=0.849;sequence_ID=0.838;valid_ORFs=0;extra_copy_number=0;copy_num_ID=Manes.12G121700.v8.1_0;pseudo=True
chromosomeXII	Liftoff	gene	33573190	33578893	.	-	.	ID=Manes.12G121800.v8.1;Name=Manes.12G121800;ancestorIdentifier=Manes.12G121800.v7.1;coverage=0.999;sequence_ID=0.991;valid_ORFs=1;extra_copy_number=0;copy_num_ID=Manes.12G121800.v8.1_0
chromosomeXII	Liftoff	gene	33588851	33589778	.	+	.	ID=Manes.12G121900.v8.1;Name=Manes.12G121900;ancestorIdentifier=Manes.12G121900.v7.1;coverage=0.996;sequence_ID=0.993;valid_ORFs=1;extra_copy_number=0;copy_num_ID=Manes.12G121900.v8.1_0
chromosomeXII	Liftoff	gene	33592582	33599100	.	-	.	ID=Manes.12G122000.v8.1;Name=Manes.12G122000;ancestorIdentifier=Manes.12G122000.v7.1;coverage=1.0;sequence_ID=0.972;valid_ORFs=1;extra_copy_number=0;copy_num_ID=Manes.12G122000.v8.1_0
chromosomeXII	Liftoff	gene	33601479	33605315	.	-	.	ID=Manes.12G122300.v8.1;Name=Manes.12G122300;ancestorIdentifier=Manes.12G122300.v7.1;coverage=1.0;sequence_ID=0.994;valid_ORFs=2;extra_copy_number=0;copy_num_ID=Manes.12G122300.v8.1_0
chromosomeXII	Liftoff	gene	33619304	33621051	.	+	.	ID=Manes.12G122400.v8.1;Name=Manes.12G122400;ancestorIdentifier=Manes.12G122400.v7.1;coverage=1.0;sequence_ID=1.0;valid_ORFs=2;extra_copy_number=0;copy_num_ID=Manes.12G122400.v8.1_0
chromosomeXII	Liftoff	gene	33655178	33657257	.	+	.	ID=Manes.12G123101.v8.1;Name=Manes.12G123101;coverage=1.0;sequence_ID=1.0;valid_ORFs=1;extra_copy_number=0;copy_num_ID=Manes.12G123101.v8.1_0
chromosomeXII	Liftoff	gene	33658550	33658735	.	-	.	ID=Manes.05G139226.v8.1_26_26;Name=Manes.05G139226;coverage=1.0;sequence_ID=0.967;valid_ORFs=0;extra_copy_number=26;copy_num_ID=Manes.05G139226.v8.1_26;pseudo=True
chromosomeXII	Liftoff	gene	33660118	33661556	.	+	.	ID=Manes.12G123800.v8.1;Name=Manes.12G123800;ancestorIdentifier=Manes.12G123800.v7.1;coverage=1.0;sequence_ID=1.0;valid_ORFs=1;extra_copy_number=0;copy_num_ID=Manes.12G123800.v8.1_0
chromosomeXII	Liftoff	gene	33664657	33666600	.	+	.	ID=Manes.12G123700.v8.1;Name=Manes.12G123700;ancestorIdentifier=Manes.12G123700.v7.1;coverage=1.0;sequence_ID=1.0;valid_ORFs=1;extra_copy_number=0;copy_num_ID=Manes.12G123700.v8.1_0
chromosomeXII	Liftoff	gene	33685390	33694315	.	+	.	ID=Manes.12G123500.v8.1;Name=Manes.12G123500;ancestorIdentifier=Manes.12G123500.v7.1;coverage=1.0;sequence_ID=1.0;valid_ORFs=0;extra_copy_number=0;copy_num_ID=Manes.12G123500.v8.1_0;pseudo=True
chromosomeXII	Liftoff	gene	33696634	33699167	.	+	.	ID=Manes.12G123400.v8.1;Name=Manes.12G123400;ancestorIdentifier=Manes.12G123400.v7.1;coverage=1.0;sequence_ID=1.0;valid_ORFs=1;extra_copy_number=0;copy_num_ID=Manes.12G123400.v8.1_0
chromosomeXII	Liftoff	gene	33704986	33707339	.	+	.	ID=Manes.12G123300.v8.1;Name=Manes.12G123300;ancestorIdentifier=Manes.12G123300.v7.1;coverage=1.0;sequence_ID=1.0;valid_ORFs=1;extra_copy_number=0;copy_num_ID=Manes.12G123300.v8.1_0
chromosomeXII	Liftoff	gene	33707663	33711927	.	-	.	ID=Manes.12G123200.v8.1;Name=Manes.12G123200;ancestorIdentifier=Manes.12G123200.v7.1;coverage=1.0;sequence_ID=1.0;valid_ORFs=1;extra_copy_number=0;copy_num_ID=Manes.12G123200.v8.1_0
chromosomeXII	Liftoff	gene	33712343	33736134	.	-	.	ID=Manes.12G123000.v8.1;Name=Manes.12G123000;ancestorIdentifier=Manes.12G123000.v7.1;coverage=1.0;sequence_ID=1.0;valid_ORFs=1;extra_copy_number=0;copy_num_ID=Manes.12G123000.v8.1_0
chromosomeXII	Liftoff	gene	33741676	33756934	.	-	.	ID=Manes.12G123001.v8.1;Name=Manes.12G123001;ancestorIdentifier=Manes.12G123001.v7.1;coverage=1.0;sequence_ID=1.0;valid_ORFs=1;extra_copy_number=0;copy_num_ID=Manes.12G123001.v8.1_0
chromosomeXII	Liftoff	gene	33744544	33745686	.	+	.	ID=Manes.16G015332.v8.1_37_37;Name=Manes.16G015332;coverage=1.0;sequence_ID=0.977;valid_ORFs=0;extra_copy_number=37;copy_num_ID=Manes.16G015332.v8.1_37;pseudo=True
chromosomeXII	Liftoff	gene	33765733	33769187	.	-	.	ID=Manes.12G122900.v8.1;Name=Manes.12G122900;ancestorIdentifier=Manes.12G122900.v7.1;coverage=1.0;sequence_ID=0.999;valid_ORFs=10;extra_copy_number=0;copy_num_ID=Manes.12G122900.v8.1_0
chromosomeXII	Liftoff	gene	33770028	33773092	.	+	.	ID=Manes.12G122800.v8.1;Name=Manes.12G122800;ancestorIdentifier=Manes.12G122800.v7.1;coverage=1.0;sequence_ID=1.0;valid_ORFs=1;extra_copy_number=0;copy_num_ID=Manes.12G122800.v8.1_0
chromosomeXII	Liftoff	gene	33779686	33785004	.	+	.	ID=Manes.12G122700.v8.1;Name=Manes.12G122700;ancestorIdentifier=Manes.12G122700.v7.1;coverage=1.0;sequence_ID=1.0;valid_ORFs=2;extra_copy_number=0;copy_num_ID=Manes.12G122700.v8.1_0
chromosomeXII	Liftoff	gene	33801534	33803695	.	+	.	ID=Manes.12G122600.v8.1;Name=Manes.12G122600;ancestorIdentifier=Manes.12G122600.v7.1;coverage=1.0;sequence_ID=1.0;valid_ORFs=1;extra_copy_number=0;copy_num_ID=Manes.12G122600.v8.1_0
chromosomeXII	Liftoff	gene	33814000	33815006	.	-	.	ID=Manes.12G123301.v8.1;Name=Manes.12G123301;coverage=1.0;sequence_ID=1.0;valid_ORFs=1;extra_copy_number=0;copy_num_ID=Manes.12G123301.v8.1_0
chromosomeXII	Liftoff	gene	33830834	33831592	.	+	.	ID=Manes.13G063730.v8.1_15_15;Name=Manes.13G063730;coverage=0.998;sequence_ID=0.980;valid_ORFs=1;extra_copy_number=15;copy_num_ID=Manes.13G063730.v8.1_15
chromosomeXII	Liftoff	gene	33835150	33835927	.	+	.	ID=Manes.13G063730.v8.1_21_21;Name=Manes.13G063730;coverage=0.998;sequence_ID=0.950;valid_ORFs=0;extra_copy_number=21;copy_num_ID=Manes.13G063730.v8.1_21;pseudo=True
chromosomeXII	Liftoff	gene	33851349	33854276	.	+	.	ID=Manes.12G124000.v8.1;Name=Manes.12G124000;ancestorIdentifier=Manes.12G124000.v7.1;coverage=1.0;sequence_ID=1.0;valid_ORFs=1;extra_copy_number=0;copy_num_ID=Manes.12G124000.v8.1_0
chromosomeXII	Liftoff	gene	33875693	33877268	.	+	.	ID=Manes.12G124100.v8.1;Name=Manes.12G124100;ancestorIdentifier=Manes.12G124100.v7.1;coverage=1.0;sequence_ID=1.0;valid_ORFs=1;extra_copy_number=0;copy_num_ID=Manes.12G124100.v8.1_0
chromosomeXII	Liftoff	gene	33882815	33888960	.	+	.	ID=Manes.12G124200.v8.1;Name=Manes.12G124200;ancestorIdentifier=Manes.12G124200.v7.1;coverage=1.0;sequence_ID=0.999;valid_ORFs=2;extra_copy_number=0;copy_num_ID=Manes.12G124200.v8.1_0
chromosomeXII	Liftoff	gene	33903986	33907640	.	+	.	ID=Manes.12G124300.v8.1;Name=Manes.12G124300;ancestorIdentifier=Manes.12G124300.v7.1;coverage=1.0;sequence_ID=1.0;valid_ORFs=1;extra_copy_number=0;copy_num_ID=Manes.12G124300.v8.1_0
chromosomeXII	Liftoff	gene	33912901	33913879	.	+	.	ID=Manes.12G124400.v8.1;Name=Manes.12G124400;ancestorIdentifier=Manes.12G124400.v7.1;coverage=1.0;sequence_ID=0.992;valid_ORFs=1;extra_copy_number=0;copy_num_ID=Manes.12G124400.v8.1_0
chromosomeXII	Liftoff	gene	33915280	33916297	.	+	.	ID=Manes.12G124500.v8.1;Name=Manes.12G124500;ancestorIdentifier=Manes.12G124500.v7.1;coverage=1.0;sequence_ID=0.992;valid_ORFs=1;extra_copy_number=0;copy_num_ID=Manes.12G124500.v8.1_0
chromosomeXII	Liftoff	gene	33945801	33948744	.	+	.	ID=Manes.16G056325.v8.1;Name=Manes.16G056325;coverage=0.999;sequence_ID=0.981;valid_ORFs=0;extra_copy_number=0;copy_num_ID=Manes.16G056325.v8.1_0;pseudo=True
chromosomeXII	Liftoff	gene	33949723	33950701	.	+	.	ID=Manes.12G124400.v8.1_1_1;Name=Manes.12G124400;ancestorIdentifier=Manes.12G124400.v7.1;coverage=1.0;sequence_ID=0.992;valid_ORFs=1;extra_copy_number=1;copy_num_ID=Manes.12G124400.v8.1_1
chromosomeXII	Liftoff	gene	33952046	33953063	.	+	.	ID=Manes.12G124500.v8.1_1_1;Name=Manes.12G124500;ancestorIdentifier=Manes.12G124500.v7.1;coverage=1.0;sequence_ID=0.992;valid_ORFs=1;extra_copy_number=1;copy_num_ID=Manes.12G124500.v8.1_1
chromosomeXII	Liftoff	gene	33955520	33960331	.	+	.	ID=Manes.12G124600.v8.1;Name=Manes.12G124600;ancestorIdentifier=Manes.12G124600.v7.1;coverage=1.0;sequence_ID=0.998;valid_ORFs=1;extra_copy_number=0;copy_num_ID=Manes.12G124600.v8.1_0
chromosomeXII	Liftoff	gene	33962200	33963224	.	+	.	ID=Manes.12G124650.v8.1;Name=Manes.12G124650;coverage=1.0;sequence_ID=0.979;valid_ORFs=0;extra_copy_number=0;copy_num_ID=Manes.12G124650.v8.1_0;pseudo=True
chromosomeXII	Liftoff	gene	33963297	33965351	.	-	.	ID=Manes.12G124700.v8.1;Name=Manes.12G124700;ancestorIdentifier=Manes.12G124700.v7.1;coverage=0.998;sequence_ID=0.981;valid_ORFs=3;extra_copy_number=0;copy_num_ID=Manes.12G124700.v8.1_0
chromosomeXII	Liftoff	gene	33986218	33989816	.	+	.	ID=Manes.12G124800.v8.1;Name=Manes.12G124800;ancestorIdentifier=Manes.12G124800.v7.1;coverage=0.811;sequence_ID=0.770;valid_ORFs=0;extra_copy_number=0;copy_num_ID=Manes.12G124800.v8.1_0;pseudo=True
chromosomeXII	Liftoff	gene	33997677	33999791	.	-	.	ID=Manes.12G125100.v8.1;Name=Manes.12G125100;ancestorIdentifier=Manes.12G125100.v7.1;coverage=0.997;sequence_ID=0.962;valid_ORFs=2;extra_copy_number=0;copy_num_ID=Manes.12G125100.v8.1_0
chromosomeXII	Liftoff	gene	34071960	34072391	.	-	.	ID=Manes.16G057589.v8.1_42_42;Name=Manes.16G057589;coverage=1.0;sequence_ID=0.967;valid_ORFs=1;extra_copy_number=42;copy_num_ID=Manes.16G057589.v8.1_42
chromosomeXII	Liftoff	gene	34099941	34104738	.	-	.	ID=Manes.12G125201.v8.1;Name=Manes.12G125201;coverage=0.979;sequence_ID=0.907;valid_ORFs=0;extra_copy_number=0;copy_num_ID=Manes.12G125201.v8.1_0;pseudo=True
chromosomeXII	Liftoff	gene	34104877	34110701	.	-	.	ID=Manes.12G125300.v8.1;Name=Manes.12G125300;ancestorIdentifier=Manes.12G125300.v7.1;coverage=1.0;sequence_ID=0.996;valid_ORFs=2;extra_copy_number=0;copy_num_ID=Manes.12G125300.v8.1_0
chromosomeXII	Liftoff	gene	34120473	34124559	.	+	.	ID=Manes.12G125400.v8.1;Name=Manes.12G125400;ancestorIdentifier=Manes.12G125400.v7.1;coverage=0.995;sequence_ID=0.987;valid_ORFs=1;extra_copy_number=0;copy_num_ID=Manes.12G125400.v8.1_0
chromosomeXII	Liftoff	gene	34125872	34131035	.	-	.	ID=Manes.12G125500.v8.1;Name=Manes.12G125500;ancestorIdentifier=Manes.12G125500.v7.1;coverage=0.973;sequence_ID=0.971;valid_ORFs=3;extra_copy_number=0;copy_num_ID=Manes.12G125500.v8.1_0
chromosomeXII	Liftoff	gene	34154050	34158251	.	+	.	ID=Manes.12G125600.v8.1;Name=Manes.12G125600;ancestorIdentifier=Manes.12G125600.v7.1;coverage=1.0;sequence_ID=0.996;valid_ORFs=1;extra_copy_number=0;copy_num_ID=Manes.12G125600.v8.1_0
chromosomeXII	Liftoff	gene	34158109	34165213	.	-	.	ID=Manes.12G125700.v8.1;Name=Manes.12G125700;ancestorIdentifier=Manes.12G125700.v7.1;coverage=1.0;sequence_ID=0.993;valid_ORFs=2;extra_copy_number=0;copy_num_ID=Manes.12G125700.v8.1_0
chromosomeXII	Liftoff	gene	34169484	34169762	.	-	.	ID=Manes.12G125800.v8.1;Name=Manes.12G125800;ancestorIdentifier=Manes.12G125800.v7.1;coverage=1.0;sequence_ID=1.0;valid_ORFs=1;extra_copy_number=0;copy_num_ID=Manes.12G125800.v8.1_0
chromosomeXII	Liftoff	gene	34172207	34180063	.	+	.	ID=Manes.12G125900.v8.1;Name=Manes.12G125900;ancestorIdentifier=Manes.12G125900.v7.1;coverage=0.997;sequence_ID=0.990;valid_ORFs=1;extra_copy_number=0;copy_num_ID=Manes.12G125900.v8.1_0
chromosomeXII	Liftoff	gene	34180280	34183313	.	+	.	ID=Manes.12G126000.v8.1;Name=Manes.12G126000;ancestorIdentifier=Manes.12G126000.v7.1;coverage=0.999;sequence_ID=0.934;valid_ORFs=6;extra_copy_number=0;copy_num_ID=Manes.12G126000.v8.1_0
chromosomeXII	Liftoff	gene	34182196	34189262	.	-	.	ID=Manes.12G126100.v8.1;Name=Manes.12G126100;ancestorIdentifier=Manes.12G126100.v7.1;coverage=0.998;sequence_ID=0.963;valid_ORFs=1;extra_copy_number=0;copy_num_ID=Manes.12G126100.v8.1_0
chromosomeXII	Liftoff	gene	34224454	34225236	.	+	.	ID=Manes.04G058760.v8.1_8_8;Name=Manes.04G058760;coverage=1.0;sequence_ID=0.985;valid_ORFs=0;extra_copy_number=8;copy_num_ID=Manes.04G058760.v8.1_8;pseudo=True
chromosomeXII	Liftoff	gene	34245057	34249484	.	-	.	ID=Manes.12G126200.v8.1;Name=Manes.12G126200;ancestorIdentifier=Manes.12G126200.v7.1;coverage=0.547;sequence_ID=0.536;valid_ORFs=1;extra_copy_number=0;copy_num_ID=Manes.12G126200.v8.1_0
chromosomeXII	Liftoff	gene	34249523	34258792	.	+	.	ID=Manes.12G126300.v8.1;Name=Manes.12G126300;ancestorIdentifier=Manes.12G126300.v7.1;coverage=1.0;sequence_ID=0.998;valid_ORFs=4;extra_copy_number=0;copy_num_ID=Manes.12G126300.v8.1_0
chromosomeXII	Liftoff	gene	34259191	34261360	.	+	.	ID=Manes.12G126400.v8.1;Name=Manes.12G126400;ancestorIdentifier=Manes.12G126400.v7.1;coverage=0.998;sequence_ID=0.989;valid_ORFs=1;extra_copy_number=0;copy_num_ID=Manes.12G126400.v8.1_0
chromosomeXII	Liftoff	gene	34261632	34267641	.	-	.	ID=Manes.12G126600.v8.1;Name=Manes.12G126600;ancestorIdentifier=Manes.12G126600.v7.1;coverage=0.998;sequence_ID=0.990;valid_ORFs=2;extra_copy_number=0;copy_num_ID=Manes.12G126600.v8.1_0
chromosomeXII	Liftoff	gene	34271414	34276989	.	-	.	ID=Manes.12G126700.v8.1;Name=Manes.12G126700;ancestorIdentifier=Manes.12G126700.v7.1;coverage=0.999;sequence_ID=0.991;valid_ORFs=1;extra_copy_number=0;copy_num_ID=Manes.12G126700.v8.1_0
chromosomeXII	Liftoff	gene	34301753	34307072	.	-	.	ID=Manes.12G126800.v8.1;Name=Manes.12G126800;ancestorIdentifier=Manes.12G126800.v7.1;coverage=1.0;sequence_ID=0.993;valid_ORFs=1;extra_copy_number=0;copy_num_ID=Manes.12G126800.v8.1_0
chromosomeXII	Liftoff	gene	34318767	34319150	.	-	.	ID=Manes.10G020215.v8.1_31_31;Name=Manes.10G020215;coverage=1.0;sequence_ID=0.982;valid_ORFs=1;extra_copy_number=31;copy_num_ID=Manes.10G020215.v8.1_31
chromosomeXII	Liftoff	gene	34338951	34358727	.	+	.	ID=Manes.12G126900.v8.1;Name=Manes.12G126900;ancestorIdentifier=Manes.12G126900.v7.1;coverage=1.0;sequence_ID=0.995;valid_ORFs=2;extra_copy_number=0;copy_num_ID=Manes.12G126900.v8.1_0
chromosomeXII	Liftoff	gene	34362440	34363225	.	+	.	ID=Manes.12G127000.v8.1;Name=Manes.12G127000;ancestorIdentifier=Manes.12G127000.v7.1;coverage=1.0;sequence_ID=0.997;valid_ORFs=0;extra_copy_number=0;copy_num_ID=Manes.12G127000.v8.1_0;pseudo=True
chromosomeXII	Liftoff	gene	34364720	34365595	.	+	.	ID=Manes.12G127100.v8.1;Name=Manes.12G127100;ancestorIdentifier=Manes.12G127100.v7.1;coverage=1.0;sequence_ID=0.987;valid_ORFs=1;extra_copy_number=0;copy_num_ID=Manes.12G127100.v8.1_0
chromosomeXII	Liftoff	gene	34367174	34368070	.	+	.	ID=Manes.12G127200.v8.1;Name=Manes.12G127200;ancestorIdentifier=Manes.12G127200.v7.1;coverage=1.0;sequence_ID=0.997;valid_ORFs=1;extra_copy_number=0;copy_num_ID=Manes.12G127200.v8.1_0
chromosomeXII	Liftoff	gene	34368418	34370580	.	-	.	ID=Manes.12G127300.v8.1;Name=Manes.12G127300;ancestorIdentifier=Manes.12G127300.v7.1;coverage=1.0;sequence_ID=0.996;valid_ORFs=1;extra_copy_number=0;copy_num_ID=Manes.12G127300.v8.1_0
chromosomeXII	Liftoff	gene	34372067	34379133	.	-	.	ID=Manes.12G127400.v8.1;Name=Manes.12G127400;ancestorIdentifier=Manes.12G127400.v7.1;coverage=0.999;sequence_ID=0.994;valid_ORFs=1;extra_copy_number=0;copy_num_ID=Manes.12G127400.v8.1_0
chromosomeXII	Liftoff	gene	34382373	34384110	.	+	.	ID=Manes.12G127500.v8.1;Name=Manes.12G127500;ancestorIdentifier=Manes.12G127500.v7.1;coverage=0.995;sequence_ID=0.991;valid_ORFs=1;extra_copy_number=0;copy_num_ID=Manes.12G127500.v8.1_0
chromosomeXII	Liftoff	gene	34385271	34398109	.	-	.	ID=Manes.12G127600.v8.1;Name=Manes.12G127600;ancestorIdentifier=Manes.12G127600.v7.1;coverage=0.997;sequence_ID=0.991;valid_ORFs=2;extra_copy_number=0;copy_num_ID=Manes.12G127600.v8.1_0
chromosomeXII	Liftoff	gene	34400187	34404060	.	-	.	ID=Manes.12G127700.v8.1;Name=Manes.12G127700;ancestorIdentifier=Manes.12G127700.v7.1;coverage=0.999;sequence_ID=0.997;valid_ORFs=1;extra_copy_number=0;copy_num_ID=Manes.12G127700.v8.1_0
chromosomeXII	Liftoff	gene	34404316	34408559	.	-	.	ID=Manes.12G127800.v8.1;Name=Manes.12G127800;ancestorIdentifier=Manes.12G127800.v7.1;coverage=0.998;sequence_ID=0.995;valid_ORFs=2;extra_copy_number=0;copy_num_ID=Manes.12G127800.v8.1_0
chromosomeXII	Liftoff	gene	34449354	34452351	.	+	.	ID=Manes.12G128000.v8.1;Name=Manes.12G128000;ancestorIdentifier=Manes.12G128000.v7.1;coverage=0.997;sequence_ID=0.985;valid_ORFs=4;extra_copy_number=0;copy_num_ID=Manes.12G128000.v8.1_0
chromosomeXII	Liftoff	gene	34456227	34464090	.	-	.	ID=Manes.12G128200.v8.1;Name=Manes.12G128200;ancestorIdentifier=Manes.12G128200.v7.1;coverage=0.997;sequence_ID=0.991;valid_ORFs=1;extra_copy_number=0;copy_num_ID=Manes.12G128200.v8.1_0
chromosomeXII	Liftoff	gene	34469168	34472776	.	-	.	ID=Manes.12G128300.v8.1;Name=Manes.12G128300;ancestorIdentifier=Manes.12G128300.v7.1;coverage=0.970;sequence_ID=0.965;valid_ORFs=3;extra_copy_number=0;copy_num_ID=Manes.12G128300.v8.1_0
chromosomeXII	Liftoff	gene	34521569	34526138	.	-	.	ID=Manes.12G128400.v8.1;Name=Manes.12G128400;ancestorIdentifier=Manes.12G128400.v7.1;coverage=0.998;sequence_ID=0.984;valid_ORFs=1;extra_copy_number=0;copy_num_ID=Manes.12G128400.v8.1_0
chromosomeXII	Liftoff	gene	34526173	34529387	.	-	.	ID=Manes.12G128600.v8.1;Name=Manes.12G128600;ancestorIdentifier=Manes.12G128600.v7.1;coverage=0.985;sequence_ID=0.979;valid_ORFs=1;extra_copy_number=0;copy_num_ID=Manes.12G128600.v8.1_0
chromosomeXII	Liftoff	gene	34532650	34536786	.	-	.	ID=Manes.12G128800.v8.1;Name=Manes.12G128800;ancestorIdentifier=Manes.12G128800.v7.1;coverage=1.0;sequence_ID=0.978;valid_ORFs=1;extra_copy_number=0;copy_num_ID=Manes.12G128800.v8.1_0
chromosomeXII	Liftoff	gene	34541307	34542802	.	+	.	ID=Manes.12G128900.v8.1;Name=Manes.12G128900;ancestorIdentifier=Manes.12G128900.v7.1;coverage=0.998;sequence_ID=0.987;valid_ORFs=1;extra_copy_number=0;copy_num_ID=Manes.12G128900.v8.1_0
chromosomeXII	Liftoff	gene	34569052	34574144	.	+	.	ID=Manes.12G129000.v8.1;Name=Manes.12G129000;ancestorIdentifier=Manes.12G129000.v7.1;coverage=0.999;sequence_ID=0.986;valid_ORFs=1;extra_copy_number=0;copy_num_ID=Manes.12G129000.v8.1_0
chromosomeXII	Liftoff	gene	34579690	34581231	.	-	.	ID=Manes.12G129001.v8.1;Name=Manes.12G129001;ancestorIdentifier=Manes.12G129001.v7.1;coverage=0.993;sequence_ID=0.989;valid_ORFs=1;extra_copy_number=0;copy_num_ID=Manes.12G129001.v8.1_0
chromosomeXII	Liftoff	gene	34587241	34588675	.	+	.	ID=Manes.12G129100.v8.1;Name=Manes.12G129100;ancestorIdentifier=Manes.12G129100.v7.1;coverage=1.0;sequence_ID=0.990;valid_ORFs=1;extra_copy_number=0;copy_num_ID=Manes.12G129100.v8.1_0
chromosomeXII	Liftoff	gene	34589063	34590189	.	+	.	ID=Manes.12G129200.v8.1;Name=Manes.12G129200;ancestorIdentifier=Manes.12G129200.v7.1;coverage=0.996;sequence_ID=0.988;valid_ORFs=1;extra_copy_number=0;copy_num_ID=Manes.12G129200.v8.1_0
chromosomeXII	Liftoff	gene	34600181	34601361	.	+	.	ID=Manes.18G139654.v8.1_16_16;Name=Manes.18G139654;coverage=1.0;sequence_ID=0.987;valid_ORFs=1;extra_copy_number=16;copy_num_ID=Manes.18G139654.v8.1_16
chromosomeXII	Liftoff	gene	34600183	34601266	.	-	.	ID=Manes.01G050450.v8.1_22_22;Name=Manes.01G050450;coverage=0.999;sequence_ID=0.973;valid_ORFs=1;extra_copy_number=22;copy_num_ID=Manes.01G050450.v8.1_22
chromosomeXII	Liftoff	gene	34601839	34602032	.	+	.	ID=Manes.11G088378.v8.1_35_35;Name=Manes.11G088378;coverage=1.0;sequence_ID=0.970;valid_ORFs=1;extra_copy_number=35;copy_num_ID=Manes.11G088378.v8.1_35
chromosomeXII	Liftoff	gene	34620223	34625632	.	+	.	ID=Manes.12G129300.v8.1;Name=Manes.12G129300;ancestorIdentifier=Manes.12G129300.v7.1;coverage=0.999;sequence_ID=0.995;valid_ORFs=2;extra_copy_number=0;copy_num_ID=Manes.12G129300.v8.1_0
chromosomeXII	Liftoff	gene	34624090	34631501	.	-	.	ID=Manes.12G129400.v8.1;Name=Manes.12G129400;ancestorIdentifier=Manes.12G129400.v7.1;coverage=1.0;sequence_ID=0.994;valid_ORFs=2;extra_copy_number=0;copy_num_ID=Manes.12G129400.v8.1_0
chromosomeXII	Liftoff	gene	34635177	34638846	.	+	.	ID=Manes.12G129500.v8.1;Name=Manes.12G129500;ancestorIdentifier=Manes.12G129500.v7.1;coverage=0.999;sequence_ID=0.981;valid_ORFs=1;extra_copy_number=0;copy_num_ID=Manes.12G129500.v8.1_0
chromosomeXII	Liftoff	gene	34638992	34642386	.	-	.	ID=Manes.12G129600.v8.1;Name=Manes.12G129600;ancestorIdentifier=Manes.12G129600.v7.1;coverage=1.0;sequence_ID=0.990;valid_ORFs=1;extra_copy_number=0;copy_num_ID=Manes.12G129600.v8.1_0
chromosomeXII	Liftoff	gene	34654821	34655500	.	-	.	ID=Manes.02G049450.v8.1_1_1;Name=Manes.02G049450;ancestorIdentifier=Manes.02G049450.v7.1;coverage=0.998;sequence_ID=0.995;valid_ORFs=1;extra_copy_number=1;copy_num_ID=Manes.02G049450.v8.1_1
chromosomeXII	Liftoff	gene	34664918	34665696	.	+	.	ID=Manes.12G129601.v8.1;Name=Manes.12G129601;ancestorIdentifier=Manes.12G129601.v7.1;coverage=0.996;sequence_ID=0.970;valid_ORFs=0;extra_copy_number=0;copy_num_ID=Manes.12G129601.v8.1_0;pseudo=True
chromosomeXII	Liftoff	gene	34666279	34675344	.	-	.	ID=Manes.12G129700.v8.1;Name=Manes.12G129700;ancestorIdentifier=Manes.12G129700.v7.1;coverage=1.0;sequence_ID=0.993;valid_ORFs=3;extra_copy_number=0;copy_num_ID=Manes.12G129700.v8.1_0
chromosomeXII	Liftoff	gene	34706475	34709309	.	+	.	ID=Manes.12G129800.v8.1;Name=Manes.12G129800;ancestorIdentifier=Manes.12G129800.v7.1;coverage=0.988;sequence_ID=0.979;valid_ORFs=1;extra_copy_number=0;copy_num_ID=Manes.12G129800.v8.1_0
chromosomeXII	Liftoff	gene	34736436	34736900	.	+	.	ID=Manes.12G129900.v8.1;Name=Manes.12G129900;ancestorIdentifier=Manes.12G129900.v7.1;coverage=1.0;sequence_ID=1.0;valid_ORFs=1;extra_copy_number=0;copy_num_ID=Manes.12G129900.v8.1_0
chromosomeXII	Liftoff	gene	34744045	34745862	.	-	.	ID=Manes.12G129950.v8.1;Name=Manes.12G129950;coverage=1.0;sequence_ID=0.982;valid_ORFs=1;extra_copy_number=0;copy_num_ID=Manes.12G129950.v8.1_0
chromosomeXII	Liftoff	gene	34746286	34760288	.	-	.	ID=Manes.12G130000.v8.1;Name=Manes.12G130000;ancestorIdentifier=Manes.12G130000.v7.1;coverage=0.998;sequence_ID=0.981;valid_ORFs=6;extra_copy_number=0;copy_num_ID=Manes.12G130000.v8.1_0
chromosomeXII	Liftoff	gene	34761385	34763049	.	-	.	ID=Manes.12G130200.v8.1;Name=Manes.12G130200;ancestorIdentifier=Manes.12G130200.v7.1;coverage=0.981;sequence_ID=0.972;valid_ORFs=2;extra_copy_number=0;copy_num_ID=Manes.12G130200.v8.1_0
chromosomeXII	Liftoff	gene	34769575	34787345	.	+	.	ID=Manes.12G130350.v8.1;Name=Manes.12G130350;coverage=0.999;sequence_ID=0.992;valid_ORFs=1;extra_copy_number=0;copy_num_ID=Manes.12G130350.v8.1_0
chromosomeXII	Liftoff	gene	34788794	34791088	.	-	.	ID=Manes.12G130500.v8.1;Name=Manes.12G130500;ancestorIdentifier=Manes.12G130500.v7.1;coverage=0.999;sequence_ID=0.991;valid_ORFs=1;extra_copy_number=0;copy_num_ID=Manes.12G130500.v8.1_0
chromosomeXII	Liftoff	gene	34804369	34807325	.	+	.	ID=Manes.12G130600.v8.1;Name=Manes.12G130600;ancestorIdentifier=Manes.12G130600.v7.1;coverage=0.958;sequence_ID=0.955;valid_ORFs=1;extra_copy_number=0;copy_num_ID=Manes.12G130600.v8.1_0
chromosomeXII	Liftoff	gene	34808133	34811396	.	+	.	ID=Manes.12G130700.v8.1;Name=Manes.12G130700;ancestorIdentifier=Manes.12G130700.v7.1;coverage=1.0;sequence_ID=0.994;valid_ORFs=1;extra_copy_number=0;copy_num_ID=Manes.12G130700.v8.1_0
chromosomeXII	Liftoff	gene	34825509	34827424	.	-	.	ID=Manes.12G130800.v8.1;Name=Manes.12G130800;ancestorIdentifier=Manes.12G130800.v7.1;coverage=1.0;sequence_ID=0.991;valid_ORFs=1;extra_copy_number=0;copy_num_ID=Manes.12G130800.v8.1_0
chromosomeXII	Liftoff	gene	34829403	34831169	.	-	.	ID=Manes.12G130900.v8.1;Name=Manes.12G130900;ancestorIdentifier=Manes.12G130900.v7.1;coverage=1.0;sequence_ID=0.998;valid_ORFs=1;extra_copy_number=0;copy_num_ID=Manes.12G130900.v8.1_0
chromosomeXII	Liftoff	gene	34834364	34842548	.	+	.	ID=Manes.12G131000.v8.1;Name=Manes.12G131000;ancestorIdentifier=Manes.12G131000.v7.1;coverage=1.0;sequence_ID=0.999;valid_ORFs=4;extra_copy_number=0;copy_num_ID=Manes.12G131000.v8.1_0
chromosomeXII	Liftoff	gene	34844884	34847683	.	-	.	ID=Manes.12G131100.v8.1;Name=Manes.12G131100;ancestorIdentifier=Manes.12G131100.v7.1;coverage=1.0;sequence_ID=1.0;valid_ORFs=2;extra_copy_number=0;copy_num_ID=Manes.12G131100.v8.1_0
chromosomeXII	Liftoff	gene	34849166	34853994	.	+	.	ID=Manes.12G131200.v8.1;Name=Manes.12G131200;ancestorIdentifier=Manes.12G131200.v7.1;coverage=1.0;sequence_ID=1.0;valid_ORFs=4;extra_copy_number=0;copy_num_ID=Manes.12G131200.v8.1_0
chromosomeXII	Liftoff	gene	34852639	34859678	.	-	.	ID=Manes.12G131201.v8.1;Name=Manes.12G131201;ancestorIdentifier=Manes.12G131201.v7.1;coverage=1.0;sequence_ID=1.0;valid_ORFs=3;extra_copy_number=0;copy_num_ID=Manes.12G131201.v8.1_0
chromosomeXII	Liftoff	gene	34887441	34893596	.	+	.	ID=Manes.12G131400.v8.1;Name=Manes.12G131400;ancestorIdentifier=Manes.12G131400.v7.1;coverage=1.0;sequence_ID=0.998;valid_ORFs=0;extra_copy_number=0;copy_num_ID=Manes.12G131400.v8.1_0;pseudo=True
chromosomeXII	Liftoff	gene	34894209	34901226	.	+	.	ID=Manes.12G131600.v8.1;Name=Manes.12G131600;ancestorIdentifier=Manes.12G131600.v7.1;coverage=1.0;sequence_ID=1.0;valid_ORFs=1;extra_copy_number=0;copy_num_ID=Manes.12G131600.v8.1_0
chromosomeXII	Liftoff	gene	34903911	34907651	.	+	.	ID=Manes.12G131800.v8.1;Name=Manes.12G131800;ancestorIdentifier=Manes.12G131800.v7.1;coverage=1.0;sequence_ID=1.0;valid_ORFs=1;extra_copy_number=0;copy_num_ID=Manes.12G131800.v8.1_0
chromosomeXII	Liftoff	gene	34907989	34909525	.	-	.	ID=Manes.12G131900.v8.1;Name=Manes.12G131900;ancestorIdentifier=Manes.12G131900.v7.1;coverage=1.0;sequence_ID=1.0;valid_ORFs=1;extra_copy_number=0;copy_num_ID=Manes.12G131900.v8.1_0
chromosomeXII	Liftoff	gene	34912661	34913777	.	+	.	ID=Manes.12G132000.v8.1;Name=Manes.12G132000;ancestorIdentifier=Manes.12G132000.v7.1;coverage=1.0;sequence_ID=1.0;valid_ORFs=1;extra_copy_number=0;copy_num_ID=Manes.12G132000.v8.1_0
chromosomeXII	Liftoff	gene	34917147	34917864	.	+	.	ID=Manes.12G132100.v8.1;Name=Manes.12G132100;ancestorIdentifier=Manes.12G132100.v7.1;coverage=1.0;sequence_ID=1.0;valid_ORFs=1;extra_copy_number=0;copy_num_ID=Manes.12G132100.v8.1_0
chromosomeXII	Liftoff	gene	34919762	34923216	.	+	.	ID=Manes.12G132200.v8.1;Name=Manes.12G132200;ancestorIdentifier=Manes.12G132200.v7.1;coverage=1.0;sequence_ID=1.0;valid_ORFs=1;extra_copy_number=0;copy_num_ID=Manes.12G132200.v8.1_0
chromosomeXII	Liftoff	gene	34929983	34931908	.	-	.	ID=Manes.12G132300.v8.1;Name=Manes.12G132300;ancestorIdentifier=Manes.12G132300.v7.1;coverage=1.0;sequence_ID=0.997;valid_ORFs=1;extra_copy_number=0;copy_num_ID=Manes.12G132300.v8.1_0
chromosomeXII	Liftoff	gene	34949003	34950238	.	-	.	ID=Manes.12G132500.v8.1;Name=Manes.12G132500;ancestorIdentifier=Manes.12G132500.v7.1;coverage=1.0;sequence_ID=1.0;valid_ORFs=1;extra_copy_number=0;copy_num_ID=Manes.12G132500.v8.1_0
chromosomeXII	Liftoff	gene	34953624	34954815	.	-	.	ID=Manes.12G132600.v8.1;Name=Manes.12G132600;ancestorIdentifier=Manes.12G132600.v7.1;coverage=1.0;sequence_ID=0.985;valid_ORFs=1;extra_copy_number=0;copy_num_ID=Manes.12G132600.v8.1_0
chromosomeXII	Liftoff	gene	34965264	34966497	.	-	.	ID=Manes.12G132700.v8.1;Name=Manes.12G132700;ancestorIdentifier=Manes.12G132700.v7.1;coverage=1.0;sequence_ID=0.989;valid_ORFs=1;extra_copy_number=0;copy_num_ID=Manes.12G132700.v8.1_0
chromosomeXII	Liftoff	gene	34968367	34970458	.	-	.	ID=Manes.12G132800.v8.1;Name=Manes.12G132800;ancestorIdentifier=Manes.12G132800.v7.1;coverage=0.999;sequence_ID=0.983;valid_ORFs=1;extra_copy_number=0;copy_num_ID=Manes.12G132800.v8.1_0
chromosomeXII	Liftoff	gene	34999813	35002148	.	-	.	ID=Manes.12G132900.v8.1;Name=Manes.12G132900;ancestorIdentifier=Manes.12G132900.v7.1;coverage=1.0;sequence_ID=0.992;valid_ORFs=0;extra_copy_number=0;copy_num_ID=Manes.12G132900.v8.1_0;pseudo=True
chromosomeXII	Liftoff	gene	35005178	35007229	.	+	.	ID=Manes.12G133000.v8.1;Name=Manes.12G133000;ancestorIdentifier=Manes.12G133000.v7.1;coverage=0.984;sequence_ID=0.974;valid_ORFs=1;extra_copy_number=0;copy_num_ID=Manes.12G133000.v8.1_0
chromosomeXII	Liftoff	gene	35017552	35019831	.	+	.	ID=Manes.12G133100.v8.1;Name=Manes.12G133100;ancestorIdentifier=Manes.12G133100.v7.1;coverage=0.995;sequence_ID=0.986;valid_ORFs=1;extra_copy_number=0;copy_num_ID=Manes.12G133100.v8.1_0
chromosomeXII	Liftoff	gene	35018441	35022977	.	-	.	ID=Manes.12G133200.v8.1;Name=Manes.12G133200;ancestorIdentifier=Manes.12G133200.v7.1;coverage=0.973;sequence_ID=0.960;valid_ORFs=2;extra_copy_number=0;copy_num_ID=Manes.12G133200.v8.1_0
chromosomeXII	Liftoff	gene	35023246	35026767	.	-	.	ID=Manes.12G133300.v8.1;Name=Manes.12G133300;ancestorIdentifier=Manes.12G133300.v7.1;coverage=0.992;sequence_ID=0.967;valid_ORFs=2;extra_copy_number=0;copy_num_ID=Manes.12G133300.v8.1_0
chromosomeXII	Liftoff	gene	35032405	35041890	.	+	.	ID=Manes.12G133400.v8.1;Name=Manes.12G133400;ancestorIdentifier=Manes.12G133400.v7.1;coverage=1.0;sequence_ID=0.996;valid_ORFs=2;extra_copy_number=0;copy_num_ID=Manes.12G133400.v8.1_0
chromosomeXII	Liftoff	gene	35042868	35045142	.	-	.	ID=Manes.12G133500.v8.1;Name=Manes.12G133500;ancestorIdentifier=Manes.12G133500.v7.1;coverage=1.0;sequence_ID=0.994;valid_ORFs=1;extra_copy_number=0;copy_num_ID=Manes.12G133500.v8.1_0
chromosomeXII	Liftoff	gene	35063956	35064285	.	-	.	ID=Manes.12G133600.v8.1;Name=Manes.12G133600;ancestorIdentifier=Manes.12G133600.v7.1;coverage=1.0;sequence_ID=0.990;valid_ORFs=1;extra_copy_number=0;copy_num_ID=Manes.12G133600.v8.1_0
chromosomeXII	Liftoff	gene	35064437	35067087	.	-	.	ID=Manes.12G133700.v8.1;Name=Manes.12G133700;ancestorIdentifier=Manes.12G133700.v7.1;coverage=0.998;sequence_ID=0.995;valid_ORFs=1;extra_copy_number=0;copy_num_ID=Manes.12G133700.v8.1_0
chromosomeXII	Liftoff	gene	35078414	35078845	.	+	.	ID=Manes.16G057589.v8.1_45_45;Name=Manes.16G057589;coverage=1.0;sequence_ID=0.952;valid_ORFs=1;extra_copy_number=45;copy_num_ID=Manes.16G057589.v8.1_45
chromosomeXII	Liftoff	gene	35114907	35116544	.	+	.	ID=Manes.12G133900.v8.1;Name=Manes.12G133900;ancestorIdentifier=Manes.12G133900.v7.1;coverage=1.0;sequence_ID=0.990;valid_ORFs=1;extra_copy_number=0;copy_num_ID=Manes.12G133900.v8.1_0
chromosomeXII	Liftoff	gene	35121140	35122885	.	-	.	ID=Manes.12G134000.v8.1;Name=Manes.12G134000;ancestorIdentifier=Manes.12G134000.v7.1;coverage=1.0;sequence_ID=1.0;valid_ORFs=1;extra_copy_number=0;copy_num_ID=Manes.12G134000.v8.1_0
chromosomeXII	Liftoff	gene	35142670	35146712	.	-	.	ID=Manes.12G134100.v8.1;Name=Manes.12G134100;ancestorIdentifier=Manes.12G134100.v7.1;coverage=1.0;sequence_ID=1.0;valid_ORFs=2;extra_copy_number=0;copy_num_ID=Manes.12G134100.v8.1_0
chromosomeXII	Liftoff	gene	35147318	35152274	.	+	.	ID=Manes.12G134200.v8.1;Name=Manes.12G134200;ancestorIdentifier=Manes.12G134200.v7.1;coverage=1.0;sequence_ID=1.0;valid_ORFs=2;extra_copy_number=0;copy_num_ID=Manes.12G134200.v8.1_0
chromosomeXII	Liftoff	gene	35161016	35169942	.	-	.	ID=Manes.12G134300.v8.1;Name=Manes.12G134300;ancestorIdentifier=Manes.12G134300.v7.1;coverage=1.0;sequence_ID=1.0;valid_ORFs=1;extra_copy_number=0;copy_num_ID=Manes.12G134300.v8.1_0
chromosomeXII	Liftoff	gene	35171852	35177416	.	-	.	ID=Manes.12G134400.v8.1;Name=Manes.12G134400;ancestorIdentifier=Manes.12G134400.v7.1;coverage=1.0;sequence_ID=1.0;valid_ORFs=1;extra_copy_number=0;copy_num_ID=Manes.12G134400.v8.1_0
chromosomeXII	Liftoff	gene	35182717	35188528	.	+	.	ID=Manes.12G134500.v8.1;Name=Manes.12G134500;ancestorIdentifier=Manes.12G134500.v7.1;coverage=1.0;sequence_ID=1.0;valid_ORFs=3;extra_copy_number=0;copy_num_ID=Manes.12G134500.v8.1_0
chromosomeXII	Liftoff	gene	35188920	35192160	.	-	.	ID=Manes.12G134600.v8.1;Name=Manes.12G134600;ancestorIdentifier=Manes.12G134600.v7.1;coverage=1.0;sequence_ID=1.0;valid_ORFs=1;extra_copy_number=0;copy_num_ID=Manes.12G134600.v8.1_0
chromosomeXII	Liftoff	gene	35197494	35202930	.	+	.	ID=Manes.12G134700.v8.1;Name=Manes.12G134700;ancestorIdentifier=Manes.12G134700.v7.1;coverage=1.0;sequence_ID=1.0;valid_ORFs=1;extra_copy_number=0;copy_num_ID=Manes.12G134700.v8.1_0
chromosomeXII	Liftoff	gene	35202471	35205216	.	-	.	ID=Manes.12G134800.v8.1;Name=Manes.12G134800;ancestorIdentifier=Manes.12G134800.v7.1;coverage=1.0;sequence_ID=1.0;valid_ORFs=1;extra_copy_number=0;copy_num_ID=Manes.12G134800.v8.1_0
chromosomeXII	Liftoff	gene	35206022	35214093	.	-	.	ID=Manes.12G134900.v8.1;Name=Manes.12G134900;ancestorIdentifier=Manes.12G134900.v7.1;coverage=1.0;sequence_ID=1.0;valid_ORFs=4;extra_copy_number=0;copy_num_ID=Manes.12G134900.v8.1_0
chromosomeXII	Liftoff	gene	35226045	35233772	.	+	.	ID=Manes.12G135000.v8.1;Name=Manes.12G135000;ancestorIdentifier=Manes.12G135000.v7.1;coverage=1.0;sequence_ID=1.0;valid_ORFs=1;extra_copy_number=0;copy_num_ID=Manes.12G135000.v8.1_0
chromosomeXII	Liftoff	gene	35233517	35238686	.	-	.	ID=Manes.12G135100.v8.1;Name=Manes.12G135100;ancestorIdentifier=Manes.12G135100.v7.1;coverage=1.0;sequence_ID=1.0;valid_ORFs=1;extra_copy_number=0;copy_num_ID=Manes.12G135100.v8.1_0
chromosomeXII	Liftoff	gene	35239533	35239958	.	-	.	ID=Manes.17G011401.v8.1_1_1;Name=Manes.17G011401;ancestorIdentifier=Manes.17G011401.v7.1;coverage=1.0;sequence_ID=0.985;valid_ORFs=0;extra_copy_number=1;copy_num_ID=Manes.17G011401.v8.1_1;pseudo=True
chromosomeXII	Liftoff	gene	35245978	35248821	.	+	.	ID=Manes.12G135200.v8.1;Name=Manes.12G135200;ancestorIdentifier=Manes.12G135200.v7.1;coverage=1.0;sequence_ID=1.0;valid_ORFs=1;extra_copy_number=0;copy_num_ID=Manes.12G135200.v8.1_0
chromosomeXII	Liftoff	gene	35250425	35255259	.	-	.	ID=Manes.12G135400.v8.1;Name=Manes.12G135400;ancestorIdentifier=Manes.12G135400.v7.1;coverage=1.0;sequence_ID=1.0;valid_ORFs=6;extra_copy_number=0;copy_num_ID=Manes.12G135400.v8.1_0
chromosomeXII	Liftoff	gene	35257659	35258711	.	-	.	ID=Manes.12G135500.v8.1;Name=Manes.12G135500;ancestorIdentifier=Manes.12G135500.v7.1;coverage=1.0;sequence_ID=1.0;valid_ORFs=1;extra_copy_number=0;copy_num_ID=Manes.12G135500.v8.1_0
chromosomeXII	Liftoff	gene	35262603	35291158	.	-	.	ID=Manes.12G135600.v8.1;Name=Manes.12G135600;ancestorIdentifier=Manes.12G135600.v7.1;coverage=1.0;sequence_ID=0.999;valid_ORFs=6;extra_copy_number=0;copy_num_ID=Manes.12G135600.v8.1_0
chromosomeXII	Liftoff	gene	35294181	35299127	.	-	.	ID=Manes.12G135800.v8.1;Name=Manes.12G135800;ancestorIdentifier=Manes.12G135800.v7.1;coverage=1.0;sequence_ID=1.0;valid_ORFs=2;extra_copy_number=0;copy_num_ID=Manes.12G135800.v8.1_0
chromosomeXII	Liftoff	gene	35309421	35311133	.	-	.	ID=Manes.12G135900.v8.1;Name=Manes.12G135900;ancestorIdentifier=Manes.12G135900.v7.1;coverage=1.0;sequence_ID=0.999;valid_ORFs=1;extra_copy_number=0;copy_num_ID=Manes.12G135900.v8.1_0
chromosomeXII	Liftoff	gene	35318344	35320990	.	-	.	ID=Manes.12G136000.v8.1;Name=Manes.12G136000;ancestorIdentifier=Manes.12G136000.v7.1;coverage=1.0;sequence_ID=1.0;valid_ORFs=5;extra_copy_number=0;copy_num_ID=Manes.12G136000.v8.1_0
chromosomeXII	Liftoff	gene	35324992	35327920	.	-	.	ID=Manes.12G136100.v8.1;Name=Manes.12G136100;ancestorIdentifier=Manes.12G136100.v7.1;coverage=1.0;sequence_ID=1.0;valid_ORFs=1;extra_copy_number=0;copy_num_ID=Manes.12G136100.v8.1_0
chromosomeXII	Liftoff	gene	35340869	35345922	.	+	.	ID=Manes.12G136200.v8.1;Name=Manes.12G136200;ancestorIdentifier=Manes.12G136200.v7.1;coverage=1.0;sequence_ID=1.0;valid_ORFs=2;extra_copy_number=0;copy_num_ID=Manes.12G136200.v8.1_0
chromosomeXII	Liftoff	gene	35352334	35354803	.	+	.	ID=Manes.12G136300.v8.1;Name=Manes.12G136300;ancestorIdentifier=Manes.12G136300.v7.1;coverage=1.0;sequence_ID=1.0;valid_ORFs=1;extra_copy_number=0;copy_num_ID=Manes.12G136300.v8.1_0
chromosomeXII	Liftoff	gene	35360882	35361770	.	-	.	ID=Manes.12G136400.v8.1;Name=Manes.12G136400;ancestorIdentifier=Manes.12G136400.v7.1;coverage=1.0;sequence_ID=1.0;valid_ORFs=1;extra_copy_number=0;copy_num_ID=Manes.12G136400.v8.1_0
chromosomeXII	Liftoff	gene	35367538	35368691	.	-	.	ID=Manes.12G136500.v8.1;Name=Manes.12G136500;ancestorIdentifier=Manes.12G136500.v7.1;coverage=1.0;sequence_ID=1.0;valid_ORFs=1;extra_copy_number=0;copy_num_ID=Manes.12G136500.v8.1_0
chromosomeXII	Liftoff	gene	35391911	35392744	.	+	.	ID=Manes.12G136600.v8.1;Name=Manes.12G136600;ancestorIdentifier=Manes.12G136600.v7.1;coverage=1.0;sequence_ID=1.0;valid_ORFs=1;extra_copy_number=0;copy_num_ID=Manes.12G136600.v8.1_0
chromosomeXII	Liftoff	gene	35398077	35401447	.	-	.	ID=Manes.12G136700.v8.1;Name=Manes.12G136700;ancestorIdentifier=Manes.12G136700.v7.1;coverage=1.0;sequence_ID=1.0;valid_ORFs=1;extra_copy_number=0;copy_num_ID=Manes.12G136700.v8.1_0
chromosomeXII	Liftoff	gene	35411982	35415775	.	-	.	ID=Manes.12G136800.v8.1;Name=Manes.12G136800;ancestorIdentifier=Manes.12G136800.v7.1;coverage=1.0;sequence_ID=1.0;valid_ORFs=1;extra_copy_number=0;copy_num_ID=Manes.12G136800.v8.1_0
chromosomeXII	Liftoff	gene	35418114	35423639	.	-	.	ID=Manes.12G136900.v8.1;Name=Manes.12G136900;ancestorIdentifier=Manes.12G136900.v7.1;coverage=1.0;sequence_ID=1.0;valid_ORFs=3;extra_copy_number=0;copy_num_ID=Manes.12G136900.v8.1_0
chromosomeXII	Liftoff	gene	35425699	35433946	.	+	.	ID=Manes.12G137000.v8.1;Name=Manes.12G137000;ancestorIdentifier=Manes.12G137000.v7.1;coverage=1.0;sequence_ID=1.0;valid_ORFs=1;extra_copy_number=0;copy_num_ID=Manes.12G137000.v8.1_0
chromosomeXII	Liftoff	gene	35433436	35438662	.	-	.	ID=Manes.12G137100.v8.1;Name=Manes.12G137100;ancestorIdentifier=Manes.12G137100.v7.1;coverage=1.0;sequence_ID=1.0;valid_ORFs=1;extra_copy_number=0;copy_num_ID=Manes.12G137100.v8.1_0
chromosomeXII	Liftoff	gene	35441132	35443903	.	-	.	ID=Manes.12G137200.v8.1;Name=Manes.12G137200;ancestorIdentifier=Manes.12G137200.v7.1;coverage=1.0;sequence_ID=1.0;valid_ORFs=2;extra_copy_number=0;copy_num_ID=Manes.12G137200.v8.1_0
chromosomeXII	Liftoff	gene	35445475	35446568	.	-	.	ID=Manes.12G137300.v8.1;Name=Manes.12G137300;ancestorIdentifier=Manes.12G137300.v7.1;coverage=1.0;sequence_ID=1.0;valid_ORFs=1;extra_copy_number=0;copy_num_ID=Manes.12G137300.v8.1_0
chromosomeXII	Liftoff	gene	35448779	35451649	.	-	.	ID=Manes.12G137400.v8.1;Name=Manes.12G137400;ancestorIdentifier=Manes.12G137400.v7.1;coverage=1.0;sequence_ID=1.0;valid_ORFs=1;extra_copy_number=0;copy_num_ID=Manes.12G137400.v8.1_0
chromosomeXII	Liftoff	gene	35454454	35457412	.	+	.	ID=Manes.12G137500.v8.1;Name=Manes.12G137500;ancestorIdentifier=Manes.12G137500.v7.1;coverage=1.0;sequence_ID=1.0;valid_ORFs=3;extra_copy_number=0;copy_num_ID=Manes.12G137500.v8.1_0
chromosomeXII	Liftoff	gene	35461694	35463253	.	+	.	ID=Manes.12G137700.v8.1;Name=Manes.12G137700;ancestorIdentifier=Manes.12G137700.v7.1;coverage=1.0;sequence_ID=1.0;valid_ORFs=1;extra_copy_number=0;copy_num_ID=Manes.12G137700.v8.1_0
chromosomeXII	Liftoff	gene	35471470	35475461	.	-	.	ID=Manes.12G137800.v8.1;Name=Manes.12G137800;ancestorIdentifier=Manes.12G137800.v7.1;coverage=1.0;sequence_ID=0.999;valid_ORFs=1;extra_copy_number=0;copy_num_ID=Manes.12G137800.v8.1_0
chromosomeXII	Liftoff	gene	35479536	35480254	.	+	.	ID=Manes.12G137900.v8.1;Name=Manes.12G137900;ancestorIdentifier=Manes.12G137900.v7.1;coverage=1.0;sequence_ID=1.0;valid_ORFs=1;extra_copy_number=0;copy_num_ID=Manes.12G137900.v8.1_0
chromosomeXII	Liftoff	gene	35481151	35482507	.	+	.	ID=Manes.12G138000.v8.1;Name=Manes.12G138000;ancestorIdentifier=Manes.12G138000.v7.1;coverage=1.0;sequence_ID=1.0;valid_ORFs=2;extra_copy_number=0;copy_num_ID=Manes.12G138000.v8.1_0
chromosomeXII	Liftoff	gene	35486808	35490841	.	+	.	ID=Manes.12G138100.v8.1;Name=Manes.12G138100;ancestorIdentifier=Manes.12G138100.v7.1;coverage=1.0;sequence_ID=1.0;valid_ORFs=2;extra_copy_number=0;copy_num_ID=Manes.12G138100.v8.1_0
chromosomeXII	Liftoff	gene	35492921	35494805	.	-	.	ID=Manes.12G138200.v8.1;Name=Manes.12G138200;ancestorIdentifier=Manes.12G138200.v7.1;coverage=1.0;sequence_ID=1.0;valid_ORFs=2;extra_copy_number=0;copy_num_ID=Manes.12G138200.v8.1_0
chromosomeXII	Liftoff	gene	35498381	35504476	.	-	.	ID=Manes.12G138300.v8.1;Name=Manes.12G138300;ancestorIdentifier=Manes.12G138300.v7.1;coverage=1.0;sequence_ID=0.999;valid_ORFs=1;extra_copy_number=0;copy_num_ID=Manes.12G138300.v8.1_0
chromosomeXII	Liftoff	gene	35510288	35512765	.	-	.	ID=Manes.12G138400.v8.1;Name=Manes.12G138400;ancestorIdentifier=Manes.12G138400.v7.1;coverage=1.0;sequence_ID=1.0;valid_ORFs=2;extra_copy_number=0;copy_num_ID=Manes.12G138400.v8.1_0
chromosomeXII	Liftoff	gene	35524393	35526945	.	+	.	ID=Manes.12G138500.v8.1;Name=Manes.12G138500;ancestorIdentifier=Manes.12G138500.v7.1;coverage=1.0;sequence_ID=1.0;valid_ORFs=1;extra_copy_number=0;copy_num_ID=Manes.12G138500.v8.1_0
chromosomeXII	Liftoff	gene	35528422	35530491	.	-	.	ID=Manes.12G138600.v8.1;Name=Manes.12G138600;ancestorIdentifier=Manes.12G138600.v7.1;coverage=1.0;sequence_ID=1.0;valid_ORFs=1;extra_copy_number=0;copy_num_ID=Manes.12G138600.v8.1_0
chromosomeXII	Liftoff	gene	35532212	35538820	.	+	.	ID=Manes.12G138700.v8.1;Name=Manes.12G138700;ancestorIdentifier=Manes.12G138700.v7.1;coverage=1.0;sequence_ID=1.0;valid_ORFs=1;extra_copy_number=0;copy_num_ID=Manes.12G138700.v8.1_0
chromosomeXII	Liftoff	gene	35545515	35558488	.	+	.	ID=Manes.12G138800.v8.1;Name=Manes.12G138800;ancestorIdentifier=Manes.12G138800.v7.1;coverage=1.0;sequence_ID=1.0;valid_ORFs=2;extra_copy_number=0;copy_num_ID=Manes.12G138800.v8.1_0
chromosomeXII	Liftoff	gene	35579639	35580047	.	-	.	ID=Manes.06G124050.v8.1_3_3;Name=Manes.06G124050;coverage=1.0;sequence_ID=0.972;valid_ORFs=1;extra_copy_number=3;copy_num_ID=Manes.06G124050.v8.1_3
chromosomeXII	Liftoff	gene	35581221	35593823	.	+	.	ID=Manes.12G138900.v8.1;Name=Manes.12G138900;ancestorIdentifier=Manes.12G138900.v7.1;coverage=1.0;sequence_ID=1.0;valid_ORFs=4;extra_copy_number=0;copy_num_ID=Manes.12G138900.v8.1_0
chromosomeXII	Liftoff	gene	35596066	35598024	.	+	.	ID=Manes.12G139000.v8.1;Name=Manes.12G139000;ancestorIdentifier=Manes.12G139000.v7.1;coverage=1.0;sequence_ID=0.999;valid_ORFs=1;extra_copy_number=0;copy_num_ID=Manes.12G139000.v8.1_0
chromosomeXII	Liftoff	gene	35601022	35603422	.	+	.	ID=Manes.12G139100.v8.1;Name=Manes.12G139100;ancestorIdentifier=Manes.12G139100.v7.1;coverage=1.0;sequence_ID=1.0;valid_ORFs=1;extra_copy_number=0;copy_num_ID=Manes.12G139100.v8.1_0
chromosomeXII	Liftoff	gene	35604277	35609869	.	+	.	ID=Manes.12G139200.v8.1;Name=Manes.12G139200;ancestorIdentifier=Manes.12G139200.v7.1;coverage=1.0;sequence_ID=0.999;valid_ORFs=1;extra_copy_number=0;copy_num_ID=Manes.12G139200.v8.1_0
chromosomeXII	Liftoff	gene	35610276	35613973	.	-	.	ID=Manes.12G139300.v8.1;Name=Manes.12G139300;ancestorIdentifier=Manes.12G139300.v7.1;coverage=1.0;sequence_ID=1.0;valid_ORFs=1;extra_copy_number=0;copy_num_ID=Manes.12G139300.v8.1_0
chromosomeXII	Liftoff	gene	35616585	35617496	.	-	.	ID=Manes.12G139400.v8.1;Name=Manes.12G139400;ancestorIdentifier=Manes.12G139400.v7.1;coverage=1.0;sequence_ID=1.0;valid_ORFs=1;extra_copy_number=0;copy_num_ID=Manes.12G139400.v8.1_0
chromosomeXII	Liftoff	gene	35621934	35622477	.	-	.	ID=Manes.14G147150.v8.1_18_18;Name=Manes.14G147150;coverage=1.0;sequence_ID=0.966;valid_ORFs=1;extra_copy_number=18;copy_num_ID=Manes.14G147150.v8.1_18
chromosomeXII	Liftoff	gene	35628373	35629553	.	+	.	ID=Manes.12G139600.v8.1;Name=Manes.12G139600;ancestorIdentifier=Manes.12G139600.v7.1;coverage=1.0;sequence_ID=1.0;valid_ORFs=1;extra_copy_number=0;copy_num_ID=Manes.12G139600.v8.1_0
chromosomeXII	Liftoff	gene	35633636	35634172	.	-	.	ID=Manes.12G139700.v8.1;Name=Manes.12G139700;ancestorIdentifier=Manes.12G139700.v7.1;coverage=1.0;sequence_ID=1.0;valid_ORFs=1;extra_copy_number=0;copy_num_ID=Manes.12G139700.v8.1_0
chromosomeXII	Liftoff	gene	35635548	35642427	.	-	.	ID=Manes.12G139800.v8.1;Name=Manes.12G139800;ancestorIdentifier=Manes.12G139800.v7.1;coverage=1.0;sequence_ID=0.999;valid_ORFs=1;extra_copy_number=0;copy_num_ID=Manes.12G139800.v8.1_0
chromosomeXII	Liftoff	gene	35644336	35648900	.	-	.	ID=Manes.12G139900.v8.1;Name=Manes.12G139900;ancestorIdentifier=Manes.12G139900.v7.1;coverage=1.0;sequence_ID=1.0;valid_ORFs=3;extra_copy_number=0;copy_num_ID=Manes.12G139900.v8.1_0
chromosomeXII	Liftoff	gene	35662190	35674788	.	+	.	ID=Manes.12G140100.v8.1;Name=Manes.12G140100;ancestorIdentifier=Manes.12G140100.v7.1;coverage=1.0;sequence_ID=0.995;valid_ORFs=4;extra_copy_number=0;copy_num_ID=Manes.12G140100.v8.1_0
chromosomeXII	Liftoff	gene	35675501	35685193	.	-	.	ID=Manes.12G140200.v8.1;Name=Manes.12G140200;ancestorIdentifier=Manes.12G140200.v7.1;coverage=0.987;sequence_ID=0.981;valid_ORFs=1;extra_copy_number=0;copy_num_ID=Manes.12G140200.v8.1_0
chromosomeXII	Liftoff	gene	35685368	35690589	.	-	.	ID=Manes.12G140300.v8.1;Name=Manes.12G140300;ancestorIdentifier=Manes.12G140300.v7.1;coverage=1.0;sequence_ID=0.998;valid_ORFs=1;extra_copy_number=0;copy_num_ID=Manes.12G140300.v8.1_0
chromosomeXII	Liftoff	gene	35691474	35694757	.	+	.	ID=Manes.12G140400.v8.1;Name=Manes.12G140400;ancestorIdentifier=Manes.12G140400.v7.1;coverage=0.996;sequence_ID=0.984;valid_ORFs=1;extra_copy_number=0;copy_num_ID=Manes.12G140400.v8.1_0
chromosomeXII	Liftoff	gene	35694967	35698159	.	-	.	ID=Manes.12G140500.v8.1;Name=Manes.12G140500;ancestorIdentifier=Manes.12G140500.v7.1;coverage=0.995;sequence_ID=0.975;valid_ORFs=0;extra_copy_number=0;copy_num_ID=Manes.12G140500.v8.1_0;pseudo=True
chromosomeXII	Liftoff	gene	35698830	35705911	.	-	.	ID=Manes.12G140600.v8.1;Name=Manes.12G140600;ancestorIdentifier=Manes.12G140600.v7.1;coverage=1.0;sequence_ID=0.995;valid_ORFs=1;extra_copy_number=0;copy_num_ID=Manes.12G140600.v8.1_0
chromosomeXII	Liftoff	gene	35712188	35720667	.	-	.	ID=Manes.12G140700.v8.1;Name=Manes.12G140700;ancestorIdentifier=Manes.12G140700.v7.1;coverage=0.999;sequence_ID=0.996;valid_ORFs=2;extra_copy_number=0;copy_num_ID=Manes.12G140700.v8.1_0
chromosomeXII	Liftoff	gene	35722547	35724400	.	+	.	ID=Manes.12G140800.v8.1;Name=Manes.12G140800;ancestorIdentifier=Manes.12G140800.v7.1;coverage=0.962;sequence_ID=0.957;valid_ORFs=1;extra_copy_number=0;copy_num_ID=Manes.12G140800.v8.1_0
chromosomeXII	Liftoff	gene	35725173	35728241	.	-	.	ID=Manes.12G141000.v8.1;Name=Manes.12G141000;ancestorIdentifier=Manes.12G141000.v7.1;coverage=0.995;sequence_ID=0.991;valid_ORFs=1;extra_copy_number=0;copy_num_ID=Manes.12G141000.v8.1_0
chromosomeXII	Liftoff	gene	35731831	35738703	.	-	.	ID=Manes.12G141100.v8.1;Name=Manes.12G141100;ancestorIdentifier=Manes.12G141100.v7.1;coverage=0.998;sequence_ID=0.992;valid_ORFs=3;extra_copy_number=0;copy_num_ID=Manes.12G141100.v8.1_0
chromosomeXII	Liftoff	gene	35748580	35761076	.	-	.	ID=Manes.12G141200.v8.1;Name=Manes.12G141200;ancestorIdentifier=Manes.12G141200.v7.1;coverage=1.0;sequence_ID=0.999;valid_ORFs=3;extra_copy_number=0;copy_num_ID=Manes.12G141200.v8.1_0
chromosomeXII	Liftoff	gene	35778516	35786155	.	-	.	ID=Manes.12G141300.v8.1;Name=Manes.12G141300;ancestorIdentifier=Manes.12G141300.v7.1;coverage=0.999;sequence_ID=0.996;valid_ORFs=3;extra_copy_number=0;copy_num_ID=Manes.12G141300.v8.1_0
chromosomeXII	Liftoff	gene	35787117	35791905	.	+	.	ID=Manes.12G141400.v8.1;Name=Manes.12G141400;ancestorIdentifier=Manes.12G141400.v7.1;coverage=0.973;sequence_ID=0.937;valid_ORFs=2;extra_copy_number=0;copy_num_ID=Manes.12G141400.v8.1_0
chromosomeXII	Liftoff	gene	35791314	35797964	.	-	.	ID=Manes.12G141500.v8.1;Name=Manes.12G141500;ancestorIdentifier=Manes.12G141500.v7.1;coverage=0.999;sequence_ID=0.999;valid_ORFs=2;extra_copy_number=0;copy_num_ID=Manes.12G141500.v8.1_0
chromosomeXII	Liftoff	gene	35800860	35801990	.	+	.	ID=Manes.12G141600.v8.1;Name=Manes.12G141600;ancestorIdentifier=Manes.12G141600.v7.1;coverage=1.0;sequence_ID=1.0;valid_ORFs=1;extra_copy_number=0;copy_num_ID=Manes.12G141600.v8.1_0
chromosomeXII	Liftoff	gene	35802447	35809790	.	-	.	ID=Manes.12G141700.v8.1;Name=Manes.12G141700;ancestorIdentifier=Manes.12G141700.v7.1;coverage=1.0;sequence_ID=1.0;valid_ORFs=1;extra_copy_number=0;copy_num_ID=Manes.12G141700.v8.1_0
chromosomeXII	Liftoff	gene	35812916	35827139	.	+	.	ID=Manes.12G141800.v8.1;Name=Manes.12G141800;ancestorIdentifier=Manes.12G141800.v7.1;coverage=1.0;sequence_ID=0.999;valid_ORFs=2;extra_copy_number=0;copy_num_ID=Manes.12G141800.v8.1_0
chromosomeXII	Liftoff	gene	35827283	35831151	.	+	.	ID=Manes.12G141900.v8.1;Name=Manes.12G141900;ancestorIdentifier=Manes.12G141900.v7.1;coverage=0.986;sequence_ID=0.984;valid_ORFs=1;extra_copy_number=0;copy_num_ID=Manes.12G141900.v8.1_0
chromosomeXII	Liftoff	gene	35833513	35836277	.	-	.	ID=Manes.12G142100.v8.1;Name=Manes.12G142100;ancestorIdentifier=Manes.12G142100.v7.1;coverage=0.996;sequence_ID=0.984;valid_ORFs=1;extra_copy_number=0;copy_num_ID=Manes.12G142100.v8.1_0
chromosomeXII	Liftoff	gene	35838731	35839474	.	+	.	ID=Manes.12G142200.v8.1;Name=Manes.12G142200;ancestorIdentifier=Manes.12G142200.v7.1;coverage=1.0;sequence_ID=0.994;valid_ORFs=1;extra_copy_number=0;copy_num_ID=Manes.12G142200.v8.1_0
[truncated: 2,153 more rows]
