# Supplementary material for: Mutations in DNA polymerase δ subunit 1 co-segregate with CMD2-type resistance to Cassava Mosaic Geminiviruses
Source: Nat Commun. 2022 Jul 7;13:3933. doi: 10.1038/s41467-022-31414-0 (PMC9262879; doi:10.1038/s41467-022-31414-0)
Supplement: Supplementary file 10 — Source Data [file 41467_2022_31414_MOESM10_ESM.zip › figure_data/Figure4b_c_d_e_data/Figure4b_c_d_e/Fig4c-Other_SNPs.CMD_data.txt]

Position	Score	Variety	Category	CMD	AA
8345110	1	I960869	Below_2	1.02	L598W
8345110	1	TMS050327	Below_2	1.02	L598W
8345110	1	I970425	Below_2	1.03	L598W
8345110	1	CR14B218	Below_2	1.04	L598W
8345110	1	I000211	Below_2	1.05	L598W
8345110	1	TMS972205	Below_2	1.07	L598W
8345110	1	I011807	Below_2	1.1	L598W
8345110	1	I020540	Below_2	1.1	L598W
8345110	1	I071313	Below_2	1.1	L598W
8345110	1	NR030155	Below_2	1.1	L598W
8345110	1	I020431	Below_2	1.12	L598W
8345110	1	I940237	Below_2	1.12	L598W
8345110	1	I961089A	Below_2	1.12	L598W
8345110	1	GCO047	Below_2	1.17	L598W
8345110	1	MM970016	Below_2	1.27	L598W
8345110	1	TMEB9	Below_2	1.5	L598W
8345110	1	GCO128	Below_2	1.92	L598W
8337816	1	UG120156	Below_2	1	S77P
8337816	1	I974766	Below_2	1.1	S77P
8337816	1	UG130016	Below_2	1.1	S77P
8337816	1	TME693P1069	Below_2	1.12	S77P
8337816	1	TMEB693	Below_2	1.12	S77P
8337816	1	Albert	Below_2	1.13	S77P
8337816	1	TME14K	Below_2	1.23	S77P
8337816	1	TMS051646	Below_2	1.36	S77P
8337816	1	CO08002	Below_2	1.48	S77P
8337816	1	I011371	Below_2	1.48	S77P
8337816	1	NR1S1131	Below_2	1.7	S77P
8337816	1	kibaha	Below_2	1.73	S77P
8337816	1	KIROBA	Below_2	1.78	S77P
8337816	1	KirobaJGI	Below_2	1.78	S77P
8337816	1	NR8083	Below_2	1.9	S77P
8337816	1	NR1S1205	Below_2	1.92	S77P
8337816	1	305721	Below_2	1.96	S77P
8337816	1	I30572	Below_2	1.96	S77P
8337816	1	NASE3	Below_2	1.96	S77P
8337816	1	TMS30572	Below_2	1.96	S77P
8337816	1	NR930199	Below_2	1.98	S77P
8337816	1	NR8212	Over_2	2.05	S77P
8337816	1	I4-2-1425	Over_2	2.18	S77P
8337816	1	ALADO	Over_2	2.2	S77P
8337816	1	TMEB778	Over_2	2.25	S77P
8337816	1	TMEB1	Over_2	2.32	S77P
8337816	1	NR8082	Over_2	2.44	S77P
8337816	1	W840009	Over_2	2.47	S77P
8337816	1	NWAIBIBI	Over_2	2.52	S77P
8337816	1	NR070220	Over_2	2.6	S77P
8337816	1	Nachinyaya	Over_2	2.67	S77P
8337816	1	UG130040	Over_2	2.8	S77P
8337816	1	TMS60444	Over_2	3.02	S77P
8337816	1	TME117jgi	Over_2	3.35	S77P
8337816	1	COL14685	Over_2	3.4	S77P
8337823	1	I974766	Below_2	1.1	S79C
8337823	1	UG130016	Below_2	1.1	S79C
8337823	1	TME14K	Below_2	1.23	S79C
8337823	1	I30001	Below_2	1.48	S79C
8337823	1	NASE1	Below_2	1.8	S79C
8337823	1	NR8083	Below_2	1.9	S79C
8337823	1	305721	Below_2	1.96	S79C
8337823	1	I30572	Below_2	1.96	S79C
8337823	1	NASE3	Below_2	1.96	S79C
8337823	1	TMS30572	Below_2	1.96	S79C
8337823	1	NR930199	Below_2	1.98	S79C
8337823	1	NR8212	Over_2	2.05	S79C
8337823	1	I4-2-1425	Over_2	2.18	S79C
8337823	1	TMEB1	Over_2	2.32	S79C
8337823	1	Kibandameno	Over_2	2.45	S79C
8337823	1	W840009	Over_2	2.47	S79C
8337823	1	I30555	Over_2	2.98	S79C
8338013	1	UG120156	Below_2	1	H104N
8338013	1	I974766	Below_2	1.1	H104N
8338013	1	UG130016	Below_2	1.1	H104N
8338013	1	TME693P1069	Below_2	1.12	H104N
8338013	1	TMEB693	Below_2	1.12	H104N
8338013	1	Albert	Below_2	1.13	H104N
8338013	1	TME14K	Below_2	1.23	H104N
8338013	1	CO08002	Below_2	1.48	H104N
8338013	1	I011371	Below_2	1.48	H104N
8338013	1	NR1S1131	Below_2	1.7	H104N
8338013	1	kibaha	Below_2	1.73	H104N
8338013	1	KIROBA	Below_2	1.78	H104N
8338013	1	KirobaJGI	Below_2	1.78	H104N
8338013	1	NR8083	Below_2	1.9	H104N
8338013	1	NR1S1205	Below_2	1.92	H104N
8338013	1	305721	Below_2	1.96	H104N
8338013	1	I30572	Below_2	1.96	H104N
8338013	1	NASE3	Below_2	1.96	H104N
8338013	1	TMS30572	Below_2	1.96	H104N
8338013	1	NR8212	Over_2	2.05	H104N
8338013	1	I4-2-1425	Over_2	2.18	H104N
8338013	1	ALADO	Over_2	2.2	H104N
8338013	1	TMEB778	Over_2	2.25	H104N
8338013	1	TMEB1	Over_2	2.32	H104N
8338013	1	NR8082	Over_2	2.44	H104N
8338013	1	Kibandameno	Over_2	2.45	H104N
8338013	1	NWAIBIBI	Over_2	2.52	H104N
8338013	1	NR070220	Over_2	2.6	H104N
8338013	1	Nachinyaya	Over_2	2.67	H104N
8338013	1	UG130040	Over_2	2.8	H104N
8338013	1	TMS60444	Over_2	3.02	H104N
8338013	1	TME117jgi	Over_2	3.35	H104N
8338013	1	COL14685	Over_2	3.4	H104N
8344122	1	UG120156	Below_2	1	Y520S
8344122	1	UG130016	Below_2	1.1	Y520S
8344122	1	Albert	Below_2	1.13	Y520S
8344122	1	Nachinyaya	Over_2	2.67	Y520S
8345706	1	NWAIBIBI	Over_2	2.52	V677A
8345714	1	TME693P1069	Below_2	1.12	G680R
8345714	1	TMEB693	Below_2	1.12	G680R
8345727	1	UG120156	Below_2	1	A684G
8345727	1	kibaha	Below_2	1.73	A684G
8345727	1	KIROBA	Below_2	1.78	A684G
8345727	1	KirobaJGI	Below_2	1.78	A684G
