# Supplementary material for: Mutations in DNA polymerase δ subunit 1 co-segregate with CMD2-type resistance to Cassava Mosaic Geminiviruses
Source: Nat Commun. 2022 Jul 7;13:3933. doi: 10.1038/s41467-022-31414-0 (PMC9262879; doi:10.1038/s41467-022-31414-0)
Supplement: Supplementary file 10 — Source Data [file 41467_2022_31414_MOESM10_ESM.zip › figure_data/Figure4b_c_d_e_data/Figure4b_c_d_e/Fig4b-summary.hapmap.3SNPs.other.CMDdata.txt]

Variety	V528L	G680V	L685F	Other	CMD	SNP_type
I960869	0	0	0	0	1.02	Other
TMS050327	0	0	0	0	1.02	Other
I970425	0	0	0	0	1.03	Other
CR14B218	0	0	0	0	1.04	Other
I000211	0	0	0	0	1.05	Other
TMS972205	0	0	0	0	1.07	Other
I011807	0	0	0	0	1.1	Other
I020540	0	0	0	0	1.1	Other
I071313	0	0	0	0	1.1	Other
NR030155	0	0	0	0	1.1	Other
I020431	0	0	0	0	1.12	Other
I940237	0	0	0	0	1.12	Other
I961089A	0	0	0	0	1.12	Other
GCO047	0	0	0	0	1.17	Other
MM970016	0	0	0	0	1.27	Other
TMEB9	0	0	0	0	1.5	Other
GCO128	0	0	0	0	1.92	Other
M940583	0	1	0	0	1.1	G680V
I011797	0	1	0	0	1.14	G680V
TMS051553	1	0	0	0	1.04	V528L
9B0002	0	0	1	0	0.9	L685F
TMS980002	0	0	1	0	0.9	L685F
UG120156	0	0	0	1	1	Other
I051740	0	0	1	0	1	L685F
CPCR15B67	0	1	0	0	1	G680V
CPCR21B4	0	1	0	0	1	G680V
CPCR27B17	0	1	0	0	1	G680V
CPCR27B7	0	1	0	0	1	G680V
CR15B7	0	1	0	0	1	G680V
CR4110	0	1	0	0	1	G680V
I030055A	0	1	0	0	1	G680V
M980004	0	1	0	0	1	G680V
Mkombozi	0	1	0	0	1	G680V
UG120135	0	1	0	0	1	G680V
UG120210	0	1	0	0	1	G680V
980505	0	0	1	0	1.02	L685F
NR110485	0	0	1	0	1.02	L685F
TMS980505	0	0	1	0	1.02	L685F
CPCR24B3	0	1	0	0	1.02	G680V
CR15B3	0	1	0	0	1.02	G680V
NR090154	0	1	0	0	1.02	G680V
I993073	0	1	0	0	1.03	G680V
I000070	1	0	0	0	1.03	V528L
011206	0	1	0	0	1.04	G680V
NR030211	0	0	1	0	1.05	L685F
I010046	0	0	1	0	1.06	L685F
I982101	0	0	1	0	1.06	L685F
NR1S1061	0	0	1	0	1.06	L685F
I970290	0	0	1	0	1.07	L685F
I970353	0	0	1	0	1.07	L685F
MM970043	0	0	1	0	1.07	L685F
MM970806	0	0	1	0	1.07	L685F
UG120095	0	1	0	0	1.07	G680V
UG120106	0	1	0	0	1.07	G680V
MM990268	1	0	0	0	1.07	V528L
982132	0	1	0	0	1.08	G680V
CPCR27B30	0	1	0	0	1.08	G680V
CW45617	0	1	0	0	1.08	G680V
I974766	0	0	0	1	1.1	Other
UG130016	0	0	0	1	1.1	Other
I070258	0	0	1	0	1.1	L685F
I930134	0	0	1	0	1.1	L685F
I011412	0	1	0	0	1.1	G680V
I070126	0	1	0	0	1.1	G680V
UG120026	0	1	0	0	1.1	G680V
UG120227	0	1	0	0	1.1	G680V
TME693P1069	0	0	0	1	1.12	Other
TMEB693	0	0	0	1	1.12	Other
010040	0	0	1	0	1.12	L685F
Albert	0	0	0	1	1.13	Other
I063046	0	0	1	0	1.13	L685F
MM964500	0	0	1	0	1.13	L685F
I000355	0	1	0	0	1.13	G680V
Z930151	0	1	0	0	1.13	G680V
Akena	0	0	1	0	1.15	L685F
I940018	0	0	1	0	1.15	L685F
CPCR24B10	0	1	0	0	1.15	G680V
NR010004	0	1	0	0	1.16	G680V
CPCR15B16	0	1	0	0	1.17	G680V
I020233	0	1	0	0	1.17	G680V
NR070475	0	1	0	0	1.17	G680V
NR110080	0	0	1	0	1.18	L685F
TME204	1	0	0	0	1.18	V528L
TME204jgi	1	0	0	0	1.18	V528L
9102324	0	0	1	0	1.2	L685F
CW4823	0	0	1	0	1.2	L685F
I020129	0	0	1	0	1.2	L685F
961632	0	1	0	0	1.2	G680V
CPCR26B27	0	1	0	0	1.2	G680V
I961632	0	1	0	0	1.2	G680V
NASE14	0	1	0	0	1.2	G680V
TME14K	0	0	0	1	1.23	Other
CR3913	0	1	0	0	1.24	G680V
CPCR26B24	0	1	0	0	1.25	G680V
CPCR22B15	0	1	0	0	1.28	G680V
TME419HT	0	0	0	1	1.3	Other
TME419jgi	0	0	0	1	1.3	Other
CPCR11B16	0	1	0	0	1.3	G680V
TMEB419	1	0	0	0	1.32	V528L
920057	0	0	1	0	1.33	L685F
950289	0	0	1	0	1.34	L685F
CPCR15B91	0	1	0	0	1.35	G680V
TME3	0	1	0	0	1.35	G680V
TMS051646	0	0	0	1	1.36	Other
UG120297	0	1	0	0	1.37	G680V
980581	0	0	1	0	1.38	L685F
I010903	0	0	1	0	1.38	L685F
I980581	0	0	1	0	1.38	L685F
CW45036	0	0	1	0	1.44	L685F
NR090128	0	1	0	0	1.44	G680V
TME7	0	1	0	0	1.44	G680V
TMEB7	0	1	0	0	1.44	G680V
TMEB7ddf	0	1	0	0	1.44	G680V
CO08002	0	0	0	1	1.48	Other
I011371	0	0	0	1	1.48	Other
I30001	0	0	0	1	1.48	Other
011371	0	1	0	0	1.48	G680V
NR1S1200	0	0	1	0	1.64	L685F
NR1S1131	0	0	0	1	1.7	Other
B9200068	0	0	1	0	1.7	L685F
I930265	0	0	1	0	1.7	L685F
kibaha	0	0	0	1	1.73	Other
KIROBA	0	0	0	1	1.78	Other
KirobaJGI	0	0	0	1	1.78	Other
NASE1	0	0	0	1	1.8	Other
NR87184	0	0	0	1	1.88	Other
NR8083	0	0	0	1	1.9	Other
I996016	0	0	1	0	1.9	L685F
NR1S1205	0	0	0	1	1.92	Other
305721	0	0	0	1	1.96	Other
I30572	0	0	0	1	1.96	Other
NASE3	0	0	0	1	1.96	Other
TMS30572	0	0	0	1	1.96	Other
NR930199	0	0	0	1	1.98	Other
NR8212	0	0	0	1	2.05	Other
I4-2-1425	0	0	0	1	2.18	Other
ALADO	0	0	0	1	2.2	Other
NR020018	0	1	0	0	2.23	G680V
TMEB778	0	0	0	1	2.25	Other
TMEB1	0	0	0	1	2.32	Other
NR8082	0	0	0	1	2.44	Other
Kibandameno	0	0	0	1	2.45	Other
W840009	0	0	0	1	2.47	Other
NWAIBIBI	0	0	0	1	2.52	Other
NR070220	0	0	0	1	2.6	Other
Nachinyaya	0	0	0	1	2.67	Other
UG130040	0	0	0	1	2.8	Other
NYARABOKE	0	1	0	0	2.95	G680V
I30555	0	0	0	1	2.98	Other
TMS60444	0	0	0	1	3.02	Other
CO08011A	0	0	1	0	3.25	L685F
TME117jgi	0	0	0	1	3.35	Other
COL14685	0	0	0	1	3.4	Other
