# Supplementary material for: Mutations in DNA polymerase δ subunit 1 co-segregate with CMD2-type resistance to Cassava Mosaic Geminiviruses
Source: Nat Commun. 2022 Jul 7;13:3933. doi: 10.1038/s41467-022-31414-0 (PMC9262879; doi:10.1038/s41467-022-31414-0)
Supplement: Supplementary file 10 — Source Data [file 41467_2022_31414_MOESM10_ESM.zip › figure_data/Figure4b_c_d_e_data/Figure4b_c_d_e/Fig4b_c.violin_plot.heatmap_others.R]

library("dplyr")
library("ggplot2")

## Violin plot of Disease severity data
summary.hapmap.threeSNPs.CMDdata = read.table(file = "Fig4b-summary.hapmap.3SNPs.other.CMDdata.txt", sep = "\t", header = TRUE, stringsAsFactors = FALSE)
head(summary.hapmap.threeSNPs.CMDdata)

varieties.summary.hapmap.threeSNPs.CMDdata <- summary.hapmap.threeSNPs.CMDdata %>%
  select(Variety, V528L,G680V,L685F, Other)

summary.hapmap.threeSNPs.CMDdata$SNP2 = factor(summary.hapmap.threeSNPs.CMDdata$SNP_type, levels = c("V528L", "G680V", "L685F", "Other"))

cairo_pdf(filename = "Fig4b-summary.hapmap.3SNPs.other.CMDdata.violinPlot.pdf", height = 2, width = 3.75)
ggplot(summary.hapmap.threeSNPs.CMDdata, aes(x=SNP2, y=CMD, group = SNP2)) +
  geom_violin(size = 0.5) +
  geom_jitter(width = 0.15, size = 2, pch = 16, color = "darkgrey") +
  theme_light()+
  ylab(label = "Average CMD Severity") +
  xlab(label = "Affected Amino Acid Residue") +
  geom_hline(yintercept = 0) +
  scale_y_continuous(expand = c(0,0), limits = c(0,5), breaks = c(1,2,3,4,5)) +
  theme(plot.title = element_blank(),
        legend.position = "none",
        panel.border = element_blank(),
        axis.ticks = element_line(color = "black", size = 0.5),
        axis.text = element_text(color = "black", size = 8),
        axis.title = element_text(color = "black", size = 8),
        axis.line = element_line(color = "black", size = 0.5))
dev.off()


## Heatmap plot of position and disease score for all positions in POLD1 / Other variety
##### Pulled out the Unknowns with CMD severity < 2 and >2 with Category
otherSNPs.CMDdata = read.table(file = "Fig4c-Other_SNPs.CMD_data.txt", sep = "\t", header = TRUE)
head(otherSNPs.CMDdata)

otherSNPs.CMDdata$AA2 = factor(otherSNPs.CMDdata$AA, levels = c("S77P","S79C","H104N","Y520S","V677A","L598W","G680R","A684G"))
head(otherSNPs.CMDdata)

cairo_pdf(filename = "Fig4c-Other_SNPs.CMD_data.pdf", height = 11, width = 2.95)
ggplot(data=otherSNPs.CMDdata, aes(x = AA2, y = Variety, fill = Score)) + 
  geom_tile(fill = "grey") +
  facet_grid(Category ~ ., scales = "free", space = "free") +
  xlab(label = "Position in POLD1") +
  theme_classic() +
  theme(
    legend.position="none"
    ,text = element_text(color="black")
    ,axis.text.x = element_text(color="black", angle = 90)
    ,axis.text.y = element_text(color="black")
  )
dev.off()
