# Supplementary material for: Mutations in DNA polymerase δ subunit 1 co-segregate with CMD2-type resistance to Cassava Mosaic Geminiviruses
Source: Nat Commun. 2022 Jul 7;13:3933. doi: 10.1038/s41467-022-31414-0 (PMC9262879; doi:10.1038/s41467-022-31414-0)
Supplement: Supplementary file 10 — Source Data [file 41467_2022_31414_MOESM10_ESM.zip › figure_data/SupFig5_data/RNAseq4/quant/rnaseq4_tme204_4C_sus_quant/quant.sf]

Name	Length	EffectiveLength	TPM	NumReads
Manes.01G000031.1.v8.1	3795	3602.028	29.360974	867.639
Manes.01G000031.2.v8.1	3753	3560.028	2.649463	77.381
Manes.01G000031.3.v8.1	3738	3545.028	0.239999	6.980
Manes.01G000062.1.v8.1	1653	1460.028	0.000000	0.000
Manes.01G000093.1.v8.1	1848	1655.028	0.000000	0.000
Manes.01G000124.1.v8.1	2149	1956.028	7.477984	120.000
Manes.01G000155.1.v8.1	2964	2771.028	11.348988	258.000
Manes.01G000186.1.v8.1	177	27.959	17.438526	4.000
Manes.01G000217.1.v8.1	675	482.093	0.000000	0.000
Manes.01G000248.3.v8.1	1953	1760.028	0.000000	0.000
Manes.01G000248.5.v8.1	570	377.286	13.180690	40.797
Manes.01G000248.4.v8.1	1683	1490.028	0.000000	0.000
Manes.01G000248.1.v8.1	2677	2484.028	2.032836	41.427
Manes.01G000248.2.v8.1	2062	1869.028	14.061426	215.609
Manes.01G000279.1.v8.1	812	619.043	18.082182	91.832
Manes.01G000279.3.v8.1	1818	1625.028	0.000000	0.000
Manes.01G000279.2.v8.1	1112	919.028	4.814546	36.300
Manes.01G000310.1.v8.1	601	408.195	0.000000	0.000
Manes.01G000341.1.v8.1	947	754.030	5.496277	34.000
Manes.01G000341.2.v8.1	1283	1090.028	0.000000	0.000
Manes.01G000372.1.v8.1	3197	3004.028	2.475165	61.000
Manes.01G000403.1.v8.1	861	668.035	30.471618	167.000
Manes.01G000434.1.v8.1	1098	905.028	0.808105	6.000
Manes.17G035396.1.v8.1_29	409	218.501	0.000000	0.000
Manes.01G000465.1.v8.1	1700	1507.028	124.399030	1538.013
Manes.01G000496.1.v8.1	534	341.456	0.000000	0.000
Manes.01G000527.1.v8.1	1225	1032.028	2.007871	17.000
Manes.01G000558.1.v8.1	3030	2837.028	0.000000	0.000
Manes.01G000558.2.v8.1	2951	2758.028	0.000000	0.000
Manes.01G000558.4.v8.1	2910	2717.028	0.000000	0.000
Manes.01G000558.5.v8.1	2825	2632.028	0.000000	0.000
Manes.01G000558.3.v8.1	2750	2557.028	0.476697	10.000
Manes.01G000600.1.v8.1	1763	1570.028	0.621099	8.000
Manes.01G000550.1.v8.1	429	237.914	33.302138	65.000
Manes.01G000500.10.v8.1	1573	1380.028	0.367659	4.162
Manes.01G000500.4.v8.1	2074	1881.028	3.174836	48.993
Manes.01G000500.6.v8.1	1987	1794.028	0.000000	0.000
Manes.01G000500.8.v8.1	2111	1918.028	2.585267	40.680
Manes.01G000500.9.v8.1	2024	1831.028	0.000000	0.000
Manes.01G000500.5.v8.1	1718	1525.028	1.774116	22.196
Manes.01G000500.7.v8.1	1755	1562.028	0.000000	0.000
Manes.01G000500.11.v8.1	1591	1398.028	10.507135	120.510
Manes.01G000400.6.v8.1	3083	2890.028	0.000000	0.000
Manes.01G000400.7.v8.1	3020	2827.028	0.202208	4.690
Manes.01G000400.8.v8.1	2619	2426.028	1.171196	23.310
Manes.01G000300.4.v8.1	1769	1576.028	34.706406	448.740
Manes.01G000300.5.v8.1	1857	1664.028	10.951867	149.510
Manes.01G000300.6.v8.1	2074	1881.028	6.075082	93.750
Manes.13G000036.1.v8.1	515	322.586	0.000000	0.000
Manes.18G145866.1.v8.1_2	267	89.438	0.000000	0.000
Manes.01G001900.17.v8.1	3580	3387.028	0.000000	0.000
Manes.01G001900.14.v8.1	3967	3774.028	0.000000	0.000
Manes.01G001900.15.v8.1	3740	3547.028	0.000000	0.000
Manes.01G001900.16.v8.1	3593	3400.028	4.751959	132.549
Manes.01G001900.18.v8.1	4118	3925.028	0.000000	0.000
Manes.01G001900.19.v8.1	3971	3778.028	0.000000	0.000
Manes.01G001900.20.v8.1	3978	3785.028	0.000000	0.000
Manes.01G001900.21.v8.1	3935	3742.028	3.115679	95.649
Manes.01G001900.22.v8.1	4082	3889.028	0.000000	0.000
Manes.01G001900.23.v8.1	3974	3781.028	0.000000	0.000
Manes.01G001900.9.v8.1	3736	3543.028	1.782514	51.812
Manes.01G001951.1.v8.1	1451	1258.028	0.000000	0.000
Manes.01G001800.6.v8.1	5950	5757.028	0.067442	3.185
Manes.01G001800.1.v8.1	2633	2440.028	0.790031	15.815
Manes.01G001700.7.v8.1	2506	2313.028	14.150727	268.523
Manes.01G001700.10.v8.1	4004	3811.028	0.000000	0.000
Manes.01G001700.12.v8.1	3719	3526.028	4.202247	121.560
Manes.01G001700.11.v8.1	3802	3609.028	6.481907	191.918
Manes.01G001600.6.v8.1	5003	4810.028	2.681137	105.801
Manes.01G001600.7.v8.1	3983	3790.028	11.409409	354.754
Manes.01G001600.8.v8.1	4719	4526.028	13.791789	512.106
Manes.01G001400.1.v8.1	2161	1968.028	23.350084	377.000
Manes.01G001200.1.v8.1	1949	1756.028	23.461925	338.000
Manes.01G001200.3.v8.1	1891	1698.028	0.000000	0.000
Manes.01G001150.1.v8.1	1008	815.028	0.299113	2.000
Manes.01G001100.2.v8.1	3116	2923.028	0.952564	22.843
Manes.01G001100.3.v8.1	2961	2768.028	7.977439	181.157
Manes.01G002051.1.v8.1	1774	1581.028	7.092946	92.000
Manes.01G002300.1.v8.1	418	227.222	1081.854609	2016.698
Manes.01G002151.2.v8.1	261	84.586	2.882121	2.000
Manes.01G002350.1.v8.1	761	568.047	1.458219	6.796
Manes.01G002400.2.v8.1	2259	2066.028	178.230072	3020.917
Manes.01G002500.1.v8.1	3624	3431.028	24.300217	684.000
Manes.01G002600.1.v8.1	2025	1832.028	5.588890	84.000
Manes.01G002700.1.v8.1	1101	908.028	0.000000	0.000
Manes.01G002800.1.v8.1	1827	1634.028	0.372983	5.000
Manes.01G002901.1.v8.1	3062	2869.028	14.530135	342.000
Manes.01G003000.1.v8.1	405	214.634	0.000000	0.000
Manes.01G003100.1.v8.1	4856	4663.028	3.189114	122.000
Manes.01G003100.3.v8.1	4760	4567.028	0.000000	0.000
Manes.01G003100.4.v8.1	4848	4655.028	0.000000	0.000
Manes.01G003200.1.v8.1	2389	2196.028	70.660205	1273.018
Manes.01G003300.1.v8.1	3526	3333.028	0.621711	17.000
Manes.01G003400.1.v8.1	360	171.724	0.000000	0.000
Manes.01G003500.1.v8.1	4803	4610.028	3.365788	127.295
Manes.01G003500.3.v8.1	5313	5120.028	2.561419	107.591
Manes.01G003500.2.v8.1	4713	4520.028	1.216605	45.114
Manes.01G003700.1.v8.1	2011	1818.028	26.952798	402.000
Manes.01G003800.1.v8.1	2386	2193.028	181.506709	3265.566
Manes.01G003900.1.v8.1	1100	907.028	6.450584	48.000
Manes.01G004000.1.v8.1	3930	3737.028	0.163088	5.000
Manes.01G004100.1.v8.1	1694	1501.028	10.231991	126.000
Manes.01G004100.2.v8.1	1685	1492.028	0.000000	0.000
Manes.01G004200.1.v8.1	663	470.104	0.518578	2.000
Manes.01G050733.1.v8.1_1	246	72.785	0.000000	0.000
Manes.01G004300.1.v8.1	762	569.047	0.000000	0.000
Manes.13G090650.1.v8.1	814	621.042	0.000000	0.000
Manes.01G004400.1.v8.1	927	734.032	0.000000	0.000
Manes.01G004466.1.v8.1	4587	4394.028	0.915439	33.000
Manes.01G004532.1.v8.1	681	488.086	0.000000	0.000
Manes.01G004600.2.v8.1	1047	854.028	3.568177	25.000
Manes.01G004625.1.v8.1	531	338.478	9.868133	27.402
Manes.01G004650.2.v8.1	1581	1388.028	0.183638	2.091
Manes.01G004840.2.v8.1	1487	1294.028	3.447376	36.598
Manes.01G004860.1.v8.1	1680	1487.028	1.468004	17.909
Manes.01G004880.1.v8.1	1025	832.028	9.522564	65.000
Manes.01G004820.1.v8.1	2044	1851.028	4.873008	74.000
Manes.01G005000.1.v8.1	5215	5022.028	7.568753	311.835
Manes.01G005000.2.v8.1	4067	3874.028	6.616151	210.276
Manes.01G005000.3.v8.1	4835	4642.028	0.417215	15.889
Manes.01G005033.1.v8.1	2165	1972.028	3.186007	51.544
Manes.01G005033.2.v8.1	1920	1727.028	0.686767	9.730
Manes.01G005033.3.v8.1	1703	1510.028	0.946486	11.725
Manes.01G005066.1.v8.1	2214	2021.028	65.562803	1087.055
Manes.01G005100.10.v8.1	1736	1543.028	0.116325	1.473
Manes.01G005100.11.v8.1	1754	1561.028	0.000000	0.000
Manes.01G005100.12.v8.1	1684	1491.028	0.000000	0.000
Manes.01G005100.2.v8.1	1591	1398.028	0.499420	5.728
Manes.01G005100.5.v8.1	1497	1304.028	0.000000	0.000
Manes.01G005100.6.v8.1	1986	1793.028	0.268936	3.956
Manes.01G005100.7.v8.1	1666	1473.028	0.000000	0.000
Manes.01G005100.8.v8.1	1704	1511.028	0.000000	0.000
Manes.01G005100.9.v8.1	1774	1581.028	0.000000	0.000
Manes.01G005100.4.v8.1	1522	1329.028	0.260788	2.843
Manes.01G005233.1.v8.1	1363	1170.028	2.083590	20.000
Manes.01G005500.2.v8.1	7293	7100.028	25.786248	1502.000
Manes.01G005504.1.v8.1	472	280.068	0.435225	1.000
Manes.01G005508.1.v8.1	551	358.367	0.000000	0.000
Manes.01G005512.1.v8.1	1317	1124.028	0.650658	6.000
Manes.01G005584.1.v8.1	1094	901.028	5.817128	43.000
Manes.01G005536.2.v8.1	1697	1504.028	3.565601	43.996
Manes.01G005700.1.v8.1	2130	1937.028	6.167194	98.004
Manes.01G008250.10.v8.1	2573	2380.028	0.000000	0.000
Manes.01G008250.11.v8.1	2498	2305.028	0.000000	0.000
Manes.01G008250.12.v8.1	2470	2277.028	0.442460	8.265
Manes.01G008250.13.v8.1	2574	2381.028	0.000000	0.000
Manes.01G008250.9.v8.1	2580	2387.028	0.000000	0.000
Manes.01G008250.7.v8.1	2660	2467.028	6.300878	127.525
Manes.01G008250.8.v8.1	2495	2302.028	0.000000	0.000
Manes.01G010800.3.v8.1	2665	2472.028	7.455951	151.209
Manes.16G067750.1.v8.1_31	394	204.039	0.000000	0.000
Manes.01G006000.1.v8.1	1923	1730.028	0.000000	0.000
Manes.01G006000.6.v8.1	1777	1584.028	0.000000	0.000
Manes.01G006000.2.v8.1	2225	2032.028	3.117221	51.966
Manes.01G006000.4.v8.1	2079	1886.028	7.062144	109.271
Manes.01G006000.5.v8.1	2393	2200.028	0.000000	0.000
Manes.01G006000.7.v8.1	2247	2054.028	1.172784	19.763
Manes.01G006100.1.v8.1	447	255.505	91.596777	192.000
Manes.01G006200.7.v8.1	3538	3345.028	0.236859	6.500
Manes.01G006200.11.v8.1	3524	3331.028	0.000000	0.000
Manes.01G006200.10.v8.1	3531	3338.028	0.000000	0.000
Manes.01G006200.12.v8.1	3385	3192.028	0.000000	0.000
Manes.01G006200.8.v8.1	3398	3205.028	10.820039	284.500
Manes.01G006200.9.v8.1	3395	3202.028	0.000000	0.000
Manes.01G006300.1.v8.1	1079	886.028	35.356084	257.000
Manes.01G006400.1.v8.1	809	616.043	5701.899534	28817.214
Manes.01G006500.1.v8.1	930	737.031	0.000000	0.000
Manes.01G006600.2.v8.1	912	719.033	0.000000	0.000
Manes.01G006800.3.v8.1	1384	1191.028	0.102343	1.000
Manes.01G006900.2.v8.1	961	768.030	0.952251	6.000
Manes.01G007000.2.v8.1	627	434.140	1.123073	4.000
Manes.01G007050.1.v8.1	1278	1085.028	0.000000	0.000
Manes.01G007100.6.v8.1	5717	5524.028	1.269666	57.540
Manes.01G007100.3.v8.1	5994	5801.028	0.356834	16.982
Manes.01G007100.5.v8.1	4889	4696.028	4.184184	161.199
Manes.01G007100.4.v8.1	5421	5228.028	1.568625	67.279
Manes.01G007100.7.v8.1	5817	5624.028	0.000000	0.000
Manes.01G007300.11.v8.1	4631	4438.028	10.621940	386.737
Manes.01G007400.4.v8.1	4441	4248.028	18.199540	634.263
Manes.11G097150.1.v8.1	1531	1338.028	0.000000	0.000
Manes.01G007451.1.v8.1	88	20.096	0.000000	0.000
Manes.01G007500.1.v8.1	3234	3041.028	1.803725	45.000
Manes.01G007500.2.v8.1	3039	2846.028	0.000000	0.000
Manes.01G007500.3.v8.1	3274	3081.028	0.000000	0.000
Manes.01G007600.4.v8.1	3823	3630.028	0.323891	9.646
Manes.01G007600.5.v8.1	3539	3346.028	0.000000	0.000
Manes.01G007600.6.v8.1	3397	3204.028	10.171132	267.354
Manes.01G007700.1.v8.1	5195	5002.028	0.403453	16.556
Manes.01G007700.3.v8.1	4610	4417.028	0.784939	28.444
Manes.01G007800.2.v8.1	2241	2048.028	24.163982	406.000
Manes.01G007900.1.v8.1	3406	3213.028	7.094233	187.000
Manes.01G008000.1.v8.1	4992	4799.028	18.135237	714.000
Manes.01G008100.1.v8.1	2049	1856.028	0.000000	0.000
Manes.01G008200.2.v8.1	1435	1242.028	19.596153	199.675
Manes.01G008300.1.v8.1	1279	1086.028	1.915231	17.064
Manes.01G008400.1.v8.1	826	633.040	2.118066	11.000
Manes.01G008500.1.v8.1	2052	1859.028	11.167880	170.325
Manes.01G008600.1.v8.1	1160	967.028	27.218503	215.936
Manes.01G008701.1.v8.1	383	193.499	0.000000	0.000
Manes.01G008800.1.v8.1	2575	2382.028	53.321112	1042.000
Manes.01G008900.7.v8.1	3383	3190.028	0.000000	0.000
Manes.01G008900.2.v8.1	2337	2144.028	4.623919	81.332
Manes.01G008900.1.v8.1	2370	2177.028	8.788613	156.966
Manes.01G008900.5.v8.1	3112	2919.028	0.989779	23.703
Manes.01G008900.6.v8.1	2639	2446.028	0.000000	0.000
Manes.01G009000.3.v8.1	2078	1885.028	6.647992	102.809
Manes.01G009000.2.v8.1	2037	1844.028	1.701700	25.744
Manes.01G009000.4.v8.1	1787	1594.028	0.000000	0.000
Manes.01G009000.5.v8.1	1781	1588.028	0.000000	0.000
Manes.01G009000.1.v8.1	1741	1548.028	9.720350	123.448
Manes.01G009100.1.v8.1	2369	2176.028	15.236433	272.000
Manes.01G009200.1.v8.1	2763	2570.028	0.000000	0.000
Manes.01G009200.2.v8.1	2751	2558.028	0.160105	3.360
Manes.01G009300.1.v8.1	3337	3144.028	0.645130	16.640
Manes.01G009451.4.v8.1	3456	3263.028	8.696195	232.794
Manes.01G009451.5.v8.1	3074	2881.028	23.193947	548.206
Manes.01G009500.4.v8.1	1258	1065.028	0.915603	8.000
Manes.01G009500.2.v8.1	1386	1193.028	0.000000	0.000
Manes.01G009601.2.v8.1	1384	1191.028	16.245680	158.738
Manes.01G009601.1.v8.1	1858	1665.028	4.805840	65.647
Manes.01G009601.3.v8.1	1187	994.028	2.037439	16.615
Manes.01G009700.1.v8.1	3666	3473.028	25.445327	725.000
Manes.01G009800.1.v8.1	771	578.046	0.632611	3.000
Manes.01G009900.1.v8.1	3908	3715.028	2.887346	88.000
Manes.01G009900.2.v8.1	3903	3710.028	0.000000	0.000
Manes.01G010000.1.v8.1	2188	1995.028	39.469524	646.000
Manes.01G010100.1.v8.1	1411	1218.028	425.858257	4255.435
Manes.01G010150.1.v8.1	527	334.506	16.762229	46.000
Manes.01G010200.1.v8.1	1919	1726.028	11.299274	160.000
Manes.01G010200.2.v8.1	1940	1747.028	0.000000	0.000
Manes.01G010866.1.v8.1	1768	1575.028	11.306602	146.097
Manes.01G013700.1.v8.1	1998	1805.028	7.255378	107.440
Manes.01G012847.1.v8.1	894	701.034	26.620823	153.102
Manes.01G013130.2.v8.1	1017	824.028	0.319504	2.160
Manes.01G010300.4.v8.1	426	234.991	20.334067	39.201
Manes.01G010300.3.v8.1	2162	1969.028	1.906629	30.799
Manes.01G012564.1.v8.1	1712	1519.028	0.000000	0.000
Manes.01G011998.1.v8.1	1569	1376.028	5.005346	56.504
Manes.01G011432.1.v8.1	1441	1248.028	0.783577	8.023
Manes.01G013600.1.v8.1	4435	4242.028	14.510960	505.000
Manes.01G013500.6.v8.1	2722	2529.028	6.827561	141.658
Manes.01G013500.8.v8.1	2680	2487.028	0.000000	0.000
Manes.01G013500.10.v8.1	2433	2240.028	0.000000	0.000
Manes.01G013500.11.v8.1	1839	1646.028	0.000000	0.000
Manes.01G013500.7.v8.1	2019	1826.028	4.495287	67.342
Manes.01G013500.9.v8.1	1992	1799.028	0.000000	0.000
Manes.01G013300.1.v8.1	1854	1661.028	8.198477	111.720
Manes.01G013300.2.v8.1	1868	1675.028	0.355738	4.888
Manes.01G013300.3.v8.1	1825	1632.028	3.539561	47.391
Manes.01G013425.1.v8.1	481	288.939	0.000000	0.000
Manes.01G013100.1.v8.1	866	673.035	18.654254	103.000
Manes.01G013225.2.v8.1	2221	2028.028	0.300521	5.000
Manes.01G013225.1.v8.1	2335	2142.028	0.000000	0.000
Manes.01G012900.1.v8.1	2704	2511.028	7.256596	149.488
Manes.01G012900.2.v8.1	2378	2185.028	8.173248	146.512
Manes.01G012800.1.v8.1	2212	2019.028	19.005629	314.808
Manes.01G012800.2.v8.1	2212	2019.028	1.208825	20.023
Manes.01G012700.1.v8.1	2720	2527.028	25.548335	529.657
Manes.01G012700.2.v8.1	2326	2133.028	2.816530	49.287
Manes.S095210.1.v8.1	375	185.879	0.000000	0.000
Manes.01G012600.1.v8.1	2697	2504.028	17.962448	369.000
Manes.01G012500.1.v8.1	1757	1564.028	132.554342	1700.827
Manes.01G012400.1.v8.1	1713	1520.028	73.775919	920.000
Manes.01G012300.1.v8.1	357	168.919	12.988900	18.000
Manes.01G012425.1.v8.1	273	94.363	1.291747	1.000
Manes.01G012200.6.v8.1	1289	1096.028	0.111213	1.000
Manes.01G012100.1.v8.1	2215	2022.028	21.918159	363.591
Manes.01G012100.2.v8.1	2182	1989.028	0.000000	0.000
Manes.01G012100.3.v8.1	2089	1896.028	0.000000	0.000
Manes.01G012000.1.v8.1	2143	1950.028	71.696992	1147.000
Manes.01G011800.1.v8.1	1262	1069.028	26.133058	229.193
Manes.01G011800.2.v8.1	995	802.028	0.275487	1.813
Manes.01G011700.3.v8.1	4614	4421.028	0.000000	0.000
Manes.01G011700.5.v8.1	5074	4881.028	0.000000	0.000
Manes.01G011700.8.v8.1	4013	3820.028	0.000000	0.000
Manes.01G011700.6.v8.1	4476	4283.028	0.000000	0.000
Manes.01G011700.7.v8.1	4284	4091.028	0.000000	0.000
Manes.01G011600.4.v8.1	887	694.034	3.210084	18.278
Manes.01G011600.3.v8.1	297	114.668	18.839069	17.722
Manes.01G011600.1.v8.1	273	94.363	0.000000	0.000
Manes.01G011500.2.v8.1	1360	1167.028	45449.906274	435146.843
Manes.01G011400.1.v8.1	516	323.578	30.377014	80.639
Manes.01G011400.2.v8.1	513	320.602	65.151375	171.361
Manes.01G011300.1.v8.1	2594	2401.028	0.000000	0.000
Manes.01G011300.2.v8.1	2591	2398.028	0.000000	0.000
Manes.01G011300.3.v8.1	2591	2398.028	0.000000	0.000
Manes.01G011300.4.v8.1	2588	2395.028	0.610730	12.000
Manes.01G011300.5.v8.1	2588	2395.028	0.000000	0.000
Manes.01G011300.6.v8.1	2585	2392.028	0.000000	0.000
Manes.01G011200.1.v8.1	1726	1533.028	0.000000	0.000
Manes.01G011100.3.v8.1	1778	1585.028	13.976345	181.741
Manes.01G011100.4.v8.1	1696	1503.028	0.000000	0.000
Manes.01G011100.5.v8.1	1713	1520.028	0.000000	0.000
Manes.01G011100.10.v8.1	1819	1626.028	0.000000	0.000
Manes.01G011100.11.v8.1	1901	1708.028	0.660788	9.259
Manes.01G011100.9.v8.1	1836	1643.028	0.000000	0.000
Manes.01G011000.6.v8.1	3997	3804.028	11.814032	368.692
Manes.01G011000.1.v8.1	3240	3047.028	26.947351	673.619
Manes.01G011000.4.v8.1	3204	3011.028	31.159747	769.716
Manes.01G010900.1.v8.1	1032	839.028	0.000000	0.000
Manes.01G011042.1.v8.1	1479	1286.028	0.758260	8.000
Manes.01G011042.3.v8.1	1413	1220.028	0.000000	0.000
Manes.01G011113.1.v8.1	1514	1321.028	0.645899	7.000
Manes.01G011184.6.v8.1	1611	1418.028	0.000000	0.000
Manes.01G011184.7.v8.1	2056	1863.028	0.000000	0.000
Manes.01G011184.2.v8.1	1824	1631.028	0.000000	0.000
Manes.01G011184.8.v8.1	1894	1701.028	1.648142	23.000
Manes.01G014000.12.v8.1	1704	1511.028	0.464565	5.759
Manes.01G014000.10.v8.1	2028	1835.028	0.000000	0.000
Manes.01G014000.11.v8.1	2941	2748.028	0.000000	0.000
Manes.01G014000.2.v8.1	3042	2849.028	0.000000	0.000
Manes.01G014000.9.v8.1	2807	2614.028	0.057872	1.241
Manes.01G014500.1.v8.1	1933	1740.028	3.712770	53.000
Manes.01G014500.2.v8.1	2018	1825.028	0.000000	0.000
Manes.01G014900.5.v8.1	1871	1678.028	0.000000	0.000
Manes.01G014900.7.v8.1	4246	4053.028	0.808336	26.878
Manes.01G014900.8.v8.1	4135	3942.028	0.000000	0.000
Manes.01G014900.6.v8.1	1847	1654.028	1.040002	14.112
Manes.01G014900.3.v8.1	1965	1772.028	6.885989	100.106
Manes.01G014900.4.v8.1	1942	1749.028	11.074322	158.904
Manes.01G015000.1.v8.1	327	141.289	0.000000	0.000
Manes.01G015200.1.v8.1	731	538.063	3.851183	17.000
Manes.01G015500.1.v8.1	1040	847.028	0.000000	0.000
Manes.01G015700.1.v8.1	1016	823.028	4.449553	30.044
Manes.01G015800.1.v8.1	4017	3824.028	11.868591	372.342
Manes.01G015800.2.v8.1	3833	3640.028	0.603277	18.015
Manes.01G015800.3.v8.1	4297	4104.028	1.919940	64.643
Manes.01G016000.5.v8.1	4511	4318.028	0.864950	30.641
Manes.01G016000.7.v8.1	1902	1709.028	2.854020	40.015
Manes.01G016000.3.v8.1	2273	2080.028	3.538597	60.384
Manes.01G016000.4.v8.1	2142	1949.028	0.000000	0.000
Manes.01G016000.6.v8.1	3317	3124.028	0.583703	14.960
Manes.01G016100.1.v8.1	860	667.035	1.461906	8.000
Manes.01G016300.4.v8.1	3154	2961.028	8.339947	202.594
Manes.01G016300.2.v8.1	4010	3817.028	4.611444	144.406
Manes.01G016600.1.v8.1	2990	2797.028	138.946859	3188.359
Manes.01G016600.2.v8.1	5196	5003.028	2.572914	105.604
Manes.01G016800.1.v8.1	1182	989.028	5.669277	46.000
Manes.01G016900.1.v8.1	2108	1915.028	15.177186	238.445
Manes.01G017000.1.v8.1	894	701.034	211.432969	1215.999
Manes.01G017101.1.v8.1	3059	2866.028	0.340242	8.000
Manes.01G017151.1.v8.1	1911	1718.028	0.354747	5.000
Manes.01G017200.1.v8.1	3691	3498.028	3.206810	92.028
Manes.01G017300.1.v8.1	2029	1836.028	16.779364	252.741
Manes.01G017400.1.v8.1	408	217.531	0.000000	0.000
Manes.01G017500.1.v8.1	1206	1013.028	19.733352	164.000
Manes.01G017600.1.v8.1	3741	3548.028	0.663269	19.306
Manes.01G017800.1.v8.1	1637	1444.028	22.959990	272.000
Manes.01G017900.1.v8.1	1537	1344.028	0.000000	0.000
Manes.01G018000.1.v8.1	1683	1490.028	0.000000	0.000
Manes.15G159901.1.v8.1	1412	1219.028	0.000000	0.000
Manes.01G018300.4.v8.1	2835	2642.028	0.000000	0.000
Manes.01G018300.2.v8.1	2979	2786.028	4.156392	95.000
Manes.01G018400.2.v8.1	2576	2383.028	0.000000	0.000
Manes.01G018400.3.v8.1	2559	2366.028	0.257590	5.000
Manes.01G018400.5.v8.1	2375	2182.028	0.000000	0.000
Manes.01G018400.4.v8.1	1916	1723.028	0.000000	0.000
Manes.01G018800.1.v8.1	1441	1248.028	46.587829	477.000
Manes.01G013800.1.v8.1	1269	1076.028	0.453122	4.000
Manes.01G014100.1.v8.1	1570	1377.028	0.000000	0.000
Manes.01G014200.1.v8.1	1709	1516.028	0.138575	1.724
Manes.01G014300.1.v8.1	1254	1061.028	0.000000	0.000
Manes.01G014400.1.v8.1	1781	1588.028	0.076757	1.000
Manes.01G014600.2.v8.1	3284	3091.028	0.039434	1.000
Manes.01G014700.3.v8.1	3634	3441.028	0.389657	11.000
Manes.01G014700.2.v8.1	3520	3327.028	0.000000	0.000
Manes.01G014700.4.v8.1	3287	3094.028	0.000000	0.000
Manes.01G014800.1.v8.1	719	526.066	34.292574	148.000
Manes.01G015100.3.v8.1	1410	1217.028	3.004686	30.000
Manes.01G015300.1.v8.1	3045	2852.028	8.892996	208.077
Manes.01G015400.2.v8.1	4364	4171.028	0.264494	9.051
Manes.01G015400.1.v8.1	4362	4169.028	1.282735	43.873
Manes.01G015600.1.v8.1	575	382.269	0.956599	3.000
Manes.01G015700.1.v8.1_1	734	541.061	2.243017	9.956
Manes.01G017700.1.v8.1	3070	2877.028	5.706654	134.694
Manes.01G018100.1.v8.1	1738	1545.028	0.000000	0.000
Manes.01G018200.1.v8.1	1985	1792.028	0.204059	3.000
Manes.01G018500.1.v8.1	2070	1877.028	13.169265	202.793
Manes.01G018500.2.v8.1	1946	1753.028	0.000000	0.000
Manes.01G018500.3.v8.1	1900	1707.028	4.084919	57.207
Manes.01G018600.1.v8.1	1732	1539.028	63.598579	803.000
Manes.01G018700.1.v8.1	1247	1054.028	43.713754	378.000
Manes.01G018700.2.v8.1	1118	925.028	0.000000	0.000
Manes.01G018900.1.v8.1	1929	1736.028	0.000000	0.000
Manes.01G018900.2.v8.1	2030	1837.028	0.000000	0.000
Manes.01G018900.3.v8.1	1943	1750.028	0.000000	0.000
Manes.01G019000.2.v8.1	1770	1577.028	0.618342	8.000
Manes.01G019100.1.v8.1	1420	1227.028	0.000000	0.000
Manes.01G019200.1.v8.1	1664	1471.028	0.000000	0.000
Manes.01G019300.1.v8.1	1600	1407.028	0.000000	0.000
Manes.01G019400.1.v8.1	1450	1257.028	0.000000	0.000
Manes.01G019500.1.v8.1	864	671.035	0.544947	3.000
Manes.01G019600.13.v8.1	3196	3003.028	4.009311	98.776
Manes.01G019600.9.v8.1	3899	3706.028	1.575544	47.903
Manes.01G019600.10.v8.1	2718	2525.028	8.852027	183.371
Manes.01G019600.12.v8.1	3066	2873.028	12.106904	285.361
Manes.01G019600.4.v8.1	2886	2693.028	29.369085	648.863
Manes.01G019600.1.v8.1	2722	2529.028	11.065714	229.591
Manes.01G019600.11.v8.1	3189	2996.028	16.033582	394.092
Manes.01G019700.1.v8.1	3935	3742.028	0.000000	0.000
Manes.01G019801.1.v8.1	400	209.815	0.580953	1.000
Manes.01G019900.1.v8.1	1707	1514.028	0.080509	1.000
Manes.01G020000.1.v8.1	2064	1871.028	41.955021	644.000
Manes.05G133326.1.v8.1_38	404	213.670	0.000000	0.000
Manes.05G133326.1.v8.1_37	396	205.962	0.000000	0.000
Manes.05G133326.1.v8.1_36	388	198.280	0.000000	0.000
Manes.05G133326.1.v8.1_41	417	226.253	0.000000	0.000
Manes.01G020100.1.v8.1	2835	2642.028	5.160511	111.854
Manes.01G020100.4.v8.1	2840	2647.028	2.162622	46.964
Manes.01G020100.2.v8.1	2915	2722.028	1.709815	38.182
Manes.01G020100.6.v8.1	2920	2727.028	0.000000	0.000
Manes.01G020200.1.v8.1	192	36.095	13.508167	4.000
Manes.01G020300.2.v8.1	1272	1079.028	0.112965	1.000
Manes.01G020350.1.v8.1	144	14.423	33.806263	4.000
Manes.01G020400.2.v8.1	3917	3724.028	14.226301	434.637
Manes.01G020400.3.v8.1	3711	3518.028	0.000000	0.000
Manes.01G020500.3.v8.1	3573	3380.028	3.895485	108.020
Manes.01G020500.4.v8.1	3375	3182.028	3.450103	90.065
Manes.01G020500.5.v8.1	1068	875.028	14.249510	102.292
Manes.01G020600.1.v8.1	3372	3179.028	4.256052	111.000
Manes.01G020700.4.v8.1	2386	2193.028	0.333492	6.000
Manes.01G020700.5.v8.1	2225	2032.028	0.000000	0.000
Manes.01G020700.6.v8.1	2378	2185.028	0.000000	0.000
Manes.01G020800.1.v8.1	3011	2818.028	6.747729	156.000
Manes.01G020800.2.v8.1	3062	2869.028	0.000000	0.000
Manes.01G021100.1.v8.1	744	551.057	0.000000	0.000
Manes.01G021200.1.v8.1	2950	2757.028	11.751116	265.792
Manes.01G021200.2.v8.1	3102	2909.028	0.302025	7.208
Manes.01G021300.1.v8.1	762	569.047	1.071026	5.000
Manes.01G021400.1.v8.1	747	554.055	37.984234	172.654
Manes.01G021500.1.v8.1	1186	993.028	24.111588	196.430
Manes.01G021500.2.v8.1	1358	1165.028	1.105854	10.570
Manes.01G021600.1.v8.1	1167	974.028	3.378865	27.000
Manes.01G021700.1.v8.1	1805	1612.028	9.558438	126.410
Manes.01G021800.1.v8.1	3170	2977.028	6.837729	167.000
Manes.01G021800.2.v8.1	2976	2783.028	0.000000	0.000
Manes.01G021900.1.v8.1	3627	3434.028	0.496938	14.000
Manes.01G022000.1.v8.1	1595	1402.028	2.608212	30.000
Manes.01G022100.1.v8.1	1439	1246.028	40.932613	418.426
Manes.01G022150.1.v8.1	840	647.038	0.000000	0.000
Manes.01G022300.6.v8.1	4807	4614.028	13.027190	493.120
Manes.01G022300.3.v8.1	4918	4725.028	0.363179	14.078
Manes.01G022300.4.v8.1	4356	4163.028	23.359523	797.802
Manes.01G022300.5.v8.1	4761	4568.028	0.000000	0.000
Manes.01G022400.1.v8.1	1483	1290.028	0.661420	7.000
Manes.01G022500.1.v8.1	1061	868.028	0.000000	0.000
Manes.01G022600.4.v8.1	2395	2202.028	30.887995	558.000
Manes.01G022600.5.v8.1	2263	2070.028	0.000000	0.000
Manes.01G022750.1.v8.1	2627	2434.028	20.632411	412.000
Manes.01G022900.1.v8.1	1384	1191.028	48.212969	471.094
Manes.01G023000.1.v8.1	1238	1045.028	0.000000	0.000
Manes.01G023100.1.v8.1	1032	839.028	0.000000	0.000
Manes.01G023200.1.v8.1	2457	2264.028	2.192746	40.728
Manes.01G023300.1.v8.1	1892	1699.028	6.763339	94.272
Manes.01G023400.1.v8.1	1879	1686.028	0.795255	11.000
Manes.01G023500.1.v8.1	1381	1188.028	0.205202	2.000
Manes.01G023600.1.v8.1	1475	1282.028	0.950782	10.000
Manes.01G023700.1.v8.1	763	570.047	26.728678	125.000
Manes.01G023900.1.v8.1	2015	1822.028	25.653737	383.466
Manes.01G023900.2.v8.1	2347	2154.028	8.801390	155.534
Manes.01G024000.1.v8.1	1715	1522.028	9.770473	122.000
Manes.01G024100.1.v8.1	2114	1921.028	2.030461	32.000
Manes.01G024200.1.v8.1	1245	1052.028	0.000000	0.000
Manes.01G024300.1.v8.1	3456	3263.028	23.617397	632.229
Manes.01G024400.1.v8.1	1502	1309.028	16.331468	175.386
Manes.01G024400.2.v8.1	1496	1303.028	8.944265	95.614
Manes.01G024500.1.v8.1	1126	933.028	0.261285	2.000
Manes.01G024600.1.v8.1	3878	3685.028	3.488502	105.463
Manes.01G024600.3.v8.1	3926	3733.028	0.000000	0.000
Manes.01G024600.2.v8.1	3178	2985.028	1.206123	29.537
Manes.01G024700.1.v8.1	2268	2075.028	5.228106	89.000
Manes.01G024800.1.v8.1	333	146.757	0.000000	0.000
Manes.01G024932.1.v8.1	231	61.595	0.000000	0.000
Manes.01G025000.6.v8.1	3651	3458.028	3.298126	93.566
Manes.01G025000.3.v8.1	2768	2575.028	11.262997	237.935
Manes.01G025000.8.v8.1	2779	2586.028	0.000000	0.000
Manes.01G025000.7.v8.1	3148	2955.028	0.000000	0.000
Manes.01G025100.1.v8.1	2604	2411.028	0.000000	0.000
Manes.01G025100.2.v8.1	2601	2408.028	2.632208	52.000
Manes.01G025200.1.v8.1	1753	1560.028	2.812862	36.000
Manes.01G025300.1.v8.1	1863	1670.028	3.138507	43.000
Manes.01G025400.2.v8.1	1540	1347.028	0.000000	0.000
Manes.01G025400.1.v8.1	1675	1482.028	17.600936	214.000
Manes.01G025500.1.v8.1	1413	1220.028	0.999099	10.000
Manes.01G025500.2.v8.1	1416	1223.028	0.000000	0.000
Manes.01G025600.2.v8.1	1201	1008.028	0.000000	0.000
Manes.01G025600.3.v8.1	850	657.037	0.000000	0.000
Manes.01G025700.1.v8.1	1705	1512.028	0.000000	0.000
Manes.01G025900.1.v8.1	2951	2758.028	2.916914	66.000
Manes.01G026000.5.v8.1	4566	4373.028	0.261491	9.381
Manes.01G026000.6.v8.1	3715	3522.028	0.575154	16.619
Manes.01G026100.2.v8.1	1158	955.028	0.000000	0.000
Manes.06G158050.1.v8.1	1555	1362.028	0.000000	0.000
Manes.01G026200.2.v8.1	4505	4312.028	0.000000	0.000
Manes.01G026200.3.v8.1	4328	4135.028	0.000000	0.000
Manes.01G026200.5.v8.1	4511	4318.028	0.000000	0.000
Manes.01G026200.6.v8.1	5015	4822.028	0.000000	0.000
Manes.01G026200.8.v8.1	5041	4848.028	0.000000	0.000
Manes.01G026200.4.v8.1	4354	4161.028	0.000000	0.000
Manes.01G026200.7.v8.1	3733	3540.028	0.000000	0.000
Manes.01G026200.9.v8.1	3727	3534.028	0.103474	3.000
Manes.01G026300.1.v8.1	1396	1203.028	32.929569	325.000
Manes.01G026400.1.v8.1	1336	1143.028	0.000000	0.000
Manes.01G026500.2.v8.1	998	805.028	13.253318	87.530
Manes.01G026600.1.v8.1	1172	979.028	7.719249	62.000
Manes.01G026700.1.v8.1	2738	2545.028	6.392745	133.476
Manes.01G026800.2.v8.1	2697	2504.028	7.057987	144.991
Manes.01G026800.1.v8.1	2193	2000.028	17.463405	286.541
Manes.01G026850.1.v8.1	1337	1144.028	2.237490	21.000
Manes.01G026900.1.v8.1	1224	1031.028	41.733297	353.000
Manes.01G027000.1.v8.1	3206	3013.028	3.960582	97.900
Manes.01G027000.2.v8.1	3299	3106.028	0.200134	5.100
Manes.01G027100.1.v8.1	2064	1871.028	19.479117	299.000
Manes.01G027100.3.v8.1	2088	1895.028	0.000000	0.000
Manes.01G027200.1.v8.1	1852	1659.028	0.220417	3.000
Manes.01G027300.2.v8.1	2028	1835.028	0.000000	0.000
Manes.01G027350.1.v8.1	473	281.053	0.000000	0.000
Manes.01G027400.5.v8.1	2049	1856.028	0.519017	7.903
Manes.01G027400.11.v8.1	2162	1969.028	8.610122	139.086
Manes.01G027400.12.v8.1	2020	1827.028	10.161804	152.313
Manes.01G027400.8.v8.1	2080	1887.028	7.688299	119.023
Manes.01G027400.7.v8.1	2178	1985.028	2.374894	38.675
Manes.01G027400.14.v8.1	1904	1711.028	0.000000	0.000
Manes.01G027400.13.v8.1	2132	1939.028	0.000000	0.000
Manes.01G027400.15.v8.1	1825	1632.028	0.000000	0.000
Manes.01G027400.6.v8.1	1966	1773.028	0.000000	0.000
Manes.01G027500.1.v8.1	2010	1817.028	5.378781	80.180
Manes.01G027600.1.v8.1	2880	2687.028	4.218801	93.000
Manes.01G027700.2.v8.1	3193	3000.028	3.507161	86.318
Manes.01G027700.3.v8.1	2045	1852.028	0.868412	13.195
Manes.01G027700.6.v8.1	2071	1878.028	1.329715	20.487
Manes.01G027800.1.v8.1	1979	1786.028	2.976566	43.614
Manes.01G027800.2.v8.1	1948	1755.028	7.388886	106.386
Manes.01G027900.2.v8.1	1823	1630.028	3.140745	42.000
Manes.01G028000.1.v8.1	2069	1876.028	12.798572	196.980
Manes.01G028100.1.v8.1	1742	1549.028	6.768220	86.011
Manes.01G028200.1.v8.1	2029	1836.028	0.000000	0.000
Manes.01G028200.18.v8.1	2980	2787.028	0.687167	15.712
Manes.01G028200.19.v8.1	2155	1962.028	2.618498	42.148
Manes.01G028200.2.v8.1	2008	1815.028	14.225257	211.819
Manes.01G028200.20.v8.1	1997	1804.028	4.489745	66.449
Manes.01G028200.3.v8.1	2018	1825.028	5.620408	84.151
Manes.01G028200.9.v8.1	2166	1973.028	0.000000	0.000
Manes.01G028200.17.v8.1	2802	2609.028	9.629335	206.109
Manes.01G028300.1.v8.1	2619	2426.028	39.232452	780.842
Manes.01G028400.4.v8.1	2126	1933.028	12.001967	190.332
Manes.01G028400.3.v8.1	3061	2868.028	9.097320	214.052
Manes.01G028500.1.v8.1	1125	932.028	5.623646	43.000
Manes.01G028600.1.v8.1	1462	1269.028	0.000000	0.000
Manes.01G028600.3.v8.1	1365	1172.028	0.208003	2.000
Manes.01G028700.4.v8.1	3217	3024.028	11.810278	293.000
Manes.01G028800.1.v8.1	1895	1702.028	0.000000	0.000
Manes.01G028800.6.v8.1	1452	1259.028	23.978126	247.669
Manes.01G028800.10.v8.1	1629	1436.028	0.000000	0.000
Manes.01G028800.2.v8.1	1416	1223.028	17.197168	172.550
Manes.01G028800.3.v8.1	1545	1352.028	0.000000	0.000
Manes.01G028800.4.v8.1	1518	1325.028	7.704299	83.749
Manes.01G028800.5.v8.1	1515	1322.028	0.000000	0.000
Manes.01G028800.8.v8.1	1299	1106.028	0.000000	0.000
Manes.01G028800.9.v8.1	1632	1439.028	3.560294	42.032
Manes.01G028900.1.v8.1	3021	2828.028	33.015919	766.000
Manes.01G029001.1.v8.1	717	524.066	0.930362	4.000
Manes.01G029100.1.v8.1	2835	2642.028	19.792389	429.000
Manes.01G029200.1.v8.1	2843	2650.028	0.137990	3.000
Manes.01G029300.4.v8.1	3567	3374.028	2.013965	55.747
Manes.01G029300.3.v8.1	1742	1549.028	4.898677	62.253
Manes.01G029400.2.v8.1	2902	2709.028	27.177672	604.015
Manes.01G029500.1.v8.1	1167	974.028	6.257157	50.000
Manes.01G029600.1.v8.1	1578	1385.028	0.000000	0.000
Manes.01G029700.1.v8.1	1608	1415.028	1.550550	18.000
Manes.01G029800.1.v8.1	1761	1568.028	7.695906	99.000
Manes.01G029900.1.v8.1	2131	1938.028	0.992961	15.788
Manes.01G029900.2.v8.1	2137	1944.028	0.000000	0.000
Manes.01G029900.3.v8.1	2123	1930.028	0.000000	0.000
Manes.01G029900.4.v8.1	2117	1924.028	0.000000	0.000
Manes.01G029900.5.v8.1	2131	1938.028	0.000000	0.000
Manes.01G029900.6.v8.1	2125	1932.028	0.000000	0.000
Manes.01G029900.7.v8.1	1674	1481.028	0.000000	0.000
Manes.01G029900.8.v8.1	1668	1475.028	3.341262	40.433
Manes.01G029950.1.v8.1	759	566.048	0.000000	0.000
Manes.12G086500.1.v8.1	1055	862.028	0.424208	3.000
Manes.01G030000.1.v8.1	418	227.222	0.000000	0.000
Manes.01G030100.1.v8.1	953	760.030	697.762868	4350.710
Manes.01G030200.10.v8.1	3447	3254.028	0.308646	8.240
Manes.01G030200.11.v8.1	2761	2568.028	4.461672	93.998
Manes.01G030200.12.v8.1	3347	3154.028	5.676686	146.887
Manes.01G030200.13.v8.1	3233	3040.028	0.000000	0.000
Manes.01G030200.14.v8.1	3249	3056.028	0.000000	0.000
Manes.01G030200.15.v8.1	2936	2743.028	0.000000	0.000
Manes.01G030200.16.v8.1	2683	2490.028	0.000000	0.000
Manes.01G030200.17.v8.1	3269	3076.028	0.000000	0.000
Manes.01G030200.18.v8.1	2810	2617.028	0.000000	0.000
Manes.01G030200.19.v8.1	3282	3089.028	0.000000	0.000
Manes.01G030200.20.v8.1	2985	2792.028	0.000000	0.000
Manes.01G030200.21.v8.1	3298	3105.028	0.000000	0.000
Manes.01G030200.22.v8.1	3396	3203.028	5.665631	148.878
Manes.01G030200.23.v8.1	3496	3303.028	0.000000	0.000
Manes.01G030200.24.v8.1	3318	3125.028	0.000000	0.000
Manes.01G030200.25.v8.1	2732	2539.028	0.000000	0.000
Manes.01G030400.10.v8.1	2136	1943.028	21.449086	341.908
Manes.01G030400.11.v8.1	2128	1935.028	8.825635	140.105
Manes.01G030400.12.v8.1	2066	1873.028	0.000000	0.000
Manes.01G030400.5.v8.1	2074	1881.028	10.715318	165.357
Manes.01G030400.7.v8.1	2028	1835.028	0.000000	0.000
Manes.01G030400.8.v8.1	2090	1897.028	0.233224	3.630
Manes.01G030500.1.v8.1	2907	2714.028	1.392277	31.000
Manes.01G030600.1.v8.1	2133	1940.028	1.822084	29.000
Manes.01G030700.1.v8.1	4144	3951.028	5.028701	163.000
Manes.01G030800.1.v8.1	1244	1051.028	0.000000	0.000
Manes.01G030900.3.v8.1	2160	1967.028	3.098416	50.000
Manes.01G031200.4.v8.1	1451	1258.028	0.219522	2.266
Manes.01G031200.1.v8.1	1492	1299.028	11.985818	127.734
Manes.01G031200.3.v8.1	1509	1316.028	0.000000	0.000
Manes.01G031300.1.v8.1	1769	1576.028	0.000000	0.000
Manes.01G031300.3.v8.1	1679	1486.028	0.087289	1.064
Manes.01G031400.1.v8.1	1628	1435.028	12.820683	150.936
Manes.01G031600.1.v8.1	3306	3113.028	3.997241	102.086
Manes.01G031700.6.v8.1	2629	2436.028	0.000000	0.000
Manes.01G031700.7.v8.1	2620	2427.028	0.152240	3.031
Manes.01G031700.5.v8.1	2682	2489.028	0.000000	0.000
Manes.01G031700.9.v8.1	2673	2480.028	0.000000	0.000
Manes.01G031800.5.v8.1	3067	2874.028	5.970171	140.767
Manes.01G031800.3.v8.1	3149	2956.028	24.271777	588.616
Manes.01G031800.6.v8.1	2971	2778.028	0.000000	0.000
Manes.01G031800.9.v8.1	3067	2874.028	3.365011	79.341
Manes.01G031800.8.v8.1	2791	2598.028	14.918515	317.974
Manes.01G031900.2.v8.1	1994	1801.028	9.948904	147.000
Manes.01G032000.2.v8.1	2984	2791.028	0.109902	2.516
Manes.01G032000.3.v8.1	2244	2051.028	3.475684	58.484
Manes.01G032100.1.v8.1	1122	929.028	4.783758	36.460
Manes.01G032100.6.v8.1	456	264.325	12.699888	27.540
Manes.01G032300.1.v8.1	3712	3519.028	1.386878	40.039
Manes.01G032300.2.v8.1	3706	3513.028	1.594728	45.961
Manes.01G032400.18.v8.1	4796	4603.028	0.038029	1.436
Manes.01G032400.25.v8.1	2986	2793.028	0.000000	0.000
Manes.01G032400.28.v8.1	2716	2523.028	0.000000	0.000
Manes.01G032400.31.v8.1	2933	2740.028	0.000000	0.000
Manes.01G032400.33.v8.1	2922	2729.028	0.000000	0.000
Manes.01G032400.36.v8.1	2663	2470.028	0.000000	0.000
Manes.01G032400.10.v8.1	5255	5062.028	0.000000	0.000
Manes.01G032400.13.v8.1	5097	4904.028	0.000000	0.000
Manes.01G032400.15.v8.1	5896	5703.028	0.712124	33.318
Manes.01G032400.26.v8.1	4556	4363.028	0.000000	0.000
Manes.01G032400.29.v8.1	4286	4093.028	0.000000	0.000
Manes.01G032400.34.v8.1	4492	4299.028	0.064018	2.258
Manes.01G032400.16.v8.1	4502	4309.028	0.000000	0.000
Manes.01G032400.27.v8.1	3285	3092.028	0.000000	0.000
Manes.01G032400.30.v8.1	3015	2822.028	0.000000	0.000
Manes.01G032400.32.v8.1	3232	3039.028	0.000000	0.000
Manes.01G032400.35.v8.1	3221	3028.028	0.000000	0.000
Manes.01G032400.37.v8.1	2962	2769.028	0.000000	0.000
Manes.01G032400.2.v8.1	2785	2592.028	0.781521	16.619
Manes.01G032400.4.v8.1	2991	2798.028	2.760595	63.369
Manes.01G032400.3.v8.1	2999	2806.028	0.000000	0.000
Manes.01G032500.1.v8.1	2020	1827.028	24.218085	363.000
Manes.01G032600.1.v8.1	5166	4973.028	3.897216	159.000
Manes.01G032701.1.v8.1	1161	968.028	0.251838	2.000
Manes.01G049585.1.v8.1	598	405.204	0.000000	0.000
Manes.01G032800.1.v8.1	5207	5014.028	9.052305	372.364
Manes.01G032800.2.v8.1	5041	4848.028	0.166848	6.636
Manes.01G032900.1.v8.1	1647	1454.028	0.000000	0.000
Manes.01G032900.2.v8.1	1641	1448.028	0.000000	0.000
Manes.01G032900.4.v8.1	1560	1367.028	5.816389	65.231
Manes.01G032900.5.v8.1	1554	1361.028	1.501844	16.769
Manes.01G033000.1.v8.1	1988	1795.028	0.000000	0.000
Manes.01G033100.2.v8.1	1952	1759.028	0.000000	0.000
Manes.01G033100.1.v8.1	1874	1681.028	22.695919	313.000
Manes.01G033200.8.v8.1	2472	2279.028	2.438840	45.599
Manes.01G033200.9.v8.1	2434	2241.028	1.424791	26.195
Manes.01G033200.1.v8.1	2577	2384.028	1.905173	37.262
Manes.01G033200.10.v8.1	2472	2279.028	0.000000	0.000
Manes.01G033200.11.v8.1	2234	2041.028	0.000000	0.000
Manes.01G033200.12.v8.1	2272	2079.028	0.000000	0.000
Manes.01G033300.1.v8.1	3459	3266.028	17.164945	459.922
Manes.01G033300.2.v8.1	3527	3334.028	2.121300	58.022
Manes.01G033400.1.v8.1	1188	995.028	4.042566	33.000
Manes.01G033500.1.v8.1	2846	2653.028	0.413503	9.000
Manes.01G033500.12.v8.1	2728	2535.028	0.000000	0.000
Manes.01G033500.13.v8.1	3138	2945.028	0.000000	0.000
Manes.01G033500.14.v8.1	3356	3163.028	0.000000	0.000
Manes.01G033500.5.v8.1	3133	2940.028	0.000000	0.000
Manes.01G033500.8.v8.1	3390	3197.028	0.000000	0.000
Manes.01G033600.1.v8.1	1134	941.028	9.067216	70.000
Manes.01G033700.1.v8.1	2906	2713.028	3.457593	76.957
Manes.01G033700.2.v8.1	2768	2575.028	0.191367	4.043
Manes.01G033800.1.v8.1	570	377.286	39.738649	123.000
Manes.12G093950.1.v8.1	775	582.046	0.000000	0.000
Manes.10G106150.1.v8.1_14	1209	1016.028	0.000000	0.000
Manes.01G033900.3.v8.1	1395	1202.028	0.000000	0.000
Manes.05G133326.1.v8.1	237	66.015	0.000000	0.000
Manes.01G034000.1.v8.1	3487	3294.028	2.553290	69.000
Manes.01G034100.1.v8.1	2137	1944.028	0.125402	2.000
Manes.01G034200.1.v8.1	4992	4799.028	10.464590	412.000
Manes.01G034200.2.v8.1	4899	4706.028	0.000000	0.000
Manes.01G034250.1.v8.1	1104	911.028	0.000000	0.000
Manes.01G034300.3.v8.1	3933	3740.028	4.779549	146.650
Manes.01G034300.2.v8.1	2314	2121.028	12.375874	215.350
Manes.01G034400.1.v8.1	2489	2296.028	5.989072	112.813
Manes.01G034400.2.v8.1	3964	3771.028	0.858000	26.544
Manes.01G034400.3.v8.1	2004	1811.028	0.000000	0.000
Manes.01G034400.4.v8.1	1917	1724.028	0.000000	0.000
Manes.01G034500.1.v8.1	1523	1330.028	6.890832	75.189
Manes.01G034500.2.v8.1	1233	1040.028	12.870026	109.811
Manes.01G034600.1.v8.1	2294	2101.028	2.605669	44.913
Manes.01G034600.2.v8.1	2462	2269.028	3.389049	63.087
Manes.01G034600.3.v8.1	2207	2014.028	0.000000	0.000
Manes.01G034600.4.v8.1	2375	2182.028	0.000000	0.000
Manes.01G034700.7.v8.1	1605	1412.028	11.222211	130.000
Manes.01G034700.8.v8.1	1695	1502.028	0.000000	0.000
Manes.01G034700.9.v8.1	1782	1589.028	0.000000	0.000
Manes.01G034800.1.v8.1	2246	2053.028	0.949956	16.000
Manes.01G034900.1.v8.1	872	679.034	0.000000	0.000
Manes.01G035000.1.v8.1	2390	2197.028	0.110962	2.000
Manes.01G035000.2.v8.1	2591	2398.028	0.000000	0.000
Manes.01G035100.4.v8.1	3920	3727.028	0.087660	2.680
Manes.01G035100.7.v8.1	5225	5032.028	0.000000	0.000
Manes.01G035100.9.v8.1	5210	5017.028	0.000000	0.000
Manes.01G035100.10.v8.1	2831	2638.028	9.456464	204.659
Manes.01G035100.2.v8.1	1065	872.028	0.000000	0.000
Manes.01G035100.8.v8.1	1080	887.028	3.795834	27.623
Manes.01G035100.5.v8.1	987	794.029	26.522681	172.773
Manes.01G035100.6.v8.1	972	779.029	19.976437	127.671
Manes.01G036200.10.v8.1	2166	1973.028	8.285528	134.114
Manes.01G036200.11.v8.1	2169	1976.028	0.000000	0.000
Manes.01G036200.9.v8.1	2529	2336.028	0.000000	0.000
Manes.01G036200.12.v8.1	1998	1805.028	9.900054	146.603
Manes.01G036200.13.v8.1	2222	2029.028	0.000000	0.000
Manes.01G036200.14.v8.1	1826	1633.028	14.352408	192.283
Manes.01G036200.15.v8.1	1896	1703.028	0.000000	0.000
Manes.01G036300.7.v8.1	3163	2970.028	2.854977	69.564
Manes.01G036300.8.v8.1	3083	2890.028	1.583338	37.540
Manes.01G036300.5.v8.1	3667	3474.028	1.481183	42.215
Manes.01G036300.4.v8.1	2742	2549.028	8.926965	186.681
Manes.01G037766.1.v8.1	867	674.035	0.000000	0.000
Manes.01G039232.1.v8.1	199	40.236	0.000000	0.000
Manes.01G040700.4.v8.1	2607	2414.028	5.655279	112.000
Manes.01G040712.1.v8.1	1921	1728.028	12.767509	181.000
Manes.01G040500.1.v8.1	1809	1616.028	102.582970	1360.021
Manes.01G040400.1.v8.1	4022	3829.028	15.644451	491.440
Manes.01G040300.1.v8.1	642	449.124	6.242234	23.000
Manes.01G040200.1.v8.1	5418	5225.028	6.242049	267.570
Manes.01G040100.1.v8.1	1575	1382.028	20.373871	231.000
Manes.01G040000.5.v8.1	1872	1679.028	0.000000	0.000
Manes.01G040000.3.v8.1	2480	2287.028	0.474778	8.908
Manes.01G040000.6.v8.1	1658	1465.028	1.338877	16.092
Manes.01G039700.1.v8.1	1610	1417.028	10.164430	118.163
Manes.01G039700.2.v8.1	1169	976.028	75.161384	601.837
Manes.01G039600.1.v8.1	252	77.410	29.918083	19.000
Manes.01G039500.1.v8.1	3891	3698.028	7.581165	230.000
Manes.01G039400.3.v8.1	741	548.058	0.889635	4.000
Manes.01G039300.1.v8.1	1741	1548.028	0.236222	3.000
Manes.01G039200.1.v8.1	1894	1701.028	12.812954	178.806
Manes.01G039200.2.v8.1	1966	1773.028	0.294817	4.288
Manes.01G039212.1.v8.1	363	174.541	0.000000	0.000
Manes.01G036500.2.v8.1	1842	1649.028	2.365377	32.000
Manes.01G036500.9.v8.1	2322	2129.028	0.000000	0.000
Manes.01G036500.7.v8.1	1892	1699.028	0.000000	0.000
Manes.01G036600.1.v8.1	1225	1032.028	11.910403	100.842
Manes.01G036600.3.v8.1	1662	1469.028	9.389811	113.164
Manes.01G036600.2.v8.1	959	766.030	0.000000	0.000
Manes.01G036700.1.v8.1	2764	2571.028	4.930658	104.000
Manes.01G036800.1.v8.1	644	451.123	0.000000	0.000
Manes.01G036800.11.v8.1	777	584.046	0.000000	0.000
Manes.01G036800.10.v8.1	1098	905.028	0.715093	5.309
Manes.01G036800.8.v8.1	763	570.047	0.000000	0.000
Manes.01G036800.9.v8.1	899	706.033	0.000000	0.000
Manes.01G036800.7.v8.1	1180	987.028	3.377364	27.348
Manes.01G036900.3.v8.1	696	503.076	49.510366	204.339
Manes.01G037000.1.v8.1	4337	4144.028	3.176723	108.000
Manes.01G037100.3.v8.1	3632	3439.028	2.481079	70.000
Manes.01G037200.2.v8.1	7752	7559.028	8.628677	535.096
Manes.01G037200.1.v8.1	7888	7695.028	1.012266	63.904
Manes.01G037300.1.v8.1	1324	1131.028	5.065274	47.000
Manes.01G037400.3.v8.1	2244	2051.028	71.257453	1199.012
Manes.01G037500.1.v8.1	1438	1245.028	496.180408	5068.043
Manes.01G038033.3.v8.1	1075	882.028	0.414589	3.000
Manes.01G038033.1.v8.1	938	745.030	0.000000	0.000
Manes.01G038033.7.v8.1	818	625.042	0.000000	0.000
Manes.01G037600.5.v8.1	1708	1515.028	32.296625	401.420
Manes.01G037600.2.v8.1	1629	1436.028	2.001485	23.580
Manes.01G037700.1.v8.1	3411	3218.028	7.311802	193.035
Manes.01G037700.2.v8.1	3414	3221.028	2.894065	76.476
Manes.01G037700.3.v8.1	2446	2253.028	6.410478	118.489
Manes.01G037900.1.v8.1	1455	1262.028	1.835114	19.000
Manes.01G038000.1.v8.1	2452	2259.028	10.252041	190.000
Manes.01G038100.1.v8.1	3098	2905.028	9.608675	229.000
Manes.01G038200.1.v8.1	1318	1125.028	22.644430	209.000
Manes.01G038300.1.v8.1	2387	2194.028	11.778013	212.000
Manes.01G038400.1.v8.1	1957	1764.028	1.520182	22.000
Manes.01G038400.2.v8.1	1858	1665.028	0.000000	0.000
Manes.01G038700.4.v8.1	1758	1565.028	35.257799	452.688
Manes.01G038700.2.v8.1	1219	1026.028	22.496039	189.359
Manes.01G038900.1.v8.1	720	527.065	3.237741	14.000
Manes.01G039000.1.v8.1	990	797.028	0.000000	0.000
Manes.01G039036.1.v8.1	2746	2553.028	0.083520	1.749
Manes.01G039204.1.v8.1	763	570.047	0.000000	0.000
Manes.01G039120.1.v8.1	2370	2177.028	0.379169	6.772
Manes.01G039060.1.v8.1	3003	2810.028	0.086762	2.000
Manes.01G039252.1.v8.1	2007	1814.028	0.598871	8.912
Manes.01G039240.1.v8.1	2783	2590.028	0.000000	0.000
Manes.01G039048.1.v8.1	385	195.408	0.000000	0.000
Manes.01G039024.1.v8.1	1655	1462.028	0.095040	1.140
Manes.01G036422.1.v8.1	2760	2567.028	0.800583	16.860
Manes.01G039216.1.v8.1	2300	2107.028	0.231402	4.000
Manes.01G039132.1.v8.1	2665	2472.028	0.076730	1.556
Manes.01G039180.1.v8.1	2887	2694.028	1.038218	22.946
Manes.01G039156.1.v8.1	3328	3135.028	0.486210	12.505
Manes.01G039156.2.v8.1	3314	3121.028	0.256145	6.559
Manes.01G041100.1.v8.1	3067	2874.028	0.000000	0.000
Manes.01G041151.1.v8.1	99	12.761	0.000000	0.000
Manes.01G041200.1.v8.1	733	540.062	2.482720	11.000
Manes.01G041300.1.v8.1	4141	3948.028	0.690428	22.363
Manes.01G041300.2.v8.1	4135	3942.028	1.733004	56.046
Manes.01G041300.3.v8.1	2873	2680.028	8.269239	181.814
Manes.01G041300.4.v8.1	2867	2674.028	25.973507	569.794
Manes.01G041400.1.v8.1	1016	823.028	3.850678	26.000
Manes.01G041500.1.v8.1	219	53.147	50.457246	22.000
Manes.01G041700.1.v8.1	4216	4023.028	0.121195	4.000
Manes.01G041800.1.v8.1	2055	1862.028	0.130925	2.000
Manes.01G041900.7.v8.1	2459	2266.028	1.022037	19.000
Manes.01G041900.2.v8.1	1979	1786.028	0.000000	0.000
Manes.01G041900.6.v8.1	2288	2095.028	0.000000	0.000
Manes.01G041900.8.v8.1	1988	1795.028	0.000000	0.000
Manes.01G042100.3.v8.1	1257	1064.028	0.000000	0.000
Manes.01G042100.7.v8.1	1348	1155.028	3.920563	37.150
Manes.01G042100.8.v8.1	1345	1152.028	0.000000	0.000
Manes.01G042100.9.v8.1	1248	1055.028	0.188060	1.628
Manes.01G042100.2.v8.1	1241	1048.028	1.658670	14.261
Manes.01G042100.4.v8.1	1146	953.028	0.000000	0.000
Manes.01G042100.10.v8.1	318	133.180	0.000000	0.000
Manes.01G042200.1.v8.1	1088	895.028	0.272378	2.000
Manes.01G042300.1.v8.1	459	267.270	1.824264	4.000
Manes.01G042400.3.v8.1	2975	2782.028	20.405206	465.719
Manes.01G042400.4.v8.1	2967	2774.028	0.935059	21.280
Manes.01G042600.3.v8.1	2524	2331.028	24.814881	474.549
Manes.01G042600.4.v8.1	2515	2322.028	7.239213	137.905
Manes.01G042700.10.v8.1	6230	6037.028	0.948929	46.998
Manes.01G042700.12.v8.1	6396	6203.028	0.000000	0.000
Manes.01G042700.9.v8.1	6290	6097.028	1.024752	51.258
Manes.01G042700.11.v8.1	6132	5939.028	0.000000	0.000
Manes.01G042700.7.v8.1	6146	5953.028	0.731894	35.744
Manes.01G042800.1.v8.1	1912	1719.028	23.896006	337.000
Manes.01G042900.1.v8.1	228	59.447	125.076299	61.000
Manes.01G043000.1.v8.1	2551	2358.028	3.900601	75.457
Manes.01G043000.2.v8.1	1409	1216.028	13.285875	132.543
Manes.01G043100.1.v8.1	1663	1470.028	29.021565	350.000
Manes.01G043200.4.v8.1	3701	3508.028	95.158512	2738.624
Manes.01G043200.6.v8.1	3909	3716.028	0.000000	0.000
Manes.01G043200.7.v8.1	3906	3713.028	4.667966	142.193
Manes.01G043200.8.v8.1	3704	3511.028	16.527797	476.070
Manes.01G043300.4.v8.1	1497	1304.028	4.255110	45.522
Manes.01G043300.2.v8.1	1962	1769.028	0.000000	0.000
Manes.01G043300.5.v8.1	1143	950.028	1.729316	13.478
Manes.01G043300.6.v8.1	1057	864.028	0.000000	0.000
Manes.01G043400.4.v8.1	882	689.034	45.995026	260.000
Manes.01G043450.1.v8.1	776	583.046	0.000000	0.000
Manes.01G043500.1.v8.1	2364	2171.028	4.098602	73.000
Manes.01G043600.1.v8.1	1871	1678.028	11.598425	159.669
Manes.01G043650.1.v8.1	795	602.043	1.822187	9.000
Manes.01G043700.1.v8.1	1428	1235.028	11.580183	117.331
Manes.01G043800.1.v8.1	1408	1215.028	0.000000	0.000
Manes.01G043900.1.v8.1	1084	891.028	135.713710	992.057
Manes.01G043951.1.v8.1	345	157.766	0.000000	0.000
Manes.01G044000.1.v8.1	1303	1110.028	0.000000	0.000
Manes.01G044100.5.v8.1	3794	3601.028	8.715678	257.483
Manes.01G044100.7.v8.1	3770	3577.028	5.296365	155.425
Manes.01G044100.10.v8.1	3749	3556.028	0.000000	0.000
Manes.01G044100.6.v8.1	3759	3566.028	5.745641	168.091
Manes.01G044100.8.v8.1	3735	3542.028	0.000000	0.000
Manes.01G044100.9.v8.1	3773	3580.028	0.000000	0.000
Manes.01G044200.1.v8.1	923	730.032	0.000000	0.000
Manes.01G044300.1.v8.1	384	194.453	0.000000	0.000
Manes.01G044400.1.v8.1	1846	1653.028	2.433392	33.000
Manes.01G044600.3.v8.1	1979	1786.028	13.738068	201.296
Manes.01G044600.4.v8.1	2158	1965.028	20.637990	332.704
Manes.01G044700.1.v8.1	2791	2598.028	5.951622	126.853
Manes.01G044700.2.v8.1	2133	1940.028	5.915299	94.147
Manes.01G044850.1.v8.1	915	722.033	0.000000	0.000
Manes.01G044900.1.v8.1	1038	845.028	0.000000	0.000
Manes.01G045000.1.v8.1	2088	1895.028	14.022299	218.000
Manes.01G050300.3.v8.1	1492	1299.028	175.296200	1868.154
Manes.01G050400.1.v8.1	2084	1891.028	7.283814	113.000
Manes.01G050450.1.v8.1	1085	892.028	0.000000	0.000
Manes.01G050500.6.v8.1	3483	3290.028	0.000000	0.000
Manes.01G050500.7.v8.1	3463	3270.028	0.000000	0.000
Manes.01G050500.8.v8.1	3320	3127.028	0.000000	0.000
Manes.01G050500.3.v8.1	3275	3082.028	6.852428	173.262
Manes.01G050500.2.v8.1	3466	3273.028	0.000000	0.000
Manes.01G050600.10.v8.1	3009	2816.028	2.250853	52.000
Manes.01G050600.6.v8.1	3017	2824.028	0.000000	0.000
Manes.01G050600.18.v8.1	3120	2927.028	0.000000	0.000
Manes.01G050700.1.v8.1	681	488.086	9.240242	37.000
Manes.01G050800.1.v8.1	2470	2277.028	2.783642	52.000
Manes.01G050900.2.v8.1	1396	1203.028	0.000000	0.000
Manes.01G050900.3.v8.1	1381	1188.028	11.183513	109.000
Manes.01G051000.1.v8.1	3030	2837.028	21.318559	496.184
Manes.01G051301.1.v8.1	360	171.724	0.000000	0.000
Manes.01G051334.1.v8.1	168	23.669	0.000000	0.000
Manes.01G051367.1.v8.1	370	181.136	0.000000	0.000
Manes.01G051400.7.v8.1	3726	3533.028	7.348705	213.000
Manes.01G051500.1.v8.1	1507	1314.028	8.070363	87.000
Manes.01G051515.1.v8.1	1779	1586.028	0.000000	0.000
Manes.01G051530.1.v8.1	1204	1011.028	0.723380	6.000
Manes.01G051545.2.v8.1	4015	3822.028	2.919637	91.547
Manes.01G051545.3.v8.1	4247	4054.028	0.410972	13.668
Manes.01G051545.1.v8.1	4827	4634.028	1.284589	48.837
Manes.01G051545.4.v8.1	3478	3285.028	3.523098	94.948
Manes.10G106150.1.v8.1_24	1230	1037.028	0.000000	0.000
Manes.01G051560.1.v8.1	540	347.420	0.000000	0.000
Manes.01G051575.1.v8.1	180	29.489	0.000000	0.000
Manes.10G049950.1.v8.1	1167	974.028	0.000000	0.000
Manes.01G048100.5.v8.1	3051	2858.028	10.967600	257.158
Manes.01G048100.6.v8.1	3038	2845.028	10.112575	236.031
Manes.01G048100.7.v8.1	3143	2950.028	0.320742	7.763
Manes.01G048300.1.v8.1	408	217.531	5.043117	9.000
Manes.01G048400.1.v8.1	1077	884.028	272.204340	1974.161
Manes.01G048766.1.v8.1	2517	2324.028	0.367143	7.000
Manes.01G048766.4.v8.1	2586	2393.028	0.000000	0.000
Manes.17G035396.1.v8.1_24	409	218.501	0.000000	0.000
Manes.17G035396.1.v8.1_33	409	218.501	0.000000	0.000
Manes.01G048600.1.v8.1	2227	2034.028	8.150051	136.000
Manes.01G046700.5.v8.1	3020	2827.028	1.141206	26.468
Manes.01G046700.9.v8.1	2910	2717.028	1.199559	26.739
Manes.01G046700.8.v8.1	2766	2573.028	2.406271	50.794
Manes.01G046700.10.v8.1	2743	2550.028	0.000000	0.000
Manes.16G047151.1.v8.1	553	360.354	0.676516	2.000
Manes.01G046200.1.v8.1	3121	2928.028	0.541186	13.000
Manes.01G046100.1.v8.1	860	667.035	2.558336	14.000
Manes.01G046000.1.v8.1	2295	2102.028	0.000000	0.000
Manes.01G045900.1.v8.1	3518	3325.028	0.600855	16.390
Manes.01G045900.2.v8.1	3182	2989.028	3.042591	74.610
Manes.01G045700.2.v8.1	632	439.133	5.070475	18.267
Manes.01G045700.3.v8.1	1144	951.028	3.693184	28.815
Manes.10G036329.1.v8.1_6	511	318.619	0.000000	0.000
Manes.01G045650.9.v8.1	2384	2191.028	0.445062	8.000
Manes.01G045650.1.v8.1	2526	2333.028	0.000000	0.000
Manes.01G045650.2.v8.1	2551	2358.028	0.000000	0.000
Manes.01G045650.7.v8.1	2464	2271.028	0.000000	0.000
Manes.01G045650.11.v8.1	2685	2492.028	0.000000	0.000
Manes.01G045650.13.v8.1	2682	2489.028	0.000000	0.000
Manes.01G045650.8.v8.1	2664	2471.028	0.000000	0.000
Manes.01G045650.10.v8.1	2715	2522.028	0.000000	0.000
Manes.01G045650.12.v8.1	2712	2519.028	0.000000	0.000
Manes.01G045650.14.v8.1	2694	2501.028	0.000000	0.000
Manes.01G045650.6.v8.1	2697	2504.028	0.000000	0.000
Manes.01G045600.1.v8.1	2726	2533.028	8.060730	167.508
Manes.01G045600.2.v8.1	2597	2404.028	0.481270	9.492
Manes.01G045560.1.v8.1	562	369.314	66.340547	201.000
Manes.01G048000.1.v8.1	3695	3502.028	0.346317	9.950
Manes.01G048000.2.v8.1	3718	3525.028	0.000000	0.000
Manes.01G047900.1.v8.1	4394	4201.028	0.254452	8.770
Manes.01G047900.3.v8.1	4123	3930.028	9.158354	295.280
Manes.01G047800.1.v8.1	1044	851.028	5.729209	40.000
Manes.01G047820.1.v8.1	3275	3082.028	56.574762	1430.477
Manes.01G042501.1.v8.1	629	436.137	0.000000	0.000
Manes.01G048900.3.v8.1	2252	2059.028	0.220570	3.726
Manes.01G048900.2.v8.1	2235	2042.028	7.310949	122.478
Manes.01G048900.1.v8.1	1636	1443.028	88.822050	1051.519
Manes.05G086326.1.v8.1	1137	944.028	0.774723	6.000
Manes.13G093532.1.v8.1	784	591.045	0.412990	2.003
Manes.01G049100.1.v8.1	2464	2271.028	11.378676	212.000
Manes.01G049200.1.v8.1	727	534.063	0.912947	4.000
Manes.16G048915.2.v8.1	1295	1102.028	22.706245	205.286
Manes.16G048915.3.v8.1	1315	1122.028	0.000000	0.000
Manes.01G049300.12.v8.1	1649	1456.028	0.318434	3.804
Manes.01G049300.5.v8.1	1630	1437.028	0.000000	0.000
Manes.01G049300.10.v8.1	1197	1004.028	4.054197	33.394
Manes.01G049300.11.v8.1	2002	1809.028	0.968025	14.367
Manes.01G049300.4.v8.1	1358	1165.028	0.000000	0.000
Manes.01G049300.7.v8.1	1377	1184.028	0.437820	4.253
Manes.01G049300.8.v8.1	1205	1012.028	0.573222	4.759
Manes.01G049300.9.v8.1	1219	1026.028	0.644295	5.423
Manes.01G049315.1.v8.1	1365	1172.028	0.936015	9.000
Manes.01G049330.2.v8.1	2450	2257.028	0.000000	0.000
Manes.01G049330.1.v8.1	2617	2424.028	0.000000	0.000
Manes.01G049330.3.v8.1	2197	2004.028	0.669063	11.000
Manes.01G049345.1.v8.1	201	41.454	17.642419	6.000
Manes.01G049360.1.v8.1	3263	3070.028	55.943580	1409.011
Manes.01G049375.1.v8.1	1923	1730.028	11.342776	160.988
Manes.01G049375.2.v8.1	2014	1821.028	2.153397	32.171
Manes.01G049375.3.v8.1	1902	1709.028	3.840302	53.844
Manes.S095224.1.v8.1	1468	1275.028	0.382401	4.000
Manes.S095224.3.v8.1	894	701.034	0.000000	0.000
Manes.S095224.2.v8.1	753	560.052	0.000000	0.000
Manes.01G049390.1.v8.1_6	1447	1254.028	0.000000	0.000
Manes.01G049405.1.v8.1	510	317.627	0.000000	0.000
Manes.01G049420.1.v8.1	1431	1238.028	0.000000	0.000
Manes.01G049390.1.v8.1	1363	1170.028	0.000000	0.000
Manes.01G049390.1.v8.1_5	1435	1242.028	0.000000	0.000
Manes.01G049495.1.v8.1	267	89.438	0.000000	0.000
Manes.01G049510.1.v8.1	207	45.206	0.000000	0.000
Manes.01G049450.1.v8.1	391	201.158	0.000000	0.000
Manes.01G049525.1.v8.1	1143	950.028	0.256609	2.000
Manes.01G049435.1.v8.1	1236	1043.028	0.000000	0.000
Manes.S095215.1.v8.1	2608	2415.028	0.000000	0.000
Manes.04G060202.1.v8.1	1834	1641.028	0.000000	0.000
Manes.01G049601.1.v8.1	1352	1159.028	44.696491	425.000
Manes.01G049616.1.v8.1	2450	2257.028	32.943614	610.000
Manes.01G049631.1.v8.1	1736	1543.028	36.101129	457.000
Manes.01G048966.2.v8.1	1145	952.028	0.000000	0.000
Manes.01G048981.1.v8.1	879	686.034	0.000000	0.000
Manes.01G046800.2.v8.1	1352	1159.028	0.210336	2.000
Manes.01G047000.1.v8.1	1206	1013.028	0.240651	2.000
Manes.01G047100.1.v8.1	730	537.063	547.351244	2411.644
Manes.01G047200.1.v8.1	1835	1642.028	2.820859	38.000
Manes.01G047400.1.v8.1	1736	1543.028	4.739754	60.000
Manes.01G045500.8.v8.1	2123	1930.028	1.234754	19.551
Manes.01G045500.6.v8.1	2469	2276.028	0.000000	0.000
Manes.01G045500.10.v8.1	2378	2185.028	0.000000	0.000
Manes.01G045500.11.v8.1	2481	2288.028	0.000000	0.000
Manes.01G045500.9.v8.1	2508	2315.028	1.664231	31.608
Manes.01G045500.12.v8.1	1722	1529.028	0.000000	0.000
Manes.01G045515.1.v8.1	1486	1293.028	13.951863	148.000
Manes.01G045300.1.v8.1	928	735.032	5.472505	33.000
Manes.01G045150.1.v8.1	384	194.453	0.000000	0.000
Manes.09G076819.1.v8.1	384	194.453	0.000000	0.000
Manes.01G045165.1.v8.1	2213	2020.028	19.369839	321.000
Manes.01G045180.1.v8.1	347	159.615	0.000000	0.000
Manes.01G045195.1.v8.1	2475	2282.028	12.732306	238.369
Manes.01G045195.2.v8.1	2472	2279.028	2.777311	51.927
Manes.01G045195.3.v8.1	597	404.207	24.638641	81.704
Manes.01G045210.1.v8.1	1362	1169.028	135.132098	1296.000
Manes.17G018312.1.v8.1	509	316.634	0.000000	0.000
Manes.01G049700.1.v8.1	2824	2631.028	19.365519	418.000
Manes.01G049800.8.v8.1	1038	845.028	12.838001	89.000
Manes.01G049815.1.v8.1	564	371.308	0.000000	0.000
Manes.01G049900.2.v8.1	920	727.032	0.239082	1.426
Manes.01G049900.3.v8.1	939	746.030	1.564281	9.574
Manes.01G049915.1.v8.1	390	200.199	0.000000	0.000
Manes.01G050200.18.v8.1	7236	7043.028	1.561273	90.211
Manes.01G050200.5.v8.1	4770	4577.028	2.336441	87.732
Manes.01G050200.7.v8.1	4765	4572.028	0.000000	0.000
Manes.01G050200.16.v8.1	4689	4496.028	0.000000	0.000
Manes.01G050200.17.v8.1	4684	4491.028	0.000000	0.000
Manes.01G050200.12.v8.1	5163	4970.028	0.000000	0.000
Manes.01G050200.13.v8.1	5158	4965.028	0.000000	0.000
Manes.01G050200.14.v8.1	5083	4890.028	0.000000	0.000
Manes.01G050200.15.v8.1	5088	4895.028	0.308358	12.383
Manes.01G050200.10.v8.1	4385	4192.028	0.000000	0.000
Manes.01G050200.11.v8.1	4390	4197.028	6.467026	222.673
Manes.01G052200.1.v8.1	555	362.342	15.146642	45.025
Manes.01G052200.3.v8.1	534	341.456	179.048574	501.566
Manes.01G052400.1.v8.1	2897	2704.028	7.392835	164.000
Manes.01G052500.1.v8.1	2591	2398.028	9.715605	191.137
Manes.01G052500.2.v8.1	2536	2343.028	5.403311	103.863
Manes.01G052600.2.v8.1	1576	1383.028	0.528809	6.000
Manes.01G052600.3.v8.1	1711	1518.028	0.000000	0.000
Manes.01G052600.4.v8.1	1585	1392.028	0.000000	0.000
Manes.01G052600.5.v8.1	1624	1431.028	0.000000	0.000
Manes.13G088960.1.v8.1	847	654.037	3.794088	20.358
Manes.01G056200.1.v8.1	1954	1761.028	4.775966	69.000
Manes.01G056204.1.v8.1	1650	1457.028	83.742394	1001.002
Manes.01G051600.1.v8.1	3016	2823.028	5.721953	132.520
Manes.01G051600.2.v8.1	2464	2271.028	6.359182	118.480
Manes.01G051700.1.v8.1	2352	2159.028	15.412842	273.000
Manes.01G051700.2.v8.1	2232	2039.028	0.000000	0.000
Manes.01G051800.1.v8.1	3042	2849.028	19.403986	453.533
Manes.01G051800.2.v8.1	3115	2922.028	0.813863	19.510
Manes.01G051800.4.v8.1	2948	2755.028	1.043058	23.575
Manes.01G051800.7.v8.1	3039	2846.028	2.500419	58.381
Manes.01G051900.1.v8.1	1853	1660.028	3.304270	45.000
Manes.01G052100.1.v8.1	2395	2202.028	26.459608	478.000
Manes.01G052104.1.v8.1	2760	2567.028	12.381303	260.747
Manes.01G052104.3.v8.1	3084	2891.028	2.760909	65.483
Manes.01G052104.2.v8.1	2726	2533.028	1.143884	23.771
Manes.01G052108.2.v8.1	2261	2068.028	21.395905	363.002
Manes.01G052108.1.v8.1	2759	2566.028	0.000000	0.000
Manes.01G052112.1.v8.1	1090	897.028	57.737392	424.898
Manes.01G052112.2.v8.1	330	144.019	16.168397	19.103
Manes.01G049500.10.v8.1	2932	2739.028	0.573698	12.891
Manes.01G049500.14.v8.1	2929	2736.028	0.000000	0.000
Manes.01G049500.21.v8.1	2812	2619.028	0.000000	0.000
Manes.01G049500.22.v8.1	3199	3006.028	0.000000	0.000
Manes.01G049500.24.v8.1	3319	3126.028	0.000000	0.000
Manes.01G049500.25.v8.1	3264	3071.028	0.000000	0.000
Manes.01G049500.26.v8.1	3316	3123.028	0.000000	0.000
Manes.01G049500.27.v8.1	3261	3068.028	0.000000	0.000
Manes.01G049500.31.v8.1	2911	2718.028	0.000000	0.000
Manes.01G049500.32.v8.1	3024	2831.028	0.000000	0.000
Manes.01G049500.35.v8.1	3196	3003.028	0.000000	0.000
Manes.01G049500.36.v8.1	2809	2616.028	0.000000	0.000
Manes.01G049500.6.v8.1	3134	2941.028	1.172758	28.296
Manes.01G049500.16.v8.1	2995	2802.028	3.660252	84.140
Manes.01G049500.23.v8.1	3115	2922.028	0.000000	0.000
Manes.01G049500.28.v8.1	2913	2720.028	0.000000	0.000
Manes.01G049500.29.v8.1	3245	3052.028	0.000000	0.000
Manes.01G049500.30.v8.1	3300	3107.028	0.000000	0.000
Manes.01G049500.33.v8.1	3242	3049.028	0.000000	0.000
Manes.01G049500.34.v8.1	3297	3104.028	1.142148	29.085
Manes.01G049500.7.v8.1	3130	2937.028	0.000000	0.000
Manes.11G091690.2.v8.1	1407	1214.028	0.000000	0.000
Manes.01G053000.1.v8.1	4412	4219.028	7.425072	257.001
Manes.01G053000.2.v8.1	4325	4132.028	0.000000	0.000
Manes.11G088378.1.v8.1	194	37.272	0.000000	0.000
Manes.11G165033.2.v8.1	513	320.602	0.000000	0.000
Manes.11G165033.1.v8.1	540	347.420	1.403406	4.000
Manes.01G053100.3.v8.1	1539	1346.028	0.000000	0.000
Manes.01G053100.1.v8.1	1781	1588.028	0.000000	0.000
Manes.01G053100.4.v8.1	1271	1078.028	0.000000	0.000
Manes.01G053100.5.v8.1	1151	958.028	0.000000	0.000
Manes.01G053150.1.v8.1	210	47.125	0.000000	0.000
Manes.01G053200.4.v8.1	6068	5875.028	10.747269	518.000
Manes.01G053300.1.v8.1	2599	2406.028	31.308780	618.000
Manes.01G053400.1.v8.1	264	87.002	64.449284	46.001
Manes.01G053600.3.v8.1	3287	3094.028	1.891017	48.000
Manes.01G053700.1.v8.1	2412	2219.028	4.943768	90.000
Manes.11G068178.1.v8.1	426	234.991	0.000000	0.000
Manes.01G053800.1.v8.1	2084	1891.028	14.825462	230.000
Manes.01G053875.1.v8.1	662	469.105	0.779523	3.000
Manes.01G053950.1.v8.1	2006	1813.028	1.882487	28.000
Manes.02G203753.1.v8.1	1014	821.028	21.229753	142.996
Manes.01G054100.1.v8.1	2170	1977.028	0.000000	0.000
Manes.01G054300.1.v8.1	2083	1890.028	0.064493	1.000
Manes.01G054400.1.v8.1	3373	3180.028	0.153323	4.000
Manes.01G054600.2.v8.1	6103	5910.028	21.913581	1062.489
Manes.01G054800.1.v8.1	1910	1717.028	9.583734	135.000
Manes.01G054900.1.v8.1	2286	2093.028	162.812599	2795.662
Manes.01G055000.1.v8.1	240	68.248	5.358100	3.000
Manes.01G055100.1.v8.1	240	68.248	5.358100	3.000
Manes.01G055200.1.v8.1	237	66.015	55.393263	30.000
Manes.01G055300.1.v8.1	1711	1518.028	0.080297	1.000
Manes.01G055400.4.v8.1	1930	1737.028	0.000000	0.000
Manes.01G055400.5.v8.1	1912	1719.028	0.000000	0.000
Manes.01G055500.6.v8.1	2884	2691.028	1.423155	31.419
Manes.01G055500.3.v8.1	1910	1717.028	11.612850	163.583
Manes.01G055512.1.v8.1	5335	5142.028	0.024659	1.040
Manes.16G044501.1.v8.1	955	762.030	0.319916	2.000
Manes.16G044551.1.v8.1	455	263.341	0.000000	0.000
Manes.07G083301.4.v8.1	1312	1119.028	0.000000	0.000
Manes.07G083301.5.v8.1	1196	1003.028	0.000000	0.000
Manes.07G083301.10.v8.1	1117	924.028	0.000000	0.000
Manes.07G083301.3.v8.1	1792	1599.028	0.000000	0.000
Manes.07G083301.1.v8.1	1063	870.028	0.000000	0.000
Manes.07G083301.2.v8.1	1398	1205.028	0.000000	0.000
Manes.18G122902.1.v8.1_4	687	494.082	0.000000	0.000
Manes.14G157966.1.v8.1_44	431	239.862	0.000000	0.000
Manes.01G055600.2.v8.1	4734	4541.028	5.583078	207.993
Manes.01G055600.1.v8.1	4280	4087.028	0.902708	30.267
Manes.01G055600.5.v8.1	4357	4164.028	9.417232	321.706
Manes.01G055600.6.v8.1	3714	3521.028	0.139634	4.034
Manes.01G055700.1.v8.1	2448	2255.028	0.324323	6.000
Manes.01G055700.2.v8.1	2555	2362.028	0.000000	0.000
Manes.01G055704.1.v8.1	546	353.390	0.000000	0.000
Manes.01G055708.1.v8.1	1792	1599.028	13.191056	173.044
Manes.01G056000.5.v8.1	2103	1910.028	8.717892	136.607
Manes.01G056000.4.v8.1	2545	2352.028	5.151003	99.393
Manes.01G056100.3.v8.1	3657	3464.028	2.522261	71.679
Manes.01G056100.4.v8.1	3459	3266.028	20.016266	536.321
Manes.01G056300.1.v8.1	1707	1514.028	0.161018	2.000
Manes.01G056450.1.v8.1	3537	3344.028	11.629124	319.035
Manes.01G056450.2.v8.1	3479	3286.028	0.000000	0.000
Manes.01G056450.3.v8.1	3399	3206.028	0.188761	4.965
Manes.01G056600.1.v8.1	909	716.033	18.044760	106.000
Manes.15G181430.1.v8.1	456	264.325	0.000000	0.000
Manes.01G056700.2.v8.1	1416	1223.028	0.298995	3.000
Manes.01G056725.1.v8.1	909	716.033	0.000000	0.000
Manes.01G056800.1.v8.1	3882	3689.028	11.432533	346.000
Manes.18G104850.1.v8.1	626	433.142	0.844246	3.000
Manes.01G056900.1.v8.1	2957	2764.028	4.442048	100.727
Manes.01G056900.2.v8.1	2951	2758.028	1.382116	31.273
Manes.01G057000.1.v8.1	850	657.037	0.000000	0.000
Manes.01G057100.1.v8.1	1290	1097.028	0.000000	0.000
Manes.01G057100.2.v8.1	1287	1094.028	0.000000	0.000
Manes.01G057200.1.v8.1	1470	1277.028	0.000000	0.000
Manes.10G106150.1.v8.1	1149	956.028	0.000000	0.000
Manes.01G057300.1.v8.1	1915	1722.028	0.495491	7.000
Manes.01G057350.1.v8.1	1899	1706.028	0.000000	0.000
Manes.01G057400.1.v8.1	2020	1827.028	14.722478	220.672
Manes.01G057400.2.v8.1	2139	1946.028	8.028366	128.173
Manes.01G057800.2.v8.1	2409	2216.028	8.470788	154.000
Manes.01G057900.1.v8.1	2006	1813.028	17.547464	261.000
Manes.01G058000.1.v8.1	2012	1819.028	31.695684	473.000
Manes.01G058100.1.v8.1	3609	3416.028	9.027706	253.000
Manes.01G058200.3.v8.1	354	166.116	0.733783	1.000
Manes.11G130116.1.v8.1	2051	1858.028	0.131207	2.000
Manes.01G058300.1.v8.1	2319	2126.028	2.006677	35.000
Manes.01G058450.1.v8.1	234	63.789	1.910868	1.000
Manes.01G058600.4.v8.1	3029	2836.028	0.000000	0.000
Manes.01G058600.2.v8.1	2857	2664.028	0.000000	0.000
Manes.01G058600.3.v8.1	3629	3436.028	0.495930	13.980
Manes.01G058600.5.v8.1	3407	3214.028	0.677265	17.858
Manes.01G058600.1.v8.1	2303	2110.028	8.963479	155.162
Manes.01G058700.2.v8.1	3507	3314.028	101.008188	2746.214
Manes.01G058700.4.v8.1	3277	3084.028	1.734348	43.881
Manes.01G058700.5.v8.1	3311	3118.028	8.256427	211.200
Manes.01G058750.1.v8.1	920	727.032	0.000000	0.000
Manes.06G063050.1.v8.1_24	1147	954.028	0.000000	0.000
Manes.01G058800.2.v8.1	4445	4252.028	6.665897	232.529
Manes.01G058800.3.v8.1	3168	2975.028	16.940754	413.471
Manes.03G138751.1.v8.1	1067	874.028	0.557844	4.000
Manes.01G058900.1.v8.1	1600	1407.028	7.277043	84.000
Manes.01G059200.1.v8.1	1947	1754.028	5.841239	84.055
Manes.01G059300.16.v8.1	1945	1752.028	34.577510	497.000
Manes.01G059400.23.v8.1	3702	3509.028	0.000000	0.000
Manes.01G059400.24.v8.1	3808	3615.028	0.112586	3.339
Manes.01G059400.25.v8.1	3684	3491.028	0.000000	0.000
Manes.01G059400.3.v8.1	3826	3633.028	0.000000	0.000
Manes.01G059400.26.v8.1	4503	4310.028	0.000000	0.000
Manes.01G059400.12.v8.1	3501	3308.028	0.000000	0.000
Manes.01G059400.13.v8.1	3489	3296.028	0.000000	0.000
Manes.01G059400.14.v8.1	3447	3254.028	0.000000	0.000
Manes.01G059400.15.v8.1	3365	3172.028	0.000000	0.000
Manes.01G059400.16.v8.1	3571	3378.028	0.000000	0.000
Manes.01G059400.18.v8.1	3429	3236.028	0.000000	0.000
Manes.01G059400.20.v8.1	3553	3360.028	0.000000	0.000
Manes.01G059400.21.v8.1	3347	3154.028	0.000000	0.000
Manes.01G059400.22.v8.1	3471	3278.028	0.000000	0.000
Manes.01G059400.5.v8.1	3395	3202.028	0.000000	0.000
Manes.01G059400.6.v8.1	3519	3326.028	0.000000	0.000
Manes.01G059400.8.v8.1	3377	3184.028	0.223380	5.835
Manes.01G059400.17.v8.1	2996	2803.028	0.000000	0.000
Manes.01G059400.19.v8.1	2978	2785.028	0.000000	0.000
Manes.01G059400.7.v8.1	3056	2863.028	0.958568	22.515
Manes.01G059400.9.v8.1	3038	2845.028	0.570301	13.311
Manes.01G059500.1.v8.1	1971	1778.028	48.538166	708.017
Manes.01G059525.1.v8.1	312	127.819	0.000000	0.000
Manes.01G059550.1.v8.1	318	133.180	0.000000	0.000
Manes.01G059600.1.v8.1	1643	1450.028	172.243946	2049.000
Manes.01G059700.1.v8.1	1331	1138.028	127.792853	1193.112
Manes.01G059700.2.v8.1	1679	1486.028	38.296974	466.888
Manes.01G059751.1.v8.1	363	174.541	0.000000	0.000
Manes.01G059800.1.v8.1	2230	2037.028	113.448941	1895.916
Manes.01G059800.2.v8.1	2379	2186.028	1.341384	24.056
Manes.01G059900.1.v8.1	2074	1881.028	6.350518	98.000
Manes.01G060100.1.v8.1	3635	3442.028	1.833122	51.764
Manes.01G060100.2.v8.1	3320	3127.028	0.000000	0.000
Manes.01G060100.3.v8.1	3309	3116.028	2.591024	66.236
Manes.01G060200.1.v8.1	1840	1647.028	8.140856	110.000
Manes.01G060200.2.v8.1	1758	1565.028	0.000000	0.000
Manes.01G060300.2.v8.1	1966	1773.028	19.672392	286.150
Manes.01G060300.3.v8.1	1424	1231.028	16.125525	162.856
Manes.01G060400.1.v8.1	1992	1799.028	4.052426	59.810
Manes.01G060400.3.v8.1	1059	866.028	23.672626	168.190
Manes.01G060500.1.v8.1	1773	1580.028	0.000000	0.000
Manes.01G060600.1.v8.1	4094	3901.028	0.000000	0.000
Manes.01G060600.2.v8.1	4124	3931.028	0.000000	0.000
Manes.01G060600.3.v8.1	3968	3775.028	0.000000	0.000
Manes.01G060600.4.v8.1	3938	3745.028	0.065096	2.000
Manes.01G060600.5.v8.1	4000	3807.028	0.000000	0.000
Manes.01G060700.4.v8.1	2627	2434.028	0.867500	17.323
Manes.01G060700.6.v8.1	2584	2391.028	0.944681	18.531
Manes.01G060700.11.v8.1	2667	2474.028	0.000000	0.000
Manes.01G060700.16.v8.1	2624	2431.028	0.349068	6.962
Manes.01G060700.10.v8.1	2489	2296.028	0.000000	0.000
Manes.01G060700.17.v8.1	2628	2435.028	0.000000	0.000
Manes.01G060700.3.v8.1	2575	2382.028	0.000000	0.000
Manes.01G060700.12.v8.1	2541	2348.028	0.000000	0.000
Manes.01G060700.9.v8.1	2531	2338.028	1.060552	20.342
Manes.01G060700.1.v8.1	2615	2422.028	1.099254	21.842
Manes.01G060700.14.v8.1	2584	2391.028	0.000000	0.000
Manes.01G060875.10.v8.1	3276	3083.028	0.000000	0.000
Manes.01G060875.9.v8.1	2881	2688.028	0.677089	14.931
Manes.01G060875.1.v8.1	2909	2716.028	0.000000	0.000
Manes.01G060875.2.v8.1	2869	2676.028	0.000000	0.000
Manes.01G060875.3.v8.1	4008	3815.028	0.193895	6.069
Manes.01G060875.4.v8.1	3276	3083.028	0.000000	0.000
Manes.01G060875.5.v8.1	3226	3033.028	0.000000	0.000
Manes.01G060875.6.v8.1	3007	2814.028	0.000000	0.000
Manes.01G060875.7.v8.1	3057	2864.028	0.000000	0.000
Manes.01G060875.8.v8.1	3047	2854.028	0.000000	0.000
Manes.01G061050.2.v8.1	6849	6656.028	12.837521	701.000
Manes.01G061125.1.v8.1	630	437.135	0.000000	0.000
Manes.01G061200.9.v8.1	2895	2702.028	7.254428	160.811
Manes.01G061200.10.v8.1	2833	2640.028	5.881895	127.394
Manes.01G061200.6.v8.1	2598	2405.028	6.527892	128.800
Manes.01G061400.1.v8.1	2477	2284.028	173.868849	3257.953
Manes.01G061500.1.v8.1	1529	1336.028	6.660176	73.000
Manes.01G061550.1.v8.1	960	767.030	0.000000	0.000
Manes.01G061600.3.v8.1	2789	2596.028	15.176494	323.223
Manes.01G061600.4.v8.1	1923	1730.028	22.819463	323.877
Manes.01G061600.2.v8.1	1379	1186.028	10.604720	103.185
Manes.01G061701.1.v8.1	765	572.047	0.000000	0.000
Manes.01G061800.1.v8.1	1842	1649.028	8.648409	117.000
Manes.01G061850.1.v8.1	730	537.063	0.226962	1.000
Manes.01G061900.3.v8.1	1876	1683.028	9.204961	127.097
Manes.01G061900.1.v8.1	2806	2613.028	10.351366	221.903
Manes.01G062000.1.v8.1	2551	2358.028	1.602474	31.000
Manes.01G062100.1.v8.1	887	694.034	0.000000	0.000
Manes.01G062200.1.v8.1	523	330.530	0.000000	0.000
Manes.01G062300.1.v8.1	1479	1286.028	0.000000	0.000
Manes.01G062400.1.v8.1	1322	1129.028	20.836059	192.993
Manes.01G062400.2.v8.1	1236	1043.028	28.983191	248.007
Manes.01G062500.1.v8.1	1399	1206.028	6.771671	67.000
Manes.01G062600.1.v8.1	1107	914.028	123.913900	929.183
Manes.01G062600.2.v8.1	1525	1332.028	6.200390	67.757
Manes.01G062700.1.v8.1	3474	3281.028	8.470379	228.000
Manes.05G133326.1.v8.1_30	356	167.980	0.000000	0.000
Manes.14G157966.1.v8.1_40	431	239.862	0.000000	0.000
Manes.01G062800.1.v8.1	2202	2009.028	4.611115	76.000
Manes.01G062900.1.v8.1	420	229.162	0.000000	0.000
Manes.01G063000.2.v8.1	2376	2183.028	11.334832	203.000
Manes.01G063100.1.v8.1	3358	3165.028	6.393061	166.000
Manes.01G063300.1.v8.1	1940	1747.028	4.271444	61.220
Manes.01G063300.3.v8.1	2009	1816.028	1.260498	18.780
Manes.01G063400.1.v8.1	863	670.035	0.000000	0.000
Manes.01G063500.1.v8.1	1365	1172.028	13.936228	134.000
Manes.01G063600.1.v8.1	4224	4031.028	6.198925	205.000
Manes.01G063600.2.v8.1	4158	3965.028	0.000000	0.000
Manes.01G063700.1.v8.1	1268	1075.028	0.000000	0.000
Manes.01G063800.1.v8.1	1141	948.028	0.000000	0.000
Manes.01G063900.1.v8.1	690	497.079	0.000000	0.000
Manes.01G063933.1.v8.1	496	303.759	0.000000	0.000
Manes.01G063966.2.v8.1	535	342.450	0.000000	0.000
Manes.01G064000.1.v8.1	2464	2271.028	0.000000	0.000
Manes.01G064000.4.v8.1	2064	1871.028	14.267313	219.000
Manes.01G064100.1.v8.1	642	449.124	0.000000	0.000
Manes.01G064200.1.v8.1	946	753.030	57.787540	357.000
Manes.01G064400.2.v8.1	859	666.035	0.000000	0.000
Manes.13G069776.1.v8.1_3	315	130.491	0.000000	0.000
Manes.01G064500.2.v8.1	1064	871.028	2.099122	15.000
Manes.01G064600.2.v8.1	1735	1542.028	3.228275	40.840
Manes.01G064600.3.v8.1	1725	1532.028	10.355943	130.160
Manes.01G064900.1.v8.1	1118	925.028	1.713038	13.000
Manes.01G064950.1.v8.1	678	485.090	0.000000	0.000
Manes.01G065000.1.v8.1	3163	2970.028	1.026025	25.000
Manes.01G065000.2.v8.1	3049	2856.028	0.000000	0.000
Manes.01G065100.1.v8.1	2070	1877.028	21.819605	336.000
Manes.01G065200.1.v8.1	2387	2194.028	12.273385	220.917
Manes.01G065200.2.v8.1	2436	2243.028	0.601804	11.074
Manes.01G065200.3.v8.1	2261	2068.028	3.006571	51.009
Manes.01G065300.1.v8.1	956	763.030	0.159749	1.000
Manes.01G065400.1.v8.1	5133	4940.028	4.466090	181.000
Manes.01G065500.1.v8.1	1271	1078.028	0.000000	0.000
Manes.01G065600.3.v8.1	960	767.030	68.795208	432.904
Manes.01G065600.1.v8.1	1212	1019.028	0.783021	6.546
Manes.01G065700.1.v8.1	1755	1562.028	17.167705	220.000
Manes.01G065800.3.v8.1	2457	2264.028	0.000000	0.000
Manes.01G065800.4.v8.1	2385	2192.028	0.111215	2.000
Manes.01G065800.1.v8.1	2533	2340.028	0.000000	0.000
Manes.01G065800.2.v8.1	2461	2268.028	0.000000	0.000
Manes.01G065900.7.v8.1	3293	3100.028	0.000000	0.000
Manes.01G065900.1.v8.1	3360	3167.028	5.029876	130.687
Manes.01G065900.4.v8.1	3389	3196.028	0.889149	23.313
Manes.01G065900.5.v8.1	3455	3262.028	0.000000	0.000
Manes.01G066000.4.v8.1	2162	1969.028	0.990482	16.000
Manes.01G066000.6.v8.1	2093	1900.028	0.000000	0.000
Manes.01G066000.5.v8.1	2160	1967.028	0.000000	0.000
Manes.01G066000.7.v8.1	2440	2247.028	0.000000	0.000
Manes.01G066100.1.v8.1	2112	1919.028	14.781202	232.709
Manes.01G066100.2.v8.1	2042	1849.028	2.194649	33.291
Manes.01G066100.3.v8.1	1825	1632.028	0.000000	0.000
Manes.01G066150.1.v8.1	601	408.195	0.000000	0.000
Manes.01G066175.1.v8.1	442	250.606	0.000000	0.000
Manes.01G066200.1.v8.1	3298	3105.028	30.858934	786.082
Manes.01G066400.1.v8.1	3277	3084.028	0.237144	6.000
Manes.01G066500.1.v8.1	1506	1313.028	0.000000	0.000
Manes.01G066600.1.v8.1	1975	1782.028	10.191782	149.000
Manes.01G066700.4.v8.1	1543	1350.028	6.578248	72.858
Manes.01G066700.5.v8.1	1318	1125.028	2.831355	26.132
Manes.01G066700.1.v8.1	1453	1260.028	5.611791	58.010
Manes.01G066800.1.v8.1	3041	2848.028	4.652446	108.704
Manes.01G066800.3.v8.1	3070	2877.028	0.000000	0.000
Manes.01G066800.2.v8.1	1176	983.028	1.152626	9.296
Manes.01G066900.1.v8.1	1843	1650.028	28.588939	387.000
Manes.01G067000.1.v8.1	1587	1394.028	0.000000	0.000
Manes.01G067100.1.v8.1	1560	1367.028	0.000000	0.000
Manes.01G067200.1.v8.1	489	296.841	0.000000	0.000
Manes.01G067233.1.v8.1	225	57.332	0.000000	0.000
Manes.01G067300.3.v8.1	707	514.070	0.000000	0.000
Manes.01G067400.1.v8.1	1115	922.028	0.132201	1.000
Manes.01G067500.1.v8.1	702	509.071	0.000000	0.000
Manes.01G067700.1.v8.1	2234	2041.028	0.836098	14.000
Manes.01G067900.1.v8.1	1616	1423.028	0.856574	10.000
Manes.01G068001.5.v8.1	2495	2302.028	2.346085	44.307
Manes.01G068001.2.v8.1	1984	1791.028	0.000000	0.000
Manes.01G068001.7.v8.1	2864	2671.028	0.264739	5.801
Manes.01G068001.6.v8.1	1767	1574.028	0.769552	9.937
Manes.01G068001.8.v8.1	1090	897.028	0.326733	2.404
Manes.01G068100.3.v8.1	1573	1380.028	0.305739	3.461
Manes.01G068100.5.v8.1	1567	1374.028	13.048493	147.088
Manes.01G068400.7.v8.1	3134	2941.028	0.380853	9.189
Manes.01G068400.2.v8.1	3037	2844.028	7.538672	175.894
Manes.01G068400.5.v8.1	2681	2488.028	9.450883	192.908
Manes.01G068400.3.v8.1	2817	2624.028	2.044353	44.009
Manes.01G068600.1.v8.1	1024	831.028	0.000000	0.000
Manes.01G068800.1.v8.1	2536	2343.028	8.063667	155.000
Manes.01G068901.1.v8.1	541	348.414	0.000000	0.000
Manes.01G069000.1.v8.1	2001	1808.028	6.404671	95.000
Manes.01G069050.1.v8.1	877	684.034	0.000000	0.000
Manes.01G069100.1.v8.1	2551	2358.028	0.000000	0.000
Manes.01G069100.2.v8.1	2515	2322.028	0.000000	0.000
Manes.01G069200.2.v8.1	2791	2598.028	0.140752	3.000
Manes.01G069300.1.v8.1	1550	1357.028	65.750745	732.000
Manes.01G069400.1.v8.1	1254	1061.028	0.804173	7.000
Manes.01G069500.1.v8.1	3671	3478.028	0.280372	8.000
Manes.01G069600.7.v8.1	3208	3015.028	4.247527	105.063
Manes.01G069600.8.v8.1	3089	2896.028	0.000000	0.000
Manes.01G069600.6.v8.1	3263	3070.028	1.347446	33.937
Manes.01G069600.3.v8.1	3404	3211.028	0.000000	0.000
Manes.01G069600.1.v8.1	3247	3054.028	0.000000	0.000
Manes.01G069700.1.v8.1	1602	1409.028	0.778576	9.000
Manes.01G069800.1.v8.1	2475	2282.028	7.691656	144.000
Manes.01G069900.1.v8.1	945	752.030	0.324170	2.000
Manes.01G070000.1.v8.1	2335	2142.028	293.486330	5157.446
Manes.01G070200.1.v8.1	1624	1431.028	58.006704	681.001
Manes.01G070300.1.v8.1	1487	1294.028	3.862056	41.000
Manes.01G070400.1.v8.1	2479	2286.028	0.000000	0.000
Manes.01G070500.1.v8.1	2557	2364.028	0.051562	1.000
Manes.01G070600.1.v8.1	2445	2252.028	0.000000	0.000
Manes.01G070700.1.v8.1	1563	1370.028	11.566243	130.000
Manes.01G070800.1.v8.1	1661	1468.028	0.000000	0.000
Manes.01G070800.2.v8.1	1367	1174.028	0.000000	0.000
Manes.01G070800.3.v8.1	990	797.028	0.152934	1.000
Manes.01G070900.1.v8.1	3231	3038.028	10.070714	251.000
Manes.01G071000.1.v8.1	766	573.047	0.000000	0.000
Manes.01G071051.1.v8.1	1254	1061.028	0.000000	0.000
Manes.01G071100.1.v8.1	1726	1533.028	5.406762	68.000
Manes.01G071200.1.v8.1	2039	1846.028	2.839331	43.001
Manes.01G071200.11.v8.1	1893	1700.028	0.000000	0.000
Manes.01G071200.12.v8.1	2246	2053.028	0.000000	0.000
Manes.01G071200.3.v8.1	1994	1801.028	6.903271	101.999
Manes.01G071200.4.v8.1	1991	1798.028	0.000000	0.000
Manes.01G071200.8.v8.1	2125	1932.028	0.000000	0.000
Manes.01G071300.1.v8.1	1468	1275.028	0.573601	6.000
Manes.01G071400.3.v8.1	1639	1446.028	24.240139	287.563
Manes.01G071400.1.v8.1	540	347.420	27.439273	78.208
Manes.01G071500.1.v8.1	3816	3623.028	3.801763	113.000
Manes.01G071600.1.v8.1	2345	2152.028	0.000000	0.000
Manes.13G089210.1.v8.1	447	255.505	0.000000	0.000
Manes.01G071700.1.v8.1	2700	2507.028	0.875168	18.000
Manes.01G071800.1.v8.1	2907	2714.028	2.919291	65.000
Manes.01G071900.1.v8.1	2437	2244.028	40.956367	754.000
Manes.01G072000.2.v8.1	1586	1393.028	6.125148	70.000
Manes.01G072100.1.v8.1	1702	1509.028	24.878936	308.000
Manes.01G072200.2.v8.1	4093	3900.028	0.000000	0.000
Manes.01G072200.1.v8.1	5254	5061.028	1.148799	47.698
Manes.01G072200.4.v8.1	4047	3854.028	0.000000	0.000
Manes.01G072200.3.v8.1	3939	3746.028	2.389909	73.447
Manes.01G072400.1.v8.1	2267	2074.028	14.340146	244.000
Manes.01G072601.1.v8.1	458	266.289	0.000000	0.000
Manes.01G072801.5.v8.1	2336	2143.028	0.000000	0.000
Manes.01G072801.8.v8.1	2323	2130.028	0.000000	0.000
Manes.01G072801.3.v8.1	2395	2202.028	2.891477	52.235
Manes.01G072801.12.v8.1	6418	6225.028	0.000000	0.000
Manes.01G072801.13.v8.1	6431	6238.028	0.366667	18.765
Manes.01G072801.10.v8.1	2143	1950.028	0.000000	0.000
Manes.01G072801.11.v8.1	2130	1937.028	0.000000	0.000
Manes.01G073000.1.v8.1	2268	2075.028	38.006570	647.000
Manes.01G073100.4.v8.1	2268	2075.028	0.000000	0.000
Manes.01G073100.9.v8.1	2893	2700.028	0.000000	0.000
Manes.01G073100.3.v8.1	2300	2107.028	0.000000	0.000
Manes.01G073100.8.v8.1	2925	2732.028	0.000000	0.000
Manes.01G073100.20.v8.1	4468	4275.028	2.610112	91.542
Manes.01G073100.19.v8.1	4064	3871.028	0.000000	0.000
Manes.01G073100.17.v8.1	3443	3250.028	0.000000	0.000
Manes.01G073100.18.v8.1	2007	1814.028	2.991257	44.516
Manes.01G073100.21.v8.1	2632	2439.028	1.283287	25.678
Manes.01G073100.22.v8.1	900	707.033	5.734679	33.264
Manes.01G073112.1.v8.1	816	623.042	0.000000	0.000
Manes.01G073125.1.v8.1	2760	2567.028	35.565511	748.999
Manes.01G073300.6.v8.1	2196	2003.028	1.158052	19.030
Manes.01G073300.8.v8.1	2715	2522.028	3.204478	66.302
Manes.01G073300.9.v8.1	2214	2021.028	7.062901	117.105
Manes.01G073400.1.v8.1	2511	2318.028	29.571029	562.350
Manes.01G073400.4.v8.1	2505	2312.028	6.445675	122.260
Manes.01G073500.1.v8.1	1263	1070.028	0.000000	0.000
Manes.01G073500.3.v8.1	1194	1001.028	22.267851	182.872
Manes.01G073500.2.v8.1	1289	1096.028	1.793702	16.128
Manes.01G073500.4.v8.1	1344	1151.028	0.000000	0.000
Manes.01G073600.1.v8.1	1256	1063.028	0.114666	1.000
Manes.01G073700.11.v8.1	2927	2734.028	11.270025	252.784
Manes.01G073700.6.v8.1	2668	2475.028	0.000000	0.000
Manes.01G073700.1.v8.1	2831	2638.028	5.683554	123.005
Manes.01G073700.12.v8.1	2665	2472.028	0.000000	0.000
Manes.01G073700.13.v8.1	2479	2286.028	0.000000	0.000
Manes.01G073700.14.v8.1	2511	2318.028	8.537654	162.360
Manes.01G073750.1.v8.1	374	184.928	0.000000	0.000
Manes.01G073800.1.v8.1	3191	2998.028	10.530340	259.000
Manes.01G073800.2.v8.1	2950	2757.028	0.000000	0.000
Manes.13G088473.1.v8.1	818	625.042	0.390031	2.000
Manes.01G073900.1.v8.1	941	748.030	44.975482	276.005
Manes.01G074000.2.v8.1	1799	1606.028	7.665609	101.000
Manes.01G074100.1.v8.1	3033	2840.028	18.755867	437.000
Manes.01G074200.1.v8.1	1923	1730.028	415.064601	5891.019
Manes.01G074300.6.v8.1	1985	1792.028	2.774580	40.791
Manes.01G074300.7.v8.1	1749	1556.028	9.730032	124.209
Manes.01G074400.1.v8.1	2362	2169.028	0.168591	3.000
Manes.17G035396.1.v8.1_40	407	216.563	0.000000	0.000
Manes.01G074500.1.v8.1	2339	2146.028	42.315477	745.000
Manes.01G074600.1.v8.1	1163	970.028	1.884888	15.000
Manes.01G074700.1.v8.1	1504	1311.028	103.631255	1114.614
Manes.01G074800.1.v8.1	1825	1632.028	1.344384	18.000
Manes.01G074850.1.v8.1	1130	937.028	66.928232	514.498
Manes.01G074925.1.v8.1	1076	883.028	24.916482	180.502
Manes.01G075000.1.v8.1	2832	2639.028	63.500824	1374.817
Manes.01G075000.3.v8.1	3215	3022.028	7.253425	179.830
Manes.01G075100.1.v8.1	2145	1952.028	23.724857	379.937
Manes.01G075200.3.v8.1	1101	908.028	0.000000	0.000
Manes.01G075400.1.v8.1	1101	908.028	0.000000	0.000
Manes.01G075500.1.v8.1	1101	908.028	0.000000	0.000
Manes.01G075600.2.v8.1	1101	908.028	0.000000	0.000
Manes.01G075700.1.v8.1	3094	2901.028	14.033722	334.000
Manes.01G075700.2.v8.1	3107	2914.028	0.000000	0.000
Manes.01G075900.1.v8.1	474	282.037	1.296563	3.000
Manes.01G076000.4.v8.1	2568	2375.028	0.000000	0.000
Manes.01G076000.5.v8.1	2409	2216.028	0.000000	0.000
Manes.01G076000.3.v8.1	2302	2109.028	0.635753	11.000
Manes.01G076100.1.v8.1	2116	1923.028	82.381701	1299.685
Manes.01G076100.2.v8.1	2120	1927.028	3.625443	57.315
Manes.01G076201.1.v8.1	2790	2597.028	3.050809	65.000
Manes.01G076300.1.v8.1	1241	1048.028	3.256594	28.000
Manes.01G076400.1.v8.1	4031	3838.028	16.070178	506.000
Manes.01G076500.1.v8.1	3742	3549.028	0.068691	2.000
Manes.01G076600.1.v8.1	2049	1856.028	12.879073	196.106
Manes.01G076600.2.v8.1	1609	1416.028	13.247332	153.894
Manes.01G076700.1.v8.1	1155	962.028	0.000000	0.000
Manes.01G076800.2.v8.1	2030	1837.028	0.265413	4.000
Manes.01G076900.1.v8.1	2084	1891.028	15.254180	236.651
Manes.01G077000.1.v8.1	2686	2493.028	8.182276	167.349
Manes.01G077100.1.v8.1	1550	1357.028	0.000000	0.000
Manes.01G077200.11.v8.1	3150	2957.028	0.000000	0.000
Manes.01G077200.12.v8.1	3204	3011.028	3.311280	81.796
Manes.01G077200.14.v8.1	3021	2828.028	0.000000	0.000
Manes.01G077200.15.v8.1	2967	2774.028	0.000000	0.000
Manes.01G077200.3.v8.1	3757	3564.028	0.622591	18.204
Manes.01G077200.13.v8.1	2975	2782.028	0.000000	0.000
Manes.01G077300.1.v8.1	1848	1655.028	1.325701	18.000
Manes.01G077300.3.v8.1	1839	1646.028	0.000000	0.000
Manes.01G077400.1.v8.1	1401	1208.028	1.715341	17.000
Manes.01G077400.2.v8.1	1388	1195.028	0.000000	0.000
Manes.01G077400.3.v8.1	1180	987.028	0.000000	0.000
Manes.01G077500.7.v8.1	639	446.126	0.000000	0.000
Manes.01G077500.6.v8.1	675	482.093	14.159104	56.000
Manes.01G077700.1.v8.1	2972	2779.028	1.001269	22.828
Manes.01G077700.11.v8.1	2907	2714.028	0.000000	0.000
Manes.01G077700.19.v8.1	2978	2785.028	0.000000	0.000
Manes.01G077700.20.v8.1	2949	2756.028	0.000000	0.000
Manes.01G077700.21.v8.1	2943	2750.028	0.000000	0.000
Manes.01G077700.25.v8.1	2936	2743.028	0.000000	0.000
Manes.01G077700.6.v8.1	2913	2720.028	0.000000	0.000
Manes.01G077700.8.v8.1	2942	2749.028	0.000000	0.000
Manes.01G077700.14.v8.1	2832	2639.028	0.000000	0.000
Manes.01G077700.15.v8.1	2906	2713.028	0.000000	0.000
Manes.01G077700.16.v8.1	2877	2684.028	0.000000	0.000
Manes.01G077700.18.v8.1	2871	2678.028	0.000000	0.000
Manes.01G077700.23.v8.1	2864	2671.028	0.000000	0.000
Manes.01G077700.24.v8.1	2835	2642.028	0.000000	0.000
Manes.01G077700.26.v8.1	2900	2707.028	0.000000	0.000
Manes.01G077700.27.v8.1	2868	2675.028	0.000000	0.000
Manes.01G077700.28.v8.1	2871	2678.028	0.000000	0.000
Manes.01G077700.29.v8.1	2865	2672.028	0.000000	0.000
Manes.01G077700.3.v8.1	2870	2677.028	0.000000	0.000
Manes.01G077700.5.v8.1	2841	2648.028	0.000000	0.000
Manes.01G077700.7.v8.1	2835	2642.028	0.653847	14.172
Manes.01G077800.1.v8.1	1893	1700.028	0.000000	0.000
Manes.01G077900.1.v8.1	2054	1861.028	0.000000	0.000
Manes.01G078000.1.v8.1	677	484.091	0.000000	0.000
Manes.01G078100.1.v8.1	748	555.054	0.000000	0.000
Manes.01G078200.1.v8.1	691	498.078	0.489453	2.000
Manes.01G078301.1.v8.1	747	554.055	0.000000	0.000
Manes.01G078400.1.v8.1	408	217.531	0.000000	0.000
Manes.18G031966.1.v8.1	1065	872.028	0.000000	0.000
Manes.01G078500.1.v8.1	321	135.874	0.897105	1.000
Manes.01G078600.1.v8.1	620	427.151	0.000000	0.000
Manes.01G078800.1.v8.1	651	458.117	0.000000	0.000
Manes.01G078900.1.v8.1	321	135.874	0.000000	0.000
Manes.01G078950.1.v8.1	507	314.651	0.000000	0.000
Manes.01G079000.1.v8.1	1434	1241.028	45.770194	466.000
Manes.01G079100.1.v8.1	1711	1518.028	0.240891	3.000
Manes.01G079200.1.v8.1	2291	2098.028	2.553676	43.954
Manes.01G079200.11.v8.1	2366	2173.028	0.887894	15.829
Manes.01G079200.2.v8.1	2546	2353.028	1.550864	29.938
Manes.01G079200.4.v8.1	2536	2343.028	0.000000	0.000
Manes.01G079200.3.v8.1	594	401.216	17.407842	57.299
Manes.01G079300.1.v8.1	1915	1722.028	0.000000	0.000
Manes.01G079300.2.v8.1	1911	1718.028	3.971771	55.980
Manes.01G079400.1.v8.1	349	161.469	1.509800	2.000
Manes.01G079500.1.v8.1	3071	2878.028	0.000000	0.000
Manes.01G079500.3.v8.1	3320	3127.028	10.156289	260.548
Manes.01G079500.4.v8.1	2864	2671.028	0.613865	13.452
Manes.01G079600.1.v8.1	2431	2238.028	12.200029	224.000
Manes.01G079600.2.v8.1	2411	2218.028	0.000000	0.000
Manes.01G079700.6.v8.1	3554	3361.028	0.218127	6.015
Manes.01G079700.2.v8.1	3465	3272.028	6.385725	171.415
Manes.01G079700.4.v8.1	4651	4458.028	0.152308	5.570
Manes.01G079700.5.v8.1	2901	2708.028	0.000000	0.000
Manes.01G079700.7.v8.1	3236	3043.028	0.000000	0.000
Manes.01G079800.2.v8.1	2480	2287.028	14.656813	275.000
Manes.01G080000.1.v8.1	2456	2263.028	0.000000	0.000
Manes.01G080000.2.v8.1	2604	2411.028	0.255825	5.060
Manes.01G080000.3.v8.1	2530	2337.028	1.561577	29.940
Manes.01G080000.4.v8.1	2525	2332.028	0.000000	0.000
Manes.01G080000.5.v8.1	2451	2258.028	0.000000	0.000
Manes.01G080000.7.v8.1	2599	2406.028	0.000000	0.000
Manes.01G080100.1.v8.1	1467	1274.028	2.104855	22.000
Manes.01G080200.1.v8.1	3287	3094.028	1.851620	47.000
Manes.01G080200.3.v8.1	3162	2969.028	0.000000	0.000
Manes.01G080300.1.v8.1	2714	2521.028	0.000000	0.000
Manes.01G080300.2.v8.1	2427	2234.028	0.000000	0.000
Manes.01G080300.3.v8.1	2160	1967.028	3.753765	60.576
Manes.01G080300.5.v8.1	2208	2015.028	3.897142	64.424
Manes.01G080400.1.v8.1	781	588.045	89.961666	434.000
Manes.01G080600.1.v8.1	1810	1617.028	13.719309	182.000
Manes.01G080700.1.v8.1	2440	2247.028	5.316134	98.000
Manes.01G080800.1.v8.1	2240	2047.028	48.900384	821.217
Manes.01G080900.4.v8.1	5950	5757.028	6.890575	325.443
Manes.01G080900.6.v8.1	5665	5472.028	0.270926	12.162
Manes.01G080900.5.v8.1	5543	5350.028	10.010977	439.394
Manes.01G081000.1.v8.1	972	779.029	2.503482	16.000
Manes.01G081100.1.v8.1	2339	2146.028	0.000000	0.000
Manes.01G081200.1.v8.1	318	133.180	21.965974	24.000
Manes.01G080964.3.v8.1	3238	3045.028	8.505373	212.474
Manes.01G080964.5.v8.1	2979	2786.028	2.519844	57.594
Manes.01G080964.4.v8.1	3109	2916.028	0.000000	0.000
Manes.01G081400.14.v8.1	7987	7794.028	3.135656	200.499
Manes.01G081400.18.v8.1	7984	7791.028	0.000000	0.000
Manes.01G081400.16.v8.1	7803	7610.028	16.975213	1059.798
Manes.01G081400.17.v8.1	7830	7637.028	10.813349	677.495
Manes.01G081400.19.v8.1	7827	7634.028	0.000000	0.000
Manes.01G081400.20.v8.1	7800	7607.028	2.567119	160.207
Manes.01G081400.21.v8.1	7978	7785.028	0.000000	0.000
Manes.01G081400.15.v8.1	7982	7789.028	0.000000	0.000
Manes.01G081500.10.v8.1	2246	2053.028	4.853416	81.746
Manes.01G081500.6.v8.1	2241	2048.028	3.585114	60.237
Manes.01G081500.4.v8.1	2585	2392.028	0.000000	0.000
Manes.01G081500.1.v8.1	2588	2395.028	3.970652	78.018
Manes.01G081500.2.v8.1	2583	2390.028	0.000000	0.000
Manes.01G081500.3.v8.1	2593	2400.028	0.000000	0.000
Manes.01G081500.5.v8.1	2606	2413.028	0.000000	0.000
Manes.01G081500.9.v8.1	2611	2418.028	0.000000	0.000
Manes.01G081600.1.v8.1	1230	1037.028	0.000000	0.000
Manes.01G081800.8.v8.1	2595	2402.028	0.130996	2.581
Manes.01G081800.9.v8.1	2608	2415.028	0.154230	3.056
Manes.01G081800.10.v8.1	2296	2103.028	0.000000	0.000
Manes.01G081800.7.v8.1	2965	2772.028	0.879004	19.990
Manes.01G081800.3.v8.1	1999	1806.028	1.037557	15.373
Manes.01G081900.1.v8.1	1431	1238.028	46.865678	476.000
Manes.01G082000.1.v8.1	174	26.503	27.595411	6.000
Manes.01G082200.3.v8.1	2462	2269.028	0.000000	0.000
Manes.01G082200.1.v8.1	2522	2329.028	6.809617	130.113
Manes.01G082200.5.v8.1	2673	2480.028	0.212564	4.325
Manes.01G082300.1.v8.1	3191	2998.028	9.590308	235.879
Manes.01G082300.2.v8.1	3181	2988.028	0.641923	15.736
Manes.01G082400.11.v8.1	1296	1103.028	1.010800	9.147
Manes.01G082400.10.v8.1	2623	2430.028	1.193077	23.785
Manes.01G082400.8.v8.1	2491	2298.028	1.443213	27.209
Manes.01G082400.9.v8.1	2482	2289.028	0.000000	0.000
Manes.01G082600.1.v8.1	2024	1831.028	34.749926	522.000
Manes.01G082700.1.v8.1	1758	1565.028	46.108671	592.006
Manes.01G082800.1.v8.1	4125	3932.028	6.821666	220.054
Manes.01G082800.2.v8.1	4122	3929.028	0.000000	0.000
Manes.01G082800.3.v8.1	4116	3923.028	5.385057	173.314
Manes.01G082800.4.v8.1	4113	3920.028	1.916452	61.632
Manes.01G082850.1.v8.1	480	287.951	0.000000	0.000
Manes.01G082900.2.v8.1	2382	2189.028	2.283026	41.000
Manes.01G082900.3.v8.1	2372	2179.028	0.000000	0.000
Manes.01G082900.4.v8.1	2559	2366.028	0.000000	0.000
Manes.01G083100.1.v8.1	1089	896.028	1.224333	9.000
Manes.01G083200.5.v8.1	3433	3240.028	0.000000	0.000
Manes.01G083200.6.v8.1	3407	3214.028	0.303402	8.000
Manes.01G083200.3.v8.1	3315	3122.028	0.000000	0.000
Manes.01G083275.1.v8.1	861	668.035	0.000000	0.000
Manes.01G083350.1.v8.1	1222	1029.028	1.066090	9.000
Manes.01G083500.1.v8.1	1428	1235.028	0.000000	0.000
Manes.01G083600.1.v8.1	1701	1508.028	0.242488	3.000
Manes.01G083700.2.v8.1	2864	2671.028	23.502125	515.000
Manes.13G022150.1.v8.1	936	743.030	0.000000	0.000
Manes.01G083800.1.v8.1	2179	1986.028	5.278268	86.000
Manes.01G083900.1.v8.1	1528	1335.028	40.080440	438.980
Manes.01G084100.6.v8.1	1693	1500.028	0.330645	4.069
Manes.01G084100.4.v8.1	1414	1221.028	1.143454	11.454
Manes.01G084100.7.v8.1	1719	1526.028	0.000000	0.000
Manes.01G084100.5.v8.1	1618	1425.028	3.131422	36.609
Manes.01G084100.1.v8.1	1629	1436.028	2.365484	27.868
Manes.01G084100.8.v8.1	1554	1361.028	0.000000	0.000
Manes.01G084200.2.v8.1	3827	3634.028	0.419122	12.495
Manes.01G084200.3.v8.1	3994	3801.028	0.161413	5.033
Manes.01G084200.1.v8.1	3739	3546.028	9.469180	275.471
Manes.01G084300.1.v8.1	4097	3904.028	1.358386	43.507
Manes.01G084300.2.v8.1	3697	3504.028	0.678098	19.493
Manes.01G084500.2.v8.1	1460	1267.028	1.924076	20.000
Manes.01G084600.1.v8.1	2381	2188.028	33.994701	610.219
Manes.01G084700.1.v8.1	2148	1955.028	42.882046	687.781
Manes.01G084800.3.v8.1	1891	1698.028	1.363914	19.000
Manes.01G084900.9.v8.1	1468	1275.028	12.428023	130.000
Manes.01G085000.2.v8.1	3443	3250.028	0.112516	3.000
Manes.01G085000.3.v8.1	3467	3274.028	0.000000	0.000
Manes.01G085000.4.v8.1	3200	3007.028	0.000000	0.000
Manes.01G085100.1.v8.1	783	590.045	0.619747	3.000
Manes.01G085200.1.v8.1	948	755.030	1.130088	7.000
Manes.01G085300.3.v8.1	1050	857.028	0.000000	0.000
Manes.01G085300.6.v8.1	1300	1107.028	0.000000	0.000
Manes.01G085300.1.v8.1	340	153.176	0.000000	0.000
Manes.01G085300.2.v8.1	331	144.930	0.000000	0.000
Manes.01G085400.1.v8.1	1585	1392.028	0.262695	3.000
Manes.01G085550.1.v8.1	878	685.034	0.000000	0.000
Manes.01G085500.1.v8.1	2326	2133.028	0.000000	0.000
Manes.01G085600.1.v8.1	2839	2646.028	0.092133	2.000
Manes.01G085700.2.v8.1	1147	954.028	8.688129	68.000
Manes.01G085800.1.v8.1	1458	1265.028	0.770847	8.000
Manes.01G085900.1.v8.1	1698	1505.028	10.447786	129.000
Manes.01G086000.1.v8.1	1728	1535.028	12.719368	160.178
Manes.01G086000.2.v8.1	1614	1421.028	1.213557	14.148
Manes.01G086000.3.v8.1	1705	1512.028	1.344194	16.674
Manes.01G086050.2.v8.1	1218	1025.028	0.000000	0.000
Manes.01G086100.1.v8.1	2143	1950.028	0.187525	3.000
Manes.01G086200.1.v8.1	4537	4344.028	23.009095	820.000
Manes.01G086400.1.v8.1	1994	1801.028	20.100847	297.000
Manes.01G086500.1.v8.1	228	59.447	2.050431	1.000
Manes.01G086600.1.v8.1	1338	1145.028	0.212908	2.000
Manes.01G086700.11.v8.1	2726	2533.028	0.000000	0.000
Manes.01G086700.4.v8.1	2731	2538.028	3.890155	81.000
Manes.01G086700.10.v8.1	2787	2594.028	0.000000	0.000
Manes.01G086700.3.v8.1	2890	2697.028	0.000000	0.000
Manes.01G086800.1.v8.1	1355	1162.028	422.540802	4028.161
Manes.01G086900.1.v8.1	2239	2046.028	0.297877	5.000
Manes.01G087050.1.v8.1	2981	2788.028	85.297061	1950.980
Manes.01G087200.1.v8.1	1783	1590.028	5.442920	71.000
Manes.01G087200.2.v8.1	1651	1458.028	0.000000	0.000
Manes.01G087300.1.v8.1	3529	3336.028	0.474998	13.000
Manes.01G087300.3.v8.1	3351	3158.028	0.000000	0.000
Manes.01G087300.5.v8.1	3360	3167.028	0.000000	0.000
Manes.01G087400.1.v8.1	1296	1103.028	66.415552	601.005
Manes.01G087450.1.v8.1	144	14.423	0.000000	0.000
Manes.01G087500.1.v8.1	3003	2810.028	11.625255	268.000
Manes.01G087600.1.v8.1	2575	2382.028	1.228125	24.000
Manes.01G087650.1.v8.1	547	354.385	0.000000	0.000
Manes.01G087700.10.v8.1	7931	7738.028	5.151050	327.000
Manes.01G087800.1.v8.1	1859	1666.028	0.000000	0.000
Manes.01G087900.4.v8.1	1957	1764.028	9.734709	140.880
Manes.01G087900.5.v8.1	1952	1759.028	28.651032	413.461
Manes.01G087900.6.v8.1	1181	988.028	67.056073	543.537
Manes.01G088000.2.v8.1	1433	1240.028	0.000000	0.000
Manes.01G088101.1.v8.1	820	627.041	0.000000	0.000
Manes.01G088200.1.v8.1	1170	977.028	0.000000	0.000
Manes.01G088300.1.v8.1	1333	1140.028	0.000000	0.000
Manes.01G088400.1.v8.1	1170	977.028	0.000000	0.000
Manes.01G088500.1.v8.1	1197	1004.028	35.692746	294.000
Manes.01G088500.2.v8.1	1323	1130.028	0.000000	0.000
Manes.01G088600.1.v8.1	2561	2368.028	0.154423	3.000
Manes.01G088600.2.v8.1	480	287.951	0.000000	0.000
Manes.01G088700.1.v8.1	3207	3014.028	0.000000	0.000
Manes.01G088800.1.v8.1	6100	5907.028	3.115919	151.000
Manes.01G089000.4.v8.1	2742	2549.028	0.114485	2.394
Manes.01G089000.2.v8.1	2750	2557.028	0.000000	0.000
Manes.01G089000.3.v8.1	2035	1842.028	15.562257	235.175
Manes.01G089000.5.v8.1	819	626.041	6.776087	34.802
Manes.01G089100.1.v8.1	2591	2398.028	0.000000	0.000
Manes.01G089100.2.v8.1	2450	2257.028	0.000000	0.000
Manes.01G089200.1.v8.1	2257	2064.028	0.000000	0.000
Manes.01G089200.2.v8.1	1865	1672.028	0.000000	0.000
Manes.01G089200.5.v8.1	2235	2042.028	0.000000	0.000
Manes.01G089200.7.v8.1	1844	1651.028	0.000000	0.000
Manes.01G089200.8.v8.1	1790	1597.028	0.000000	0.000
Manes.01G089200.9.v8.1	1702	1509.028	0.327154	4.050
Manes.01G089200.10.v8.1	1537	1344.028	1.174451	12.950
Manes.01G089300.1.v8.1	1175	982.028	0.000000	0.000
Manes.01G089400.1.v8.1	639	446.126	0.000000	0.000
Manes.01G089500.1.v8.1	642	449.124	0.000000	0.000
Manes.01G089600.1.v8.1	1781	1588.028	7.908414	103.031
Manes.01G089700.2.v8.1	3549	3356.028	7.197133	198.156
Manes.01G089700.3.v8.1	3545	3352.028	0.467065	12.844
Manes.01G089800.1.v8.1	2016	1823.028	11.232963	168.000
Manes.01G089900.1.v8.1	778	585.046	1.250085	6.000
Manes.01G090001.1.v8.1	4146	3953.028	0.000000	0.000
Manes.01G090001.2.v8.1	4265	4072.028	0.000000	0.000
Manes.01G090100.4.v8.1	4785	4592.028	0.000000	0.000
Manes.01G090100.5.v8.1	4881	4688.028	4.147460	159.512
Manes.01G090100.6.v8.1	5042	4849.028	0.000000	0.000
Manes.01G090200.1.v8.1	2720	2527.028	8.289314	171.850
Manes.01G090200.3.v8.1	2612	2419.028	0.000000	0.000
Manes.01G090200.2.v8.1	1854	1661.028	6.297385	85.814
Manes.01G090300.1.v8.1	2430	2237.028	0.054489	1.000
Manes.01G090300.2.v8.1	1194	1001.028	0.000000	0.000
Manes.01G090400.1.v8.1	1487	1294.028	38.620563	410.000
Manes.01G090500.1.v8.1	3542	3349.028	0.511731	14.060
Manes.01G090500.3.v8.1	3087	2894.028	1.050453	24.940
Manes.01G090500.4.v8.1	2673	2480.028	0.000000	0.000
Manes.01G090600.1.v8.1	1540	1347.028	0.000000	0.000
Manes.01G090700.1.v8.1	1907	1714.028	7.751522	109.000
Manes.01G090800.1.v8.1	986	793.029	0.000000	0.000
Manes.01G090900.3.v8.1	1938	1745.028	14.383386	205.914
Manes.01G090900.6.v8.1	1858	1665.028	0.000000	0.000
Manes.01G090900.5.v8.1	1814	1621.028	0.000000	0.000
Manes.01G090900.4.v8.1	1674	1481.028	0.000000	0.000
Manes.01G090900.7.v8.1	1681	1488.028	31.298880	382.086
Manes.01G091100.1.v8.1	1393	1200.028	2.640951	26.000
Manes.01G091200.3.v8.1	1703	1510.028	2.179501	27.000
Manes.01G091300.2.v8.1	1997	1804.028	0.000000	0.000
Manes.01G091400.3.v8.1	2099	1906.028	0.000000	0.000
Manes.01G091400.1.v8.1	2410	2217.028	0.769724	14.000
Manes.01G091500.1.v8.1	1978	1785.028	1.434011	21.000
Manes.01G091600.1.v8.1	2757	2564.028	0.570475	12.000
Manes.01G091700.1.v8.1	2763	2570.028	0.284736	6.003
Manes.01G091800.1.v8.1	594	401.216	0.303808	1.000
Manes.01G092000.1.v8.1	2269	2076.028	3.170581	54.000
Manes.01G092100.3.v8.1	2021	1828.028	7.682642	115.217
Manes.01G092100.4.v8.1	2048	1855.028	0.000000	0.000
Manes.01G092100.5.v8.1	2572	2379.028	0.142611	2.783
Manes.01G092200.1.v8.1	246	72.785	41.867703	25.000
Manes.01G092300.1.v8.1	1260	1067.028	0.571180	5.000
Manes.01G092400.8.v8.1	3094	2901.028	4.789953	114.000
Manes.01G092500.1.v8.1	1671	1478.028	0.000000	0.000
Manes.01G092600.1.v8.1	1350	1157.028	25.515346	242.196
Manes.01G092600.2.v8.1	1750	1557.028	3.742368	47.804
Manes.01G092700.1.v8.1	2304	2111.028	0.165072	2.859
Manes.01G092700.4.v8.1	1819	1626.028	30.070981	401.141
Manes.01G092900.1.v8.1	4737	4544.028	0.458899	17.107
Manes.01G092900.2.v8.1	3980	3787.028	0.865596	26.893
Manes.01G093000.1.v8.1	1978	1785.028	2.936309	43.000
Manes.01G093100.2.v8.1	2114	1921.028	0.000000	0.000
Manes.01G093100.3.v8.1	2000	1807.028	1.281643	19.000
Manes.01G093200.1.v8.1	1806	1613.028	0.151135	2.000
Manes.01G093300.1.v8.1	1846	1653.028	10.470960	142.000
Manes.01G093400.1.v8.1	2294	2101.028	76.570324	1319.818
Manes.01G093475.1.v8.1	1593	1400.028	0.000000	0.000
Manes.01G093550.1.v8.1	2658	2465.028	7.798098	157.700
Manes.01G093625.1.v8.1	522	329.537	0.000000	0.000
Manes.03G095616.1.v8.1	539	346.426	0.000000	0.000
Manes.11G087467.1.v8.1_25	322	136.774	0.000000	0.000
Manes.01G093700.1.v8.1	3069	2876.028	12.990661	306.511
Manes.01G093733.1.v8.1	1802	1609.028	5.154715	68.044
Manes.01G093733.2.v8.1	1733	1540.028	0.439625	5.554
Manes.01G093766.1.v8.1	849	656.037	0.000000	0.000
Manes.01G094100.1.v8.1	1952	1759.028	0.692956	10.000
Manes.01G093800.1.v8.1	1709	1516.028	0.000000	0.000
Manes.01G093901.1.v8.1	3041	2848.028	9.749144	227.789
Manes.01G094000.1.v8.1	846	653.037	0.559966	3.000
Manes.01G094200.1.v8.1	2700	2507.028	8.362721	172.000
Manes.01G094300.3.v8.1	4415	4222.028	6.565931	227.425
Manes.01G094300.4.v8.1	3599	3406.028	1.380481	38.575
Manes.01G094500.1.v8.1	1758	1565.028	3.037532	39.000
Manes.01G094600.1.v8.1	330	144.019	225.980232	267.000
Manes.01G094700.1.v8.1	1840	1647.028	21.610273	292.000
Manes.01G094800.1.v8.1	3582	3389.028	0.647404	18.000
Manes.01G094950.1.v8.1	330	144.019	506.845898	598.848
Manes.01G095100.3.v8.1	3185	2992.028	0.000000	0.000
Manes.01G095300.1.v8.1	1711	1518.028	0.321187	4.000
Manes.01G095400.3.v8.1	1419	1226.028	0.000000	0.000
Manes.01G096400.2.v8.1	1987	1794.028	5.979045	88.000
Manes.01G096300.3.v8.1	5386	5193.028	0.000000	0.000
Manes.01G096300.6.v8.1	5506	5313.028	1.781277	77.642
Manes.01G096300.7.v8.1	4985	4792.028	1.280943	50.358
Manes.01G096200.1.v8.1	1957	1764.028	5.320637	77.000
Manes.01G096100.1.v8.1	689	496.080	84.260118	342.922
Manes.01G096000.1.v8.1	824	631.041	0.193162	1.000
Manes.01G096000.2.v8.1	666	473.101	0.000000	0.000
Manes.01G095900.1.v8.1	2139	1946.028	39.200902	625.845
Manes.01G095800.1.v8.1	3390	3197.028	17.042740	447.000
Manes.01G095700.1.v8.1	1635	1442.028	0.000000	0.000
Manes.01G095700.2.v8.1	1632	1439.028	0.000000	0.000
Manes.01G095700.3.v8.1	1278	1085.028	0.000000	0.000
Manes.01G095700.4.v8.1	1275	1082.028	0.000000	0.000
Manes.01G095600.2.v8.1	1990	1797.028	0.135661	2.000
Manes.01G095600.1.v8.1	2250	2057.028	0.000000	0.000
Manes.01G095500.9.v8.1	6618	6425.028	0.000000	0.000
Manes.01G095500.10.v8.1	6675	6482.028	0.140212	7.456
Manes.01G095500.11.v8.1	5816	5623.028	4.891782	225.662
Manes.01G095500.2.v8.1	6149	5956.028	2.671839	130.554
Manes.01G095500.8.v8.1	6363	6170.028	0.000000	0.000
Manes.01G095500.7.v8.1	6185	5992.028	4.322017	212.462
Manes.01G160600.3.v8.1	1638	1445.028	0.000000	0.000
Manes.01G128050.1.v8.1	1606	1413.028	15.786241	183.000
Manes.01G160600.2.v8.1	1624	1431.028	0.000000	0.000
Manes.01G128050.2.v8.1	904	711.033	0.000000	0.000
Manes.01G160602.1.v8.1	1795	1602.028	24.043371	316.000
Manes.01G097000.1.v8.1	1615	1422.028	0.000000	0.000
Manes.01G097100.1.v8.1	606	413.183	0.000000	0.000
Manes.01G097200.1.v8.1	1468	1275.028	3.537207	37.000
Manes.01G097300.1.v8.1	1359	1166.028	0.627221	6.000
Manes.01G097300.2.v8.1	1216	1023.028	0.000000	0.000
Manes.01G097400.1.v8.1	6651	6458.028	11.887834	629.831
Manes.01G097400.4.v8.1	6606	6413.028	0.000000	0.000
Manes.01G097500.1.v8.1	1592	1399.028	59.522320	683.169
Manes.01G097600.1.v8.1	2188	1995.028	39.271543	642.760
Manes.01G097600.2.v8.1	3403	3210.028	1.186275	31.240
Manes.01G097700.1.v8.1	1476	1283.028	60.327739	635.002
Manes.01G097800.1.v8.1	2400	2207.028	0.276147	5.000
Manes.01G097900.1.v8.1	2046	1853.028	71.650374	1089.236
Manes.01G098000.4.v8.1	2992	2799.028	3.044316	69.907
Manes.01G098000.6.v8.1	2545	2352.028	2.596066	50.093
Manes.01G098000.5.v8.1	2233	2040.028	0.000000	0.000
Manes.01G098100.3.v8.1	1533	1340.028	4.821036	53.000
Manes.01G098200.1.v8.1	2698	2505.028	2.238327	46.000
Manes.01G098300.1.v8.1	3056	2863.028	0.851496	20.000
Manes.03G165350.1.v8.1	520	327.551	0.000000	0.000
Manes.01G098400.1.v8.1	3516	3323.028	5.320659	145.051
Manes.01G098500.1.v8.1	354	166.116	33.893530	46.190
Manes.01G098600.1.v8.1	3777	3584.028	36.241317	1065.607
Manes.01G098700.1.v8.1	519	326.558	7.838582	21.000
Manes.01G098800.2.v8.1	2166	1973.028	13.829928	223.859
Manes.01G098800.4.v8.1	2148	1955.028	16.819631	269.768
Manes.01G099000.7.v8.1	3978	3785.028	0.000000	0.000
Manes.01G099000.8.v8.1	3840	3647.028	0.000000	0.000
Manes.01G099000.5.v8.1	2734	2541.028	7.178880	149.654
Manes.01G099000.10.v8.1	2559	2366.028	1.267136	24.596
Manes.01G099000.9.v8.1	2421	2228.028	1.408815	25.751
Manes.01G099100.9.v8.1	3134	2941.028	0.000000	0.000
Manes.01G099100.6.v8.1	3261	3068.028	1.144574	28.809
Manes.01G099100.4.v8.1	2970	2777.028	0.000000	0.000
Manes.01G099100.3.v8.1	2422	2229.028	50.351111	920.760
Manes.01G099200.7.v8.1	1820	1627.028	4.605056	61.468
Manes.01G099200.1.v8.1	1927	1734.028	9.146329	130.114
Manes.01G099200.6.v8.1	1822	1629.028	4.894899	65.417
Manes.01G099300.2.v8.1	2655	2462.028	2.574475	52.000
Manes.01G099400.1.v8.1	3985	3792.028	22.276144	693.000
Manes.01G099500.1.v8.1	2209	2016.028	17.413028	288.000
Manes.01G099600.2.v8.1	3265	3072.028	1.190349	30.000
Manes.01G099600.3.v8.1	3161	2968.028	0.000000	0.000
Manes.01G099700.1.v8.1	1822	1629.028	9.428017	126.000
Manes.01G099800.1.v8.1	3045	2852.028	0.000000	0.000
Manes.01G099800.2.v8.1	2821	2628.028	1.066783	23.000
Manes.01G099900.1.v8.1	972	779.029	29.296667	187.238
Manes.01G100000.1.v8.1	1035	842.028	8.830429	61.000
Manes.01G100100.1.v8.1	549	356.375	17.785839	52.000
Manes.01G100300.1.v8.1	2326	2133.028	0.000000	0.000
Manes.01G100400.1.v8.1	3169	2976.028	16.474424	402.225
Manes.01G100400.2.v8.1	3079	2886.028	0.243915	5.775
Manes.01G100500.1.v8.1	3434	3241.028	3.046355	81.000
Manes.01G100600.2.v8.1	651	458.117	0.266074	1.000
Manes.01G100700.3.v8.1	2714	2521.028	0.000000	0.000
Manes.01G100700.7.v8.1	2657	2464.028	0.000000	0.000
Manes.01G100700.9.v8.1	2563	2370.028	0.514310	10.000
Manes.01G100800.1.v8.1	858	665.035	0.366576	2.000
Manes.01G100900.2.v8.1	1612	1419.028	3.559724	41.441
Manes.01G100900.1.v8.1	2391	2198.028	14.560365	262.559
Manes.01G101000.1.v8.1	1209	1016.028	0.000000	0.000
Manes.01G101200.3.v8.1	1363	1170.028	7.486671	71.863
Manes.01G101200.6.v8.1	1226	1033.028	0.574721	4.871
Manes.01G101200.5.v8.1	1131	938.028	4.394607	33.819
Manes.01G101200.7.v8.1	1247	1054.028	5.487044	47.447
Manes.01G101300.1.v8.1	1376	1183.028	1.545520	15.000
Manes.01G101600.1.v8.1	3522	3329.028	2.416600	66.000
Manes.01G101700.2.v8.1	696	503.076	86.984027	359.000
Manes.01G102466.2.v8.1	906	713.033	3.760896	22.000
Manes.01G102000.1.v8.1	1099	906.028	77.224310	574.007
Manes.01G102100.1.v8.1	3175	2982.028	27.035605	661.408
Manes.01G102200.3.v8.1	949	756.030	7.738926	48.000
Manes.01G102300.1.v8.1	911	718.033	45.156004	266.000
Manes.01G102400.1.v8.1	3030	2837.028	14.074760	327.587
Manes.01G102500.1.v8.1	3025	2832.028	1.922990	44.678
Manes.01G102600.1.v8.1	1092	899.028	0.677915	5.000
Manes.01G102700.2.v8.1	1740	1547.028	0.000000	0.000
Manes.01G102700.1.v8.1	2340	2147.028	1.078684	19.000
Manes.01G102800.1.v8.1	3313	3120.028	10.470192	268.000
Manes.01G102900.1.v8.1	1668	1475.028	0.165275	2.000
Manes.01G103000.3.v8.1	2595	2402.028	5.446984	107.339
Manes.01G103000.4.v8.1	2521	2328.028	1.343603	25.661
Manes.01G103100.2.v8.1	1542	1349.028	1.264985	14.000
Manes.01G103200.1.v8.1	1528	1335.028	0.091304	1.000
Manes.01G103300.6.v8.1	2480	2287.028	1.720673	32.284
Manes.01G103300.7.v8.1	2172	1979.028	7.619934	123.716
Manes.01G103300.8.v8.1	2183	1990.028	0.000000	0.000
Manes.01G103400.7.v8.1	1082	889.028	11.194152	81.645
Manes.01G103400.6.v8.1	1074	881.028	0.602565	4.355
Manes.01G103400.5.v8.1	959	766.030	0.000000	0.000
Manes.01G103500.1.v8.1	1705	1512.028	10.267874	127.368
Manes.01G103500.3.v8.1	1775	1582.028	0.267412	3.471
Manes.01G103500.5.v8.1	606	413.183	10.372773	35.161
Manes.01G103500.4.v8.1	714	521.067	0.000000	0.000
Manes.01G103600.1.v8.1	3453	3260.028	5.907641	158.000
Manes.01G103700.1.v8.1	1219	1026.028	0.118801	1.000
Manes.01G103750.1.v8.1	568	375.291	0.000000	0.000
Manes.01G103800.2.v8.1	1580	1387.028	2.636419	30.000
Manes.01G104000.1.v8.1	1378	1185.028	18.223855	177.170
Manes.01G104000.2.v8.1	1157	964.028	41.071902	324.830
Manes.01G104100.7.v8.1	2361	2168.028	0.000000	0.000
Manes.01G104100.1.v8.1	2269	2076.028	0.000000	0.000
Manes.01G104100.5.v8.1	2150	1957.028	0.000000	0.000
Manes.01G104100.6.v8.1	2111	1918.028	1.525228	24.000
Manes.01G104200.1.v8.1	2636	2443.028	6.473502	129.745
Manes.01G104200.2.v8.1	2622	2429.028	0.916086	18.255
Manes.01G104201.1.v8.1	549	356.375	0.000000	0.000
Manes.01G104300.3.v8.1	3903	3710.028	22.374237	681.000
Manes.01G104400.1.v8.1	1871	1678.028	6.465010	89.000
Manes.01G104400.2.v8.1	1841	1648.028	0.000000	0.000
Manes.01G104500.10.v8.1	1516	1323.028	1.164455	12.639
Manes.01G104500.7.v8.1	1519	1326.028	1.871649	20.361
Manes.01G104500.8.v8.1	1435	1242.028	0.000000	0.000
Manes.01G104500.9.v8.1	1432	1239.028	0.000000	0.000
Manes.01G104600.25.v8.1	2920	2727.028	1.791022	40.069
Manes.01G104600.24.v8.1	3081	2888.028	0.000000	0.000
Manes.01G104600.16.v8.1	2791	2598.028	0.000000	0.000
Manes.01G104600.31.v8.1	2706	2513.028	0.000000	0.000
Manes.01G104600.26.v8.1	3248	3055.028	0.203223	5.093
Manes.01G104600.23.v8.1	3409	3216.028	0.000000	0.000
Manes.01G104600.12.v8.1	2210	2017.028	0.000000	0.000
Manes.01G104600.28.v8.1	2257	2064.028	0.000000	0.000
Manes.01G104600.27.v8.1	2876	2683.028	0.718478	15.815
Manes.01G104600.29.v8.1	1901	1708.028	0.000000	0.000
Manes.01G104600.30.v8.1	1986	1793.028	0.000000	0.000
Manes.01G104600.10.v8.1	2663	2470.028	2.073763	42.023
Manes.01G104700.1.v8.1	2342	2149.028	15.654722	276.000
Manes.01G104800.1.v8.1	3919	3726.028	13.323215	407.265
Manes.01G104801.1.v8.1	8141	7948.028	9.118338	594.561
Manes.01G104801.2.v8.1	8138	7945.028	1.052647	68.612
Manes.01G104801.3.v8.1	9657	9464.028	0.045874	3.562
Manes.01G104801.4.v8.1	8065	7872.028	0.000000	0.000
Manes.01G104801.5.v8.1	8095	7902.028	0.000000	0.000
Manes.01G104801.6.v8.1	8019	7826.028	0.000000	0.000
Manes.01G104801.7.v8.1	8092	7899.028	0.000000	0.000
Manes.01G105000.5.v8.1	1383	1190.028	32.162581	314.000
Manes.01G105100.5.v8.1	2552	2359.028	4.892653	94.689
Manes.01G105100.6.v8.1	2457	2264.028	2.719145	50.505
Manes.01G105100.1.v8.1	3859	3666.028	0.060045	1.806
Manes.01G105100.7.v8.1	2528	2335.028	0.000000	0.000
Manes.01G105100.8.v8.1	3234	3041.028	0.000000	0.000
Manes.01G105101.1.v8.1	570	377.286	3.876941	12.000
Manes.01G105300.1.v8.1	2678	2485.028	1.471527	30.000
[truncated: 55,492 more rows]
