# Supplementary material for: Mutations in DNA polymerase δ subunit 1 co-segregate with CMD2-type resistance to Cassava Mosaic Geminiviruses
Source: Nat Commun. 2022 Jul 7;13:3933. doi: 10.1038/s41467-022-31414-0 (PMC9262879; doi:10.1038/s41467-022-31414-0)
Supplement: Supplementary file 10 — Source Data [file 41467_2022_31414_MOESM10_ESM.zip › figure_data/SupFig5_data/RNAseq4/quant/rnaseq4_tme204_1B_res_quant/quant.sf]

Name	Length	EffectiveLength	TPM	NumReads
Manes.01G000031.1.v8.1	3795	3584.728	39.867623	960.213
Manes.01G000031.2.v8.1	3753	3542.728	3.245444	77.251
Manes.01G000031.3.v8.1	3738	3527.728	2.253027	53.401
Manes.01G000062.1.v8.1	1653	1442.728	0.000000	0.000
Manes.01G000093.1.v8.1	1848	1637.728	0.000000	0.000
Manes.01G000124.1.v8.1	2149	1938.728	11.193461	145.805
Manes.01G000155.1.v8.1	2964	2753.728	21.727716	402.000
Manes.01G000186.1.v8.1	177	26.860	38.788145	7.000
Manes.01G000217.1.v8.1	675	464.852	0.000000	0.000
Manes.01G000248.3.v8.1	1953	1742.728	0.000000	0.000
Manes.01G000248.5.v8.1	570	360.139	12.848193	31.089
Manes.01G000248.4.v8.1	1683	1472.728	0.000000	0.000
Manes.01G000248.1.v8.1	2677	2466.728	1.734717	28.750
Manes.01G000248.2.v8.1	2062	1851.728	18.825692	234.217
Manes.01G000279.1.v8.1	812	601.764	22.132661	89.485
Manes.01G000279.3.v8.1	1818	1607.728	0.000000	0.000
Manes.01G000279.2.v8.1	1112	901.728	2.921117	17.698
Manes.01G000310.1.v8.1	601	391.011	0.000000	0.000
Manes.01G000341.1.v8.1	947	736.733	11.515253	57.000
Manes.01G000341.2.v8.1	1283	1072.728	0.000000	0.000
Manes.01G000372.1.v8.1	3197	2986.728	2.342131	47.000
Manes.01G000403.1.v8.1	861	650.752	24.929853	109.000
Manes.01G000434.1.v8.1	1098	887.728	0.335320	2.000
Manes.17G035396.1.v8.1_29	409	202.610	0.000000	0.000
Manes.01G000465.1.v8.1	1700	1489.728	65.420440	654.804
Manes.01G000496.1.v8.1	534	324.397	0.000000	0.000
Manes.01G000527.1.v8.1	1225	1014.728	1.466761	10.000
Manes.01G000558.1.v8.1	3030	2819.728	0.000000	0.000
Manes.01G000558.2.v8.1	2951	2740.728	0.000000	0.000
Manes.01G000558.4.v8.1	2910	2699.728	0.000000	0.000
Manes.01G000558.5.v8.1	2825	2614.728	0.000000	0.000
Manes.01G000558.3.v8.1	2750	2539.728	0.234413	4.000
Manes.01G000600.1.v8.1	1763	1552.728	0.383419	4.000
Manes.01G000550.1.v8.1	429	221.682	29.541467	44.000
Manes.01G000500.10.v8.1	1573	1362.728	0.000000	0.000
Manes.01G000500.4.v8.1	2074	1863.728	0.000000	0.000
Manes.01G000500.6.v8.1	1987	1776.728	0.000000	0.000
Manes.01G000500.8.v8.1	2111	1900.728	5.853931	74.758
Manes.01G000500.9.v8.1	2024	1813.728	0.000000	0.000
Manes.01G000500.5.v8.1	1718	1507.728	1.492165	15.116
Manes.01G000500.7.v8.1	1755	1544.728	0.000000	0.000
Manes.01G000500.11.v8.1	1591	1380.728	7.343689	68.126
Manes.01G000400.6.v8.1	3083	2872.728	0.000000	0.000
Manes.01G000400.7.v8.1	3020	2809.728	1.483211	28.000
Manes.01G000400.8.v8.1	2619	2408.728	0.000000	0.000
Manes.01G000300.4.v8.1	1769	1558.728	45.354750	474.990
Manes.01G000300.5.v8.1	1857	1646.728	14.479814	160.205
Manes.01G000300.6.v8.1	2074	1863.728	7.008719	87.763
Manes.13G000036.1.v8.1	515	305.606	0.487020	1.000
Manes.18G145866.1.v8.1_2	267	79.672	0.000000	0.000
Manes.01G001900.17.v8.1	3580	3369.728	0.000000	0.000
Manes.01G001900.14.v8.1	3967	3756.728	0.000000	0.000
Manes.01G001900.15.v8.1	3740	3529.728	0.000000	0.000
Manes.01G001900.16.v8.1	3593	3382.728	4.665562	106.038
Manes.01G001900.18.v8.1	4118	3907.728	0.000000	0.000
Manes.01G001900.19.v8.1	3971	3760.728	0.000000	0.000
Manes.01G001900.20.v8.1	3978	3767.728	0.000000	0.000
Manes.01G001900.21.v8.1	3935	3724.728	3.415029	85.463
Manes.01G001900.22.v8.1	4082	3871.728	0.000000	0.000
Manes.01G001900.23.v8.1	3974	3763.728	0.000000	0.000
Manes.01G001900.9.v8.1	3736	3525.728	1.878478	44.499
Manes.01G001951.1.v8.1	1451	1240.728	0.000000	0.000
Manes.01G001800.6.v8.1	5950	5739.728	0.129887	5.009
Manes.01G001800.1.v8.1	2633	2422.728	0.613784	9.991
Manes.01G001700.7.v8.1	2506	2295.728	21.140578	326.083
Manes.01G001700.10.v8.1	4004	3793.728	0.000000	0.000
Manes.01G001700.12.v8.1	3719	3508.728	4.730465	111.518
Manes.01G001700.11.v8.1	3802	3591.728	7.558371	182.399
Manes.01G001600.6.v8.1	5003	4792.728	2.287329	73.655
Manes.01G001600.7.v8.1	3983	3772.728	11.538666	292.484
Manes.01G001600.8.v8.1	4719	4508.728	19.618295	594.301
Manes.01G001400.1.v8.1	2161	1950.728	31.968669	418.998
Manes.01G001200.1.v8.1	1949	1738.728	19.806429	231.382
Manes.01G001200.3.v8.1	1891	1680.728	0.320429	3.618
Manes.01G001150.1.v8.1	1008	797.728	0.000000	0.000
Manes.01G001100.2.v8.1	3116	2905.728	1.438783	28.089
Manes.01G001100.3.v8.1	2961	2750.728	9.956194	184.006
Manes.01G002051.1.v8.1	1774	1563.728	7.424077	78.000
Manes.01G002300.1.v8.1	418	211.162	737.904521	1046.906
Manes.01G002151.2.v8.1	261	75.294	3.953472	2.000
Manes.01G002350.1.v8.1	761	550.785	0.369383	1.367
Manes.01G002400.2.v8.1	2259	2048.728	215.828605	2970.874
Manes.01G002500.1.v8.1	3624	3413.728	26.303031	603.289
Manes.01G002600.1.v8.1	2025	1814.728	4.428853	54.000
Manes.01G002700.1.v8.1	1101	890.728	0.000000	0.000
Manes.01G002800.1.v8.1	1827	1616.728	0.000000	0.000
Manes.01G002901.1.v8.1	3062	2851.728	17.388855	333.173
Manes.01G003000.1.v8.1	405	198.822	0.000000	0.000
Manes.01G003100.1.v8.1	4856	4645.728	2.049453	63.971
Manes.01G003100.3.v8.1	4760	4549.728	0.851495	26.029
Manes.01G003100.4.v8.1	4848	4637.728	0.000000	0.000
Manes.01G003200.1.v8.1	2389	2178.728	86.621420	1268.000
Manes.01G003300.1.v8.1	3526	3315.728	1.481304	33.000
Manes.01G003400.1.v8.1	360	157.065	0.000000	0.000
Manes.01G003500.1.v8.1	4803	4592.728	6.035517	186.241
Manes.01G003500.3.v8.1	5313	5102.728	4.309824	147.759
Manes.01G003500.2.v8.1	4713	4502.728	0.000000	0.000
Manes.01G003700.1.v8.1	2011	1800.728	35.293020	427.000
Manes.01G003800.1.v8.1	2386	2175.728	253.679653	3708.354
Manes.01G003900.1.v8.1	1100	889.728	7.193170	43.000
Manes.01G004000.1.v8.1	3930	3719.728	0.040013	1.000
Manes.01G004100.1.v8.1	1694	1483.728	12.739679	127.000
Manes.01G004100.2.v8.1	1685	1474.728	0.000000	0.000
Manes.01G004200.1.v8.1	663	452.865	0.000000	0.000
Manes.01G050733.1.v8.1_1	246	64.833	0.000000	0.000
Manes.01G004300.1.v8.1	762	551.784	0.269736	1.000
Manes.13G090650.1.v8.1	814	603.763	0.000000	0.000
Manes.01G004400.1.v8.1	927	716.736	0.000000	0.000
Manes.01G004466.1.v8.1	4587	4376.728	0.918170	27.000
Manes.01G004532.1.v8.1	681	470.843	0.000000	0.000
Manes.01G004600.2.v8.1	1047	836.728	4.446976	25.000
Manes.01G004625.1.v8.1	531	321.422	9.695021	20.937
Manes.01G004650.2.v8.1	1581	1370.728	0.686885	6.326
Manes.01G004840.2.v8.1	1487	1276.728	2.572017	22.063
Manes.01G004860.1.v8.1	1680	1469.728	3.308834	32.674
Manes.01G004880.1.v8.1	1025	814.728	18.268230	100.000
Manes.01G004820.1.v8.1	2044	1833.728	3.895968	48.000
Manes.01G005000.1.v8.1	5215	5004.728	9.357111	314.639
Manes.01G005000.2.v8.1	4067	3856.728	8.360803	216.650
Manes.01G005000.3.v8.1	4835	4624.728	0.312523	9.711
Manes.01G005033.1.v8.1	2165	1954.728	5.851699	76.853
Manes.01G005033.2.v8.1	1920	1709.728	0.000000	0.000
Manes.01G005033.3.v8.1	1703	1492.728	0.313807	3.147
Manes.01G005066.1.v8.1	2214	2003.728	86.805375	1168.628
Manes.01G005100.10.v8.1	1736	1525.728	0.000000	0.000
Manes.01G005100.11.v8.1	1754	1543.728	0.000000	0.000
Manes.01G005100.12.v8.1	1684	1473.728	0.000000	0.000
Manes.01G005100.2.v8.1	1591	1380.728	1.077482	9.996
Manes.01G005100.5.v8.1	1497	1286.728	0.000000	0.000
Manes.01G005100.6.v8.1	1986	1775.728	1.736805	20.721
Manes.01G005100.7.v8.1	1666	1455.728	0.233456	2.283
Manes.01G005100.8.v8.1	1704	1493.728	0.000000	0.000
Manes.01G005100.9.v8.1	1774	1563.728	0.000000	0.000
Manes.01G005100.4.v8.1	1522	1311.728	0.000000	0.000
Manes.01G005233.1.v8.1	1363	1152.728	6.584949	51.000
Manes.01G005500.2.v8.1	7293	7082.728	37.446927	1782.000
Manes.01G005504.1.v8.1	472	263.352	0.565161	1.000
Manes.01G005508.1.v8.1	551	341.250	0.000000	0.000
Manes.01G005512.1.v8.1	1317	1106.728	1.344832	10.000
Manes.01G005584.1.v8.1	1094	883.728	10.105126	60.000
Manes.01G005536.2.v8.1	1697	1486.728	5.606161	56.000
Manes.01G005700.1.v8.1	2130	1919.728	6.279924	81.000
Manes.01G008250.10.v8.1	2573	2362.728	2.164679	34.364
Manes.01G008250.11.v8.1	2498	2287.728	0.000000	0.000
Manes.01G008250.12.v8.1	2470	2259.728	0.000000	0.000
Manes.01G008250.13.v8.1	2574	2363.728	0.194500	3.089
Manes.01G008250.9.v8.1	2580	2369.728	0.000000	0.000
Manes.01G008250.7.v8.1	2660	2449.728	6.474991	106.573
Manes.01G008250.8.v8.1	2495	2284.728	0.000000	0.000
Manes.01G010800.3.v8.1	2665	2454.728	8.608262	141.974
Manes.16G067750.1.v8.1_31	394	188.456	0.000000	0.000
Manes.01G006000.1.v8.1	1923	1712.728	0.000000	0.000
Manes.01G006000.6.v8.1	1777	1566.728	0.000000	0.000
Manes.01G006000.2.v8.1	2225	2014.728	1.593844	21.575
Manes.01G006000.4.v8.1	2079	1868.728	11.527033	144.729
Manes.01G006000.5.v8.1	2393	2182.728	0.000000	0.000
Manes.01G006000.7.v8.1	2247	2036.728	0.197030	2.696
Manes.01G006100.1.v8.1	447	239.022	165.012621	265.000
Manes.01G006200.7.v8.1	3538	3327.728	3.098480	69.277
Manes.01G006200.11.v8.1	3524	3313.728	0.000000	0.000
Manes.01G006200.10.v8.1	3531	3320.728	0.000000	0.000
Manes.01G006200.12.v8.1	3385	3174.728	0.665545	14.196
Manes.01G006200.8.v8.1	3398	3187.728	7.121548	152.527
Manes.01G006200.9.v8.1	3395	3184.728	0.000000	0.000
Manes.01G006300.1.v8.1	1079	868.728	25.870345	151.000
Manes.01G006400.1.v8.1	809	598.764	3217.875582	12945.423
Manes.01G006500.1.v8.1	930	719.735	0.206793	1.000
Manes.01G006600.2.v8.1	912	701.739	0.000000	0.000
Manes.01G006800.3.v8.1	1384	1173.728	0.000000	0.000
Manes.01G006900.2.v8.1	961	750.733	0.198255	1.000
Manes.01G007000.2.v8.1	627	416.928	1.070950	3.000
Manes.01G007050.1.v8.1	1278	1067.728	0.000000	0.000
Manes.01G007100.6.v8.1	5717	5506.728	2.409192	89.137
Manes.01G007100.3.v8.1	5994	5783.728	0.415383	16.142
Manes.01G007100.5.v8.1	4889	4678.728	5.117638	160.875
Manes.01G007100.4.v8.1	5421	5210.728	4.508651	157.847
Manes.01G007100.7.v8.1	5817	5606.728	0.000000	0.000
Manes.01G007300.11.v8.1	4631	4420.728	15.217864	452.000
Manes.01G007400.4.v8.1	4441	4230.728	28.073518	798.000
Manes.11G097150.1.v8.1	1531	1320.728	0.000000	0.000
Manes.01G007451.1.v8.1	88	17.669	0.000000	0.000
Manes.01G007500.1.v8.1	3234	3023.728	1.772021	36.000
Manes.01G007500.2.v8.1	3039	2828.728	0.000000	0.000
Manes.01G007500.3.v8.1	3274	3063.728	0.000000	0.000
Manes.01G007600.4.v8.1	3823	3612.728	0.000000	0.000
Manes.01G007600.5.v8.1	3539	3328.728	0.000000	0.000
Manes.01G007600.6.v8.1	3397	3186.728	6.683667	143.104
Manes.01G007700.1.v8.1	5195	4984.728	1.638781	54.885
Manes.01G007700.3.v8.1	4610	4399.728	3.826517	113.115
Manes.01G007800.2.v8.1	2241	2030.728	36.432977	497.093
Manes.01G007900.1.v8.1	3406	3195.728	7.125752	153.000
Manes.01G008000.1.v8.1	4992	4781.728	23.655178	759.980
Manes.01G008100.1.v8.1	2049	1838.728	0.000000	0.000
Manes.01G008200.2.v8.1	1435	1224.728	22.172675	182.452
Manes.01G008300.1.v8.1	1279	1068.728	1.949710	14.000
Manes.01G008400.1.v8.1	826	615.763	3.383948	14.000
Manes.01G008500.1.v8.1	2052	1841.728	15.883809	196.549
Manes.01G008600.1.v8.1	1160	949.728	17.081907	109.000
Manes.01G008701.1.v8.1	383	178.184	2.505883	3.000
Manes.01G008800.1.v8.1	2575	2364.728	41.099927	653.000
Manes.01G008900.7.v8.1	3383	3172.728	0.000000	0.000
Manes.01G008900.2.v8.1	2337	2126.728	3.630106	51.871
Manes.01G008900.1.v8.1	2370	2159.728	11.729659	170.206
Manes.01G008900.5.v8.1	3112	2901.728	1.534825	29.923
Manes.01G008900.6.v8.1	2639	2428.728	0.000000	0.000
Manes.01G009000.3.v8.1	2078	1867.728	9.157951	114.922
Manes.01G009000.2.v8.1	2037	1826.728	2.511907	30.830
Manes.01G009000.4.v8.1	1787	1576.728	0.000000	0.000
Manes.01G009000.5.v8.1	1781	1570.728	0.000000	0.000
Manes.01G009000.1.v8.1	1741	1530.728	14.706251	151.248
Manes.01G009100.1.v8.1	2369	2158.728	26.130658	379.000
Manes.01G009200.1.v8.1	2763	2552.728	0.000000	0.000
Manes.01G009200.2.v8.1	2751	2540.728	0.000000	0.000
Manes.01G009300.1.v8.1	3337	3126.728	0.856824	18.000
Manes.01G009451.4.v8.1	3456	3245.728	10.412042	227.059
Manes.01G009451.5.v8.1	3074	2863.728	36.332039	699.057
Manes.01G009500.4.v8.1	1258	1047.728	0.446036	3.140
Manes.01G009500.2.v8.1	1386	1175.728	2.514112	19.860
Manes.01G009601.2.v8.1	1384	1173.728	25.229190	198.958
Manes.01G009601.1.v8.1	1858	1647.728	6.778940	75.048
Manes.01G009601.3.v8.1	1187	976.728	6.246777	40.994
Manes.01G009700.1.v8.1	3666	3455.728	18.390663	427.000
Manes.01G009800.1.v8.1	771	560.780	0.796229	3.000
Manes.01G009900.1.v8.1	3908	3697.728	1.775474	44.110
Manes.01G009900.2.v8.1	3903	3692.728	0.197080	4.890
Manes.01G010000.1.v8.1	2188	1977.728	66.225489	880.000
Manes.01G010100.1.v8.1	1411	1200.728	425.063919	3429.176
Manes.01G010150.1.v8.1	527	317.460	7.501360	16.000
Manes.01G010200.1.v8.1	1919	1708.728	6.445667	74.000
Manes.01G010200.2.v8.1	1940	1729.728	0.000000	0.000
Manes.01G010866.1.v8.1	1768	1557.728	4.902687	51.312
Manes.01G013700.1.v8.1	1998	1787.728	2.557845	30.723
Manes.01G012847.1.v8.1	894	683.743	7.938126	36.467
Manes.01G013130.2.v8.1	1017	806.728	0.000000	0.000
Manes.01G010300.4.v8.1	426	218.821	25.823569	37.966
Manes.01G010300.3.v8.1	2162	1951.728	1.604012	21.034
Manes.01G012564.1.v8.1	1712	1501.728	0.000000	0.000
Manes.01G011998.1.v8.1	1569	1358.728	1.547438	14.127
Manes.01G011432.1.v8.1	1441	1230.728	0.407706	3.371
Manes.01G013600.1.v8.1	4435	4224.728	13.422558	381.000
Manes.01G013500.6.v8.1	2722	2511.728	10.206200	172.237
Manes.01G013500.8.v8.1	2680	2469.728	0.000000	0.000
Manes.01G013500.10.v8.1	2433	2222.728	0.000000	0.000
Manes.01G013500.11.v8.1	1839	1628.728	0.000000	0.000
Manes.01G013500.7.v8.1	2019	1808.728	6.481201	78.763
Manes.01G013500.9.v8.1	1992	1781.728	0.000000	0.000
Manes.01G013300.1.v8.1	1854	1643.728	7.999432	88.345
Manes.01G013300.2.v8.1	1868	1657.728	0.444520	4.951
Manes.01G013300.3.v8.1	1825	1614.728	4.673637	50.704
Manes.01G013425.1.v8.1	481	272.148	0.000000	0.000
Manes.01G013100.1.v8.1	866	655.750	77.170208	340.000
Manes.01G013225.2.v8.1	2221	2010.728	0.000000	0.000
Manes.01G013225.1.v8.1	2335	2124.728	1.541091	22.000
Manes.01G012900.1.v8.1	2704	2493.728	10.778016	180.584
Manes.01G012900.2.v8.1	2378	2167.728	5.125917	74.656
Manes.01G012800.1.v8.1	2212	2001.728	24.685509	332.000
Manes.01G012800.2.v8.1	2212	2001.728	0.000000	0.000
Manes.01G012700.1.v8.1	2720	2509.728	21.967476	370.423
Manes.01G012700.2.v8.1	2326	2115.728	1.095816	15.577
Manes.S095210.1.v8.1	375	170.769	0.000000	0.000
Manes.01G012600.1.v8.1	2697	2486.728	34.654476	579.000
Manes.01G012500.1.v8.1	1757	1546.728	177.541867	1845.039
Manes.01G012400.1.v8.1	1713	1502.728	109.521968	1105.790
Manes.01G012300.1.v8.1	357	154.346	47.250974	49.000
Manes.01G012425.1.v8.1	273	84.099	1.769766	1.000
Manes.01G012200.6.v8.1	1289	1078.728	5.243011	38.000
Manes.01G012100.1.v8.1	2215	2004.728	26.647221	358.921
Manes.01G012100.2.v8.1	2182	1971.728	0.000000	0.000
Manes.01G012100.3.v8.1	2089	1878.728	0.798514	10.079
Manes.01G012000.1.v8.1	2143	1932.728	52.292885	679.054
Manes.01G011800.1.v8.1	1262	1051.728	30.851927	218.010
Manes.01G011800.2.v8.1	995	784.728	0.946412	4.990
Manes.01G011700.3.v8.1	4614	4403.728	0.000000	0.000
Manes.01G011700.5.v8.1	5074	4863.728	0.000000	0.000
Manes.01G011700.8.v8.1	4013	3802.728	0.000000	0.000
Manes.01G011700.6.v8.1	4476	4265.728	0.000000	0.000
Manes.01G011700.7.v8.1	4284	4073.728	0.000000	0.000
Manes.01G011600.4.v8.1	887	676.745	2.633141	11.973
Manes.01G011600.3.v8.1	297	102.825	17.409260	12.027
Manes.01G011600.1.v8.1	273	84.099	0.000000	0.000
Manes.01G011500.2.v8.1	1360	1149.728	22993.824756	177622.198
Manes.01G011400.1.v8.1	516	306.593	45.440051	93.603
Manes.01G011400.2.v8.1	513	303.634	137.936130	281.397
Manes.01G011300.1.v8.1	2594	2383.728	0.000000	0.000
Manes.01G011300.2.v8.1	2591	2380.728	0.000000	0.000
Manes.01G011300.3.v8.1	2591	2380.728	0.000000	0.000
Manes.01G011300.4.v8.1	2588	2377.728	0.000000	0.000
Manes.01G011300.5.v8.1	2588	2377.728	0.272401	4.352
Manes.01G011300.6.v8.1	2585	2374.728	1.231458	19.648
Manes.01G011200.1.v8.1	1726	1515.728	0.000000	0.000
Manes.01G011100.3.v8.1	1778	1567.728	19.135318	201.557
Manes.01G011100.4.v8.1	1696	1485.728	0.000000	0.000
Manes.01G011100.5.v8.1	1713	1502.728	0.000000	0.000
Manes.01G011100.10.v8.1	1819	1608.728	0.000000	0.000
Manes.01G011100.11.v8.1	1901	1690.728	0.303113	3.443
Manes.01G011100.9.v8.1	1836	1625.728	0.000000	0.000
Manes.01G011000.6.v8.1	3997	3786.728	8.875382	225.809
Manes.01G011000.1.v8.1	3240	3029.728	10.845784	220.778
Manes.01G011000.4.v8.1	3204	2993.728	39.609375	796.712
Manes.01G010900.1.v8.1	1032	821.728	0.000000	0.000
Manes.01G011042.1.v8.1	1479	1268.728	1.525049	13.000
Manes.01G011042.3.v8.1	1413	1202.728	0.000000	0.000
Manes.01G011113.1.v8.1	1514	1303.728	1.255783	11.000
Manes.01G011184.6.v8.1	1611	1400.728	0.000000	0.000
Manes.01G011184.7.v8.1	2056	1845.728	0.000000	0.000
Manes.01G011184.2.v8.1	1824	1613.728	0.000000	0.000
Manes.01G011184.8.v8.1	1894	1683.728	2.033129	23.000
Manes.01G014000.12.v8.1	1704	1493.728	0.664501	6.669
Manes.01G014000.10.v8.1	2028	1817.728	0.000000	0.000
Manes.01G014000.11.v8.1	2941	2730.728	0.000000	0.000
Manes.01G014000.2.v8.1	3042	2831.728	0.332761	6.331
Manes.01G014000.9.v8.1	2807	2596.728	0.000000	0.000
Manes.01G014500.1.v8.1	1933	1722.728	12.375988	143.248
Manes.01G014500.2.v8.1	2018	1807.728	0.144276	1.752
Manes.01G014900.5.v8.1	1871	1660.728	0.000000	0.000
Manes.01G014900.7.v8.1	4246	4035.728	1.067695	28.951
Manes.01G014900.8.v8.1	4135	3924.728	0.000000	0.000
Manes.01G014900.6.v8.1	1847	1636.728	0.000000	0.000
Manes.01G014900.3.v8.1	1965	1754.728	3.878452	45.726
Manes.01G014900.4.v8.1	1942	1731.728	17.217165	200.324
Manes.01G015000.1.v8.1	327	127.863	1.164027	1.000
Manes.01G015200.1.v8.1	731	520.799	7.144616	25.000
Manes.01G015500.1.v8.1	1040	829.728	0.179380	1.000
Manes.01G015700.1.v8.1	1016	805.728	7.808844	42.273
Manes.01G015800.1.v8.1	4017	3806.728	17.833960	456.132
Manes.01G015800.2.v8.1	3833	3622.728	0.000000	0.000
Manes.01G015800.3.v8.1	4297	4086.728	1.889002	51.868
Manes.01G016000.5.v8.1	4511	4300.728	1.319998	38.142
Manes.01G016000.7.v8.1	1902	1691.728	0.000000	0.000
Manes.01G016000.3.v8.1	2273	2062.728	7.502915	103.983
Manes.01G016000.4.v8.1	2142	1931.728	0.000000	0.000
Manes.01G016000.6.v8.1	3317	3106.728	1.431227	29.875
Manes.01G016100.1.v8.1	860	649.753	0.916264	4.000
Manes.01G016300.4.v8.1	3154	2943.728	6.860559	135.690
Manes.01G016300.2.v8.1	4010	3799.728	5.770169	147.310
Manes.01G016600.1.v8.1	2990	2779.728	138.484608	2586.394
Manes.01G016600.2.v8.1	5196	4985.728	2.953997	98.953
Manes.01G016800.1.v8.1	1182	971.728	2.144334	14.000
Manes.01G016900.1.v8.1	2108	1897.728	17.411175	222.000
Manes.01G017000.1.v8.1	894	683.743	200.878472	922.821
Manes.01G017101.1.v8.1	3059	2848.728	0.208986	4.000
Manes.01G017151.1.v8.1	1911	1700.728	0.350053	4.000
Manes.01G017200.1.v8.1	3691	3480.728	3.720131	87.000
Manes.01G017300.1.v8.1	2029	1818.728	24.059613	294.000
Manes.01G017400.1.v8.1	408	201.661	0.000000	0.000
Manes.01G017500.1.v8.1	1206	995.728	26.606538	178.000
Manes.01G017600.1.v8.1	3741	3530.728	0.595312	14.122
Manes.01G017800.1.v8.1	1637	1426.728	34.425625	330.000
Manes.01G017900.1.v8.1	1537	1326.728	0.000000	0.000
Manes.01G018000.1.v8.1	1683	1472.728	0.000000	0.000
Manes.15G159901.1.v8.1	1412	1201.728	0.000000	0.000
Manes.01G018300.4.v8.1	2835	2624.728	5.081811	89.618
Manes.01G018300.2.v8.1	2979	2768.728	4.052268	75.382
Manes.01G018400.2.v8.1	2576	2365.728	0.000000	0.000
Manes.01G018400.3.v8.1	2559	2348.728	0.380214	6.000
Manes.01G018400.5.v8.1	2375	2164.728	0.000000	0.000
Manes.01G018400.4.v8.1	1916	1705.728	0.000000	0.000
Manes.01G018800.1.v8.1	1441	1230.728	56.596927	468.000
Manes.01G013800.1.v8.1	1269	1058.728	0.562321	4.000
Manes.01G014100.1.v8.1	1570	1359.728	0.109460	1.000
Manes.01G014200.1.v8.1	1709	1498.728	0.297925	3.000
Manes.01G014300.1.v8.1	1254	1043.728	0.000000	0.000
Manes.01G014400.1.v8.1	1781	1570.728	0.094756	1.000
Manes.01G014600.2.v8.1	3284	3073.728	0.048422	1.000
Manes.01G014700.3.v8.1	3634	3423.728	0.608608	14.000
Manes.01G014700.2.v8.1	3520	3309.728	0.000000	0.000
Manes.01G014700.4.v8.1	3287	3076.728	0.000000	0.000
Manes.01G014800.1.v8.1	719	508.806	45.048171	154.000
Manes.01G015100.3.v8.1	1410	1199.728	3.101461	25.000
Manes.01G015300.1.v8.1	3045	2834.728	11.278473	214.809
Manes.01G015400.2.v8.1	4364	4153.728	0.426679	11.908
Manes.01G015400.1.v8.1	4362	4151.728	1.838463	51.283
Manes.01G015600.1.v8.1	575	365.115	0.407643	1.000
Manes.01G015700.1.v8.1_1	734	523.797	4.752877	16.727
Manes.01G017700.1.v8.1	3070	2859.728	4.157295	79.878
Manes.01G018100.1.v8.1	1738	1527.728	0.000000	0.000
Manes.01G018200.1.v8.1	1985	1774.728	0.000000	0.000
Manes.01G018500.1.v8.1	2070	1859.728	11.932473	149.098
Manes.01G018500.2.v8.1	1946	1735.728	0.000000	0.000
Manes.01G018500.3.v8.1	1900	1689.728	7.742705	87.902
Manes.01G018600.1.v8.1	1732	1521.728	110.131215	1126.000
Manes.01G018700.1.v8.1	1247	1036.728	61.014519	425.000
Manes.01G018700.2.v8.1	1118	907.728	0.000000	0.000
Manes.01G018900.1.v8.1	1929	1718.728	0.259790	3.000
Manes.01G018900.2.v8.1	2030	1819.728	0.000000	0.000
Manes.01G018900.3.v8.1	1943	1732.728	0.000000	0.000
Manes.01G019000.2.v8.1	1770	1559.728	1.049670	11.000
Manes.01G019100.1.v8.1	1420	1209.728	0.000000	0.000
Manes.01G019200.1.v8.1	1664	1453.728	0.000000	0.000
Manes.01G019300.1.v8.1	1600	1389.728	0.000000	0.000
Manes.01G019400.1.v8.1	1450	1239.728	0.000000	0.000
Manes.01G019500.1.v8.1	864	653.750	0.682996	3.000
Manes.01G019600.13.v8.1	3196	2985.728	0.891984	17.894
Manes.01G019600.9.v8.1	3899	3688.728	3.793009	94.005
Manes.01G019600.10.v8.1	2718	2507.728	6.212476	104.673
Manes.01G019600.12.v8.1	3066	2855.728	22.663878	434.853
Manes.01G019600.4.v8.1	2886	2675.728	40.245695	723.523
Manes.01G019600.1.v8.1	2722	2511.728	23.969680	404.507
Manes.01G019600.11.v8.1	3189	2978.728	33.760007	675.654
Manes.01G019700.1.v8.1	3935	3724.728	0.000000	0.000
Manes.01G019801.1.v8.1	400	194.100	0.766804	1.000
Manes.01G019900.1.v8.1	1707	1496.728	0.198882	2.000
Manes.01G020000.1.v8.1	2064	1853.728	49.137661	612.000
Manes.05G133326.1.v8.1_38	404	197.879	0.000000	0.000
Manes.05G133326.1.v8.1_37	396	190.331	0.000000	0.000
Manes.05G133326.1.v8.1_36	388	182.826	0.000000	0.000
Manes.05G133326.1.v8.1_41	417	210.209	0.000000	0.000
Manes.01G020100.1.v8.1	2835	2624.728	8.882757	156.647
Manes.01G020100.4.v8.1	2840	2629.728	0.759565	13.420
Manes.01G020100.2.v8.1	2915	2704.728	0.271412	4.932
Manes.01G020100.6.v8.1	2920	2709.728	0.000000	0.000
Manes.01G020200.1.v8.1	192	33.559	66.525941	15.000
Manes.01G020300.2.v8.1	1272	1061.728	0.280366	2.000
Manes.01G020350.1.v8.1	144	15.091	19.725428	2.000
Manes.01G020400.2.v8.1	3917	3706.728	14.847939	369.784
Manes.01G020400.3.v8.1	3711	3500.728	0.000000	0.000
Manes.01G020500.3.v8.1	3573	3362.728	5.786259	130.732
Manes.01G020500.4.v8.1	3375	3164.728	4.368707	92.892
Manes.01G020500.5.v8.1	1068	857.728	24.929175	143.664
Manes.01G020600.1.v8.1	3372	3161.728	13.510345	287.000
Manes.01G020700.4.v8.1	2386	2175.728	0.000000	0.000
Manes.01G020700.5.v8.1	2225	2014.728	0.738742	10.000
Manes.01G020700.6.v8.1	2378	2167.728	0.000000	0.000
Manes.01G020800.1.v8.1	3011	2800.728	19.620434	369.207
Manes.01G020800.2.v8.1	3062	2851.728	0.695395	13.324
Manes.01G021100.1.v8.1	744	533.794	0.000000	0.000
Manes.01G021200.1.v8.1	2950	2739.728	12.688135	233.559
Manes.01G021200.2.v8.1	3102	2891.728	0.228589	4.441
Manes.01G021300.1.v8.1	762	551.784	3.236838	12.000
Manes.01G021400.1.v8.1	747	536.793	65.435658	236.000
Manes.01G021500.1.v8.1	1186	975.728	25.385232	166.418
Manes.01G021500.2.v8.1	1358	1147.728	2.928389	22.582
Manes.01G021600.1.v8.1	1167	956.728	8.245110	53.000
Manes.01G021700.1.v8.1	1805	1594.728	12.039603	129.000
Manes.01G021800.1.v8.1	3170	2959.728	7.744225	154.000
Manes.01G021800.2.v8.1	2976	2765.728	0.000000	0.000
Manes.01G021900.1.v8.1	3627	3416.728	0.522733	12.000
Manes.01G022000.1.v8.1	1595	1384.728	3.546978	33.000
Manes.01G022100.1.v8.1	1439	1228.728	50.269136	415.000
Manes.01G022150.1.v8.1	840	629.757	0.000000	0.000
Manes.01G022300.6.v8.1	4807	4596.728	19.080947	589.304
Manes.01G022300.3.v8.1	4918	4707.728	3.039243	96.132
Manes.01G022300.4.v8.1	4356	4145.728	25.935961	722.427
Manes.01G022300.5.v8.1	4761	4550.728	0.868408	26.552
Manes.01G022400.1.v8.1	1483	1272.728	0.350828	3.000
Manes.01G022500.1.v8.1	1061	850.728	0.174952	1.000
Manes.01G022600.4.v8.1	2395	2184.728	24.661544	362.000
Manes.01G022600.5.v8.1	2263	2052.728	0.000000	0.000
Manes.01G022750.1.v8.1	2627	2416.728	20.877620	339.000
Manes.01G022900.1.v8.1	1384	1173.728	46.537499	366.996
Manes.01G023000.1.v8.1	1238	1027.728	0.000000	0.000
Manes.01G023100.1.v8.1	1032	821.728	0.000000	0.000
Manes.01G023200.1.v8.1	2457	2246.728	4.317143	65.169
Manes.01G023300.1.v8.1	1892	1681.728	7.065250	79.831
Manes.01G023400.1.v8.1	1879	1668.728	0.981704	11.007
Manes.01G023500.1.v8.1	1381	1170.728	0.381394	3.000
Manes.01G023600.1.v8.1	1475	1264.728	1.882920	16.000
Manes.01G023700.1.v8.1	763	552.783	33.925366	126.000
Manes.01G023900.1.v8.1	2015	1804.728	30.595016	370.982
Manes.01G023900.2.v8.1	2347	2136.728	10.041090	144.152
Manes.01G024000.1.v8.1	1715	1504.728	8.704298	88.000
Manes.01G024100.1.v8.1	2114	1903.728	1.094726	14.002
Manes.01G024200.1.v8.1	1245	1034.728	0.287682	2.000
Manes.01G024300.1.v8.1	3456	3245.728	34.254492	747.000
Manes.01G024400.1.v8.1	1502	1291.728	18.372022	159.448
Manes.01G024400.2.v8.1	1496	1285.728	5.650834	48.815
Manes.01G024500.1.v8.1	1126	915.728	0.162533	1.000
Manes.01G024600.1.v8.1	3878	3667.728	2.150739	53.000
Manes.01G024600.3.v8.1	3926	3715.728	0.000000	0.000
Manes.01G024600.2.v8.1	3178	2967.728	0.000000	0.000
Manes.01G024700.1.v8.1	2268	2057.728	4.846139	67.000
Manes.01G024800.1.v8.1	333	133.074	0.000000	0.000
Manes.01G024932.1.v8.1	231	55.036	0.000000	0.000
Manes.01G025000.6.v8.1	3651	3440.728	4.172165	96.450
Manes.01G025000.3.v8.1	2768	2557.728	17.547444	301.550
Manes.01G025000.8.v8.1	2779	2568.728	0.000000	0.000
Manes.01G025000.7.v8.1	3148	2937.728	0.000000	0.000
Manes.01G025100.1.v8.1	2604	2393.728	0.742864	11.947
Manes.01G025100.2.v8.1	2601	2390.728	3.614101	58.053
Manes.01G025200.1.v8.1	1753	1542.728	4.148472	43.000
Manes.01G025300.1.v8.1	1863	1652.728	2.071264	23.000
Manes.01G025400.2.v8.1	1540	1329.728	0.000000	0.000
Manes.01G025400.1.v8.1	1675	1464.728	28.146984	277.000
Manes.01G025500.1.v8.1	1413	1202.728	0.247498	2.000
Manes.01G025500.2.v8.1	1416	1205.728	0.000000	0.000
Manes.01G025600.2.v8.1	1201	990.728	0.000000	0.000
Manes.01G025600.3.v8.1	850	639.755	0.000000	0.000
Manes.01G025700.1.v8.1	1705	1494.728	0.099574	1.000
Manes.01G025900.1.v8.1	2951	2740.728	3.312630	61.000
Manes.01G026000.5.v8.1	4566	4355.728	1.503491	44.000
Manes.01G026000.6.v8.1	3715	3504.728	0.000000	0.000
Manes.01G026100.2.v8.1	1158	937.728	0.158720	1.000
Manes.06G158050.1.v8.1	1555	1344.728	0.000000	0.000
Manes.01G026200.2.v8.1	4505	4294.728	0.000000	0.000
Manes.01G026200.3.v8.1	4328	4117.728	0.000000	0.000
Manes.01G026200.5.v8.1	4511	4300.728	0.000000	0.000
Manes.01G026200.6.v8.1	5015	4804.728	0.000000	0.000
Manes.01G026200.8.v8.1	5041	4830.728	0.000000	0.000
Manes.01G026200.4.v8.1	4354	4143.728	0.000000	0.000
Manes.01G026200.7.v8.1	3733	3522.728	0.000000	0.000
Manes.01G026200.9.v8.1	3727	3516.728	0.338579	8.000
Manes.01G026300.1.v8.1	1396	1185.728	18.577434	148.000
Manes.01G026400.1.v8.1	1336	1125.728	0.000000	0.000
Manes.01G026500.2.v8.1	998	787.728	12.092408	64.000
Manes.01G026600.1.v8.1	1172	961.728	11.297431	73.000
Manes.01G026700.1.v8.1	2738	2527.728	5.593741	95.000
Manes.01G026800.2.v8.1	2697	2486.728	11.399563	190.462
Manes.01G026800.1.v8.1	2193	1982.728	40.951635	545.538
Manes.01G026850.1.v8.1	1337	1126.728	1.849345	14.000
Manes.01G026900.1.v8.1	1224	1013.728	34.796535	237.000
Manes.01G027000.1.v8.1	3206	2995.728	5.904158	118.837
Manes.01G027000.2.v8.1	3299	3088.728	0.248794	5.163
Manes.01G027100.1.v8.1	2064	1853.728	29.436909	366.631
Manes.01G027100.3.v8.1	2088	1877.728	0.000000	0.000
Manes.01G027200.1.v8.1	1852	1641.728	0.543950	6.000
Manes.01G027300.2.v8.1	2028	1817.728	0.081880	1.000
Manes.01G027350.1.v8.1	473	264.329	0.000000	0.000
Manes.01G027400.5.v8.1	2049	1838.728	1.573723	19.442
Manes.01G027400.11.v8.1	2162	1951.728	6.144996	80.581
Manes.01G027400.12.v8.1	2020	1809.728	12.516552	152.191
Manes.01G027400.8.v8.1	2080	1869.728	3.458658	43.449
Manes.01G027400.7.v8.1	2178	1967.728	1.705178	22.544
Manes.01G027400.14.v8.1	1904	1693.728	0.000000	0.000
Manes.01G027400.13.v8.1	2132	1921.728	0.000000	0.000
Manes.01G027400.15.v8.1	1825	1614.728	9.935825	107.794
Manes.01G027400.6.v8.1	1966	1755.728	0.000000	0.000
Manes.01G027500.1.v8.1	2010	1799.728	2.563680	31.000
Manes.01G027600.1.v8.1	2880	2669.728	5.128967	92.000
Manes.01G027700.2.v8.1	3193	2982.728	6.176073	123.770
Manes.01G027700.3.v8.1	2045	1834.728	0.000000	0.000
Manes.01G027700.6.v8.1	2071	1860.728	0.978220	12.230
Manes.01G027800.1.v8.1	1979	1768.728	11.342038	134.785
Manes.01G027800.2.v8.1	1948	1737.728	11.152872	130.215
Manes.01G027900.2.v8.1	1823	1612.728	11.536072	125.000
Manes.01G028000.1.v8.1	2069	1858.728	53.866277	672.704
Manes.01G028100.1.v8.1	1742	1531.728	10.328710	106.296
Manes.01G028200.1.v8.1	2029	1818.728	0.000000	0.000
Manes.01G028200.18.v8.1	2980	2769.728	0.910467	16.943
Manes.01G028200.19.v8.1	2155	1944.728	2.137050	27.923
Manes.01G028200.2.v8.1	2008	1797.728	5.325691	64.327
Manes.01G028200.20.v8.1	1997	1786.728	7.970014	95.677
Manes.01G028200.3.v8.1	2018	1807.728	3.092431	37.560
Manes.01G028200.9.v8.1	2166	1955.728	0.000000	0.000
Manes.01G028200.17.v8.1	2802	2591.728	11.275228	196.339
Manes.01G028300.1.v8.1	2619	2408.728	31.556053	510.695
Manes.01G028400.4.v8.1	2126	1915.728	14.187079	182.607
Manes.01G028400.3.v8.1	3061	2850.728	11.013603	210.948
Manes.01G028500.1.v8.1	1125	914.728	6.671154	41.000
Manes.01G028600.1.v8.1	1462	1251.728	0.000000	0.000
Manes.01G028600.3.v8.1	1365	1154.728	1.031144	8.000
Manes.01G028700.4.v8.1	3217	3006.728	6.880654	139.000
Manes.01G028800.1.v8.1	1895	1684.728	0.000000	0.000
Manes.01G028800.6.v8.1	1452	1241.728	24.898121	207.723
Manes.01G028800.10.v8.1	1629	1418.728	0.000000	0.000
Manes.01G028800.2.v8.1	1416	1205.728	19.235010	155.823
Manes.01G028800.3.v8.1	1545	1334.728	0.000000	0.000
Manes.01G028800.4.v8.1	1518	1307.728	7.663427	67.334
Manes.01G028800.5.v8.1	1515	1304.728	0.000000	0.000
Manes.01G028800.8.v8.1	1299	1088.728	0.000000	0.000
Manes.01G028800.9.v8.1	1632	1421.728	0.326661	3.120
Manes.01G028900.1.v8.1	3021	2810.728	22.663867	428.000
Manes.01G029001.1.v8.1	717	506.808	1.174696	4.000
Manes.01G029100.1.v8.1	2835	2624.728	33.202442	585.525
Manes.01G029200.1.v8.1	2843	2632.728	0.113066	2.000
Manes.01G029300.4.v8.1	3567	3356.728	3.344597	75.431
Manes.01G029300.3.v8.1	1742	1531.728	11.035361	113.569
Manes.01G029400.2.v8.1	2902	2691.728	29.637576	536.000
Manes.01G029500.1.v8.1	1167	956.728	7.000566	45.000
Manes.01G029600.1.v8.1	1578	1367.728	0.000000	0.000
Manes.01G029700.1.v8.1	1608	1397.728	1.810237	17.000
Manes.01G029800.1.v8.1	1761	1550.728	10.269687	107.000
Manes.01G029900.1.v8.1	2131	1920.728	0.569658	7.351
Manes.01G029900.2.v8.1	2137	1926.728	0.000000	0.000
Manes.01G029900.3.v8.1	2123	1912.728	0.000000	0.000
Manes.01G029900.4.v8.1	2117	1906.728	0.228142	2.923
Manes.01G029900.5.v8.1	2131	1920.728	0.000000	0.000
Manes.01G029900.6.v8.1	2125	1914.728	0.000000	0.000
Manes.01G029900.7.v8.1	1674	1463.728	0.000000	0.000
Manes.01G029900.8.v8.1	1668	1457.728	1.911941	18.726
Manes.01G029950.1.v8.1	759	548.786	0.271210	1.000
Manes.12G086500.1.v8.1	1055	844.728	0.000000	0.000
Manes.01G030000.1.v8.1	418	211.162	0.000000	0.000
Manes.01G030100.1.v8.1	953	742.733	896.150584	4472.032
Manes.01G030200.10.v8.1	3447	3236.728	0.000000	0.000
Manes.01G030200.11.v8.1	2761	2550.728	2.385507	40.882
Manes.01G030200.12.v8.1	3347	3136.728	8.637097	182.027
Manes.01G030200.13.v8.1	3233	3022.728	0.000000	0.000
Manes.01G030200.14.v8.1	3249	3038.728	2.076290	42.391
Manes.01G030200.15.v8.1	2936	2725.728	1.106876	20.271
Manes.01G030200.16.v8.1	2683	2472.728	0.000000	0.000
Manes.01G030200.17.v8.1	3269	3058.728	0.000000	0.000
Manes.01G030200.18.v8.1	2810	2599.728	0.000000	0.000
Manes.01G030200.19.v8.1	3282	3071.728	0.000000	0.000
Manes.01G030200.20.v8.1	2985	2774.728	0.000000	0.000
Manes.01G030200.21.v8.1	3298	3087.728	0.000000	0.000
Manes.01G030200.22.v8.1	3396	3185.728	5.264278	112.678
Manes.01G030200.23.v8.1	3496	3285.728	0.000000	0.000
Manes.01G030200.24.v8.1	3318	3107.728	0.000000	0.000
Manes.01G030200.25.v8.1	2732	2521.728	0.000000	0.000
Manes.01G030400.10.v8.1	2136	1925.728	18.621259	240.932
Manes.01G030400.11.v8.1	2128	1917.728	6.780448	87.365
Manes.01G030400.12.v8.1	2066	1855.728	0.000000	0.000
Manes.01G030400.5.v8.1	2074	1863.728	18.045966	225.971
Manes.01G030400.7.v8.1	2028	1817.728	0.000000	0.000
Manes.01G030400.8.v8.1	2090	1879.728	1.641517	20.732
Manes.01G030500.1.v8.1	2907	2696.728	1.931701	35.000
Manes.01G030600.1.v8.1	2133	1922.728	2.554496	33.000
Manes.01G030700.1.v8.1	4144	3933.728	10.253544	271.000
Manes.01G030800.1.v8.1	1244	1033.728	0.000000	0.000
Manes.01G030900.3.v8.1	2160	1949.728	3.129817	41.000
Manes.01G031200.4.v8.1	1451	1240.728	0.000000	0.000
Manes.01G031200.1.v8.1	1492	1281.728	11.567942	99.619
Manes.01G031200.3.v8.1	1509	1298.728	1.075060	9.381
Manes.01G031300.1.v8.1	1769	1558.728	0.000000	0.000
Manes.01G031300.3.v8.1	1679	1468.728	0.554418	5.471
Manes.01G031400.1.v8.1	1628	1417.728	16.852739	160.529
Manes.01G031600.1.v8.1	3306	3095.728	6.298216	131.000
Manes.01G031700.6.v8.1	2629	2418.728	0.000000	0.000
Manes.01G031700.7.v8.1	2620	2409.728	0.370589	6.000
Manes.01G031700.5.v8.1	2682	2471.728	0.000000	0.000
Manes.01G031700.9.v8.1	2673	2462.728	0.000000	0.000
Manes.01G031800.5.v8.1	3067	2856.728	6.828249	131.060
Manes.01G031800.3.v8.1	3149	2938.728	9.202746	181.705
Manes.01G031800.6.v8.1	2971	2760.728	0.000000	0.000
Manes.01G031800.9.v8.1	3067	2856.728	0.278741	5.350
Manes.01G031800.8.v8.1	2791	2580.728	3.744205	64.922
Manes.01G031900.2.v8.1	1994	1783.728	17.272324	207.000
Manes.01G032000.2.v8.1	2984	2773.728	0.000000	0.000
Manes.01G032000.3.v8.1	2244	2033.728	4.537409	62.000
Manes.01G032100.1.v8.1	1122	911.728	6.724564	41.193
Manes.01G032100.6.v8.1	456	247.763	5.277168	8.785
Manes.01G032300.1.v8.1	3712	3501.728	4.250369	100.000
Manes.01G032300.2.v8.1	3706	3495.728	0.000000	0.000
Manes.01G032400.18.v8.1	4796	4585.728	0.046354	1.428
Manes.01G032400.25.v8.1	2986	2775.728	0.000000	0.000
Manes.01G032400.28.v8.1	2716	2505.728	0.000000	0.000
Manes.01G032400.31.v8.1	2933	2722.728	0.000000	0.000
Manes.01G032400.33.v8.1	2922	2711.728	0.000000	0.000
Manes.01G032400.36.v8.1	2663	2452.728	0.000000	0.000
Manes.01G032400.10.v8.1	5255	5044.728	0.000000	0.000
Manes.01G032400.13.v8.1	5097	4886.728	0.000000	0.000
Manes.01G032400.15.v8.1	5896	5685.728	0.563078	21.510
Manes.01G032400.26.v8.1	4556	4345.728	0.000000	0.000
Manes.01G032400.29.v8.1	4286	4075.728	0.000000	0.000
Manes.01G032400.34.v8.1	4492	4281.728	0.000000	0.000
Manes.01G032400.16.v8.1	4502	4291.728	0.000000	0.000
Manes.01G032400.27.v8.1	3285	3074.728	0.000000	0.000
Manes.01G032400.30.v8.1	3015	2804.728	0.000000	0.000
Manes.01G032400.32.v8.1	3232	3021.728	0.000000	0.000
Manes.01G032400.35.v8.1	3221	3010.728	0.000000	0.000
Manes.01G032400.37.v8.1	2962	2751.728	0.000000	0.000
Manes.01G032400.2.v8.1	2785	2574.728	2.015901	34.873
Manes.01G032400.4.v8.1	2991	2780.728	0.000000	0.000
Manes.01G032400.3.v8.1	2999	2788.728	3.532520	66.188
Manes.01G032500.1.v8.1	2020	1809.728	32.239020	392.000
Manes.01G032600.1.v8.1	5166	4955.728	3.941879	131.251
Manes.01G032701.1.v8.1	1161	950.728	0.469650	3.000
Manes.01G049585.1.v8.1	598	388.021	0.000000	0.000
Manes.01G032800.1.v8.1	5207	4996.728	11.562698	388.182
Manes.01G032800.2.v8.1	5041	4830.728	0.202327	6.567
Manes.01G032900.1.v8.1	1647	1436.728	0.000000	0.000
Manes.01G032900.2.v8.1	1641	1430.728	0.000000	0.000
Manes.01G032900.4.v8.1	1560	1349.728	6.677832	60.558
Manes.01G032900.5.v8.1	1554	1343.728	1.710397	15.442
Manes.01G033000.1.v8.1	1988	1777.728	0.084101	1.005
Manes.01G033100.2.v8.1	1952	1741.728	0.705793	8.259
Manes.01G033100.1.v8.1	1874	1663.728	20.641548	230.736
Manes.01G033200.8.v8.1	2472	2261.728	0.000000	0.000
Manes.01G033200.9.v8.1	2434	2223.728	0.000000	0.000
Manes.01G033200.1.v8.1	2577	2366.728	2.648040	42.108
Manes.01G033200.10.v8.1	2472	2261.728	1.859706	28.260
Manes.01G033200.11.v8.1	2234	2023.728	0.000000	0.000
Manes.01G033200.12.v8.1	2272	2061.728	0.000000	0.000
Manes.01G033300.1.v8.1	3459	3248.728	14.641898	319.596
Manes.01G033300.2.v8.1	3527	3316.728	0.450343	10.036
Manes.01G033400.1.v8.1	1188	977.728	2.587855	17.000
Manes.01G033500.1.v8.1	2846	2635.728	0.000000	0.000
Manes.01G033500.12.v8.1	2728	2517.728	0.059115	1.000
Manes.01G033500.13.v8.1	3138	2927.728	0.000000	0.000
Manes.01G033500.14.v8.1	3356	3145.728	0.000000	0.000
Manes.01G033500.5.v8.1	3133	2922.728	0.000000	0.000
Manes.01G033500.8.v8.1	3390	3179.728	0.000000	0.000
Manes.01G033600.1.v8.1	1134	923.728	14.017941	87.000
Manes.01G033700.1.v8.1	2906	2695.728	2.391657	43.318
Manes.01G033700.2.v8.1	2768	2557.728	1.145327	19.682
Manes.01G033800.1.v8.1	570	360.139	42.153984	102.000
Manes.12G093950.1.v8.1	775	564.779	0.263530	1.000
Manes.10G106150.1.v8.1_14	1209	998.728	0.000000	0.000
Manes.01G033900.3.v8.1	1395	1184.728	0.000000	0.000
Manes.05G133326.1.v8.1	237	58.889	0.000000	0.000
Manes.01G034000.1.v8.1	3487	3276.728	5.356357	117.924
Manes.01G034100.1.v8.1	2137	1926.728	0.231745	3.000
Manes.01G034200.1.v8.1	4992	4781.728	12.931459	415.454
Manes.01G034200.2.v8.1	4899	4688.728	2.090172	65.846
Manes.01G034250.1.v8.1	1104	893.728	0.000000	0.000
Manes.01G034300.3.v8.1	3933	3722.728	3.941339	98.582
Manes.01G034300.2.v8.1	2314	2103.728	14.391617	203.418
Manes.01G034400.1.v8.1	2489	2278.728	4.740906	72.585
Manes.01G034400.2.v8.1	3964	3753.728	1.087096	27.417
Manes.01G034400.3.v8.1	2004	1793.728	0.000000	0.000
Manes.01G034400.4.v8.1	1917	1706.728	0.000000	0.000
Manes.01G034500.1.v8.1	1523	1312.728	3.806856	33.576
Manes.01G034500.2.v8.1	1233	1022.728	3.699888	25.424
Manes.01G034600.1.v8.1	2294	2083.728	4.124632	57.745
Manes.01G034600.2.v8.1	2462	2251.728	2.396385	36.255
Manes.01G034600.3.v8.1	2207	1996.728	0.000000	0.000
Manes.01G034600.4.v8.1	2375	2164.728	0.000000	0.000
Manes.01G034700.7.v8.1	1605	1394.728	10.921388	102.343
Manes.01G034700.8.v8.1	1695	1484.728	0.968061	9.657
Manes.01G034700.9.v8.1	1782	1571.728	0.000000	0.000
Manes.01G034800.1.v8.1	2246	2035.728	0.950457	13.000
Manes.01G034900.1.v8.1	872	661.748	0.000000	0.000
Manes.01G035000.1.v8.1	2390	2179.728	0.187219	2.742
Manes.01G035000.2.v8.1	2591	2380.728	0.141173	2.258
Manes.01G035100.4.v8.1	3920	3709.728	0.252560	6.295
Manes.01G035100.7.v8.1	5225	5014.728	0.000000	0.000
Manes.01G035100.9.v8.1	5210	4999.728	0.000000	0.000
Manes.01G035100.10.v8.1	2831	2620.728	13.159476	231.714
Manes.01G035100.2.v8.1	1065	854.728	26.944946	154.738
Manes.01G035100.8.v8.1	1080	869.728	0.000000	0.000
Manes.01G035100.5.v8.1	987	776.729	38.804873	202.510
Manes.01G035100.6.v8.1	972	761.731	16.560168	84.753
Manes.01G036200.10.v8.1	2166	1955.728	8.669075	113.913
Manes.01G036200.11.v8.1	2169	1958.728	0.000000	0.000
Manes.01G036200.9.v8.1	2529	2318.728	0.000000	0.000
Manes.01G036200.12.v8.1	1998	1787.728	12.147605	145.909
Manes.01G036200.13.v8.1	2222	2011.728	0.000000	0.000
Manes.01G036200.14.v8.1	1826	1615.728	24.226622	262.998
Manes.01G036200.15.v8.1	1896	1685.728	0.000000	0.000
Manes.01G036300.7.v8.1	3163	2952.728	1.990092	39.481
Manes.01G036300.8.v8.1	3083	2872.728	0.986509	19.041
Manes.01G036300.5.v8.1	3667	3456.728	0.736819	17.113
Manes.01G036300.4.v8.1	2742	2531.728	14.483449	246.366
Manes.01G037766.1.v8.1	867	656.750	0.000000	0.000
Manes.01G039232.1.v8.1	199	36.933	0.000000	0.000
Manes.01G040700.4.v8.1	2607	2396.728	3.415490	55.000
Manes.01G040712.1.v8.1	1921	1710.728	13.833282	159.000
Manes.01G040500.1.v8.1	1809	1598.728	141.060675	1515.205
Manes.01G040400.1.v8.1	4022	3811.728	22.103715	566.080
Manes.01G040300.1.v8.1	642	431.904	2.092487	6.072
Manes.01G040200.1.v8.1	5418	5207.728	8.516811	298.000
Manes.01G040100.1.v8.1	1575	1364.728	31.437630	288.262
Manes.01G040000.5.v8.1	1872	1661.728	1.343508	15.000
Manes.01G040000.3.v8.1	2480	2269.728	0.000000	0.000
Manes.01G040000.6.v8.1	1658	1447.728	0.000000	0.000
Manes.01G039700.1.v8.1	1610	1399.728	5.680168	53.419
Manes.01G039700.2.v8.1	1169	958.728	22.134786	142.581
Manes.01G039600.1.v8.1	252	68.911	30.237882	14.000
Manes.01G039500.1.v8.1	3891	3680.728	8.329953	206.000
Manes.01G039400.3.v8.1	741	530.795	0.000000	0.000
Manes.01G039300.1.v8.1	1741	1530.728	0.194465	2.000
Manes.01G039200.1.v8.1	1894	1683.728	18.386559	208.000
Manes.01G039200.2.v8.1	1966	1755.728	0.000000	0.000
Manes.01G039212.1.v8.1	363	159.786	0.000000	0.000
Manes.01G036500.2.v8.1	1842	1631.728	3.604163	39.513
Manes.01G036500.9.v8.1	2322	2111.728	0.000000	0.000
Manes.01G036500.7.v8.1	1892	1681.728	0.662590	7.487
Manes.01G036600.1.v8.1	1225	1014.728	16.634420	113.409
Manes.01G036600.3.v8.1	1662	1451.728	14.311353	139.591
Manes.01G036600.2.v8.1	959	748.733	0.000000	0.000
Manes.01G036700.1.v8.1	2764	2553.728	4.312868	74.000
Manes.01G036800.1.v8.1	644	433.900	0.000000	0.000
Manes.01G036800.11.v8.1	777	566.779	0.000000	0.000
Manes.01G036800.10.v8.1	1098	887.728	1.197459	7.142
Manes.01G036800.8.v8.1	763	552.783	2.229718	8.281
Manes.01G036800.9.v8.1	899	688.742	0.000000	0.000
Manes.01G036800.7.v8.1	1180	969.728	4.338215	28.265
Manes.01G036900.3.v8.1	696	485.826	60.754202	198.311
Manes.01G037000.1.v8.1	4337	4126.728	1.911521	53.000
Manes.01G037100.3.v8.1	3632	3421.728	5.915650	136.000
Manes.01G037200.2.v8.1	7752	7541.728	11.061278	560.489
Manes.01G037200.1.v8.1	7888	7677.728	0.946680	48.835
Manes.01G037300.1.v8.1	1324	1113.728	9.755574	73.000
Manes.01G037400.3.v8.1	2244	2033.728	76.770025	1049.000
Manes.01G037500.1.v8.1	1438	1227.728	378.818584	3124.815
Manes.01G038033.3.v8.1	1075	864.728	0.000000	0.000
Manes.01G038033.1.v8.1	938	727.735	0.000000	0.000
Manes.01G038033.7.v8.1	818	607.763	0.489784	2.000
Manes.01G037600.5.v8.1	1708	1497.728	46.295509	465.868
Manes.01G037600.2.v8.1	1629	1418.728	5.993638	57.132
Manes.01G037700.1.v8.1	3411	3200.728	10.295874	221.413
Manes.01G037700.2.v8.1	3414	3203.728	2.492087	53.643
Manes.01G037700.3.v8.1	2446	2235.728	7.096295	106.596
Manes.01G037900.1.v8.1	1455	1244.728	1.793601	15.000
Manes.01G038000.1.v8.1	2452	2241.728	12.150027	183.000
Manes.01G038100.1.v8.1	3098	2887.728	12.679084	246.000
Manes.01G038200.1.v8.1	1318	1107.728	23.782046	177.000
Manes.01G038300.1.v8.1	2387	2176.728	13.470109	197.000
Manes.01G038400.1.v8.1	1957	1746.728	1.618965	19.000
Manes.01G038400.2.v8.1	1858	1647.728	0.000000	0.000
Manes.01G038700.4.v8.1	1758	1547.728	44.642270	464.229
Manes.01G038700.2.v8.1	1219	1008.728	21.961156	148.840
Manes.01G038900.1.v8.1	720	509.805	6.422843	22.000
Manes.01G039000.1.v8.1	990	779.728	0.000000	0.000
Manes.01G039036.1.v8.1	2746	2535.728	0.076437	1.302
Manes.01G039204.1.v8.1	763	552.783	0.000000	0.000
Manes.01G039120.1.v8.1	2370	2159.728	0.999579	14.505
Manes.01G039060.1.v8.1	3003	2792.728	0.186262	3.495
Manes.01G039252.1.v8.1	2007	1796.728	1.445552	17.450
Manes.01G039240.1.v8.1	2783	2572.728	0.141045	2.438
Manes.01G039048.1.v8.1	385	180.039	0.000000	0.000
Manes.01G039024.1.v8.1	1655	1444.728	0.000000	0.000
Manes.01G036422.1.v8.1	2760	2549.728	3.700577	63.395
Manes.01G039216.1.v8.1	2300	2089.728	0.401329	5.635
Manes.01G039132.1.v8.1	2665	2454.728	0.198267	3.270
Manes.01G039180.1.v8.1	2887	2676.728	1.790580	32.202
Manes.01G039156.1.v8.1	3328	3117.728	1.429407	29.942
Manes.01G039156.2.v8.1	3314	3103.728	0.000000	0.000
Manes.01G041100.1.v8.1	3067	2856.728	0.331627	6.365
Manes.01G041151.1.v8.1	99	11.709	12.710958	1.000
Manes.01G041200.1.v8.1	733	522.798	2.277537	8.000
Manes.01G041300.1.v8.1	4141	3930.728	0.628352	16.595
Manes.01G041300.2.v8.1	4135	3924.728	3.044237	80.275
Manes.01G041300.3.v8.1	2873	2662.728	14.597519	261.154
Manes.01G041300.4.v8.1	2867	2656.728	27.673770	493.977
Manes.01G041400.1.v8.1	1016	805.728	2.955566	16.000
Manes.01G041500.1.v8.1	219	47.785	56.064878	18.000
Manes.01G041700.1.v8.1	4216	4005.728	0.148624	4.000
Manes.01G041800.1.v8.1	2055	1844.728	0.726138	9.000
Manes.01G041900.7.v8.1	2459	2248.728	1.191364	18.000
Manes.01G041900.2.v8.1	1979	1768.728	0.000000	0.000
Manes.01G041900.6.v8.1	2288	2077.728	0.000000	0.000
Manes.01G041900.8.v8.1	1988	1777.728	0.000000	0.000
Manes.01G042100.3.v8.1	1257	1046.728	1.269992	8.932
Manes.01G042100.7.v8.1	1348	1137.728	1.871618	14.307
Manes.01G042100.8.v8.1	1345	1134.728	0.000000	0.000
Manes.01G042100.9.v8.1	1248	1037.728	0.000000	0.000
Manes.01G042100.2.v8.1	1241	1030.728	1.842757	12.762
Manes.01G042100.4.v8.1	1146	935.728	0.000000	0.000
Manes.01G042100.10.v8.1	318	120.182	0.000000	0.000
Manes.01G042200.1.v8.1	1088	877.728	0.169570	1.000
Manes.01G042300.1.v8.1	459	250.678	0.593735	1.000
Manes.01G042400.3.v8.1	2975	2764.728	21.830853	405.522
Manes.01G042400.4.v8.1	2967	2756.728	2.342700	43.391
Manes.01G042600.3.v8.1	2524	2313.728	30.859189	479.720
Manes.01G042600.4.v8.1	2515	2304.728	8.364311	129.521
Manes.01G042700.10.v8.1	6230	6019.728	0.247038	9.992
Manes.01G042700.12.v8.1	6396	6185.728	0.000000	0.000
Manes.01G042700.9.v8.1	6290	6079.728	1.777406	72.604
Manes.01G042700.11.v8.1	6132	5921.728	0.000000	0.000
Manes.01G042700.7.v8.1	6146	5935.728	1.665064	66.404
Manes.01G042800.1.v8.1	1912	1701.728	33.760295	386.000
Manes.01G042900.1.v8.1	228	53.200	50.358244	18.000
Manes.01G043000.1.v8.1	2551	2340.728	15.002466	235.942
Manes.01G043000.2.v8.1	1409	1198.728	33.950122	273.434
Manes.01G043100.1.v8.1	1663	1452.728	36.484991	356.114
Manes.01G043200.4.v8.1	3701	3490.728	166.872854	3913.746
Manes.01G043200.6.v8.1	3909	3698.728	0.000000	0.000
Manes.01G043200.7.v8.1	3906	3695.728	7.548845	187.444
Manes.01G043200.8.v8.1	3704	3493.728	30.648179	719.424
Manes.01G043300.4.v8.1	1497	1286.728	15.256091	131.893
Manes.01G043300.2.v8.1	1962	1751.728	0.000000	0.000
Manes.01G043300.5.v8.1	1143	932.728	1.136051	7.119
Manes.01G043300.6.v8.1	1057	846.728	5.622767	31.988
Manes.01G043400.4.v8.1	882	671.745	56.056357	253.000
Manes.01G043450.1.v8.1	776	565.779	0.000000	0.000
Manes.01G043500.1.v8.1	2364	2153.728	7.187065	104.000
Manes.01G043600.1.v8.1	1871	1660.728	26.158328	291.877
Manes.01G043650.1.v8.1	795	584.768	2.545222	10.000
Manes.01G043700.1.v8.1	1428	1217.728	14.074538	115.153
Manes.01G043800.1.v8.1	1408	1197.728	0.124266	1.000
Manes.01G043900.1.v8.1	1084	873.728	119.462216	701.290
Manes.01G043951.1.v8.1	345	143.611	0.000000	0.000
Manes.01G044000.1.v8.1	1303	1092.728	0.000000	0.000
Manes.01G044100.5.v8.1	3794	3583.728	7.979598	192.135
Manes.01G044100.7.v8.1	3770	3559.728	10.982263	262.663
Manes.01G044100.10.v8.1	3749	3538.728	0.000000	0.000
Manes.01G044100.6.v8.1	3759	3548.728	11.374392	271.201
Manes.01G044100.8.v8.1	3735	3524.728	0.000000	0.000
Manes.01G044100.9.v8.1	3773	3562.728	0.000000	0.000
Manes.01G044200.1.v8.1	923	712.736	0.417648	2.000
Manes.01G044300.1.v8.1	384	179.113	0.830966	1.000
Manes.01G044400.1.v8.1	1846	1635.728	0.272973	3.000
Manes.01G044600.3.v8.1	1979	1768.728	11.243049	133.609
Manes.01G044600.4.v8.1	2158	1947.728	33.805466	442.391
Manes.01G044700.1.v8.1	2791	2580.728	9.450425	163.864
Manes.01G044700.2.v8.1	2133	1922.728	11.621843	150.136
Manes.01G044850.1.v8.1	915	704.738	0.000000	0.000
Manes.01G044900.1.v8.1	1038	827.728	0.000000	0.000
Manes.01G045000.1.v8.1	2088	1877.728	25.919352	327.000
Manes.01G050300.3.v8.1	1492	1281.728	264.037194	2273.798
Manes.01G050400.1.v8.1	2084	1873.728	7.784462	98.000
Manes.01G050450.1.v8.1	1085	874.728	0.000000	0.000
Manes.01G050500.6.v8.1	3483	3272.728	0.000000	0.000
Manes.01G050500.7.v8.1	3463	3252.728	0.910736	19.904
Manes.01G050500.8.v8.1	3320	3109.728	0.000000	0.000
Manes.01G050500.3.v8.1	3275	3064.728	4.554537	93.784
Manes.01G050500.2.v8.1	3466	3255.728	4.686162	102.508
Manes.01G050600.10.v8.1	3009	2798.728	4.998920	94.000
Manes.01G050600.6.v8.1	3017	2806.728	0.000000	0.000
Manes.01G050600.18.v8.1	3120	2909.728	0.000000	0.000
Manes.01G050700.1.v8.1	681	470.843	4.109377	13.000
Manes.01G050800.1.v8.1	2470	2259.728	3.951884	60.000
Manes.01G050900.2.v8.1	1396	1185.728	0.000000	0.000
Manes.01G050900.3.v8.1	1381	1170.728	9.661992	76.000
Manes.01G051000.1.v8.1	3030	2819.728	35.310476	668.962
Manes.01G051301.1.v8.1	360	157.065	0.983208	1.038
Manes.01G051334.1.v8.1	168	23.273	0.000000	0.000
Manes.01G051367.1.v8.1	370	166.184	0.000000	0.000
Manes.01G051400.7.v8.1	3726	3515.728	7.281523	172.000
Manes.01G051500.1.v8.1	1507	1296.728	8.378824	73.000
Manes.01G051515.1.v8.1	1779	1568.728	0.000000	0.000
Manes.01G051530.1.v8.1	1204	993.728	1.498333	10.004
Manes.01G051545.2.v8.1	4015	3804.728	3.225325	82.450
Manes.01G051545.3.v8.1	4247	4036.728	0.347807	9.433
Manes.01G051545.1.v8.1	4827	4616.728	1.626027	50.437
Manes.01G051545.4.v8.1	3478	3267.728	6.817521	149.680
Manes.10G106150.1.v8.1_24	1230	1019.728	0.000000	0.000
Manes.01G051560.1.v8.1	540	330.334	0.000000	0.000
Manes.01G051575.1.v8.1	180	28.118	0.000000	0.000
Manes.10G049950.1.v8.1	1167	956.728	0.000000	0.000
Manes.01G048100.5.v8.1	3051	2840.728	7.469370	142.562
Manes.01G048100.6.v8.1	3038	2827.728	12.737043	241.990
Manes.01G048100.7.v8.1	3143	2932.728	1.037732	20.448
Manes.01G048300.1.v8.1	408	201.661	6.642476	9.000
Manes.01G048400.1.v8.1	1077	866.728	119.084427	693.472
Manes.01G048766.1.v8.1	2517	2306.728	0.000000	0.000
Manes.01G048766.4.v8.1	2586	2375.728	0.000000	0.000
Manes.17G035396.1.v8.1_24	409	202.610	0.000000	0.000
Manes.17G035396.1.v8.1_33	409	202.610	0.000000	0.000
Manes.01G048600.1.v8.1	2227	2016.728	21.560611	292.146
Manes.01G046700.5.v8.1	3020	2809.728	0.000000	0.000
Manes.01G046700.9.v8.1	2910	2699.728	2.977027	54.000
Manes.01G046700.8.v8.1	2766	2555.728	0.000000	0.000
Manes.01G046700.10.v8.1	2743	2532.728	0.000000	0.000
Manes.16G047151.1.v8.1	553	343.238	0.867249	2.000
Manes.01G046200.1.v8.1	3121	2910.728	0.357936	7.000
Manes.01G046100.1.v8.1	860	649.753	2.977859	13.000
Manes.01G046000.1.v8.1	2295	2084.728	0.000000	0.000
Manes.01G045900.1.v8.1	3518	3307.728	0.000000	0.000
Manes.01G045900.2.v8.1	3182	2971.728	4.858159	97.000
Manes.01G045700.2.v8.1	632	421.920	10.498317	29.761
Manes.01G045700.3.v8.1	1144	933.728	4.578025	28.720
Manes.10G036329.1.v8.1_6	511	301.657	0.000000	0.000
Manes.01G045650.9.v8.1	2384	2173.728	0.000000	0.000
Manes.01G045650.1.v8.1	2526	2315.728	0.000000	0.000
Manes.01G045650.2.v8.1	2551	2340.728	0.000000	0.000
Manes.01G045650.7.v8.1	2464	2253.728	0.528321	8.000
Manes.01G045650.11.v8.1	2685	2474.728	0.000000	0.000
Manes.01G045650.13.v8.1	2682	2471.728	0.000000	0.000
Manes.01G045650.8.v8.1	2664	2453.728	0.000000	0.000
Manes.01G045650.10.v8.1	2715	2504.728	0.000000	0.000
Manes.01G045650.12.v8.1	2712	2501.728	0.000000	0.000
Manes.01G045650.14.v8.1	2694	2483.728	0.000000	0.000
Manes.01G045650.6.v8.1	2697	2486.728	0.000000	0.000
Manes.01G045600.1.v8.1	2726	2515.728	10.074294	170.282
Manes.01G045600.2.v8.1	2597	2386.728	0.356562	5.718
Manes.01G045560.1.v8.1	562	352.184	184.569800	436.738
Manes.01G048000.1.v8.1	3695	3484.728	0.407860	9.549
Manes.01G048000.2.v8.1	3718	3507.728	0.000000	0.000
Manes.01G047900.1.v8.1	4394	4183.728	0.308150	8.662
Manes.01G047900.3.v8.1	4123	3912.728	16.576981	435.789
Manes.01G047800.1.v8.1	1044	833.728	8.747436	49.000
Manes.01G047820.1.v8.1	3275	3064.728	49.389891	1017.000
Manes.01G042501.1.v8.1	629	418.923	0.000000	0.000
Manes.01G048900.3.v8.1	2252	2041.728	0.000000	0.000
Manes.01G048900.2.v8.1	2235	2024.728	8.694255	118.274
Manes.01G048900.1.v8.1	1636	1425.728	63.280677	606.176
Manes.05G086326.1.v8.1	1137	926.728	1.121548	6.983
Manes.13G093532.1.v8.1	784	573.773	0.259448	1.000
Manes.01G049100.1.v8.1	2464	2253.728	17.830820	270.000
Manes.01G049200.1.v8.1	727	516.801	0.287996	1.000
Manes.16G048915.2.v8.1	1295	1084.728	25.158301	183.355
Manes.16G048915.3.v8.1	1315	1104.728	0.000000	0.000
Manes.01G049300.12.v8.1	1649	1438.728	0.358132	3.462
Manes.01G049300.5.v8.1	1630	1419.728	0.000000	0.000
Manes.01G049300.10.v8.1	1197	986.728	3.171549	21.026
Manes.01G049300.11.v8.1	2002	1791.728	1.341319	16.147
Manes.01G049300.4.v8.1	1358	1147.728	2.406749	18.559
Manes.01G049300.7.v8.1	1377	1166.728	0.000000	0.000
Manes.01G049300.8.v8.1	1205	994.728	0.000000	0.000
Manes.01G049300.9.v8.1	1219	1008.728	3.217383	21.806
Manes.01G049315.1.v8.1	1365	1154.728	2.577860	20.000
Manes.01G049330.2.v8.1	2450	2239.728	0.000000	0.000
Manes.01G049330.1.v8.1	2617	2406.728	0.000000	0.000
Manes.01G049330.3.v8.1	2197	1986.728	0.599323	8.000
Manes.01G049345.1.v8.1	201	37.955	19.606814	5.000
Manes.01G049360.1.v8.1	3263	3052.728	20.142989	413.145
Manes.01G049375.1.v8.1	1923	1712.728	11.121577	127.981
Manes.01G049375.2.v8.1	2014	1803.728	3.030847	36.730
Manes.01G049375.3.v8.1	1902	1691.728	10.406894	118.289
Manes.S095224.1.v8.1	1468	1257.728	0.828362	7.000
Manes.S095224.3.v8.1	894	683.743	0.000000	0.000
Manes.S095224.2.v8.1	753	542.789	0.000000	0.000
Manes.01G049390.1.v8.1_6	1447	1236.728	0.000000	0.000
Manes.01G049405.1.v8.1	510	300.670	0.000000	0.000
Manes.01G049420.1.v8.1	1431	1220.728	0.000000	0.000
Manes.01G049390.1.v8.1	1363	1152.728	0.000000	0.000
Manes.01G049390.1.v8.1_5	1435	1224.728	0.000000	0.000
Manes.01G049495.1.v8.1	267	79.672	0.000000	0.000
Manes.01G049510.1.v8.1	207	41.120	0.000000	0.000
Manes.01G049450.1.v8.1	391	185.638	0.000000	0.000
Manes.01G049525.1.v8.1	1143	932.728	0.159571	1.000
Manes.01G049435.1.v8.1	1236	1025.728	0.000000	0.000
Manes.S095215.1.v8.1	2608	2397.728	0.000000	0.000
Manes.04G060202.1.v8.1	1834	1623.728	0.091663	1.000
Manes.01G049601.1.v8.1	1352	1141.728	34.806287	267.000
Manes.01G049616.1.v8.1	2450	2239.728	16.015143	241.000
Manes.01G049631.1.v8.1	1736	1525.728	47.612792	488.081
Manes.01G048966.2.v8.1	1145	934.728	0.000000	0.000
Manes.01G048981.1.v8.1	879	668.747	0.000000	0.000
Manes.01G046800.2.v8.1	1352	1141.728	0.000000	0.000
Manes.01G047000.1.v8.1	1206	995.728	0.448425	3.000
Manes.01G047100.1.v8.1	730	519.800	1649.828546	5761.899
Manes.01G047200.1.v8.1	1835	1624.728	7.236949	79.000
Manes.01G047400.1.v8.1	1736	1525.728	10.242860	105.000
Manes.01G045500.8.v8.1	2123	1912.728	2.677264	34.406
Manes.01G045500.6.v8.1	2469	2258.728	1.646187	24.982
Manes.01G045500.10.v8.1	2378	2167.728	0.000000	0.000
Manes.01G045500.11.v8.1	2481	2270.728	0.000000	0.000
Manes.01G045500.9.v8.1	2508	2297.728	2.960758	45.708
Manes.01G045500.12.v8.1	1722	1511.728	0.000000	0.000
Manes.01G045515.1.v8.1	1486	1275.728	10.966773	94.000
Manes.01G045300.1.v8.1	928	717.736	10.575838	51.000
Manes.01G045150.1.v8.1	384	179.113	0.000000	0.000
Manes.09G076819.1.v8.1	384	179.113	0.000000	0.000
Manes.01G045165.1.v8.1	2213	2002.728	18.058986	243.000
Manes.01G045180.1.v8.1	347	145.381	0.000000	0.000
Manes.01G045195.1.v8.1	2475	2264.728	14.259509	216.976
Manes.01G045195.2.v8.1	2472	2261.728	4.460960	67.789
Manes.01G045195.3.v8.1	597	387.025	25.471676	66.235
Manes.01G045210.1.v8.1	1362	1151.728	64.176067	496.608
Manes.17G018312.1.v8.1	509	299.685	0.000000	0.000
Manes.01G049700.1.v8.1	2824	2613.728	23.973462	421.000
Manes.01G049800.8.v8.1	1038	827.728	14.205239	79.000
Manes.01G049815.1.v8.1	564	354.171	0.000000	0.000
Manes.01G049900.2.v8.1	920	709.738	2.454045	11.702
Manes.01G049900.3.v8.1	939	728.735	2.715915	13.298
Manes.01G049915.1.v8.1	390	184.699	0.805833	1.000
Manes.01G050200.18.v8.1	7236	7025.728	1.931328	91.167
Manes.01G050200.5.v8.1	4770	4559.728	0.000000	0.000
Manes.01G050200.7.v8.1	4765	4554.728	5.032616	154.009
Manes.01G050200.16.v8.1	4689	4478.728	0.000000	0.000
Manes.01G050200.17.v8.1	4684	4473.728	0.000000	0.000
Manes.01G050200.12.v8.1	5163	4952.728	0.000000	0.000
Manes.01G050200.13.v8.1	5158	4947.728	0.000000	0.000
Manes.01G050200.14.v8.1	5083	4872.728	0.000000	0.000
Manes.01G050200.15.v8.1	5088	4877.728	0.000000	0.000
Manes.01G050200.10.v8.1	4385	4174.728	0.000000	0.000
Manes.01G050200.11.v8.1	4390	4179.728	7.686014	215.844
Manes.01G052200.1.v8.1	555	345.227	14.578644	33.815
Manes.01G052200.3.v8.1	534	324.397	184.067433	401.185
Manes.01G052400.1.v8.1	2897	2686.728	10.580805	191.000
Manes.01G052500.1.v8.1	2591	2380.728	26.712107	427.276
Manes.01G052500.2.v8.1	2536	2325.728	17.325123	270.724
Manes.01G052600.2.v8.1	1576	1365.728	0.435918	4.000
Manes.01G052600.3.v8.1	1711	1500.728	0.000000	0.000
Manes.01G052600.4.v8.1	1585	1374.728	0.000000	0.000
Manes.01G052600.5.v8.1	1624	1413.728	0.000000	0.000
Manes.13G088960.1.v8.1	847	636.756	0.000000	0.000
Manes.01G056200.1.v8.1	1954	1743.728	3.499566	41.000
Manes.01G056204.1.v8.1	1650	1439.728	184.718924	1786.828
Manes.01G051600.1.v8.1	3016	2805.728	12.415839	234.052
Manes.01G051600.2.v8.1	2464	2253.728	8.978008	135.948
Manes.01G051700.1.v8.1	2352	2141.728	14.578925	209.788
Manes.01G051700.2.v8.1	2232	2021.728	0.678168	9.212
Manes.01G051800.1.v8.1	3042	2831.728	38.884322	739.805
Manes.01G051800.2.v8.1	3115	2904.728	1.004125	19.597
Manes.01G051800.4.v8.1	2948	2737.728	0.645973	11.882
Manes.01G051800.7.v8.1	3039	2828.728	5.195691	98.747
Manes.01G051900.1.v8.1	1853	1642.728	2.718095	30.000
Manes.01G052100.1.v8.1	2395	2184.728	15.464559	227.000
Manes.01G052104.1.v8.1	2760	2549.728	12.244634	209.764
Manes.01G052104.3.v8.1	3084	2873.728	3.353421	64.748
Manes.01G052104.2.v8.1	2726	2515.728	4.880209	82.488
Manes.01G052108.2.v8.1	2261	2050.728	23.733901	327.015
Manes.01G052108.1.v8.1	2759	2548.728	0.000000	0.000
Manes.01G052112.1.v8.1	1090	879.728	56.111326	331.658
Manes.01G052112.2.v8.1	330	130.463	14.080653	12.342
Manes.01G049500.10.v8.1	2932	2721.728	0.000000	0.000
Manes.01G049500.14.v8.1	2929	2718.728	0.000000	0.000
Manes.01G049500.21.v8.1	2812	2601.728	0.000000	0.000
Manes.01G049500.22.v8.1	3199	2988.728	1.880618	37.764
Manes.01G049500.24.v8.1	3319	3108.728	0.000000	0.000
Manes.01G049500.25.v8.1	3264	3053.728	0.000000	0.000
Manes.01G049500.26.v8.1	3316	3105.728	0.000000	0.000
Manes.01G049500.27.v8.1	3261	3050.728	0.000000	0.000
Manes.01G049500.31.v8.1	2911	2700.728	0.000000	0.000
Manes.01G049500.32.v8.1	3024	2813.728	0.000000	0.000
Manes.01G049500.35.v8.1	3196	2985.728	0.000000	0.000
Manes.01G049500.36.v8.1	2809	2598.728	0.000000	0.000
Manes.01G049500.6.v8.1	3134	2923.728	0.000000	0.000
Manes.01G049500.16.v8.1	2995	2784.728	2.866616	53.634
Manes.01G049500.23.v8.1	3115	2904.728	0.898907	17.543
Manes.01G049500.28.v8.1	2913	2702.728	0.664041	12.058
Manes.01G049500.29.v8.1	3245	3034.728	0.000000	0.000
Manes.01G049500.30.v8.1	3300	3089.728	0.000000	0.000
Manes.01G049500.33.v8.1	3242	3031.728	0.000000	0.000
Manes.01G049500.34.v8.1	3297	3086.728	0.000000	0.000
Manes.01G049500.7.v8.1	3130	2919.728	0.000000	0.000
Manes.11G091690.2.v8.1	1407	1196.728	0.124369	1.000
Manes.01G053000.1.v8.1	4412	4201.728	5.988811	169.067
Manes.01G053000.2.v8.1	4325	4114.728	0.323111	8.933
Manes.11G088378.1.v8.1	194	34.533	0.000000	0.000
Manes.11G165033.2.v8.1	513	303.634	0.000000	0.000
Manes.11G165033.1.v8.1	540	330.334	0.901126	2.000
Manes.01G053100.3.v8.1	1539	1328.728	0.000000	0.000
Manes.01G053100.1.v8.1	1781	1570.728	0.000000	0.000
Manes.01G053100.4.v8.1	1271	1060.728	0.000000	0.000
Manes.01G053100.5.v8.1	1151	940.728	0.000000	0.000
Manes.01G053150.1.v8.1	210	42.696	0.000000	0.000
Manes.01G053200.4.v8.1	6068	5857.728	11.408438	449.000
Manes.01G053300.1.v8.1	2599	2388.728	16.511565	265.000
Manes.01G053400.1.v8.1	264	77.461	67.250343	35.000
Manes.01G053600.3.v8.1	3287	3076.728	3.724866	77.000
Manes.01G053700.1.v8.1	2412	2201.728	1.960394	29.000
Manes.11G068178.1.v8.1	426	218.821	0.000000	0.000
Manes.01G053800.1.v8.1	2084	1873.728	15.702862	197.686
Manes.01G053875.1.v8.1	662	451.867	2.305668	7.000
Manes.01G053950.1.v8.1	2006	1795.728	0.082884	1.000
Manes.02G203753.1.v8.1	1014	803.728	28.966629	156.422
Manes.01G054100.1.v8.1	2170	1959.728	0.000000	0.000
Manes.01G054300.1.v8.1	2083	1872.728	0.476854	6.000
Manes.01G054400.1.v8.1	3373	3162.728	0.423535	9.000
Manes.01G054600.2.v8.1	6103	5892.728	24.676691	976.999
Manes.01G054800.1.v8.1	1910	1699.728	5.253889	60.000
Manes.01G054900.1.v8.1	2286	2075.728	157.959471	2202.962
Manes.01G055000.1.v8.1	240	60.822	29.365135	12.000
Manes.01G055100.1.v8.1	240	60.822	24.470946	10.000
Manes.01G055200.1.v8.1	237	58.889	65.712788	26.000
Manes.01G055300.1.v8.1	1711	1500.728	0.297528	3.000
Manes.01G055400.4.v8.1	1930	1719.728	0.000000	0.000
Manes.01G055400.5.v8.1	1912	1701.728	0.000000	0.000
Manes.01G055500.6.v8.1	2884	2673.728	2.720874	48.878
Manes.01G055500.3.v8.1	1910	1699.728	13.233981	151.134
Manes.01G055512.1.v8.1	5335	5124.728	0.030831	1.062
Manes.16G044501.1.v8.1	955	744.733	0.199852	1.000
Manes.16G044551.1.v8.1	455	246.791	0.000000	0.000
Manes.07G083301.4.v8.1	1312	1101.728	0.546126	4.043
Manes.07G083301.5.v8.1	1196	985.728	0.000000	0.000
Manes.07G083301.10.v8.1	1117	906.728	0.000000	0.000
Manes.07G083301.3.v8.1	1792	1581.728	0.000000	0.000
Manes.07G083301.1.v8.1	1063	852.728	0.000000	0.000
Manes.07G083301.2.v8.1	1398	1187.728	0.000000	0.000
Manes.18G122902.1.v8.1_4	687	476.836	0.000000	0.000
Manes.14G157966.1.v8.1_44	431	223.595	0.000000	0.000
Manes.01G055600.2.v8.1	4734	4523.728	7.489377	227.632
Manes.01G055600.1.v8.1	4280	4069.728	4.479014	122.473
Manes.01G055600.5.v8.1	4357	4146.728	13.994680	389.906
Manes.01G055600.6.v8.1	3714	3503.728	0.211970	4.990
Manes.01G055700.1.v8.1	2448	2237.728	0.199537	3.000
Manes.01G055700.2.v8.1	2555	2344.728	0.000000	0.000
Manes.01G055704.1.v8.1	546	336.284	0.000000	0.000
Manes.01G055708.1.v8.1	1792	1581.728	23.815309	253.092
Manes.01G056000.5.v8.1	2103	1892.728	8.593260	109.279
Manes.01G056000.4.v8.1	2545	2334.728	3.488398	54.721
Manes.01G056100.3.v8.1	3657	3446.728	5.355159	124.014
Manes.01G056100.4.v8.1	3459	3248.728	24.663115	538.335
Manes.01G056300.1.v8.1	1707	1496.728	0.000000	0.000
Manes.01G056450.1.v8.1	3537	3326.728	11.102238	248.153
Manes.01G056450.2.v8.1	3479	3268.728	0.000000	0.000
Manes.01G056450.3.v8.1	3399	3188.728	0.926395	19.847
Manes.01G056600.1.v8.1	909	698.739	29.181977	137.000
Manes.15G181430.1.v8.1	456	247.763	0.000000	0.000
Manes.01G056700.2.v8.1	1416	1205.728	0.000000	0.000
Manes.01G056725.1.v8.1	909	698.739	0.000000	0.000
Manes.01G056800.1.v8.1	3882	3671.728	8.917872	220.000
Manes.18G104850.1.v8.1	626	415.931	0.000000	0.000
Manes.01G056900.1.v8.1	2957	2746.728	6.079964	112.204
Manes.01G056900.2.v8.1	2951	2740.728	2.975730	54.796
Manes.01G057000.1.v8.1	850	639.755	0.314540	1.352
Manes.01G057100.1.v8.1	1290	1079.728	0.000000	0.000
Manes.01G057100.2.v8.1	1287	1076.728	0.000000	0.000
Manes.01G057200.1.v8.1	1470	1259.728	0.000000	0.000
Manes.10G106150.1.v8.1	1149	938.728	0.000000	0.000
Manes.01G057300.1.v8.1	1915	1704.728	1.920776	22.000
Manes.01G057350.1.v8.1	1899	1688.728	0.088135	1.000
Manes.01G057400.1.v8.1	2020	1809.728	16.804415	204.328
Manes.01G057400.2.v8.1	2139	1928.728	1.672397	21.672
Manes.01G057800.2.v8.1	2409	2198.728	11.304569	167.000
Manes.01G057900.1.v8.1	2006	1795.728	21.632615	261.000
Manes.01G058000.1.v8.1	2012	1801.728	49.234111	596.000
Manes.01G058100.1.v8.1	3609	3398.728	5.215949	119.108
Manes.01G058200.3.v8.1	354	151.653	0.981429	1.000
Manes.11G130116.1.v8.1	2051	1840.728	0.000000	0.000
Manes.01G058300.1.v8.1	2319	2108.728	2.117433	30.000
Manes.01G058450.1.v8.1	234	56.961	0.000000	0.000
Manes.01G058600.4.v8.1	3029	2818.728	0.000000	0.000
Manes.01G058600.2.v8.1	2857	2646.728	0.000000	0.000
Manes.01G058600.3.v8.1	3629	3418.728	0.218031	5.008
Manes.01G058600.5.v8.1	3407	3196.728	0.413649	8.884
Manes.01G058600.1.v8.1	2303	2092.728	4.203768	59.107
Manes.01G058700.2.v8.1	3507	3296.728	156.464927	3465.701
Manes.01G058700.4.v8.1	3277	3066.728	4.640831	95.623
Manes.01G058700.5.v8.1	3311	3100.728	13.879607	289.156
Manes.01G058750.1.v8.1	920	709.738	0.209706	1.000
Manes.06G063050.1.v8.1_24	1147	936.728	0.079445	0.500
Manes.01G058800.2.v8.1	4445	4234.728	4.423225	125.851
Manes.01G058800.3.v8.1	3168	2957.728	15.858687	315.149
Manes.03G138751.1.v8.1	1067	856.728	0.694906	4.000
Manes.01G058900.1.v8.1	1600	1389.728	13.387186	125.000
Manes.01G059200.1.v8.1	1947	1736.728	11.398007	133.000
Manes.01G059300.16.v8.1	1945	1734.728	26.769008	312.000
Manes.01G059400.23.v8.1	3702	3491.728	0.731820	17.169
Manes.01G059400.24.v8.1	3808	3597.728	0.000000	0.000
Manes.01G059400.25.v8.1	3684	3473.728	0.000000	0.000
Manes.01G059400.3.v8.1	3826	3615.728	0.000000	0.000
Manes.01G059400.26.v8.1	4503	4292.728	0.000000	0.000
Manes.01G059400.12.v8.1	3501	3290.728	0.000000	0.000
Manes.01G059400.13.v8.1	3489	3278.728	0.000000	0.000
Manes.01G059400.14.v8.1	3447	3236.728	0.000000	0.000
Manes.01G059400.15.v8.1	3365	3154.728	0.000000	0.000
Manes.01G059400.16.v8.1	3571	3360.728	0.000000	0.000
Manes.01G059400.18.v8.1	3429	3218.728	0.000000	0.000
Manes.01G059400.20.v8.1	3553	3342.728	0.000000	0.000
Manes.01G059400.21.v8.1	3347	3136.728	0.000000	0.000
Manes.01G059400.22.v8.1	3471	3260.728	0.000000	0.000
Manes.01G059400.5.v8.1	3395	3184.728	0.000000	0.000
Manes.01G059400.6.v8.1	3519	3308.728	0.000000	0.000
Manes.01G059400.8.v8.1	3377	3166.728	0.000000	0.000
Manes.01G059400.17.v8.1	2996	2785.728	0.000000	0.000
Manes.01G059400.19.v8.1	2978	2767.728	0.000000	0.000
Manes.01G059400.7.v8.1	3056	2845.728	0.880308	16.831
Manes.01G059400.9.v8.1	3038	2827.728	0.000000	0.000
Manes.01G059500.1.v8.1	1971	1760.728	66.187839	782.999
Manes.01G059525.1.v8.1	312	115.145	0.000000	0.000
Manes.01G059550.1.v8.1	318	120.182	0.000000	0.000
Manes.01G059600.1.v8.1	1643	1432.728	174.855241	1683.191
Manes.01G059700.1.v8.1	1331	1120.728	185.006141	1393.084
Manes.01G059700.2.v8.1	1679	1468.728	41.697033	411.469
Manes.01G059751.1.v8.1	363	159.786	0.000000	0.000
Manes.01G059800.1.v8.1	2230	2019.728	147.792604	2005.564
Manes.01G059800.2.v8.1	2379	2168.728	3.857004	56.201
Manes.01G059900.1.v8.1	2074	1863.728	12.857378	161.000
Manes.01G060100.1.v8.1	3635	3424.728	1.714757	39.457
Manes.01G060100.2.v8.1	3320	3109.728	0.000000	0.000
Manes.01G060100.3.v8.1	3309	3098.728	4.204836	87.543
Manes.01G060200.1.v8.1	1840	1629.728	14.779423	161.832
Manes.01G060200.2.v8.1	1758	1547.728	2.516462	26.168
Manes.01G060300.2.v8.1	1966	1755.728	24.693141	291.289
Manes.01G060300.3.v8.1	1424	1213.728	14.925075	121.711
Manes.01G060400.1.v8.1	1992	1781.728	4.822597	57.732
Manes.01G060400.3.v8.1	1059	848.728	32.840151	187.268
Manes.01G060500.1.v8.1	1773	1562.728	0.000000	0.000
Manes.01G060600.1.v8.1	4094	3883.728	0.000000	0.000
Manes.01G060600.2.v8.1	4124	3913.728	0.000000	0.000
Manes.01G060600.3.v8.1	3968	3757.728	0.000000	0.000
Manes.01G060600.4.v8.1	3938	3727.728	0.079854	2.000
Manes.01G060600.5.v8.1	4000	3789.728	0.000000	0.000
Manes.01G060700.4.v8.1	2627	2416.728	2.717325	44.123
Manes.01G060700.6.v8.1	2584	2373.728	0.000000	0.000
Manes.01G060700.11.v8.1	2667	2456.728	0.000000	0.000
Manes.01G060700.16.v8.1	2624	2413.728	0.000000	0.000
Manes.01G060700.10.v8.1	2489	2278.728	1.675977	25.660
Manes.01G060700.17.v8.1	2628	2417.728	0.000000	0.000
Manes.01G060700.3.v8.1	2575	2364.728	0.000000	0.000
Manes.01G060700.12.v8.1	2541	2330.728	0.000000	0.000
Manes.01G060700.9.v8.1	2531	2320.728	0.000000	0.000
Manes.01G060700.1.v8.1	2615	2404.728	0.632412	10.218
Manes.01G060700.14.v8.1	2584	2373.728	0.000000	0.000
Manes.01G060875.10.v8.1	3276	3065.728	0.000000	0.000
Manes.01G060875.9.v8.1	2881	2670.728	0.000000	0.000
Manes.01G060875.1.v8.1	2909	2698.728	0.000000	0.000
Manes.01G060875.2.v8.1	2869	2658.728	0.000000	0.000
Manes.01G060875.3.v8.1	4008	3797.728	0.509482	13.000
Manes.01G060875.4.v8.1	3276	3065.728	0.000000	0.000
Manes.01G060875.5.v8.1	3226	3015.728	0.000000	0.000
Manes.01G060875.6.v8.1	3007	2796.728	0.000000	0.000
Manes.01G060875.7.v8.1	3057	2846.728	0.000000	0.000
Manes.01G060875.8.v8.1	3047	2836.728	0.000000	0.000
Manes.01G061050.2.v8.1	6849	6638.728	15.328579	683.719
Manes.01G061125.1.v8.1	630	419.922	0.000000	0.000
Manes.01G061200.9.v8.1	2895	2684.728	4.990973	90.028
Manes.01G061200.10.v8.1	2833	2622.728	2.330202	41.062
Manes.01G061200.6.v8.1	2598	2387.728	12.149526	194.910
Manes.01G061400.1.v8.1	2477	2266.728	110.836319	1688.000
Manes.01G061500.1.v8.1	1529	1318.728	14.220812	126.000
Manes.01G061550.1.v8.1	960	749.733	0.000000	0.000
Manes.01G061600.3.v8.1	2789	2578.728	30.835898	534.261
Manes.01G061600.4.v8.1	1923	1712.728	60.916615	700.995
Manes.01G061600.2.v8.1	1379	1168.728	26.084309	204.825
Manes.01G061701.1.v8.1	765	554.782	0.000000	0.000
Manes.01G061800.1.v8.1	1842	1631.728	12.040243	132.000
Manes.01G061850.1.v8.1	730	519.800	0.000000	0.000
Manes.01G061900.3.v8.1	1876	1665.728	20.925110	234.187
Manes.01G061900.1.v8.1	2806	2595.728	13.979987	243.813
Manes.01G062000.1.v8.1	2551	2340.728	4.739734	74.541
Manes.01G062100.1.v8.1	887	676.745	0.000000	0.000
Manes.01G062200.1.v8.1	523	313.505	0.000000	0.000
Manes.01G062300.1.v8.1	1479	1268.728	0.000000	0.000
Manes.01G062400.1.v8.1	1322	1111.728	76.072497	568.221
Manes.01G062400.2.v8.1	1236	1025.728	42.868567	295.435
Manes.01G062500.1.v8.1	1399	1188.728	11.894610	95.000
Manes.01G062600.1.v8.1	1107	896.728	117.453725	707.650
Manes.01G062600.2.v8.1	1525	1314.728	8.077333	71.350
Manes.01G062700.1.v8.1	3474	3263.728	12.996905	285.000
Manes.05G133326.1.v8.1_30	356	153.444	0.000000	0.000
Manes.14G157966.1.v8.1_40	431	223.595	0.000000	0.000
Manes.01G062800.1.v8.1	2202	1991.728	13.600373	182.000
Manes.01G062900.1.v8.1	420	213.073	0.000000	0.000
Manes.01G063000.2.v8.1	2376	2165.728	14.981719	218.000
Manes.01G063100.1.v8.1	3358	3147.728	6.714292	142.000
Manes.01G063300.1.v8.1	1940	1729.728	3.677598	42.740
Manes.01G063300.3.v8.1	2009	1798.728	0.683489	8.260
Manes.01G063400.1.v8.1	863	652.751	0.000000	0.000
Manes.01G063500.1.v8.1	1365	1154.728	17.013878	132.000
Manes.01G063600.1.v8.1	4224	4013.728	0.000000	0.000
Manes.01G063600.2.v8.1	4158	3947.728	2.450616	65.000
Manes.01G063700.1.v8.1	1268	1057.728	0.000000	0.000
Manes.01G063800.1.v8.1	1141	930.728	0.000000	0.000
Manes.01G063900.1.v8.1	690	479.831	0.000000	0.000
Manes.01G063933.1.v8.1	496	286.869	0.000000	0.000
Manes.01G063966.2.v8.1	535	325.387	0.000000	0.000
Manes.01G064000.1.v8.1	2464	2253.728	0.000000	0.000
Manes.01G064000.4.v8.1	2064	1853.728	12.364706	154.000
Manes.01G064100.1.v8.1	642	431.904	0.000000	0.000
Manes.01G064200.1.v8.1	946	735.733	91.033454	450.000
Manes.01G064400.2.v8.1	859	648.753	0.458838	2.000
Manes.13G069776.1.v8.1_3	315	117.648	0.000000	0.000
Manes.01G064500.2.v8.1	1064	853.728	2.092044	12.000
Manes.01G064600.2.v8.1	1735	1524.728	2.125968	21.779
Manes.01G064600.3.v8.1	1725	1514.728	17.413632	177.221
Manes.01G064900.1.v8.1	1118	907.728	0.655863	4.000
Manes.01G064950.1.v8.1	678	467.847	0.000000	0.000
Manes.01G065000.1.v8.1	3163	2952.728	1.108941	22.000
Manes.01G065000.2.v8.1	3049	2838.728	0.000000	0.000
Manes.01G065100.1.v8.1	2070	1859.728	21.528408	269.000
Manes.01G065200.1.v8.1	2387	2176.728	17.543456	256.573
Manes.01G065200.2.v8.1	2436	2225.728	1.355097	20.264
Manes.01G065200.3.v8.1	2261	2050.728	4.511628	62.163
Manes.01G065300.1.v8.1	956	745.733	0.598752	3.000
Manes.01G065400.1.v8.1	5133	4922.728	8.918131	294.965
Manes.01G065500.1.v8.1	1271	1060.728	0.000000	0.000
Manes.01G065600.3.v8.1	960	749.733	63.130277	318.006
Manes.01G065600.1.v8.1	1212	1001.728	0.000000	0.000
Manes.01G065700.1.v8.1	1755	1544.728	22.257123	231.000
Manes.01G065800.3.v8.1	2457	2246.728	0.000000	0.000
Manes.01G065800.4.v8.1	2385	2174.728	0.000000	0.000
Manes.01G065800.1.v8.1	2533	2322.728	0.000000	0.000
Manes.01G065800.2.v8.1	2461	2250.728	0.000000	0.000
Manes.01G065900.7.v8.1	3293	3082.728	0.000000	0.000
Manes.01G065900.1.v8.1	3360	3149.728	10.342487	218.871
Manes.01G065900.4.v8.1	3389	3178.728	0.000000	0.000
Manes.01G065900.5.v8.1	3455	3244.728	1.427877	31.129
Manes.01G066000.4.v8.1	2162	1951.728	0.991364	13.000
Manes.01G066000.6.v8.1	2093	1882.728	0.000000	0.000
Manes.01G066000.5.v8.1	2160	1949.728	0.000000	0.000
Manes.01G066000.7.v8.1	2440	2229.728	0.000000	0.000
Manes.01G066100.1.v8.1	2112	1901.728	9.981928	127.542
Manes.01G066100.2.v8.1	2042	1831.728	3.427647	42.184
Manes.01G066100.3.v8.1	1825	1614.728	5.740043	62.274
Manes.01G066150.1.v8.1	601	391.011	0.000000	0.000
Manes.01G066175.1.v8.1	442	234.190	0.000000	0.000
Manes.01G066200.1.v8.1	3298	3087.728	44.105334	915.000
Manes.01G066400.1.v8.1	3277	3066.728	0.339728	7.000
Manes.01G066500.1.v8.1	1506	1295.728	0.000000	0.000
Manes.01G066600.1.v8.1	1975	1764.728	28.253750	335.000
Manes.01G066700.4.v8.1	1543	1332.728	11.636036	104.193
Manes.01G066700.5.v8.1	1318	1107.728	0.000000	0.000
Manes.01G066700.1.v8.1	1453	1242.728	8.719822	72.807
Manes.01G066800.1.v8.1	3041	2830.728	5.649918	107.456
Manes.01G066800.3.v8.1	3070	2859.728	0.000000	0.000
Manes.01G066800.2.v8.1	1176	965.728	1.933239	12.544
Manes.01G066900.1.v8.1	1843	1632.728	20.784045	228.000
Manes.01G067000.1.v8.1	1587	1376.728	0.000000	0.000
Manes.01G067100.1.v8.1	1560	1349.728	0.000000	0.000
Manes.01G067200.1.v8.1	489	279.994	0.000000	0.000
Manes.01G067233.1.v8.1	225	51.380	0.000000	0.000
Manes.01G067300.3.v8.1	707	496.813	0.000000	0.000
Manes.01G067400.1.v8.1	1115	904.728	0.164510	1.000
Manes.01G067500.1.v8.1	702	491.817	0.302625	1.000
Manes.01G067700.1.v8.1	2234	2023.728	0.367728	5.000
Manes.01G067900.1.v8.1	1616	1405.728	2.329327	22.000
Manes.01G068001.5.v8.1	2495	2284.728	4.791628	73.554
Manes.01G068001.2.v8.1	1984	1773.728	0.000000	0.000
Manes.01G068001.7.v8.1	2864	2653.728	0.754833	13.459
Manes.01G068001.6.v8.1	1767	1556.728	0.000000	0.000
Manes.01G068001.8.v8.1	1090	879.728	0.491762	2.907
Manes.01G068100.3.v8.1	1573	1362.728	1.793018	16.417
Manes.01G068100.5.v8.1	1567	1356.728	22.890923	208.664
Manes.01G068400.7.v8.1	3134	2923.728	0.000000	0.000
Manes.01G068400.2.v8.1	3037	2826.728	10.391467	197.357
Manes.01G068400.5.v8.1	2681	2470.728	5.253923	87.217
Manes.01G068400.3.v8.1	2817	2606.728	5.334381	93.427
Manes.01G068600.1.v8.1	1024	813.728	0.000000	0.000
Manes.01G068800.1.v8.1	2536	2325.728	8.639406	135.000
Manes.01G068901.1.v8.1	541	331.325	0.449215	1.000
Manes.01G069000.1.v8.1	2001	1790.728	13.215286	159.000
Manes.01G069050.1.v8.1	877	666.747	0.000000	0.000
Manes.01G069100.1.v8.1	2551	2340.728	0.000000	0.000
Manes.01G069100.2.v8.1	2515	2304.728	0.000000	0.000
Manes.01G069200.2.v8.1	2791	2580.728	0.346033	6.000
Manes.01G069300.1.v8.1	1550	1339.728	71.767028	646.000
Manes.01G069400.1.v8.1	1254	1043.728	0.570403	4.000
Manes.01G069500.1.v8.1	3671	3460.728	0.043007	1.000
Manes.01G069600.7.v8.1	3208	2997.728	4.940863	99.514
Manes.01G069600.8.v8.1	3089	2878.728	0.000000	0.000
Manes.01G069600.6.v8.1	3263	3052.728	2.120148	43.486
Manes.01G069600.3.v8.1	3404	3193.728	0.000000	0.000
Manes.01G069600.1.v8.1	3247	3036.728	0.000000	0.000
Manes.01G069700.1.v8.1	1602	1391.728	0.427774	4.000
Manes.01G069800.1.v8.1	2475	2264.728	8.959911	136.336
Manes.01G069900.1.v8.1	945	734.734	0.000000	0.000
Manes.01G070000.1.v8.1	2335	2124.728	341.699418	4877.963
Manes.01G070200.1.v8.1	1624	1413.728	314.233981	2984.764
Manes.01G070300.1.v8.1	1487	1276.728	6.761432	58.000
Manes.01G070400.1.v8.1	2479	2268.728	0.000000	0.000
Manes.01G070500.1.v8.1	2557	2346.728	0.126846	2.000
Manes.01G070600.1.v8.1	2445	2234.728	0.000000	0.000
Manes.01G070700.1.v8.1	1563	1352.728	13.863380	126.000
Manes.01G070800.1.v8.1	1661	1450.728	0.307783	3.000
Manes.01G070800.2.v8.1	1367	1156.728	0.000000	0.000
Manes.01G070800.3.v8.1	990	779.728	0.000000	0.000
Manes.01G070900.1.v8.1	3231	3020.728	9.903609	201.000
Manes.01G071000.1.v8.1	766	555.782	0.000000	0.000
Manes.01G071051.1.v8.1	1254	1043.728	0.000000	0.000
Manes.01G071100.1.v8.1	1726	1515.728	5.204316	53.000
Manes.01G071200.1.v8.1	2039	1828.728	0.000000	0.000
Manes.01G071200.11.v8.1	1893	1682.728	0.470990	5.325
Manes.01G071200.12.v8.1	2246	2035.728	0.512348	7.008
Manes.01G071200.3.v8.1	1994	1783.728	9.975303	119.549
Manes.01G071200.4.v8.1	1991	1780.728	1.525819	18.255
Manes.01G071200.8.v8.1	2125	1914.728	0.688943	8.863
Manes.01G071300.1.v8.1	1468	1257.728	1.301712	11.000
Manes.01G071400.3.v8.1	1639	1428.728	40.709228	390.781
Manes.01G071400.1.v8.1	540	330.334	50.605430	112.316
Manes.01G071500.1.v8.1	3816	3605.728	3.549887	86.000
Manes.01G071600.1.v8.1	2345	2134.728	0.000000	0.000
Manes.13G089210.1.v8.1	447	239.022	0.000000	0.000
Manes.01G071700.1.v8.1	2700	2489.728	1.195603	20.000
Manes.01G071800.1.v8.1	2907	2696.728	6.567784	119.000
Manes.01G071900.1.v8.1	2437	2226.728	35.626167	533.000
Manes.01G072000.2.v8.1	1586	1375.728	8.763176	81.000
Manes.01G072100.1.v8.1	1702	1491.728	23.945873	240.000
Manes.01G072200.2.v8.1	4093	3882.728	0.594051	15.497
Manes.01G072200.1.v8.1	5254	5043.728	1.427480	48.374
Manes.01G072200.4.v8.1	4047	3836.728	0.000000	0.000
Manes.01G072200.3.v8.1	3939	3728.728	2.120694	53.129
Manes.01G072400.1.v8.1	2267	2056.728	17.801939	246.000
Manes.01G072601.1.v8.1	458	249.706	0.596046	1.000
Manes.01G072801.5.v8.1	2336	2125.728	0.000000	0.000
Manes.01G072801.8.v8.1	2323	2112.728	0.000000	0.000
Manes.01G072801.3.v8.1	2395	2184.728	6.161239	90.439
Manes.01G072801.12.v8.1	6418	6207.728	0.000000	0.000
Manes.01G072801.13.v8.1	6431	6220.728	0.563714	23.561
Manes.01G072801.10.v8.1	2143	1932.728	0.000000	0.000
Manes.01G072801.11.v8.1	2130	1919.728	0.000000	0.000
Manes.01G073000.1.v8.1	2268	2057.728	30.459123	421.111
Manes.01G073100.4.v8.1	2268	2057.728	2.563592	35.443
Manes.01G073100.9.v8.1	2893	2682.728	0.000000	0.000
Manes.01G073100.3.v8.1	2300	2089.728	0.000000	0.000
Manes.01G073100.8.v8.1	2925	2714.728	0.000000	0.000
Manes.01G073100.20.v8.1	4468	4257.728	2.945343	84.257
Manes.01G073100.19.v8.1	4064	3853.728	0.000000	0.000
Manes.01G073100.17.v8.1	3443	3232.728	0.000000	0.000
Manes.01G073100.18.v8.1	2007	1796.728	0.000000	0.000
Manes.01G073100.21.v8.1	2632	2421.728	4.321958	70.323
Manes.01G073100.22.v8.1	900	689.742	7.331868	33.978
Manes.01G073112.1.v8.1	816	605.763	0.000000	0.000
Manes.01G073125.1.v8.1	2760	2549.728	48.274826	827.000
Manes.01G073300.6.v8.1	2196	1985.728	1.486242	19.829
Manes.01G073300.8.v8.1	2715	2504.728	4.024164	67.722
Manes.01G073300.9.v8.1	2214	2003.728	6.087353	81.952
Manes.01G073400.1.v8.1	2511	2300.728	38.194170	590.409
Manes.01G073400.4.v8.1	2505	2294.728	5.362152	82.673
Manes.01G073500.1.v8.1	1263	1052.728	0.000000	0.000
Manes.01G073500.3.v8.1	1194	983.728	33.335844	220.332
Manes.01G073500.2.v8.1	1289	1078.728	3.127607	22.668
Manes.01G073500.4.v8.1	1344	1133.728	0.000000	0.000
Manes.01G073600.1.v8.1	1256	1045.728	0.284656	2.000
Manes.01G073700.11.v8.1	2927	2716.728	14.047287	256.407
Manes.01G073700.6.v8.1	2668	2457.728	1.286150	21.238
Manes.01G073700.1.v8.1	2831	2620.728	8.671538	152.689
Manes.01G073700.12.v8.1	2665	2454.728	0.000000	0.000
Manes.01G073700.13.v8.1	2479	2268.728	0.000000	0.000
Manes.01G073700.14.v8.1	2511	2300.728	5.088956	78.666
Manes.01G073750.1.v8.1	374	169.853	0.876268	1.000
Manes.01G073800.1.v8.1	3191	2980.728	11.884028	238.000
Manes.01G073800.2.v8.1	2950	2739.728	0.000000	0.000
Manes.13G088473.1.v8.1	818	607.763	0.000000	0.000
Manes.01G073900.1.v8.1	941	730.734	51.327505	252.000
Manes.01G074000.2.v8.1	1799	1588.728	5.058867	54.000
Manes.01G074100.1.v8.1	3033	2822.728	68.321746	1295.743
Manes.01G074200.1.v8.1	1923	1712.728	583.994832	6720.295
Manes.01G074300.6.v8.1	1985	1774.728	8.218704	98.000
Manes.01G074300.7.v8.1	1749	1538.728	0.000000	0.000
Manes.01G074400.1.v8.1	2362	2151.728	0.000000	0.000
Manes.17G035396.1.v8.1_40	407	200.713	0.000000	0.000
Manes.01G074500.1.v8.1	2339	2128.728	44.467837	636.000
Manes.01G074600.1.v8.1	1163	952.728	2.655762	17.000
Manes.01G074700.1.v8.1	1504	1293.728	65.460357	569.000
Manes.01G074800.1.v8.1	1825	1614.728	1.106091	12.000
Manes.01G074850.1.v8.1	1130	919.728	214.606931	1326.154
Manes.01G074925.1.v8.1	1076	865.728	51.525601	299.706
Manes.01G075000.1.v8.1	2832	2621.728	41.023316	722.619
Manes.01G075000.3.v8.1	3215	3004.728	5.962962	120.381
Manes.01G075100.1.v8.1	2145	1934.728	24.486346	318.299
Manes.01G075200.3.v8.1	1101	890.728	0.000000	0.000
Manes.01G075400.1.v8.1	1101	890.728	0.000000	0.000
Manes.01G075500.1.v8.1	1101	890.728	0.000000	0.000
Manes.01G075600.2.v8.1	1101	890.728	0.000000	0.000
Manes.01G075700.1.v8.1	3094	2883.728	39.844630	771.996
Manes.01G075700.2.v8.1	3107	2896.728	1.027824	20.004
Manes.01G075900.1.v8.1	474	265.306	5.048988	9.000
Manes.01G076000.4.v8.1	2568	2357.728	0.000000	0.000
Manes.01G076000.5.v8.1	2409	2198.728	0.000000	0.000
Manes.01G076000.3.v8.1	2302	2091.728	0.284619	4.000
Manes.01G076100.1.v8.1	2116	1905.728	95.941891	1228.457
Manes.01G076100.2.v8.1	2120	1909.728	5.497796	70.543
Manes.01G076201.1.v8.1	2790	2579.728	3.519370	61.000
Manes.01G076300.1.v8.1	1241	1030.728	4.331978	30.000
Manes.01G076400.1.v8.1	4031	3820.728	3.297224	84.642
Manes.01G076500.1.v8.1	3742	3531.728	0.126428	3.000
Manes.01G076600.1.v8.1	2049	1838.728	9.728591	120.187
Manes.01G076600.2.v8.1	1609	1398.728	12.749081	119.813
Manes.01G076700.1.v8.1	1155	944.728	0.000000	0.000
Manes.01G076800.2.v8.1	2030	1819.728	0.163581	2.000
Manes.01G076900.1.v8.1	2084	1873.728	20.811520	262.000
Manes.01G077000.1.v8.1	2686	2475.728	11.422462	190.000
Manes.01G077100.1.v8.1	1550	1339.728	0.000000	0.000
Manes.01G077200.11.v8.1	3150	2939.728	0.337752	6.671
Manes.01G077200.12.v8.1	3204	2993.728	2.222489	44.704
Manes.01G077200.14.v8.1	3021	2810.728	0.000000	0.000
Manes.01G077200.15.v8.1	2967	2756.728	0.000000	0.000
Manes.01G077200.3.v8.1	3757	3546.728	1.172087	27.931
Manes.01G077200.13.v8.1	2975	2764.728	1.329419	24.695
Manes.01G077300.1.v8.1	1848	1637.728	0.000000	0.000
Manes.01G077300.3.v8.1	1839	1628.728	0.731056	8.000
Manes.01G077400.1.v8.1	1401	1190.728	0.624981	5.000
Manes.01G077400.2.v8.1	1388	1177.728	0.000000	0.000
Manes.01G077400.3.v8.1	1180	969.728	0.000000	0.000
Manes.01G077500.7.v8.1	639	428.908	0.000000	0.000
Manes.01G077500.6.v8.1	675	464.852	13.127373	41.000
Manes.01G077700.1.v8.1	2972	2761.728	0.000000	0.000
Manes.01G077700.11.v8.1	2907	2696.728	0.000000	0.000
Manes.01G077700.19.v8.1	2978	2767.728	0.000000	0.000
Manes.01G077700.20.v8.1	2949	2738.728	0.000000	0.000
Manes.01G077700.21.v8.1	2943	2732.728	0.000000	0.000
Manes.01G077700.25.v8.1	2936	2725.728	1.011094	18.517
Manes.01G077700.6.v8.1	2913	2702.728	0.000000	0.000
Manes.01G077700.8.v8.1	2942	2731.728	0.000000	0.000
Manes.01G077700.14.v8.1	2832	2621.728	0.000000	0.000
Manes.01G077700.15.v8.1	2906	2695.728	0.000000	0.000
Manes.01G077700.16.v8.1	2877	2666.728	0.000000	0.000
Manes.01G077700.18.v8.1	2871	2660.728	1.126105	20.131
Manes.01G077700.23.v8.1	2864	2653.728	0.000000	0.000
Manes.01G077700.24.v8.1	2835	2624.728	0.000000	0.000
Manes.01G077700.26.v8.1	2900	2689.728	0.000000	0.000
Manes.01G077700.27.v8.1	2868	2657.728	0.000000	0.000
Manes.01G077700.28.v8.1	2871	2660.728	0.000000	0.000
Manes.01G077700.29.v8.1	2865	2654.728	0.000000	0.000
Manes.01G077700.3.v8.1	2870	2659.728	0.000000	0.000
Manes.01G077700.5.v8.1	2841	2630.728	0.000000	0.000
Manes.01G077700.7.v8.1	2835	2624.728	0.000000	0.000
Manes.01G077800.1.v8.1	1893	1682.728	0.000000	0.000
Manes.01G077900.1.v8.1	2054	1843.728	0.080726	1.000
Manes.01G078000.1.v8.1	677	466.849	0.000000	0.000
Manes.01G078100.1.v8.1	748	537.792	0.276754	1.000
Manes.01G078200.1.v8.1	691	480.830	0.309540	1.000
Manes.01G078301.1.v8.1	747	536.793	0.000000	0.000
Manes.01G078400.1.v8.1	408	201.661	0.000000	0.000
Manes.18G031966.1.v8.1	1065	854.728	0.000000	0.000
Manes.01G078500.1.v8.1	321	122.734	0.000000	0.000
Manes.01G078600.1.v8.1	620	409.944	0.000000	0.000
Manes.01G078800.1.v8.1	651	440.888	0.000000	0.000
Manes.01G078900.1.v8.1	321	122.734	0.000000	0.000
Manes.01G078950.1.v8.1	507	297.710	0.000000	0.000
Manes.01G079000.1.v8.1	1434	1223.728	43.293906	355.961
Manes.01G079100.1.v8.1	1711	1500.728	0.099176	1.000
Manes.01G079200.1.v8.1	2291	2080.728	2.830929	39.576
Manes.01G079200.11.v8.1	2366	2155.728	0.278581	4.035
Manes.01G079200.2.v8.1	2546	2335.728	0.000000	0.000
Manes.01G079200.4.v8.1	2536	2325.728	2.636879	41.204
Manes.01G079200.3.v8.1	594	384.038	15.946300	41.146
Manes.01G079300.1.v8.1	1915	1704.728	0.000000	0.000
Manes.01G079300.2.v8.1	1911	1700.728	2.541296	29.039
Manes.01G079400.1.v8.1	349	147.172	1.011310	1.000
Manes.01G079500.1.v8.1	3071	2860.728	0.403390	7.753
Manes.01G079500.3.v8.1	3320	3109.728	15.040325	314.247
Manes.01G079500.4.v8.1	2864	2653.728	0.000000	0.000
Manes.01G079600.1.v8.1	2431	2220.728	13.950621	208.152
Manes.01G079600.2.v8.1	2411	2200.728	1.274724	18.848
Manes.01G079700.6.v8.1	3554	3343.728	0.000000	0.000
Manes.01G079700.2.v8.1	3465	3254.728	5.805239	126.948
Manes.01G079700.4.v8.1	4651	4440.728	0.192020	5.729
Manes.01G079700.5.v8.1	2901	2690.728	3.779247	68.323
Manes.01G079700.7.v8.1	3236	3025.728	0.000000	0.000
Manes.01G079800.2.v8.1	2480	2269.728	14.950995	228.000
Manes.01G080000.1.v8.1	2456	2245.728	0.818338	12.348
Manes.01G080000.2.v8.1	2604	2393.728	0.000000	0.000
Manes.01G080000.3.v8.1	2530	2319.728	1.068440	16.652
Manes.01G080000.4.v8.1	2525	2314.728	0.000000	0.000
Manes.01G080000.5.v8.1	2451	2240.728	0.000000	0.000
Manes.01G080000.7.v8.1	2599	2388.728	0.000000	0.000
Manes.01G080100.1.v8.1	1467	1256.728	0.473727	4.000
Manes.01G080200.1.v8.1	3287	3076.728	3.579742	74.000
Manes.01G080200.3.v8.1	3162	2951.728	0.000000	0.000
Manes.01G080300.1.v8.1	2714	2503.728	0.000000	0.000
Manes.01G080300.2.v8.1	2427	2216.728	0.439832	6.551
Manes.01G080300.3.v8.1	2160	1949.728	3.508707	45.963
Manes.01G080300.5.v8.1	2208	1997.728	6.517944	87.486
Manes.01G080400.1.v8.1	781	570.778	99.871327	383.000
Manes.01G080600.1.v8.1	1810	1599.728	18.380493	197.558
Manes.01G080700.1.v8.1	2440	2229.728	5.406823	81.000
Manes.01G080800.1.v8.1	2240	2029.728	44.730222	610.000
Manes.01G080900.4.v8.1	5950	5739.728	8.367358	322.679
Manes.01G080900.6.v8.1	5665	5454.728	0.000000	0.000
Manes.01G080900.5.v8.1	5543	5332.728	15.833922	567.321
Manes.01G081000.1.v8.1	972	761.731	2.540100	13.000
Manes.01G081100.1.v8.1	2339	2128.728	0.209754	3.000
Manes.01G081200.1.v8.1	318	120.182	34.675868	28.000
Manes.01G080964.3.v8.1	3238	3027.728	9.487450	193.000
Manes.01G080964.5.v8.1	2979	2768.728	0.000000	0.000
Manes.01G080964.4.v8.1	3109	2898.728	0.000000	0.000
Manes.01G081400.14.v8.1	7987	7776.728	0.000000	0.000
Manes.01G081400.18.v8.1	7984	7773.728	0.000000	0.000
Manes.01G081400.16.v8.1	7803	7592.728	19.318299	985.502
Manes.01G081400.17.v8.1	7830	7619.728	16.692181	854.562
Manes.01G081400.19.v8.1	7827	7616.728	5.678449	290.596
Manes.01G081400.20.v8.1	7800	7589.728	0.000000	0.000
Manes.01G081400.21.v8.1	7978	7767.728	0.000000	0.000
Manes.01G081400.15.v8.1	7982	7771.728	8.594311	448.766
Manes.01G081500.10.v8.1	2246	2035.728	5.200832	71.135
Manes.01G081500.6.v8.1	2241	2030.728	7.260654	99.065
Manes.01G081500.4.v8.1	2585	2374.728	0.000000	0.000
Manes.01G081500.1.v8.1	2588	2377.728	3.904912	62.383
Manes.01G081500.2.v8.1	2583	2372.728	0.402566	6.418
Manes.01G081500.3.v8.1	2593	2382.728	0.000000	0.000
Manes.01G081500.5.v8.1	2606	2395.728	0.000000	0.000
Manes.01G081500.9.v8.1	2611	2400.728	0.000000	0.000
Manes.01G081600.1.v8.1	1230	1019.728	0.145957	1.000
Manes.01G081800.8.v8.1	2595	2384.728	0.000000	0.000
Manes.01G081800.9.v8.1	2608	2397.728	0.000000	0.000
Manes.01G081800.10.v8.1	2296	2085.728	0.869550	12.185
Manes.01G081800.7.v8.1	2965	2754.728	0.318903	5.902
Manes.01G081800.3.v8.1	1999	1788.728	1.823261	21.912
Manes.01G081900.1.v8.1	1431	1220.728	51.330119	421.000
Manes.01G082000.1.v8.1	174	25.686	5.794445	1.000
Manes.01G082200.3.v8.1	2462	2251.728	0.000000	0.000
Manes.01G082200.1.v8.1	2522	2311.728	9.332824	144.958
Manes.01G082200.5.v8.1	2673	2462.728	0.000000	0.000
Manes.01G082300.1.v8.1	3191	2980.728	9.592926	192.116
Manes.01G082300.2.v8.1	3181	2970.728	0.000000	0.000
Manes.01G082400.11.v8.1	1296	1085.728	1.269070	9.258
Manes.01G082400.10.v8.1	2623	2412.728	1.666305	27.012
Manes.01G082400.8.v8.1	2491	2280.728	0.000000	0.000
Manes.01G082400.9.v8.1	2482	2271.728	1.304281	19.908
Manes.01G082600.1.v8.1	2024	1813.728	29.999629	365.577
Manes.01G082700.1.v8.1	1758	1547.728	58.564134	609.000
Manes.01G082800.1.v8.1	4125	3914.728	15.246893	401.027
Manes.01G082800.2.v8.1	4122	3911.728	4.374712	114.976
Manes.01G082800.3.v8.1	4116	3905.728	3.924899	102.996
Manes.01G082800.4.v8.1	4113	3902.728	0.000000	0.000
Manes.01G082850.1.v8.1	480	271.167	0.000000	0.000
Manes.01G082900.2.v8.1	2382	2171.728	3.632282	53.000
Manes.01G082900.3.v8.1	2372	2161.728	0.000000	0.000
Manes.01G082900.4.v8.1	2559	2348.728	0.000000	0.000
Manes.01G083100.1.v8.1	1089	878.728	11.178887	66.000
Manes.01G083200.5.v8.1	3433	3222.728	0.000000	0.000
Manes.01G083200.6.v8.1	3407	3196.728	0.000000	0.000
Manes.01G083200.3.v8.1	3315	3104.728	0.527325	11.000
Manes.01G083275.1.v8.1	861	650.752	0.000000	0.000
Manes.01G083350.1.v8.1	1222	1011.728	2.353777	16.000
Manes.01G083500.1.v8.1	1428	1217.728	0.000000	0.000
Manes.01G083600.1.v8.1	1701	1490.728	0.299524	3.000
Manes.01G083700.2.v8.1	2864	2653.728	19.013074	339.000
Manes.13G022150.1.v8.1	936	725.735	0.000000	0.000
Manes.01G083800.1.v8.1	2179	1968.728	6.955225	92.000
Manes.01G083900.1.v8.1	1528	1317.728	59.298350	525.000
Manes.01G084100.6.v8.1	1693	1482.728	1.646930	16.407
Manes.01G084100.4.v8.1	1414	1203.728	0.000000	0.000
Manes.01G084100.7.v8.1	1719	1508.728	0.000000	0.000
Manes.01G084100.5.v8.1	1618	1407.728	6.003712	56.784
Manes.01G084100.1.v8.1	1629	1418.728	1.344332	12.814
Manes.01G084100.8.v8.1	1554	1343.728	0.000000	0.000
Manes.01G084200.2.v8.1	3827	3616.728	0.000000	0.000
Manes.01G084200.3.v8.1	3994	3783.728	0.000000	0.000
Manes.01G084200.1.v8.1	3739	3528.728	15.190055	360.138
Manes.01G084300.1.v8.1	4097	3886.728	3.529193	92.162
Manes.01G084300.2.v8.1	3697	3486.728	0.548022	12.838
Manes.01G084500.2.v8.1	1460	1249.728	2.858280	24.000
Manes.01G084600.1.v8.1	2381	2170.728	54.995895	802.097
Manes.01G084700.1.v8.1	2148	1937.728	51.447249	669.801
Manes.01G084800.3.v8.1	1891	1680.728	1.151211	13.000
Manes.01G084900.9.v8.1	1468	1257.728	18.578986	157.000
Manes.01G085000.2.v8.1	3443	3232.728	0.000000	0.000
Manes.01G085000.3.v8.1	3467	3256.728	0.000000	0.000
Manes.01G085000.4.v8.1	3200	2989.728	0.000000	0.000
Manes.01G085100.1.v8.1	783	572.774	1.559110	6.000
Manes.01G085200.1.v8.1	948	737.733	4.236711	21.000
Manes.01G085300.3.v8.1	1050	839.728	0.000000	0.000
Manes.01G085300.6.v8.1	1300	1089.728	0.000000	0.000
Manes.01G085300.1.v8.1	340	139.226	0.000000	0.000
Manes.01G085300.2.v8.1	331	131.332	0.000000	0.000
Manes.01G085400.1.v8.1	1585	1374.728	3.031449	28.000
Manes.01G085550.1.v8.1	878	667.747	0.000000	0.000
Manes.01G085500.1.v8.1	2326	2115.728	0.211043	3.000
Manes.01G085600.1.v8.1	2839	2628.728	0.736049	13.000
Manes.01G085700.2.v8.1	1147	936.728	15.412296	97.000
Manes.01G085800.1.v8.1	1458	1247.728	0.477144	4.000
Manes.01G085900.1.v8.1	1698	1487.728	6.802906	68.000
Manes.01G086000.1.v8.1	1728	1517.728	19.170848	195.491
Manes.01G086000.2.v8.1	1614	1403.728	0.600521	5.664
Manes.01G086000.3.v8.1	1705	1494.728	1.179510	11.846
Manes.01G086050.2.v8.1	1218	1007.728	0.000000	0.000
Manes.01G086100.1.v8.1	2143	1932.728	0.616068	8.000
Manes.01G086200.1.v8.1	4537	4326.728	25.837889	751.117
Manes.01G086400.1.v8.1	1994	1783.728	26.200531	314.000
Manes.01G086500.1.v8.1	228	53.200	5.595360	2.000
Manes.01G086600.1.v8.1	1338	1127.728	0.395937	3.000
Manes.01G086700.11.v8.1	2726	2515.728	1.132689	19.145
Manes.01G086700.4.v8.1	2731	2520.728	3.238887	54.855
Manes.01G086700.10.v8.1	2787	2576.728	0.000000	0.000
Manes.01G086700.3.v8.1	2890	2679.728	0.000000	0.000
Manes.01G086800.1.v8.1	1355	1144.728	175.265612	1348.000
Manes.01G086900.1.v8.1	2239	2028.728	0.220093	3.000
Manes.01G087050.1.v8.1	2981	2770.728	42.985115	800.208
Manes.01G087200.1.v8.1	1783	1572.728	4.447883	47.000
Manes.01G087200.2.v8.1	1651	1440.728	0.000000	0.000
Manes.01G087300.1.v8.1	3529	3318.728	0.717559	16.000
Manes.01G087300.3.v8.1	3351	3140.728	0.000000	0.000
Manes.01G087300.5.v8.1	3360	3149.728	0.000000	0.000
Manes.01G087400.1.v8.1	1296	1085.728	93.628648	683.000
Manes.01G087450.1.v8.1	144	15.091	0.000000	0.000
Manes.01G087500.1.v8.1	3003	2792.728	17.000868	319.000
Manes.01G087600.1.v8.1	2575	2364.728	1.762325	28.000
Manes.01G087650.1.v8.1	547	337.277	0.000000	0.000
Manes.01G087700.10.v8.1	7931	7720.728	6.824236	354.000
Manes.01G087800.1.v8.1	1859	1648.728	0.000000	0.000
Manes.01G087900.4.v8.1	1957	1746.728	10.695012	125.516
Manes.01G087900.5.v8.1	1952	1741.728	28.216118	330.194
Manes.01G087900.6.v8.1	1181	970.728	71.811994	468.366
Manes.01G088000.2.v8.1	1433	1222.728	0.000000	0.000
Manes.01G088101.1.v8.1	820	609.763	0.000000	0.000
Manes.01G088200.1.v8.1	1170	959.728	0.000000	0.000
Manes.01G088300.1.v8.1	1333	1122.728	0.000000	0.000
Manes.01G088400.1.v8.1	1170	959.728	0.000000	0.000
Manes.01G088500.1.v8.1	1197	986.728	25.819025	171.170
Manes.01G088500.2.v8.1	1323	1112.728	0.000000	0.000
Manes.01G088600.1.v8.1	2561	2350.728	0.000000	0.000
Manes.01G088600.2.v8.1	480	271.167	0.000000	0.000
Manes.01G088700.1.v8.1	3207	2996.728	0.248331	5.000
Manes.01G088800.1.v8.1	6100	5889.728	3.613681	143.000
Manes.01G089000.4.v8.1	2742	2531.728	0.000000	0.000
Manes.01G089000.2.v8.1	2750	2539.728	0.000000	0.000
Manes.01G089000.3.v8.1	2035	1824.728	18.794635	230.421
Manes.01G089000.5.v8.1	819	608.763	8.454094	34.579
Manes.01G089100.1.v8.1	2591	2380.728	0.000000	0.000
Manes.01G089100.2.v8.1	2450	2239.728	0.066453	1.000
Manes.01G089200.1.v8.1	2257	2046.728	0.436315	6.000
Manes.01G089200.2.v8.1	1865	1654.728	0.000000	0.000
Manes.01G089200.5.v8.1	2235	2024.728	0.000000	0.000
Manes.01G089200.7.v8.1	1844	1633.728	0.000000	0.000
Manes.01G089200.8.v8.1	1790	1579.728	0.000000	0.000
Manes.01G089200.9.v8.1	1702	1491.728	0.000000	0.000
Manes.01G089200.10.v8.1	1537	1326.728	0.000000	0.000
Manes.01G089300.1.v8.1	1175	964.728	0.000000	0.000
Manes.01G089400.1.v8.1	639	428.908	0.000000	0.000
Manes.01G089500.1.v8.1	642	431.904	0.000000	0.000
Manes.01G089600.1.v8.1	1781	1570.728	5.685378	60.000
Manes.01G089700.2.v8.1	3549	3338.728	9.853934	221.045
Manes.01G089700.3.v8.1	3545	3334.728	0.845982	18.955
Manes.01G089800.1.v8.1	2016	1805.728	13.435206	163.000
Manes.01G089900.1.v8.1	778	567.779	6.553447	25.000
Manes.01G090001.1.v8.1	4146	3935.728	0.000000	0.000
Manes.01G090001.2.v8.1	4265	4054.728	0.000000	0.000
Manes.01G090100.4.v8.1	4785	4574.728	0.000000	0.000
Manes.01G090100.5.v8.1	4881	4670.728	3.967787	124.516
Manes.01G090100.6.v8.1	5042	4831.728	0.000000	0.000
Manes.01G090200.1.v8.1	2720	2509.728	5.355861	90.312
Manes.01G090200.3.v8.1	2612	2401.728	0.000000	0.000
Manes.01G090200.2.v8.1	1854	1643.728	3.003666	33.172
Manes.01G090300.1.v8.1	2430	2219.728	0.134103	2.000
Manes.01G090300.2.v8.1	1194	983.728	0.000000	0.000
Manes.01G090400.1.v8.1	1487	1276.728	39.971465	342.878
Manes.01G090500.1.v8.1	3542	3331.728	1.373865	30.754
Manes.01G090500.3.v8.1	3087	2876.728	3.375691	65.246
Manes.01G090500.4.v8.1	2673	2462.728	0.000000	0.000
Manes.01G090600.1.v8.1	1540	1329.728	0.000000	0.000
Manes.01G090700.1.v8.1	1907	1696.728	6.315814	72.000
Manes.01G090800.1.v8.1	986	775.729	0.000000	0.000
Manes.01G090900.3.v8.1	1938	1727.728	12.496762	145.065
Manes.01G090900.6.v8.1	1858	1647.728	0.000000	0.000
Manes.01G090900.5.v8.1	1814	1603.728	0.000000	0.000
Manes.01G090900.4.v8.1	1674	1463.728	0.000000	0.000
Manes.01G090900.7.v8.1	1681	1470.728	32.075713	316.956
Manes.01G091100.1.v8.1	1393	1182.728	0.503366	4.000
Manes.01G091200.3.v8.1	1703	1492.728	5.284504	53.000
Manes.01G091300.2.v8.1	1997	1786.728	0.000000	0.000
Manes.01G091400.3.v8.1	2099	1888.728	0.000000	0.000
Manes.01G091400.1.v8.1	2410	2199.728	0.418952	6.192
Manes.01G091500.1.v8.1	1978	1767.728	1.667771	19.808
Manes.01G091600.1.v8.1	2757	2546.728	1.110402	19.000
Manes.01G091700.1.v8.1	2763	2552.728	0.233219	4.000
Manes.01G091800.1.v8.1	594	384.038	0.775113	2.000
Manes.01G092000.1.v8.1	2269	2058.728	4.843785	67.000
Manes.01G092100.3.v8.1	2021	1810.728	7.579417	92.210
Manes.01G092100.4.v8.1	2048	1837.728	0.000000	0.000
Manes.01G092100.5.v8.1	2572	2361.728	0.175801	2.790
Manes.01G092200.1.v8.1	246	64.833	36.730972	16.000
Manes.01G092300.1.v8.1	1260	1049.728	2.126785	15.000
Manes.01G092400.8.v8.1	3094	2883.728	4.335449	84.000
Manes.01G092500.1.v8.1	1671	1460.728	0.101892	1.000
Manes.01G092600.1.v8.1	1350	1139.728	20.835731	159.551
Manes.01G092600.2.v8.1	1750	1539.728	2.846612	29.449
Manes.01G092700.1.v8.1	2304	2093.728	0.000000	0.000
Manes.01G092700.4.v8.1	1819	1608.728	36.631437	395.938
Manes.01G092900.1.v8.1	4737	4526.728	1.258941	38.290
Manes.01G092900.2.v8.1	3980	3769.728	0.857170	21.710
Manes.01G093000.1.v8.1	1978	1767.728	4.041428	48.000
Manes.01G093100.2.v8.1	2114	1903.728	0.000000	0.000
Manes.01G093100.3.v8.1	2000	1789.728	1.081099	13.000
Manes.01G093200.1.v8.1	1806	1595.728	2.611609	28.000
Manes.01G093300.1.v8.1	1846	1635.728	9.281072	102.000
Manes.01G093400.1.v8.1	2294	2083.728	77.322450	1082.524
Manes.01G093475.1.v8.1	1593	1382.728	0.107640	1.000
Manes.01G093550.1.v8.1	2658	2447.728	15.198755	249.955
Manes.01G093625.1.v8.1	522	312.517	0.000000	0.000
Manes.03G095616.1.v8.1	539	329.343	0.000000	0.000
Manes.11G087467.1.v8.1_25	322	123.583	0.000000	0.000
Manes.01G093700.1.v8.1	3069	2858.728	24.611091	472.710
Manes.01G093733.1.v8.1	1802	1591.728	0.000000	0.000
Manes.01G093733.2.v8.1	1733	1522.728	0.000000	0.000
Manes.01G093766.1.v8.1	849	638.755	0.000000	0.000
Manes.01G094100.1.v8.1	1952	1741.728	1.623612	19.000
Manes.01G093800.1.v8.1	1709	1498.728	0.000000	0.000
Manes.01G093901.1.v8.1	3041	2830.728	16.273476	309.506
Manes.01G094000.1.v8.1	846	635.756	0.936438	4.000
Manes.01G094200.1.v8.1	2700	2489.728	17.874271	299.000
Manes.01G094300.3.v8.1	4415	4204.728	8.923062	252.083
Manes.01G094300.4.v8.1	3599	3388.728	3.334372	75.917
Manes.01G094500.1.v8.1	1758	1547.728	2.692604	28.000
Manes.01G094600.1.v8.1	330	130.463	66.168060	58.000
Manes.01G094700.1.v8.1	1840	1629.728	21.096282	231.000
Manes.01G094800.1.v8.1	3582	3371.728	1.456701	33.000
Manes.01G094950.1.v8.1	330	130.463	406.134986	356.000
Manes.01G095100.3.v8.1	3185	2974.728	0.000000	0.000
Manes.01G095300.1.v8.1	1711	1500.728	0.396704	4.000
Manes.01G095400.3.v8.1	1419	1208.728	0.000000	0.000
Manes.01G096400.2.v8.1	1987	1776.728	6.617824	79.000
Manes.01G096300.3.v8.1	5386	5175.728	0.000000	0.000
Manes.01G096300.6.v8.1	5506	5295.728	3.609649	128.434
Manes.01G096300.7.v8.1	4985	4774.728	3.103627	99.566
Manes.01G096200.1.v8.1	1957	1746.728	6.135024	72.000
Manes.01G096100.1.v8.1	689	478.833	73.045440	235.000
Manes.01G096000.1.v8.1	824	613.763	0.000000	0.000
Manes.01G096000.2.v8.1	666	455.862	0.326494	1.000
Manes.01G095900.1.v8.1	2139	1928.728	18.288851	237.000
Manes.01G095800.1.v8.1	3390	3179.728	34.973545	747.172
Manes.01G095700.1.v8.1	1635	1424.728	0.000000	0.000
Manes.01G095700.2.v8.1	1632	1421.728	0.000000	0.000
Manes.01G095700.3.v8.1	1278	1067.728	0.000000	0.000
Manes.01G095700.4.v8.1	1275	1064.728	0.139788	1.000
Manes.01G095600.2.v8.1	1990	1779.728	0.000000	0.000
Manes.01G095600.1.v8.1	2250	2039.728	0.218906	3.000
Manes.01G095500.9.v8.1	6618	6407.728	0.314669	13.547
Manes.01G095500.10.v8.1	6675	6464.728	0.000000	0.000
Manes.01G095500.11.v8.1	5816	5605.728	10.855277	408.850
Manes.01G095500.2.v8.1	6149	5938.728	2.776927	110.802
Manes.01G095500.8.v8.1	6363	6152.728	0.561500	23.212
Manes.01G095500.7.v8.1	6185	5974.728	3.114018	125.006
Manes.01G160600.3.v8.1	1638	1427.728	0.000000	0.000
Manes.01G128050.1.v8.1	1606	1395.728	4.713737	44.204
Manes.01G160600.2.v8.1	1624	1413.728	0.000000	0.000
Manes.01G128050.2.v8.1	904	693.739	4.890803	22.796
Manes.01G160602.1.v8.1	1795	1584.728	9.767596	104.000
Manes.01G097000.1.v8.1	1615	1404.728	0.000000	0.000
Manes.01G097100.1.v8.1	606	395.988	0.000000	0.000
Manes.01G097200.1.v8.1	1468	1257.728	0.591687	5.000
Manes.01G097300.1.v8.1	1359	1148.728	1.425229	11.000
Manes.01G097300.2.v8.1	1216	1005.728	0.000000	0.000
Manes.01G097400.1.v8.1	6651	6440.728	18.364102	794.686
Manes.01G097400.4.v8.1	6606	6395.728	0.000000	0.000
Manes.01G097500.1.v8.1	1592	1381.728	35.109274	325.938
Manes.01G097600.1.v8.1	2188	1977.728	42.615400	566.271
Manes.01G097600.2.v8.1	3403	3192.728	1.945428	41.732
Manes.01G097700.1.v8.1	1476	1265.728	55.931710	475.652
Manes.01G097800.1.v8.1	2400	2189.728	0.407822	6.000
Manes.01G097900.1.v8.1	2046	1835.728	70.540937	870.043
Manes.01G098000.4.v8.1	2992	2781.728	6.661947	124.511
Manes.01G098000.6.v8.1	2545	2334.728	1.369917	21.489
Manes.01G098000.5.v8.1	2233	2022.728	0.000000	0.000
Manes.01G098100.3.v8.1	1533	1322.728	10.127005	90.000
Manes.01G098200.1.v8.1	2698	2487.728	4.905915	82.000
Manes.01G098300.1.v8.1	3056	2845.728	0.941430	18.000
Manes.03G165350.1.v8.1	520	310.544	0.000000	0.000
Manes.01G098400.1.v8.1	3516	3305.728	4.772520	106.000
Manes.01G098500.1.v8.1	354	151.653	57.904324	59.000
Manes.01G098600.1.v8.1	3777	3566.728	47.745617	1144.180
Manes.01G098700.1.v8.1	519	309.556	9.135306	19.000
Manes.01G098800.2.v8.1	2166	1955.728	18.768457	246.620
Manes.01G098800.4.v8.1	2148	1937.728	20.767830	270.380
Manes.01G099000.7.v8.1	3978	3767.728	0.000000	0.000
Manes.01G099000.8.v8.1	3840	3629.728	0.280239	6.834
Manes.01G099000.5.v8.1	2734	2523.728	6.384663	108.261
Manes.01G099000.10.v8.1	2559	2348.728	0.255505	4.032
Manes.01G099000.9.v8.1	2421	2210.728	3.290344	48.873
Manes.01G099100.9.v8.1	3134	2923.728	0.683563	13.428
Manes.01G099100.6.v8.1	3261	3050.728	1.542742	31.622
Manes.01G099100.4.v8.1	2970	2759.728	0.000000	0.000
Manes.01G099100.3.v8.1	2422	2211.728	91.900821	1365.658
Manes.01G099200.7.v8.1	1820	1609.728	2.782615	30.095
Manes.01G099200.1.v8.1	1927	1716.728	12.713603	146.643
Manes.01G099200.6.v8.1	1822	1611.728	10.274577	111.262
Manes.01G099300.2.v8.1	2655	2444.728	1.400252	23.000
Manes.01G099400.1.v8.1	3985	3774.728	31.454109	797.726
Manes.01G099500.1.v8.1	2209	1998.728	20.552490	276.000
Manes.01G099600.2.v8.1	3265	3054.728	0.000000	0.000
Manes.01G099600.3.v8.1	3161	2950.728	1.311454	26.000
Manes.01G099700.1.v8.1	1822	1611.728	8.311125	90.000
Manes.01G099800.1.v8.1	3045	2834.728	1.102597	21.000
Manes.01G099800.2.v8.1	2821	2610.728	0.000000	0.000
Manes.01G099900.1.v8.1	972	761.731	54.514457	279.000
Manes.01G100000.1.v8.1	1035	824.728	3.789812	21.000
Manes.01G100100.1.v8.1	549	339.263	20.619107	47.000
Manes.01G100300.1.v8.1	2326	2115.728	0.211043	3.000
Manes.01G100400.1.v8.1	3169	2958.728	16.751290	333.000
Manes.01G100400.2.v8.1	3079	2868.728	0.000000	0.000
Manes.01G100500.1.v8.1	3434	3223.728	2.123775	46.000
Manes.01G100600.2.v8.1	651	440.888	0.000000	0.000
Manes.01G100700.3.v8.1	2714	2503.728	0.000000	0.000
Manes.01G100700.7.v8.1	2657	2446.728	0.000000	0.000
Manes.01G100700.9.v8.1	2563	2352.728	0.379567	6.000
Manes.01G100800.1.v8.1	858	647.754	1.148865	5.000
Manes.01G100900.2.v8.1	1612	1401.728	3.938254	37.090
Manes.01G100900.1.v8.1	2391	2180.728	22.789606	333.910
Manes.01G101000.1.v8.1	1209	998.728	0.000000	0.000
Manes.01G101200.3.v8.1	1363	1152.728	11.269393	87.281
Manes.01G101200.6.v8.1	1226	1015.728	1.127070	7.692
Manes.01G101200.5.v8.1	1131	920.728	0.000000	0.000
Manes.01G101200.7.v8.1	1247	1036.728	14.073199	98.028
Manes.01G101300.1.v8.1	1376	1165.728	1.915151	15.000
Manes.01G101600.1.v8.1	3522	3311.728	1.168497	26.000
Manes.01G101700.2.v8.1	696	485.826	40.439207	132.000
Manes.01G102466.2.v8.1	906	695.739	13.477312	63.000
Manes.01G102000.1.v8.1	1099	888.728	83.641796	499.440
Manes.01G102100.1.v8.1	3175	2964.728	47.413136	944.440
Manes.01G102200.3.v8.1	949	738.733	19.140129	95.000
Manes.01G102300.1.v8.1	911	700.739	30.160684	142.000
Manes.01G102400.1.v8.1	3030	2819.728	20.902442	396.000
Manes.01G102500.1.v8.1	3025	2814.728	3.202560	60.565
Manes.01G102600.1.v8.1	1092	881.728	0.844004	5.000
Manes.01G102700.2.v8.1	1740	1529.728	0.000000	0.000
Manes.01G102700.1.v8.1	2340	2129.728	0.768737	11.000
Manes.01G102800.1.v8.1	3313	3102.728	6.811671	142.000
Manes.01G102900.1.v8.1	1668	1457.728	0.000000	0.000
Manes.01G103000.3.v8.1	2595	2384.728	9.176287	147.027
Manes.01G103000.4.v8.1	2521	2310.728	0.460138	7.144
Manes.01G103100.2.v8.1	1542	1331.728	1.452904	13.000
Manes.01G103200.1.v8.1	1528	1317.728	0.790645	7.000
Manes.01G103300.6.v8.1	2480	2269.728	1.654498	25.231
Manes.01G103300.7.v8.1	2172	1961.728	3.493603	46.047
Manes.01G103300.8.v8.1	2183	1972.728	4.430397	58.722
Manes.01G103400.7.v8.1	1082	871.728	14.690368	86.041
Manes.01G103400.6.v8.1	1074	863.728	0.682240	3.959
Manes.01G103400.5.v8.1	959	748.733	0.000000	0.000
Manes.01G103500.1.v8.1	1705	1494.728	18.541392	186.207
Manes.01G103500.3.v8.1	1775	1564.728	0.352344	3.704
Manes.01G103500.5.v8.1	606	395.988	0.000000	0.000
Manes.01G103500.4.v8.1	714	503.809	16.569949	56.089
Manes.01G103600.1.v8.1	3453	3242.728	3.625982	79.000
Manes.01G103700.1.v8.1	1219	1008.728	0.147549	1.000
Manes.01G103750.1.v8.1	568	358.151	0.415569	1.000
Manes.01G103800.2.v8.1	1580	1369.728	3.803144	35.000
Manes.01G104000.1.v8.1	1378	1167.728	14.079013	110.460
Manes.01G104000.2.v8.1	1157	946.728	41.248914	262.379
Manes.01G104100.7.v8.1	2361	2150.728	0.000000	0.000
Manes.01G104100.1.v8.1	2269	2058.728	0.000000	0.000
Manes.01G104100.5.v8.1	2150	1939.728	0.767305	10.000
Manes.01G104100.6.v8.1	2111	1900.728	0.000000	0.000
Manes.01G104200.1.v8.1	2636	2425.728	10.687474	174.184
Manes.01G104200.2.v8.1	2622	2411.728	0.914352	14.816
Manes.01G104201.1.v8.1	549	339.263	0.000000	0.000
Manes.01G104300.3.v8.1	3903	3692.728	49.615985	1231.005
Manes.01G104400.1.v8.1	1871	1660.728	4.800568	53.565
Manes.01G104400.2.v8.1	1841	1630.728	0.769851	8.435
Manes.01G104500.10.v8.1	1516	1305.728	0.326936	2.868
Manes.01G104500.7.v8.1	1519	1308.728	8.902250	78.278
Manes.01G104500.8.v8.1	1435	1224.728	0.589857	4.854
Manes.01G104500.9.v8.1	1432	1221.728	0.000000	0.000
Manes.01G104600.25.v8.1	2920	2709.728	1.491658	27.157
Manes.01G104600.24.v8.1	3081	2870.728	0.000000	0.000
Manes.01G104600.16.v8.1	2791	2580.728	0.000000	0.000
Manes.01G104600.31.v8.1	2706	2495.728	0.000000	0.000
Manes.01G104600.26.v8.1	3248	3037.728	0.874319	17.845
Manes.01G104600.23.v8.1	3409	3198.728	0.000000	0.000
Manes.01G104600.12.v8.1	2210	1999.728	0.000000	0.000
Manes.01G104600.28.v8.1	2257	2046.728	0.000000	0.000
Manes.01G104600.27.v8.1	2876	2665.728	1.330069	23.822
Manes.01G104600.29.v8.1	1901	1690.728	0.000000	0.000
Manes.01G104600.30.v8.1	1986	1775.728	0.000000	0.000
Manes.01G104600.10.v8.1	2663	2452.728	4.622502	76.176
Manes.01G104700.1.v8.1	2342	2131.728	19.552032	280.036
Manes.01G104800.1.v8.1	3919	3708.728	19.603721	488.489
Manes.01G104801.1.v8.1	8141	7930.728	12.335125	657.276
Manes.01G104801.2.v8.1	8138	7927.728	0.515777	27.473
Manes.01G104801.3.v8.1	9657	9446.728	0.147061	9.334
Manes.01G104801.4.v8.1	8065	7854.728	0.000000	0.000
Manes.01G104801.5.v8.1	8095	7884.728	3.428161	181.610
Manes.01G104801.6.v8.1	8019	7808.728	0.000000	0.000
Manes.01G104801.7.v8.1	8092	7881.728	0.000000	0.000
Manes.01G105000.5.v8.1	1383	1172.728	49.707179	391.658
Manes.01G105100.5.v8.1	2552	2341.728	6.149262	96.750
Manes.01G105100.6.v8.1	2457	2246.728	5.789526	87.395
Manes.01G105100.1.v8.1	3859	3648.728	0.279647	6.856
Manes.01G105100.7.v8.1	2528	2317.728	0.000000	0.000
Manes.01G105100.8.v8.1	3234	3023.728	0.000000	0.000
Manes.01G105101.1.v8.1	570	360.139	6.199114	15.000
Manes.01G105300.1.v8.1	2678	2467.728	1.447515	24.000
[truncated: 55,492 more rows]
