# Supplementary material for: Mutations in DNA polymerase δ subunit 1 co-segregate with CMD2-type resistance to Cassava Mosaic Geminiviruses
Source: Nat Commun. 2022 Jul 7;13:3933. doi: 10.1038/s41467-022-31414-0 (PMC9262879; doi:10.1038/s41467-022-31414-0)
Supplement: Supplementary file 10 — Source Data [file 41467_2022_31414_MOESM10_ESM.zip › figure_data/SupFig5_data/RNAseq4/quant/rnaseq4_tme204_3B_sus_quant/quant.sf]

Name	Length	EffectiveLength	TPM	NumReads
Manes.01G000031.1.v8.1	3795	3592.579	39.339864	908.214
Manes.01G000031.2.v8.1	3753	3550.579	3.802693	86.764
Manes.01G000031.3.v8.1	3738	3535.579	1.329168	30.199
Manes.01G000062.1.v8.1	1653	1450.579	0.000000	0.000
Manes.01G000093.1.v8.1	1848	1645.579	0.000000	0.000
Manes.01G000124.1.v8.1	2149	1946.579	10.392551	130.000
Manes.01G000155.1.v8.1	2964	2761.579	17.750228	315.000
Manes.01G000186.1.v8.1	177	31.230	9.965696	2.000
Manes.01G000217.1.v8.1	675	472.704	0.000000	0.000
Manes.01G000248.3.v8.1	1953	1750.579	0.000000	0.000
Manes.01G000248.5.v8.1	570	368.058	10.967166	25.939
Manes.01G000248.4.v8.1	1683	1480.579	0.000000	0.000
Manes.01G000248.1.v8.1	2677	2474.579	2.034755	32.357
Manes.01G000248.2.v8.1	2062	1859.579	14.959209	178.761
Manes.01G000279.1.v8.1	812	609.607	15.792841	61.867
Manes.01G000279.3.v8.1	1818	1615.579	0.000000	0.000
Manes.01G000279.2.v8.1	1112	909.579	5.145509	30.076
Manes.01G000310.1.v8.1	601	398.905	0.000000	0.000
Manes.01G000341.1.v8.1	947	744.584	7.523845	36.000
Manes.01G000341.2.v8.1	1283	1080.579	0.000000	0.000
Manes.01G000372.1.v8.1	3197	2994.579	1.766827	34.000
Manes.01G000403.1.v8.1	861	658.597	30.716695	130.000
Manes.01G000434.1.v8.1	1098	895.579	1.216312	7.000
Manes.17G035396.1.v8.1_29	409	210.903	0.000000	0.000
Manes.01G000465.1.v8.1	1700	1497.579	75.958870	731.000
Manes.01G000496.1.v8.1	534	332.355	0.000000	0.000
Manes.01G000527.1.v8.1	1225	1022.579	0.913072	6.000
Manes.01G000558.1.v8.1	3030	2827.579	0.000000	0.000
Manes.01G000558.2.v8.1	2951	2748.579	0.000000	0.000
Manes.01G000558.4.v8.1	2910	2707.579	0.000000	0.000
Manes.01G000558.5.v8.1	2825	2622.579	0.000000	0.000
Manes.01G000558.3.v8.1	2750	2547.579	0.183250	3.000
Manes.01G000600.1.v8.1	1763	1560.579	0.398864	4.000
Manes.01G000550.1.v8.1	429	229.889	30.461060	45.000
Manes.01G000500.10.v8.1	1573	1370.579	1.108789	9.766
Manes.01G000500.4.v8.1	2074	1871.579	5.068652	60.961
Manes.01G000500.6.v8.1	1987	1784.579	0.000000	0.000
Manes.01G000500.8.v8.1	2111	1908.579	3.510692	43.058
Manes.01G000500.9.v8.1	2024	1821.579	0.000000	0.000
Manes.01G000500.5.v8.1	1718	1515.579	1.285340	12.518
Manes.01G000500.7.v8.1	1755	1552.579	0.000000	0.000
Manes.01G000500.11.v8.1	1591	1388.579	14.534896	129.698
Manes.01G000400.6.v8.1	3083	2880.579	0.000000	0.000
Manes.01G000400.7.v8.1	3020	2817.579	0.000000	0.000
Manes.01G000400.8.v8.1	2619	2416.579	0.901525	14.000
Manes.01G000300.4.v8.1	1769	1566.579	47.938194	482.595
Manes.01G000300.5.v8.1	1857	1654.579	16.869211	179.362
Manes.01G000300.6.v8.1	2074	1871.579	6.543921	78.704
Manes.13G000036.1.v8.1	515	313.590	0.000000	0.000
Manes.18G145866.1.v8.1_2	267	88.664	0.000000	0.000
Manes.01G001900.17.v8.1	3580	3377.579	1.457098	31.626
Manes.01G001900.14.v8.1	3967	3764.579	0.000000	0.000
Manes.01G001900.15.v8.1	3740	3537.579	2.733271	62.135
Manes.01G001900.16.v8.1	3593	3390.579	0.000000	0.000
Manes.01G001900.18.v8.1	4118	3915.579	0.000000	0.000
Manes.01G001900.19.v8.1	3971	3768.579	0.000000	0.000
Manes.01G001900.20.v8.1	3978	3775.579	3.495786	84.816
Manes.01G001900.21.v8.1	3935	3732.579	0.000000	0.000
Manes.01G001900.22.v8.1	4082	3879.579	0.000000	0.000
Manes.01G001900.23.v8.1	3974	3771.579	0.000000	0.000
Manes.01G001900.9.v8.1	3736	3533.579	1.648060	37.423
Manes.01G001951.1.v8.1	1451	1248.579	0.000000	0.000
Manes.01G001800.6.v8.1	5950	5747.579	0.000000	0.000
Manes.01G001800.1.v8.1	2633	2430.579	0.384143	6.000
Manes.01G001700.7.v8.1	2506	2303.579	17.293052	255.991
Manes.01G001700.10.v8.1	4004	3801.579	0.000000	0.000
Manes.01G001700.12.v8.1	3719	3516.579	6.375809	144.080
Manes.01G001700.11.v8.1	3802	3599.579	5.556159	128.521
Manes.01G001600.6.v8.1	5003	4800.579	6.003445	185.201
Manes.01G001600.7.v8.1	3983	3780.579	8.938061	217.145
Manes.01G001600.8.v8.1	4719	4516.579	15.531711	450.794
Manes.01G001400.1.v8.1	2161	1958.579	25.027664	315.000
Manes.01G001200.1.v8.1	1949	1746.579	25.259514	283.506
Manes.01G001200.3.v8.1	1891	1688.579	0.414295	4.496
Manes.01G001150.1.v8.1	1008	805.579	0.000000	0.000
Manes.01G001100.2.v8.1	3116	2913.579	1.291562	24.182
Manes.01G001100.3.v8.1	2961	2758.579	9.466820	167.818
Manes.01G002051.1.v8.1	1774	1571.579	9.604757	97.000
Manes.01G002300.1.v8.1	418	219.409	736.882793	1038.967
Manes.01G002151.2.v8.1	261	84.167	3.697766	2.000
Manes.01G002350.1.v8.1	761	558.632	0.611028	2.193
Manes.01G002400.2.v8.1	2259	2056.579	211.614022	2796.656
Manes.01G002500.1.v8.1	3624	3421.579	27.515642	605.000
Manes.01G002600.1.v8.1	2025	1822.579	14.856628	174.003
Manes.01G002700.1.v8.1	1101	898.579	0.000000	0.000
Manes.01G002800.1.v8.1	1827	1624.579	0.000000	0.000
Manes.01G002901.1.v8.1	3062	2859.579	18.348706	337.176
Manes.01G003000.1.v8.1	405	207.140	0.000000	0.000
Manes.01G003100.1.v8.1	4856	4653.579	2.842384	85.000
Manes.01G003100.3.v8.1	4760	4557.579	0.000000	0.000
Manes.01G003100.4.v8.1	4848	4645.579	0.000000	0.000
Manes.01G003200.1.v8.1	2389	2186.579	93.799623	1318.000
Manes.01G003300.1.v8.1	3526	3323.579	1.030072	22.000
Manes.01G003400.1.v8.1	360	165.731	0.000000	0.000
Manes.01G003500.1.v8.1	4803	4600.579	3.254814	96.225
Manes.01G003500.3.v8.1	5313	5110.579	4.707682	154.606
Manes.01G003500.2.v8.1	4713	4510.579	1.730829	50.169
Manes.01G003700.1.v8.1	2011	1808.579	34.158900	397.000
Manes.01G003800.1.v8.1	2386	2183.579	241.722425	3391.837
Manes.01G003900.1.v8.1	1100	897.579	9.015328	52.000
Manes.01G004000.1.v8.1	3930	3727.579	0.083494	2.000
Manes.01G004100.1.v8.1	1694	1491.579	13.875743	133.000
Manes.01G004100.2.v8.1	1685	1482.579	0.000000	0.000
Manes.01G004200.1.v8.1	663	460.719	0.000000	0.000
Manes.01G050733.1.v8.1_1	246	73.348	0.000000	0.000
Manes.01G004300.1.v8.1	762	559.631	0.000000	0.000
Manes.13G090650.1.v8.1	814	611.607	0.000000	0.000
Manes.01G004400.1.v8.1	927	724.589	0.000000	0.000
Manes.01G004466.1.v8.1	4587	4384.579	1.100233	31.000
Manes.01G004532.1.v8.1	681	478.693	0.000000	0.000
Manes.01G004600.2.v8.1	1047	844.579	2.948021	16.000
Manes.01G004625.1.v8.1	531	329.386	8.897883	18.834
Manes.01G004650.2.v8.1	1581	1378.579	0.591850	5.243
Manes.01G004840.2.v8.1	1487	1284.579	2.806353	23.166
Manes.01G004860.1.v8.1	1680	1477.579	1.659470	15.757
Manes.01G004880.1.v8.1	1025	822.579	22.701498	120.000
Manes.01G004820.1.v8.1	2044	1841.579	3.887034	46.000
Manes.01G005000.1.v8.1	5215	5012.579	8.322412	268.077
Manes.01G005000.2.v8.1	4067	3864.579	12.125442	301.126
Manes.01G005000.3.v8.1	4835	4632.579	0.329079	9.797
Manes.01G005033.1.v8.1	2165	1962.579	4.629655	58.388
Manes.01G005033.2.v8.1	1920	1717.579	0.280324	3.094
Manes.01G005033.3.v8.1	1703	1500.579	1.712946	16.518
Manes.01G005066.1.v8.1	2214	2011.579	94.519575	1221.822
Manes.01G005100.10.v8.1	1736	1533.579	0.216042	2.129
Manes.01G005100.11.v8.1	1754	1551.579	0.313870	3.129
Manes.01G005100.12.v8.1	1684	1481.579	0.000000	0.000
Manes.01G005100.2.v8.1	1591	1388.579	0.733350	6.544
Manes.01G005100.5.v8.1	1497	1294.579	0.000000	0.000
Manes.01G005100.6.v8.1	1986	1783.579	0.540733	6.198
Manes.01G005100.7.v8.1	1666	1463.579	0.000000	0.000
Manes.01G005100.8.v8.1	1704	1501.579	0.000000	0.000
Manes.01G005100.9.v8.1	1774	1571.579	0.000000	0.000
Manes.01G005100.4.v8.1	1522	1319.579	0.000000	0.000
Manes.01G005233.1.v8.1	1363	1160.579	3.620261	27.000
Manes.01G005500.2.v8.1	7293	7090.579	31.603242	1440.000
Manes.01G005504.1.v8.1	472	271.434	0.573306	1.000
Manes.01G005508.1.v8.1	551	349.193	0.000000	0.000
Manes.01G005512.1.v8.1	1317	1114.579	1.256558	9.000
Manes.01G005584.1.v8.1	1094	891.579	7.679691	44.000
Manes.01G005536.2.v8.1	1697	1494.579	5.259067	50.510
Manes.01G005700.1.v8.1	2130	1927.579	5.044867	62.490
Manes.01G008250.10.v8.1	2573	2370.579	0.736248	11.216
Manes.01G008250.11.v8.1	2498	2295.579	0.000000	0.000
Manes.01G008250.12.v8.1	2470	2267.579	0.549220	8.003
Manes.01G008250.13.v8.1	2574	2371.579	0.000000	0.000
Manes.01G008250.9.v8.1	2580	2377.579	0.000000	0.000
Manes.01G008250.7.v8.1	2660	2457.579	7.499273	118.434
Manes.01G008250.8.v8.1	2495	2292.579	0.000000	0.000
Manes.01G010800.3.v8.1	2665	2462.579	13.544993	214.347
Manes.16G067750.1.v8.1_31	394	196.852	0.000000	0.000
Manes.01G006000.1.v8.1	1923	1720.579	0.000000	0.000
Manes.01G006000.6.v8.1	1777	1574.579	0.000000	0.000
Manes.01G006000.2.v8.1	2225	2022.579	2.671331	34.720
Manes.01G006000.4.v8.1	2079	1876.579	10.404757	125.472
Manes.01G006000.5.v8.1	2393	2190.579	0.000000	0.000
Manes.01G006000.7.v8.1	2247	2044.579	1.203121	15.807
Manes.01G006100.1.v8.1	447	247.197	175.298900	278.466
Manes.01G006200.7.v8.1	3538	3335.579	3.012770	64.578
Manes.01G006200.11.v8.1	3524	3321.579	0.000000	0.000
Manes.01G006200.10.v8.1	3531	3328.579	0.000000	0.000
Manes.01G006200.12.v8.1	3385	3182.579	1.218354	24.917
Manes.01G006200.8.v8.1	3398	3195.579	5.576008	114.504
Manes.01G006200.9.v8.1	3395	3192.579	0.000000	0.000
Manes.01G006300.1.v8.1	1079	876.579	31.954522	180.000
Manes.01G006400.1.v8.1	809	606.609	3804.435872	14830.254
Manes.01G006500.1.v8.1	930	727.586	0.427756	2.000
Manes.01G006600.2.v8.1	912	709.591	0.000000	0.000
Manes.01G006800.3.v8.1	1384	1181.579	0.000000	0.000
Manes.01G006900.2.v8.1	961	758.583	0.205139	1.000
Manes.01G007000.2.v8.1	627	424.809	1.098951	3.000
Manes.01G007050.1.v8.1	1278	1075.579	0.000000	0.000
Manes.01G007100.6.v8.1	5717	5514.579	1.818927	64.458
Manes.01G007100.3.v8.1	5994	5791.579	1.099023	40.903
Manes.01G007100.5.v8.1	4889	4686.579	8.192486	246.729
Manes.01G007100.4.v8.1	5421	5218.579	0.000000	0.000
Manes.01G007100.7.v8.1	5817	5614.579	0.000000	0.000
Manes.01G007300.11.v8.1	4631	4428.579	15.930555	453.361
Manes.01G007400.4.v8.1	4441	4238.579	28.146298	766.639
Manes.11G097150.1.v8.1	1531	1328.579	0.000000	0.000
Manes.01G007451.1.v8.1	88	18.446	0.000000	0.000
Manes.01G007500.1.v8.1	3234	3031.579	1.283282	25.000
Manes.01G007500.2.v8.1	3039	2836.579	0.000000	0.000
Manes.01G007500.3.v8.1	3274	3071.579	0.000000	0.000
Manes.01G007600.4.v8.1	3823	3620.579	0.000000	0.000
Manes.01G007600.5.v8.1	3539	3336.579	0.000000	0.000
Manes.01G007600.6.v8.1	3397	3194.579	7.160685	147.000
Manes.01G007700.1.v8.1	5195	4992.579	2.133135	68.437
Manes.01G007700.3.v8.1	4610	4407.579	2.314771	65.563
Manes.01G007800.2.v8.1	2241	2038.579	35.648412	467.000
Manes.01G007900.1.v8.1	3406	3203.579	6.411938	132.000
Manes.01G008000.1.v8.1	4992	4789.579	28.071605	864.000
Manes.01G008100.1.v8.1	2049	1846.579	0.000000	0.000
Manes.01G008200.2.v8.1	1435	1232.579	26.215877	207.648
Manes.01G008300.1.v8.1	1279	1076.579	2.023639	14.000
Manes.01G008400.1.v8.1	826	623.604	4.741278	19.000
Manes.01G008500.1.v8.1	2052	1849.579	16.351832	194.352
Manes.01G008600.1.v8.1	1160	957.579	14.788280	91.000
Manes.01G008701.1.v8.1	383	186.644	0.000000	0.000
Manes.01G008800.1.v8.1	2575	2372.579	36.729769	560.000
Manes.01G008900.7.v8.1	3383	3180.579	0.000000	0.000
Manes.01G008900.2.v8.1	2337	2134.579	5.015868	68.803
Manes.01G008900.1.v8.1	2370	2167.579	9.003765	125.415
Manes.01G008900.5.v8.1	3112	2909.579	0.683682	12.783
Manes.01G008900.6.v8.1	2639	2436.579	0.000000	0.000
Manes.01G009000.3.v8.1	2078	1875.579	9.250986	111.499
Manes.01G009000.2.v8.1	2037	1834.579	6.061576	71.461
Manes.01G009000.4.v8.1	1787	1584.579	0.000000	0.000
Manes.01G009000.5.v8.1	1781	1578.579	0.000000	0.000
Manes.01G009000.1.v8.1	1741	1538.579	15.074113	149.039
Manes.01G009100.1.v8.1	2369	2166.579	21.763010	303.000
Manes.01G009200.1.v8.1	2763	2560.579	0.000000	0.000
Manes.01G009200.2.v8.1	2751	2548.579	0.000000	0.000
Manes.01G009300.1.v8.1	3337	3134.579	0.595735	12.000
Manes.01G009451.4.v8.1	3456	3253.579	6.253974	130.757
Manes.01G009451.5.v8.1	3074	2871.579	36.754886	678.243
Manes.01G009500.4.v8.1	1258	1055.579	0.402077	2.727
Manes.01G009500.2.v8.1	1386	1183.579	0.693231	5.273
Manes.01G009601.2.v8.1	1384	1181.579	19.755469	150.003
Manes.01G009601.1.v8.1	1858	1655.579	5.270428	56.072
Manes.01G009601.3.v8.1	1187	984.579	3.781459	23.925
Manes.01G009700.1.v8.1	3666	3463.579	27.092124	603.000
Manes.01G009800.1.v8.1	771	568.628	0.273667	1.000
Manes.01G009900.1.v8.1	3908	3705.579	1.847768	44.000
Manes.01G009900.2.v8.1	3903	3700.579	0.000000	0.000
Manes.01G010000.1.v8.1	2188	1985.579	51.026992	651.083
Manes.01G010100.1.v8.1	1411	1208.579	401.082650	3115.000
Manes.01G010150.1.v8.1	527	325.434	9.563514	20.000
Manes.01G010200.1.v8.1	1919	1716.579	6.255370	69.003
Manes.01G010200.2.v8.1	1940	1737.579	0.357993	3.997
Manes.01G010866.1.v8.1	1768	1565.579	1.838832	18.500
Manes.01G013700.1.v8.1	1998	1795.579	1.026245	11.841
Manes.01G012847.1.v8.1	894	691.594	2.988393	13.281
Manes.01G013130.2.v8.1	1017	814.579	0.000000	0.000
Manes.01G010300.4.v8.1	426	227.022	38.063688	55.530
Manes.01G010300.3.v8.1	2162	1959.579	1.784396	22.470
Manes.01G012564.1.v8.1	1712	1509.579	0.000000	0.000
Manes.01G011998.1.v8.1	1569	1366.579	1.236007	10.854
Manes.01G011432.1.v8.1	1441	1238.579	0.191375	1.523
Manes.01G013600.1.v8.1	4435	4232.579	14.632847	398.000
Manes.01G013500.6.v8.1	2722	2519.579	9.818775	158.977
Manes.01G013500.8.v8.1	2680	2477.579	0.000000	0.000
Manes.01G013500.10.v8.1	2433	2230.579	0.000000	0.000
Manes.01G013500.11.v8.1	1839	1636.579	0.000000	0.000
Manes.01G013500.7.v8.1	2019	1816.579	5.655922	66.025
Manes.01G013500.9.v8.1	1992	1789.579	0.000000	0.000
Manes.01G013300.1.v8.1	1854	1651.579	10.672268	113.267
Manes.01G013300.2.v8.1	1868	1665.579	0.000000	0.000
Manes.01G013300.3.v8.1	1825	1622.579	5.632792	58.733
Manes.01G013425.1.v8.1	481	280.200	0.000000	0.000
Manes.01G013100.1.v8.1	866	663.597	81.372192	347.000
Manes.01G013225.2.v8.1	2221	2018.579	0.000000	0.000
Manes.01G013225.1.v8.1	2335	2132.579	1.897226	26.000
Manes.01G012900.1.v8.1	2704	2501.579	7.647291	122.934
Manes.01G012900.2.v8.1	2378	2175.579	8.391820	117.322
Manes.01G012800.1.v8.1	2212	2009.579	24.076180	310.915
Manes.01G012800.2.v8.1	2212	2009.579	0.935812	12.085
Manes.01G012700.1.v8.1	2720	2517.579	20.830402	337.000
Manes.01G012700.2.v8.1	2326	2123.579	0.000000	0.000
Manes.S095210.1.v8.1	375	179.321	0.000000	0.000
Manes.01G012600.1.v8.1	2697	2494.579	28.570581	458.000
Manes.01G012500.1.v8.1	1757	1554.579	152.353524	1521.999
Manes.01G012400.1.v8.1	1713	1510.579	92.205690	895.056
Manes.01G012300.1.v8.1	357	163.042	30.542333	32.000
Manes.01G012425.1.v8.1	273	93.160	1.670396	1.000
Manes.01G012200.6.v8.1	1289	1086.579	2.721092	19.000
Manes.01G012100.1.v8.1	2215	2012.579	24.145060	312.270
Manes.01G012100.2.v8.1	2182	1979.579	0.000000	0.000
Manes.01G012100.3.v8.1	2089	1886.579	0.000000	0.000
Manes.01G012000.1.v8.1	2143	1940.579	66.075064	823.983
Manes.01G011800.1.v8.1	1262	1059.579	23.369430	159.122
Manes.01G011800.2.v8.1	995	792.579	0.368700	1.878
Manes.01G011700.3.v8.1	4614	4411.579	0.000000	0.000
Manes.01G011700.5.v8.1	5074	4871.579	0.000000	0.000
Manes.01G011700.8.v8.1	4013	3810.579	0.000000	0.000
Manes.01G011700.6.v8.1	4476	4273.579	0.000000	0.000
Manes.01G011700.7.v8.1	4284	4081.579	0.000000	0.000
Manes.01G011600.4.v8.1	887	684.595	2.421553	10.653
Manes.01G011600.3.v8.1	297	111.919	22.729074	16.347
Manes.01G011600.1.v8.1	273	93.160	0.000000	0.000
Manes.01G011500.2.v8.1	1360	1157.579	21503.156790	159956.536
Manes.01G011400.1.v8.1	516	314.576	39.322912	79.491
Manes.01G011400.2.v8.1	513	311.620	119.345263	238.990
Manes.01G011300.1.v8.1	2594	2391.579	0.000000	0.000
Manes.01G011300.2.v8.1	2591	2388.579	0.000000	0.000
Manes.01G011300.3.v8.1	2591	2388.579	0.000000	0.000
Manes.01G011300.4.v8.1	2588	2385.579	0.000000	0.000
Manes.01G011300.5.v8.1	2588	2385.579	0.000000	0.000
Manes.01G011300.6.v8.1	2585	2382.579	1.175645	18.000
Manes.01G011200.1.v8.1	1726	1523.579	0.000000	0.000
Manes.01G011100.3.v8.1	1778	1575.579	16.921640	171.329
Manes.01G011100.4.v8.1	1696	1493.579	0.000000	0.000
Manes.01G011100.5.v8.1	1713	1510.579	0.000000	0.000
Manes.01G011100.10.v8.1	1819	1616.579	0.000000	0.000
Manes.01G011100.11.v8.1	1901	1698.579	0.702744	7.671
Manes.01G011100.9.v8.1	1836	1633.579	0.000000	0.000
Manes.01G011000.6.v8.1	3997	3794.579	8.945831	218.139
Manes.01G011000.1.v8.1	3240	3037.579	30.438125	594.148
Manes.01G011000.4.v8.1	3204	3001.579	25.051069	483.198
Manes.01G010900.1.v8.1	1032	829.579	0.000000	0.000
Manes.01G011042.1.v8.1	1479	1276.579	0.975199	8.000
Manes.01G011042.3.v8.1	1413	1210.579	0.000000	0.000
Manes.01G011113.1.v8.1	1514	1311.579	1.898350	16.000
Manes.01G011184.6.v8.1	1611	1408.579	0.575224	5.207
Manes.01G011184.7.v8.1	2056	1853.579	0.000000	0.000
Manes.01G011184.2.v8.1	1824	1621.579	0.000000	0.000
Manes.01G011184.8.v8.1	1894	1691.579	2.004843	21.793
Manes.01G014000.12.v8.1	1704	1501.579	0.588516	5.679
Manes.01G014000.10.v8.1	2028	1825.579	0.370397	4.345
Manes.01G014000.11.v8.1	2941	2738.579	0.000000	0.000
Manes.01G014000.2.v8.1	3042	2839.579	0.163088	2.976
Manes.01G014000.9.v8.1	2807	2604.579	0.000000	0.000
Manes.01G014500.1.v8.1	1933	1730.579	6.114604	68.000
Manes.01G014500.2.v8.1	2018	1815.579	0.000000	0.000
Manes.01G014900.5.v8.1	1871	1668.579	0.000000	0.000
Manes.01G014900.7.v8.1	4246	4043.579	0.892199	23.183
Manes.01G014900.8.v8.1	4135	3932.579	0.000000	0.000
Manes.01G014900.6.v8.1	1847	1644.579	0.377660	3.991
Manes.01G014900.3.v8.1	1965	1762.579	4.805531	54.430
Manes.01G014900.4.v8.1	1942	1739.579	12.111844	135.395
Manes.01G015000.1.v8.1	327	136.743	1.138007	1.000
Manes.01G015200.1.v8.1	731	528.644	3.826755	13.000
Manes.01G015500.1.v8.1	1040	837.579	0.000000	0.000
Manes.01G015700.1.v8.1	1016	813.579	4.391670	22.960
Manes.01G015800.1.v8.1	4017	3814.579	20.592700	504.788
Manes.01G015800.2.v8.1	3833	3630.579	0.000000	0.000
Manes.01G015800.3.v8.1	4297	4094.579	1.604269	42.212
Manes.01G016000.5.v8.1	4511	4308.579	0.770074	21.321
Manes.01G016000.7.v8.1	1902	1699.579	0.000000	0.000
Manes.01G016000.3.v8.1	2273	2070.579	8.344138	111.025
Manes.01G016000.4.v8.1	2142	1939.579	0.000000	0.000
Manes.01G016000.6.v8.1	3317	3114.579	1.381646	27.653
Manes.01G016100.1.v8.1	860	657.597	0.946566	4.000
Manes.01G016300.4.v8.1	3154	2951.579	7.274891	137.984
Manes.01G016300.2.v8.1	4010	3807.579	8.542414	209.016
Manes.01G016600.1.v8.1	2990	2787.579	93.074320	1667.271
Manes.01G016600.2.v8.1	5196	4993.579	2.796222	89.729
Manes.01G016800.1.v8.1	1182	979.579	3.177177	20.000
Manes.01G016900.1.v8.1	2108	1905.579	15.540111	190.296
Manes.01G017000.1.v8.1	894	691.594	250.194841	1111.933
Manes.01G017101.1.v8.1	3059	2856.579	0.490283	9.000
Manes.01G017151.1.v8.1	1911	1708.579	0.273235	3.000
Manes.01G017200.1.v8.1	3691	3488.579	4.371479	98.000
Manes.01G017300.1.v8.1	2029	1826.579	21.469055	252.000
Manes.01G017400.1.v8.1	408	209.959	0.741167	1.000
Manes.01G017500.1.v8.1	1206	1003.579	28.220889	182.000
Manes.01G017600.1.v8.1	3741	3538.579	0.439766	10.000
Manes.01G017800.1.v8.1	1637	1434.579	30.698772	283.005
Manes.01G017900.1.v8.1	1537	1334.579	0.000000	0.000
Manes.01G018000.1.v8.1	1683	1480.579	0.105104	1.000
Manes.15G159901.1.v8.1	1412	1209.579	0.000000	0.000
Manes.01G018300.4.v8.1	2835	2632.579	0.000000	0.000
Manes.01G018300.2.v8.1	2979	2776.579	8.182644	146.000
Manes.01G018400.2.v8.1	2576	2373.579	0.000000	0.000
Manes.01G018400.3.v8.1	2559	2356.579	0.000000	0.000
Manes.01G018400.5.v8.1	2375	2172.579	0.358134	5.000
Manes.01G018400.4.v8.1	1916	1713.579	0.000000	0.000
Manes.01G018800.1.v8.1	1441	1238.579	64.955764	517.000
Manes.01G013800.1.v8.1	1269	1066.579	0.583603	4.000
Manes.01G014100.1.v8.1	1570	1367.579	0.000000	0.000
Manes.01G014200.1.v8.1	1709	1506.579	0.452455	4.380
Manes.01G014300.1.v8.1	1254	1051.579	0.000000	0.000
Manes.01G014400.1.v8.1	1781	1578.579	0.000000	0.000
Manes.01G014600.2.v8.1	3284	3081.579	0.000000	0.000
Manes.01G014700.3.v8.1	3634	3431.579	0.000000	0.000
Manes.01G014700.2.v8.1	3520	3317.579	0.000000	0.000
Manes.01G014700.4.v8.1	3287	3084.579	0.252246	5.000
Manes.01G014800.1.v8.1	719	516.653	50.601236	168.000
Manes.01G015100.3.v8.1	1410	1207.579	2.835032	22.000
Manes.01G015300.1.v8.1	3045	2842.579	10.207798	186.463
Manes.01G015400.2.v8.1	4364	4161.579	0.343701	9.192
Manes.01G015400.1.v8.1	4362	4159.579	1.434532	38.345
Manes.01G015600.1.v8.1	575	373.033	0.417161	1.000
Manes.01G015700.1.v8.1_1	734	531.643	2.353250	8.040
Manes.01G017700.1.v8.1	3070	2867.579	3.473085	64.000
Manes.01G018100.1.v8.1	1738	1535.579	0.000000	0.000
Manes.01G018200.1.v8.1	1985	1782.579	0.000000	0.000
Manes.01G018500.1.v8.1	2070	1867.579	8.829425	105.965
Manes.01G018500.2.v8.1	1946	1743.579	0.000000	0.000
Manes.01G018500.3.v8.1	1900	1697.579	18.336982	200.035
Manes.01G018600.1.v8.1	1732	1529.579	103.146147	1013.851
Manes.01G018700.1.v8.1	1247	1044.579	69.123793	464.000
Manes.01G018700.2.v8.1	1118	915.579	0.000000	0.000
Manes.01G018900.1.v8.1	1929	1726.579	0.000000	0.000
Manes.01G018900.2.v8.1	2030	1827.579	0.000000	0.000
Manes.01G018900.3.v8.1	1943	1740.579	0.000000	0.000
Manes.01G019000.2.v8.1	1770	1567.579	1.091979	11.000
Manes.01G019100.1.v8.1	1420	1217.579	0.000000	0.000
Manes.01G019200.1.v8.1	1664	1461.579	0.000000	0.000
Manes.01G019300.1.v8.1	1600	1397.579	0.000000	0.000
Manes.01G019400.1.v8.1	1450	1247.579	0.000000	0.000
Manes.01G019500.1.v8.1	864	661.597	0.235211	1.000
Manes.01G019600.13.v8.1	3196	2993.579	0.798884	15.368
Manes.01G019600.9.v8.1	3899	3696.579	3.963636	94.155
Manes.01G019600.10.v8.1	2718	2515.579	19.040313	307.795
Manes.01G019600.12.v8.1	3066	2863.579	27.257008	501.576
Manes.01G019600.4.v8.1	2886	2683.579	36.666361	632.312
Manes.01G019600.1.v8.1	2722	2519.579	16.239085	262.929
Manes.01G019600.11.v8.1	3189	2986.579	33.955860	651.685
Manes.01G019700.1.v8.1	3935	3732.579	0.000000	0.000
Manes.01G019801.1.v8.1	400	202.449	0.000000	0.000
Manes.01G019900.1.v8.1	1707	1504.579	0.206855	2.000
Manes.01G020000.1.v8.1	2064	1861.579	53.415862	639.000
Manes.05G133326.1.v8.1_38	404	206.202	0.000000	0.000
Manes.05G133326.1.v8.1_37	396	198.711	0.000000	0.000
Manes.05G133326.1.v8.1_36	388	191.276	0.000000	0.000
Manes.05G133326.1.v8.1_41	417	218.462	0.000000	0.000
Manes.01G020100.1.v8.1	2835	2632.579	2.208012	37.354
Manes.01G020100.4.v8.1	2840	2637.579	5.584055	94.646
Manes.01G020100.2.v8.1	2915	2712.579	0.000000	0.000
Manes.01G020100.6.v8.1	2920	2717.579	0.000000	0.000
Manes.01G020200.1.v8.1	192	39.158	27.818506	7.000
Manes.01G020300.2.v8.1	1272	1069.579	0.727458	5.000
Manes.01G020350.1.v8.1	144	16.619	18.726974	2.000
Manes.01G020400.2.v8.1	3917	3714.579	17.260403	412.012
Manes.01G020400.3.v8.1	3711	3508.579	0.000000	0.000
Manes.01G020500.3.v8.1	3573	3370.579	13.490652	292.204
Manes.01G020500.4.v8.1	3375	3172.579	2.141325	43.656
Manes.01G020500.5.v8.1	1068	865.579	36.421287	202.587
Manes.01G020600.1.v8.1	3372	3169.579	13.648787	278.000
Manes.01G020700.4.v8.1	2386	2183.579	0.000000	0.000
Manes.01G020700.5.v8.1	2225	2022.579	0.076939	1.000
Manes.01G020700.6.v8.1	2378	2175.579	0.000000	0.000
Manes.01G020800.1.v8.1	3011	2808.579	13.967201	252.084
Manes.01G020800.2.v8.1	3062	2859.579	0.974970	17.916
Manes.01G021100.1.v8.1	744	541.639	0.000000	0.000
Manes.01G021200.1.v8.1	2950	2747.579	13.649530	241.000
Manes.01G021200.2.v8.1	3102	2899.579	0.000000	0.000
Manes.01G021300.1.v8.1	762	559.631	2.780667	10.000
Manes.01G021400.1.v8.1	747	544.638	44.572527	156.000
Manes.01G021500.1.v8.1	1186	983.579	35.879752	226.782
Manes.01G021500.2.v8.1	1358	1155.579	1.514588	11.247
Manes.01G021600.1.v8.1	1167	964.579	5.162536	32.000
Manes.01G021700.1.v8.1	1805	1602.579	12.720457	131.000
Manes.01G021800.1.v8.1	3170	2967.579	7.551114	144.000
Manes.01G021800.2.v8.1	2976	2773.579	0.000000	0.000
Manes.01G021900.1.v8.1	3627	3424.579	0.363524	8.000
Manes.01G022000.1.v8.1	1595	1392.579	2.346661	21.000
Manes.01G022100.1.v8.1	1439	1236.579	49.959664	397.000
Manes.01G022150.1.v8.1	840	637.601	0.000000	0.000
Manes.01G022300.6.v8.1	4807	4604.579	20.854026	617.062
Manes.01G022300.3.v8.1	4918	4715.579	0.351671	10.657
Manes.01G022300.4.v8.1	4356	4153.579	32.979930	880.281
Manes.01G022300.5.v8.1	4761	4558.579	0.000000	0.000
Manes.01G022400.1.v8.1	1483	1280.579	0.243038	2.000
Manes.01G022500.1.v8.1	1061	858.579	0.000000	0.000
Manes.01G022600.4.v8.1	2395	2192.579	29.170067	411.000
Manes.01G022600.5.v8.1	2263	2060.579	0.000000	0.000
Manes.01G022750.1.v8.1	2627	2424.579	20.517600	319.677
Manes.01G022900.1.v8.1	1384	1181.579	49.256981	374.007
Manes.01G023000.1.v8.1	1238	1035.579	0.000000	0.000
Manes.01G023100.1.v8.1	1032	829.579	0.000000	0.000
Manes.01G023200.1.v8.1	2457	2254.579	1.974541	28.608
Manes.01G023300.1.v8.1	1892	1689.579	7.035950	76.392
Manes.01G023400.1.v8.1	1879	1676.579	0.464084	5.000
Manes.01G023500.1.v8.1	1381	1178.579	0.000000	0.000
Manes.01G023600.1.v8.1	1475	1272.579	1.345113	11.000
Manes.01G023700.1.v8.1	763	560.630	33.030959	119.000
Manes.01G023900.1.v8.1	2015	1812.579	27.288099	317.848
Manes.01G023900.2.v8.1	2347	2144.579	10.287427	141.774
Manes.01G024000.1.v8.1	1715	1512.579	7.098750	69.000
Manes.01G024100.1.v8.1	2114	1911.579	1.709535	21.000
Manes.01G024200.1.v8.1	1245	1042.579	0.447778	3.000
Manes.01G024300.1.v8.1	3456	3253.579	30.514775	638.000
Manes.01G024400.1.v8.1	1502	1299.579	19.987953	166.925
Manes.01G024400.2.v8.1	1496	1293.579	6.144275	51.076
Manes.01G024500.1.v8.1	1126	923.579	0.168491	1.000
Manes.01G024600.1.v8.1	3878	3675.579	0.848605	20.044
Manes.01G024600.3.v8.1	3926	3723.579	0.000000	0.000
Manes.01G024600.2.v8.1	3178	2975.579	1.932708	36.956
Manes.01G024700.1.v8.1	2268	2065.579	5.951633	79.000
Manes.01G024800.1.v8.1	333	141.898	0.000000	0.000
Manes.01G024932.1.v8.1	231	63.035	0.000000	0.000
Manes.01G025000.6.v8.1	3651	3448.579	3.658632	81.079
Manes.01G025000.3.v8.1	2768	2565.579	14.370409	236.921
Manes.01G025000.8.v8.1	2779	2576.579	0.000000	0.000
Manes.01G025000.7.v8.1	3148	2945.579	0.000000	0.000
Manes.01G025100.1.v8.1	2604	2401.579	0.000000	0.000
Manes.01G025100.2.v8.1	2601	2398.579	2.984384	46.000
Manes.01G025200.1.v8.1	1753	1550.579	2.408620	24.000
Manes.01G025300.1.v8.1	1863	1660.579	2.530201	27.000
Manes.01G025400.2.v8.1	1540	1337.579	0.000000	0.000
Manes.01G025400.1.v8.1	1675	1472.579	28.637925	271.000
Manes.01G025500.1.v8.1	1413	1210.579	0.771275	6.000
Manes.01G025500.2.v8.1	1416	1213.579	0.000000	0.000
Manes.01G025600.2.v8.1	1201	998.579	0.000000	0.000
Manes.01G025600.3.v8.1	850	647.600	0.000000	0.000
Manes.01G025700.1.v8.1	1705	1502.579	0.000000	0.000
Manes.01G025900.1.v8.1	2951	2748.579	2.094809	37.000
Manes.01G026000.5.v8.1	4566	4363.579	0.744180	20.867
Manes.01G026000.6.v8.1	3715	3512.579	0.714705	16.133
Manes.01G026100.2.v8.1	1158	945.579	0.000000	0.000
Manes.06G158050.1.v8.1	1555	1352.579	0.000000	0.000
Manes.01G026200.2.v8.1	4505	4302.579	0.325510	9.000
Manes.01G026200.3.v8.1	4328	4125.579	0.000000	0.000
Manes.01G026200.5.v8.1	4511	4308.579	0.000000	0.000
Manes.01G026200.6.v8.1	5015	4812.579	0.000000	0.000
Manes.01G026200.8.v8.1	5041	4838.579	0.000000	0.000
Manes.01G026200.4.v8.1	4354	4151.579	0.000000	0.000
Manes.01G026200.7.v8.1	3733	3530.579	0.000000	0.000
Manes.01G026200.9.v8.1	3727	3524.579	0.000000	0.000
Manes.01G026300.1.v8.1	1396	1193.579	17.731220	136.000
Manes.01G026400.1.v8.1	1336	1133.579	0.000000	0.000
Manes.01G026500.2.v8.1	998	795.579	11.344766	58.000
Manes.01G026600.1.v8.1	1172	969.579	10.271826	64.000
Manes.01G026700.1.v8.1	2738	2535.579	7.326562	119.379
Manes.01G026800.2.v8.1	2697	2494.579	10.802027	173.162
Manes.01G026800.1.v8.1	2193	1990.579	38.496383	492.435
Manes.01G026850.1.v8.1	1337	1134.579	2.194503	16.000
Manes.01G026900.1.v8.1	1224	1021.579	33.816752	222.000
Manes.01G027000.1.v8.1	3206	3003.579	5.342288	103.114
Manes.01G027000.2.v8.1	3299	3096.579	0.245565	4.886
Manes.01G027100.1.v8.1	2064	1861.579	32.935602	394.000
Manes.01G027100.3.v8.1	2088	1885.579	0.000000	0.000
Manes.01G027200.1.v8.1	1852	1649.579	0.283008	3.000
Manes.01G027300.2.v8.1	2028	1825.579	0.085241	1.000
Manes.01G027350.1.v8.1	473	272.408	0.000000	0.000
Manes.01G027400.5.v8.1	2049	1846.579	4.266573	50.629
Manes.01G027400.11.v8.1	2162	1959.579	7.183840	90.462
Manes.01G027400.12.v8.1	2020	1817.579	10.846185	126.683
Manes.01G027400.8.v8.1	2080	1877.579	6.137925	74.057
Manes.01G027400.7.v8.1	2178	1975.579	1.499157	19.032
Manes.01G027400.14.v8.1	1904	1701.579	0.000000	0.000
Manes.01G027400.13.v8.1	2132	1929.579	0.000000	0.000
Manes.01G027400.15.v8.1	1825	1622.579	9.509760	99.157
Manes.01G027400.6.v8.1	1966	1763.579	0.000000	0.000
Manes.01G027500.1.v8.1	2010	1807.579	3.529697	41.000
Manes.01G027600.1.v8.1	2880	2677.579	4.242593	73.000
Manes.01G027700.2.v8.1	3193	2990.579	5.567745	107.000
Manes.01G027700.3.v8.1	2045	1842.579	0.000000	0.000
Manes.01G027700.6.v8.1	2071	1868.579	0.000000	0.000
Manes.01G027800.1.v8.1	1979	1776.579	5.094896	58.166
Manes.01G027800.2.v8.1	1948	1745.579	20.667528	231.834
Manes.01G027900.2.v8.1	1823	1620.579	4.993258	52.000
Manes.01G028000.1.v8.1	2069	1866.579	36.841699	441.911
Manes.01G028100.1.v8.1	1742	1539.579	8.701512	86.089
Manes.01G028200.1.v8.1	2029	1826.579	0.000000	0.000
Manes.01G028200.18.v8.1	2980	2777.579	1.270449	22.676
Manes.01G028200.19.v8.1	2155	1952.579	1.875999	23.539
Manes.01G028200.2.v8.1	2008	1805.579	0.000000	0.000
Manes.01G028200.20.v8.1	1997	1794.579	11.661728	134.485
Manes.01G028200.3.v8.1	2018	1815.579	2.676581	31.228
Manes.01G028200.9.v8.1	2166	1963.579	0.000000	0.000
Manes.01G028200.17.v8.1	2802	2599.579	12.064327	201.537
Manes.01G028300.1.v8.1	2619	2416.579	38.200605	593.226
Manes.01G028400.4.v8.1	2126	1923.579	13.579788	167.862
Manes.01G028400.3.v8.1	3061	2858.579	13.562532	249.138
Manes.01G028500.1.v8.1	1125	922.579	7.927663	47.000
Manes.01G028600.1.v8.1	1462	1259.579	0.247090	2.000
Manes.01G028600.3.v8.1	1365	1162.579	0.000000	0.000
Manes.01G028700.4.v8.1	3217	3014.579	10.375768	201.000
Manes.01G028800.1.v8.1	1895	1692.579	0.310611	3.378
Manes.01G028800.6.v8.1	1452	1249.579	32.649935	262.177
Manes.01G028800.10.v8.1	1629	1426.579	0.000000	0.000
Manes.01G028800.2.v8.1	1416	1213.579	11.185991	87.235
Manes.01G028800.3.v8.1	1545	1342.579	0.000000	0.000
Manes.01G028800.4.v8.1	1518	1315.579	8.650944	73.136
Manes.01G028800.5.v8.1	1515	1312.579	0.000000	0.000
Manes.01G028800.8.v8.1	1299	1096.579	0.000000	0.000
Manes.01G028800.9.v8.1	1632	1429.579	0.769955	7.073
Manes.01G028900.1.v8.1	3021	2818.579	22.365242	405.091
Manes.01G029001.1.v8.1	717	514.657	2.418930	8.000
Manes.01G029100.1.v8.1	2835	2632.579	28.668910	485.000
Manes.01G029200.1.v8.1	2843	2640.579	0.058932	1.000
Manes.01G029300.4.v8.1	3567	3364.579	3.340383	72.223
Manes.01G029300.3.v8.1	1742	1539.579	9.478611	93.777
Manes.01G029400.2.v8.1	2902	2699.579	28.492689	494.286
Manes.01G029500.1.v8.1	1167	964.579	5.864488	36.351
Manes.01G029600.1.v8.1	1578	1375.579	0.000000	0.000
Manes.01G029700.1.v8.1	1608	1405.579	1.882108	17.000
Manes.01G029800.1.v8.1	1761	1558.579	8.386897	84.000
Manes.01G029900.1.v8.1	2131	1928.579	0.000000	0.000
Manes.01G029900.2.v8.1	2137	1934.579	0.000000	0.000
Manes.01G029900.3.v8.1	2123	1920.579	0.000000	0.000
Manes.01G029900.4.v8.1	2117	1914.579	0.000000	0.000
Manes.01G029900.5.v8.1	2131	1928.579	0.000000	0.000
Manes.01G029900.6.v8.1	2125	1922.579	0.000000	0.000
Manes.01G029900.7.v8.1	1674	1471.579	0.000000	0.000
Manes.01G029900.8.v8.1	1668	1465.579	1.592696	15.000
Manes.01G029950.1.v8.1	759	556.632	0.000000	0.000
Manes.12G086500.1.v8.1	1055	852.579	0.000000	0.000
Manes.01G030000.1.v8.1	418	219.409	0.000000	0.000
Manes.01G030100.1.v8.1	953	750.584	714.634721	3446.929
Manes.01G030200.10.v8.1	3447	3244.579	0.000000	0.000
Manes.01G030200.11.v8.1	2761	2558.579	2.534355	41.669
Manes.01G030200.12.v8.1	3347	3144.579	13.216347	267.069
Manes.01G030200.13.v8.1	3233	3030.579	2.083328	40.573
Manes.01G030200.14.v8.1	3249	3046.579	0.000000	0.000
Manes.01G030200.15.v8.1	2936	2733.579	0.900153	15.812
Manes.01G030200.16.v8.1	2683	2480.579	0.000000	0.000
Manes.01G030200.17.v8.1	3269	3066.579	0.000000	0.000
Manes.01G030200.18.v8.1	2810	2607.579	0.000000	0.000
Manes.01G030200.19.v8.1	3282	3079.579	0.000000	0.000
Manes.01G030200.20.v8.1	2985	2782.579	0.000000	0.000
Manes.01G030200.21.v8.1	3298	3095.579	0.000000	0.000
Manes.01G030200.22.v8.1	3396	3193.579	7.254391	148.877
Manes.01G030200.23.v8.1	3496	3293.579	0.000000	0.000
Manes.01G030200.24.v8.1	3318	3115.579	0.000000	0.000
Manes.01G030200.25.v8.1	2732	2529.579	0.000000	0.000
Manes.01G030400.10.v8.1	2136	1933.579	25.615174	318.279
Manes.01G030400.11.v8.1	2128	1925.579	5.179743	64.094
Manes.01G030400.12.v8.1	2066	1863.579	0.000000	0.000
Manes.01G030400.5.v8.1	2074	1871.579	17.156081	206.336
Manes.01G030400.7.v8.1	2028	1825.579	0.000000	0.000
Manes.01G030400.8.v8.1	2090	1887.579	1.759299	21.340
Manes.01G030500.1.v8.1	2907	2704.579	1.898738	33.000
Manes.01G030600.1.v8.1	2133	1930.579	1.612105	20.000
Manes.01G030700.1.v8.1	4144	3941.579	7.896063	200.000
Manes.01G030800.1.v8.1	1244	1041.579	0.000000	0.000
Manes.01G030900.3.v8.1	2160	1957.579	3.100246	39.000
Manes.01G031200.4.v8.1	1451	1248.579	0.751375	6.029
Manes.01G031200.1.v8.1	1492	1289.579	11.218842	92.970
Manes.01G031200.3.v8.1	1509	1306.579	2.620320	22.001
Manes.01G031300.1.v8.1	1769	1566.579	0.298002	3.000
Manes.01G031300.3.v8.1	1679	1476.579	0.000000	0.000
Manes.01G031400.1.v8.1	1628	1425.579	18.291923	167.571
Manes.01G031600.1.v8.1	3306	3103.579	7.019660	140.000
Manes.01G031700.6.v8.1	2629	2426.579	0.000000	0.000
Manes.01G031700.7.v8.1	2620	2417.579	0.000000	0.000
Manes.01G031700.5.v8.1	2682	2479.579	0.000000	0.000
Manes.01G031700.9.v8.1	2673	2470.579	0.000000	0.000
Manes.01G031800.5.v8.1	3067	2864.579	3.710890	68.311
Manes.01G031800.3.v8.1	3149	2946.579	13.815183	261.592
Manes.01G031800.6.v8.1	2971	2768.579	0.000000	0.000
Manes.01G031800.9.v8.1	3067	2864.579	1.343078	24.724
Manes.01G031800.8.v8.1	2791	2588.579	7.356528	122.372
Manes.01G031900.2.v8.1	1994	1791.579	13.115711	151.000
Manes.01G032000.2.v8.1	2984	2781.579	0.000000	0.000
Manes.01G032000.3.v8.1	2244	2041.579	2.591574	34.000
Manes.01G032100.1.v8.1	1122	919.579	4.952090	29.264
Manes.01G032100.6.v8.1	456	255.878	5.921340	9.736
Manes.01G032300.1.v8.1	3712	3509.579	5.764202	130.000
Manes.01G032300.2.v8.1	3706	3503.579	0.000000	0.000
Manes.01G032400.18.v8.1	4796	4593.579	0.281352	8.305
Manes.01G032400.25.v8.1	2986	2783.579	0.000000	0.000
Manes.01G032400.28.v8.1	2716	2513.579	0.000000	0.000
Manes.01G032400.31.v8.1	2933	2730.579	0.000000	0.000
Manes.01G032400.33.v8.1	2922	2719.579	0.000000	0.000
Manes.01G032400.36.v8.1	2663	2460.579	0.000000	0.000
Manes.01G032400.10.v8.1	5255	5052.579	0.000000	0.000
Manes.01G032400.13.v8.1	5097	4894.579	0.000000	0.000
Manes.01G032400.15.v8.1	5896	5693.579	0.667130	24.409
Manes.01G032400.26.v8.1	4556	4353.579	0.631452	17.666
Manes.01G032400.29.v8.1	4286	4083.579	0.000000	0.000
Manes.01G032400.34.v8.1	4492	4289.579	0.000000	0.000
Manes.01G032400.16.v8.1	4502	4299.579	0.000000	0.000
Manes.01G032400.27.v8.1	3285	3082.579	0.000000	0.000
Manes.01G032400.30.v8.1	3015	2812.579	0.000000	0.000
Manes.01G032400.32.v8.1	3232	3029.579	0.000000	0.000
Manes.01G032400.35.v8.1	3221	3018.579	0.000000	0.000
Manes.01G032400.37.v8.1	2962	2759.579	0.000000	0.000
Manes.01G032400.2.v8.1	2785	2582.579	3.727829	61.867
Manes.01G032400.4.v8.1	2991	2788.579	0.000000	0.000
Manes.01G032400.3.v8.1	2999	2796.579	3.158015	56.753
Manes.01G032500.1.v8.1	2020	1817.579	26.969314	315.001
Manes.01G032600.1.v8.1	5166	4963.579	4.639996	148.000
Manes.01G032701.1.v8.1	1161	958.579	0.000000	0.000
Manes.01G049585.1.v8.1	598	395.921	0.000000	0.000
Manes.01G032800.1.v8.1	5207	5004.579	9.639289	310.000
Manes.01G032800.2.v8.1	5041	4838.579	0.000000	0.000
Manes.01G032900.1.v8.1	1647	1444.579	0.000000	0.000
Manes.01G032900.2.v8.1	1641	1438.579	0.000000	0.000
Manes.01G032900.4.v8.1	1560	1357.579	7.266719	63.395
Manes.01G032900.5.v8.1	1554	1351.579	2.027001	17.605
Manes.01G033000.1.v8.1	1988	1785.579	0.087151	1.000
Manes.01G033100.2.v8.1	1952	1749.579	0.701762	7.890
Manes.01G033100.1.v8.1	1874	1671.579	19.932468	214.110
Manes.01G033200.8.v8.1	2472	2269.579	0.000000	0.000
Manes.01G033200.9.v8.1	2434	2231.579	2.841246	40.745
Manes.01G033200.1.v8.1	2577	2374.579	0.000000	0.000
Manes.01G033200.10.v8.1	2472	2269.579	1.267688	18.489
Manes.01G033200.11.v8.1	2234	2031.579	0.000000	0.000
Manes.01G033200.12.v8.1	2272	2069.579	0.000000	0.000
Manes.01G033300.1.v8.1	3459	3256.579	15.014133	314.204
Manes.01G033300.2.v8.1	3527	3324.579	0.634856	13.563
Manes.01G033400.1.v8.1	1188	985.579	2.526268	16.000
Manes.01G033500.1.v8.1	2846	2643.579	0.000000	0.000
Manes.01G033500.12.v8.1	2728	2525.579	0.184846	3.000
Manes.01G033500.13.v8.1	3138	2935.579	0.000000	0.000
Manes.01G033500.14.v8.1	3356	3153.579	0.000000	0.000
Manes.01G033500.5.v8.1	3133	2930.579	0.000000	0.000
Manes.01G033500.8.v8.1	3390	3187.579	0.000000	0.000
Manes.01G033600.1.v8.1	1134	931.579	11.024912	66.000
Manes.01G033700.1.v8.1	2906	2703.579	3.223293	56.000
Manes.01G033700.2.v8.1	2768	2565.579	0.000000	0.000
Manes.01G033800.1.v8.1	570	368.058	29.595951	70.000
Manes.12G093950.1.v8.1	775	572.627	0.000000	0.000
Manes.10G106150.1.v8.1_14	1209	1006.579	0.000000	0.000
Manes.01G033900.3.v8.1	1395	1192.579	0.000000	0.000
Manes.05G133326.1.v8.1	237	67.099	0.000000	0.000
Manes.01G034000.1.v8.1	3487	3284.579	5.069381	107.000
Manes.01G034100.1.v8.1	2137	1934.579	0.000000	0.000
Manes.01G034200.1.v8.1	4992	4789.579	11.982197	368.793
Manes.01G034200.2.v8.1	4899	4696.579	2.591884	78.225
Manes.01G034250.1.v8.1	1104	901.579	0.000000	0.000
Manes.01G034300.3.v8.1	3933	3730.579	4.283046	102.678
Manes.01G034300.2.v8.1	2314	2111.579	13.878553	188.322
Manes.01G034400.1.v8.1	2489	2286.579	3.705597	54.449
Manes.01G034400.2.v8.1	3964	3761.579	0.907914	21.946
Manes.01G034400.3.v8.1	2004	1801.579	3.420879	39.604
Manes.01G034400.4.v8.1	1917	1714.579	0.000000	0.000
Manes.01G034500.1.v8.1	1523	1320.579	2.800624	23.767
Manes.01G034500.2.v8.1	1233	1030.579	2.300194	15.233
Manes.01G034600.1.v8.1	2294	2091.579	4.687239	63.000
Manes.01G034600.2.v8.1	2462	2259.579	0.000000	0.000
Manes.01G034600.3.v8.1	2207	2004.579	0.000000	0.000
Manes.01G034600.4.v8.1	2375	2172.579	0.000000	0.000
Manes.01G034700.7.v8.1	1605	1402.579	10.058896	90.662
Manes.01G034700.8.v8.1	1695	1492.579	0.869279	8.338
Manes.01G034700.9.v8.1	1782	1579.579	0.000000	0.000
Manes.01G034800.1.v8.1	2246	2043.579	0.609185	8.000
Manes.01G034900.1.v8.1	872	669.596	0.000000	0.000
Manes.01G035000.1.v8.1	2390	2187.579	0.000000	0.000
Manes.01G035000.2.v8.1	2591	2388.579	0.000000	0.000
Manes.01G035100.4.v8.1	3920	3717.579	0.270895	6.472
Manes.01G035100.7.v8.1	5225	5022.579	0.000000	0.000
Manes.01G035100.9.v8.1	5210	5007.579	0.000000	0.000
Manes.01G035100.10.v8.1	2831	2628.579	11.063189	186.875
Manes.01G035100.2.v8.1	1065	862.579	10.260759	56.876
Manes.01G035100.8.v8.1	1080	877.579	0.000000	0.000
Manes.01G035100.5.v8.1	987	784.579	30.099639	151.756
Manes.01G035100.6.v8.1	972	769.582	26.089046	129.021
Manes.01G036200.10.v8.1	2166	1963.579	6.715714	84.740
Manes.01G036200.11.v8.1	2169	1966.579	0.000000	0.000
Manes.01G036200.9.v8.1	2529	2326.579	0.000000	0.000
Manes.01G036200.12.v8.1	1998	1795.579	9.248418	106.714
Manes.01G036200.13.v8.1	2222	2019.579	0.000000	0.000
Manes.01G036200.14.v8.1	1826	1623.579	18.924601	197.446
Manes.01G036200.15.v8.1	1896	1693.579	8.370681	91.099
Manes.01G036300.7.v8.1	3163	2960.579	3.800818	72.311
Manes.01G036300.8.v8.1	3083	2880.579	1.337225	24.753
Manes.01G036300.5.v8.1	3667	3464.579	0.801246	17.839
Manes.01G036300.4.v8.1	2742	2539.579	10.425950	170.148
Manes.01G037766.1.v8.1	867	664.597	0.000000	0.000
Manes.01G039232.1.v8.1	199	43.087	0.000000	0.000
Manes.01G040700.4.v8.1	2607	2404.579	3.429949	53.000
Manes.01G040712.1.v8.1	1921	1718.579	13.491730	149.000
Manes.01G040500.1.v8.1	1809	1606.579	123.110282	1271.000
Manes.01G040400.1.v8.1	4022	3819.579	18.741018	460.000
Manes.01G040300.1.v8.1	642	439.769	5.661691	16.000
Manes.01G040200.1.v8.1	5418	5215.579	8.264719	277.000
Manes.01G040100.1.v8.1	1575	1372.579	30.384235	268.000
Manes.01G040000.5.v8.1	1872	1669.579	0.000000	0.000
Manes.01G040000.3.v8.1	2480	2277.579	0.142139	2.080
Manes.01G040000.6.v8.1	1658	1455.579	1.167412	10.920
Manes.01G039700.1.v8.1	1610	1407.579	6.278122	56.787
Manes.01G039700.2.v8.1	1169	966.579	23.962263	148.838
Manes.01G039600.1.v8.1	252	77.609	14.035842	7.000
Manes.01G039500.1.v8.1	3891	3688.579	6.159488	146.000
Manes.01G039400.3.v8.1	741	538.641	0.000000	0.000
Manes.01G039300.1.v8.1	1741	1538.579	0.202284	2.000
Manes.01G039200.1.v8.1	1894	1691.579	17.570816	191.000
Manes.01G039200.2.v8.1	1966	1763.579	0.000000	0.000
Manes.01G039212.1.v8.1	363	168.429	0.000000	0.000
Manes.01G036500.2.v8.1	1842	1639.579	4.840483	51.000
Manes.01G036500.9.v8.1	2322	2119.579	0.000000	0.000
Manes.01G036500.7.v8.1	1892	1689.579	0.000000	0.000
Manes.01G036600.1.v8.1	1225	1022.579	23.996815	157.688
Manes.01G036600.3.v8.1	1662	1459.579	12.187476	114.312
Manes.01G036600.2.v8.1	959	756.583	0.000000	0.000
Manes.01G036700.1.v8.1	2764	2561.579	4.495467	74.000
Manes.01G036800.1.v8.1	644	441.763	0.000000	0.000
Manes.01G036800.11.v8.1	777	574.626	0.000000	0.000
Manes.01G036800.10.v8.1	1098	895.579	2.144137	12.340
Manes.01G036800.8.v8.1	763	560.630	0.000000	0.000
Manes.01G036800.9.v8.1	899	696.593	0.924059	4.136
Manes.01G036800.7.v8.1	1180	977.579	4.947098	31.078
Manes.01G036900.3.v8.1	696	493.675	61.923069	196.446
Manes.01G037000.1.v8.1	4337	4134.579	2.070057	55.000
Manes.01G037100.3.v8.1	3632	3429.579	5.081923	112.000
Manes.01G037200.2.v8.1	7752	7549.579	11.398645	553.000
Manes.01G037200.1.v8.1	7888	7685.579	0.000000	0.000
Manes.01G037300.1.v8.1	1324	1121.579	6.659816	48.000
Manes.01G037400.3.v8.1	2244	2041.579	62.663889	822.115
Manes.01G037500.1.v8.1	1438	1235.579	413.203868	3280.832
Manes.01G038033.3.v8.1	1075	872.579	0.000000	0.000
Manes.01G038033.1.v8.1	938	735.586	0.000000	0.000
Manes.01G038033.7.v8.1	818	615.605	0.000000	0.000
Manes.01G037600.5.v8.1	1708	1505.579	49.848463	482.286
Manes.01G037600.2.v8.1	1629	1426.579	5.536950	50.759
Manes.01G037700.1.v8.1	3411	3208.579	9.294271	191.636
Manes.01G037700.2.v8.1	3414	3211.579	1.747169	36.058
Manes.01G037700.3.v8.1	2446	2243.579	7.373381	106.306
Manes.01G037900.1.v8.1	1455	1252.579	2.981652	24.000
Manes.01G038000.1.v8.1	2452	2249.579	12.105637	175.000
Manes.01G038100.1.v8.1	3098	2895.579	22.464239	418.000
Manes.01G038200.1.v8.1	1318	1115.579	27.898480	200.000
Manes.01G038300.1.v8.1	2387	2184.579	15.813794	222.000
Manes.01G038400.1.v8.1	1957	1754.579	1.507741	17.000
Manes.01G038400.2.v8.1	1858	1655.579	0.000000	0.000
Manes.01G038700.4.v8.1	1758	1555.579	42.989563	429.738
Manes.01G038700.2.v8.1	1219	1016.579	23.001572	150.262
Manes.01G038900.1.v8.1	720	517.652	6.914183	23.000
Manes.01G039000.1.v8.1	990	787.579	0.000000	0.000
Manes.01G039036.1.v8.1	2746	2543.579	0.249036	4.071
Manes.01G039204.1.v8.1	763	560.630	0.000000	0.000
Manes.01G039120.1.v8.1	2370	2167.579	0.954891	13.301
Manes.01G039060.1.v8.1	3003	2800.579	0.277826	5.000
Manes.01G039252.1.v8.1	2007	1804.579	1.636364	18.976
Manes.01G039240.1.v8.1	2783	2580.579	0.308753	5.120
Manes.01G039048.1.v8.1	385	188.496	0.825560	1.000
Manes.01G039024.1.v8.1	1655	1452.579	0.000000	0.000
Manes.01G036422.1.v8.1	2760	2557.579	3.252559	53.457
Manes.01G039216.1.v8.1	2300	2097.579	0.352197	4.747
Manes.01G039132.1.v8.1	2665	2462.579	0.066551	1.053
Manes.01G039180.1.v8.1	2887	2684.579	2.975674	51.335
Manes.01G039156.1.v8.1	3328	3125.579	1.328722	26.688
Manes.01G039156.2.v8.1	3314	3111.579	0.000000	0.000
Manes.01G041100.1.v8.1	3067	2864.579	0.556961	10.253
Manes.01G041151.1.v8.1	99	7.063	0.000000	0.000
Manes.01G041200.1.v8.1	733	530.643	2.932569	10.000
Manes.01G041300.1.v8.1	4141	3938.579	1.825786	46.210
Manes.01G041300.2.v8.1	4135	3932.579	2.838581	71.734
Manes.01G041300.3.v8.1	2873	2670.579	6.114249	104.930
Manes.01G041300.4.v8.1	2867	2664.579	33.653980	576.254
Manes.01G041400.1.v8.1	1016	813.579	2.295263	12.000
Manes.01G041500.1.v8.1	219	55.210	45.097523	16.000
Manes.01G041700.1.v8.1	4216	4013.579	0.116316	3.000
Manes.01G041800.1.v8.1	2055	1852.579	0.251997	3.000
Manes.01G041900.7.v8.1	2459	2256.579	0.689605	10.000
Manes.01G041900.2.v8.1	1979	1776.579	0.000000	0.000
Manes.01G041900.6.v8.1	2288	2085.579	0.000000	0.000
Manes.01G041900.8.v8.1	1988	1785.579	0.000000	0.000
Manes.01G042100.3.v8.1	1257	1054.579	2.545095	17.248
Manes.01G042100.7.v8.1	1348	1145.579	1.123474	8.271
Manes.01G042100.8.v8.1	1345	1142.579	0.000000	0.000
Manes.01G042100.9.v8.1	1248	1045.579	0.000000	0.000
Manes.01G042100.2.v8.1	1241	1038.579	0.998447	6.664
Manes.01G042100.4.v8.1	1146	943.579	0.000000	0.000
Manes.01G042100.10.v8.1	318	129.149	5.805306	4.818
Manes.01G042200.1.v8.1	1088	885.579	0.878605	5.000
Manes.01G042300.1.v8.1	459	258.785	6.013274	10.000
Manes.01G042400.3.v8.1	2975	2772.579	21.028288	374.660
Manes.01G042400.4.v8.1	2967	2764.579	5.062406	89.936
Manes.01G042600.3.v8.1	2524	2321.579	26.659689	397.729
Manes.01G042600.4.v8.1	2515	2312.579	12.763312	189.675
Manes.01G042700.10.v8.1	6230	6027.579	0.000000	0.000
Manes.01G042700.12.v8.1	6396	6193.579	0.000000	0.000
Manes.01G042700.9.v8.1	6290	6087.579	3.648449	142.726
Manes.01G042700.11.v8.1	6132	5929.579	0.000000	0.000
Manes.01G042700.7.v8.1	6146	5943.579	0.897371	34.274
Manes.01G042800.1.v8.1	1912	1709.579	34.360314	377.481
Manes.01G042900.1.v8.1	228	61.053	43.330092	17.000
Manes.01G043000.1.v8.1	2551	2348.579	9.443691	142.527
Manes.01G043000.2.v8.1	1409	1206.579	38.472535	298.302
Manes.01G043100.1.v8.1	1663	1460.579	29.832101	280.000
Manes.01G043200.4.v8.1	3701	3498.579	119.790665	2693.170
Manes.01G043200.6.v8.1	3909	3706.579	0.000000	0.000
Manes.01G043200.7.v8.1	3906	3703.579	6.350993	151.151
Manes.01G043200.8.v8.1	3704	3501.579	15.055538	338.773
Manes.01G043300.4.v8.1	1497	1294.579	14.063978	117.000
Manes.01G043300.2.v8.1	1962	1759.579	0.000000	0.000
Manes.01G043300.5.v8.1	1143	940.579	0.000000	0.000
Manes.01G043300.6.v8.1	1057	854.579	0.000000	0.000
Manes.01G043400.4.v8.1	882	679.595	58.161351	254.000
Manes.01G043450.1.v8.1	776	573.627	0.000000	0.000
Manes.01G043500.1.v8.1	2364	2161.579	9.262185	128.657
Manes.01G043600.1.v8.1	1871	1668.579	17.649796	189.250
Manes.01G043650.1.v8.1	795	592.616	3.241123	12.343
Manes.01G043700.1.v8.1	1428	1225.579	17.998363	141.750
Manes.01G043800.1.v8.1	1408	1205.579	0.000000	0.000
Manes.01G043900.1.v8.1	1084	881.579	132.565215	751.000
Manes.01G043951.1.v8.1	345	152.379	0.000000	0.000
Manes.01G044000.1.v8.1	1303	1100.579	0.000000	0.000
Manes.01G044100.5.v8.1	3794	3591.579	13.334660	307.763
Manes.01G044100.7.v8.1	3770	3567.579	13.887281	318.376
Manes.01G044100.10.v8.1	3749	3546.579	0.000000	0.000
Manes.01G044100.6.v8.1	3759	3556.579	4.719365	107.861
Manes.01G044100.8.v8.1	3735	3532.579	0.000000	0.000
Manes.01G044100.9.v8.1	3773	3570.579	0.000000	0.000
Manes.01G044200.1.v8.1	923	720.590	0.215955	1.000
Manes.01G044300.1.v8.1	384	187.569	0.000000	0.000
Manes.01G044400.1.v8.1	1846	1643.579	0.473402	5.000
Manes.01G044600.3.v8.1	1979	1776.579	22.215678	253.626
Manes.01G044600.4.v8.1	2158	1955.579	46.024013	578.374
Manes.01G044700.1.v8.1	2791	2588.579	7.742949	128.800
Manes.01G044700.2.v8.1	2133	1930.579	10.494776	130.200
Manes.01G044850.1.v8.1	915	712.590	0.000000	0.000
Manes.01G044900.1.v8.1	1038	835.579	0.000000	0.000
Manes.01G045000.1.v8.1	2088	1885.579	26.904426	326.000
Manes.01G050300.3.v8.1	1492	1289.579	269.305657	2231.735
Manes.01G050400.1.v8.1	2084	1881.579	6.368236	77.000
Manes.01G050450.1.v8.1	1085	882.579	0.000000	0.000
Manes.01G050500.6.v8.1	3483	3280.579	0.000000	0.000
Manes.01G050500.7.v8.1	3463	3260.579	0.000000	0.000
Manes.01G050500.8.v8.1	3320	3117.579	2.409303	48.268
Manes.01G050500.3.v8.1	3275	3072.579	0.000000	0.000
Manes.01G050500.2.v8.1	3466	3263.579	6.710425	140.732
Manes.01G050600.10.v8.1	3009	2806.579	0.000000	0.000
Manes.01G050600.6.v8.1	3017	2814.579	4.201951	76.000
Manes.01G050600.18.v8.1	3120	2917.579	0.000000	0.000
Manes.01G050700.1.v8.1	681	478.693	3.250824	10.000
Manes.01G050800.1.v8.1	2470	2267.579	5.901832	86.000
Manes.01G050900.2.v8.1	1396	1193.579	0.000000	0.000
Manes.01G050900.3.v8.1	1381	1178.579	10.166768	77.000
Manes.01G051000.1.v8.1	3030	2827.579	34.584920	628.421
Manes.01G051301.1.v8.1	360	165.731	0.000000	0.000
Manes.01G051334.1.v8.1	168	26.823	0.000000	0.000
Manes.01G051367.1.v8.1	370	174.772	0.000000	0.000
Manes.01G051400.7.v8.1	3726	3523.579	10.290175	233.000
Manes.01G051500.1.v8.1	1507	1304.579	12.047637	101.000
Manes.01G051515.1.v8.1	1779	1576.579	0.000000	0.000
Manes.01G051530.1.v8.1	1204	1001.579	0.466108	3.000
Manes.01G051545.2.v8.1	4015	3812.579	2.002082	49.051
Manes.01G051545.3.v8.1	4247	4044.579	0.000000	0.000
Manes.01G051545.1.v8.1	4827	4624.579	3.432617	102.011
Manes.01G051545.4.v8.1	3478	3275.579	4.700296	98.938
Manes.10G106150.1.v8.1_24	1230	1027.579	0.000000	0.000
Manes.01G051560.1.v8.1	540	338.290	0.000000	0.000
Manes.01G051575.1.v8.1	180	32.767	0.000000	0.000
Manes.10G049950.1.v8.1	1167	964.579	0.000000	0.000
Manes.01G048100.5.v8.1	3051	2848.579	7.608435	139.275
Manes.01G048100.6.v8.1	3038	2835.579	16.344359	297.823
Manes.01G048100.7.v8.1	3143	2940.579	0.418158	7.902
Manes.01G048300.1.v8.1	408	209.959	6.670502	9.000
Manes.01G048400.1.v8.1	1077	874.579	122.242045	687.019
Manes.01G048766.1.v8.1	2517	2314.579	0.000000	0.000
Manes.01G048766.4.v8.1	2586	2383.579	0.000000	0.000
Manes.17G035396.1.v8.1_24	409	210.903	0.000000	0.000
Manes.17G035396.1.v8.1_33	409	210.903	0.000000	0.000
Manes.01G048600.1.v8.1	2227	2024.579	16.371774	213.000
Manes.01G046700.5.v8.1	3020	2817.579	1.156042	20.931
Manes.01G046700.9.v8.1	2910	2707.579	2.417839	42.069
Manes.01G046700.8.v8.1	2766	2563.579	0.000000	0.000
Manes.01G046700.10.v8.1	2743	2540.579	0.000000	0.000
Manes.16G047151.1.v8.1	553	351.179	0.454683	1.026
Manes.01G046200.1.v8.1	3121	2918.579	0.639824	12.000
Manes.01G046100.1.v8.1	860	657.597	3.786265	16.000
Manes.01G046000.1.v8.1	2295	2092.579	0.000000	0.000
Manes.01G045900.1.v8.1	3518	3315.579	1.171572	24.962
Manes.01G045900.2.v8.1	3182	2979.579	6.895968	132.038
Manes.01G045700.2.v8.1	632	429.798	7.242868	20.004
Manes.01G045700.3.v8.1	1144	941.579	4.564209	27.617
Manes.10G036329.1.v8.1_6	511	309.652	0.000000	0.000
Manes.01G045650.9.v8.1	2384	2181.579	0.356656	5.000
Manes.01G045650.1.v8.1	2526	2323.579	0.000000	0.000
Manes.01G045650.2.v8.1	2551	2348.579	0.000000	0.000
Manes.01G045650.7.v8.1	2464	2261.579	0.000000	0.000
Manes.01G045650.11.v8.1	2685	2482.579	0.000000	0.000
Manes.01G045650.13.v8.1	2682	2479.579	0.000000	0.000
Manes.01G045650.8.v8.1	2664	2461.579	0.000000	0.000
Manes.01G045650.10.v8.1	2715	2512.579	0.000000	0.000
Manes.01G045650.12.v8.1	2712	2509.579	0.000000	0.000
Manes.01G045650.14.v8.1	2694	2491.579	0.000000	0.000
Manes.01G045650.6.v8.1	2697	2494.579	0.000000	0.000
Manes.01G045600.1.v8.1	2726	2523.579	9.922625	160.914
Manes.01G045600.2.v8.1	2597	2394.579	0.000000	0.000
Manes.01G045560.1.v8.1	562	360.117	146.921873	340.000
Manes.01G048000.1.v8.1	3695	3492.579	0.422204	9.476
Manes.01G048000.2.v8.1	3718	3515.579	0.000000	0.000
Manes.01G047900.1.v8.1	4394	4191.579	0.903141	24.327
Manes.01G047900.3.v8.1	4123	3920.579	16.718081	421.198
Manes.01G047800.1.v8.1	1044	841.579	3.698162	20.000
Manes.01G047820.1.v8.1	3275	3072.579	53.117040	1048.784
Manes.01G042501.1.v8.1	629	426.804	0.000000	0.000
Manes.01G048900.3.v8.1	2252	2049.579	1.115892	14.697
Manes.01G048900.2.v8.1	2235	2032.579	6.635742	86.673
Manes.01G048900.1.v8.1	1636	1433.579	71.859272	661.993
Manes.05G086326.1.v8.1	1137	934.579	0.666032	4.000
Manes.13G093532.1.v8.1	784	581.619	0.000000	0.000
Manes.01G049100.1.v8.1	2464	2261.579	16.339933	237.471
Manes.01G049200.1.v8.1	727	524.646	0.296609	1.000
Manes.16G048915.2.v8.1	1295	1092.579	25.893464	181.799
Manes.16G048915.3.v8.1	1315	1112.579	0.000000	0.000
Manes.01G049300.12.v8.1	1649	1446.579	0.000000	0.000
Manes.01G049300.5.v8.1	1630	1427.579	0.000000	0.000
Manes.01G049300.10.v8.1	1197	994.579	2.023997	12.936
Manes.01G049300.11.v8.1	2002	1799.579	1.129835	13.066
Manes.01G049300.4.v8.1	1358	1155.579	0.000000	0.000
Manes.01G049300.7.v8.1	1377	1174.579	1.820876	13.744
Manes.01G049300.8.v8.1	1205	1002.579	0.000000	0.000
Manes.01G049300.9.v8.1	1219	1016.579	3.712776	24.254
Manes.01G049315.1.v8.1	1365	1162.579	0.936972	7.000
Manes.01G049330.2.v8.1	2450	2247.579	0.000000	0.000
Manes.01G049330.1.v8.1	2617	2414.579	0.515584	8.000
Manes.01G049330.3.v8.1	2197	1994.579	0.000000	0.000
Manes.01G049345.1.v8.1	201	44.251	14.066654	4.000
Manes.01G049360.1.v8.1	3263	3060.579	10.118132	199.000
Manes.01G049375.1.v8.1	1923	1720.579	13.876816	153.431
Manes.01G049375.2.v8.1	2014	1811.579	4.559403	53.078
Manes.01G049375.3.v8.1	1902	1699.579	5.905146	64.494
Manes.S095224.1.v8.1	1468	1265.579	0.000000	0.000
Manes.S095224.3.v8.1	894	691.594	0.000000	0.000
Manes.S095224.2.v8.1	753	550.636	0.000000	0.000
Manes.01G049390.1.v8.1_6	1447	1244.579	0.000000	0.000
Manes.01G049405.1.v8.1	510	308.667	0.000000	0.000
Manes.01G049420.1.v8.1	1431	1228.579	0.000000	0.000
Manes.01G049390.1.v8.1	1363	1160.579	0.000000	0.000
Manes.01G049390.1.v8.1_5	1435	1232.579	0.000000	0.000
Manes.01G049495.1.v8.1	267	88.664	0.000000	0.000
Manes.01G049510.1.v8.1	207	47.789	0.000000	0.000
Manes.01G049450.1.v8.1	391	194.069	0.000000	0.000
Manes.01G049525.1.v8.1	1143	940.579	0.000000	0.000
Manes.01G049435.1.v8.1	1236	1033.579	0.000000	0.000
Manes.S095215.1.v8.1	2608	2405.579	0.000000	0.000
Manes.04G060202.1.v8.1	1834	1631.579	0.000000	0.000
Manes.01G049601.1.v8.1	1352	1149.579	41.016130	303.000
Manes.01G049616.1.v8.1	2450	2247.579	25.756024	372.000
Manes.01G049631.1.v8.1	1736	1533.579	44.444790	438.002
Manes.01G048966.2.v8.1	1145	942.579	0.000000	0.000
Manes.01G048981.1.v8.1	879	676.595	0.000000	0.000
Manes.01G046800.2.v8.1	1352	1149.579	0.406100	3.000
Manes.01G047000.1.v8.1	1206	1003.579	0.620239	4.000
Manes.01G047100.1.v8.1	730	527.645	1211.815564	4108.917
Manes.01G047200.1.v8.1	1835	1632.579	11.247569	118.000
Manes.01G047400.1.v8.1	1736	1533.579	8.422147	83.000
Manes.01G045500.8.v8.1	2123	1920.579	0.000000	0.000
Manes.01G045500.6.v8.1	2469	2266.579	2.278957	33.194
Manes.01G045500.10.v8.1	2378	2175.579	0.000000	0.000
Manes.01G045500.11.v8.1	2481	2278.579	0.000000	0.000
Manes.01G045500.9.v8.1	2508	2305.579	1.137734	16.857
Manes.01G045500.12.v8.1	1722	1519.579	1.046265	10.217
Manes.01G045515.1.v8.1	1486	1283.579	11.517332	95.000
Manes.01G045300.1.v8.1	928	725.588	3.217008	15.000
Manes.01G045150.1.v8.1	384	187.569	0.000000	0.000
Manes.09G076819.1.v8.1	384	187.569	0.000000	0.000
Manes.01G045165.1.v8.1	2213	2010.579	18.033733	233.000
Manes.01G045180.1.v8.1	347	154.142	0.000000	0.000
Manes.01G045195.1.v8.1	2475	2272.579	13.667483	199.598
Manes.01G045195.2.v8.1	2472	2269.579	3.642001	53.117
Manes.01G045195.3.v8.1	597	394.924	26.512667	67.285
Manes.01G045210.1.v8.1	1362	1159.579	74.212260	553.000
Manes.17G018312.1.v8.1	509	307.682	0.000000	0.000
Manes.01G049700.1.v8.1	2824	2621.579	25.761885	434.000
Manes.01G049800.8.v8.1	1038	835.579	16.574994	89.000
Manes.01G049815.1.v8.1	564	362.101	0.000000	0.000
Manes.01G049900.2.v8.1	920	717.590	1.479956	6.825
Manes.01G049900.3.v8.1	939	736.586	0.882125	4.175
Manes.01G049915.1.v8.1	390	193.137	0.000000	0.000
Manes.01G050200.18.v8.1	7236	7033.579	1.061073	47.959
Manes.01G050200.5.v8.1	4770	4567.579	1.250979	36.719
Manes.01G050200.7.v8.1	4765	4562.579	5.416702	158.816
Manes.01G050200.16.v8.1	4689	4486.579	0.000000	0.000
Manes.01G050200.17.v8.1	4684	4481.579	0.000000	0.000
Manes.01G050200.12.v8.1	5163	4960.579	0.000000	0.000
Manes.01G050200.13.v8.1	5158	4955.579	0.000000	0.000
Manes.01G050200.14.v8.1	5083	4880.579	0.000000	0.000
Manes.01G050200.15.v8.1	5088	4885.579	0.000000	0.000
Manes.01G050200.10.v8.1	4385	4182.579	7.311107	196.506
Manes.01G050200.11.v8.1	4390	4187.579	0.000000	0.000
Manes.01G052200.1.v8.1	555	353.167	10.660024	24.193
Manes.01G052200.3.v8.1	534	332.355	175.959800	375.807
Manes.01G052400.1.v8.1	2897	2694.579	11.203705	194.000
Manes.01G052500.1.v8.1	2591	2388.579	17.348794	266.292
Manes.01G052500.2.v8.1	2536	2333.579	14.691294	220.309
Manes.01G052600.2.v8.1	1576	1373.579	0.453166	4.000
Manes.01G052600.3.v8.1	1711	1508.579	0.000000	0.000
Manes.01G052600.4.v8.1	1585	1382.579	0.000000	0.000
Manes.01G052600.5.v8.1	1624	1421.579	0.000000	0.000
Manes.13G088960.1.v8.1	847	644.600	0.349032	1.446
Manes.01G056200.1.v8.1	1954	1751.579	3.820231	43.000
Manes.01G056204.1.v8.1	1650	1447.579	93.657358	871.231
Manes.01G051600.1.v8.1	3016	2813.579	9.715597	175.662
Manes.01G051600.2.v8.1	2464	2261.579	7.660950	111.338
Manes.01G051700.1.v8.1	2352	2149.579	14.283824	197.309
Manes.01G051700.2.v8.1	2232	2029.579	1.049730	13.691
Manes.01G051800.1.v8.1	3042	2839.579	38.818952	708.348
Manes.01G051800.2.v8.1	3115	2912.579	4.501386	84.251
Manes.01G051800.4.v8.1	2948	2745.579	0.746871	13.177
Manes.01G051800.7.v8.1	3039	2836.579	3.139289	57.224
Manes.01G051900.1.v8.1	1853	1650.579	4.996782	53.000
Manes.01G052100.1.v8.1	2395	2192.579	18.524057	261.000
Manes.01G052104.1.v8.1	2760	2557.579	15.086687	247.955
Manes.01G052104.3.v8.1	3084	2881.579	6.212834	115.045
Manes.01G052104.2.v8.1	2726	2523.579	0.000000	0.000
Manes.01G052108.2.v8.1	2261	2058.579	23.415943	309.762
Manes.01G052108.1.v8.1	2759	2556.579	0.197083	3.238
Manes.01G052112.1.v8.1	1090	887.579	45.957942	262.130
Manes.01G052112.2.v8.1	330	139.311	24.429567	21.870
Manes.01G049500.10.v8.1	2932	2729.579	0.000000	0.000
Manes.01G049500.14.v8.1	2929	2726.579	0.000000	0.000
Manes.01G049500.21.v8.1	2812	2609.579	0.000000	0.000
Manes.01G049500.22.v8.1	3199	2996.579	0.000000	0.000
Manes.01G049500.24.v8.1	3319	3116.579	0.000000	0.000
Manes.01G049500.25.v8.1	3264	3061.579	0.000000	0.000
Manes.01G049500.26.v8.1	3316	3113.579	0.000000	0.000
Manes.01G049500.27.v8.1	3261	3058.579	0.000000	0.000
Manes.01G049500.31.v8.1	2911	2708.579	0.689745	12.005
Manes.01G049500.32.v8.1	3024	2821.579	0.307433	5.574
Manes.01G049500.35.v8.1	3196	2993.579	0.000000	0.000
Manes.01G049500.36.v8.1	2809	2606.579	0.000000	0.000
Manes.01G049500.6.v8.1	3134	2931.579	0.000000	0.000
Manes.01G049500.16.v8.1	2995	2792.579	4.806971	86.263
Manes.01G049500.23.v8.1	3115	2912.579	0.315753	5.910
Manes.01G049500.28.v8.1	2913	2710.579	0.000000	0.000
Manes.01G049500.29.v8.1	3245	3042.579	0.000000	0.000
Manes.01G049500.30.v8.1	3300	3097.579	0.000000	0.000
Manes.01G049500.33.v8.1	3242	3039.579	0.000000	0.000
Manes.01G049500.34.v8.1	3297	3094.579	1.671870	33.247
Manes.01G049500.7.v8.1	3130	2927.579	0.000000	0.000
Manes.11G091690.2.v8.1	1407	1204.579	0.000000	0.000
Manes.01G053000.1.v8.1	4412	4209.579	11.274882	305.000
Manes.01G053000.2.v8.1	4325	4122.579	0.000000	0.000
Manes.11G088378.1.v8.1	194	40.270	0.000000	0.000
Manes.11G165033.2.v8.1	513	311.620	0.000000	0.000
Manes.11G165033.1.v8.1	540	338.290	0.000000	0.000
Manes.01G053100.3.v8.1	1539	1336.579	0.000000	0.000
Manes.01G053100.1.v8.1	1781	1578.579	0.000000	0.000
Manes.01G053100.4.v8.1	1271	1068.579	0.000000	0.000
Manes.01G053100.5.v8.1	1151	948.579	0.000000	0.000
Manes.01G053150.1.v8.1	210	49.590	0.000000	0.000
Manes.01G053200.4.v8.1	6068	5865.579	9.418288	355.003
Manes.01G053300.1.v8.1	2599	2396.579	14.674643	226.000
Manes.01G053400.1.v8.1	264	86.394	77.452353	43.000
Manes.01G053600.3.v8.1	3287	3084.579	4.540435	90.000
Manes.01G053700.1.v8.1	2412	2209.579	1.760684	25.000
Manes.11G068178.1.v8.1	426	227.022	0.000000	0.000
Manes.01G053800.1.v8.1	2084	1881.579	18.029550	218.000
Manes.01G053875.1.v8.1	662	459.721	0.676997	2.000
Manes.01G053950.1.v8.1	2006	1803.579	0.258843	3.000
Manes.02G203753.1.v8.1	1014	811.579	53.546304	279.260
Manes.01G054100.1.v8.1	2170	1967.579	0.000000	0.000
Manes.01G054300.1.v8.1	2083	1880.579	0.082748	1.000
Manes.01G054400.1.v8.1	3373	3170.579	0.638051	13.000
Manes.01G054600.2.v8.1	6103	5900.579	28.113403	1066.000
Manes.01G054800.1.v8.1	1910	1707.579	5.012250	55.000
Manes.01G054900.1.v8.1	2286	2083.579	137.422772	1840.000
Manes.01G055000.1.v8.1	240	69.153	13.501779	6.000
Manes.01G055100.1.v8.1	240	69.153	15.752076	7.000
Manes.01G055200.1.v8.1	237	67.099	23.191968	10.000
Manes.01G055300.1.v8.1	1711	1508.579	0.103153	1.000
Manes.01G055400.4.v8.1	1930	1727.579	0.000000	0.000
Manes.01G055400.5.v8.1	1912	1709.579	0.091025	1.000
Manes.01G055500.6.v8.1	2884	2681.579	1.650964	28.450
Manes.01G055500.3.v8.1	1910	1707.579	16.545012	181.550
Manes.01G055512.1.v8.1	5335	5132.579	0.082759	2.730
Manes.16G044501.1.v8.1	955	752.584	0.206774	1.000
Manes.16G044551.1.v8.1	455	254.914	0.610460	1.000
Manes.07G083301.4.v8.1	1312	1109.579	0.000000	0.000
Manes.07G083301.5.v8.1	1196	993.579	0.000000	0.000
Manes.07G083301.10.v8.1	1117	914.579	0.000000	0.000
Manes.07G083301.3.v8.1	1792	1589.579	0.098186	1.003
Manes.07G083301.1.v8.1	1063	860.579	0.000000	0.000
Manes.07G083301.2.v8.1	1398	1195.579	0.000000	0.000
Manes.18G122902.1.v8.1_4	687	484.685	0.000000	0.000
Manes.14G157966.1.v8.1_44	431	231.805	0.000000	0.000
Manes.01G055600.2.v8.1	4734	4531.579	12.433264	362.063
Manes.01G055600.1.v8.1	4280	4077.579	1.032009	27.042
Manes.01G055600.5.v8.1	4357	4154.579	11.083123	295.895
Manes.01G055600.6.v8.1	3714	3511.579	0.000000	0.000
Manes.01G055700.1.v8.1	2448	2245.579	0.277193	4.000
Manes.01G055700.2.v8.1	2555	2352.579	0.000000	0.000
Manes.01G055704.1.v8.1	546	344.239	0.000000	0.000
Manes.01G055708.1.v8.1	1792	1589.579	22.316542	227.960
Manes.01G056000.5.v8.1	2103	1900.579	4.458353	54.451
Manes.01G056000.4.v8.1	2545	2342.579	3.158594	47.549
Manes.01G056100.3.v8.1	3657	3454.579	5.691334	126.345
Manes.01G056100.4.v8.1	3459	3256.579	21.391074	447.655
Manes.01G056300.1.v8.1	1707	1504.579	0.206855	2.000
Manes.01G056450.1.v8.1	3537	3334.579	13.267619	284.304
Manes.01G056450.2.v8.1	3479	3276.579	0.000000	0.000
Manes.01G056450.3.v8.1	3399	3196.579	0.374648	7.696
Manes.01G056600.1.v8.1	909	706.591	27.308910	124.000
Manes.15G181430.1.v8.1	456	255.878	0.000000	0.000
Manes.01G056700.2.v8.1	1416	1213.579	0.000000	0.000
Manes.01G056725.1.v8.1	909	706.591	0.000000	0.000
Manes.01G056800.1.v8.1	3882	3679.579	10.107660	239.000
Manes.18G104850.1.v8.1	626	423.813	0.000000	0.000
Manes.01G056900.1.v8.1	2957	2754.579	3.619649	64.072
Manes.01G056900.2.v8.1	2951	2748.579	5.997246	105.928
Manes.01G057000.1.v8.1	850	647.600	0.000000	0.000
Manes.01G057100.1.v8.1	1290	1087.579	0.000000	0.000
Manes.01G057100.2.v8.1	1287	1084.579	0.000000	0.000
Manes.01G057200.1.v8.1	1470	1267.579	0.000000	0.000
Manes.10G106150.1.v8.1	1149	946.579	0.000000	0.000
Manes.01G057300.1.v8.1	1915	1712.579	1.090389	12.000
Manes.01G057350.1.v8.1	1899	1696.579	0.000000	0.000
Manes.01G057400.1.v8.1	2020	1817.579	19.570589	228.584
Manes.01G057400.2.v8.1	2139	1936.579	5.256515	65.416
Manes.01G057800.2.v8.1	2409	2206.579	9.873233	140.000
Manes.01G057900.1.v8.1	2006	1803.579	19.930935	231.000
Manes.01G058000.1.v8.1	2012	1809.579	36.375894	423.000
Manes.01G058100.1.v8.1	3609	3406.579	6.623696	145.000
Manes.01G058200.3.v8.1	354	160.364	0.000000	0.000
Manes.11G130116.1.v8.1	2051	1848.579	0.000000	0.000
Manes.01G058300.1.v8.1	2319	2116.579	2.058612	28.000
Manes.01G058450.1.v8.1	234	65.067	0.000000	0.000
Manes.01G058600.4.v8.1	3029	2826.579	0.000000	0.000
Manes.01G058600.2.v8.1	2857	2654.579	0.000000	0.000
Manes.01G058600.3.v8.1	3629	3426.579	0.599569	13.202
Manes.01G058600.5.v8.1	3407	3204.579	0.000000	0.000
Manes.01G058600.1.v8.1	2303	2100.579	4.207680	56.798
Manes.01G058700.2.v8.1	3507	3304.579	138.828851	2948.119
Manes.01G058700.4.v8.1	3277	3074.579	5.609596	110.832
Manes.01G058700.5.v8.1	3311	3108.579	12.855405	256.801
Manes.01G058750.1.v8.1	920	717.590	0.000000	0.000
Manes.06G063050.1.v8.1_24	1147	944.579	0.082373	0.500
Manes.01G058800.2.v8.1	4445	4242.579	5.372376	146.469
Manes.01G058800.3.v8.1	3168	2965.579	13.116417	249.962
Manes.03G138751.1.v8.1	1067	864.579	2.519847	14.000
Manes.01G058900.1.v8.1	1600	1397.579	8.016910	72.000
Manes.01G059200.1.v8.1	1947	1744.579	9.098303	102.000
Manes.01G059300.16.v8.1	1945	1742.579	45.365123	508.000
Manes.01G059400.23.v8.1	3702	3499.579	0.000000	0.000
Manes.01G059400.24.v8.1	3808	3605.579	0.000000	0.000
Manes.01G059400.25.v8.1	3684	3481.579	0.000000	0.000
Manes.01G059400.3.v8.1	3826	3623.579	0.000000	0.000
Manes.01G059400.26.v8.1	4503	4300.579	0.000000	0.000
Manes.01G059400.12.v8.1	3501	3298.579	0.000000	0.000
Manes.01G059400.13.v8.1	3489	3286.579	0.000000	0.000
Manes.01G059400.14.v8.1	3447	3244.579	0.000000	0.000
Manes.01G059400.15.v8.1	3365	3162.579	0.000000	0.000
Manes.01G059400.16.v8.1	3571	3368.579	0.000000	0.000
Manes.01G059400.18.v8.1	3429	3226.579	0.000000	0.000
Manes.01G059400.20.v8.1	3553	3350.579	0.000000	0.000
Manes.01G059400.21.v8.1	3347	3144.579	0.000000	0.000
Manes.01G059400.22.v8.1	3471	3268.579	0.000000	0.000
Manes.01G059400.5.v8.1	3395	3192.579	0.000000	0.000
Manes.01G059400.6.v8.1	3519	3316.579	0.000000	0.000
Manes.01G059400.8.v8.1	3377	3174.579	0.000000	0.000
Manes.01G059400.17.v8.1	2996	2793.579	0.000000	0.000
Manes.01G059400.19.v8.1	2978	2775.579	0.000000	0.000
Manes.01G059400.7.v8.1	3056	2853.579	1.908662	35.000
Manes.01G059400.9.v8.1	3038	2835.579	0.000000	0.000
Manes.01G059500.1.v8.1	1971	1768.579	61.667741	700.861
Manes.01G059525.1.v8.1	312	124.145	0.000000	0.000
Manes.01G059550.1.v8.1	318	129.149	0.000000	0.000
Manes.01G059600.1.v8.1	1643	1440.579	124.009704	1148.000
Manes.01G059700.1.v8.1	1331	1128.579	154.747549	1122.289
Manes.01G059700.2.v8.1	1679	1476.579	52.073106	494.105
Manes.01G059751.1.v8.1	363	168.429	0.000000	0.000
Manes.01G059800.1.v8.1	2230	2027.579	63.752588	830.663
Manes.01G059800.2.v8.1	2379	2176.579	2.955410	41.337
Manes.01G059900.1.v8.1	2074	1871.579	8.730357	105.000
Manes.01G060100.1.v8.1	3635	3432.579	2.947550	65.018
Manes.01G060100.2.v8.1	3320	3117.579	0.000000	0.000
Manes.01G060100.3.v8.1	3309	3106.579	3.806111	75.982
Manes.01G060200.1.v8.1	1840	1637.579	16.252471	171.029
Manes.01G060200.2.v8.1	1758	1555.579	0.654421	6.542
Manes.01G060300.2.v8.1	1966	1763.579	19.444836	220.368
Manes.01G060300.3.v8.1	1424	1221.579	29.754237	233.571
Manes.01G060400.1.v8.1	1992	1789.579	6.430432	73.950
Manes.01G060400.3.v8.1	1059	856.579	29.439578	162.050
Manes.01G060500.1.v8.1	1773	1570.579	0.099081	1.000
Manes.01G060600.1.v8.1	4094	3891.579	0.239925	6.000
Manes.01G060600.2.v8.1	4124	3921.579	0.000000	0.000
Manes.01G060600.3.v8.1	3968	3765.579	0.000000	0.000
Manes.01G060600.4.v8.1	3938	3735.579	0.000000	0.000
Manes.01G060600.5.v8.1	4000	3797.579	0.000000	0.000
Manes.01G060700.4.v8.1	2627	2424.579	3.531896	55.029
Manes.01G060700.6.v8.1	2584	2381.579	0.000000	0.000
Manes.01G060700.11.v8.1	2667	2464.579	2.965759	46.971
Manes.01G060700.16.v8.1	2624	2421.579	0.000000	0.000
Manes.01G060700.10.v8.1	2489	2286.579	0.000000	0.000
Manes.01G060700.17.v8.1	2628	2425.579	0.000000	0.000
Manes.01G060700.3.v8.1	2575	2372.579	0.000000	0.000
Manes.01G060700.12.v8.1	2541	2338.579	0.000000	0.000
Manes.01G060700.9.v8.1	2531	2328.579	0.000000	0.000
Manes.01G060700.1.v8.1	2615	2412.579	0.000000	0.000
Manes.01G060700.14.v8.1	2584	2381.579	0.000000	0.000
Manes.01G060875.10.v8.1	3276	3073.579	0.000000	0.000
Manes.01G060875.9.v8.1	2881	2678.579	0.463654	7.981
Manes.01G060875.1.v8.1	2909	2706.579	0.000000	0.000
Manes.01G060875.2.v8.1	2869	2666.579	0.000000	0.000
Manes.01G060875.3.v8.1	4008	3805.579	0.082567	2.019
Manes.01G060875.4.v8.1	3276	3073.579	0.000000	0.000
Manes.01G060875.5.v8.1	3226	3023.579	0.000000	0.000
Manes.01G060875.6.v8.1	3007	2804.579	0.000000	0.000
Manes.01G060875.7.v8.1	3057	2854.579	0.000000	0.000
Manes.01G060875.8.v8.1	3047	2844.579	0.000000	0.000
Manes.01G061050.2.v8.1	6849	6646.579	12.642892	540.000
Manes.01G061125.1.v8.1	630	427.802	0.000000	0.000
Manes.01G061200.9.v8.1	2895	2692.579	1.253028	21.681
Manes.01G061200.10.v8.1	2833	2630.579	3.762613	63.605
Manes.01G061200.6.v8.1	2598	2395.579	16.740898	257.714
Manes.01G061400.1.v8.1	2477	2274.579	222.242739	3248.462
Manes.01G061500.1.v8.1	1529	1326.579	12.317060	105.000
Manes.01G061550.1.v8.1	960	757.583	0.000000	0.000
Manes.01G061600.3.v8.1	2789	2586.579	24.285354	403.663
Manes.01G061600.4.v8.1	1923	1720.579	39.916141	441.339
Manes.01G061600.2.v8.1	1379	1176.579	23.436797	177.202
Manes.01G061701.1.v8.1	765	562.629	0.000000	0.000
Manes.01G061800.1.v8.1	1842	1639.579	15.470563	163.000
Manes.01G061850.1.v8.1	730	527.645	0.000000	0.000
Manes.01G061900.3.v8.1	1876	1673.579	22.685268	243.972
Manes.01G061900.1.v8.1	2806	2603.579	14.107315	236.028
Manes.01G062000.1.v8.1	2551	2348.579	3.975556	60.000
Manes.01G062100.1.v8.1	887	684.595	0.227309	1.000
Manes.01G062200.1.v8.1	523	321.485	0.000000	0.000
Manes.01G062300.1.v8.1	1479	1276.579	0.000000	0.000
Manes.01G062400.1.v8.1	1322	1119.579	55.049846	396.059
Manes.01G062400.2.v8.1	1236	1033.579	63.376513	420.941
Manes.01G062500.1.v8.1	1399	1196.579	9.493631	73.000
Manes.01G062600.1.v8.1	1107	904.579	141.561959	822.891
Manes.01G062600.2.v8.1	1525	1322.579	8.131401	69.109
Manes.01G062700.1.v8.1	3474	3271.579	10.464443	220.000
Manes.05G133326.1.v8.1_30	356	162.148	0.000000	0.000
Manes.14G157966.1.v8.1_40	431	231.805	0.000000	0.000
Manes.01G062800.1.v8.1	2202	1999.579	9.650148	124.000
Manes.01G062900.1.v8.1	420	221.303	0.000000	0.000
Manes.01G063000.2.v8.1	2376	2173.579	15.965418	223.000
Manes.01G063100.1.v8.1	3358	3155.579	5.325931	108.000
Manes.01G063300.1.v8.1	1940	1737.579	3.883727	43.365
Manes.01G063300.3.v8.1	2009	1806.579	2.897220	33.635
Manes.01G063400.1.v8.1	863	660.597	0.000000	0.000
Manes.01G063500.1.v8.1	1365	1162.579	18.173908	135.775
Manes.01G063600.1.v8.1	4224	4021.579	2.553866	66.000
Manes.01G063600.2.v8.1	4158	3955.579	0.000000	0.000
Manes.01G063700.1.v8.1	1268	1065.579	0.000000	0.000
Manes.01G063800.1.v8.1	1141	938.579	0.000000	0.000
Manes.01G063900.1.v8.1	690	487.682	0.000000	0.000
Manes.01G063933.1.v8.1	496	294.894	0.000000	0.000
Manes.01G063966.2.v8.1	535	333.345	0.000000	0.000
Manes.01G064000.1.v8.1	2464	2261.579	0.228142	3.316
Manes.01G064000.4.v8.1	2064	1861.579	13.348479	159.684
Manes.01G064100.1.v8.1	642	439.769	0.000000	0.000
Manes.01G064200.1.v8.1	946	743.584	111.753761	534.000
Manes.01G064400.2.v8.1	859	656.597	0.000000	0.000
Manes.13G069776.1.v8.1_3	315	126.635	0.000000	0.000
Manes.01G064500.2.v8.1	1064	861.579	1.625542	9.000
Manes.01G064600.2.v8.1	1735	1532.579	2.437529	24.006
Manes.01G064600.3.v8.1	1725	1522.579	18.805048	183.994
Manes.01G064900.1.v8.1	1118	915.579	0.509890	3.000
Manes.01G064950.1.v8.1	678	475.698	0.000000	0.000
Manes.01G065000.1.v8.1	3163	2960.579	1.051246	20.000
Manes.01G065000.2.v8.1	3049	2846.579	0.000000	0.000
Manes.01G065100.1.v8.1	2070	1867.579	23.080842	277.000
Manes.01G065200.1.v8.1	2387	2184.579	10.819909	151.894
Manes.01G065200.2.v8.1	2436	2233.579	4.362040	62.609
Manes.01G065200.3.v8.1	2261	2058.579	3.968388	52.497
Manes.01G065300.1.v8.1	956	753.584	0.412999	2.000
Manes.01G065400.1.v8.1	5133	4930.579	7.795606	247.000
Manes.01G065500.1.v8.1	1271	1068.579	0.145628	1.000
Manes.01G065600.3.v8.1	960	757.583	70.340002	342.438
Manes.01G065600.1.v8.1	1212	1009.579	0.394902	2.562
Manes.01G065700.1.v8.1	1755	1552.579	20.948042	209.000
Manes.01G065800.3.v8.1	2457	2254.579	0.000000	0.000
Manes.01G065800.4.v8.1	2385	2182.579	0.071299	1.000
Manes.01G065800.1.v8.1	2533	2330.579	0.000000	0.000
Manes.01G065800.2.v8.1	2461	2258.579	0.000000	0.000
Manes.01G065900.7.v8.1	3293	3090.579	0.347750	6.906
Manes.01G065900.1.v8.1	3360	3157.579	9.491323	192.588
Manes.01G065900.4.v8.1	3389	3186.579	0.000000	0.000
Manes.01G065900.5.v8.1	3455	3252.579	1.315942	27.505
Manes.01G066000.4.v8.1	2162	1959.579	0.000000	0.000
Manes.01G066000.6.v8.1	2093	1890.579	1.070038	13.000
Manes.01G066000.5.v8.1	2160	1957.579	0.000000	0.000
Manes.01G066000.7.v8.1	2440	2237.579	0.000000	0.000
Manes.01G066100.1.v8.1	2112	1909.579	15.259078	187.247
Manes.01G066100.2.v8.1	2042	1839.579	4.377914	51.753
Manes.01G066100.3.v8.1	1825	1622.579	0.000000	0.000
Manes.01G066150.1.v8.1	601	398.905	0.000000	0.000
Manes.01G066175.1.v8.1	442	242.365	0.000000	0.000
Manes.01G066200.1.v8.1	3298	3095.579	40.618167	808.000
Manes.01G066400.1.v8.1	3277	3074.579	0.101227	2.000
Manes.01G066500.1.v8.1	1506	1303.579	0.000000	0.000
Manes.01G066600.1.v8.1	1975	1772.579	26.073643	297.000
Manes.01G066700.4.v8.1	1543	1340.579	15.089424	129.991
Manes.01G066700.5.v8.1	1318	1115.579	1.645347	11.795
Manes.01G066700.1.v8.1	1453	1250.579	7.990352	64.213
Manes.01G066800.1.v8.1	3041	2838.579	5.246865	95.708
Manes.01G066800.3.v8.1	3070	2867.579	0.000000	0.000
Manes.01G066800.2.v8.1	1176	973.579	3.083531	19.292
Manes.01G066900.1.v8.1	1843	1640.579	25.611861	270.015
Manes.01G067000.1.v8.1	1587	1384.579	0.224783	2.000
Manes.01G067100.1.v8.1	1560	1357.579	0.000000	0.000
Manes.01G067200.1.v8.1	489	288.026	0.000000	0.000
Manes.01G067233.1.v8.1	225	59.096	0.000000	0.000
Manes.01G067300.3.v8.1	707	504.663	0.000000	0.000
Manes.01G067400.1.v8.1	1115	912.579	0.000000	0.000
Manes.01G067500.1.v8.1	702	499.667	0.000000	0.000
Manes.01G067700.1.v8.1	2234	2031.579	0.612784	8.000
Manes.01G067900.1.v8.1	1616	1413.579	3.192484	29.000
Manes.01G068001.5.v8.1	2495	2292.579	4.456128	65.649
Manes.01G068001.2.v8.1	1984	1781.579	0.000000	0.000
Manes.01G068001.7.v8.1	2864	2661.579	0.220834	3.777
Manes.01G068001.6.v8.1	1767	1564.579	0.000000	0.000
Manes.01G068001.8.v8.1	1090	887.579	0.000000	0.000
Manes.01G068100.3.v8.1	1573	1370.579	2.391920	21.067
Manes.01G068100.5.v8.1	1567	1364.579	17.619730	154.507
Manes.01G068400.7.v8.1	3134	2931.579	0.361177	6.804
Manes.01G068400.2.v8.1	3037	2834.579	9.821165	178.896
Manes.01G068400.5.v8.1	2681	2478.579	10.585890	168.608
Manes.01G068400.3.v8.1	2817	2614.579	2.302886	38.692
Manes.01G068600.1.v8.1	1024	821.579	0.000000	0.000
Manes.01G068800.1.v8.1	2536	2333.579	7.068613	106.000
Manes.01G068901.1.v8.1	541	339.281	0.000000	0.000
Manes.01G069000.1.v8.1	2001	1798.579	5.191258	60.000
Manes.01G069050.1.v8.1	877	674.596	0.000000	0.000
Manes.01G069100.1.v8.1	2551	2348.579	0.000000	0.000
Manes.01G069100.2.v8.1	2515	2312.579	0.000000	0.000
Manes.01G069200.2.v8.1	2791	2588.579	0.300580	5.000
Manes.01G069300.1.v8.1	1550	1347.579	67.323267	583.000
Manes.01G069400.1.v8.1	1254	1051.579	1.183856	8.000
Manes.01G069500.1.v8.1	3671	3468.579	0.628098	14.000
Manes.01G069600.7.v8.1	3208	3005.579	0.000000	0.000
Manes.01G069600.8.v8.1	3089	2886.579	2.718206	50.421
Manes.01G069600.6.v8.1	3263	3060.579	0.000000	0.000
Manes.01G069600.3.v8.1	3404	3201.579	4.013785	82.579
Manes.01G069600.1.v8.1	3247	3044.579	0.000000	0.000
Manes.01G069700.1.v8.1	1602	1399.579	0.222374	2.000
Manes.01G069800.1.v8.1	2475	2272.579	6.368172	93.000
Manes.01G069900.1.v8.1	945	742.584	0.000000	0.000
Manes.01G070000.1.v8.1	2335	2132.579	365.213156	5004.961
Manes.01G070200.1.v8.1	1624	1421.579	56.435715	515.554
Manes.01G070300.1.v8.1	1487	1284.579	6.783879	56.000
Manes.01G070400.1.v8.1	2479	2276.579	0.000000	0.000
Manes.01G070500.1.v8.1	2557	2354.579	0.132181	2.000
Manes.01G070600.1.v8.1	2445	2242.579	0.000000	0.000
Manes.01G070700.1.v8.1	1563	1360.579	9.950533	87.000
Manes.01G070800.1.v8.1	1661	1458.579	0.000000	0.000
Manes.01G070800.2.v8.1	1367	1164.579	0.000000	0.000
Manes.01G070800.3.v8.1	990	787.579	0.592759	3.000
Manes.01G070900.1.v8.1	3231	3028.579	10.289337	200.251
Manes.01G071000.1.v8.1	766	563.629	0.000000	0.000
Manes.01G071051.1.v8.1	1254	1051.579	0.000000	0.000
Manes.01G071100.1.v8.1	1726	1523.579	5.311158	52.000
Manes.01G071200.1.v8.1	2039	1836.579	1.354360	15.984
Manes.01G071200.11.v8.1	1893	1690.579	0.000000	0.000
Manes.01G071200.12.v8.1	2246	2043.579	0.244575	3.212
Manes.01G071200.3.v8.1	1994	1791.579	13.339965	153.582
Manes.01G071200.4.v8.1	1991	1788.579	0.715360	8.222
Manes.01G071200.8.v8.1	2125	1922.579	0.000000	0.000
Manes.01G071300.1.v8.1	1468	1265.579	0.491837	4.000
Manes.01G071400.3.v8.1	1639	1436.579	34.446119	317.994
Manes.01G071400.1.v8.1	540	338.290	48.763210	106.006
Manes.01G071500.1.v8.1	3816	3613.579	3.488185	81.000
Manes.01G071600.1.v8.1	2345	2142.579	0.000000	0.000
Manes.13G089210.1.v8.1	447	247.197	1.259032	2.000
Manes.01G071700.1.v8.1	2700	2497.579	1.246125	20.000
Manes.01G071800.1.v8.1	2907	2704.579	5.523602	96.000
Manes.01G071900.1.v8.1	2437	2234.579	35.864301	515.000
Manes.01G072000.2.v8.1	1586	1383.579	9.222757	82.000
Manes.01G072100.1.v8.1	1702	1499.579	23.971405	231.000
Manes.01G072200.2.v8.1	4093	3890.579	0.000000	0.000
Manes.01G072200.1.v8.1	5254	5051.579	1.233118	40.030
Manes.01G072200.4.v8.1	4047	3844.579	0.000000	0.000
Manes.01G072200.3.v8.1	3939	3736.579	2.872365	68.970
Manes.01G072400.1.v8.1	2267	2064.579	13.115009	174.000
Manes.01G072601.1.v8.1	458	257.813	0.000000	0.000
Manes.01G072801.5.v8.1	2336	2133.579	2.833034	38.843
Manes.01G072801.8.v8.1	2323	2120.579	0.000000	0.000
Manes.01G072801.3.v8.1	2395	2192.579	2.244564	31.625
Manes.01G072801.12.v8.1	6418	6215.579	0.000000	0.000
Manes.01G072801.13.v8.1	6431	6228.579	0.451935	18.089
Manes.01G072801.10.v8.1	2143	1940.579	0.000000	0.000
Manes.01G072801.11.v8.1	2130	1927.579	0.277946	3.443
Manes.01G073000.1.v8.1	2268	2065.579	25.237937	335.000
Manes.01G073100.4.v8.1	2268	2065.579	2.381957	31.617
Manes.01G073100.9.v8.1	2893	2690.579	1.370714	23.700
Manes.01G073100.3.v8.1	2300	2097.579	0.000000	0.000
Manes.01G073100.8.v8.1	2925	2722.579	0.000000	0.000
Manes.01G073100.20.v8.1	4468	4265.579	1.978880	54.243
Manes.01G073100.19.v8.1	4064	3861.579	0.000000	0.000
Manes.01G073100.17.v8.1	3443	3240.579	0.000000	0.000
Manes.01G073100.18.v8.1	2007	1804.579	3.546672	41.129
Manes.01G073100.21.v8.1	2632	2429.579	0.000000	0.000
Manes.01G073100.22.v8.1	900	697.593	5.200043	23.311
Manes.01G073112.1.v8.1	816	613.606	0.000000	0.000
Manes.01G073125.1.v8.1	2760	2557.579	48.676249	800.010
Manes.01G073300.6.v8.1	2196	1993.579	2.179628	27.923
Manes.01G073300.8.v8.1	2715	2512.579	3.066215	49.508
Manes.01G073300.9.v8.1	2214	2011.579	8.654540	111.874
Manes.01G073400.1.v8.1	2511	2308.579	40.560761	601.728
Manes.01G073400.4.v8.1	2505	2302.579	6.393707	94.606
Manes.01G073500.1.v8.1	1263	1060.579	0.000000	0.000
Manes.01G073500.3.v8.1	1194	991.579	32.643435	208.004
Manes.01G073500.2.v8.1	1289	1086.579	1.145108	7.996
Manes.01G073500.4.v8.1	1344	1141.579	0.000000	0.000
Manes.01G073600.1.v8.1	1256	1053.579	0.000000	0.000
Manes.01G073700.11.v8.1	2927	2724.579	19.201291	336.186
Manes.01G073700.6.v8.1	2668	2465.579	1.911230	30.282
Manes.01G073700.1.v8.1	2831	2628.579	2.060266	34.801
Manes.01G073700.12.v8.1	2665	2462.579	0.000000	0.000
Manes.01G073700.13.v8.1	2479	2276.579	0.000000	0.000
Manes.01G073700.14.v8.1	2511	2308.579	9.810709	145.544
Manes.01G073750.1.v8.1	374	178.413	0.000000	0.000
Manes.01G073800.1.v8.1	3191	2988.579	7.628333	146.502
Manes.01G073800.2.v8.1	2950	2747.579	1.953866	34.498
Manes.13G088473.1.v8.1	818	615.605	0.000000	0.000
Manes.01G073900.1.v8.1	941	738.585	48.459397	230.000
Manes.01G074000.2.v8.1	1799	1596.579	5.068317	52.000
Manes.01G074100.1.v8.1	3033	2830.579	64.817067	1179.000
Manes.01G074200.1.v8.1	1923	1720.579	525.924535	5814.966
Manes.01G074300.6.v8.1	1985	1782.579	6.854597	78.520
Manes.01G074300.7.v8.1	1749	1546.579	3.569960	35.480
Manes.01G074400.1.v8.1	2362	2159.579	0.072058	1.000
Manes.17G035396.1.v8.1_40	407	209.018	0.000000	0.000
Manes.01G074500.1.v8.1	2339	2136.579	52.804375	725.000
Manes.01G074600.1.v8.1	1163	960.579	3.888025	24.000
Manes.01G074700.1.v8.1	1504	1301.579	85.842978	718.000
Manes.01G074800.1.v8.1	1825	1622.579	0.767247	8.000
Manes.01G074850.1.v8.1	1130	927.579	238.072612	1419.088
Manes.01G074925.1.v8.1	1076	873.579	69.466679	389.967
Manes.01G075000.1.v8.1	2832	2629.579	45.114187	762.340
Manes.01G075000.3.v8.1	3215	3012.579	8.505531	164.660
Manes.01G075100.1.v8.1	2145	1942.579	26.552887	331.466
Manes.01G075200.3.v8.1	1101	898.579	0.000000	0.000
Manes.01G075400.1.v8.1	1101	898.579	0.000000	0.000
Manes.01G075500.1.v8.1	1101	898.579	0.000000	0.000
Manes.01G075600.2.v8.1	1101	898.579	0.000000	0.000
Manes.01G075700.1.v8.1	3094	2891.579	32.849936	610.406
Manes.01G075700.2.v8.1	3107	2904.579	2.014128	37.594
Manes.01G075900.1.v8.1	474	273.382	7.399877	13.000
Manes.01G076000.4.v8.1	2568	2365.579	0.000000	0.000
Manes.01G076000.5.v8.1	2409	2206.579	0.000000	0.000
Manes.01G076000.3.v8.1	2302	2099.579	0.296469	4.000
Manes.01G076100.1.v8.1	2116	1913.579	113.236330	1392.456
Manes.01G076100.2.v8.1	2120	1917.579	3.159251	38.930
Manes.01G076201.1.v8.1	2790	2587.579	2.465705	41.000
Manes.01G076300.1.v8.1	1241	1038.579	4.644864	31.000
Manes.01G076400.1.v8.1	4031	3828.579	7.366623	181.240
Manes.01G076500.1.v8.1	3742	3539.579	0.043964	1.000
Manes.01G076600.1.v8.1	2049	1846.579	9.853777	116.928
Manes.01G076600.2.v8.1	1609	1406.579	12.841416	116.072
Manes.01G076700.1.v8.1	1155	952.579	0.000000	0.000
Manes.01G076800.2.v8.1	2030	1827.579	0.340592	4.000
Manes.01G076900.1.v8.1	2084	1881.579	17.998208	217.621
Manes.01G077000.1.v8.1	2686	2483.579	10.988803	175.379
Manes.01G077100.1.v8.1	1550	1347.579	0.000000	0.000
Manes.01G077200.11.v8.1	3150	2947.579	1.214723	23.009
Manes.01G077200.12.v8.1	3204	3001.579	0.958032	18.479
Manes.01G077200.14.v8.1	3021	2818.579	0.000000	0.000
Manes.01G077200.15.v8.1	2967	2764.579	0.000000	0.000
Manes.01G077200.3.v8.1	3757	3554.579	0.625580	14.290
Manes.01G077200.13.v8.1	2975	2772.579	1.696469	30.226
Manes.01G077300.1.v8.1	1848	1645.579	0.000000	0.000
Manes.01G077300.3.v8.1	1839	1636.579	1.045940	11.000
Manes.01G077400.1.v8.1	1401	1198.579	0.000000	0.000
Manes.01G077400.2.v8.1	1388	1185.579	0.656282	5.000
Manes.01G077400.3.v8.1	1180	977.579	0.000000	0.000
Manes.01G077500.7.v8.1	639	436.775	0.000000	0.000
Manes.01G077500.6.v8.1	675	472.704	11.851253	36.000
Manes.01G077700.1.v8.1	2972	2769.579	0.000000	0.000
Manes.01G077700.11.v8.1	2907	2704.579	0.000000	0.000
Manes.01G077700.19.v8.1	2978	2775.579	0.000000	0.000
Manes.01G077700.20.v8.1	2949	2746.579	0.000000	0.000
Manes.01G077700.21.v8.1	2943	2740.579	0.000000	0.000
Manes.01G077700.25.v8.1	2936	2733.579	0.000000	0.000
Manes.01G077700.6.v8.1	2913	2710.579	0.000000	0.000
Manes.01G077700.8.v8.1	2942	2739.579	0.000000	0.000
Manes.01G077700.14.v8.1	2832	2629.579	0.000000	0.000
Manes.01G077700.15.v8.1	2906	2703.579	0.000000	0.000
Manes.01G077700.16.v8.1	2877	2674.579	0.000000	0.000
Manes.01G077700.18.v8.1	2871	2668.579	0.000000	0.000
Manes.01G077700.23.v8.1	2864	2661.579	0.735321	12.577
Manes.01G077700.24.v8.1	2835	2632.579	0.000000	0.000
Manes.01G077700.26.v8.1	2900	2697.579	0.428229	7.423
Manes.01G077700.27.v8.1	2868	2665.579	0.000000	0.000
Manes.01G077700.28.v8.1	2871	2668.579	0.000000	0.000
Manes.01G077700.29.v8.1	2865	2662.579	0.000000	0.000
Manes.01G077700.3.v8.1	2870	2667.579	0.000000	0.000
Manes.01G077700.5.v8.1	2841	2638.579	0.000000	0.000
Manes.01G077700.7.v8.1	2835	2632.579	0.000000	0.000
Manes.01G077800.1.v8.1	1893	1690.579	0.000000	0.000
Manes.01G077900.1.v8.1	2054	1851.579	0.000000	0.000
Manes.01G078000.1.v8.1	677	474.700	0.000000	0.000
Manes.01G078100.1.v8.1	748	545.638	0.000000	0.000
Manes.01G078200.1.v8.1	691	488.681	0.318439	1.000
Manes.01G078301.1.v8.1	747	544.638	0.000000	0.000
Manes.01G078400.1.v8.1	408	209.959	0.000000	0.000
Manes.18G031966.1.v8.1	1065	862.579	0.000000	0.000
Manes.01G078500.1.v8.1	321	131.661	0.000000	0.000
Manes.01G078600.1.v8.1	620	417.832	0.000000	0.000
Manes.01G078800.1.v8.1	651	448.745	0.000000	0.000
Manes.01G078900.1.v8.1	321	131.661	0.000000	0.000
Manes.01G078950.1.v8.1	507	305.710	0.000000	0.000
Manes.01G079000.1.v8.1	1434	1231.579	38.790642	307.000
Manes.01G079100.1.v8.1	1711	1508.579	0.000000	0.000
Manes.01G079200.1.v8.1	2291	2088.579	5.106634	68.539
Manes.01G079200.11.v8.1	2366	2163.579	0.000000	0.000
Manes.01G079200.2.v8.1	2546	2343.579	0.000000	0.000
Manes.01G079200.4.v8.1	2536	2333.579	2.432920	36.484
Manes.01G079200.3.v8.1	594	391.935	11.549812	29.090
Manes.01G079300.1.v8.1	1915	1712.579	0.000000	0.000
Manes.01G079300.2.v8.1	1911	1708.579	0.809512	8.888
Manes.01G079400.1.v8.1	349	155.911	2.994292	3.000
Manes.01G079500.1.v8.1	3071	2868.579	1.688926	31.133
Manes.01G079500.3.v8.1	3320	3117.579	12.917865	258.796
Manes.01G079500.4.v8.1	2864	2661.579	0.588805	10.071
Manes.01G079600.1.v8.1	2431	2228.579	14.988336	214.650
Manes.01G079600.2.v8.1	2411	2208.579	1.011100	14.350
Manes.01G079700.6.v8.1	3554	3351.579	0.000000	0.000
Manes.01G079700.2.v8.1	3465	3262.579	6.631294	139.030
Manes.01G079700.4.v8.1	4651	4448.579	0.080294	2.295
Manes.01G079700.5.v8.1	2901	2698.579	5.978445	103.675
Manes.01G079700.7.v8.1	3236	3033.579	0.000000	0.000
Manes.01G079800.2.v8.1	2480	2277.579	14.963098	219.000
Manes.01G080000.1.v8.1	2456	2253.579	0.000000	0.000
Manes.01G080000.2.v8.1	2604	2401.579	0.000000	0.000
Manes.01G080000.3.v8.1	2530	2327.579	1.470852	22.000
Manes.01G080000.4.v8.1	2525	2322.579	0.000000	0.000
Manes.01G080000.5.v8.1	2451	2248.579	0.000000	0.000
Manes.01G080000.7.v8.1	2599	2396.579	0.000000	0.000
Manes.01G080100.1.v8.1	1467	1264.579	0.861396	7.000
Manes.01G080200.1.v8.1	3287	3084.579	4.187290	83.000
Manes.01G080200.3.v8.1	3162	2959.579	0.000000	0.000
Manes.01G080300.1.v8.1	2714	2511.579	0.000000	0.000
Manes.01G080300.2.v8.1	2427	2224.579	0.925082	13.224
Manes.01G080300.3.v8.1	2160	1957.579	5.966669	75.059
Manes.01G080300.5.v8.1	2208	2005.579	4.943861	63.717
Manes.01G080400.1.v8.1	781	578.622	82.295782	306.000
Manes.01G080600.1.v8.1	1810	1607.579	17.133725	177.000
Manes.01G080700.1.v8.1	2440	2237.579	5.841868	84.000
Manes.01G080800.1.v8.1	2240	2037.579	35.436790	464.000
Manes.01G080900.4.v8.1	5950	5747.579	6.024308	222.506
Manes.01G080900.6.v8.1	5665	5462.579	0.000000	0.000
Manes.01G080900.5.v8.1	5543	5340.579	16.652304	571.494
Manes.01G081000.1.v8.1	972	769.582	2.022070	10.000
Manes.01G081100.1.v8.1	2339	2136.579	0.145667	2.000
Manes.01G081200.1.v8.1	318	129.149	34.942809	29.000
Manes.01G080964.3.v8.1	3238	3035.579	9.176189	179.000
Manes.01G080964.5.v8.1	2979	2776.579	0.000000	0.000
Manes.01G080964.4.v8.1	3109	2906.579	0.000000	0.000
Manes.01G081400.14.v8.1	7987	7784.579	0.000000	0.000
Manes.01G081400.18.v8.1	7984	7781.579	0.000000	0.000
Manes.01G081400.16.v8.1	7803	7600.579	28.482020	1391.127
Manes.01G081400.17.v8.1	7830	7627.579	17.071963	836.796
Manes.01G081400.19.v8.1	7827	7624.579	0.000000	0.000
Manes.01G081400.20.v8.1	7800	7597.579	0.753420	36.784
Manes.01G081400.21.v8.1	7978	7775.579	0.000000	0.000
Manes.01G081400.15.v8.1	7982	7779.579	5.456631	272.791
Manes.01G081500.10.v8.1	2246	2043.579	0.563419	7.399
Manes.01G081500.6.v8.1	2241	2038.579	9.468958	124.045
Manes.01G081500.4.v8.1	2585	2382.579	0.000000	0.000
Manes.01G081500.1.v8.1	2588	2385.579	2.851947	43.720
Manes.01G081500.2.v8.1	2583	2380.579	0.000000	0.000
Manes.01G081500.3.v8.1	2593	2390.579	0.000000	0.000
Manes.01G081500.5.v8.1	2606	2403.579	1.991603	30.762
Manes.01G081500.9.v8.1	2611	2408.579	0.000000	0.000
Manes.01G081600.1.v8.1	1230	1027.579	0.151438	1.000
Manes.01G081800.8.v8.1	2595	2392.579	0.000000	0.000
Manes.01G081800.9.v8.1	2608	2405.579	0.000000	0.000
Manes.01G081800.10.v8.1	2296	2093.579	0.000000	0.000
Manes.01G081800.7.v8.1	2965	2762.579	0.256604	4.555
Manes.01G081800.3.v8.1	1999	1796.579	3.676436	42.445
Manes.01G081900.1.v8.1	1431	1228.579	57.758063	456.000
Manes.01G082000.1.v8.1	174	29.760	10.457832	2.000
Manes.01G082200.3.v8.1	2462	2259.579	0.000000	0.000
Manes.01G082200.1.v8.1	2522	2319.579	10.448275	155.741
Manes.01G082200.5.v8.1	2673	2470.579	0.000000	0.000
Manes.01G082300.1.v8.1	3191	2988.579	12.406105	238.259
Manes.01G082300.2.v8.1	3181	2978.579	0.000000	0.000
Manes.01G082400.11.v8.1	1296	1093.579	1.303013	9.157
Manes.01G082400.10.v8.1	2623	2420.579	1.213055	18.869
Manes.01G082400.8.v8.1	2491	2288.579	0.000000	0.000
Manes.01G082400.9.v8.1	2482	2279.579	0.817409	11.974
Manes.01G082600.1.v8.1	2024	1821.579	28.282834	331.070
Manes.01G082700.1.v8.1	1758	1555.579	56.142295	561.218
Manes.01G082800.1.v8.1	4125	3922.579	13.669910	344.577
Manes.01G082800.2.v8.1	4122	3919.579	4.300877	108.329
Manes.01G082800.3.v8.1	4116	3913.579	4.775289	120.094
Manes.01G082800.4.v8.1	4113	3910.579	0.000000	0.000
Manes.01G082850.1.v8.1	480	279.224	0.000000	0.000
Manes.01G082900.2.v8.1	2382	2179.579	1.890859	26.484
Manes.01G082900.3.v8.1	2372	2169.579	0.000000	0.000
Manes.01G082900.4.v8.1	2559	2356.579	0.298221	4.516
Manes.01G083100.1.v8.1	1089	886.579	0.702091	4.000
Manes.01G083200.5.v8.1	3433	3230.579	0.000000	0.000
Manes.01G083200.6.v8.1	3407	3204.579	0.291361	6.000
Manes.01G083200.3.v8.1	3315	3112.579	0.000000	0.000
Manes.01G083275.1.v8.1	861	658.597	0.000000	0.000
Manes.01G083350.1.v8.1	1222	1019.579	1.678892	11.000
Manes.01G083500.1.v8.1	1428	1225.579	0.000000	0.000
Manes.01G083600.1.v8.1	1701	1498.579	0.311525	3.000
Manes.01G083700.2.v8.1	2864	2661.579	22.685231	388.000
Manes.13G022150.1.v8.1	936	733.586	0.000000	0.000
Manes.01G083800.1.v8.1	2179	1976.579	7.085642	90.000
Manes.01G083900.1.v8.1	1528	1325.579	49.297268	419.931
Manes.01G084100.6.v8.1	1693	1490.579	0.400136	3.833
Manes.01G084100.4.v8.1	1414	1211.579	0.000000	0.000
Manes.01G084100.7.v8.1	1719	1516.579	0.000000	0.000
Manes.01G084100.5.v8.1	1618	1415.579	7.275767	66.185
Manes.01G084100.1.v8.1	1629	1426.579	0.434352	3.982
Manes.01G084100.8.v8.1	1554	1351.579	0.000000	0.000
Manes.01G084200.2.v8.1	3827	3624.579	0.000000	0.000
Manes.01G084200.3.v8.1	3994	3791.579	0.190266	4.636
Manes.01G084200.1.v8.1	3739	3536.579	13.130161	298.403
Manes.01G084300.1.v8.1	4097	3894.579	3.596109	90.000
Manes.01G084300.2.v8.1	3697	3494.579	0.000000	0.000
Manes.01G084500.2.v8.1	1460	1257.579	2.103607	17.000
Manes.01G084600.1.v8.1	2381	2178.579	46.608553	652.511
Manes.01G084700.1.v8.1	2148	1945.579	50.988758	637.489
Manes.01G084800.3.v8.1	1891	1688.579	1.198044	13.000
Manes.01G084900.9.v8.1	1468	1265.579	19.550539	159.000
Manes.01G085000.2.v8.1	3443	3240.579	0.048021	1.000
Manes.01G085000.3.v8.1	3467	3264.579	0.000000	0.000
Manes.01G085000.4.v8.1	3200	2997.579	0.000000	0.000
Manes.01G085100.1.v8.1	783	580.620	0.804044	3.000
Manes.01G085200.1.v8.1	948	745.584	2.087154	10.000
Manes.01G085300.3.v8.1	1050	847.579	0.000000	0.000
Manes.01G085300.6.v8.1	1300	1097.579	0.000000	0.000
Manes.01G085300.1.v8.1	340	147.987	0.000000	0.000
Manes.01G085300.2.v8.1	331	140.170	0.000000	0.000
Manes.01G085400.1.v8.1	1585	1382.579	1.350648	12.000
Manes.01G085550.1.v8.1	878	675.595	0.000000	0.000
Manes.01G085500.1.v8.1	2326	2123.579	0.073279	1.000
Manes.01G085600.1.v8.1	2839	2636.579	0.295107	5.000
Manes.01G085700.2.v8.1	1147	944.579	13.344356	81.000
Manes.01G085800.1.v8.1	1458	1255.579	0.371816	3.000
Manes.01G085900.1.v8.1	1698	1495.579	9.572587	92.000
Manes.01G086000.1.v8.1	1728	1525.579	16.646689	163.197
Manes.01G086000.2.v8.1	1614	1411.579	0.000000	0.000
Manes.01G086000.3.v8.1	1705	1502.579	0.497442	4.803
Manes.01G086050.2.v8.1	1218	1015.579	0.153815	1.004
Manes.01G086100.1.v8.1	2143	1940.579	0.160380	2.000
Manes.01G086200.1.v8.1	4537	4334.579	28.185935	785.106
Manes.01G086400.1.v8.1	1994	1791.579	23.104498	266.000
Manes.01G086500.1.v8.1	228	61.053	2.548829	1.000
Manes.01G086600.1.v8.1	1338	1135.579	0.137036	1.000
Manes.01G086700.11.v8.1	2726	2523.579	0.000000	0.000
Manes.01G086700.4.v8.1	2731	2528.579	3.631001	59.000
Manes.01G086700.10.v8.1	2787	2584.579	0.000000	0.000
Manes.01G086700.3.v8.1	2890	2687.579	0.000000	0.000
Manes.01G086800.1.v8.1	1355	1152.579	131.063318	970.736
Manes.01G086900.1.v8.1	2239	2036.579	0.000000	0.000
Manes.01G087050.1.v8.1	2981	2778.579	44.517854	794.888
Manes.01G087200.1.v8.1	1783	1580.579	5.523156	56.099
Manes.01G087200.2.v8.1	1651	1448.579	0.311677	2.901
Manes.01G087300.1.v8.1	3529	3326.579	0.000000	0.000
Manes.01G087300.3.v8.1	3351	3148.579	0.840205	17.000
Manes.01G087300.5.v8.1	3360	3157.579	0.000000	0.000
Manes.01G087400.1.v8.1	1296	1093.579	76.841259	540.000
Manes.01G087450.1.v8.1	144	16.619	0.000000	0.000
Manes.01G087500.1.v8.1	3003	2800.579	17.725304	319.000
Manes.01G087600.1.v8.1	2575	2372.579	1.639722	25.000
Manes.01G087650.1.v8.1	547	345.230	0.000000	0.000
Manes.01G087700.10.v8.1	7931	7728.579	7.530482	374.000
Manes.01G087800.1.v8.1	1859	1656.579	0.000000	0.000
Manes.01G087900.4.v8.1	1957	1754.579	11.510536	129.783
Manes.01G087900.5.v8.1	1952	1749.579	29.596442	332.753
Manes.01G087900.6.v8.1	1181	978.579	73.223512	460.464
Manes.01G088000.2.v8.1	1433	1230.579	0.000000	0.000
Manes.01G088101.1.v8.1	820	617.605	0.000000	0.000
Manes.01G088200.1.v8.1	1170	967.579	0.000000	0.000
Manes.01G088300.1.v8.1	1333	1130.579	0.000000	0.000
Manes.01G088400.1.v8.1	1170	967.579	0.000000	0.000
Manes.01G088500.1.v8.1	1197	994.579	20.653113	132.000
Manes.01G088500.2.v8.1	1323	1120.579	0.000000	0.000
Manes.01G088600.1.v8.1	2561	2358.579	0.263913	4.000
Manes.01G088600.2.v8.1	480	279.224	0.000000	0.000
Manes.01G088700.1.v8.1	3207	3004.579	0.000000	0.000
Manes.01G088800.1.v8.1	6100	5897.579	3.358751	127.292
Manes.01G089000.4.v8.1	2742	2539.579	0.000000	0.000
Manes.01G089000.2.v8.1	2750	2547.579	0.000000	0.000
Manes.01G089000.3.v8.1	2035	1832.579	17.323514	204.008
Manes.01G089000.5.v8.1	819	616.605	10.092851	39.992
Manes.01G089100.1.v8.1	2591	2388.579	0.000000	0.000
Manes.01G089100.2.v8.1	2450	2247.579	0.000000	0.000
Manes.01G089200.1.v8.1	2257	2054.579	0.000000	0.000
Manes.01G089200.2.v8.1	1865	1662.579	0.000000	0.000
Manes.01G089200.5.v8.1	2235	2032.579	0.000000	0.000
Manes.01G089200.7.v8.1	1844	1641.579	0.000000	0.000
Manes.01G089200.8.v8.1	1790	1587.579	0.000000	0.000
Manes.01G089200.9.v8.1	1702	1499.579	0.000000	0.000
Manes.01G089200.10.v8.1	1537	1334.579	0.583011	5.000
Manes.01G089300.1.v8.1	1175	972.579	0.000000	0.000
Manes.01G089400.1.v8.1	639	436.775	0.000000	0.000
Manes.01G089500.1.v8.1	642	439.769	0.000000	0.000
Manes.01G089600.1.v8.1	1781	1578.579	5.914742	60.000
Manes.01G089700.2.v8.1	3549	3346.579	9.671929	208.000
Manes.01G089700.3.v8.1	3545	3342.579	0.000000	0.000
Manes.01G089800.1.v8.1	2016	1813.579	16.217212	189.000
Manes.01G089900.1.v8.1	778	575.624	3.784772	14.000
Manes.01G090001.1.v8.1	4146	3943.579	0.000000	0.000
Manes.01G090001.2.v8.1	4265	4062.579	0.000000	0.000
Manes.01G090100.4.v8.1	4785	4582.579	0.000000	0.000
Manes.01G090100.5.v8.1	4881	4678.579	5.632326	169.337
Manes.01G090100.6.v8.1	5042	4839.579	0.000000	0.000
Manes.01G090200.1.v8.1	2720	2517.579	7.643791	123.663
Manes.01G090200.3.v8.1	2612	2409.579	0.000000	0.000
Manes.01G090200.2.v8.1	1854	1651.579	0.000000	0.000
Manes.01G090300.1.v8.1	2430	2227.579	0.139717	2.000
Manes.01G090300.2.v8.1	1194	991.579	0.000000	0.000
Manes.01G090400.1.v8.1	1487	1284.579	40.339850	333.000
Manes.01G090500.1.v8.1	3542	3339.579	1.831342	39.302
Manes.01G090500.3.v8.1	3087	2884.579	3.166610	58.698
Manes.01G090500.4.v8.1	2673	2470.579	0.000000	0.000
Manes.01G090600.1.v8.1	1540	1337.579	0.000000	0.000
Manes.01G090700.1.v8.1	1907	1704.579	5.842701	64.000
Manes.01G090800.1.v8.1	986	783.579	0.000000	0.000
Manes.01G090900.3.v8.1	1938	1735.579	15.028325	167.612
Manes.01G090900.6.v8.1	1858	1655.579	0.000000	0.000
Manes.01G090900.5.v8.1	1814	1611.579	0.000000	0.000
Manes.01G090900.4.v8.1	1674	1471.579	2.596087	24.550
Manes.01G090900.7.v8.1	1681	1478.579	28.925686	274.838
Manes.01G091100.1.v8.1	1393	1190.579	0.522821	4.000
Manes.01G091200.3.v8.1	1703	1500.579	3.214798	31.000
Manes.01G091300.2.v8.1	1997	1794.579	0.000000	0.000
Manes.01G091400.3.v8.1	2099	1896.579	0.000000	0.000
Manes.01G091400.1.v8.1	2410	2207.579	0.211473	3.000
Manes.01G091500.1.v8.1	1978	1775.579	1.402267	16.000
Manes.01G091600.1.v8.1	2757	2554.579	0.852824	14.000
Manes.01G091700.1.v8.1	2763	2560.579	0.121547	2.000
Manes.01G091800.1.v8.1	594	391.935	0.000000	0.000
Manes.01G092000.1.v8.1	2269	2066.579	4.518040	60.000
Manes.01G092100.3.v8.1	2021	1818.579	5.420735	63.349
Manes.01G092100.4.v8.1	2048	1845.579	0.000000	0.000
Manes.01G092100.5.v8.1	2572	2369.579	0.765146	11.651
Manes.01G092200.1.v8.1	246	73.348	38.188564	18.000
Manes.01G092300.1.v8.1	1260	1057.579	1.618567	11.000
Manes.01G092400.8.v8.1	3094	2891.579	4.843489	90.000
Manes.01G092500.1.v8.1	1671	1468.579	0.000000	0.000
Manes.01G092600.1.v8.1	1350	1147.579	23.589031	173.957
Manes.01G092600.2.v8.1	1750	1547.579	1.412079	14.043
Manes.01G092700.1.v8.1	2304	2101.579	0.207094	2.797
Manes.01G092700.4.v8.1	1819	1616.579	33.606736	349.118
Manes.01G092900.1.v8.1	4737	4534.579	0.349115	10.173
Manes.01G092900.2.v8.1	3980	3777.579	1.599446	38.827
Manes.01G093000.1.v8.1	1978	1775.579	4.294444	49.000
Manes.01G093100.2.v8.1	2114	1911.579	0.000000	0.000
Manes.01G093100.3.v8.1	2000	1797.579	1.038829	12.000
Manes.01G093200.1.v8.1	1806	1603.579	0.970422	10.000
Manes.01G093300.1.v8.1	1846	1643.579	9.278683	98.000
Manes.01G093400.1.v8.1	2294	2091.579	72.912946	980.004
Manes.01G093475.1.v8.1	1593	1390.579	0.000000	0.000
Manes.01G093550.1.v8.1	2658	2455.579	21.464241	338.703
Manes.01G093625.1.v8.1	522	320.496	0.000000	0.000
Manes.03G095616.1.v8.1	539	337.300	0.000000	0.000
Manes.11G087467.1.v8.1_25	322	132.502	0.000000	0.000
Manes.01G093700.1.v8.1	3069	2866.579	31.245555	575.574
Manes.01G093733.1.v8.1	1802	1599.579	0.000000	0.000
Manes.01G093733.2.v8.1	1733	1530.579	0.000000	0.000
Manes.01G093766.1.v8.1	849	646.600	0.000000	0.000
Manes.01G094100.1.v8.1	1952	1749.579	0.355777	4.000
Manes.01G093800.1.v8.1	1709	1506.579	0.000000	0.000
Manes.01G093901.1.v8.1	3041	2838.579	17.364530	316.747
Manes.01G094000.1.v8.1	846	643.600	0.483576	2.000
Manes.01G094200.1.v8.1	2700	2497.579	17.445750	280.000
Manes.01G094300.3.v8.1	4415	4212.579	8.190813	221.730
Manes.01G094300.4.v8.1	3599	3396.579	2.995393	65.380
Manes.01G094500.1.v8.1	1758	1555.579	1.600585	16.000
Manes.01G094600.1.v8.1	330	139.311	185.427798	166.000
Manes.01G094700.1.v8.1	1840	1637.579	23.091645	243.000
Manes.01G094800.1.v8.1	3582	3379.579	1.381368	30.000
Manes.01G094950.1.v8.1	330	139.311	379.791876	340.000
Manes.01G095100.3.v8.1	3185	2982.579	0.000000	0.000
Manes.01G095300.1.v8.1	1711	1508.579	0.928379	9.000
Manes.01G095400.3.v8.1	1419	1216.579	0.000000	0.000
Manes.01G096400.2.v8.1	1987	1784.579	6.278380	72.000
Manes.01G096300.3.v8.1	5386	5183.579	0.000000	0.000
Manes.01G096300.6.v8.1	5506	5303.579	1.886574	64.297
Manes.01G096300.7.v8.1	4985	4782.579	2.723508	83.703
Manes.01G096200.1.v8.1	1957	1754.579	4.700605	53.000
Manes.01G096100.1.v8.1	689	486.683	96.563201	302.000
Manes.01G096000.1.v8.1	824	621.604	0.000000	0.000
Manes.01G096000.2.v8.1	666	463.714	0.335583	1.000
Manes.01G095900.1.v8.1	2139	1936.579	23.009918	286.351
Manes.01G095800.1.v8.1	3390	3187.579	30.597314	626.749
Manes.01G095700.1.v8.1	1635	1432.579	0.000000	0.000
Manes.01G095700.2.v8.1	1632	1429.579	0.000000	0.000
Manes.01G095700.3.v8.1	1278	1075.579	0.000000	0.000
Manes.01G095700.4.v8.1	1275	1072.579	0.000000	0.000
Manes.01G095600.2.v8.1	1990	1787.579	0.000000	0.000
Manes.01G095600.1.v8.1	2250	2047.579	0.000000	0.000
Manes.01G095500.9.v8.1	6618	6415.579	0.000000	0.000
Manes.01G095500.10.v8.1	6675	6472.579	0.000000	0.000
Manes.01G095500.11.v8.1	5816	5613.579	8.676869	313.006
Manes.01G095500.2.v8.1	6149	5946.579	2.919802	111.576
Manes.01G095500.8.v8.1	6363	6160.579	0.621693	24.612
Manes.01G095500.7.v8.1	6185	5982.579	4.156785	159.807
Manes.01G160600.3.v8.1	1638	1435.579	0.000000	0.000
Manes.01G128050.1.v8.1	1606	1403.579	0.000000	0.000
Manes.01G160600.2.v8.1	1624	1421.579	6.239571	57.000
Manes.01G128050.2.v8.1	904	701.593	0.000000	0.000
Manes.01G160602.1.v8.1	1795	1592.579	10.357519	106.000
Manes.01G097000.1.v8.1	1615	1412.579	0.000000	0.000
Manes.01G097100.1.v8.1	606	403.882	0.000000	0.000
Manes.01G097200.1.v8.1	1468	1265.579	0.614797	5.000
Manes.01G097300.1.v8.1	1359	1156.579	0.538190	4.000
Manes.01G097300.2.v8.1	1216	1013.579	0.000000	0.000
Manes.01G097400.1.v8.1	6651	6448.579	17.029467	705.690
Manes.01G097400.4.v8.1	6606	6403.579	0.309496	12.736
Manes.01G097500.1.v8.1	1592	1389.579	40.939503	365.574
Manes.01G097600.1.v8.1	2188	1985.579	47.399848	604.802
Manes.01G097600.2.v8.1	3403	3200.579	1.093715	22.495
Manes.01G097700.1.v8.1	1476	1273.579	56.198714	459.940
Manes.01G097800.1.v8.1	2400	2197.579	0.283248	4.000
Manes.01G097900.1.v8.1	2046	1843.579	62.040665	735.000
Manes.01G098000.4.v8.1	2992	2789.579	4.845305	86.858
Manes.01G098000.6.v8.1	2545	2342.579	1.803024	27.142
Manes.01G098000.5.v8.1	2233	2030.579	0.000000	0.000
Manes.01G098100.3.v8.1	1533	1330.579	7.368019	63.000
Manes.01G098200.1.v8.1	2698	2495.579	3.304935	53.001
Manes.01G098300.1.v8.1	3056	2853.579	0.763465	14.000
Manes.03G165350.1.v8.1	520	318.520	0.000000	0.000
Manes.01G098400.1.v8.1	3516	3313.579	5.025014	107.000
Manes.01G098500.1.v8.1	354	160.364	69.867901	72.000
Manes.01G098600.1.v8.1	3777	3574.579	51.376587	1180.156
Manes.01G098700.1.v8.1	519	317.533	6.861041	14.000
Manes.01G098800.2.v8.1	2166	1963.579	16.563582	209.003
Manes.01G098800.4.v8.1	2148	1945.579	16.236497	202.997
Manes.01G099000.7.v8.1	3978	3775.579	0.000000	0.000
Manes.01G099000.8.v8.1	3840	3637.579	0.339674	7.940
Manes.01G099000.5.v8.1	2734	2531.579	5.443589	88.558
Manes.01G099000.10.v8.1	2559	2356.579	0.846553	12.820
Manes.01G099000.9.v8.1	2421	2218.579	3.625087	51.682
Manes.01G099100.9.v8.1	3134	2931.579	0.305802	5.761
Manes.01G099100.6.v8.1	3261	3058.579	2.467380	48.496
Manes.01G099100.4.v8.1	2970	2767.579	0.000000	0.000
Manes.01G099100.3.v8.1	2422	2219.579	86.848341	1238.743
Manes.01G099200.7.v8.1	1820	1617.579	2.011059	20.904
Manes.01G099200.1.v8.1	1927	1724.579	14.408320	159.678
Manes.01G099200.6.v8.1	1822	1619.579	2.730437	28.417
Manes.01G099300.2.v8.1	2655	2452.579	1.015191	16.000
Manes.01G099400.1.v8.1	3985	3782.579	29.332722	713.000
Manes.01G099500.1.v8.1	2209	2006.579	19.077862	246.000
Manes.01G099600.2.v8.1	3265	3062.579	0.000000	0.000
Manes.01G099600.3.v8.1	3161	2958.579	0.946761	18.000
Manes.01G099700.1.v8.1	1822	1619.579	13.643854	142.000
Manes.01G099800.1.v8.1	3045	2842.579	0.930652	17.000
Manes.01G099800.2.v8.1	2821	2618.579	0.000000	0.000
Manes.01G099900.1.v8.1	972	769.582	31.139878	154.000
Manes.01G100000.1.v8.1	1035	832.579	2.990511	16.000
Manes.01G100100.1.v8.1	549	347.211	23.753796	53.000
Manes.01G100300.1.v8.1	2326	2123.579	0.073279	1.000
Manes.01G100400.1.v8.1	3169	2966.579	16.206111	308.947
Manes.01G100400.2.v8.1	3079	2876.579	0.922523	17.053
Manes.01G100500.1.v8.1	3434	3231.579	1.637250	34.000
Manes.01G100600.2.v8.1	651	448.745	0.000000	0.000
Manes.01G100700.3.v8.1	2714	2511.579	0.000000	0.000
Manes.01G100700.7.v8.1	2657	2454.579	0.000000	0.000
Manes.01G100700.9.v8.1	2563	2360.579	0.197767	3.000
Manes.01G100800.1.v8.1	858	655.597	0.474727	2.000
Manes.01G100900.2.v8.1	1612	1409.579	7.796068	70.618
Manes.01G100900.1.v8.1	2391	2188.579	18.300676	257.382
Manes.01G101000.1.v8.1	1209	1006.579	0.000000	0.000
Manes.01G101200.3.v8.1	1363	1160.579	14.406866	107.447
Manes.01G101200.6.v8.1	1226	1023.579	1.832155	12.051
Manes.01G101200.5.v8.1	1131	928.579	2.434523	14.527
Manes.01G101200.7.v8.1	1247	1044.579	4.316478	28.975
Manes.01G101300.1.v8.1	1376	1173.579	2.121576	16.000
Manes.01G101600.1.v8.1	3522	3319.579	1.078191	23.000
Manes.01G101700.2.v8.1	696	493.675	43.184711	137.000
Manes.01G102466.2.v8.1	906	703.592	7.741012	35.000
Manes.01G102000.1.v8.1	1099	896.579	96.704757	557.167
Manes.01G102100.1.v8.1	3175	2972.579	39.869656	761.597
Manes.01G102200.3.v8.1	949	746.584	15.007381	72.000
Manes.01G102300.1.v8.1	911	708.591	32.722137	149.000
Manes.01G102400.1.v8.1	3030	2827.579	22.564458	410.005
Manes.01G102500.1.v8.1	3025	2822.579	4.267409	77.403
Manes.01G102600.1.v8.1	1092	889.579	0.349862	2.000
Manes.01G102700.2.v8.1	1740	1537.579	0.000000	0.000
Manes.01G102700.1.v8.1	2340	2137.579	0.582396	8.000
Manes.01G102800.1.v8.1	3313	3110.579	3.301821	66.000
Manes.01G102900.1.v8.1	1668	1465.579	0.106180	1.000
Manes.01G103000.3.v8.1	2595	2392.579	9.626009	148.000
Manes.01G103000.4.v8.1	2521	2318.579	0.000000	0.000
Manes.01G103100.2.v8.1	1542	1339.579	1.626337	14.000
Manes.01G103200.1.v8.1	1528	1325.579	0.117394	1.000
Manes.01G103300.6.v8.1	2480	2277.579	1.420102	20.785
Manes.01G103300.7.v8.1	2172	1969.579	7.917933	100.215
Manes.01G103300.8.v8.1	2183	1980.579	0.000000	0.000
Manes.01G103400.7.v8.1	1082	879.579	13.888057	78.499
Manes.01G103400.6.v8.1	1074	871.579	0.650028	3.641
Manes.01G103400.5.v8.1	959	756.583	8.198448	39.860
Manes.01G103500.1.v8.1	1705	1502.579	16.104210	155.498
Manes.01G103500.3.v8.1	1775	1572.579	0.879873	8.892
Manes.01G103500.5.v8.1	606	403.882	0.000000	0.000
Manes.01G103500.4.v8.1	714	511.660	5.355851	17.610
Manes.01G103600.1.v8.1	3453	3250.579	3.686217	77.000
Manes.01G103700.1.v8.1	1219	1016.579	0.000000	0.000
Manes.01G103750.1.v8.1	568	366.071	0.000000	0.000
Manes.01G103800.2.v8.1	1580	1377.579	3.388875	30.000
Manes.01G104000.1.v8.1	1378	1175.579	14.866821	112.310
Manes.01G104000.2.v8.1	1157	954.579	46.411130	284.697
Manes.01G104100.7.v8.1	2361	2158.579	0.000000	0.000
Manes.01G104100.1.v8.1	2269	2066.579	0.903608	12.000
Manes.01G104100.5.v8.1	2150	1947.579	0.000000	0.000
Manes.01G104100.6.v8.1	2111	1908.579	0.000000	0.000
Manes.01G104200.1.v8.1	2636	2433.579	7.930911	124.027
Manes.01G104200.2.v8.1	2622	2419.579	3.085348	47.973
Manes.01G104201.1.v8.1	549	347.211	0.448185	1.000
Manes.01G104300.3.v8.1	3903	3700.579	43.523270	1035.000
Manes.01G104400.1.v8.1	1871	1668.579	5.688974	61.000
Manes.01G104400.2.v8.1	1841	1638.579	0.000000	0.000
Manes.01G104500.10.v8.1	1516	1313.579	0.000000	0.000
Manes.01G104500.7.v8.1	1519	1316.579	3.466887	29.332
Manes.01G104500.8.v8.1	1435	1232.579	1.686072	13.355
Manes.01G104500.9.v8.1	1432	1229.579	1.811510	14.314
Manes.01G104600.25.v8.1	2920	2717.579	0.874659	15.275
Manes.01G104600.24.v8.1	3081	2878.579	0.000000	0.000
Manes.01G104600.16.v8.1	2791	2588.579	0.000000	0.000
Manes.01G104600.31.v8.1	2706	2503.579	0.000000	0.000
Manes.01G104600.26.v8.1	3248	3045.579	0.000000	0.000
Manes.01G104600.23.v8.1	3409	3206.579	0.000000	0.000
Manes.01G104600.12.v8.1	2210	2007.579	0.000000	0.000
Manes.01G104600.28.v8.1	2257	2054.579	0.000000	0.000
Manes.01G104600.27.v8.1	2876	2673.579	1.612798	27.709
Manes.01G104600.29.v8.1	1901	1698.579	0.000000	0.000
Manes.01G104600.30.v8.1	1986	1783.579	0.000000	0.000
Manes.01G104600.10.v8.1	2663	2460.579	3.036704	48.016
Manes.01G104700.1.v8.1	2342	2139.579	14.909957	205.000
Manes.01G104800.1.v8.1	3919	3716.579	17.779938	424.642
Manes.01G104801.1.v8.1	8141	7938.579	2.789770	142.318
Manes.01G104801.2.v8.1	8138	7935.579	0.000000	0.000
Manes.01G104801.3.v8.1	9657	9454.579	0.356604	21.666
Manes.01G104801.4.v8.1	8065	7862.579	12.733547	643.374
Manes.01G104801.5.v8.1	8095	7892.579	0.000000	0.000
Manes.01G104801.6.v8.1	8019	7816.579	0.000000	0.000
Manes.01G104801.7.v8.1	8092	7889.579	0.000000	0.000
Manes.01G105000.5.v8.1	1383	1180.579	56.152024	426.000
Manes.01G105100.5.v8.1	2552	2349.579	7.718744	116.543
Manes.01G105100.6.v8.1	2457	2254.579	4.828905	69.962
Manes.01G105100.1.v8.1	3859	3656.579	0.000000	0.000
Manes.01G105100.7.v8.1	2528	2325.579	0.000000	0.000
Manes.01G105100.8.v8.1	3234	3031.579	0.128068	2.495
Manes.01G105101.1.v8.1	570	368.058	8.878785	21.000
Manes.01G105300.1.v8.1	2678	2475.579	2.137238	34.000
[truncated: 55,492 more rows]
