# Supplementary material for: Mutations in DNA polymerase δ subunit 1 co-segregate with CMD2-type resistance to Cassava Mosaic Geminiviruses
Source: Nat Commun. 2022 Jul 7;13:3933. doi: 10.1038/s41467-022-31414-0 (PMC9262879; doi:10.1038/s41467-022-31414-0)
Supplement: Supplementary file 10 — Source Data [file 41467_2022_31414_MOESM10_ESM.zip › figure_data/SupFig5_data/RNAseq4/quant/rnaseq4_tme204_4B_sus_quant/quant.sf]

Name	Length	EffectiveLength	TPM	NumReads
Manes.01G000031.1.v8.1	3795	3596.768	33.404023	744.791
Manes.01G000031.2.v8.1	3753	3554.768	7.361161	162.211
Manes.01G000031.3.v8.1	3738	3539.768	0.347185	7.618
Manes.01G000062.1.v8.1	1653	1454.768	0.000000	0.000
Manes.01G000093.1.v8.1	1848	1649.768	0.000000	0.000
Manes.01G000124.1.v8.1	2149	1950.768	11.163614	135.000
Manes.01G000155.1.v8.1	2964	2765.768	19.655804	337.000
Manes.01G000186.1.v8.1	177	29.210	5.522535	1.000
Manes.01G000217.1.v8.1	675	476.969	0.000000	0.000
Manes.01G000248.3.v8.1	1953	1754.768	0.000000	0.000
Manes.01G000248.5.v8.1	570	372.464	23.233949	53.645
Manes.01G000248.4.v8.1	1683	1484.768	0.000000	0.000
Manes.01G000248.1.v8.1	2677	2478.768	3.003819	46.157
Manes.01G000248.2.v8.1	2062	1863.768	18.985173	219.346
Manes.01G000279.1.v8.1	812	613.816	28.710718	109.246
Manes.01G000279.3.v8.1	1818	1619.768	0.000000	0.000
Manes.01G000279.2.v8.1	1112	913.768	2.578567	14.606
Manes.01G000310.1.v8.1	601	403.255	0.000000	0.000
Manes.01G000341.1.v8.1	947	748.780	6.758402	31.371
Manes.01G000341.2.v8.1	1283	1084.768	0.242322	1.629
Manes.01G000372.1.v8.1	3197	2998.768	2.205554	41.000
Manes.01G000403.1.v8.1	861	662.793	28.719762	118.000
Manes.01G000434.1.v8.1	1098	899.768	1.255001	7.000
Manes.17G035396.1.v8.1_29	409	215.358	0.000000	0.000
Manes.01G000465.1.v8.1	1700	1501.768	79.723278	742.184
Manes.01G000496.1.v8.1	534	336.810	0.000000	0.000
Manes.01G000527.1.v8.1	1225	1026.768	0.785551	5.000
Manes.01G000558.1.v8.1	3030	2831.768	0.000000	0.000
Manes.01G000558.2.v8.1	2951	2752.768	0.000000	0.000
Manes.01G000558.4.v8.1	2910	2711.768	0.000000	0.000
Manes.01G000558.5.v8.1	2825	2626.768	0.000000	0.000
Manes.01G000558.3.v8.1	2750	2551.768	0.252869	4.000
Manes.01G000600.1.v8.1	1763	1564.768	0.618555	6.000
Manes.01G000550.1.v8.1	429	234.399	36.228252	52.641
Manes.01G000500.10.v8.1	1573	1374.768	0.571621	4.871
Manes.01G000500.4.v8.1	2074	1875.768	1.707797	19.858
Manes.01G000500.6.v8.1	1987	1788.768	0.000000	0.000
Manes.01G000500.8.v8.1	2111	1912.768	8.042064	95.357
Manes.01G000500.9.v8.1	2024	1825.768	0.000000	0.000
Manes.01G000500.5.v8.1	1718	1519.768	1.493860	14.074
Manes.01G000500.7.v8.1	1755	1556.768	0.000000	0.000
Manes.01G000500.11.v8.1	1591	1392.768	8.899842	76.839
Manes.01G000400.6.v8.1	3083	2884.768	0.543323	9.716
Manes.01G000400.7.v8.1	3020	2821.768	0.873754	15.284
Manes.01G000400.8.v8.1	2619	2420.768	0.000000	0.000
Manes.01G000300.4.v8.1	1769	1570.768	55.345163	538.908
Manes.01G000300.5.v8.1	1857	1658.768	15.900770	163.504
Manes.01G000300.6.v8.1	2074	1875.768	9.596161	111.583
Manes.13G000036.1.v8.1	515	318.065	0.000000	0.000
Manes.18G145866.1.v8.1_2	267	89.962	0.000000	0.000
Manes.01G001900.17.v8.1	3580	3381.768	2.127019	44.590
Manes.01G001900.14.v8.1	3967	3768.768	3.199631	74.752
Manes.01G001900.15.v8.1	3740	3541.768	0.000000	0.000
Manes.01G001900.16.v8.1	3593	3394.768	3.396829	71.484
Manes.01G001900.18.v8.1	4118	3919.768	0.000000	0.000
Manes.01G001900.19.v8.1	3971	3772.768	0.000000	0.000
Manes.01G001900.20.v8.1	3978	3779.768	0.000000	0.000
Manes.01G001900.21.v8.1	3935	3736.768	0.000000	0.000
Manes.01G001900.22.v8.1	4082	3883.768	0.000000	0.000
Manes.01G001900.23.v8.1	3974	3775.768	0.000000	0.000
Manes.01G001900.9.v8.1	3736	3537.768	0.463924	10.174
Manes.01G001951.1.v8.1	1451	1252.768	0.000000	0.000
Manes.01G001800.6.v8.1	5950	5751.768	0.089906	3.206
Manes.01G001800.1.v8.1	2633	2434.768	0.781437	11.794
Manes.01G001700.7.v8.1	2506	2307.768	19.564121	279.883
Manes.01G001700.10.v8.1	4004	3805.768	0.000000	0.000
Manes.01G001700.12.v8.1	3719	3520.768	0.000000	0.000
Manes.01G001700.11.v8.1	3802	3603.768	13.942471	311.473
Manes.01G001600.6.v8.1	5003	4804.768	2.384874	71.033
Manes.01G001600.7.v8.1	3983	3784.768	14.597864	342.493
Manes.01G001600.8.v8.1	4719	4520.768	17.439196	488.722
Manes.01G001400.1.v8.1	2161	1962.768	36.655788	446.000
Manes.01G001200.1.v8.1	1949	1750.768	25.631694	278.182
Manes.01G001200.3.v8.1	1891	1692.768	0.555287	5.827
Manes.01G001150.1.v8.1	1008	809.768	0.000000	0.000
Manes.01G001100.2.v8.1	3116	2917.768	2.238056	40.480
Manes.01G001100.3.v8.1	2961	2762.768	7.912874	135.520
Manes.01G002051.1.v8.1	1774	1575.768	6.244738	61.000
Manes.01G002300.1.v8.1	418	223.894	662.783420	919.892
Manes.01G002151.2.v8.1	261	85.256	3.784276	2.000
Manes.01G002350.1.v8.1	761	562.846	0.377547	1.317
Manes.01G002400.2.v8.1	2259	2060.768	217.066282	2772.968
Manes.01G002500.1.v8.1	3624	3425.768	30.748983	652.998
Manes.01G002600.1.v8.1	2025	1826.768	13.953503	158.012
Manes.01G002700.1.v8.1	1101	902.768	0.000000	0.000
Manes.01G002800.1.v8.1	1827	1628.768	0.000000	0.000
Manes.01G002901.1.v8.1	3062	2863.768	15.941356	283.000
Manes.01G003000.1.v8.1	405	211.582	0.000000	0.000
Manes.01G003100.1.v8.1	4856	4657.768	2.839963	82.000
Manes.01G003100.3.v8.1	4760	4561.768	0.000000	0.000
Manes.01G003100.4.v8.1	4848	4649.768	0.000000	0.000
Manes.01G003200.1.v8.1	2389	2190.768	70.173507	953.000
Manes.01G003300.1.v8.1	3526	3327.768	1.211891	25.000
Manes.01G003400.1.v8.1	360	169.732	0.000000	0.000
Manes.01G003500.1.v8.1	4803	4604.768	7.311634	208.711
Manes.01G003500.3.v8.1	5313	5114.768	2.532248	80.289
Manes.01G003500.2.v8.1	4713	4514.768	0.000000	0.000
Manes.01G003700.1.v8.1	2011	1812.768	34.349606	386.000
Manes.01G003800.1.v8.1	2386	2187.768	314.491653	4265.144
Manes.01G003900.1.v8.1	1100	901.768	13.416621	75.000
Manes.01G004000.1.v8.1	3930	3731.768	0.000000	0.000
Manes.01G004100.1.v8.1	1694	1495.768	11.860473	109.974
Manes.01G004100.2.v8.1	1685	1486.768	0.762500	7.028
Manes.01G004200.1.v8.1	663	465.002	1.040741	3.000
Manes.01G050733.1.v8.1_1	246	73.836	0.000000	0.000
Manes.01G004300.1.v8.1	762	563.846	0.000000	0.000
Manes.13G090650.1.v8.1	814	615.815	0.000000	0.000
Manes.01G004400.1.v8.1	927	728.781	0.000000	0.000
Manes.01G004466.1.v8.1	4587	4388.768	0.992425	27.000
Manes.01G004532.1.v8.1	681	482.954	0.000000	0.000
Manes.01G004600.2.v8.1	1047	848.768	3.611115	19.000
Manes.01G004625.1.v8.1	531	333.841	4.628852	9.579
Manes.01G004650.2.v8.1	1581	1382.768	0.851376	7.298
Manes.01G004840.2.v8.1	1487	1288.768	1.805038	14.421
Manes.01G004860.1.v8.1	1680	1481.768	1.927183	17.702
Manes.01G004880.1.v8.1	1025	826.768	20.459902	104.860
Manes.01G004820.1.v8.1	2044	1845.768	5.156459	59.000
Manes.01G005000.1.v8.1	5215	5016.768	7.024655	218.460
Manes.01G005000.2.v8.1	4067	3868.768	9.334695	223.870
Manes.01G005000.3.v8.1	4835	4636.768	0.127669	3.670
Manes.01G005033.1.v8.1	2165	1966.768	6.701309	81.703
Manes.01G005033.2.v8.1	1920	1721.768	0.000000	0.000
Manes.01G005033.3.v8.1	1703	1504.768	0.353487	3.297
Manes.01G005066.1.v8.1	2214	2015.768	87.709509	1096.000
Manes.01G005100.10.v8.1	1736	1537.768	0.169242	1.613
Manes.01G005100.11.v8.1	1754	1555.768	0.000000	0.000
Manes.01G005100.12.v8.1	1684	1485.768	0.000000	0.000
Manes.01G005100.2.v8.1	1591	1392.768	1.600979	13.823
Manes.01G005100.5.v8.1	1497	1298.768	0.244305	1.967
Manes.01G005100.6.v8.1	1986	1787.768	0.590224	6.541
Manes.01G005100.7.v8.1	1666	1467.768	0.000000	0.000
Manes.01G005100.8.v8.1	1704	1505.768	0.000000	0.000
Manes.01G005100.9.v8.1	1774	1575.768	0.210489	2.056
Manes.01G005100.4.v8.1	1522	1323.768	0.000000	0.000
Manes.01G005233.1.v8.1	1363	1164.768	7.755777	56.000
Manes.01G005500.2.v8.1	7293	7094.768	34.219602	1505.000
Manes.01G005504.1.v8.1	472	275.962	0.000000	0.000
Manes.01G005508.1.v8.1	551	353.624	0.000000	0.000
Manes.01G005512.1.v8.1	1317	1118.768	1.297715	9.000
Manes.01G005584.1.v8.1	1094	895.768	9.184412	51.000
Manes.01G005536.2.v8.1	1697	1498.768	6.565565	61.000
Manes.01G005700.1.v8.1	2130	1931.768	6.017078	72.055
Manes.01G008250.10.v8.1	2573	2374.768	1.581641	23.284
Manes.01G008250.11.v8.1	2498	2299.768	0.000000	0.000
Manes.01G008250.12.v8.1	2470	2271.768	0.000000	0.000
Manes.01G008250.13.v8.1	2574	2375.768	0.259117	3.816
Manes.01G008250.9.v8.1	2580	2381.768	0.000000	0.000
Manes.01G008250.7.v8.1	2660	2461.768	6.729431	102.695
Manes.01G008250.8.v8.1	2495	2296.768	0.000000	0.000
Manes.01G010800.3.v8.1	2665	2466.768	11.653836	178.205
Manes.16G067750.1.v8.1_31	394	201.217	0.000000	0.000
Manes.01G006000.1.v8.1	1923	1724.768	0.000000	0.000
Manes.01G006000.6.v8.1	1777	1578.768	0.000000	0.000
Manes.01G006000.2.v8.1	2225	2026.768	2.514510	31.592
Manes.01G006000.4.v8.1	2079	1880.768	11.860138	138.276
Manes.01G006000.5.v8.1	2393	2194.768	0.000000	0.000
Manes.01G006000.7.v8.1	2247	2048.768	0.482763	6.131
Manes.01G006100.1.v8.1	447	251.699	150.613060	235.000
Manes.01G006200.7.v8.1	3538	3339.768	2.641977	54.698
Manes.01G006200.11.v8.1	3524	3325.768	0.000000	0.000
Manes.01G006200.10.v8.1	3531	3332.768	0.000000	0.000
Manes.01G006200.12.v8.1	3385	3186.768	0.309072	6.106
Manes.01G006200.8.v8.1	3398	3199.768	11.252419	223.197
Manes.01G006200.9.v8.1	3395	3196.768	0.000000	0.000
Manes.01G006300.1.v8.1	1079	880.768	25.458334	139.000
Manes.01G006400.1.v8.1	809	610.819	2851.542723	10797.309
Manes.01G006500.1.v8.1	930	731.781	0.440885	2.000
Manes.01G006600.2.v8.1	912	713.782	0.000000	0.000
Manes.01G006800.3.v8.1	1384	1185.768	0.000000	0.000
Manes.01G006900.2.v8.1	961	762.778	0.000000	0.000
Manes.01G007000.2.v8.1	627	429.129	1.879570	5.000
Manes.01G007050.1.v8.1	1278	1079.768	0.000000	0.000
Manes.01G007100.6.v8.1	5717	5518.768	0.919943	31.472
Manes.01G007100.3.v8.1	5994	5795.768	0.000000	0.000
Manes.01G007100.5.v8.1	4889	4690.768	7.553602	219.645
Manes.01G007100.4.v8.1	5421	5222.768	4.873087	157.771
Manes.01G007100.7.v8.1	5817	5618.768	0.232880	8.111
Manes.01G007300.11.v8.1	4631	4432.768	14.109300	387.707
Manes.01G007400.4.v8.1	4441	4242.768	25.781018	678.067
Manes.11G097150.1.v8.1	1531	1332.768	0.000000	0.000
Manes.01G007451.1.v8.1	88	20.450	0.000000	0.000
Manes.01G007500.1.v8.1	3234	3035.768	2.178672	41.000
Manes.01G007500.2.v8.1	3039	2840.768	0.000000	0.000
Manes.01G007500.3.v8.1	3274	3075.768	0.000000	0.000
Manes.01G007600.4.v8.1	3823	3624.768	0.000000	0.000
Manes.01G007600.5.v8.1	3539	3340.768	0.000000	0.000
Manes.01G007600.6.v8.1	3397	3198.768	5.496933	109.000
Manes.01G007700.1.v8.1	5195	4996.768	3.941493	122.088
Manes.01G007700.3.v8.1	4610	4411.768	3.104793	84.912
Manes.01G007800.2.v8.1	2241	2042.768	39.745087	503.299
Manes.01G007900.1.v8.1	3406	3207.768	9.152616	182.000
Manes.01G008000.1.v8.1	4992	4793.768	26.655867	792.124
Manes.01G008100.1.v8.1	2049	1850.768	0.000000	0.000
Manes.01G008200.2.v8.1	1435	1236.768	31.323522	240.150
Manes.01G008300.1.v8.1	1279	1080.768	2.089644	14.000
Manes.01G008400.1.v8.1	826	627.810	2.826447	11.000
Manes.01G008500.1.v8.1	2052	1853.768	16.607873	190.850
Manes.01G008600.1.v8.1	1160	961.768	24.320606	145.000
Manes.01G008701.1.v8.1	383	190.946	2.534471	3.000
Manes.01G008800.1.v8.1	2575	2376.768	54.908351	809.000
Manes.01G008900.7.v8.1	3383	3184.768	0.238616	4.711
Manes.01G008900.2.v8.1	2337	2138.768	3.167429	41.995
Manes.01G008900.1.v8.1	2370	2171.768	12.848894	172.983
Manes.01G008900.5.v8.1	3112	2913.768	1.069808	19.323
Manes.01G008900.6.v8.1	2639	2440.768	0.395789	5.988
Manes.01G009000.3.v8.1	2078	1879.768	11.897805	138.642
Manes.01G009000.2.v8.1	2037	1838.768	2.210582	25.197
Manes.01G009000.4.v8.1	1787	1588.768	0.000000	0.000
Manes.01G009000.5.v8.1	1781	1582.768	0.000000	0.000
Manes.01G009000.1.v8.1	1741	1542.768	18.094365	173.048
Manes.01G009100.1.v8.1	2369	2170.768	21.476381	289.000
Manes.01G009200.1.v8.1	2763	2564.768	0.000000	0.000
Manes.01G009200.2.v8.1	2751	2552.768	0.000000	0.000
Manes.01G009300.1.v8.1	3337	3138.768	0.668130	13.000
Manes.01G009451.4.v8.1	3456	3257.768	7.387831	149.197
Manes.01G009451.5.v8.1	3074	2875.768	35.384778	630.803
Manes.01G009500.4.v8.1	1258	1059.768	0.951740	6.252
Manes.01G009500.2.v8.1	1386	1187.768	1.459665	10.748
Manes.01G009601.2.v8.1	1384	1185.768	20.674980	151.974
Manes.01G009601.1.v8.1	1858	1659.768	9.567418	98.439
Manes.01G009601.3.v8.1	1187	988.768	1.074789	6.588
Manes.01G009700.1.v8.1	3666	3467.768	21.956779	472.000
Manes.01G009800.1.v8.1	771	572.842	0.281606	1.000
Manes.01G009900.1.v8.1	3908	3709.768	2.652527	61.000
Manes.01G009900.2.v8.1	3903	3704.768	0.000000	0.000
Manes.01G010000.1.v8.1	2188	1989.768	63.883943	787.984
Manes.01G010100.1.v8.1	1411	1212.768	419.793546	3155.999
Manes.01G010150.1.v8.1	527	329.888	11.736489	24.001
Manes.01G010200.1.v8.1	1919	1720.768	6.187259	66.000
Manes.01G010200.2.v8.1	1940	1741.768	0.000000	0.000
Manes.01G010866.1.v8.1	1768	1569.768	1.545566	15.040
Manes.01G013700.1.v8.1	1998	1799.768	1.435484	16.015
Manes.01G012847.1.v8.1	894	695.783	5.541785	23.903
Manes.01G013130.2.v8.1	1017	818.768	0.000000	0.000
Manes.01G010300.4.v8.1	426	231.531	30.604547	43.926
Manes.01G010300.3.v8.1	2162	1963.768	1.649028	20.074
Manes.01G012564.1.v8.1	1712	1513.768	0.000000	0.000
Manes.01G011998.1.v8.1	1569	1370.768	0.711030	6.042
Manes.01G011432.1.v8.1	1441	1242.768	0.000000	0.000
Manes.01G013600.1.v8.1	4435	4236.768	15.306223	402.000
Manes.01G013500.6.v8.1	2722	2523.768	13.802436	215.938
Manes.01G013500.8.v8.1	2680	2481.768	0.000000	0.000
Manes.01G013500.10.v8.1	2433	2234.768	0.000000	0.000
Manes.01G013500.11.v8.1	1839	1640.768	0.000000	0.000
Manes.01G013500.7.v8.1	2019	1820.768	3.726618	42.062
Manes.01G013500.9.v8.1	1992	1793.768	0.000000	0.000
Manes.01G013300.1.v8.1	1854	1655.768	12.177781	124.995
Manes.01G013300.2.v8.1	1868	1669.768	0.000000	0.000
Manes.01G013300.3.v8.1	1825	1626.768	3.471260	35.005
Manes.01G013425.1.v8.1	481	284.747	0.000000	0.000
Manes.01G013100.1.v8.1	866	667.793	71.503396	296.000
Manes.01G013225.2.v8.1	2221	2022.768	0.000000	0.000
Manes.01G013225.1.v8.1	2335	2136.768	2.189361	29.000
Manes.01G012900.1.v8.1	2704	2505.768	15.083980	234.304
Manes.01G012900.2.v8.1	2378	2179.768	4.269828	57.696
Manes.01G012800.1.v8.1	2212	2013.768	28.211651	352.177
Manes.01G012800.2.v8.1	2212	2013.768	0.867036	10.824
Manes.01G012700.1.v8.1	2720	2521.768	20.828266	325.598
Manes.01G012700.2.v8.1	2326	2127.768	1.622590	21.402
Manes.S095210.1.v8.1	375	183.509	0.000000	0.000
Manes.01G012600.1.v8.1	2697	2498.768	27.049843	419.000
Manes.01G012500.1.v8.1	1757	1558.768	151.289147	1461.883
Manes.01G012400.1.v8.1	1713	1514.768	89.756967	842.825
Manes.01G012300.1.v8.1	357	166.992	41.538266	43.000
Manes.01G012425.1.v8.1	273	94.717	1.703141	1.000
Manes.01G012200.6.v8.1	1289	1090.768	2.662054	18.000
Manes.01G012100.1.v8.1	2215	2016.768	25.195982	315.000
Manes.01G012100.2.v8.1	2182	1983.768	0.000000	0.000
Manes.01G012100.3.v8.1	2089	1890.768	0.000000	0.000
Manes.01G012000.1.v8.1	2143	1944.768	52.632207	634.516
Manes.01G011800.1.v8.1	1262	1063.768	34.619449	228.292
Manes.01G011800.2.v8.1	995	796.773	0.345838	1.708
Manes.01G011700.3.v8.1	4614	4415.768	0.000000	0.000
Manes.01G011700.5.v8.1	5074	4875.768	0.000000	0.000
Manes.01G011700.8.v8.1	4013	3814.768	0.000000	0.000
Manes.01G011700.6.v8.1	4476	4277.768	0.000000	0.000
Manes.01G011700.7.v8.1	4284	4085.768	0.039482	1.000
Manes.01G011600.4.v8.1	887	688.784	4.100951	17.510
Manes.01G011600.3.v8.1	297	114.360	17.576449	12.460
Manes.01G011600.1.v8.1	273	94.717	3.456444	2.029
Manes.01G011500.2.v8.1	1360	1161.768	21027.603564	151437.173
Manes.01G011400.1.v8.1	516	319.049	37.953789	75.065
Manes.01G011400.2.v8.1	513	316.096	111.220433	217.935
Manes.01G011300.1.v8.1	2594	2395.768	0.000000	0.000
Manes.01G011300.2.v8.1	2591	2392.768	0.000000	0.000
Manes.01G011300.3.v8.1	2591	2392.768	0.000000	0.000
Manes.01G011300.4.v8.1	2588	2389.768	0.000000	0.000
Manes.01G011300.5.v8.1	2588	2389.768	0.239904	3.554
Manes.01G011300.6.v8.1	2585	2386.768	0.638432	9.446
Manes.01G011200.1.v8.1	1726	1527.768	0.000000	0.000
Manes.01G011100.3.v8.1	1778	1579.768	22.748181	222.773
Manes.01G011100.4.v8.1	1696	1497.768	0.337793	3.136
Manes.01G011100.5.v8.1	1713	1514.768	0.329104	3.090
Manes.01G011100.10.v8.1	1819	1620.768	0.000000	0.000
Manes.01G011100.11.v8.1	1901	1702.768	0.000000	0.000
Manes.01G011100.9.v8.1	1836	1637.768	0.000000	0.000
Manes.01G011000.6.v8.1	3997	3798.768	8.306332	195.603
Manes.01G011000.1.v8.1	3240	3041.768	28.023444	528.410
Manes.01G011000.4.v8.1	3204	3005.768	20.754021	386.706
Manes.01G010900.1.v8.1	1032	833.768	0.000000	0.000
Manes.01G011042.1.v8.1	1479	1280.768	1.511428	12.000
Manes.01G011042.3.v8.1	1413	1214.768	0.000000	0.000
Manes.01G011113.1.v8.1	1514	1315.768	1.593825	13.000
Manes.01G011184.6.v8.1	1611	1412.768	0.000000	0.000
Manes.01G011184.7.v8.1	2056	1857.768	0.000000	0.000
Manes.01G011184.2.v8.1	1824	1625.768	0.000000	0.000
Manes.01G011184.8.v8.1	1894	1695.768	1.997697	21.000
Manes.01G014000.12.v8.1	1704	1505.768	0.856594	7.996
Manes.01G014000.10.v8.1	2028	1829.768	0.000000	0.000
Manes.01G014000.11.v8.1	2941	2742.768	0.000000	0.000
Manes.01G014000.2.v8.1	3042	2843.768	0.000000	0.000
Manes.01G014000.9.v8.1	2807	2608.768	0.433118	7.004
Manes.01G014500.1.v8.1	1933	1734.768	8.463196	91.012
Manes.01G014500.2.v8.1	2018	1819.768	0.176220	1.988
Manes.01G014900.5.v8.1	1871	1672.768	0.000000	0.000
Manes.01G014900.7.v8.1	4246	4047.768	1.268964	31.841
Manes.01G014900.8.v8.1	4135	3936.768	0.000000	0.000
Manes.01G014900.6.v8.1	1847	1648.768	1.351619	13.815
Manes.01G014900.3.v8.1	1965	1766.768	3.999538	43.804
Manes.01G014900.4.v8.1	1942	1743.768	15.499139	167.540
Manes.01G015000.1.v8.1	327	140.131	0.000000	0.000
Manes.01G015200.1.v8.1	731	532.877	5.449071	18.000
Manes.01G015500.1.v8.1	1040	841.768	0.000000	0.000
Manes.01G015700.1.v8.1	1016	817.768	8.378969	42.476
Manes.01G015800.1.v8.1	4017	3818.768	16.818825	398.146
Manes.01G015800.2.v8.1	3833	3634.768	0.000000	0.000
Manes.01G015800.3.v8.1	4297	4098.768	2.631184	66.854
Manes.01G016000.5.v8.1	4511	4312.768	1.074254	28.720
Manes.01G016000.7.v8.1	1902	1703.768	1.010254	10.670
Manes.01G016000.3.v8.1	2273	2074.768	8.490780	109.204
Manes.01G016000.4.v8.1	2142	1943.768	0.000000	0.000
Manes.01G016000.6.v8.1	3317	3118.768	1.262428	24.407
Manes.01G016100.1.v8.1	860	661.793	1.706289	7.000
Manes.01G016300.4.v8.1	3154	2955.768	10.544134	193.199
Manes.01G016300.2.v8.1	4010	3811.768	4.731473	111.801
Manes.01G016600.1.v8.1	2990	2791.768	134.465874	2327.098
Manes.01G016600.2.v8.1	5196	4997.768	2.761911	85.568
Manes.01G016800.1.v8.1	1182	983.768	2.623639	16.000
Manes.01G016900.1.v8.1	2108	1909.768	14.362678	170.035
Manes.01G017000.1.v8.1	894	695.783	276.362286	1192.000
Manes.01G017101.1.v8.1	3059	2860.768	0.169167	3.000
Manes.01G017151.1.v8.1	1911	1712.768	0.094184	1.000
Manes.01G017200.1.v8.1	3691	3492.768	4.572378	99.000
Manes.01G017300.1.v8.1	2029	1830.768	25.200394	285.999
Manes.01G017400.1.v8.1	408	214.416	0.000000	0.000
Manes.01G017500.1.v8.1	1206	1007.768	29.453300	184.000
Manes.01G017600.1.v8.1	3741	3542.768	0.500872	11.000
Manes.01G017800.1.v8.1	1637	1438.768	29.711993	265.000
Manes.01G017900.1.v8.1	1537	1338.768	0.000000	0.000
Manes.01G018000.1.v8.1	1683	1484.768	0.108647	1.000
Manes.15G159901.1.v8.1	1412	1213.768	0.000000	0.000
Manes.01G018300.4.v8.1	2835	2636.768	0.000000	0.000
Manes.01G018300.2.v8.1	2979	2780.768	9.571849	165.000
Manes.01G018400.2.v8.1	2576	2377.768	0.000000	0.000
Manes.01G018400.3.v8.1	2559	2360.768	0.273328	4.000
Manes.01G018400.5.v8.1	2375	2176.768	0.000000	0.000
Manes.01G018400.4.v8.1	1916	1717.768	0.000000	0.000
Manes.01G018800.1.v8.1	1441	1242.768	66.459427	512.000
Manes.01G013800.1.v8.1	1269	1070.768	0.451963	3.000
Manes.01G014100.1.v8.1	1570	1371.768	0.000000	0.000
Manes.01G014200.1.v8.1	1709	1510.768	0.308053	2.885
Manes.01G014300.1.v8.1	1254	1055.768	0.000000	0.000
Manes.01G014400.1.v8.1	1781	1582.768	0.000000	0.000
Manes.01G014600.2.v8.1	3284	3085.768	0.000000	0.000
Manes.01G014700.3.v8.1	3634	3435.768	0.563422	12.000
Manes.01G014700.2.v8.1	3520	3321.768	0.000000	0.000
Manes.01G014700.4.v8.1	3287	3088.768	0.000000	0.000
Manes.01G014800.1.v8.1	719	520.890	125.115765	404.000
Manes.01G015100.3.v8.1	1410	1211.768	4.925598	37.000
Manes.01G015300.1.v8.1	3045	2846.768	11.103794	195.951
Manes.01G015400.2.v8.1	4364	4165.768	0.145705	3.763
Manes.01G015400.1.v8.1	4362	4163.768	1.444587	37.287
Manes.01G015600.1.v8.1	575	377.426	0.427410	1.000
Manes.01G015700.1.v8.1_1	734	535.875	3.469089	11.524
Manes.01G017700.1.v8.1	3070	2871.768	5.448777	97.000
Manes.01G018100.1.v8.1	1738	1539.768	0.000000	0.000
Manes.01G018200.1.v8.1	1985	1786.768	0.090284	1.000
Manes.01G018500.1.v8.1	2070	1871.768	13.660272	158.502
Manes.01G018500.2.v8.1	1946	1747.768	4.096565	44.384
Manes.01G018500.3.v8.1	1900	1701.768	13.560386	143.053
Manes.01G018600.1.v8.1	1732	1533.768	138.411731	1316.000
Manes.01G018700.1.v8.1	1247	1048.768	67.547998	439.152
Manes.01G018700.2.v8.1	1118	919.768	0.000000	0.000
Manes.01G018900.1.v8.1	1929	1730.768	0.186409	2.000
Manes.01G018900.2.v8.1	2030	1831.768	0.000000	0.000
Manes.01G018900.3.v8.1	1943	1744.768	0.000000	0.000
Manes.01G019000.2.v8.1	1770	1571.768	2.052666	20.000
Manes.01G019100.1.v8.1	1420	1221.768	0.000000	0.000
Manes.01G019200.1.v8.1	1664	1465.768	0.000000	0.000
Manes.01G019300.1.v8.1	1600	1401.768	0.000000	0.000
Manes.01G019400.1.v8.1	1450	1251.768	0.000000	0.000
Manes.01G019500.1.v8.1	864	665.793	0.726873	3.000
Manes.01G019600.13.v8.1	3196	2997.768	3.011343	55.961
Manes.01G019600.9.v8.1	3899	3700.768	3.753175	86.102
Manes.01G019600.10.v8.1	2718	2519.768	8.888502	138.839
Manes.01G019600.12.v8.1	3066	2867.768	23.394546	415.893
Manes.01G019600.4.v8.1	2886	2687.768	28.245020	470.605
Manes.01G019600.1.v8.1	2722	2523.768	29.714840	464.886
Manes.01G019600.11.v8.1	3189	2990.768	31.040470	575.485
Manes.01G019700.1.v8.1	3935	3736.768	0.086340	2.000
Manes.01G019801.1.v8.1	400	206.854	0.000000	0.000
Manes.01G019900.1.v8.1	1707	1508.768	0.106919	1.000
Manes.01G020000.1.v8.1	2064	1865.768	48.418024	560.000
Manes.05G133326.1.v8.1_38	404	210.634	0.000000	0.000
Manes.05G133326.1.v8.1_37	396	203.092	0.000000	0.000
Manes.05G133326.1.v8.1_36	388	195.611	0.000000	0.000
Manes.05G133326.1.v8.1_41	417	222.941	0.000000	0.000
Manes.01G020100.1.v8.1	2835	2636.768	5.215874	85.255
Manes.01G020100.4.v8.1	2840	2641.768	1.965409	32.186
Manes.01G020100.2.v8.1	2915	2716.768	1.398836	23.558
Manes.01G020100.6.v8.1	2920	2721.768	0.000000	0.000
Manes.01G020200.1.v8.1	192	37.553	38.661633	9.000
Manes.01G020300.2.v8.1	1272	1073.768	0.450700	3.000
Manes.01G020350.1.v8.1	144	14.666	0.000000	0.000
Manes.01G020400.2.v8.1	3917	3718.768	18.630242	429.478
Manes.01G020400.3.v8.1	3711	3512.768	0.425659	9.269
Manes.01G020500.3.v8.1	3573	3374.768	10.188932	213.155
Manes.01G020500.4.v8.1	3375	3176.768	3.232357	63.654
Manes.01G020500.5.v8.1	1068	869.768	29.015572	156.444
Manes.01G020600.1.v8.1	3372	3173.768	9.962253	196.000
Manes.01G020700.4.v8.1	2386	2187.768	0.000000	0.000
Manes.01G020700.5.v8.1	2225	2026.768	0.079593	1.000
Manes.01G020700.6.v8.1	2378	2179.768	0.000000	0.000
Manes.01G020800.1.v8.1	3011	2812.768	20.612625	359.410
Manes.01G020800.2.v8.1	3062	2863.768	1.039429	18.453
Manes.01G021100.1.v8.1	744	545.865	0.000000	0.000
Manes.01G021200.1.v8.1	2950	2751.768	12.025199	205.129
Manes.01G021200.2.v8.1	3102	2903.768	2.492751	44.871
Manes.01G021300.1.v8.1	762	563.846	5.435880	19.000
Manes.01G021400.1.v8.1	747	548.864	46.733056	159.005
Manes.01G021500.1.v8.1	1186	987.768	33.558909	205.488
Manes.01G021500.2.v8.1	1358	1159.768	3.826755	27.512
Manes.01G021600.1.v8.1	1167	968.768	6.827171	41.000
Manes.01G021700.1.v8.1	1805	1606.768	14.055670	140.000
Manes.01G021800.1.v8.1	3170	2971.768	7.708149	142.000
Manes.01G021800.2.v8.1	2976	2777.768	0.000000	0.000
Manes.01G021900.1.v8.1	3627	3428.768	0.329334	7.000
Manes.01G022000.1.v8.1	1595	1396.768	3.811240	33.000
Manes.01G022100.1.v8.1	1439	1240.768	56.175587	432.077
Manes.01G022150.1.v8.1	840	641.805	0.251347	1.000
Manes.01G022300.6.v8.1	4807	4608.768	18.724057	534.944
Manes.01G022300.3.v8.1	4918	4719.768	2.651256	77.570
Manes.01G022300.4.v8.1	4356	4157.768	36.519760	941.264
Manes.01G022300.5.v8.1	4761	4562.768	0.588233	16.638
Manes.01G022400.1.v8.1	1483	1284.768	0.376681	3.000
Manes.01G022500.1.v8.1	1061	862.768	0.000000	0.000
Manes.01G022600.4.v8.1	2395	2196.768	29.593581	403.000
Manes.01G022600.5.v8.1	2263	2064.768	0.000000	0.000
Manes.01G022750.1.v8.1	2627	2428.768	24.375678	367.000
Manes.01G022900.1.v8.1	1384	1185.768	56.321902	414.000
Manes.01G023000.1.v8.1	1238	1039.768	0.000000	0.000
Manes.01G023100.1.v8.1	1032	833.768	0.000000	0.000
Manes.01G023200.1.v8.1	2457	2258.768	4.473868	62.644
Manes.01G023300.1.v8.1	1892	1693.768	8.034146	84.356
Manes.01G023400.1.v8.1	1879	1680.768	0.959774	10.000
Manes.01G023500.1.v8.1	1381	1182.768	0.545553	4.000
Manes.01G023600.1.v8.1	1475	1276.768	2.653286	21.000
Manes.01G023700.1.v8.1	763	564.845	44.838043	157.000
Manes.01G023900.1.v8.1	2015	1816.768	29.822429	335.866
Manes.01G023900.2.v8.1	2347	2148.768	12.199734	162.504
Manes.01G024000.1.v8.1	1715	1516.768	8.827457	83.000
Manes.01G024100.1.v8.1	2114	1915.768	1.936697	23.000
Manes.01G024200.1.v8.1	1245	1046.768	0.154108	1.000
Manes.01G024300.1.v8.1	3456	3257.768	34.216419	691.000
Manes.01G024400.1.v8.1	1502	1303.768	22.446105	181.411
Manes.01G024400.2.v8.1	1496	1297.768	3.429328	27.589
Manes.01G024500.1.v8.1	1126	927.768	0.000000	0.000
Manes.01G024600.1.v8.1	3878	3679.768	2.498798	57.000
Manes.01G024600.3.v8.1	3926	3727.768	0.000000	0.000
Manes.01G024600.2.v8.1	3178	2979.768	0.000000	0.000
Manes.01G024700.1.v8.1	2268	2069.768	6.624818	85.000
Manes.01G024800.1.v8.1	333	145.434	0.000000	0.000
Manes.01G024932.1.v8.1	231	62.891	5.129997	2.000
Manes.01G025000.6.v8.1	3651	3452.768	5.999341	128.409
Manes.01G025000.3.v8.1	2768	2569.768	14.433661	229.929
Manes.01G025000.8.v8.1	2779	2580.768	0.000000	0.000
Manes.01G025000.7.v8.1	3148	2949.768	0.000000	0.000
Manes.01G025100.1.v8.1	2604	2405.768	0.468283	6.984
Manes.01G025100.2.v8.1	2601	2402.768	3.089417	46.016
Manes.01G025200.1.v8.1	1753	1554.768	2.905154	28.000
Manes.01G025300.1.v8.1	1863	1664.768	1.744197	18.000
Manes.01G025400.2.v8.1	1540	1341.768	0.657565	5.469
Manes.01G025400.1.v8.1	1675	1476.768	32.937892	301.531
Manes.01G025500.1.v8.1	1413	1214.768	0.933175	7.027
Manes.01G025500.2.v8.1	1416	1217.768	0.000000	0.000
Manes.01G025600.2.v8.1	1201	1002.768	0.000000	0.000
Manes.01G025600.3.v8.1	850	651.798	0.000000	0.000
Manes.01G025700.1.v8.1	1705	1506.768	0.000000	0.000
Manes.01G025900.1.v8.1	2951	2752.768	1.875241	32.000
Manes.01G026000.5.v8.1	4566	4367.768	1.588128	43.000
Manes.01G026000.6.v8.1	3715	3516.768	0.000000	0.000
Manes.01G026100.2.v8.1	1158	949.768	0.000000	0.000
Manes.06G158050.1.v8.1	1555	1356.768	0.237794	2.000
Manes.01G026200.2.v8.1	4505	4306.768	0.000000	0.000
Manes.01G026200.3.v8.1	4328	4129.768	0.000000	0.000
Manes.01G026200.5.v8.1	4511	4312.768	0.000000	0.000
Manes.01G026200.6.v8.1	5015	4816.768	0.000000	0.000
Manes.01G026200.8.v8.1	5041	4842.768	0.000000	0.000
Manes.01G026200.4.v8.1	4354	4155.768	0.000000	0.000
Manes.01G026200.7.v8.1	3733	3534.768	0.000000	0.000
Manes.01G026200.9.v8.1	3727	3528.768	0.365716	8.000
Manes.01G026300.1.v8.1	1396	1197.768	27.035360	200.737
Manes.01G026400.1.v8.1	1336	1137.768	0.000000	0.000
Manes.01G026500.2.v8.1	998	799.769	15.934522	79.000
Manes.01G026600.1.v8.1	1172	973.768	14.578199	88.000
Manes.01G026700.1.v8.1	2738	2539.768	9.019261	142.000
Manes.01G026800.2.v8.1	2697	2498.768	13.790152	213.608
Manes.01G026800.1.v8.1	2193	1994.768	24.280924	300.249
Manes.01G026850.1.v8.1	1337	1138.768	2.549846	18.000
Manes.01G026900.1.v8.1	1224	1025.768	50.324276	320.000
Manes.01G027000.1.v8.1	3206	3007.768	5.952940	110.994
Manes.01G027000.2.v8.1	3299	3100.768	0.312463	6.006
Manes.01G027100.1.v8.1	2064	1865.768	30.088344	348.000
Manes.01G027100.3.v8.1	2088	1889.768	0.000000	0.000
Manes.01G027200.1.v8.1	1852	1653.768	1.072988	11.000
Manes.01G027300.2.v8.1	2028	1829.768	0.000000	0.000
Manes.01G027350.1.v8.1	473	276.938	0.000000	0.000
Manes.01G027400.5.v8.1	2049	1850.768	2.805023	32.182
Manes.01G027400.11.v8.1	2162	1963.768	6.025334	73.349
Manes.01G027400.12.v8.1	2020	1821.768	16.173966	182.656
Manes.01G027400.8.v8.1	2080	1881.768	5.394294	62.925
Manes.01G027400.7.v8.1	2178	1979.768	1.620543	19.888
Manes.01G027400.14.v8.1	1904	1705.768	0.000000	0.000
Manes.01G027400.13.v8.1	2132	1933.768	0.000000	0.000
Manes.01G027400.15.v8.1	1825	1626.768	0.000000	0.000
Manes.01G027400.6.v8.1	1966	1767.768	0.000000	0.000
Manes.01G027500.1.v8.1	2010	1811.768	3.294396	37.000
Manes.01G027600.1.v8.1	2880	2681.768	4.391216	73.001
Manes.01G027700.2.v8.1	3193	2994.768	4.110226	76.305
Manes.01G027700.3.v8.1	2045	1846.768	1.249503	14.305
Manes.01G027700.6.v8.1	2071	1872.768	2.273224	26.391
Manes.01G027800.1.v8.1	1979	1780.768	9.828343	108.495
Manes.01G027800.2.v8.1	1948	1749.768	13.464803	146.051
Manes.01G027900.2.v8.1	1823	1624.768	6.751406	68.000
Manes.01G028000.1.v8.1	2069	1870.768	41.732250	483.966
Manes.01G028100.1.v8.1	1742	1543.768	9.408060	90.034
Manes.01G028200.1.v8.1	2029	1830.768	0.000000	0.000
Manes.01G028200.18.v8.1	2980	2781.768	2.331034	40.197
Manes.01G028200.19.v8.1	2155	1956.768	1.248603	15.146
Manes.01G028200.2.v8.1	2008	1809.768	11.332600	127.138
Manes.01G028200.20.v8.1	1997	1798.768	6.815631	75.998
Manes.01G028200.3.v8.1	2018	1819.768	2.563225	28.915
Manes.01G028200.9.v8.1	2166	1967.768	0.000000	0.000
Manes.01G028200.17.v8.1	2802	2603.768	7.122055	114.956
Manes.01G028300.1.v8.1	2619	2420.768	35.154206	527.538
Manes.01G028400.4.v8.1	2126	1927.768	11.665647	139.408
Manes.01G028400.3.v8.1	3061	2862.768	13.106470	232.592
Manes.01G028500.1.v8.1	1125	926.768	10.617824	61.000
Manes.01G028600.1.v8.1	1462	1263.768	0.000000	0.000
Manes.01G028600.3.v8.1	1365	1166.768	0.414776	3.000
Manes.01G028700.4.v8.1	3217	3018.768	8.069077	151.000
Manes.01G028800.1.v8.1	1895	1696.768	0.000000	0.000
Manes.01G028800.6.v8.1	1452	1253.768	28.383482	220.600
Manes.01G028800.10.v8.1	1629	1430.768	0.000000	0.000
Manes.01G028800.2.v8.1	1416	1217.768	13.327408	100.608
Manes.01G028800.3.v8.1	1545	1346.768	0.000000	0.000
Manes.01G028800.4.v8.1	1518	1319.768	10.205047	83.490
Manes.01G028800.5.v8.1	1515	1316.768	0.000000	0.000
Manes.01G028800.8.v8.1	1299	1100.768	0.000000	0.000
Manes.01G028800.9.v8.1	1632	1433.768	2.509141	22.301
Manes.01G028900.1.v8.1	3021	2822.768	22.230595	389.000
Manes.01G029001.1.v8.1	717	518.891	3.108854	10.000
Manes.01G029100.1.v8.1	2835	2636.768	32.241842	527.005
Manes.01G029200.1.v8.1	2843	2644.768	0.182983	3.000
Manes.01G029300.4.v8.1	3567	3368.768	2.885554	60.259
Manes.01G029300.3.v8.1	1742	1543.768	9.272947	88.741
Manes.01G029400.2.v8.1	2902	2703.768	32.397170	543.000
Manes.01G029500.1.v8.1	1167	968.768	6.827171	41.000
Manes.01G029600.1.v8.1	1578	1379.768	0.000000	0.000
Manes.01G029700.1.v8.1	1608	1409.768	2.174116	19.000
Manes.01G029800.1.v8.1	1761	1562.768	12.386922	120.000
Manes.01G029900.1.v8.1	2131	1932.768	0.243239	2.914
Manes.01G029900.2.v8.1	2137	1938.768	0.000000	0.000
Manes.01G029900.3.v8.1	2123	1924.768	0.000000	0.000
Manes.01G029900.4.v8.1	2117	1918.768	0.000000	0.000
Manes.01G029900.5.v8.1	2131	1932.768	0.000000	0.000
Manes.01G029900.6.v8.1	2125	1926.768	0.000000	0.000
Manes.01G029900.7.v8.1	1674	1475.768	0.000000	0.000
Manes.01G029900.8.v8.1	1668	1469.768	1.765500	16.086
Manes.01G029950.1.v8.1	759	560.849	0.000000	0.000
Manes.12G086500.1.v8.1	1055	856.768	0.188284	1.000
Manes.01G030000.1.v8.1	418	223.894	0.000000	0.000
Manes.01G030100.1.v8.1	953	754.778	646.940256	3026.962
Manes.01G030200.10.v8.1	3447	3248.768	0.000000	0.000
Manes.01G030200.11.v8.1	2761	2562.768	2.612170	41.499
Manes.01G030200.12.v8.1	3347	3148.768	8.354240	163.069
Manes.01G030200.13.v8.1	3233	3034.768	0.000000	0.000
Manes.01G030200.14.v8.1	3249	3050.768	1.292474	24.443
Manes.01G030200.15.v8.1	2936	2737.768	2.055328	34.882
Manes.01G030200.16.v8.1	2683	2484.768	0.000000	0.000
Manes.01G030200.17.v8.1	3269	3070.768	0.000000	0.000
Manes.01G030200.18.v8.1	2810	2611.768	0.000000	0.000
Manes.01G030200.19.v8.1	3282	3083.768	0.000000	0.000
Manes.01G030200.20.v8.1	2985	2786.768	0.000000	0.000
Manes.01G030200.21.v8.1	3298	3099.768	0.000000	0.000
Manes.01G030200.22.v8.1	3396	3197.768	8.932218	177.064
Manes.01G030200.23.v8.1	3496	3297.768	0.000000	0.000
Manes.01G030200.24.v8.1	3318	3119.768	0.000000	0.000
Manes.01G030200.25.v8.1	2732	2533.768	0.000000	0.000
Manes.01G030400.10.v8.1	2136	1937.768	20.073381	241.127
Manes.01G030400.11.v8.1	2128	1929.768	9.991325	119.523
Manes.01G030400.12.v8.1	2066	1867.768	0.000000	0.000
Manes.01G030400.5.v8.1	2074	1875.768	21.716366	252.516
Manes.01G030400.7.v8.1	2028	1829.768	0.000000	0.000
Manes.01G030400.8.v8.1	2090	1891.768	0.326909	3.834
Manes.01G030500.1.v8.1	2907	2708.768	1.965254	33.000
Manes.01G030600.1.v8.1	2133	1934.768	2.334564	28.000
Manes.01G030700.1.v8.1	4144	3945.768	7.358980	180.000
Manes.01G030800.1.v8.1	1244	1045.768	0.000000	0.000
Manes.01G030900.3.v8.1	2160	1961.768	2.878042	35.000
Manes.01G031200.4.v8.1	1451	1252.768	0.306852	2.383
Manes.01G031200.1.v8.1	1492	1293.768	11.199860	89.824
Manes.01G031200.3.v8.1	1509	1310.768	1.327983	10.791
Manes.01G031300.1.v8.1	1769	1570.768	0.308096	3.000
Manes.01G031300.3.v8.1	1679	1480.768	0.000000	0.000
Manes.01G031400.1.v8.1	1628	1429.768	20.872902	185.000
Manes.01G031600.1.v8.1	3306	3107.768	5.914877	113.951
Manes.01G031700.6.v8.1	2629	2430.768	0.000000	0.000
Manes.01G031700.7.v8.1	2620	2421.768	0.336326	5.049
Manes.01G031700.5.v8.1	2682	2483.768	0.000000	0.000
Manes.01G031700.9.v8.1	2673	2474.768	0.000000	0.000
Manes.01G031800.5.v8.1	3067	2868.768	2.208176	39.269
Manes.01G031800.3.v8.1	3149	2950.768	13.531446	247.516
Manes.01G031800.6.v8.1	2971	2772.768	0.000000	0.000
Manes.01G031800.9.v8.1	3067	2868.768	1.144137	20.347
Manes.01G031800.8.v8.1	2791	2592.768	4.658124	74.868
Manes.01G031900.2.v8.1	1994	1795.768	14.674562	163.357
Manes.01G032000.2.v8.1	2984	2785.768	0.000000	0.000
Manes.01G032000.3.v8.1	2244	2045.768	3.627255	46.000
Manes.01G032100.1.v8.1	1122	923.768	8.282842	47.431
Manes.01G032100.6.v8.1	456	260.411	7.785832	12.569
Manes.01G032300.1.v8.1	3712	3513.768	3.799392	82.758
Manes.01G032300.2.v8.1	3706	3507.768	0.838911	18.242
Manes.01G032400.18.v8.1	4796	4597.768	0.111739	3.185
Manes.01G032400.25.v8.1	2986	2787.768	0.000000	0.000
Manes.01G032400.28.v8.1	2716	2517.768	0.000000	0.000
Manes.01G032400.31.v8.1	2933	2734.768	0.000000	0.000
Manes.01G032400.33.v8.1	2922	2723.768	0.000000	0.000
Manes.01G032400.36.v8.1	2663	2464.768	0.000000	0.000
Manes.01G032400.10.v8.1	5255	5056.768	0.000000	0.000
Manes.01G032400.13.v8.1	5097	4898.768	0.000000	0.000
Manes.01G032400.15.v8.1	5896	5697.768	0.804744	28.424
Manes.01G032400.26.v8.1	4556	4357.768	0.204217	5.517
Manes.01G032400.29.v8.1	4286	4087.768	0.000000	0.000
Manes.01G032400.34.v8.1	4492	4293.768	0.000000	0.000
Manes.01G032400.16.v8.1	4502	4303.768	0.000000	0.000
Manes.01G032400.27.v8.1	3285	3086.768	0.000000	0.000
Manes.01G032400.30.v8.1	3015	2816.768	0.000000	0.000
Manes.01G032400.32.v8.1	3232	3033.768	0.000000	0.000
Manes.01G032400.35.v8.1	3221	3022.768	0.000000	0.000
Manes.01G032400.37.v8.1	2962	2763.768	0.000000	0.000
Manes.01G032400.2.v8.1	2785	2586.768	1.405068	22.531
Manes.01G032400.4.v8.1	2991	2792.768	3.272828	56.661
Manes.01G032400.3.v8.1	2999	2800.768	1.248873	21.683
Manes.01G032500.1.v8.1	2020	1821.768	34.002812	384.000
Manes.01G032600.1.v8.1	5166	4967.768	5.281263	162.638
Manes.01G032701.1.v8.1	1161	962.768	0.167554	1.000
Manes.01G049585.1.v8.1	598	400.271	0.000000	0.000
Manes.01G032800.1.v8.1	5207	5008.768	11.251779	349.362
Manes.01G032800.2.v8.1	5041	4842.768	0.000000	0.000
Manes.01G032900.1.v8.1	1647	1448.768	0.000000	0.000
Manes.01G032900.2.v8.1	1641	1442.768	0.000000	0.000
Manes.01G032900.4.v8.1	1560	1361.768	9.814976	82.854
Manes.01G032900.5.v8.1	1554	1355.768	1.326154	11.146
Manes.01G033000.1.v8.1	1988	1789.768	0.180264	2.000
Manes.01G033100.2.v8.1	1952	1753.768	0.449108	4.883
Manes.01G033100.1.v8.1	1874	1675.768	23.115002	240.122
Manes.01G033200.8.v8.1	2472	2273.768	0.000000	0.000
Manes.01G033200.9.v8.1	2434	2235.768	0.493102	6.834
Manes.01G033200.1.v8.1	2577	2378.768	1.022373	15.076
Manes.01G033200.10.v8.1	2472	2273.768	3.726549	52.526
Manes.01G033200.11.v8.1	2234	2035.768	0.000000	0.000
Manes.01G033200.12.v8.1	2272	2073.768	0.000000	0.000
Manes.01G033300.1.v8.1	3459	3260.768	15.115075	305.530
Manes.01G033300.2.v8.1	3527	3328.768	1.261629	26.034
Manes.01G033400.1.v8.1	1188	989.768	4.400551	27.000
Manes.01G033500.1.v8.1	2846	2647.768	0.243701	4.000
Manes.01G033500.12.v8.1	2728	2529.768	0.000000	0.000
Manes.01G033500.13.v8.1	3138	2939.768	0.000000	0.000
Manes.01G033500.14.v8.1	3356	3157.768	0.000000	0.000
Manes.01G033500.5.v8.1	3133	2934.768	0.000000	0.000
Manes.01G033500.8.v8.1	3390	3191.768	0.000000	0.000
Manes.01G033600.1.v8.1	1134	935.768	13.791087	80.000
Manes.01G033700.1.v8.1	2906	2707.768	3.336209	56.000
Manes.01G033700.2.v8.1	2768	2569.768	0.000000	0.000
Manes.01G033800.1.v8.1	570	372.464	45.909005	106.000
Manes.12G093950.1.v8.1	775	576.840	0.000000	0.000
Manes.10G106150.1.v8.1_14	1209	1010.768	0.000000	0.000
Manes.01G033900.3.v8.1	1395	1196.768	0.000000	0.000
Manes.05G133326.1.v8.1	237	67.194	0.000000	0.000
Manes.01G034000.1.v8.1	3487	3288.768	6.670868	136.000
Manes.01G034100.1.v8.1	2137	1938.768	0.083205	1.000
Manes.01G034200.1.v8.1	4992	4793.768	10.345868	307.445
Manes.01G034200.2.v8.1	4899	4700.768	7.122644	207.555
Manes.01G034250.1.v8.1	1104	905.768	0.000000	0.000
Manes.01G034300.3.v8.1	3933	3734.768	3.222803	74.614
Manes.01G034300.2.v8.1	2314	2115.768	14.747780	193.427
Manes.01G034400.1.v8.1	2489	2290.768	4.542566	64.507
Manes.01G034400.2.v8.1	3964	3765.768	0.764789	17.853
Manes.01G034400.3.v8.1	2004	1805.768	2.111834	23.640
Manes.01G034400.4.v8.1	1917	1718.768	0.000000	0.000
Manes.01G034500.1.v8.1	1523	1324.768	2.947641	24.207
Manes.01G034500.2.v8.1	1233	1034.768	3.709250	23.793
Manes.01G034600.1.v8.1	2294	2095.768	2.300228	29.884
Manes.01G034600.2.v8.1	2462	2263.768	2.929926	41.116
Manes.01G034600.3.v8.1	2207	2008.768	0.000000	0.000
Manes.01G034600.4.v8.1	2375	2176.768	0.000000	0.000
Manes.01G034700.7.v8.1	1605	1406.768	9.017285	78.636
Manes.01G034700.8.v8.1	1695	1496.768	0.000000	0.000
Manes.01G034700.9.v8.1	1782	1583.768	0.546350	5.364
Manes.01G034800.1.v8.1	2246	2047.768	1.024093	13.000
Manes.01G034900.1.v8.1	872	673.791	0.000000	0.000
Manes.01G035000.1.v8.1	2390	2191.768	0.294403	4.000
Manes.01G035000.2.v8.1	2591	2392.768	0.000000	0.000
Manes.01G035100.4.v8.1	3920	3721.768	0.000000	0.000
Manes.01G035100.7.v8.1	5225	5026.768	0.000000	0.000
Manes.01G035100.9.v8.1	5210	5011.768	0.000000	0.000
Manes.01G035100.10.v8.1	2831	2632.768	14.978400	244.456
Manes.01G035100.2.v8.1	1065	866.768	9.647162	51.835
Manes.01G035100.8.v8.1	1080	881.768	8.469271	46.294
Manes.01G035100.5.v8.1	987	788.775	28.320387	138.476
Manes.01G035100.6.v8.1	972	773.777	39.389471	188.938
Manes.01G036200.10.v8.1	2166	1967.768	9.814113	119.715
Manes.01G036200.11.v8.1	2169	1970.768	0.000000	0.000
Manes.01G036200.9.v8.1	2529	2330.768	0.000000	0.000
Manes.01G036200.12.v8.1	1998	1799.768	9.782377	109.140
Manes.01G036200.13.v8.1	2222	2023.768	0.000000	0.000
Manes.01G036200.14.v8.1	1826	1627.768	25.681892	259.145
Manes.01G036200.15.v8.1	1896	1697.768	0.000000	0.000
Manes.01G036300.7.v8.1	3163	2964.768	6.025709	110.745
Manes.01G036300.8.v8.1	3083	2884.768	1.618778	28.948
Manes.01G036300.5.v8.1	3667	3468.768	0.452398	9.728
Manes.01G036300.4.v8.1	2742	2543.768	11.197967	176.579
Manes.01G037766.1.v8.1	867	668.792	0.000000	0.000
Manes.01G039232.1.v8.1	199	41.706	0.000000	0.000
Manes.01G040700.4.v8.1	2607	2408.768	4.687924	70.000
Manes.01G040712.1.v8.1	1921	1722.768	12.932154	138.109
Manes.01G040500.1.v8.1	1809	1610.768	127.240205	1270.518
Manes.01G040400.1.v8.1	4022	3823.768	19.283416	457.087
Manes.01G040300.1.v8.1	642	444.069	2.946771	8.112
Manes.01G040200.1.v8.1	5418	5219.768	8.724767	282.311
Manes.01G040100.1.v8.1	1575	1376.768	30.815674	263.000
Manes.01G040000.5.v8.1	1872	1673.768	0.963788	10.000
Manes.01G040000.3.v8.1	2480	2281.768	0.000000	0.000
Manes.01G040000.6.v8.1	1658	1459.768	0.000000	0.000
Manes.01G039700.1.v8.1	1610	1411.768	6.183032	54.111
Manes.01G039700.2.v8.1	1169	970.768	21.584031	129.889
Manes.01G039600.1.v8.1	252	78.320	14.417829	7.000
Manes.01G039500.1.v8.1	3891	3692.768	8.693161	199.000
Manes.01G039400.3.v8.1	741	542.868	0.000000	0.000
Manes.01G039300.1.v8.1	1741	1542.768	0.209125	2.000
Manes.01G039200.1.v8.1	1894	1695.768	15.481455	162.743
Manes.01G039200.2.v8.1	1966	1767.768	0.479748	5.257
Manes.01G039212.1.v8.1	363	172.482	0.000000	0.000
Manes.01G036500.2.v8.1	1842	1643.768	6.084541	62.000
Manes.01G036500.9.v8.1	2322	2123.768	0.000000	0.000
Manes.01G036500.7.v8.1	1892	1693.768	0.000000	0.000
Manes.01G036600.1.v8.1	1225	1026.768	17.687170	112.578
Manes.01G036600.3.v8.1	1662	1463.768	13.305152	120.730
Manes.01G036600.2.v8.1	959	760.778	1.630977	7.692
Manes.01G036700.1.v8.1	2764	2565.768	4.841166	77.000
Manes.01G036800.1.v8.1	644	446.059	0.000000	0.000
Manes.01G036800.11.v8.1	777	578.840	0.798616	2.866
Manes.01G036800.10.v8.1	1098	899.768	1.139709	6.357
Manes.01G036800.8.v8.1	763	564.845	0.000000	0.000
Manes.01G036800.9.v8.1	899	700.783	0.000000	0.000
Manes.01G036800.7.v8.1	1180	981.768	5.705164	34.722
Manes.01G036900.3.v8.1	696	497.927	63.228909	195.166
Manes.01G037000.1.v8.1	4337	4138.768	2.377581	61.000
Manes.01G037100.3.v8.1	3632	3433.768	5.731464	122.000
Manes.01G037200.2.v8.1	7752	7553.768	11.358086	531.854
Manes.01G037200.1.v8.1	7888	7689.768	0.233828	11.146
Manes.01G037300.1.v8.1	1324	1125.768	8.597636	60.000
Manes.01G037400.3.v8.1	2244	2045.768	86.344447	1095.000
Manes.01G037500.1.v8.1	1438	1239.768	325.898556	2504.645
Manes.01G038033.3.v8.1	1075	876.768	1.103934	6.000
Manes.01G038033.1.v8.1	938	739.781	0.000000	0.000
Manes.01G038033.7.v8.1	818	619.814	0.000000	0.000
Manes.01G037600.5.v8.1	1708	1509.768	51.265047	479.794
Manes.01G037600.2.v8.1	1629	1430.768	5.209607	46.206
Manes.01G037700.1.v8.1	3411	3212.768	11.253392	224.123
Manes.01G037700.2.v8.1	3414	3215.768	0.000000	0.000
Manes.01G037700.3.v8.1	2446	2247.768	9.823271	136.877
Manes.01G037900.1.v8.1	1455	1256.768	3.722370	29.000
Manes.01G038000.1.v8.1	2452	2253.768	11.094281	155.000
Manes.01G038100.1.v8.1	3098	2899.768	33.234614	597.417
Manes.01G038200.1.v8.1	1318	1119.768	33.134199	230.000
Manes.01G038300.1.v8.1	2387	2188.768	13.782200	187.000
Manes.01G038400.1.v8.1	1957	1758.768	1.192371	13.000
Manes.01G038400.2.v8.1	1858	1659.768	0.000000	0.000
Manes.01G038700.4.v8.1	1758	1559.768	51.808549	500.939
Manes.01G038700.2.v8.1	1219	1020.768	23.082575	146.061
Manes.01G038900.1.v8.1	720	521.889	5.254692	17.000
Manes.01G039000.1.v8.1	990	791.774	0.000000	0.000
Manes.01G039036.1.v8.1	2746	2547.768	0.768238	12.133
Manes.01G039204.1.v8.1	763	564.845	0.751653	2.632
Manes.01G039120.1.v8.1	2370	2171.768	1.817340	24.467
Manes.01G039060.1.v8.1	3003	2804.768	0.195828	3.405
Manes.01G039252.1.v8.1	2007	1808.768	1.962051	22.000
Manes.01G039240.1.v8.1	2783	2584.768	0.389599	6.243
Manes.01G039048.1.v8.1	385	192.810	0.000000	0.000
Manes.01G039024.1.v8.1	1655	1456.768	0.000000	0.000
Manes.01G036422.1.v8.1	2760	2561.768	4.075416	64.719
Manes.01G039216.1.v8.1	2300	2101.768	0.683874	8.910
Manes.01G039132.1.v8.1	2665	2466.768	0.275704	4.216
Manes.01G039180.1.v8.1	2887	2688.768	2.533978	42.236
Manes.01G039156.1.v8.1	3328	3129.768	1.047012	20.314
Manes.01G039156.2.v8.1	3314	3115.768	0.395368	7.636
Manes.01G041100.1.v8.1	3067	2868.768	1.073456	19.090
Manes.01G041151.1.v8.1	99	11.110	0.000000	0.000
Manes.01G041200.1.v8.1	733	534.875	4.222331	14.000
Manes.01G041300.1.v8.1	4141	3942.768	1.243668	30.397
Manes.01G041300.2.v8.1	4135	3936.768	2.966163	72.387
Manes.01G041300.3.v8.1	2873	2674.768	17.787596	294.935
Manes.01G041300.4.v8.1	2867	2668.768	30.723449	508.281
Manes.01G041400.1.v8.1	1016	817.768	3.748005	19.000
Manes.01G041500.1.v8.1	219	54.583	70.929871	24.000
Manes.01G041700.1.v8.1	4216	4017.768	0.080301	2.000
Manes.01G041800.1.v8.1	2055	1856.768	0.695039	8.000
Manes.01G041900.7.v8.1	2459	2260.768	0.000000	0.000
Manes.01G041900.2.v8.1	1979	1780.768	0.000000	0.000
Manes.01G041900.6.v8.1	2288	2089.768	1.003511	13.000
Manes.01G041900.8.v8.1	1988	1789.768	0.000000	0.000
Manes.01G042100.3.v8.1	1257	1058.768	2.325608	15.264
Manes.01G042100.7.v8.1	1348	1149.768	0.000000	0.000
Manes.01G042100.8.v8.1	1345	1146.768	0.744750	5.294
Manes.01G042100.9.v8.1	1248	1049.768	0.000000	0.000
Manes.01G042100.2.v8.1	1241	1042.768	2.234165	14.442
Manes.01G042100.4.v8.1	1146	947.768	0.000000	0.000
Manes.01G042100.10.v8.1	318	132.258	0.000000	0.000
Manes.01G042200.1.v8.1	1088	889.768	4.895124	27.000
Manes.01G042300.1.v8.1	459	263.318	1.225255	2.000
Manes.01G042400.3.v8.1	2975	2776.768	27.319715	470.261
Manes.01G042400.4.v8.1	2967	2768.768	2.770437	47.551
Manes.01G042600.3.v8.1	2524	2325.768	37.885479	546.214
Manes.01G042600.4.v8.1	2515	2316.768	9.189331	131.974
Manes.01G042700.10.v8.1	6230	6031.768	0.849709	31.772
Manes.01G042700.12.v8.1	6396	6197.768	0.000000	0.000
Manes.01G042700.9.v8.1	6290	6091.768	2.566513	96.919
Manes.01G042700.11.v8.1	6132	5933.768	1.313336	48.309
Manes.01G042700.7.v8.1	6146	5947.768	0.000000	0.000
Manes.01G042800.1.v8.1	1912	1713.768	33.133500	352.000
Manes.01G042900.1.v8.1	228	60.791	23.882501	9.000
Manes.01G043000.1.v8.1	2551	2352.768	15.602618	227.562
Manes.01G043000.2.v8.1	1409	1210.768	37.230689	279.438
Manes.01G043100.1.v8.1	1663	1464.768	29.294729	266.000
Manes.01G043200.4.v8.1	3701	3502.768	149.121788	3237.992
Manes.01G043200.6.v8.1	3909	3710.768	0.000000	0.000
Manes.01G043200.7.v8.1	3906	3707.768	3.758564	86.389
Manes.01G043200.8.v8.1	3704	3505.768	14.746816	320.483
Manes.01G043300.4.v8.1	1497	1298.768	19.508112	157.062
Manes.01G043300.2.v8.1	1962	1763.768	0.228436	2.498
Manes.01G043300.5.v8.1	1143	944.768	1.441222	8.441
Manes.01G043300.6.v8.1	1057	858.768	0.000000	0.000
Manes.01G043400.4.v8.1	882	683.787	58.742883	249.000
Manes.01G043450.1.v8.1	776	577.840	0.000000	0.000
Manes.01G043500.1.v8.1	2364	2165.768	8.777264	117.840
Manes.01G043600.1.v8.1	1871	1672.768	24.647874	255.587
Manes.01G043650.1.v8.1	795	596.827	4.767298	17.638
Manes.01G043700.1.v8.1	1428	1229.768	22.291334	169.935
Manes.01G043800.1.v8.1	1408	1209.768	0.000000	0.000
Manes.01G043900.1.v8.1	1084	885.768	149.702325	822.000
Manes.01G043951.1.v8.1	345	156.133	0.000000	0.000
Manes.01G044000.1.v8.1	1303	1104.768	0.000000	0.000
Manes.01G044100.5.v8.1	3794	3595.768	8.976260	200.083
Manes.01G044100.7.v8.1	3770	3571.768	14.081757	311.791
Manes.01G044100.10.v8.1	3749	3550.768	0.000000	0.000
Manes.01G044100.6.v8.1	3759	3560.768	5.801115	128.050
Manes.01G044100.8.v8.1	3735	3536.768	0.000000	0.000
Manes.01G044100.9.v8.1	3773	3574.768	0.000000	0.000
Manes.01G044200.1.v8.1	923	724.782	0.222571	1.000
Manes.01G044300.1.v8.1	384	191.878	0.000000	0.000
Manes.01G044400.1.v8.1	1846	1647.768	0.978995	10.000
Manes.01G044600.3.v8.1	1979	1780.768	17.117875	188.965
Manes.01G044600.4.v8.1	2158	1959.768	33.998461	413.035
Manes.01G044700.1.v8.1	2791	2592.768	6.148638	98.825
Manes.01G044700.2.v8.1	2133	1934.768	13.855239	166.175
Manes.01G044850.1.v8.1	915	716.782	0.000000	0.000
Manes.01G044900.1.v8.1	1038	839.768	0.000000	0.000
Manes.01G045000.1.v8.1	2088	1889.768	37.751114	442.244
Manes.01G050300.3.v8.1	1492	1293.768	284.581470	2282.371
Manes.01G050400.1.v8.1	2084	1885.768	10.179709	119.000
Manes.01G050450.1.v8.1	1085	886.768	0.000000	0.000
Manes.01G050500.6.v8.1	3483	3284.768	0.000000	0.000
Manes.01G050500.7.v8.1	3463	3264.768	0.355802	7.201
Manes.01G050500.8.v8.1	3320	3121.768	0.000000	0.000
Manes.01G050500.3.v8.1	3275	3076.768	4.531819	86.435
Manes.01G050500.2.v8.1	3466	3267.768	3.542349	71.757
Manes.01G050600.10.v8.1	3009	2810.768	3.398663	59.218
Manes.01G050600.6.v8.1	3017	2818.768	0.674252	11.782
Manes.01G050600.18.v8.1	3120	2921.768	0.000000	0.000
Manes.01G050700.1.v8.1	681	482.954	9.018504	27.000
Manes.01G050800.1.v8.1	2470	2271.768	3.834480	54.000
Manes.01G050900.2.v8.1	1396	1197.768	0.000000	0.000
Manes.01G050900.3.v8.1	1381	1182.768	13.911607	102.000
Manes.01G051000.1.v8.1	3030	2831.768	35.612749	625.153
Manes.01G051301.1.v8.1	360	169.732	0.000000	0.000
Manes.01G051334.1.v8.1	168	24.708	0.000000	0.000
Manes.01G051367.1.v8.1	370	178.900	0.000000	0.000
Manes.01G051400.7.v8.1	3726	3527.768	11.980582	262.000
Manes.01G051500.1.v8.1	1507	1308.768	9.614100	78.000
Manes.01G051515.1.v8.1	1779	1580.768	0.000000	0.000
Manes.01G051530.1.v8.1	1204	1005.768	1.122734	7.000
Manes.01G051545.2.v8.1	4015	3816.768	1.334149	31.566
Manes.01G051545.3.v8.1	4247	4048.768	0.000000	0.000
Manes.01G051545.1.v8.1	4827	4628.768	2.166989	62.179
Manes.01G051545.4.v8.1	3478	3279.768	5.816357	118.254
Manes.10G106150.1.v8.1_24	1230	1031.768	0.000000	0.000
Manes.01G051560.1.v8.1	540	342.743	0.000000	0.000
Manes.01G051575.1.v8.1	180	30.808	0.000000	0.000
Manes.10G049950.1.v8.1	1167	968.768	0.000000	0.000
Manes.01G048100.5.v8.1	3051	2852.768	13.785913	243.795
Manes.01G048100.6.v8.1	3038	2839.768	9.555027	168.205
Manes.01G048100.7.v8.1	3143	2944.768	0.000000	0.000
Manes.01G048300.1.v8.1	408	214.416	1.504695	2.000
Manes.01G048400.1.v8.1	1077	878.768	124.645648	679.008
Manes.01G048766.1.v8.1	2517	2318.768	0.139139	2.000
Manes.01G048766.4.v8.1	2586	2387.768	0.000000	0.000
Manes.17G035396.1.v8.1_24	409	215.358	0.000000	0.000
Manes.17G035396.1.v8.1_33	409	215.358	0.000000	0.000
Manes.01G048600.1.v8.1	2227	2028.768	21.071243	265.000
Manes.01G046700.5.v8.1	3020	2821.768	0.801530	14.021
Manes.01G046700.9.v8.1	2910	2711.768	0.552332	9.285
Manes.01G046700.8.v8.1	2766	2567.768	0.000000	0.000
Manes.01G046700.10.v8.1	2743	2544.768	4.164454	65.695
Manes.16G047151.1.v8.1	553	355.604	0.000000	0.000
Manes.01G046200.1.v8.1	3121	2922.768	0.275964	5.000
Manes.01G046100.1.v8.1	860	661.793	5.118867	21.000
Manes.01G046000.1.v8.1	2295	2096.768	0.000000	0.000
Manes.01G045900.1.v8.1	3518	3319.768	2.306123	47.458
Manes.01G045900.2.v8.1	3182	2983.768	4.624755	85.542
Manes.01G045700.2.v8.1	632	434.105	10.982458	29.554
Manes.01G045700.3.v8.1	1144	945.768	5.454954	31.982
Manes.10G036329.1.v8.1_6	511	314.130	0.000000	0.000
Manes.01G045650.9.v8.1	2384	2185.768	0.516619	7.000
Manes.01G045650.1.v8.1	2526	2327.768	0.000000	0.000
Manes.01G045650.2.v8.1	2551	2352.768	0.000000	0.000
Manes.01G045650.7.v8.1	2464	2265.768	0.000000	0.000
Manes.01G045650.11.v8.1	2685	2486.768	0.000000	0.000
Manes.01G045650.13.v8.1	2682	2483.768	0.000000	0.000
Manes.01G045650.8.v8.1	2664	2465.768	0.000000	0.000
Manes.01G045650.10.v8.1	2715	2516.768	0.000000	0.000
Manes.01G045650.12.v8.1	2712	2513.768	0.000000	0.000
Manes.01G045650.14.v8.1	2694	2495.768	0.000000	0.000
Manes.01G045650.6.v8.1	2697	2498.768	0.000000	0.000
Manes.01G045600.1.v8.1	2726	2527.768	10.848967	170.000
Manes.01G045600.2.v8.1	2597	2398.768	0.000000	0.000
Manes.01G045560.1.v8.1	562	364.528	175.986483	397.680
Manes.01G048000.1.v8.1	3695	3496.768	0.438897	9.514
Manes.01G048000.2.v8.1	3718	3519.768	0.000000	0.000
Manes.01G047900.1.v8.1	4394	4195.768	0.330579	8.598
Manes.01G047900.3.v8.1	4123	3924.768	17.176020	417.888
Manes.01G047800.1.v8.1	1044	845.768	9.039904	47.396
Manes.01G047820.1.v8.1	3275	3076.768	49.703875	948.000
Manes.01G042501.1.v8.1	629	431.118	0.000000	0.000
Manes.01G048900.3.v8.1	2252	2053.768	0.000000	0.000
Manes.01G048900.2.v8.1	2235	2036.768	9.279289	117.160
Manes.01G048900.1.v8.1	1636	1437.768	75.491775	672.840
Manes.05G086326.1.v8.1	1137	938.768	0.515513	3.000
Manes.13G093532.1.v8.1	784	585.837	0.000000	0.000
Manes.01G049100.1.v8.1	2464	2265.768	15.967660	224.275
Manes.01G049200.1.v8.1	727	528.883	0.610024	2.000
Manes.16G048915.2.v8.1	1295	1096.768	34.218576	232.648
Manes.16G048915.3.v8.1	1315	1116.768	0.000000	0.000
Manes.01G049300.12.v8.1	1649	1450.768	0.373475	3.359
Manes.01G049300.5.v8.1	1630	1431.768	0.000000	0.000
Manes.01G049300.10.v8.1	1197	998.768	2.121467	13.135
Manes.01G049300.11.v8.1	2002	1803.768	1.894481	21.183
Manes.01G049300.4.v8.1	1358	1159.768	2.888731	20.768
Manes.01G049300.7.v8.1	1377	1178.768	0.000000	0.000
Manes.01G049300.8.v8.1	1205	1006.768	2.083008	13.000
Manes.01G049300.9.v8.1	1219	1020.768	3.248339	20.555
Manes.01G049315.1.v8.1	1365	1166.768	1.244327	9.000
Manes.01G049330.2.v8.1	2450	2251.768	0.000000	0.000
Manes.01G049330.1.v8.1	2617	2418.768	0.466853	7.000
Manes.01G049330.3.v8.1	2197	1998.768	0.000000	0.000
Manes.01G049345.1.v8.1	201	42.925	7.516159	2.000
Manes.01G049360.1.v8.1	3263	3064.768	17.422363	331.000
Manes.01G049375.1.v8.1	1923	1724.768	10.901239	116.555
Manes.01G049375.2.v8.1	2014	1815.768	4.979450	56.049
Manes.01G049375.3.v8.1	1902	1703.768	8.274865	87.397
Manes.S095224.1.v8.1	1468	1269.768	0.254087	2.000
Manes.S095224.3.v8.1	894	695.783	0.000000	0.000
Manes.S095224.2.v8.1	753	554.857	0.000000	0.000
Manes.01G049390.1.v8.1_6	1447	1248.768	0.000000	0.000
Manes.01G049405.1.v8.1	510	313.147	0.000000	0.000
Manes.01G049420.1.v8.1	1431	1232.768	0.000000	0.000
Manes.01G049390.1.v8.1	1363	1164.768	0.000000	0.000
Manes.01G049390.1.v8.1_5	1435	1236.768	0.000000	0.000
Manes.01G049495.1.v8.1	267	89.962	0.000000	0.000
Manes.01G049510.1.v8.1	207	46.721	0.000000	0.000
Manes.01G049450.1.v8.1	391	198.416	0.000000	0.000
Manes.01G049525.1.v8.1	1143	944.768	0.000000	0.000
Manes.01G049435.1.v8.1	1236	1037.768	0.000000	0.000
Manes.S095215.1.v8.1	2608	2409.768	0.000000	0.000
Manes.04G060202.1.v8.1	1834	1635.768	0.000000	0.000
Manes.01G049601.1.v8.1	1352	1153.768	40.826397	292.000
Manes.01G049616.1.v8.1	2450	2251.768	18.769570	262.000
Manes.01G049631.1.v8.1	1736	1537.768	56.542451	539.000
Manes.01G048966.2.v8.1	1145	946.768	0.170386	1.000
Manes.01G048981.1.v8.1	879	680.789	0.000000	0.000
Manes.01G046800.2.v8.1	1352	1153.768	0.139816	1.000
Manes.01G047000.1.v8.1	1206	1007.768	0.480217	3.000
Manes.01G047100.1.v8.1	730	531.878	1663.918754	5486.145
Manes.01G047200.1.v8.1	1835	1636.768	18.036017	183.000
Manes.01G047400.1.v8.1	1736	1537.768	12.798106	122.000
Manes.01G045500.8.v8.1	2123	1924.768	1.713777	20.448
Manes.01G045500.6.v8.1	2469	2270.768	1.834915	25.829
Manes.01G045500.10.v8.1	2378	2179.768	0.000000	0.000
Manes.01G045500.11.v8.1	2481	2282.768	0.000000	0.000
Manes.01G045500.9.v8.1	2508	2309.768	2.316521	33.169
Manes.01G045500.12.v8.1	1722	1523.768	0.000000	0.000
Manes.01G045515.1.v8.1	1486	1287.768	13.153107	105.000
Manes.01G045300.1.v8.1	928	729.781	7.294541	33.000
Manes.01G045150.1.v8.1	384	191.878	0.000000	0.000
Manes.09G076819.1.v8.1	384	191.878	0.000000	0.000
Manes.01G045165.1.v8.1	2213	2014.768	21.537927	269.000
Manes.01G045180.1.v8.1	347	157.934	0.000000	0.000
Manes.01G045195.1.v8.1	2475	2276.768	19.562220	276.096
Manes.01G045195.2.v8.1	2472	2273.768	3.182334	44.855
Manes.01G045195.3.v8.1	597	399.278	24.664715	61.048
Manes.01G045210.1.v8.1	1362	1163.768	73.513354	530.342
Manes.17G018312.1.v8.1	509	312.164	0.000000	0.000
Manes.01G049700.1.v8.1	2824	2625.768	33.543854	546.000
Manes.01G049800.8.v8.1	1038	839.768	14.407169	75.000
Manes.01G049815.1.v8.1	564	366.514	0.000000	0.000
Manes.01G049900.2.v8.1	920	721.782	0.940396	4.208
Manes.01G049900.3.v8.1	939	740.781	1.914660	8.792
Manes.01G049915.1.v8.1	390	197.480	0.000000	0.000
Manes.01G050200.18.v8.1	7236	7037.768	1.948644	85.014
Manes.01G050200.5.v8.1	4770	4571.768	0.000000	0.000
Manes.01G050200.7.v8.1	4765	4566.768	3.390982	95.997
Manes.01G050200.16.v8.1	4689	4490.768	0.000000	0.000
Manes.01G050200.17.v8.1	4684	4485.768	0.000000	0.000
Manes.01G050200.12.v8.1	5163	4964.768	0.000000	0.000
Manes.01G050200.13.v8.1	5158	4959.768	0.000000	0.000
Manes.01G050200.14.v8.1	5083	4884.768	0.000000	0.000
Manes.01G050200.15.v8.1	5088	4889.768	0.000000	0.000
Manes.01G050200.10.v8.1	4385	4186.768	9.495517	246.445
Manes.01G050200.11.v8.1	4390	4191.768	1.406334	36.543
Manes.01G052200.1.v8.1	555	357.585	3.482240	7.719
Manes.01G052200.3.v8.1	534	336.810	201.294082	420.281
Manes.01G052400.1.v8.1	2897	2698.768	9.205170	154.000
Manes.01G052500.1.v8.1	2591	2392.768	28.585415	424.003
Manes.01G052500.2.v8.1	2536	2337.768	22.978211	332.997
Manes.01G052600.2.v8.1	1576	1377.768	0.234170	2.000
Manes.01G052600.3.v8.1	1711	1512.768	0.000000	0.000
Manes.01G052600.4.v8.1	1585	1386.768	0.000000	0.000
Manes.01G052600.5.v8.1	1624	1425.768	0.000000	0.000
Manes.13G088960.1.v8.1	847	648.799	5.703572	22.939
Manes.01G056200.1.v8.1	1954	1755.768	3.675103	40.000
Manes.01G056204.1.v8.1	1650	1451.768	109.714496	987.380
Manes.01G051600.1.v8.1	3016	2817.768	13.491534	235.662
Manes.01G051600.2.v8.1	2464	2265.768	7.358087	103.348
Manes.01G051700.1.v8.1	2352	2153.768	16.711059	223.114
Manes.01G051700.2.v8.1	2232	2033.768	1.973948	24.886
Manes.01G051800.1.v8.1	3042	2843.768	23.341346	411.475
Manes.01G051800.2.v8.1	3115	2916.768	0.000000	0.000
Manes.01G051800.4.v8.1	2948	2749.768	2.422685	41.297
Manes.01G051800.7.v8.1	3039	2840.768	0.000000	0.000
Manes.01G051900.1.v8.1	1853	1654.768	2.242164	23.000
Manes.01G052100.1.v8.1	2395	2196.768	16.522471	225.000
Manes.01G052104.1.v8.1	2760	2561.768	8.456062	134.286
Manes.01G052104.3.v8.1	3084	2885.768	4.377554	78.310
Manes.01G052104.2.v8.1	2726	2527.768	8.768773	137.404
Manes.01G052108.2.v8.1	2261	2062.768	25.384003	324.589
Manes.01G052108.1.v8.1	2759	2560.768	0.529850	8.411
Manes.01G052112.1.v8.1	1090	891.768	46.054278	254.592
Manes.01G052112.2.v8.1	330	142.776	20.798095	18.408
Manes.01G049500.10.v8.1	2932	2733.768	0.000000	0.000
Manes.01G049500.14.v8.1	2929	2730.768	0.000000	0.000
Manes.01G049500.21.v8.1	2812	2613.768	0.000000	0.000
Manes.01G049500.22.v8.1	3199	3000.768	0.000000	0.000
Manes.01G049500.24.v8.1	3319	3120.768	0.000000	0.000
Manes.01G049500.25.v8.1	3264	3065.768	0.000000	0.000
Manes.01G049500.26.v8.1	3316	3117.768	0.000000	0.000
Manes.01G049500.27.v8.1	3261	3062.768	0.000000	0.000
Manes.01G049500.31.v8.1	2911	2712.768	0.000000	0.000
Manes.01G049500.32.v8.1	3024	2825.768	0.559152	9.795
Manes.01G049500.35.v8.1	3196	2997.768	1.900996	35.327
Manes.01G049500.36.v8.1	2809	2610.768	1.217859	19.710
Manes.01G049500.6.v8.1	3134	2935.768	0.000000	0.000
Manes.01G049500.16.v8.1	2995	2796.768	6.120304	106.109
Manes.01G049500.23.v8.1	3115	2916.768	0.000000	0.000
Manes.01G049500.28.v8.1	2913	2714.768	0.000000	0.000
Manes.01G049500.29.v8.1	3245	3046.768	0.000000	0.000
Manes.01G049500.30.v8.1	3300	3101.768	0.000000	0.000
Manes.01G049500.33.v8.1	3242	3043.768	0.000000	0.000
Manes.01G049500.34.v8.1	3297	3098.768	0.000000	0.000
Manes.01G049500.7.v8.1	3130	2931.768	0.978895	17.791
Manes.11G091690.2.v8.1	1407	1208.768	0.000000	0.000
Manes.01G053000.1.v8.1	4412	4213.768	7.157686	186.968
Manes.01G053000.2.v8.1	4325	4126.768	0.274893	7.032
Manes.11G088378.1.v8.1	194	38.741	8.327969	2.000
Manes.11G165033.2.v8.1	513	316.096	0.000000	0.000
Manes.11G165033.1.v8.1	540	342.743	2.353303	5.000
Manes.01G053100.3.v8.1	1539	1340.768	0.000000	0.000
Manes.01G053100.1.v8.1	1781	1582.768	0.000000	0.000
Manes.01G053100.4.v8.1	1271	1072.768	0.000000	0.000
Manes.01G053100.5.v8.1	1151	952.768	0.000000	0.000
Manes.01G053150.1.v8.1	210	48.636	0.000000	0.000
Manes.01G053200.4.v8.1	6068	5869.768	10.616459	386.299
Manes.01G053300.1.v8.1	2599	2400.768	29.193384	434.468
Manes.01G053400.1.v8.1	264	87.598	95.760765	52.000
Manes.01G053600.3.v8.1	3287	3088.768	5.428975	103.950
Manes.01G053700.1.v8.1	2412	2213.768	1.457386	20.000
Manes.11G068178.1.v8.1	426	231.531	0.000000	0.000
Manes.01G053800.1.v8.1	2084	1885.768	17.964193	210.000
Manes.01G053875.1.v8.1	662	464.005	1.738296	5.000
Manes.01G053950.1.v8.1	2006	1807.768	0.000000	0.000
Manes.02G203753.1.v8.1	1014	815.768	36.765846	185.924
Manes.01G054100.1.v8.1	2170	1971.768	0.000000	0.000
Manes.01G054300.1.v8.1	2083	1884.768	0.085589	1.000
Manes.01G054400.1.v8.1	3373	3174.768	0.355683	7.000
Manes.01G054600.2.v8.1	6103	5904.768	29.341215	1074.000
Manes.01G054800.1.v8.1	1910	1711.768	7.067943	75.000
Manes.01G054900.1.v8.1	2286	2087.768	145.330884	1880.890
Manes.01G055000.1.v8.1	240	69.375	27.903303	12.000
Manes.01G055100.1.v8.1	240	69.375	30.228579	13.000
Manes.01G055200.1.v8.1	237	67.194	50.415460	21.000
Manes.01G055300.1.v8.1	1711	1512.768	0.106636	1.000
Manes.01G055400.4.v8.1	1930	1731.768	0.000000	0.000
Manes.01G055400.5.v8.1	1912	1713.768	0.000000	0.000
Manes.01G055500.6.v8.1	2884	2685.768	2.267172	37.746
Manes.01G055500.3.v8.1	1910	1711.768	21.887396	232.254
Manes.01G055512.1.v8.1	5335	5136.768	0.000000	0.000
Manes.16G044501.1.v8.1	955	756.778	0.213161	1.000
Manes.16G044551.1.v8.1	455	259.443	0.000000	0.000
Manes.07G083301.4.v8.1	1312	1113.768	0.000000	0.000
Manes.07G083301.5.v8.1	1196	997.768	0.000000	0.000
Manes.07G083301.10.v8.1	1117	918.768	0.000000	0.000
Manes.07G083301.3.v8.1	1792	1593.768	0.102142	1.009
Manes.07G083301.1.v8.1	1063	864.768	0.000000	0.000
Manes.07G083301.2.v8.1	1398	1199.768	0.000000	0.000
Manes.18G122902.1.v8.1_4	687	488.945	0.000000	0.000
Manes.14G157966.1.v8.1_44	431	236.318	0.000000	0.000
Manes.01G055600.2.v8.1	4734	4535.768	6.739560	189.498
Manes.01G055600.1.v8.1	4280	4081.768	4.438971	112.319
Manes.01G055600.5.v8.1	4357	4158.768	15.618058	402.638
Manes.01G055600.6.v8.1	3714	3515.768	0.000000	0.000
Manes.01G055700.1.v8.1	2448	2249.768	0.286832	4.000
Manes.01G055700.2.v8.1	2555	2356.768	0.000000	0.000
Manes.01G055704.1.v8.1	546	348.679	0.000000	0.000
Manes.01G055708.1.v8.1	1792	1593.768	25.353065	250.483
Manes.01G056000.5.v8.1	2103	1904.768	6.041547	71.337
Manes.01G056000.4.v8.1	2545	2346.768	4.169960	60.663
Manes.01G056100.3.v8.1	3657	3458.768	5.721931	122.684
Manes.01G056100.4.v8.1	3459	3260.768	21.882129	442.316
Manes.01G056300.1.v8.1	1707	1508.768	0.000000	0.000
Manes.01G056450.1.v8.1	3537	3338.768	10.839066	224.337
Manes.01G056450.2.v8.1	3479	3280.768	0.000000	0.000
Manes.01G056450.3.v8.1	3399	3200.768	2.452556	48.663
Manes.01G056600.1.v8.1	909	710.783	26.553723	117.000
Manes.15G181430.1.v8.1	456	260.411	0.000000	0.000
Manes.01G056700.2.v8.1	1416	1217.768	0.000000	0.000
Manes.01G056725.1.v8.1	909	710.783	0.000000	0.000
Manes.01G056800.1.v8.1	3882	3683.768	9.458846	216.000
Manes.18G104850.1.v8.1	626	428.134	0.376788	1.000
Manes.01G056900.1.v8.1	2957	2758.768	5.657609	96.755
Manes.01G056900.2.v8.1	2951	2752.768	4.936890	84.245
Manes.01G057000.1.v8.1	850	651.798	0.273048	1.103
Manes.01G057100.1.v8.1	1290	1091.768	0.000000	0.000
Manes.01G057100.2.v8.1	1287	1088.768	0.000000	0.000
Manes.01G057200.1.v8.1	1470	1271.768	0.126844	1.000
Manes.10G106150.1.v8.1	1149	950.768	0.339338	2.000
Manes.01G057300.1.v8.1	1915	1716.768	1.127577	12.000
Manes.01G057350.1.v8.1	1899	1700.768	0.000000	0.000
Manes.01G057400.1.v8.1	2020	1821.768	17.894204	202.083
Manes.01G057400.2.v8.1	2139	1940.768	3.733518	44.917
Manes.01G057800.2.v8.1	2409	2210.768	8.756181	120.000
Manes.01G057900.1.v8.1	2006	1807.768	22.219451	249.000
Manes.01G058000.1.v8.1	2012	1813.768	40.926713	460.163
Manes.01G058100.1.v8.1	3609	3410.768	6.999809	148.000
Manes.01G058200.3.v8.1	354	164.265	0.982048	1.000
Manes.11G130116.1.v8.1	2051	1852.768	0.087067	1.000
Manes.01G058300.1.v8.1	2319	2120.768	2.358008	31.000
Manes.01G058450.1.v8.1	234	65.034	0.000000	0.000
Manes.01G058600.4.v8.1	3029	2830.768	0.000000	0.000
Manes.01G058600.2.v8.1	2857	2658.768	0.000000	0.000
Manes.01G058600.3.v8.1	3629	3430.768	0.861333	18.318
Manes.01G058600.5.v8.1	3407	3208.768	0.587592	11.688
Manes.01G058600.1.v8.1	2303	2104.768	6.974033	90.994
Manes.01G058700.2.v8.1	3507	3308.768	141.082491	2893.762
Manes.01G058700.4.v8.1	3277	3078.768	4.575704	87.329
Manes.01G058700.5.v8.1	3311	3112.768	14.052793	271.164
Manes.01G058750.1.v8.1	920	721.782	0.000000	0.000
Manes.06G063050.1.v8.1_24	1147	948.768	0.000000	0.000
Manes.01G058800.2.v8.1	4445	4246.768	5.019199	132.135
Manes.01G058800.3.v8.1	3168	2969.768	16.521882	304.162
Manes.03G138751.1.v8.1	1067	868.768	0.000000	0.000
Manes.01G058900.1.v8.1	1600	1401.768	10.868524	94.443
Manes.01G059200.1.v8.1	1947	1748.768	14.574765	158.000
Manes.01G059300.16.v8.1	1945	1746.768	41.096181	445.000
Manes.01G059400.23.v8.1	3702	3503.768	0.000000	0.000
Manes.01G059400.24.v8.1	3808	3609.768	0.356647	7.981
Manes.01G059400.25.v8.1	3684	3485.768	0.000000	0.000
Manes.01G059400.3.v8.1	3826	3627.768	0.000000	0.000
Manes.01G059400.26.v8.1	4503	4304.768	0.000000	0.000
Manes.01G059400.12.v8.1	3501	3302.768	0.000000	0.000
Manes.01G059400.13.v8.1	3489	3290.768	0.000000	0.000
Manes.01G059400.14.v8.1	3447	3248.768	0.000000	0.000
Manes.01G059400.15.v8.1	3365	3166.768	0.000000	0.000
Manes.01G059400.16.v8.1	3571	3372.768	0.000000	0.000
Manes.01G059400.18.v8.1	3429	3230.768	0.000000	0.000
Manes.01G059400.20.v8.1	3553	3354.768	0.000000	0.000
Manes.01G059400.21.v8.1	3347	3148.768	0.000000	0.000
Manes.01G059400.22.v8.1	3471	3272.768	0.000000	0.000
Manes.01G059400.5.v8.1	3395	3196.768	0.000000	0.000
Manes.01G059400.6.v8.1	3519	3320.768	0.000000	0.000
Manes.01G059400.8.v8.1	3377	3178.768	0.000000	0.000
Manes.01G059400.17.v8.1	2996	2797.768	0.000000	0.000
Manes.01G059400.19.v8.1	2978	2779.768	0.000000	0.000
Manes.01G059400.7.v8.1	3056	2857.768	0.000000	0.000
Manes.01G059400.9.v8.1	3038	2839.768	1.989305	35.019
Manes.01G059500.1.v8.1	1971	1772.768	74.253158	816.000
Manes.01G059525.1.v8.1	312	127.072	0.000000	0.000
Manes.01G059550.1.v8.1	318	132.258	0.000000	0.000
Manes.01G059600.1.v8.1	1643	1444.768	150.846042	1351.000
Manes.01G059700.1.v8.1	1331	1132.768	186.540586	1309.898
Manes.01G059700.2.v8.1	1679	1480.768	42.922358	393.998
Manes.01G059751.1.v8.1	363	172.482	0.000000	0.000
Manes.01G059800.1.v8.1	2230	2031.768	127.375543	1604.292
Manes.01G059800.2.v8.1	2379	2180.768	4.196451	56.730
Manes.01G059900.1.v8.1	2074	1875.768	10.233979	119.000
Manes.01G060100.1.v8.1	3635	3436.768	3.503772	74.646
Manes.01G060100.2.v8.1	3320	3121.768	0.000000	0.000
Manes.01G060100.3.v8.1	3309	3110.768	3.648336	70.354
Manes.01G060200.1.v8.1	1840	1641.768	13.779272	140.237
Manes.01G060200.2.v8.1	1758	1559.768	3.595331	34.763
Manes.01G060300.2.v8.1	1966	1767.768	32.166945	352.499
Manes.01G060300.3.v8.1	1424	1225.768	30.466075	231.498
Manes.01G060400.1.v8.1	1992	1793.768	6.756727	75.132
Manes.01G060400.3.v8.1	1059	860.768	32.396999	172.868
Manes.01G060500.1.v8.1	1773	1574.768	0.000000	0.000
Manes.01G060600.1.v8.1	4094	3895.768	0.000000	0.000
Manes.01G060600.2.v8.1	4124	3925.768	0.000000	0.000
Manes.01G060600.3.v8.1	3968	3769.768	0.000000	0.000
Manes.01G060600.4.v8.1	3938	3739.768	0.086270	2.000
Manes.01G060600.5.v8.1	4000	3801.768	0.000000	0.000
Manes.01G060700.4.v8.1	2627	2428.768	0.414011	6.233
Manes.01G060700.6.v8.1	2584	2385.768	5.197380	76.866
Manes.01G060700.11.v8.1	2667	2468.768	0.000000	0.000
Manes.01G060700.16.v8.1	2624	2425.768	0.290786	4.373
Manes.01G060700.10.v8.1	2489	2290.768	0.560298	7.957
Manes.01G060700.17.v8.1	2628	2429.768	0.000000	0.000
Manes.01G060700.3.v8.1	2575	2376.768	0.455320	6.709
Manes.01G060700.12.v8.1	2541	2342.768	0.000000	0.000
Manes.01G060700.9.v8.1	2531	2332.768	0.000000	0.000
Manes.01G060700.1.v8.1	2615	2416.768	0.925310	13.863
Manes.01G060700.14.v8.1	2584	2385.768	0.000000	0.000
Manes.01G060875.10.v8.1	3276	3077.768	0.000000	0.000
Manes.01G060875.9.v8.1	2881	2682.768	0.721564	12.000
Manes.01G060875.1.v8.1	2909	2710.768	0.000000	0.000
Manes.01G060875.2.v8.1	2869	2670.768	0.000000	0.000
Manes.01G060875.3.v8.1	4008	3809.768	0.000000	0.000
Manes.01G060875.4.v8.1	3276	3077.768	0.000000	0.000
Manes.01G060875.5.v8.1	3226	3027.768	0.000000	0.000
Manes.01G060875.6.v8.1	3007	2808.768	0.000000	0.000
Manes.01G060875.7.v8.1	3057	2858.768	0.000000	0.000
Manes.01G060875.8.v8.1	3047	2848.768	0.000000	0.000
Manes.01G061050.2.v8.1	6849	6650.768	15.402052	635.000
Manes.01G061125.1.v8.1	630	432.112	0.373319	1.000
Manes.01G061200.9.v8.1	2895	2696.768	5.435952	90.875
Manes.01G061200.10.v8.1	2833	2634.768	2.667719	43.572
Manes.01G061200.6.v8.1	2598	2399.768	12.742052	189.554
Manes.01G061400.1.v8.1	2477	2278.768	122.184847	1726.000
Manes.01G061500.1.v8.1	1529	1330.768	18.789103	155.000
Manes.01G061550.1.v8.1	960	761.778	0.000000	0.000
Manes.01G061600.3.v8.1	2789	2590.768	31.078184	499.123
Manes.01G061600.4.v8.1	1923	1724.768	63.036773	673.982
Manes.01G061600.2.v8.1	1379	1180.768	22.381889	163.827
Manes.01G061701.1.v8.1	765	566.844	0.000000	0.000
Manes.01G061800.1.v8.1	1842	1643.768	14.720665	150.000
Manes.01G061850.1.v8.1	730	531.878	0.000000	0.000
Manes.01G061900.3.v8.1	1876	1677.768	22.846848	237.619
Manes.01G061900.1.v8.1	2806	2607.768	16.539950	267.379
Manes.01G062000.1.v8.1	2551	2352.768	5.416574	79.000
Manes.01G062100.1.v8.1	887	688.784	0.000000	0.000
Manes.01G062200.1.v8.1	523	325.938	0.000000	0.000
Manes.01G062300.1.v8.1	1479	1280.768	0.000000	0.000
Manes.01G062400.1.v8.1	1322	1123.768	71.265250	496.453
Manes.01G062400.2.v8.1	1236	1037.768	53.247242	342.547
Manes.01G062500.1.v8.1	1399	1200.768	13.837410	103.000
Manes.01G062600.1.v8.1	1107	908.768	133.623928	752.767
Manes.01G062600.2.v8.1	1525	1326.768	7.566634	62.233
Manes.01G062700.1.v8.1	3474	3275.768	14.429360	293.011
Manes.05G133326.1.v8.1_30	356	166.083	0.000000	0.000
Manes.14G157966.1.v8.1_40	431	236.318	0.000000	0.000
Manes.01G062800.1.v8.1	2202	2003.768	15.537693	193.000
Manes.01G062900.1.v8.1	420	225.806	0.000000	0.000
Manes.01G063000.2.v8.1	2376	2177.768	15.925883	215.000
Manes.01G063100.1.v8.1	3358	3159.768	5.667046	111.003
Manes.01G063300.1.v8.1	1940	1741.768	2.508321	27.083
Manes.01G063300.3.v8.1	2009	1810.768	2.843387	31.917
Manes.01G063400.1.v8.1	863	664.793	0.000000	0.000
Manes.01G063500.1.v8.1	1365	1166.768	17.420585	126.000
Manes.01G063600.1.v8.1	4224	4025.768	1.169914	29.196
Manes.01G063600.2.v8.1	4158	3959.768	2.802977	68.804
Manes.01G063700.1.v8.1	1268	1069.768	0.000000	0.000
Manes.01G063800.1.v8.1	1141	942.768	0.000000	0.000
Manes.01G063900.1.v8.1	690	491.940	0.000000	0.000
Manes.01G063933.1.v8.1	496	299.410	0.000000	0.000
Manes.01G063966.2.v8.1	535	337.799	0.000000	0.000
Manes.01G064000.1.v8.1	2464	2265.768	0.000000	0.000
Manes.01G064000.4.v8.1	2064	1865.768	12.623271	146.000
Manes.01G064100.1.v8.1	642	444.069	0.000000	0.000
Manes.01G064200.1.v8.1	946	747.780	78.092889	362.000
Manes.01G064400.2.v8.1	859	660.793	0.244124	1.000
Manes.13G069776.1.v8.1_3	315	129.652	0.000000	0.000
Manes.01G064500.2.v8.1	1064	865.768	2.794901	15.000
Manes.01G064600.2.v8.1	1735	1536.768	2.332281	22.218
Manes.01G064600.3.v8.1	1725	1526.768	20.791612	196.782
Manes.01G064900.1.v8.1	1118	919.768	0.350775	2.000
Manes.01G064950.1.v8.1	678	479.960	0.000000	0.000
Manes.01G065000.1.v8.1	3163	2964.768	2.176436	40.000
Manes.01G065000.2.v8.1	3049	2850.768	0.000000	0.000
Manes.01G065100.1.v8.1	2070	1871.768	19.649862	228.000
Manes.01G065200.1.v8.1	2387	2188.768	14.967946	203.088
Manes.01G065200.2.v8.1	2436	2237.768	3.627213	50.317
Manes.01G065200.3.v8.1	2261	2062.768	3.878497	49.595
Manes.01G065300.1.v8.1	956	757.778	0.000000	0.000
Manes.01G065400.1.v8.1	5133	4934.768	9.385625	287.113
Manes.01G065500.1.v8.1	1271	1072.768	0.150373	1.000
Manes.01G065600.3.v8.1	960	761.778	87.540352	413.390
Manes.01G065600.1.v8.1	1212	1013.768	1.050849	6.604
Manes.01G065700.1.v8.1	1755	1556.768	24.662082	238.000
Manes.01G065800.3.v8.1	2457	2258.768	0.000000	0.000
Manes.01G065800.4.v8.1	2385	2186.768	0.000000	0.000
Manes.01G065800.1.v8.1	2533	2334.768	0.000000	0.000
Manes.01G065800.2.v8.1	2461	2262.768	0.071291	1.000
Manes.01G065900.7.v8.1	3293	3094.768	0.000000	0.000
Manes.01G065900.1.v8.1	3360	3161.768	8.736336	171.231
Manes.01G065900.4.v8.1	3389	3190.768	0.000000	0.000
Manes.01G065900.5.v8.1	3455	3256.768	0.781072	15.769
Manes.01G066000.4.v8.1	2162	1963.768	0.899358	10.948
Manes.01G066000.6.v8.1	2093	1894.768	0.430090	5.052
Manes.01G066000.5.v8.1	2160	1961.768	0.000000	0.000
Manes.01G066000.7.v8.1	2440	2241.768	0.000000	0.000
Manes.01G066100.1.v8.1	2112	1913.768	18.687404	221.698
Manes.01G066100.2.v8.1	2042	1843.768	1.338818	15.302
Manes.01G066100.3.v8.1	1825	1626.768	0.000000	0.000
Manes.01G066150.1.v8.1	601	403.255	0.000000	0.000
Manes.01G066175.1.v8.1	442	246.869	0.000000	0.000
Manes.01G066200.1.v8.1	3298	3099.768	44.547595	856.006
Manes.01G066400.1.v8.1	3277	3078.768	0.576358	11.000
Manes.01G066500.1.v8.1	1506	1307.768	0.000000	0.000
Manes.01G066600.1.v8.1	1975	1776.768	31.504706	347.000
Manes.01G066700.4.v8.1	1543	1344.768	9.379878	78.193
Manes.01G066700.5.v8.1	1318	1119.768	1.362921	9.461
Manes.01G066700.1.v8.1	1453	1254.768	13.157868	102.346
Manes.01G066800.1.v8.1	3041	2842.768	6.285222	110.761
Manes.01G066800.3.v8.1	3070	2871.768	0.473365	8.427
Manes.01G066800.2.v8.1	1176	977.768	3.268734	19.812
Manes.01G066900.1.v8.1	1843	1644.768	19.811777	202.000
Manes.01G067000.1.v8.1	1587	1388.768	0.116157	1.000
Manes.01G067100.1.v8.1	1560	1361.768	0.000000	0.000
Manes.01G067200.1.v8.1	489	292.560	0.000000	0.000
Manes.01G067233.1.v8.1	225	58.709	0.000000	0.000
Manes.01G067300.3.v8.1	707	508.908	0.000000	0.000
Manes.01G067400.1.v8.1	1115	916.768	0.351923	2.000
Manes.01G067500.1.v8.1	702	503.918	0.320123	1.000
Manes.01G067700.1.v8.1	2234	2035.768	1.981018	25.000
Manes.01G067900.1.v8.1	1616	1417.768	1.592940	14.000
Manes.01G068001.5.v8.1	2495	2296.768	4.623122	65.823
Manes.01G068001.2.v8.1	1984	1785.768	0.000000	0.000
Manes.01G068001.7.v8.1	2864	2665.768	0.640399	10.583
Manes.01G068001.6.v8.1	1767	1568.768	0.000000	0.000
Manes.01G068001.8.v8.1	1090	891.768	0.000000	0.000
Manes.01G068100.3.v8.1	1573	1374.768	1.054841	8.990
Manes.01G068100.5.v8.1	1567	1368.768	22.463692	190.605
Manes.01G068400.7.v8.1	3134	2935.768	0.000000	0.000
Manes.01G068400.2.v8.1	3037	2838.768	7.941803	139.757
Manes.01G068400.5.v8.1	2681	2482.768	10.501660	161.628
Manes.01G068400.3.v8.1	2817	2618.768	2.748283	44.615
Manes.01G068600.1.v8.1	1024	825.768	0.000000	0.000
Manes.01G068800.1.v8.1	2536	2337.768	6.831412	99.000
Manes.01G068901.1.v8.1	541	343.735	0.000000	0.000
Manes.01G069000.1.v8.1	2001	1802.768	19.059717	213.000
Manes.01G069050.1.v8.1	877	678.789	0.000000	0.000
Manes.01G069100.1.v8.1	2551	2352.768	0.000000	0.000
Manes.01G069100.2.v8.1	2515	2316.768	0.000000	0.000
Manes.01G069200.2.v8.1	2791	2592.768	0.497741	8.000
Manes.01G069300.1.v8.1	1550	1351.768	83.416450	699.000
Manes.01G069400.1.v8.1	1254	1055.768	1.833536	12.000
Manes.01G069500.1.v8.1	3671	3472.768	0.696774	15.000
Manes.01G069600.7.v8.1	3208	3009.768	5.284246	98.591
Manes.01G069600.8.v8.1	3089	2890.768	1.212818	21.734
Manes.01G069600.6.v8.1	3263	3064.768	0.000000	0.000
Manes.01G069600.3.v8.1	3404	3205.768	1.090691	21.675
Manes.01G069600.1.v8.1	3247	3048.768	0.000000	0.000
Manes.01G069700.1.v8.1	1602	1403.768	0.114916	1.000
Manes.01G069800.1.v8.1	2475	2276.768	9.352588	132.000
Manes.01G069900.1.v8.1	945	746.780	0.000000	0.000
Manes.01G070000.1.v8.1	2335	2136.768	331.717131	4393.884
Manes.01G070200.1.v8.1	1624	1425.768	471.949075	4171.261
Manes.01G070300.1.v8.1	1487	1288.768	5.382331	43.000
Manes.01G070400.1.v8.1	2479	2280.768	0.000000	0.000
Manes.01G070500.1.v8.1	2557	2358.768	0.000000	0.000
Manes.01G070600.1.v8.1	2445	2246.768	0.000000	0.000
Manes.01G070700.1.v8.1	1563	1364.768	14.302213	121.000
Manes.01G070800.1.v8.1	1661	1462.768	0.000000	0.000
Manes.01G070800.2.v8.1	1367	1168.768	0.138022	1.000
Manes.01G070800.3.v8.1	990	791.774	0.000000	0.000
Manes.01G070900.1.v8.1	3231	3032.768	11.648811	219.000
Manes.01G071000.1.v8.1	766	567.844	0.000000	0.000
Manes.01G071051.1.v8.1	1254	1055.768	0.000000	0.000
Manes.01G071100.1.v8.1	1726	1527.768	6.757705	64.000
Manes.01G071200.1.v8.1	2039	1840.768	1.645854	18.781
Manes.01G071200.11.v8.1	1893	1694.768	1.006466	10.574
Manes.01G071200.12.v8.1	2246	2047.768	0.685387	8.700
Manes.01G071200.3.v8.1	1994	1795.768	14.188362	157.945
Manes.01G071200.4.v8.1	1991	1792.768	0.000000	0.000
Manes.01G071200.8.v8.1	2125	1926.768	0.000000	0.000
Manes.01G071300.1.v8.1	1468	1269.768	1.778608	14.000
Manes.01G071400.3.v8.1	1639	1440.768	45.668207	407.879
Manes.01G071400.1.v8.1	540	342.743	41.475091	88.121
Manes.01G071500.1.v8.1	3816	3617.768	4.860293	109.000
Manes.01G071600.1.v8.1	2345	2146.768	0.000000	0.000
Manes.13G089210.1.v8.1	447	251.699	0.000000	0.000
Manes.01G071700.1.v8.1	2700	2501.768	1.998901	31.000
Manes.01G071800.1.v8.1	2907	2708.768	7.503699	126.000
Manes.01G071900.1.v8.1	2437	2238.768	42.045343	583.513
Manes.01G072000.2.v8.1	1586	1387.768	9.648014	83.000
Manes.01G072100.1.v8.1	1702	1503.768	31.967753	298.000
Manes.01G072200.2.v8.1	4093	3894.768	0.609604	14.718
Manes.01G072200.1.v8.1	5254	5055.768	1.405922	44.063
Manes.01G072200.4.v8.1	4047	3848.768	0.000000	0.000
Manes.01G072200.3.v8.1	3939	3740.768	4.019951	93.219
Manes.01G072400.1.v8.1	2267	2068.768	15.907248	204.000
Manes.01G072601.1.v8.1	458	262.348	0.000000	0.000
Manes.01G072801.5.v8.1	2336	2137.768	0.522982	6.931
Manes.01G072801.8.v8.1	2323	2124.768	0.000000	0.000
Manes.01G072801.3.v8.1	2395	2196.768	4.003915	54.525
Manes.01G072801.12.v8.1	6418	6219.768	0.325362	12.545
Manes.01G072801.13.v8.1	6431	6232.768	0.000000	0.000
Manes.01G072801.10.v8.1	2143	1944.768	0.000000	0.000
Manes.01G072801.11.v8.1	2130	1931.768	0.000000	0.000
Manes.01G073000.1.v8.1	2268	2069.768	22.758197	292.000
Manes.01G073100.4.v8.1	2268	2069.768	0.000000	0.000
Manes.01G073100.9.v8.1	2893	2694.768	0.000000	0.000
Manes.01G073100.3.v8.1	2300	2101.768	2.605575	33.948
Manes.01G073100.8.v8.1	2925	2726.768	0.000000	0.000
Manes.01G073100.20.v8.1	4468	4269.768	2.425106	64.189
Manes.01G073100.19.v8.1	4064	3865.768	0.000000	0.000
Manes.01G073100.17.v8.1	3443	3244.768	0.000000	0.000
Manes.01G073100.18.v8.1	2007	1808.768	0.000000	0.000
Manes.01G073100.21.v8.1	2632	2433.768	2.951333	44.527
Manes.01G073100.22.v8.1	900	701.783	8.582443	37.337
Manes.01G073112.1.v8.1	816	617.815	0.261107	1.000
Manes.01G073125.1.v8.1	2760	2561.768	54.028655	858.000
Manes.01G073300.6.v8.1	2196	1997.768	0.313586	3.884
Manes.01G073300.8.v8.1	2715	2516.768	3.668114	57.228
Manes.01G073300.9.v8.1	2214	2015.768	11.068716	138.312
Manes.01G073400.1.v8.1	2511	2312.768	45.844733	657.272
Manes.01G073400.4.v8.1	2505	2306.768	6.734710	96.304
Manes.01G073500.1.v8.1	1263	1064.768	0.000000	0.000
Manes.01G073500.3.v8.1	1194	995.768	28.552025	176.246
Manes.01G073500.2.v8.1	1289	1090.768	4.696213	31.754
Manes.01G073500.4.v8.1	1344	1145.768	0.000000	0.000
Manes.01G073600.1.v8.1	1256	1057.768	0.000000	0.000
Manes.01G073700.11.v8.1	2927	2728.768	19.731344	333.769
Manes.01G073700.6.v8.1	2668	2469.768	2.346396	35.924
Manes.01G073700.1.v8.1	2831	2632.768	0.000000	0.000
Manes.01G073700.12.v8.1	2665	2466.768	0.000000	0.000
Manes.01G073700.13.v8.1	2479	2280.768	0.000000	0.000
Manes.01G073700.14.v8.1	2511	2312.768	12.027578	172.438
Manes.01G073750.1.v8.1	374	182.589	0.000000	0.000
Manes.01G073800.1.v8.1	3191	2992.768	13.313755	247.000
Manes.01G073800.2.v8.1	2950	2751.768	0.000000	0.000
Manes.13G088473.1.v8.1	818	619.814	0.260265	1.000
Manes.01G073900.1.v8.1	941	742.780	60.580755	278.945
Manes.01G074000.2.v8.1	1799	1600.768	5.139472	51.000
Manes.01G074100.1.v8.1	3033	2834.768	85.049256	1494.553
Manes.01G074200.1.v8.1	1923	1724.768	442.272063	4728.719
Manes.01G074300.6.v8.1	1985	1786.768	6.830003	75.651
Manes.01G074300.7.v8.1	1749	1550.768	2.844970	27.349
Manes.01G074400.1.v8.1	2362	2163.768	0.000000	0.000
Manes.17G035396.1.v8.1_40	407	213.475	0.000000	0.000
Manes.01G074500.1.v8.1	2339	2140.768	52.731236	699.779
Manes.01G074600.1.v8.1	1163	964.768	2.842515	17.000
Manes.01G074700.1.v8.1	1504	1305.768	84.378417	683.000
Manes.01G074800.1.v8.1	1825	1626.768	1.487450	15.000
Manes.01G074850.1.v8.1	1130	931.768	241.677710	1395.943
Manes.01G074925.1.v8.1	1076	877.768	84.365252	459.057
Manes.01G075000.1.v8.1	2832	2633.768	33.232957	542.588
Manes.01G075000.3.v8.1	3215	3016.768	7.133966	133.412
Manes.01G075100.1.v8.1	2145	1946.768	33.749831	407.295
Manes.01G075200.3.v8.1	1101	902.768	0.000000	0.000
Manes.01G075400.1.v8.1	1101	902.768	0.000000	0.000
Manes.01G075500.1.v8.1	1101	902.768	0.000000	0.000
Manes.01G075600.2.v8.1	1101	902.768	0.000000	0.000
Manes.01G075700.1.v8.1	3094	2895.768	40.679552	730.236
Manes.01G075700.2.v8.1	3107	2908.768	0.486036	8.764
Manes.01G075900.1.v8.1	474	277.914	6.965425	12.000
Manes.01G076000.4.v8.1	2568	2369.768	0.000000	0.000
Manes.01G076000.5.v8.1	2409	2210.768	0.000000	0.000
Manes.01G076000.3.v8.1	2302	2103.768	0.536756	7.000
Manes.01G076100.1.v8.1	2116	1917.768	94.616617	1124.830
Manes.01G076100.2.v8.1	2120	1921.768	3.120116	37.170
Manes.01G076201.1.v8.1	2790	2591.768	2.925354	47.000
Manes.01G076300.1.v8.1	1241	1042.768	4.331587	28.000
Manes.01G076400.1.v8.1	4031	3832.768	5.394981	128.182
Manes.01G076500.1.v8.1	3742	3543.768	0.182084	4.000
Manes.01G076600.1.v8.1	2049	1850.768	8.020748	92.022
Manes.01G076600.2.v8.1	1609	1410.768	15.679080	137.120
Manes.01G076700.1.v8.1	1155	956.768	0.000000	0.000
Manes.01G076800.2.v8.1	2030	1831.768	0.264197	3.000
Manes.01G076900.1.v8.1	2084	1885.768	16.852124	197.000
Manes.01G077000.1.v8.1	2686	2487.768	11.542152	178.000
Manes.01G077100.1.v8.1	1550	1351.768	0.000000	0.000
Manes.01G077200.11.v8.1	3150	2951.768	1.270251	23.243
Manes.01G077200.12.v8.1	3204	3005.768	0.713823	13.301
Manes.01G077200.14.v8.1	3021	2822.768	0.000000	0.000
Manes.01G077200.15.v8.1	2967	2768.768	0.000000	0.000
Manes.01G077200.3.v8.1	3757	3558.768	0.624106	13.768
Manes.01G077200.13.v8.1	2975	2776.768	1.782812	30.688
Manes.01G077300.1.v8.1	1848	1649.768	0.000000	0.000
Manes.01G077300.3.v8.1	1839	1640.768	1.081489	11.000
Manes.01G077400.1.v8.1	1401	1202.768	0.536482	4.000
Manes.01G077400.2.v8.1	1388	1189.768	0.000000	0.000
Manes.01G077400.3.v8.1	1180	981.768	0.000000	0.000
Manes.01G077500.7.v8.1	639	441.079	0.000000	0.000
Manes.01G077500.6.v8.1	675	476.969	11.160922	33.000
Manes.01G077700.1.v8.1	2972	2773.768	0.000000	0.000
Manes.01G077700.11.v8.1	2907	2708.768	0.000000	0.000
Manes.01G077700.19.v8.1	2978	2779.768	0.000000	0.000
Manes.01G077700.20.v8.1	2949	2750.768	0.000000	0.000
Manes.01G077700.21.v8.1	2943	2744.768	0.000000	0.000
Manes.01G077700.25.v8.1	2936	2737.768	0.000000	0.000
Manes.01G077700.6.v8.1	2913	2714.768	0.000000	0.000
Manes.01G077700.8.v8.1	2942	2743.768	0.000000	0.000
Manes.01G077700.14.v8.1	2832	2633.768	1.463652	23.897
Manes.01G077700.15.v8.1	2906	2707.768	0.000000	0.000
Manes.01G077700.16.v8.1	2877	2678.768	0.000000	0.000
Manes.01G077700.18.v8.1	2871	2672.768	0.000000	0.000
Manes.01G077700.23.v8.1	2864	2665.768	0.000000	0.000
Manes.01G077700.24.v8.1	2835	2636.768	0.000000	0.000
Manes.01G077700.26.v8.1	2900	2701.768	0.000000	0.000
Manes.01G077700.27.v8.1	2868	2669.768	0.000000	0.000
Manes.01G077700.28.v8.1	2871	2672.768	0.000000	0.000
Manes.01G077700.29.v8.1	2865	2666.768	0.000000	0.000
Manes.01G077700.3.v8.1	2870	2671.768	0.000000	0.000
Manes.01G077700.5.v8.1	2841	2642.768	0.000000	0.000
Manes.01G077700.7.v8.1	2835	2636.768	0.000000	0.000
Manes.01G077800.1.v8.1	1893	1694.768	0.000000	0.000
Manes.01G077900.1.v8.1	2054	1855.768	0.086927	1.000
Manes.01G078000.1.v8.1	677	478.963	0.000000	0.000
Manes.01G078100.1.v8.1	748	549.863	0.293374	1.000
Manes.01G078200.1.v8.1	691	492.938	0.000000	0.000
Manes.01G078301.1.v8.1	747	548.864	0.000000	0.000
Manes.01G078400.1.v8.1	408	214.416	0.000000	0.000
Manes.18G031966.1.v8.1	1065	866.768	0.000000	0.000
Manes.01G078500.1.v8.1	321	134.880	0.000000	0.000
Manes.01G078600.1.v8.1	620	422.156	0.000000	0.000
Manes.01G078800.1.v8.1	651	453.037	0.000000	0.000
Manes.01G078900.1.v8.1	321	134.880	0.000000	0.000
Manes.01G078950.1.v8.1	507	310.196	0.000000	0.000
Manes.01G079000.1.v8.1	1434	1235.768	45.558067	349.000
Manes.01G079100.1.v8.1	1711	1512.768	0.106636	1.000
Manes.01G079200.1.v8.1	2291	2092.768	4.459446	57.853
Manes.01G079200.11.v8.1	2366	2167.768	0.000000	0.000
Manes.01G079200.2.v8.1	2546	2347.768	2.366280	34.439
Manes.01G079200.4.v8.1	2536	2337.768	0.000000	0.000
Manes.01G079200.3.v8.1	594	396.299	23.464844	57.645
Manes.01G079300.1.v8.1	1915	1716.768	0.000000	0.000
Manes.01G079300.2.v8.1	1911	1712.768	0.853618	9.063
Manes.01G079400.1.v8.1	349	159.743	3.029539	3.000
Manes.01G079500.1.v8.1	3071	2872.768	1.140490	20.310
Manes.01G079500.3.v8.1	3320	3121.768	13.315981	257.690
Manes.01G079500.4.v8.1	2864	2665.768	0.000000	0.000
Manes.01G079600.1.v8.1	2431	2232.768	19.475024	269.553
Manes.01G079600.2.v8.1	2411	2212.768	1.855109	25.447
Manes.01G079700.6.v8.1	3554	3355.768	0.000000	0.000
Manes.01G079700.2.v8.1	3465	3266.768	6.458727	130.794
Manes.01G079700.4.v8.1	4651	4452.768	0.231064	6.378
Manes.01G079700.5.v8.1	2901	2702.768	5.003291	83.828
Manes.01G079700.7.v8.1	3236	3037.768	0.000000	0.000
Manes.01G079800.2.v8.1	2480	2281.768	19.561838	276.697
Manes.01G080000.1.v8.1	2456	2257.768	0.631655	8.841
Manes.01G080000.2.v8.1	2604	2405.768	0.158851	2.369
Manes.01G080000.3.v8.1	2530	2331.768	1.230769	17.790
Manes.01G080000.4.v8.1	2525	2326.768	0.000000	0.000
Manes.01G080000.5.v8.1	2451	2252.768	0.000000	0.000
Manes.01G080000.7.v8.1	2599	2400.768	0.000000	0.000
Manes.01G080100.1.v8.1	1467	1268.768	1.144292	9.000
Manes.01G080200.1.v8.1	3287	3088.768	4.387031	84.000
Manes.01G080200.3.v8.1	3162	2963.768	0.000000	0.000
Manes.01G080300.1.v8.1	2714	2515.768	0.000000	0.000
Manes.01G080300.2.v8.1	2427	2228.768	0.654258	9.039
Manes.01G080300.3.v8.1	2160	1961.768	3.678204	44.731
Manes.01G080300.5.v8.1	2208	2009.768	7.402905	92.230
Manes.01G080400.1.v8.1	781	582.838	96.507603	348.685
Manes.01G080600.1.v8.1	1810	1611.768	21.618617	216.000
Manes.01G080700.1.v8.1	2440	2241.768	6.476323	90.000
Manes.01G080800.1.v8.1	2240	2041.768	47.720745	604.000
Manes.01G080900.4.v8.1	5950	5751.768	8.769529	312.681
Manes.01G080900.6.v8.1	5665	5466.768	0.305019	10.337
Manes.01G080900.5.v8.1	5543	5344.768	16.873706	559.065
Manes.01G081000.1.v8.1	972	773.777	2.084782	10.000
Manes.01G081100.1.v8.1	2339	2140.768	0.075354	1.000
Manes.01G081200.1.v8.1	318	132.258	35.371322	29.000
Manes.01G080964.3.v8.1	3238	3039.768	9.771866	184.137
Manes.01G080964.5.v8.1	2979	2780.768	0.000000	0.000
Manes.01G080964.4.v8.1	3109	2910.768	0.000000	0.000
Manes.01G081400.14.v8.1	7987	7788.768	6.430821	310.498
Manes.01G081400.18.v8.1	7984	7785.768	0.000000	0.000
Manes.01G081400.16.v8.1	7803	7604.768	24.067792	1134.607
Manes.01G081400.17.v8.1	7830	7631.768	10.996272	520.228
Manes.01G081400.19.v8.1	7827	7628.768	0.000000	0.000
Manes.01G081400.20.v8.1	7800	7601.768	3.633575	171.227
Manes.01G081400.21.v8.1	7978	7779.768	0.000000	0.000
Manes.01G081400.15.v8.1	7982	7783.768	5.915773	285.447
Manes.01G081500.10.v8.1	2246	2047.768	4.908954	62.315
Manes.01G081500.6.v8.1	2241	2042.768	8.229545	104.212
Manes.01G081500.4.v8.1	2585	2386.768	0.000000	0.000
Manes.01G081500.1.v8.1	2588	2389.768	5.769643	85.473
Manes.01G081500.2.v8.1	2583	2384.768	0.000000	0.000
Manes.01G081500.3.v8.1	2593	2394.768	0.000000	0.000
Manes.01G081500.5.v8.1	2606	2407.768	0.000000	0.000
Manes.01G081500.9.v8.1	2611	2412.768	0.000000	0.000
Manes.01G081600.1.v8.1	1230	1031.768	0.000000	0.000
Manes.01G081800.8.v8.1	2595	2396.768	0.160631	2.387
Manes.01G081800.9.v8.1	2608	2409.768	0.000000	0.000
Manes.01G081800.10.v8.1	2296	2097.768	0.000000	0.000
Manes.01G081800.7.v8.1	2965	2766.768	0.288294	4.945
Manes.01G081800.3.v8.1	1999	1800.768	3.284850	36.669
Manes.01G081900.1.v8.1	1431	1232.768	51.164864	391.000
Manes.01G082000.1.v8.1	174	27.693	23.300814	4.000
Manes.01G082200.3.v8.1	2462	2263.768	0.000000	0.000
Manes.01G082200.1.v8.1	2522	2323.768	10.110633	145.645
Manes.01G082200.5.v8.1	2673	2474.768	0.000000	0.000
Manes.01G082300.1.v8.1	3191	2992.768	11.770340	218.366
Manes.01G082300.2.v8.1	3181	2982.768	0.323911	5.989
Manes.01G082400.11.v8.1	1296	1097.768	1.239001	8.432
Manes.01G082400.10.v8.1	2623	2424.768	0.657922	9.889
Manes.01G082400.8.v8.1	2491	2292.768	0.000000	0.000
Manes.01G082400.9.v8.1	2482	2283.768	2.319975	32.844
Manes.01G082600.1.v8.1	2024	1825.768	32.009115	362.279
Manes.01G082700.1.v8.1	1758	1559.768	61.917619	598.684
Manes.01G082800.1.v8.1	4125	3926.768	5.602026	136.365
Manes.01G082800.2.v8.1	4122	3923.768	8.156765	198.401
Manes.01G082800.3.v8.1	4116	3917.768	8.697622	211.233
Manes.01G082800.4.v8.1	4113	3914.768	0.000000	0.000
Manes.01G082850.1.v8.1	480	283.772	0.000000	0.000
Manes.01G082900.2.v8.1	2382	2183.768	2.216111	30.000
Manes.01G082900.3.v8.1	2372	2173.768	0.000000	0.000
Manes.01G082900.4.v8.1	2559	2360.768	0.000000	0.000
Manes.01G083100.1.v8.1	1089	890.768	5.432921	30.000
Manes.01G083200.5.v8.1	3433	3234.768	0.000000	0.000
Manes.01G083200.6.v8.1	3407	3208.768	0.263966	5.251
Manes.01G083200.3.v8.1	3315	3116.768	0.349331	6.749
Manes.01G083275.1.v8.1	861	662.793	0.000000	0.000
Manes.01G083350.1.v8.1	1222	1023.768	2.521129	16.000
Manes.01G083500.1.v8.1	1428	1229.768	0.000000	0.000
Manes.01G083600.1.v8.1	1701	1502.768	0.429383	4.000
Manes.01G083700.2.v8.1	2864	2665.768	24.266028	401.000
Manes.13G022150.1.v8.1	936	737.781	0.000000	0.000
Manes.01G083800.1.v8.1	2179	1980.768	8.144099	100.000
Manes.01G083900.1.v8.1	1528	1329.768	44.157268	364.000
Manes.01G084100.6.v8.1	1693	1494.768	0.563693	5.223
Manes.01G084100.4.v8.1	1414	1215.768	0.846996	6.383
Manes.01G084100.7.v8.1	1719	1520.768	0.314241	2.962
Manes.01G084100.5.v8.1	1618	1419.768	8.428199	74.178
Manes.01G084100.1.v8.1	1629	1430.768	0.592242	5.253
Manes.01G084100.8.v8.1	1554	1355.768	0.000000	0.000
Manes.01G084200.2.v8.1	3827	3628.768	0.000000	0.000
Manes.01G084200.3.v8.1	3994	3795.768	0.196583	4.626
Manes.01G084200.1.v8.1	3739	3540.768	16.418486	360.374
Manes.01G084300.1.v8.1	4097	3898.768	4.178983	101.000
Manes.01G084300.2.v8.1	3697	3498.768	0.000000	0.000
Manes.01G084500.2.v8.1	1460	1261.768	2.556979	20.000
Manes.01G084600.1.v8.1	2381	2182.768	59.987328	811.690
Manes.01G084700.1.v8.1	2148	1949.768	48.382111	584.778
Manes.01G084800.3.v8.1	1891	1692.768	1.620049	17.000
Manes.01G084900.9.v8.1	1468	1269.768	23.375997	184.000
Manes.01G085000.2.v8.1	3443	3244.768	0.000000	0.000
Manes.01G085000.3.v8.1	3467	3268.768	0.000000	0.000
Manes.01G085000.4.v8.1	3200	3001.768	0.000000	0.000
Manes.01G085100.1.v8.1	783	584.838	2.482468	9.000
Manes.01G085200.1.v8.1	948	749.780	3.442413	16.000
Manes.01G085300.3.v8.1	1050	851.768	0.000000	0.000
Manes.01G085300.6.v8.1	1300	1101.768	0.292831	2.000
Manes.01G085300.1.v8.1	340	151.655	0.000000	0.000
Manes.01G085300.2.v8.1	331	143.662	0.000000	0.000
Manes.01G085400.1.v8.1	1585	1386.768	1.977524	17.000
Manes.01G085550.1.v8.1	878	679.789	0.000000	0.000
Manes.01G085500.1.v8.1	2326	2127.768	0.151629	2.000
Manes.01G085600.1.v8.1	2839	2640.768	1.343907	22.000
Manes.01G085700.2.v8.1	1147	948.768	13.262069	78.000
Manes.01G085800.1.v8.1	1458	1259.768	0.384156	3.000
Manes.01G085900.1.v8.1	1698	1499.768	8.174594	76.000
Manes.01G086000.1.v8.1	1728	1529.768	20.716317	196.454
Manes.01G086000.2.v8.1	1614	1415.768	0.000000	0.000
Manes.01G086000.3.v8.1	1705	1506.768	0.807854	7.546
Manes.01G086050.2.v8.1	1218	1019.768	0.000000	0.000
Manes.01G086100.1.v8.1	2143	1944.768	1.327177	16.000
Manes.01G086200.1.v8.1	4537	4338.768	31.417161	845.000
Manes.01G086400.1.v8.1	1994	1795.768	25.422186	283.000
Manes.01G086500.1.v8.1	228	60.791	5.307222	2.000
Manes.01G086600.1.v8.1	1338	1139.768	0.000000	0.000
Manes.01G086700.11.v8.1	2726	2527.768	0.000000	0.000
Manes.01G086700.4.v8.1	2731	2532.768	7.264771	114.062
Manes.01G086700.10.v8.1	2787	2588.768	0.494651	7.938
Manes.01G086700.3.v8.1	2890	2691.768	0.000000	0.000
Manes.01G086800.1.v8.1	1355	1156.768	109.750160	787.000
Manes.01G086900.1.v8.1	2239	2040.768	0.158093	2.000
Manes.01G087050.1.v8.1	2981	2782.768	51.245051	884.000
Manes.01G087200.1.v8.1	1783	1584.768	7.939727	78.000
Manes.01G087200.2.v8.1	1651	1452.768	0.000000	0.000
Manes.01G087300.1.v8.1	3529	3330.768	0.968640	20.000
Manes.01G087300.3.v8.1	3351	3152.768	0.000000	0.000
Manes.01G087300.5.v8.1	3360	3161.768	0.000000	0.000
Manes.01G087400.1.v8.1	1296	1097.768	90.642600	616.831
Manes.01G087450.1.v8.1	144	14.666	0.000000	0.000
Manes.01G087500.1.v8.1	3003	2804.768	15.816574	275.000
Manes.01G087600.1.v8.1	2575	2376.768	1.980355	29.178
Manes.01G087650.1.v8.1	547	349.668	0.000000	0.000
Manes.01G087700.10.v8.1	7931	7732.768	7.572657	363.000
Manes.01G087800.1.v8.1	1859	1660.768	0.000000	0.000
Manes.01G087900.4.v8.1	1957	1758.768	14.417456	157.188
Manes.01G087900.5.v8.1	1952	1753.768	31.812466	345.854
Manes.01G087900.6.v8.1	1181	982.768	77.469131	471.958
Manes.01G088000.2.v8.1	1433	1234.768	0.000000	0.000
Manes.01G088101.1.v8.1	820	621.814	0.000000	0.000
Manes.01G088200.1.v8.1	1170	971.768	0.000000	0.000
Manes.01G088300.1.v8.1	1333	1134.768	0.000000	0.000
Manes.01G088400.1.v8.1	1170	971.768	0.000000	0.000
Manes.01G088500.1.v8.1	1197	998.768	32.136712	198.971
Manes.01G088500.2.v8.1	1323	1124.768	0.000000	0.000
Manes.01G088600.1.v8.1	2561	2362.768	0.109887	1.610
Manes.01G088600.2.v8.1	480	283.772	0.000000	0.000
Manes.01G088700.1.v8.1	3207	3008.768	0.074552	1.390
Manes.01G088800.1.v8.1	6100	5901.768	3.936017	144.000
Manes.01G089000.4.v8.1	2742	2543.768	0.000000	0.000
Manes.01G089000.2.v8.1	2750	2551.768	0.000000	0.000
Manes.01G089000.3.v8.1	2035	1836.768	19.024228	216.613
Manes.01G089000.5.v8.1	819	620.814	11.793584	45.387
Manes.01G089100.1.v8.1	2591	2392.768	0.000000	0.000
Manes.01G089100.2.v8.1	2450	2251.768	0.071640	1.000
Manes.01G089200.1.v8.1	2257	2058.768	0.000000	0.000
Manes.01G089200.2.v8.1	1865	1666.768	0.000000	0.000
Manes.01G089200.5.v8.1	2235	2036.768	0.000000	0.000
Manes.01G089200.7.v8.1	1844	1645.768	0.490093	5.000
Manes.01G089200.8.v8.1	1790	1591.768	0.000000	0.000
Manes.01G089200.9.v8.1	1702	1503.768	0.000000	0.000
Manes.01G089200.10.v8.1	1537	1338.768	0.000000	0.000
Manes.01G089300.1.v8.1	1175	976.768	0.000000	0.000
Manes.01G089400.1.v8.1	639	441.079	0.000000	0.000
Manes.01G089500.1.v8.1	642	444.069	0.000000	0.000
Manes.01G089600.1.v8.1	1781	1582.768	6.115200	60.000
Manes.01G089700.2.v8.1	3549	3350.768	12.998585	270.000
Manes.01G089700.3.v8.1	3545	3346.768	0.000000	0.000
Manes.01G089800.1.v8.1	2016	1817.768	16.683842	188.000
Manes.01G089900.1.v8.1	778	579.839	9.180848	33.000
Manes.01G090001.1.v8.1	4146	3947.768	0.000000	0.000
Manes.01G090001.2.v8.1	4265	4066.768	0.000000	0.000
Manes.01G090100.4.v8.1	4785	4586.768	0.000000	0.000
Manes.01G090100.5.v8.1	4881	4682.768	5.308280	154.092
Manes.01G090100.6.v8.1	5042	4843.768	0.000000	0.000
Manes.01G090200.1.v8.1	2720	2521.768	8.081549	126.335
Manes.01G090200.3.v8.1	2612	2413.768	0.000000	0.000
Manes.01G090200.2.v8.1	1854	1655.768	1.811291	18.591
Manes.01G090300.1.v8.1	2430	2231.768	0.000000	0.000
Manes.01G090300.2.v8.1	1194	995.768	0.324003	2.000
Manes.01G090400.1.v8.1	1487	1288.768	55.491183	443.325
Manes.01G090500.1.v8.1	3542	3343.768	0.000000	0.000
Manes.01G090500.3.v8.1	3087	2888.768	4.969973	89.000
Manes.01G090500.4.v8.1	2673	2474.768	0.000000	0.000
Manes.01G090600.1.v8.1	1540	1341.768	0.000000	0.000
Manes.01G090700.1.v8.1	1907	1708.768	6.513924	69.000
Manes.01G090800.1.v8.1	986	787.775	0.000000	0.000
Manes.01G090900.3.v8.1	1938	1739.768	11.318500	122.068
Manes.01G090900.6.v8.1	1858	1659.768	0.000000	0.000
Manes.01G090900.5.v8.1	1814	1615.768	0.000000	0.000
Manes.01G090900.4.v8.1	1674	1475.768	10.476822	95.845
Manes.01G090900.7.v8.1	1681	1482.768	24.612424	226.230
Manes.01G091100.1.v8.1	1393	1194.768	0.945129	7.000
Manes.01G091200.3.v8.1	1703	1504.768	2.894482	27.000
Manes.01G091300.2.v8.1	1997	1798.768	0.000000	0.000
Manes.01G091400.3.v8.1	2099	1900.768	0.509212	6.000
Manes.01G091400.1.v8.1	2410	2211.768	0.000000	0.000
Manes.01G091500.1.v8.1	1978	1779.768	2.447243	27.000
Manes.01G091600.1.v8.1	2757	2558.768	1.260886	20.000
Manes.01G091700.1.v8.1	2763	2564.768	0.125794	2.000
Manes.01G091800.1.v8.1	594	396.299	0.000000	0.000
Manes.01G092000.1.v8.1	2269	2070.768	5.297295	68.000
Manes.01G092100.3.v8.1	2021	1822.768	0.000000	0.000
Manes.01G092100.4.v8.1	2048	1849.768	8.293174	95.096
Manes.01G092100.5.v8.1	2572	2373.768	0.197363	2.904
Manes.01G092200.1.v8.1	246	73.836	32.771806	15.000
Manes.01G092300.1.v8.1	1260	1061.768	2.582831	17.000
Manes.01G092400.8.v8.1	3094	2895.768	4.066640	73.000
Manes.01G092500.1.v8.1	1671	1472.768	0.000000	0.000
Manes.01G092600.1.v8.1	1350	1151.768	21.190897	151.300
Manes.01G092600.2.v8.1	1750	1551.768	3.503366	33.700
Manes.01G092700.1.v8.1	2304	2105.768	0.000000	0.000
Manes.01G092700.4.v8.1	1819	1620.768	33.939872	341.000
Manes.01G092900.1.v8.1	4737	4538.768	0.359696	10.120
Manes.01G092900.2.v8.1	3980	3781.768	1.829080	42.880
Manes.01G093000.1.v8.1	1978	1779.768	4.441292	49.000
Manes.01G093100.2.v8.1	2114	1915.768	0.000000	0.000
Manes.01G093100.3.v8.1	2000	1801.768	1.522042	17.000
Manes.01G093200.1.v8.1	1806	1607.768	1.505028	15.000
Manes.01G093300.1.v8.1	1846	1647.768	7.746221	79.124
Manes.01G093400.1.v8.1	2294	2095.768	84.266511	1094.767
Manes.01G093475.1.v8.1	1593	1394.768	0.115658	1.000
Manes.01G093550.1.v8.1	2658	2459.768	24.857406	379.030
Manes.01G093625.1.v8.1	522	324.952	0.000000	0.000
Manes.03G095616.1.v8.1	539	341.752	0.000000	0.000
Manes.11G087467.1.v8.1_25	322	135.753	0.000000	0.000
Manes.01G093700.1.v8.1	3069	2870.768	35.901664	638.905
Manes.01G093733.1.v8.1	1802	1603.768	8.179232	81.316
Manes.01G093733.2.v8.1	1733	1534.768	0.259873	2.472
Manes.01G093766.1.v8.1	849	650.798	0.000000	0.000
Manes.01G094100.1.v8.1	1952	1753.768	1.931630	21.000
Manes.01G093800.1.v8.1	1709	1510.768	0.000000	0.000
Manes.01G093901.1.v8.1	3041	2842.768	18.673160	329.066
Manes.01G094000.1.v8.1	846	647.800	1.494125	6.000
Manes.01G094200.1.v8.1	2700	2501.768	19.473166	302.000
Manes.01G094300.3.v8.1	4415	4216.768	6.201459	162.105
Manes.01G094300.4.v8.1	3599	3400.768	3.982167	83.950
Manes.01G094500.1.v8.1	1758	1559.768	2.171881	21.000
Manes.01G094600.1.v8.1	330	142.776	118.634681	105.000
Manes.01G094700.1.v8.1	1840	1641.768	24.957358	254.000
Manes.01G094800.1.v8.1	3582	3383.768	1.477875	31.000
Manes.01G094950.1.v8.1	330	142.776	436.585264	386.409
Manes.01G095100.3.v8.1	3185	2986.768	0.000000	0.000
Manes.01G095300.1.v8.1	1711	1512.768	0.426544	4.000
Manes.01G095400.3.v8.1	1419	1220.768	0.000000	0.000
Manes.01G096400.2.v8.1	1987	1788.768	10.190632	113.000
Manes.01G096300.3.v8.1	5386	5187.768	0.000000	0.000
Manes.01G096300.6.v8.1	5506	5307.768	3.857206	126.914
Manes.01G096300.7.v8.1	4985	4786.768	1.115024	33.086
Manes.01G096200.1.v8.1	1957	1758.768	5.686693	62.000
Manes.01G096100.1.v8.1	689	490.942	85.760452	261.000
Manes.01G096000.1.v8.1	824	625.811	0.515541	2.000
Manes.01G096000.2.v8.1	666	467.993	0.000000	0.000
Manes.01G095900.1.v8.1	2139	1940.768	23.938423	288.000
Manes.01G095800.1.v8.1	3390	3191.768	36.375943	719.729
Manes.01G095700.1.v8.1	1635	1436.768	0.000000	0.000
Manes.01G095700.2.v8.1	1632	1433.768	0.112512	1.000
Manes.01G095700.3.v8.1	1278	1079.768	0.000000	0.000
Manes.01G095700.4.v8.1	1275	1076.768	0.000000	0.000
Manes.01G095600.2.v8.1	1990	1791.768	0.140404	1.559
Manes.01G095600.1.v8.1	2250	2051.768	0.113257	1.441
Manes.01G095500.9.v8.1	6618	6419.768	0.000000	0.000
Manes.01G095500.10.v8.1	6675	6476.768	0.185817	7.460
Manes.01G095500.11.v8.1	5816	5617.768	6.273423	218.470
Manes.01G095500.2.v8.1	6149	5950.768	5.604024	206.727
Manes.01G095500.8.v8.1	6363	6164.768	0.332335	12.700
Manes.01G095500.7.v8.1	6185	5986.768	5.381057	199.702
Manes.01G160600.3.v8.1	1638	1439.768	0.000000	0.000
Manes.01G128050.1.v8.1	1606	1407.768	7.792100	68.000
Manes.01G160600.2.v8.1	1624	1425.768	0.000000	0.000
Manes.01G128050.2.v8.1	904	705.783	0.000000	0.000
Manes.01G160602.1.v8.1	1795	1596.768	10.809824	107.000
Manes.01G097000.1.v8.1	1615	1416.768	0.000000	0.000
Manes.01G097100.1.v8.1	606	408.227	0.000000	0.000
Manes.01G097200.1.v8.1	1468	1269.768	0.254087	2.000
Manes.01G097300.1.v8.1	1359	1160.768	0.000000	0.000
Manes.01G097300.2.v8.1	1216	1017.768	0.950997	6.000
Manes.01G097400.1.v8.1	6651	6452.768	18.732099	749.300
Manes.01G097400.4.v8.1	6606	6407.768	1.653758	65.690
Manes.01G097500.1.v8.1	1592	1393.768	29.167750	252.009
Manes.01G097600.1.v8.1	2188	1989.768	50.521602	623.165
Manes.01G097600.2.v8.1	3403	3204.768	1.702319	33.819
Manes.01G097700.1.v8.1	1476	1277.768	72.295410	572.646
Manes.01G097800.1.v8.1	2400	2201.768	0.439599	6.000
Manes.01G097900.1.v8.1	2046	1847.768	91.580861	1049.000
Manes.01G098000.4.v8.1	2992	2793.768	7.159917	124.000
Manes.01G098000.6.v8.1	2545	2346.768	0.000000	0.000
Manes.01G098000.5.v8.1	2233	2034.768	0.000000	0.000
Manes.01G098100.3.v8.1	1533	1334.768	10.151967	84.000
Manes.01G098200.1.v8.1	2698	2499.768	4.388195	68.000
Manes.01G098300.1.v8.1	3056	2857.768	1.298307	23.000
Manes.03G165350.1.v8.1	520	322.984	0.000000	0.000
Manes.01G098400.1.v8.1	3516	3317.768	4.278715	88.000
Manes.01G098500.1.v8.1	354	164.265	57.480066	58.531
Manes.01G098600.1.v8.1	3777	3578.768	45.075766	1000.000
Manes.01G098700.1.v8.1	519	322.000	15.530408	31.000
Manes.01G098800.2.v8.1	2166	1967.768	20.906820	255.026
Manes.01G098800.4.v8.1	2148	1949.768	16.826044	203.371
Manes.01G099000.7.v8.1	3978	3779.768	0.000000	0.000
Manes.01G099000.8.v8.1	3840	3641.768	0.000000	0.000
Manes.01G099000.5.v8.1	2734	2535.768	8.385633	131.816
Manes.01G099000.10.v8.1	2559	2360.768	0.000000	0.000
Manes.01G099000.9.v8.1	2421	2222.768	0.461255	6.356
Manes.01G099100.9.v8.1	3134	2935.768	0.000000	0.000
Manes.01G099100.6.v8.1	3261	3062.768	2.719719	51.637
Manes.01G099100.4.v8.1	2970	2771.768	0.000000	0.000
Manes.01G099100.3.v8.1	2422	2223.768	78.806518	1086.363
Manes.01G099200.7.v8.1	1820	1621.768	0.757533	7.616
Manes.01G099200.1.v8.1	1927	1728.768	15.081246	161.621
Manes.01G099200.6.v8.1	1822	1623.768	5.256868	52.914
Manes.01G099300.2.v8.1	2655	2456.768	1.641544	25.000
Manes.01G099400.1.v8.1	3985	3786.768	31.992479	751.000
Manes.01G099500.1.v8.1	2209	2010.768	25.672298	320.000
Manes.01G099600.2.v8.1	3265	3066.768	0.000000	0.000
Manes.01G099600.3.v8.1	3161	2962.768	1.197848	22.000
Manes.01G099700.1.v8.1	1822	1623.768	10.431386	105.000
Manes.01G099800.1.v8.1	3045	2846.768	1.416657	25.000
Manes.01G099800.2.v8.1	2821	2622.768	0.000000	0.000
Manes.01G099900.1.v8.1	972	773.777	84.641818	405.998
Manes.01G100000.1.v8.1	1035	836.768	5.590745	29.000
Manes.01G100100.1.v8.1	549	351.647	28.900853	63.000
Manes.01G100300.1.v8.1	2326	2127.768	0.151629	2.000
Manes.01G100400.1.v8.1	3169	2970.768	15.699178	289.114
Manes.01G100400.2.v8.1	3079	2880.768	0.329944	5.892
Manes.01G100500.1.v8.1	3434	3235.768	2.542550	51.000
Manes.01G100600.2.v8.1	651	453.037	0.000000	0.000
Manes.01G100700.3.v8.1	2714	2515.768	0.128244	2.000
Manes.01G100700.7.v8.1	2657	2458.768	0.000000	0.000
Manes.01G100700.9.v8.1	2563	2364.768	0.000000	0.000
Manes.01G100800.1.v8.1	858	659.793	0.977978	4.000
Manes.01G100900.2.v8.1	1612	1413.768	9.744538	85.401
Manes.01G100900.1.v8.1	2391	2192.768	21.525681	292.599
Manes.01G101000.1.v8.1	1209	1010.768	0.159597	1.000
Manes.01G101200.3.v8.1	1363	1164.768	11.164018	80.609
Manes.01G101200.6.v8.1	1226	1027.768	3.266335	20.810
Manes.01G101200.5.v8.1	1131	932.768	0.000000	0.000
Manes.01G101200.7.v8.1	1247	1048.768	10.241079	66.581
Manes.01G101300.1.v8.1	1376	1177.768	1.917542	14.000
Manes.01G101600.1.v8.1	3522	3323.768	1.844291	38.000
Manes.01G101700.2.v8.1	696	497.927	34.665298	107.000
Manes.01G102466.2.v8.1	906	707.783	13.219175	58.000
Manes.01G102000.1.v8.1	1099	900.768	92.409758	516.005
Manes.01G102100.1.v8.1	3175	2976.768	42.708068	788.094
Manes.01G102200.3.v8.1	949	750.780	20.841832	97.000
Manes.01G102300.1.v8.1	911	712.783	43.000461	190.000
Manes.01G102400.1.v8.1	3030	2831.768	23.641068	415.000
Manes.01G102500.1.v8.1	3025	2826.768	5.031395	88.166
Manes.01G102600.1.v8.1	1092	893.768	0.541468	3.000
Manes.01G102700.2.v8.1	1740	1541.768	0.000000	0.000
Manes.01G102700.1.v8.1	2340	2141.768	1.129784	15.000
Manes.01G102800.1.v8.1	3313	3114.768	3.107436	60.000
Manes.01G102900.1.v8.1	1668	1469.768	0.000000	0.000
Manes.01G103000.3.v8.1	2595	2396.768	9.893911	147.000
Manes.01G103000.4.v8.1	2521	2322.768	0.000000	0.000
Manes.01G103100.2.v8.1	1542	1343.768	1.560615	13.000
Manes.01G103200.1.v8.1	1528	1329.768	0.242622	2.000
Manes.01G103300.6.v8.1	2480	2281.768	0.647682	9.161
Manes.01G103300.7.v8.1	2172	1973.768	5.166380	63.213
Manes.01G103300.8.v8.1	2183	1984.768	4.439814	54.626
Manes.01G103400.7.v8.1	1082	883.768	15.733975	86.199
Manes.01G103400.6.v8.1	1074	875.768	1.623889	8.816
Manes.01G103400.5.v8.1	959	760.778	2.965490	13.985
Manes.01G103500.1.v8.1	1705	1506.768	17.590035	164.300
Manes.01G103500.3.v8.1	1775	1576.768	0.961945	9.402
Manes.01G103500.5.v8.1	606	408.227	0.000000	0.000
Manes.01G103500.4.v8.1	714	515.894	13.226231	42.298
Manes.01G103600.1.v8.1	3453	3254.768	6.443176	130.000
Manes.01G103700.1.v8.1	1219	1020.768	0.000000	0.000
Manes.01G103750.1.v8.1	568	370.484	0.435419	1.000
Manes.01G103800.2.v8.1	1580	1381.768	3.502376	30.000
Manes.01G104000.1.v8.1	1378	1179.768	19.155991	140.096
Manes.01G104000.2.v8.1	1157	958.768	46.926539	278.904
Manes.01G104100.7.v8.1	2361	2162.768	0.000000	0.000
Manes.01G104100.1.v8.1	2269	2070.768	0.000000	0.000
Manes.01G104100.5.v8.1	2150	1951.768	0.000000	0.000
Manes.01G104100.6.v8.1	2111	1912.768	0.927699	11.000
Manes.01G104200.1.v8.1	2636	2437.768	10.314937	155.877
Manes.01G104200.2.v8.1	2622	2423.768	1.206184	18.123
Manes.01G104201.1.v8.1	549	351.647	0.458744	1.000
Manes.01G104300.3.v8.1	3903	3704.768	39.710968	912.000
Manes.01G104400.1.v8.1	1871	1672.768	5.304002	55.000
Manes.01G104400.2.v8.1	1841	1642.768	0.000000	0.000
Manes.01G104500.10.v8.1	1516	1317.768	0.000000	0.000
Manes.01G104500.7.v8.1	1519	1320.768	2.611169	21.379
Manes.01G104500.8.v8.1	1435	1236.768	1.254915	9.621
Manes.01G104500.9.v8.1	1432	1233.768	0.000000	0.000
Manes.01G104600.25.v8.1	2920	2721.768	0.000000	0.000
Manes.01G104600.24.v8.1	3081	2882.768	0.000000	0.000
Manes.01G104600.16.v8.1	2791	2592.768	0.000000	0.000
Manes.01G104600.31.v8.1	2706	2507.768	0.000000	0.000
Manes.01G104600.26.v8.1	3248	3049.768	0.606480	11.466
Manes.01G104600.23.v8.1	3409	3210.768	0.000000	0.000
Manes.01G104600.12.v8.1	2210	2011.768	0.000000	0.000
Manes.01G104600.28.v8.1	2257	2058.768	0.000000	0.000
Manes.01G104600.27.v8.1	2876	2677.768	0.000000	0.000
Manes.01G104600.29.v8.1	1901	1702.768	0.000000	0.000
Manes.01G104600.30.v8.1	1986	1787.768	1.873086	20.758
Manes.01G104600.10.v8.1	2663	2464.768	4.304937	65.776
Manes.01G104700.1.v8.1	2342	2143.768	19.790403	263.000
Manes.01G104800.1.v8.1	3919	3720.768	19.430046	448.157
Manes.01G104801.1.v8.1	8141	7942.768	15.267760	751.745
Manes.01G104801.2.v8.1	8138	7939.768	1.342950	66.098
Manes.01G104801.3.v8.1	9657	9458.768	0.000000	0.000
Manes.01G104801.4.v8.1	8065	7866.768	0.000000	0.000
Manes.01G104801.5.v8.1	8095	7896.768	0.000000	0.000
Manes.01G104801.6.v8.1	8019	7820.768	0.000000	0.000
Manes.01G104801.7.v8.1	8092	7893.768	0.000000	0.000
Manes.01G105000.5.v8.1	1383	1184.768	58.127450	426.912
Manes.01G105100.5.v8.1	2552	2353.768	6.791463	99.095
Manes.01G105100.6.v8.1	2457	2258.768	5.652343	79.145
Manes.01G105100.1.v8.1	3859	3660.768	0.297901	6.760
Manes.01G105100.7.v8.1	2528	2329.768	0.000000	0.000
Manes.01G105100.8.v8.1	3234	3035.768	0.000000	0.000
Manes.01G105101.1.v8.1	570	372.464	7.795869	18.000
Manes.01G105300.1.v8.1	2678	2479.768	1.951582	30.000
[truncated: 55,492 more rows]
