# Supplementary material for: Mutations in DNA polymerase δ subunit 1 co-segregate with CMD2-type resistance to Cassava Mosaic Geminiviruses
Source: Nat Commun. 2022 Jul 7;13:3933. doi: 10.1038/s41467-022-31414-0 (PMC9262879; doi:10.1038/s41467-022-31414-0)
Supplement: Supplementary file 10 — Source Data [file 41467_2022_31414_MOESM10_ESM.zip › figure_data/SupFig5_data/RNAseq4/quant/rnaseq4_tme204_2A_sus_quant/quant.sf]

Name	Length	EffectiveLength	TPM	NumReads
Manes.01G000031.1.v8.1	3795	3605.491	37.990674	963.772
Manes.01G000031.2.v8.1	3753	3563.491	2.162808	54.228
Manes.01G000031.3.v8.1	3738	3548.491	0.000000	0.000
Manes.01G000062.1.v8.1	1653	1463.491	0.000000	0.000
Manes.01G000093.1.v8.1	1848	1658.491	0.171389	2.000
Manes.01G000124.1.v8.1	2149	1959.491	8.703726	120.000
Manes.01G000155.1.v8.1	2964	2774.491	16.238399	317.000
Manes.01G000186.1.v8.1	177	29.747	23.889000	5.000
Manes.01G000217.1.v8.1	675	485.593	0.000000	0.000
Manes.01G000248.3.v8.1	1953	1763.491	0.000000	0.000
Manes.01G000248.5.v8.1	570	380.807	14.734520	39.480
Manes.01G000248.4.v8.1	1683	1493.491	1.390002	14.607
Manes.01G000248.1.v8.1	2677	2487.491	3.680355	64.415
Manes.01G000248.2.v8.1	2062	1872.491	16.855060	222.066
Manes.01G000279.1.v8.1	812	622.518	27.953990	122.441
Manes.01G000279.3.v8.1	1818	1628.491	0.000000	0.000
Manes.01G000279.2.v8.1	1112	922.491	3.736457	24.252
Manes.01G000310.1.v8.1	601	411.720	0.000000	0.000
Manes.01G000341.1.v8.1	947	757.499	8.818268	47.000
Manes.01G000341.2.v8.1	1283	1093.491	0.000000	0.000
Manes.01G000372.1.v8.1	3197	3007.491	2.504602	53.000
Manes.01G000403.1.v8.1	861	671.509	25.609487	121.000
Manes.01G000434.1.v8.1	1098	908.491	0.782198	5.000
Manes.17G035396.1.v8.1_29	409	222.237	0.000000	0.000
Manes.01G000465.1.v8.1	1700	1510.491	73.767514	784.000
Manes.01G000496.1.v8.1	534	345.005	0.000000	0.000
Manes.01G000527.1.v8.1	1225	1035.491	2.058790	15.000
Manes.01G000558.1.v8.1	3030	2840.491	0.000000	0.000
Manes.01G000558.2.v8.1	2951	2761.491	0.000000	0.000
Manes.01G000558.4.v8.1	2910	2720.491	0.000000	0.000
Manes.01G000558.5.v8.1	2825	2635.491	0.000000	0.000
Manes.01G000558.3.v8.1	2750	2560.491	0.777091	14.000
Manes.01G000600.1.v8.1	1763	1573.491	0.180648	2.000
Manes.01G000550.1.v8.1	429	241.633	24.703604	42.000
Manes.01G000500.10.v8.1	1573	1383.491	0.927255	9.026
Manes.01G000500.4.v8.1	2074	1884.491	0.000000	0.000
Manes.01G000500.6.v8.1	1987	1797.491	0.000000	0.000
Manes.01G000500.8.v8.1	2111	1921.491	4.525185	61.180
Manes.01G000500.9.v8.1	2024	1834.491	0.000000	0.000
Manes.01G000500.5.v8.1	1718	1528.491	0.000000	0.000
Manes.01G000500.7.v8.1	1755	1565.491	0.409198	4.507
Manes.01G000500.11.v8.1	1591	1401.491	6.215030	61.287
Manes.01G000400.6.v8.1	3083	2893.491	0.000000	0.000
Manes.01G000400.7.v8.1	3020	2830.491	0.514080	10.238
Manes.01G000400.8.v8.1	2619	2429.491	1.916546	32.762
Manes.01G000300.4.v8.1	1769	1579.491	38.257516	425.174
Manes.01G000300.5.v8.1	1857	1667.491	21.325688	250.207
Manes.01G000300.6.v8.1	2074	1884.491	7.113779	94.325
Manes.13G000036.1.v8.1	515	326.166	0.000000	0.000
Manes.18G145866.1.v8.1_2	267	93.075	0.000000	0.000
Manes.01G001900.17.v8.1	3580	3390.491	0.000000	0.000
Manes.01G001900.14.v8.1	3967	3777.491	0.000000	0.000
Manes.01G001900.15.v8.1	3740	3550.491	0.000000	0.000
Manes.01G001900.16.v8.1	3593	3403.491	5.165386	123.697
Manes.01G001900.18.v8.1	4118	3928.491	0.000000	0.000
Manes.01G001900.19.v8.1	3971	3781.491	0.000000	0.000
Manes.01G001900.20.v8.1	3978	3788.491	0.000000	0.000
Manes.01G001900.21.v8.1	3935	3745.491	3.041186	80.146
Manes.01G001900.22.v8.1	4082	3892.491	0.000000	0.000
Manes.01G001900.23.v8.1	3974	3784.491	0.000000	0.000
Manes.01G001900.9.v8.1	3736	3546.491	1.609243	40.156
Manes.01G001951.1.v8.1	1451	1261.491	0.000000	0.000
Manes.01G001800.6.v8.1	5950	5760.491	0.078743	3.192
Manes.01G001800.1.v8.1	2633	2443.491	0.861323	14.808
Manes.01G001700.7.v8.1	2506	2316.491	21.787752	355.121
Manes.01G001700.10.v8.1	4004	3814.491	0.000000	0.000
Manes.01G001700.12.v8.1	3719	3529.491	9.838557	244.330
Manes.01G001700.11.v8.1	3802	3612.491	7.024571	178.550
Manes.01G001600.6.v8.1	5003	4813.491	3.725816	126.187
Manes.01G001600.7.v8.1	3983	3793.491	9.468517	252.728
Manes.01G001600.8.v8.1	4719	4529.491	20.146996	642.085
Manes.01G001400.1.v8.1	2161	1971.491	26.528962	368.000
Manes.01G001200.1.v8.1	1949	1759.491	16.583968	205.309
Manes.01G001200.3.v8.1	1891	1701.491	0.976527	11.691
Manes.01G001150.1.v8.1	1008	818.491	0.694566	4.000
Manes.01G001100.2.v8.1	3116	2926.491	1.439978	29.651
Manes.01G001100.3.v8.1	2961	2771.491	12.427835	242.349
Manes.01G002051.1.v8.1	1774	1584.491	7.189620	80.155
Manes.01G002300.1.v8.1	418	230.937	846.627571	1375.684
Manes.01G002151.2.v8.1	261	88.165	0.000000	0.000
Manes.01G002350.1.v8.1	761	571.534	0.000000	0.000
Manes.01G002400.2.v8.1	2259	2069.491	224.088721	3262.994
Manes.01G002500.1.v8.1	3624	3434.491	29.753206	719.000
Manes.01G002600.1.v8.1	2025	1835.491	1.548620	20.000
Manes.01G002700.1.v8.1	1101	911.491	0.155925	1.000
Manes.01G002800.1.v8.1	1827	1637.491	0.433969	5.000
Manes.01G002901.1.v8.1	3062	2872.491	17.069770	345.000
Manes.01G003000.1.v8.1	405	218.373	0.650832	1.000
Manes.01G003100.1.v8.1	4856	4666.491	3.715666	122.000
Manes.01G003100.3.v8.1	4760	4570.491	0.000000	0.000
Manes.01G003100.4.v8.1	4848	4658.491	0.000000	0.000
Manes.01G003200.1.v8.1	2389	2199.491	89.881889	1391.000
Manes.01G003300.1.v8.1	3526	3336.491	1.064921	25.000
Manes.01G003400.1.v8.1	360	175.581	0.000000	0.000
Manes.01G003500.1.v8.1	4803	4613.491	6.100934	198.043
Manes.01G003500.3.v8.1	5313	5123.491	4.742301	170.957
Manes.01G003500.2.v8.1	4713	4523.491	0.000000	0.000
Manes.01G003700.1.v8.1	2011	1821.491	35.735979	458.000
Manes.01G003800.1.v8.1	2386	2196.491	219.673465	3395.000
Manes.01G003900.1.v8.1	1100	910.491	12.799865	82.000
Manes.01G004000.1.v8.1	3930	3740.491	0.341965	9.000
Manes.01G004100.1.v8.1	1694	1504.491	9.544341	101.034
Manes.01G004100.2.v8.1	1685	1495.491	1.327241	13.966
Manes.01G004200.1.v8.1	663	473.604	1.200362	4.000
Manes.01G050733.1.v8.1_1	246	76.239	0.000000	0.000
Manes.01G004300.1.v8.1	762	572.534	0.000000	0.000
Manes.13G090650.1.v8.1	814	624.518	0.000000	0.000
Manes.01G004400.1.v8.1	927	737.501	0.000000	0.000
Manes.01G004466.1.v8.1	4587	4397.491	1.939160	60.000
Manes.01G004532.1.v8.1	681	491.586	0.000000	0.000
Manes.01G004600.2.v8.1	1047	857.491	6.132525	37.000
Manes.01G004625.1.v8.1	531	342.030	7.803127	18.779
Manes.01G004650.2.v8.1	1581	1391.491	0.408552	4.000
Manes.01G004840.2.v8.1	1487	1297.491	1.995918	18.221
Manes.01G004860.1.v8.1	1680	1490.491	4.672335	49.000
Manes.01G004880.1.v8.1	1025	835.491	14.289094	84.000
Manes.01G004820.1.v8.1	2044	1854.491	4.981451	65.000
Manes.01G005000.1.v8.1	5215	5025.491	7.947510	281.023
Manes.01G005000.2.v8.1	4067	3877.491	6.791682	185.294
Manes.01G005000.3.v8.1	4835	4645.491	0.112675	3.683
Manes.01G005033.1.v8.1	2165	1975.491	2.115236	29.401
Manes.01G005033.2.v8.1	1920	1730.491	0.516059	6.283
Manes.01G005033.3.v8.1	1703	1513.491	1.250359	13.315
Manes.01G005066.1.v8.1	2214	2024.491	76.099303	1084.000
Manes.01G005100.10.v8.1	1736	1546.491	0.316365	3.442
Manes.01G005100.11.v8.1	1754	1564.491	0.000000	0.000
Manes.01G005100.12.v8.1	1684	1494.491	0.000000	0.000
Manes.01G005100.2.v8.1	1591	1401.491	0.260311	2.567
Manes.01G005100.5.v8.1	1497	1307.491	0.000000	0.000
Manes.01G005100.6.v8.1	1986	1796.491	0.394817	4.991
Manes.01G005100.7.v8.1	1666	1476.491	0.000000	0.000
Manes.01G005100.8.v8.1	1704	1514.491	0.000000	0.000
Manes.01G005100.9.v8.1	1774	1584.491	0.000000	0.000
Manes.01G005100.4.v8.1	1522	1332.491	0.000000	0.000
Manes.01G005233.1.v8.1	1363	1173.491	7.872285	65.000
Manes.01G005500.2.v8.1	7293	7103.491	36.453885	1822.000
Manes.01G005504.1.v8.1	472	283.695	0.500974	1.000
Manes.01G005508.1.v8.1	551	361.905	0.000000	0.000
Manes.01G005512.1.v8.1	1317	1127.491	1.764746	14.000
Manes.01G005584.1.v8.1	1094	904.491	7.228044	46.000
Manes.01G005536.2.v8.1	1697	1507.491	5.421793	57.508
Manes.01G005700.1.v8.1	2130	1940.491	5.236140	71.492
Manes.01G008250.10.v8.1	2573	2383.491	1.162808	19.501
Manes.01G008250.11.v8.1	2498	2308.491	0.000000	0.000
Manes.01G008250.12.v8.1	2470	2280.491	0.000000	0.000
Manes.01G008250.13.v8.1	2574	2384.491	0.000000	0.000
Manes.01G008250.9.v8.1	2580	2390.491	0.000000	0.000
Manes.01G008250.7.v8.1	2660	2470.491	5.472695	95.130
Manes.01G008250.8.v8.1	2495	2305.491	0.000000	0.000
Manes.01G010800.3.v8.1	2665	2475.491	7.944110	138.369
Manes.16G067750.1.v8.1_31	394	207.797	0.000000	0.000
Manes.01G006000.1.v8.1	1923	1733.491	0.000000	0.000
Manes.01G006000.6.v8.1	1777	1587.491	0.000000	0.000
Manes.01G006000.2.v8.1	2225	2035.491	1.135512	16.263
Manes.01G006000.4.v8.1	2079	1889.491	9.864250	131.142
Manes.01G006000.5.v8.1	2393	2203.491	0.000000	0.000
Manes.01G006000.7.v8.1	2247	2057.491	1.768030	25.595
Manes.01G006100.1.v8.1	447	259.198	120.082435	219.000
Manes.01G006200.7.v8.1	3538	3348.491	5.858032	138.017
Manes.01G006200.11.v8.1	3524	3334.491	0.000000	0.000
Manes.01G006200.10.v8.1	3531	3341.491	0.000000	0.000
Manes.01G006200.12.v8.1	3385	3195.491	1.948875	43.818
Manes.01G006200.8.v8.1	3398	3208.491	6.430235	145.164
Manes.01G006200.9.v8.1	3395	3205.491	0.000000	0.000
Manes.01G006300.1.v8.1	1079	889.491	36.270328	227.000
Manes.01G006400.1.v8.1	809	619.518	4520.460973	19704.679
Manes.01G006500.1.v8.1	930	740.501	0.191929	1.000
Manes.01G006600.2.v8.1	912	722.503	0.000000	0.000
Manes.01G006800.3.v8.1	1384	1194.491	0.475931	4.000
Manes.01G006900.2.v8.1	961	771.497	0.552655	3.000
Manes.01G007000.2.v8.1	627	437.653	3.247412	10.000
Manes.01G007050.1.v8.1	1278	1088.491	0.000000	0.000
Manes.01G007100.6.v8.1	5717	5527.491	0.735501	28.605
Manes.01G007100.3.v8.1	5994	5804.491	0.000000	0.000
Manes.01G007100.5.v8.1	4889	4699.491	8.111272	268.208
Manes.01G007100.4.v8.1	5421	5231.491	1.989307	73.225
Manes.01G007100.7.v8.1	5817	5627.491	0.958723	37.961
Manes.01G007300.11.v8.1	4631	4441.491	15.876169	496.143
Manes.01G007400.4.v8.1	4441	4251.491	25.769120	770.857
Manes.11G097150.1.v8.1	1531	1341.491	0.000000	0.000
Manes.01G007451.1.v8.1	88	20.357	0.000000	0.000
Manes.01G007500.1.v8.1	3234	3044.491	1.540517	33.000
Manes.01G007500.2.v8.1	3039	2849.491	0.000000	0.000
Manes.01G007500.3.v8.1	3274	3084.491	0.000000	0.000
Manes.01G007600.4.v8.1	3823	3633.491	0.177940	4.549
Manes.01G007600.5.v8.1	3539	3349.491	0.000000	0.000
Manes.01G007600.6.v8.1	3397	3207.491	5.603037	126.451
Manes.01G007700.1.v8.1	5195	5005.491	1.930765	68.000
Manes.01G007700.3.v8.1	4610	4420.491	0.000000	0.000
Manes.01G007800.2.v8.1	2241	2051.491	35.124131	507.000
Manes.01G007900.1.v8.1	3406	3216.491	9.058135	205.000
Manes.01G008000.1.v8.1	4992	4802.491	20.952409	708.000
Manes.01G008100.1.v8.1	2049	1859.491	0.000000	0.000
Manes.01G008200.2.v8.1	1435	1245.491	17.768684	155.714
Manes.01G008300.1.v8.1	1279	1089.491	1.434948	11.000
Manes.01G008400.1.v8.1	826	636.514	2.232848	10.000
Manes.01G008500.1.v8.1	2052	1862.491	9.789289	128.286
Manes.01G008600.1.v8.1	1160	970.491	14.937429	102.000
Manes.01G008701.1.v8.1	383	197.293	0.000000	0.000
Manes.01G008800.1.v8.1	2575	2385.491	77.392455	1299.000
Manes.01G008900.7.v8.1	3383	3193.491	1.327905	29.838
Manes.01G008900.2.v8.1	2337	2147.491	2.229553	33.689
Manes.01G008900.1.v8.1	2370	2180.491	12.494860	191.698
Manes.01G008900.5.v8.1	3112	2922.491	0.000000	0.000
Manes.01G008900.6.v8.1	2639	2449.491	0.000000	0.000
Manes.01G009000.3.v8.1	2078	1888.491	11.208402	148.933
Manes.01G009000.2.v8.1	2037	1847.491	0.772578	10.043
Manes.01G009000.4.v8.1	1787	1597.491	0.000000	0.000
Manes.01G009000.5.v8.1	1781	1591.491	0.000000	0.000
Manes.01G009000.1.v8.1	1741	1551.491	9.895511	108.024
Manes.01G009100.1.v8.1	2369	2179.491	12.715891	195.000
Manes.01G009200.1.v8.1	2763	2573.491	0.000000	0.000
Manes.01G009200.2.v8.1	2751	2561.491	0.063129	1.138
Manes.01G009300.1.v8.1	3337	3147.491	0.264707	5.862
Manes.01G009451.4.v8.1	3456	3266.491	7.303638	167.862
Manes.01G009451.5.v8.1	3074	2884.491	35.081493	712.000
Manes.01G009500.4.v8.1	1258	1068.491	0.000000	0.000
Manes.01G009500.2.v8.1	1386	1196.491	2.019327	17.000
Manes.01G009601.2.v8.1	1384	1194.491	22.726747	191.009
Manes.01G009601.1.v8.1	1858	1668.491	8.433994	99.012
Manes.01G009601.3.v8.1	1187	997.491	4.698882	32.979
Manes.01G009700.1.v8.1	3666	3476.491	20.645126	505.000
Manes.01G009800.1.v8.1	771	581.529	1.466382	6.000
Manes.01G009900.1.v8.1	3908	3718.491	2.340518	61.237
Manes.01G009900.2.v8.1	3903	3713.491	0.565027	14.763
Manes.01G010000.1.v8.1	2188	1998.491	61.359089	862.807
Manes.01G010100.1.v8.1	1411	1221.491	352.733968	3031.589
Manes.01G010150.1.v8.1	527	338.065	10.510119	25.000
Manes.01G010200.1.v8.1	1919	1729.491	6.785268	82.569
Manes.01G010200.2.v8.1	1940	1750.491	0.765695	9.431
Manes.01G010866.1.v8.1	1768	1578.491	12.008889	133.376
Manes.01G013700.1.v8.1	1998	1808.491	9.127365	116.143
Manes.01G012847.1.v8.1	894	704.507	28.038577	138.987
Manes.01G013130.2.v8.1	1017	827.491	0.000000	0.000
Manes.01G010300.4.v8.1	426	238.707	26.529985	44.559
Manes.01G010300.3.v8.1	2162	1972.491	1.184627	16.441
Manes.01G012564.1.v8.1	1712	1522.491	0.000000	0.000
Manes.01G011998.1.v8.1	1569	1379.491	6.234469	60.513
Manes.01G011432.1.v8.1	1441	1251.491	0.581056	5.117
Manes.01G013600.1.v8.1	4435	4245.491	17.407752	520.000
Manes.01G013500.6.v8.1	2722	2532.491	11.942549	212.803
Manes.01G013500.8.v8.1	2680	2490.491	0.000000	0.000
Manes.01G013500.10.v8.1	2433	2243.491	0.000000	0.000
Manes.01G013500.11.v8.1	1839	1649.491	0.000000	0.000
Manes.01G013500.7.v8.1	2019	1829.491	3.899554	50.197
Manes.01G013500.9.v8.1	1992	1802.491	0.000000	0.000
Manes.01G013300.1.v8.1	1854	1664.491	10.673052	124.998
Manes.01G013300.2.v8.1	1868	1678.491	0.338869	4.002
Manes.01G013300.3.v8.1	1825	1635.491	0.000000	0.000
Manes.01G013425.1.v8.1	481	292.555	0.000000	0.000
Manes.01G013100.1.v8.1	866	676.509	27.941226	133.000
Manes.01G013225.2.v8.1	2221	2031.491	0.629644	9.000
Manes.01G013225.1.v8.1	2335	2145.491	0.000000	0.000
Manes.01G012900.1.v8.1	2704	2514.491	10.269055	181.683
Manes.01G012900.2.v8.1	2378	2188.491	5.410760	83.317
Manes.01G012800.1.v8.1	2212	2022.491	22.400847	318.775
Manes.01G012800.2.v8.1	2212	2022.491	1.421269	20.225
Manes.01G012700.1.v8.1	2720	2530.491	29.423328	523.877
Manes.01G012700.2.v8.1	2326	2136.491	0.806448	12.123
Manes.S095210.1.v8.1	375	189.710	0.000000	0.000
Manes.01G012600.1.v8.1	2697	2507.491	27.489675	485.000
Manes.01G012500.1.v8.1	1757	1567.491	134.191155	1480.000
Manes.01G012400.1.v8.1	1713	1523.491	88.810494	952.000
Manes.01G012300.1.v8.1	357	172.779	52.644985	64.000
Manes.01G012425.1.v8.1	273	98.032	2.899529	2.000
Manes.01G012200.6.v8.1	1289	1099.491	2.456004	19.000
Manes.01G012100.1.v8.1	2215	2025.491	26.523371	378.000
Manes.01G012100.2.v8.1	2182	1992.491	0.000000	0.000
Manes.01G012100.3.v8.1	2089	1899.491	0.000000	0.000
Manes.01G012000.1.v8.1	2143	1953.491	77.668065	1067.546
Manes.01G011800.1.v8.1	1262	1072.491	30.802353	232.440
Manes.01G011800.2.v8.1	995	805.491	1.863295	10.560
Manes.01G011700.3.v8.1	4614	4424.491	0.000000	0.000
Manes.01G011700.5.v8.1	5074	4884.491	0.000000	0.000
Manes.01G011700.8.v8.1	4013	3823.491	0.074343	2.000
Manes.01G011700.6.v8.1	4476	4286.491	0.000000	0.000
Manes.01G011700.7.v8.1	4284	4094.491	0.000000	0.000
Manes.01G011600.4.v8.1	887	697.507	4.474594	21.960
Manes.01G011600.3.v8.1	297	118.483	27.637097	23.040
Manes.01G011600.1.v8.1	273	98.032	0.000000	0.000
Manes.01G011500.2.v8.1	1360	1170.491	29049.638063	239244.297
Manes.01G011400.1.v8.1	516	327.159	33.413140	76.915
Manes.01G011400.2.v8.1	513	324.182	104.817070	239.085
Manes.01G011300.1.v8.1	2594	2404.491	1.418585	24.000
Manes.01G011300.2.v8.1	2591	2401.491	0.000000	0.000
Manes.01G011300.3.v8.1	2591	2401.491	0.000000	0.000
Manes.01G011300.4.v8.1	2588	2398.491	0.000000	0.000
Manes.01G011300.5.v8.1	2588	2398.491	0.000000	0.000
Manes.01G011300.6.v8.1	2585	2395.491	0.000000	0.000
Manes.01G011200.1.v8.1	1726	1536.491	0.000000	0.000
Manes.01G011100.3.v8.1	1778	1588.491	16.450810	183.867
Manes.01G011100.4.v8.1	1696	1506.491	0.439801	4.662
Manes.01G011100.5.v8.1	1713	1523.491	1.070086	11.471
Manes.01G011100.10.v8.1	1819	1629.491	0.000000	0.000
Manes.01G011100.11.v8.1	1901	1711.491	0.000000	0.000
Manes.01G011100.9.v8.1	1836	1646.491	0.000000	0.000
Manes.01G011000.6.v8.1	3997	3807.491	11.192926	299.858
Manes.01G011000.1.v8.1	3240	3050.491	11.381795	244.294
Manes.01G011000.4.v8.1	3204	3014.491	36.578839	775.848
Manes.01G010900.1.v8.1	1032	842.491	0.000000	0.000
Manes.01G011042.1.v8.1	1479	1289.491	1.102171	10.000
Manes.01G011042.3.v8.1	1413	1223.491	0.000000	0.000
Manes.01G011113.1.v8.1	1514	1324.491	1.287655	12.000
Manes.01G011184.6.v8.1	1611	1421.491	0.000000	0.000
Manes.01G011184.7.v8.1	2056	1866.491	0.000000	0.000
Manes.01G011184.2.v8.1	1824	1634.491	0.000000	0.000
Manes.01G011184.8.v8.1	1894	1704.491	2.251315	27.000
Manes.01G014000.12.v8.1	1704	1514.491	0.587394	6.259
Manes.01G014000.10.v8.1	2028	1838.491	0.000000	0.000
Manes.01G014000.11.v8.1	2941	2751.491	0.000000	0.000
Manes.01G014000.2.v8.1	3042	2852.491	0.000000	0.000
Manes.01G014000.9.v8.1	2807	2617.491	0.148811	2.741
Manes.01G014500.1.v8.1	1933	1743.491	8.640789	106.000
Manes.01G014500.2.v8.1	2018	1828.491	0.000000	0.000
Manes.01G014900.5.v8.1	1871	1681.491	0.000000	0.000
Manes.01G014900.7.v8.1	4246	4056.491	1.078072	30.770
Manes.01G014900.8.v8.1	4135	3945.491	0.000000	0.000
Manes.01G014900.6.v8.1	1847	1657.491	1.299286	15.153
Manes.01G014900.3.v8.1	1965	1775.491	5.080629	63.470
Manes.01G014900.4.v8.1	1942	1752.491	14.403620	177.607
Manes.01G015000.1.v8.1	327	145.157	0.979106	1.000
Manes.01G015200.1.v8.1	731	541.548	2.624400	10.000
Manes.01G015500.1.v8.1	1040	850.491	0.501324	3.000
Manes.01G015700.1.v8.1	1016	826.491	8.235292	47.891
Manes.01G015800.1.v8.1	4017	3827.491	15.730114	423.622
Manes.01G015800.2.v8.1	3833	3643.491	0.349304	8.955
Manes.01G015800.3.v8.1	4297	4107.491	2.090705	60.423
Manes.01G016000.5.v8.1	4511	4321.491	0.889925	27.060
Manes.01G016000.7.v8.1	1902	1712.491	1.129088	13.605
Manes.01G016000.3.v8.1	2273	2083.491	6.569467	96.306
Manes.01G016000.4.v8.1	2142	1952.491	0.000000	0.000
Manes.01G016000.6.v8.1	3317	3127.491	1.228315	27.030
Manes.01G016100.1.v8.1	860	670.509	0.847857	4.000
Manes.01G016300.4.v8.1	3154	2964.491	8.982228	187.356
Manes.01G016300.2.v8.1	4010	3820.491	5.306430	142.644
Manes.01G016600.1.v8.1	2990	2800.491	142.615784	2810.182
Manes.01G016600.2.v8.1	5196	5006.491	2.634676	92.810
Manes.01G016800.1.v8.1	1182	992.491	7.159960	50.000
Manes.01G016900.1.v8.1	2108	1918.491	16.742331	226.000
Manes.01G017000.1.v8.1	894	704.507	195.683318	970.000
Manes.01G017101.1.v8.1	3059	2869.491	0.396235	8.000
Manes.01G017151.1.v8.1	1911	1721.491	0.330235	4.000
Manes.01G017200.1.v8.1	3691	3501.491	3.734239	92.000
Manes.01G017300.1.v8.1	2029	1839.491	25.805724	334.000
Manes.01G017400.1.v8.1	408	221.271	0.000000	0.000
Manes.01G017500.1.v8.1	1206	1016.491	20.693091	148.000
Manes.01G017600.1.v8.1	3741	3551.491	0.966697	24.156
Manes.01G017800.1.v8.1	1637	1447.491	17.477180	178.000
Manes.01G017900.1.v8.1	1537	1347.491	0.000000	0.000
Manes.01G018000.1.v8.1	1683	1493.491	0.000000	0.000
Manes.15G159901.1.v8.1	1412	1222.491	0.000000	0.000
Manes.01G018300.4.v8.1	2835	2645.491	0.000000	0.000
Manes.01G018300.2.v8.1	2979	2789.491	6.521572	128.000
Manes.01G018400.2.v8.1	2576	2386.491	0.357321	6.000
Manes.01G018400.3.v8.1	2559	2369.491	0.000000	0.000
Manes.01G018400.5.v8.1	2375	2185.491	0.000000	0.000
Manes.01G018400.4.v8.1	1916	1726.491	0.000000	0.000
Manes.01G018800.1.v8.1	1441	1251.491	39.293036	346.000
Manes.01G013800.1.v8.1	1269	1079.491	0.526633	4.000
Manes.01G014100.1.v8.1	1570	1380.491	0.885880	8.605
Manes.01G014200.1.v8.1	1709	1519.491	0.000000	0.000
Manes.01G014300.1.v8.1	1254	1064.491	0.000000	0.000
Manes.01G014400.1.v8.1	1781	1591.491	0.000000	0.000
Manes.01G014600.2.v8.1	3284	3094.491	0.000000	0.000
Manes.01G014700.3.v8.1	3634	3444.491	0.000000	0.000
Manes.01G014700.2.v8.1	3520	3330.491	0.000000	0.000
Manes.01G014700.4.v8.1	3287	3097.491	0.458836	10.000
Manes.01G014800.1.v8.1	719	529.558	33.816163	126.000
Manes.01G015100.3.v8.1	1410	1220.491	2.678308	23.000
Manes.01G015300.1.v8.1	3045	2855.491	15.013271	301.640
Manes.01G015400.2.v8.1	4364	4174.491	0.153170	4.499
Manes.01G015400.1.v8.1	4362	4172.491	1.732438	50.861
Manes.01G015600.1.v8.1	575	385.788	0.000000	0.000
Manes.01G015700.1.v8.1_1	734	544.546	4.987471	19.109
Manes.01G017700.1.v8.1	3070	2880.491	5.129436	103.961
Manes.01G018100.1.v8.1	1738	1548.491	0.000000	0.000
Manes.01G018200.1.v8.1	1985	1795.491	0.158312	2.000
Manes.01G018500.1.v8.1	2070	1880.491	6.661377	88.139
Manes.01G018500.2.v8.1	1946	1756.491	0.000000	0.000
Manes.01G018500.3.v8.1	1900	1710.491	10.623916	127.861
Manes.01G018600.1.v8.1	1732	1542.491	94.811271	1029.000
Manes.01G018700.1.v8.1	1247	1057.491	44.888696	334.000
Manes.01G018700.2.v8.1	1118	928.491	0.000000	0.000
Manes.01G018900.1.v8.1	1929	1739.491	0.000000	0.000
Manes.01G018900.2.v8.1	2030	1840.491	0.000000	0.000
Manes.01G018900.3.v8.1	1943	1753.491	0.000000	0.000
Manes.01G019000.2.v8.1	1770	1580.491	0.629467	7.000
Manes.01G019100.1.v8.1	1420	1230.491	0.000000	0.000
Manes.01G019200.1.v8.1	1664	1474.491	0.000000	0.000
Manes.01G019300.1.v8.1	1600	1410.491	0.000000	0.000
Manes.01G019400.1.v8.1	1450	1260.491	0.000000	0.000
Manes.01G019500.1.v8.1	864	674.509	0.210707	1.000
Manes.01G019600.13.v8.1	3196	3006.491	0.794659	16.810
Manes.01G019600.9.v8.1	3899	3709.491	2.364209	61.707
Manes.01G019600.10.v8.1	2718	2528.491	5.133239	91.324
Manes.01G019600.12.v8.1	3066	2876.491	17.845476	361.180
Manes.01G019600.4.v8.1	2886	2696.491	34.468514	653.965
Manes.01G019600.1.v8.1	2722	2532.491	15.624773	278.416
Manes.01G019600.11.v8.1	3189	2999.491	23.293231	491.598
Manes.01G019700.1.v8.1	3935	3745.491	0.000000	0.000
Manes.01G019801.1.v8.1	400	213.556	0.000000	0.000
Manes.01G019900.1.v8.1	1707	1517.491	0.749257	8.000
Manes.01G020000.1.v8.1	2064	1874.491	45.368497	598.371
Manes.05G133326.1.v8.1_38	404	217.407	0.000000	0.000
Manes.05G133326.1.v8.1_37	396	209.715	0.000000	0.000
Manes.05G133326.1.v8.1_36	388	202.056	0.000000	0.000
Manes.05G133326.1.v8.1_41	417	229.966	0.000000	0.000
Manes.01G020100.1.v8.1	2835	2645.491	4.149500	77.239
Manes.01G020100.4.v8.1	2840	2650.491	2.937021	54.773
Manes.01G020100.2.v8.1	2915	2725.491	1.146609	21.988
Manes.01G020100.6.v8.1	2920	2730.491	0.000000	0.000
Manes.01G020200.1.v8.1	192	38.395	55.524468	15.000
Manes.01G020300.2.v8.1	1272	1082.491	0.000000	0.000
Manes.01G020350.1.v8.1	144	14.754	19.265326	2.000
Manes.01G020400.2.v8.1	3917	3727.491	15.740648	412.831
Manes.01G020400.3.v8.1	3711	3521.491	0.000000	0.000
Manes.01G020500.3.v8.1	3573	3383.491	8.391515	199.774
Manes.01G020500.4.v8.1	3375	3185.491	0.000000	0.000
Manes.01G020500.5.v8.1	1068	878.491	18.183590	112.396
Manes.01G020600.1.v8.1	3372	3182.491	9.512172	213.000
Manes.01G020700.4.v8.1	2386	2196.491	0.000000	0.000
Manes.01G020700.5.v8.1	2225	2035.491	0.488760	7.000
Manes.01G020700.6.v8.1	2378	2188.491	0.000000	0.000
Manes.01G020800.1.v8.1	3011	2821.491	11.510928	228.519
Manes.01G020800.2.v8.1	3062	2872.491	0.765998	15.482
Manes.01G021100.1.v8.1	744	554.544	0.000000	0.000
Manes.01G021200.1.v8.1	2950	2760.491	11.006493	213.780
Manes.01G021200.2.v8.1	3102	2912.491	1.718645	35.220
Manes.01G021300.1.v8.1	762	572.534	3.227076	13.000
Manes.01G021400.1.v8.1	747	557.542	41.295663	162.000
Manes.01G021500.1.v8.1	1186	996.491	26.335327	184.648
Manes.01G021500.2.v8.1	1358	1168.491	4.178230	34.352
Manes.01G021600.1.v8.1	1167	977.491	5.815866	40.000
Manes.01G021700.1.v8.1	1805	1615.491	8.269715	94.000
Manes.01G021800.1.v8.1	3170	2980.491	6.914288	145.000
Manes.01G021800.2.v8.1	2976	2786.491	0.000000	0.000
Manes.01G021900.1.v8.1	3627	3437.491	0.702869	17.000
Manes.01G022000.1.v8.1	1595	1405.491	3.235856	32.000
Manes.01G022100.1.v8.1	1439	1249.491	37.081021	326.000
Manes.01G022150.1.v8.1	840	650.512	0.000000	0.000
Manes.01G022300.6.v8.1	4807	4617.491	19.080124	619.898
Manes.01G022300.3.v8.1	4918	4728.491	0.995781	33.130
Manes.01G022300.4.v8.1	4356	4166.491	25.855342	757.973
Manes.01G022300.5.v8.1	4761	4571.491	0.000000	0.000
Manes.01G022400.1.v8.1	1483	1293.491	1.098762	10.000
Manes.01G022500.1.v8.1	1061	871.491	0.000000	0.000
Manes.01G022600.4.v8.1	2395	2205.491	27.451846	426.000
Manes.01G022600.5.v8.1	2263	2073.491	0.000000	0.000
Manes.01G022750.1.v8.1	2627	2437.491	19.008237	326.000
Manes.01G022900.1.v8.1	1384	1194.491	40.573148	341.000
Manes.01G023000.1.v8.1	1238	1048.491	0.000000	0.000
Manes.01G023100.1.v8.1	1032	842.491	0.000000	0.000
Manes.01G023200.1.v8.1	2457	2267.491	5.416673	86.419
Manes.01G023300.1.v8.1	1892	1702.491	4.890313	58.581
Manes.01G023400.1.v8.1	1879	1689.491	0.925346	11.000
Manes.01G023500.1.v8.1	1381	1191.491	0.596412	5.000
Manes.01G023600.1.v8.1	1475	1285.491	0.442240	4.000
Manes.01G023700.1.v8.1	763	573.534	31.471110	127.000
Manes.01G023900.1.v8.1	2015	1825.491	27.101588	348.103
Manes.01G023900.2.v8.1	2347	2157.491	10.994310	166.897
Manes.01G024000.1.v8.1	1715	1525.491	8.384943	90.000
Manes.01G024100.1.v8.1	2114	1924.491	2.510905	34.000
Manes.01G024200.1.v8.1	1245	1055.491	0.134652	1.000
Manes.01G024300.1.v8.1	3456	3266.491	31.849079	732.000
Manes.01G024400.1.v8.1	1502	1312.491	22.779557	210.365
Manes.01G024400.2.v8.1	1496	1306.491	1.809557	16.635
Manes.01G024500.1.v8.1	1126	936.491	0.151762	1.000
Manes.01G024600.1.v8.1	3878	3688.491	1.348611	35.000
Manes.01G024600.3.v8.1	3926	3736.491	0.000000	0.000
Manes.01G024600.2.v8.1	3178	2988.491	0.000000	0.000
Manes.01G024700.1.v8.1	2268	2078.491	4.786490	70.000
Manes.01G024800.1.v8.1	333	150.603	0.000000	0.000
Manes.01G024932.1.v8.1	231	64.828	0.000000	0.000
Manes.01G025000.6.v8.1	3651	3461.491	3.675136	89.510
Manes.01G025000.3.v8.1	2768	2578.491	13.476079	244.490
Manes.01G025000.8.v8.1	2779	2589.491	0.000000	0.000
Manes.01G025000.7.v8.1	3148	2958.491	0.000000	0.000
Manes.01G025100.1.v8.1	2604	2414.491	0.317823	5.399
Manes.01G025100.2.v8.1	2601	2411.491	3.276886	55.601
Manes.01G025200.1.v8.1	1753	1563.491	3.090657	34.000
Manes.01G025300.1.v8.1	1863	1673.491	2.293019	27.000
Manes.01G025400.2.v8.1	1540	1350.491	0.000000	0.000
Manes.01G025400.1.v8.1	1675	1485.491	23.057608	241.000
Manes.01G025500.1.v8.1	1413	1223.491	0.929301	8.000
Manes.01G025500.2.v8.1	1416	1226.491	0.000000	0.000
Manes.01G025600.2.v8.1	1201	1011.491	0.000000	0.000
Manes.01G025600.3.v8.1	850	660.511	0.000000	0.000
Manes.01G025700.1.v8.1	1705	1515.491	0.000000	0.000
Manes.01G025900.1.v8.1	2951	2761.491	3.602647	70.000
Manes.01G026000.5.v8.1	4566	4376.491	1.104130	34.000
Manes.01G026000.6.v8.1	3715	3525.491	0.000000	0.000
Manes.01G026100.2.v8.1	1158	958.491	0.444836	3.000
Manes.06G158050.1.v8.1	1555	1365.491	0.208165	2.000
Manes.01G026200.2.v8.1	4505	4315.491	0.000000	0.000
Manes.01G026200.3.v8.1	4328	4138.491	0.000000	0.000
Manes.01G026200.5.v8.1	4511	4321.491	0.000000	0.000
Manes.01G026200.6.v8.1	5015	4825.491	0.000000	0.000
Manes.01G026200.8.v8.1	5041	4851.491	0.000000	0.000
Manes.01G026200.4.v8.1	4354	4164.491	0.000000	0.000
Manes.01G026200.7.v8.1	3733	3543.491	0.000000	0.000
Manes.01G026200.9.v8.1	3727	3537.491	0.200882	5.000
Manes.01G026300.1.v8.1	1396	1206.491	38.167010	324.000
Manes.01G026400.1.v8.1	1336	1146.491	0.000000	0.000
Manes.01G026500.2.v8.1	998	808.491	13.711548	78.000
Manes.01G026600.1.v8.1	1172	982.491	13.163762	91.000
Manes.01G026700.1.v8.1	2738	2548.491	3.921590	70.320
Manes.01G026800.2.v8.1	2697	2507.491	8.308095	146.580
Manes.01G026800.1.v8.1	2193	2003.491	27.247379	384.101
Manes.01G026850.1.v8.1	1337	1147.491	2.353269	19.000
Manes.01G026900.1.v8.1	1224	1034.491	40.335881	293.597
Manes.01G027000.1.v8.1	3206	3016.491	3.910599	83.000
Manes.01G027000.2.v8.1	3299	3109.491	0.000000	0.000
Manes.01G027100.1.v8.1	2064	1874.491	28.053407	370.000
Manes.01G027100.3.v8.1	2088	1898.491	0.000000	0.000
Manes.01G027200.1.v8.1	1852	1662.491	0.512931	6.000
Manes.01G027300.2.v8.1	2028	1838.491	0.000000	0.000
Manes.01G027350.1.v8.1	473	284.678	0.499245	1.000
Manes.01G027400.5.v8.1	2049	1859.491	2.186012	28.601
Manes.01G027400.11.v8.1	2162	1972.491	10.952790	152.010
Manes.01G027400.12.v8.1	2020	1830.491	9.017803	116.145
Manes.01G027400.8.v8.1	2080	1890.491	3.494583	46.484
Manes.01G027400.7.v8.1	2178	1988.491	1.509841	21.125
Manes.01G027400.14.v8.1	1904	1714.491	0.000000	0.000
Manes.01G027400.13.v8.1	2132	1942.491	0.000000	0.000
Manes.01G027400.15.v8.1	1825	1635.491	4.921604	56.635
Manes.01G027400.6.v8.1	1966	1776.491	0.000000	0.000
Manes.01G027500.1.v8.1	2010	1820.491	3.435037	44.000
Manes.01G027600.1.v8.1	2880	2690.491	4.120314	78.000
Manes.01G027700.2.v8.1	3193	3003.491	5.205154	110.000
Manes.01G027700.3.v8.1	2045	1855.491	0.000000	0.000
Manes.01G027700.6.v8.1	2071	1881.491	0.000000	0.000
Manes.01G027800.1.v8.1	1979	1789.491	5.297636	66.703
Manes.01G027800.2.v8.1	1948	1758.491	12.874640	159.297
Manes.01G027900.2.v8.1	1823	1633.491	11.484826	132.000
Manes.01G028000.1.v8.1	2069	1879.491	34.926654	461.881
Manes.01G028100.1.v8.1	1742	1552.491	11.087939	121.119
Manes.01G028200.1.v8.1	2029	1839.491	0.000000	0.000
Manes.01G028200.18.v8.1	2980	2790.491	1.489283	29.241
Manes.01G028200.19.v8.1	2155	1965.491	0.000000	0.000
Manes.01G028200.2.v8.1	2008	1818.491	11.539098	147.644
Manes.01G028200.20.v8.1	1997	1807.491	6.005260	76.373
Manes.01G028200.3.v8.1	2018	1828.491	2.039784	26.243
Manes.01G028200.9.v8.1	2166	1976.491	2.614931	36.365
Manes.01G028200.17.v8.1	2802	2612.491	8.127514	149.398
Manes.01G028300.1.v8.1	2619	2429.491	47.299991	808.554
Manes.01G028400.4.v8.1	2126	1936.491	12.878035	175.468
Manes.01G028400.3.v8.1	3061	2871.491	12.004081	242.532
Manes.01G028500.1.v8.1	1125	935.491	5.925052	39.000
Manes.01G028600.1.v8.1	1462	1272.491	0.000000	0.000
Manes.01G028600.3.v8.1	1365	1175.491	0.483624	4.000
Manes.01G028700.4.v8.1	3217	3027.491	14.646673	312.000
Manes.01G028800.1.v8.1	1895	1705.491	0.270211	3.243
Manes.01G028800.6.v8.1	1452	1262.491	29.686775	263.708
Manes.01G028800.10.v8.1	1629	1439.491	2.784245	28.200
Manes.01G028800.2.v8.1	1416	1226.491	16.011966	138.179
Manes.01G028800.3.v8.1	1545	1355.491	0.000000	0.000
Manes.01G028800.4.v8.1	1518	1328.491	6.831715	63.859
Manes.01G028800.5.v8.1	1515	1325.491	1.248955	11.648
Manes.01G028800.8.v8.1	1299	1109.491	0.661378	5.163
Manes.01G028800.9.v8.1	1632	1442.491	0.000000	0.000
Manes.01G028900.1.v8.1	3021	2831.491	24.645269	491.000
Manes.01G029001.1.v8.1	717	527.560	1.077594	4.000
Manes.01G029100.1.v8.1	2835	2645.491	26.807821	499.000
Manes.01G029200.1.v8.1	2843	2653.491	0.000000	0.000
Manes.01G029300.4.v8.1	3567	3377.491	3.135109	74.504
Manes.01G029300.3.v8.1	1742	1552.491	8.114403	88.638
Manes.01G029400.2.v8.1	2902	2712.491	30.338370	579.020
Manes.01G029500.1.v8.1	1167	977.491	8.142213	56.000
Manes.01G029600.1.v8.1	1578	1388.491	0.000000	0.000
Manes.01G029700.1.v8.1	1608	1418.491	0.801550	8.000
Manes.01G029800.1.v8.1	1761	1571.491	9.496086	105.000
Manes.01G029900.1.v8.1	2131	1941.491	2.138913	29.219
Manes.01G029900.2.v8.1	2137	1947.491	0.000000	0.000
Manes.01G029900.3.v8.1	2123	1933.491	0.000000	0.000
Manes.01G029900.4.v8.1	2117	1927.491	0.210724	2.858
Manes.01G029900.5.v8.1	2131	1941.491	0.000000	0.000
Manes.01G029900.6.v8.1	2125	1935.491	0.000000	0.000
Manes.01G029900.7.v8.1	1674	1484.491	0.000000	0.000
Manes.01G029900.8.v8.1	1668	1478.491	4.223236	43.934
Manes.01G029950.1.v8.1	759	569.535	0.000000	0.000
Manes.12G086500.1.v8.1	1055	865.491	0.000000	0.000
Manes.01G030000.1.v8.1	418	230.937	0.000000	0.000
Manes.01G030100.1.v8.1	953	763.498	848.127790	4556.188
Manes.01G030200.10.v8.1	3447	3257.491	0.000000	0.000
Manes.01G030200.11.v8.1	2761	2571.491	0.000000	0.000
Manes.01G030200.12.v8.1	3347	3157.491	16.674360	370.445
Manes.01G030200.13.v8.1	3233	3043.491	0.000000	0.000
Manes.01G030200.14.v8.1	3249	3059.491	1.331036	28.653
Manes.01G030200.15.v8.1	2936	2746.491	0.000000	0.000
Manes.01G030200.16.v8.1	2683	2493.491	0.000000	0.000
Manes.01G030200.17.v8.1	3269	3079.491	0.000000	0.000
Manes.01G030200.18.v8.1	2810	2620.491	0.000000	0.000
Manes.01G030200.19.v8.1	3282	3092.491	0.000000	0.000
Manes.01G030200.20.v8.1	2985	2795.491	0.000000	0.000
Manes.01G030200.21.v8.1	3298	3108.491	0.000000	0.000
Manes.01G030200.22.v8.1	3396	3206.491	3.142631	70.902
Manes.01G030200.23.v8.1	3496	3306.491	0.000000	0.000
Manes.01G030200.24.v8.1	3318	3128.491	0.000000	0.000
Manes.01G030200.25.v8.1	2732	2542.491	0.000000	0.000
Manes.01G030400.10.v8.1	2136	1946.491	17.384235	238.090
Manes.01G030400.11.v8.1	2128	1938.491	6.595513	89.959
Manes.01G030400.12.v8.1	2066	1876.491	0.000000	0.000
Manes.01G030400.5.v8.1	2074	1884.491	12.076370	160.127
Manes.01G030400.7.v8.1	2028	1838.491	0.000000	0.000
Manes.01G030400.8.v8.1	2090	1900.491	1.333617	17.833
Manes.01G030500.1.v8.1	2907	2717.491	0.941394	18.000
Manes.01G030600.1.v8.1	2133	1943.491	1.535692	21.000
Manes.01G030700.1.v8.1	4144	3954.491	7.152037	199.000
Manes.01G030800.1.v8.1	1244	1054.491	0.000000	0.000
Manes.01G030900.3.v8.1	2160	1970.491	2.452289	34.000
Manes.01G031200.4.v8.1	1451	1261.491	0.606080	5.380
Manes.01G031200.1.v8.1	1492	1302.491	13.707328	125.620
Manes.01G031200.3.v8.1	1509	1319.491	0.000000	0.000
Manes.01G031300.1.v8.1	1769	1579.491	0.000000	0.000
Manes.01G031300.3.v8.1	1679	1489.491	0.216366	2.268
Manes.01G031400.1.v8.1	1628	1438.491	15.979280	161.732
Manes.01G031600.1.v8.1	3306	3116.491	5.331703	116.913
Manes.01G031700.6.v8.1	2629	2439.491	0.000000	0.000
Manes.01G031700.7.v8.1	2620	2430.491	0.531339	9.087
Manes.01G031700.5.v8.1	2682	2492.491	0.000000	0.000
Manes.01G031700.9.v8.1	2673	2483.491	0.000000	0.000
Manes.01G031800.5.v8.1	3067	2877.491	6.529548	132.200
Manes.01G031800.3.v8.1	3149	2959.491	27.322270	568.940
Manes.01G031800.6.v8.1	2971	2781.491	0.000000	0.000
Manes.01G031800.9.v8.1	3067	2877.491	1.965105	39.786
Manes.01G031800.8.v8.1	2791	2601.491	7.106087	130.073
Manes.01G031900.2.v8.1	1994	1804.491	12.129230	154.000
Manes.01G032000.2.v8.1	2984	2794.491	0.000000	0.000
Manes.01G032000.3.v8.1	2244	2054.491	5.810885	84.000
Manes.01G032100.1.v8.1	1122	932.491	6.255605	41.044
Manes.01G032100.6.v8.1	456	268.007	8.461598	15.956
Manes.01G032300.1.v8.1	3712	3522.491	2.380507	59.000
Manes.01G032300.2.v8.1	3706	3516.491	0.000000	0.000
Manes.01G032400.18.v8.1	4796	4606.491	0.151246	4.902
Manes.01G032400.25.v8.1	2986	2796.491	0.000000	0.000
Manes.01G032400.28.v8.1	2716	2526.491	0.000000	0.000
Manes.01G032400.31.v8.1	2933	2743.491	0.000000	0.000
Manes.01G032400.33.v8.1	2922	2732.491	0.000000	0.000
Manes.01G032400.36.v8.1	2663	2473.491	0.000000	0.000
Manes.01G032400.10.v8.1	5255	5065.491	0.000000	0.000
Manes.01G032400.13.v8.1	5097	4907.491	0.000000	0.000
Manes.01G032400.15.v8.1	5896	5706.491	0.916060	36.781
Manes.01G032400.26.v8.1	4556	4366.491	0.000000	0.000
Manes.01G032400.29.v8.1	4286	4096.491	0.000000	0.000
Manes.01G032400.34.v8.1	4492	4302.491	0.000000	0.000
Manes.01G032400.16.v8.1	4502	4312.491	0.000000	0.000
Manes.01G032400.27.v8.1	3285	3095.491	0.235257	5.124
Manes.01G032400.30.v8.1	3015	2825.491	0.000000	0.000
Manes.01G032400.32.v8.1	3232	3042.491	0.000000	0.000
Manes.01G032400.35.v8.1	3221	3031.491	0.000000	0.000
Manes.01G032400.37.v8.1	2962	2772.491	0.000000	0.000
Manes.01G032400.2.v8.1	2785	2595.491	4.545694	83.014
Manes.01G032400.4.v8.1	2991	2801.491	0.000000	0.000
Manes.01G032400.3.v8.1	2999	2809.491	1.627829	32.179
Manes.01G032500.1.v8.1	2020	1830.491	34.550923	445.000
Manes.01G032600.1.v8.1	5166	4976.491	3.976921	139.252
Manes.01G032701.1.v8.1	1161	971.491	0.000000	0.000
Manes.01G049585.1.v8.1	598	408.729	0.000000	0.000
Manes.01G032800.1.v8.1	5207	5017.491	11.748015	414.748
Manes.01G032800.2.v8.1	5041	4851.491	0.000000	0.000
Manes.01G032900.1.v8.1	1647	1457.491	0.000000	0.000
Manes.01G032900.2.v8.1	1641	1451.491	0.000000	0.000
Manes.01G032900.4.v8.1	1560	1370.491	8.845756	85.299
Manes.01G032900.5.v8.1	1554	1364.491	2.468671	23.701
Manes.01G033000.1.v8.1	1988	1798.491	0.079024	1.000
Manes.01G033100.2.v8.1	1952	1762.491	0.504790	6.260
Manes.01G033100.1.v8.1	1874	1684.491	26.217772	310.740
Manes.01G033200.8.v8.1	2472	2282.491	2.754004	44.229
Manes.01G033200.9.v8.1	2434	2244.491	0.000000	0.000
Manes.01G033200.1.v8.1	2577	2387.491	6.693793	112.447
Manes.01G033200.10.v8.1	2472	2282.491	0.000000	0.000
Manes.01G033200.11.v8.1	2234	2044.491	0.000000	0.000
Manes.01G033200.12.v8.1	2272	2082.491	0.000000	0.000
Manes.01G033300.1.v8.1	3459	3269.491	12.548017	288.661
Manes.01G033300.2.v8.1	3527	3337.491	1.263191	29.663
Manes.01G033400.1.v8.1	1188	998.491	2.704436	19.000
Manes.01G033500.1.v8.1	2846	2656.491	0.000000	0.000
Manes.01G033500.12.v8.1	2728	2538.491	0.000000	0.000
Manes.01G033500.13.v8.1	3138	2948.491	0.000000	0.000
Manes.01G033500.14.v8.1	3356	3166.491	0.000000	0.000
Manes.01G033500.5.v8.1	3133	2943.491	0.791889	16.401
Manes.01G033500.8.v8.1	3390	3200.491	0.159838	3.599
Manes.01G033600.1.v8.1	1134	944.491	11.939759	79.346
Manes.01G033700.1.v8.1	2906	2716.491	4.290154	82.000
Manes.01G033700.2.v8.1	2768	2578.491	0.000000	0.000
Manes.01G033800.1.v8.1	570	380.807	35.082443	94.000
Manes.12G093950.1.v8.1	775	585.528	0.000000	0.000
Manes.10G106150.1.v8.1_14	1209	1019.491	0.000000	0.000
Manes.01G033900.3.v8.1	1395	1205.491	0.000000	0.000
Manes.05G133326.1.v8.1	237	69.323	0.000000	0.000
Manes.01G034000.1.v8.1	3487	3297.491	4.266963	99.000
Manes.01G034100.1.v8.1	2137	1947.491	0.364890	5.000
Manes.01G034200.1.v8.1	4992	4802.491	12.264491	414.428
Manes.01G034200.2.v8.1	4899	4709.491	2.522060	83.572
Manes.01G034250.1.v8.1	1104	914.491	0.000000	0.000
Manes.01G034300.3.v8.1	3933	3743.491	5.332813	140.464
Manes.01G034300.2.v8.1	2314	2124.491	15.355453	229.536
Manes.01G034400.1.v8.1	2489	2299.491	6.241441	100.983
Manes.01G034400.2.v8.1	3964	3774.491	0.640745	17.017
Manes.01G034400.3.v8.1	2004	1814.491	0.000000	0.000
Manes.01G034400.4.v8.1	1917	1727.491	0.000000	0.000
Manes.01G034500.1.v8.1	1523	1333.491	7.561321	70.945
Manes.01G034500.2.v8.1	1233	1043.491	8.315745	61.055
Manes.01G034600.1.v8.1	2294	2104.491	3.800086	56.270
Manes.01G034600.2.v8.1	2462	2272.491	3.610523	57.730
Manes.01G034600.3.v8.1	2207	2017.491	0.000000	0.000
Manes.01G034600.4.v8.1	2375	2185.491	0.000000	0.000
Manes.01G034700.7.v8.1	1605	1415.491	10.843859	108.000
Manes.01G034700.8.v8.1	1695	1505.491	0.000000	0.000
Manes.01G034700.9.v8.1	1782	1592.491	0.000000	0.000
Manes.01G034800.1.v8.1	2246	2056.491	1.243979	18.000
Manes.01G034900.1.v8.1	872	682.507	0.416476	2.000
Manes.01G035000.1.v8.1	2390	2200.491	0.581286	9.000
Manes.01G035000.2.v8.1	2591	2401.491	0.000000	0.000
Manes.01G035100.4.v8.1	3920	3730.491	0.278499	7.310
Manes.01G035100.7.v8.1	5225	5035.491	0.000000	0.000
Manes.01G035100.9.v8.1	5210	5020.491	0.000000	0.000
Manes.01G035100.10.v8.1	2831	2641.491	9.511105	176.772
Manes.01G035100.2.v8.1	1065	875.491	0.000000	0.000
Manes.01G035100.8.v8.1	1080	890.491	16.736815	104.866
Manes.01G035100.5.v8.1	987	797.493	7.195491	40.376
Manes.01G035100.6.v8.1	972	782.495	36.630329	201.676
Manes.01G036200.10.v8.1	2166	1976.491	0.000000	0.000
Manes.01G036200.11.v8.1	2169	1979.491	4.697024	65.420
Manes.01G036200.9.v8.1	2529	2339.491	0.000000	0.000
Manes.01G036200.12.v8.1	1998	1808.491	14.231958	181.098
Manes.01G036200.13.v8.1	2222	2032.491	0.000000	0.000
Manes.01G036200.14.v8.1	1826	1636.491	10.029253	115.482
Manes.01G036200.15.v8.1	1896	1706.491	0.000000	0.000
Manes.01G036300.7.v8.1	3163	2973.491	3.072813	64.289
Manes.01G036300.8.v8.1	3083	2893.491	2.493271	50.760
Manes.01G036300.5.v8.1	3667	3477.491	0.253667	6.207
Manes.01G036300.4.v8.1	2742	2552.491	12.068418	216.744
Manes.01G037766.1.v8.1	867	677.508	0.000000	0.000
Manes.01G039232.1.v8.1	199	42.722	0.000000	0.000
Manes.01G040700.4.v8.1	2607	2417.491	3.115862	53.000
Manes.01G040712.1.v8.1	1921	1731.491	16.498447	201.000
Manes.01G040500.1.v8.1	1809	1619.491	118.737115	1353.000
Manes.01G040400.1.v8.1	4022	3832.491	23.204243	625.722
Manes.01G040300.1.v8.1	642	452.627	9.733942	31.000
Manes.01G040200.1.v8.1	5418	5228.491	8.950636	329.278
Manes.01G040100.1.v8.1	1575	1385.491	28.414714	277.000
Manes.01G040000.5.v8.1	1872	1682.491	0.000000	0.000
Manes.01G040000.3.v8.1	2480	2290.491	0.299131	4.821
Manes.01G040000.6.v8.1	1658	1468.491	3.501502	36.179
Manes.01G039700.1.v8.1	1610	1420.491	5.742314	57.393
Manes.01G039700.2.v8.1	1169	979.491	31.574741	217.607
Manes.01G039600.1.v8.1	252	80.944	22.825762	13.000
Manes.01G039500.1.v8.1	3891	3701.491	9.637498	251.000
Manes.01G039400.3.v8.1	741	551.545	0.515367	2.000
Manes.01G039300.1.v8.1	1741	1551.491	0.549628	6.000
Manes.01G039200.1.v8.1	1894	1704.491	13.134487	157.522
Manes.01G039200.2.v8.1	1966	1776.491	1.798317	22.478
Manes.01G039212.1.v8.1	363	178.399	0.000000	0.000
Manes.01G036500.2.v8.1	1842	1652.491	4.902335	57.000
Manes.01G036500.9.v8.1	2322	2132.491	0.000000	0.000
Manes.01G036500.7.v8.1	1892	1702.491	0.000000	0.000
Manes.01G036600.1.v8.1	1225	1035.491	16.703900	121.702
Manes.01G036600.3.v8.1	1662	1472.491	13.348458	138.298
Manes.01G036600.2.v8.1	959	769.497	0.000000	0.000
Manes.01G036700.1.v8.1	2764	2574.491	3.201871	58.000
Manes.01G036800.1.v8.1	644	454.624	0.000000	0.000
Manes.01G036800.11.v8.1	777	587.527	0.000000	0.000
Manes.01G036800.10.v8.1	1098	908.491	2.029563	12.973
Manes.01G036800.8.v8.1	763	573.534	0.000000	0.000
Manes.01G036800.9.v8.1	899	709.506	0.282477	1.410
Manes.01G036800.7.v8.1	1180	990.491	4.192101	29.216
Manes.01G036900.3.v8.1	696	506.574	57.346474	204.401
Manes.01G037000.1.v8.1	4337	4147.491	4.591839	134.000
Manes.01G037100.3.v8.1	3632	3442.491	3.839524	93.000
Manes.01G037200.2.v8.1	7752	7562.491	9.174704	488.191
Manes.01G037200.1.v8.1	7888	7698.491	1.233382	66.809
Manes.01G037300.1.v8.1	1324	1134.491	10.272591	82.000
Manes.01G037400.3.v8.1	2244	2054.491	101.542409	1467.859
Manes.01G037500.1.v8.1	1438	1248.491	453.276360	3981.817
Manes.01G038033.3.v8.1	1075	885.491	0.000000	0.000
Manes.01G038033.1.v8.1	938	748.500	0.000000	0.000
Manes.01G038033.7.v8.1	818	628.515	0.678380	3.000
Manes.01G037600.5.v8.1	1708	1518.491	36.276981	387.593
Manes.01G037600.2.v8.1	1629	1439.491	2.113540	21.407
Manes.01G037700.1.v8.1	3411	3221.491	8.193448	185.719
Manes.01G037700.2.v8.1	3414	3224.491	0.821546	18.639
Manes.01G037700.3.v8.1	2446	2256.491	9.677054	153.642
Manes.01G037900.1.v8.1	1455	1265.491	2.583069	23.000
Manes.01G038000.1.v8.1	2452	2262.491	11.244326	179.000
Manes.01G038100.1.v8.1	3098	2908.491	2.687585	55.000
Manes.01G038200.1.v8.1	1318	1128.491	33.500458	266.000
Manes.01G038300.1.v8.1	2387	2197.491	16.621617	257.000
Manes.01G038400.1.v8.1	1957	1767.491	2.492710	31.000
Manes.01G038400.2.v8.1	1858	1668.491	0.000000	0.000
Manes.01G038700.4.v8.1	1758	1568.491	40.936520	451.779
Manes.01G038700.2.v8.1	1219	1029.491	25.294185	183.221
Manes.01G038900.1.v8.1	720	530.557	4.553905	17.000
Manes.01G039000.1.v8.1	990	800.493	0.000000	0.000
Manes.01G039036.1.v8.1	2746	2556.491	0.176670	3.178
Manes.01G039204.1.v8.1	763	573.534	0.000000	0.000
Manes.01G039120.1.v8.1	2370	2180.491	0.651798	10.000
Manes.01G039060.1.v8.1	3003	2813.491	0.220666	4.368
Manes.01G039252.1.v8.1	2007	1817.491	0.614392	7.857
Manes.01G039240.1.v8.1	2783	2593.491	0.363418	6.632
Manes.01G039048.1.v8.1	385	199.194	0.000000	0.000
Manes.01G039024.1.v8.1	1655	1465.491	0.000000	0.000
Manes.01G036422.1.v8.1	2760	2570.491	1.603427	29.000
Manes.01G039216.1.v8.1	2300	2110.491	0.269367	4.000
Manes.01G039132.1.v8.1	2665	2475.491	0.123041	2.143
Manes.01G039180.1.v8.1	2887	2697.491	1.738686	33.000
Manes.01G039156.1.v8.1	3328	3138.491	0.716490	15.822
Manes.01G039156.2.v8.1	3314	3124.491	0.000000	0.000
Manes.01G041100.1.v8.1	3067	2877.491	0.000000	0.000
Manes.01G041151.1.v8.1	99	10.382	0.000000	0.000
Manes.01G041200.1.v8.1	733	543.547	3.660649	14.000
Manes.01G041300.1.v8.1	4141	3951.491	0.753243	20.943
Manes.01G041300.2.v8.1	4135	3945.491	2.727036	75.705
Manes.01G041300.3.v8.1	2873	2683.491	2.745619	51.841
Manes.01G041300.4.v8.1	2867	2677.491	36.865556	694.515
Manes.01G041400.1.v8.1	1016	826.491	1.891567	11.000
Manes.01G041500.1.v8.1	219	56.136	58.230745	23.000
Manes.01G041700.1.v8.1	4216	4026.491	0.247081	7.000
Manes.01G041800.1.v8.1	2055	1865.491	0.380929	5.000
Manes.01G041900.7.v8.1	2459	2269.491	0.000000	0.000
Manes.01G041900.2.v8.1	1979	1789.491	0.000000	0.000
Manes.01G041900.6.v8.1	2288	2098.491	2.641343	39.000
Manes.01G041900.8.v8.1	1988	1798.491	0.000000	0.000
Manes.01G042100.3.v8.1	1257	1067.491	0.539712	4.054
Manes.01G042100.7.v8.1	1348	1158.491	2.408651	19.634
Manes.01G042100.8.v8.1	1345	1155.491	0.000000	0.000
Manes.01G042100.9.v8.1	1248	1058.491	0.000000	0.000
Manes.01G042100.2.v8.1	1241	1051.491	0.718081	5.313
Manes.01G042100.4.v8.1	1146	956.491	0.000000	0.000
Manes.01G042100.10.v8.1	318	137.018	0.000000	0.000
Manes.01G042200.1.v8.1	1088	898.491	0.000000	0.000
Manes.01G042300.1.v8.1	459	270.943	1.573659	3.000
Manes.01G042400.3.v8.1	2975	2785.491	18.499229	362.567
Manes.01G042400.4.v8.1	2967	2777.491	2.853729	55.770
Manes.01G042600.3.v8.1	2524	2334.491	28.611914	469.972
Manes.01G042600.4.v8.1	2515	2325.491	11.654244	190.692
Manes.01G042700.10.v8.1	6230	6040.491	0.000000	0.000
Manes.01G042700.12.v8.1	6396	6206.491	0.392214	17.128
Manes.01G042700.9.v8.1	6290	6100.491	1.884292	80.881
Manes.01G042700.11.v8.1	6132	5942.491	0.000000	0.000
Manes.01G042700.7.v8.1	6146	5956.491	1.145089	47.991
Manes.01G042800.1.v8.1	1912	1722.491	29.208788	354.000
Manes.01G042900.1.v8.1	228	62.628	88.504575	39.000
Manes.01G043000.1.v8.1	2551	2361.491	4.488321	74.577
Manes.01G043000.2.v8.1	1409	1219.491	13.218769	113.423
Manes.01G043100.1.v8.1	1663	1473.491	26.042550	270.000
Manes.01G043200.4.v8.1	3701	3511.491	111.790742	2762.041
Manes.01G043200.6.v8.1	3909	3719.491	0.000000	0.000
Manes.01G043200.7.v8.1	3906	3716.491	4.923676	128.752
Manes.01G043200.8.v8.1	3704	3514.491	13.070282	323.207
Manes.01G043300.4.v8.1	1497	1307.491	15.711045	144.536
Manes.01G043300.2.v8.1	1962	1772.491	0.201149	2.509
Manes.01G043300.5.v8.1	1143	953.491	1.036718	6.955
Manes.01G043300.6.v8.1	1057	867.491	0.000000	0.000
Manes.01G043400.4.v8.1	882	692.507	52.949609	258.000
Manes.01G043450.1.v8.1	776	586.528	0.000000	0.000
Manes.01G043500.1.v8.1	2364	2174.491	9.733978	148.929
Manes.01G043600.1.v8.1	1871	1681.491	23.545542	278.571
Manes.01G043650.1.v8.1	795	605.522	1.894254	8.071
Manes.01G043700.1.v8.1	1428	1238.491	21.967567	191.429
Manes.01G043800.1.v8.1	1408	1218.491	0.116639	1.000
Manes.01G043900.1.v8.1	1084	894.491	129.652641	816.000
Manes.01G043951.1.v8.1	345	161.604	0.000000	0.000
Manes.01G044000.1.v8.1	1303	1113.491	0.000000	0.000
Manes.01G044100.5.v8.1	3794	3604.491	10.260427	260.221
Manes.01G044100.7.v8.1	3770	3580.491	7.983451	201.125
Manes.01G044100.10.v8.1	3749	3559.491	0.000000	0.000
Manes.01G044100.6.v8.1	3759	3569.491	7.471697	187.654
Manes.01G044100.8.v8.1	3735	3545.491	0.000000	0.000
Manes.01G044100.9.v8.1	3773	3583.491	0.000000	0.000
Manes.01G044200.1.v8.1	923	733.501	0.193761	1.000
Manes.01G044300.1.v8.1	384	198.242	0.716920	1.000
Manes.01G044400.1.v8.1	1846	1656.491	3.689322	43.000
Manes.01G044600.3.v8.1	1979	1789.491	13.260436	166.963
Manes.01G044600.4.v8.1	2158	1968.491	21.734706	301.037
Manes.01G044700.1.v8.1	2791	2601.491	6.755069	123.647
Manes.01G044700.2.v8.1	2133	1943.491	10.044346	137.353
Manes.01G044850.1.v8.1	915	725.501	0.000000	0.000
Manes.01G044900.1.v8.1	1038	848.491	0.000000	0.000
Manes.01G045000.1.v8.1	2088	1898.491	21.577216	288.228
Manes.01G050300.3.v8.1	1492	1302.491	230.997083	2116.967
Manes.01G050400.1.v8.1	2084	1894.491	9.227410	123.000
Manes.01G050450.1.v8.1	1085	895.491	0.000000	0.000
Manes.01G050500.6.v8.1	3483	3293.491	0.000000	0.000
Manes.01G050500.7.v8.1	3463	3273.491	0.000000	0.000
Manes.01G050500.8.v8.1	3320	3130.491	0.000000	0.000
Manes.01G050500.3.v8.1	3275	3085.491	8.713250	189.163
Manes.01G050500.2.v8.1	3466	3276.491	0.947202	21.837
Manes.01G050600.10.v8.1	3009	2819.491	1.353511	26.851
Manes.01G050600.6.v8.1	3017	2827.491	1.184420	23.564
Manes.01G050600.18.v8.1	3120	2930.491	0.464866	9.585
Manes.01G050700.1.v8.1	681	491.586	15.033881	52.000
Manes.01G050800.1.v8.1	2470	2280.491	2.742152	44.000
Manes.01G050900.2.v8.1	1396	1206.491	0.829750	7.044
Manes.01G050900.3.v8.1	1381	1191.491	12.400152	103.956
Manes.01G051000.1.v8.1	3030	2840.491	28.866798	576.932
Manes.01G051301.1.v8.1	360	175.581	0.864345	1.068
Manes.01G051334.1.v8.1	168	25.061	0.000000	0.000
Manes.01G051367.1.v8.1	370	184.988	0.000000	0.000
Manes.01G051400.7.v8.1	3726	3536.491	6.028177	150.000
Manes.01G051500.1.v8.1	1507	1317.491	7.119730	66.000
Manes.01G051515.1.v8.1	1779	1589.491	0.000000	0.000
Manes.01G051530.1.v8.1	1204	1014.491	0.700469	5.000
Manes.01G051545.2.v8.1	4015	3825.491	6.421843	172.854
Manes.01G051545.3.v8.1	4247	4057.491	0.702121	20.045
Manes.01G051545.1.v8.1	4827	4637.491	0.000000	0.000
Manes.01G051545.4.v8.1	3478	3288.491	7.826935	181.101
Manes.10G106150.1.v8.1_24	1230	1040.491	0.000000	0.000
Manes.01G051560.1.v8.1	540	350.962	0.000000	0.000
Manes.01G051575.1.v8.1	180	31.407	0.000000	0.000
Manes.10G049950.1.v8.1	1167	977.491	0.000000	0.000
Manes.01G048100.5.v8.1	3051	2861.491	9.635941	194.008
Manes.01G048100.6.v8.1	3038	2848.491	9.629242	192.992
Manes.01G048100.7.v8.1	3143	2953.491	0.000000	0.000
Manes.01G048300.1.v8.1	408	221.271	4.496150	7.000
Manes.01G048400.1.v8.1	1077	887.491	142.045293	887.000
Manes.01G048766.1.v8.1	2517	2327.491	0.610632	10.000
Manes.01G048766.4.v8.1	2586	2396.491	0.000000	0.000
Manes.17G035396.1.v8.1_24	409	222.237	0.000000	0.000
Manes.17G035396.1.v8.1_33	409	222.237	0.000000	0.000
Manes.01G048600.1.v8.1	2227	2037.491	14.020632	201.000
Manes.01G046700.5.v8.1	3020	2830.491	2.946984	58.691
Manes.01G046700.9.v8.1	2910	2720.491	1.988016	38.054
Manes.01G046700.8.v8.1	2766	2576.491	1.337946	24.255
Manes.01G046700.10.v8.1	2743	2553.491	0.000000	0.000
Manes.16G047151.1.v8.1	553	363.895	0.781127	2.000
Manes.01G046200.1.v8.1	3121	2931.491	0.242409	5.000
Manes.01G046100.1.v8.1	860	670.509	5.299108	25.000
Manes.01G046000.1.v8.1	2295	2105.491	0.000000	0.000
Manes.01G045900.1.v8.1	3518	3328.491	0.000000	0.000
Manes.01G045900.2.v8.1	3182	2992.491	3.799482	80.000
Manes.01G045700.2.v8.1	632	442.643	9.124899	28.419
Manes.01G045700.3.v8.1	1144	954.491	3.375610	22.670
Manes.10G036329.1.v8.1_6	511	322.201	0.000000	0.000
Manes.01G045650.9.v8.1	2384	2194.491	0.194292	3.000
Manes.01G045650.1.v8.1	2526	2336.491	0.000000	0.000
Manes.01G045650.2.v8.1	2551	2361.491	0.000000	0.000
Manes.01G045650.7.v8.1	2464	2274.491	0.000000	0.000
Manes.01G045650.11.v8.1	2685	2495.491	0.000000	0.000
Manes.01G045650.13.v8.1	2682	2492.491	0.000000	0.000
Manes.01G045650.8.v8.1	2664	2474.491	0.000000	0.000
Manes.01G045650.10.v8.1	2715	2525.491	0.000000	0.000
Manes.01G045650.12.v8.1	2712	2522.491	0.000000	0.000
Manes.01G045650.14.v8.1	2694	2504.491	0.000000	0.000
Manes.01G045650.6.v8.1	2697	2507.491	0.000000	0.000
Manes.01G045600.1.v8.1	2726	2536.491	8.572916	153.001
Manes.01G045600.2.v8.1	2597	2407.491	0.000000	0.000
Manes.01G045560.1.v8.1	562	372.843	117.025286	307.000
Manes.01G048000.1.v8.1	3695	3505.491	0.287232	7.085
Manes.01G048000.2.v8.1	3718	3528.491	0.000000	0.000
Manes.01G047900.1.v8.1	4394	4204.491	0.291569	8.626
Manes.01G047900.3.v8.1	4123	3933.491	14.065727	389.290
Manes.01G047800.1.v8.1	1044	854.491	10.145875	61.000
Manes.01G047820.1.v8.1	3275	3085.491	50.069416	1087.000
Manes.01G042501.1.v8.1	629	439.650	0.000000	0.000
Manes.01G048900.3.v8.1	2252	2062.491	0.311978	4.527
Manes.01G048900.2.v8.1	2235	2045.491	9.598428	138.143
Manes.01G048900.1.v8.1	1636	1446.491	79.427979	808.392
Manes.05G086326.1.v8.1	1137	947.491	0.300001	2.000
Manes.13G093532.1.v8.1	784	594.525	0.000000	0.000
Manes.01G049100.1.v8.1	2464	2274.491	15.184109	243.000
Manes.01G049200.1.v8.1	727	537.553	1.850733	7.000
Manes.16G048915.2.v8.1	1295	1105.491	31.799408	247.347
Manes.16G048915.3.v8.1	1315	1125.491	0.000000	0.000
Manes.01G049300.12.v8.1	1649	1459.491	0.296876	3.049
Manes.01G049300.5.v8.1	1630	1440.491	0.000000	0.000
Manes.01G049300.10.v8.1	1197	1007.491	2.873874	20.372
Manes.01G049300.11.v8.1	2002	1812.491	1.229024	15.674
Manes.01G049300.4.v8.1	1358	1168.491	0.745999	6.133
Manes.01G049300.7.v8.1	1377	1187.491	0.000000	0.000
Manes.01G049300.8.v8.1	1205	1015.491	0.000000	0.000
Manes.01G049300.9.v8.1	1219	1029.491	3.834001	27.772
Manes.01G049315.1.v8.1	1365	1175.491	1.329966	11.000
Manes.01G049330.2.v8.1	2450	2260.491	0.000000	0.000
Manes.01G049330.1.v8.1	2617	2427.491	0.000000	0.000
Manes.01G049330.3.v8.1	2197	2007.491	0.566374	8.000
Manes.01G049345.1.v8.1	201	44.006	12.918717	4.000
Manes.01G049360.1.v8.1	3263	3073.491	70.526642	1525.169
Manes.01G049375.1.v8.1	1923	1733.491	13.104088	159.831
Manes.01G049375.2.v8.1	2014	1824.491	4.229659	54.298
Manes.01G049375.3.v8.1	1902	1712.491	5.964792	71.871
Manes.S095224.1.v8.1	1468	1278.491	0.599758	5.395
Manes.S095224.3.v8.1	894	704.507	0.000000	0.000
Manes.S095224.2.v8.1	753	563.538	0.000000	0.000
Manes.01G049390.1.v8.1_6	1447	1257.491	0.000000	0.000
Manes.01G049405.1.v8.1	510	321.211	0.000000	0.000
Manes.01G049420.1.v8.1	1431	1241.491	0.000000	0.000
Manes.01G049390.1.v8.1	1363	1173.491	0.000000	0.000
Manes.01G049390.1.v8.1_5	1435	1245.491	0.000000	0.000
Manes.01G049495.1.v8.1	267	93.075	0.000000	0.000
Manes.01G049510.1.v8.1	207	47.928	0.000000	0.000
Manes.01G049450.1.v8.1	391	204.919	0.000000	0.000
Manes.01G049525.1.v8.1	1143	953.491	1.116760	7.492
Manes.01G049435.1.v8.1	1236	1046.491	0.000000	0.000
Manes.S095215.1.v8.1	2608	2418.491	0.000000	0.000
Manes.04G060202.1.v8.1	1834	1644.491	0.000000	0.000
Manes.01G049601.1.v8.1	1352	1162.491	50.125817	410.000
Manes.01G049616.1.v8.1	2450	2260.491	37.409460	595.000
Manes.01G049631.1.v8.1	1736	1546.491	43.285331	471.000
Manes.01G048966.2.v8.1	1145	955.491	0.000000	0.000
Manes.01G048981.1.v8.1	879	689.507	0.000000	0.000
Manes.01G046800.2.v8.1	1352	1162.491	0.122258	1.000
Manes.01G047000.1.v8.1	1206	1016.491	0.559273	4.000
Manes.01G047100.1.v8.1	730	540.549	710.426742	2702.010
Manes.01G047200.1.v8.1	1835	1645.491	1.036461	12.000
Manes.01G047400.1.v8.1	1736	1546.491	10.017200	109.000
Manes.01G045500.8.v8.1	2123	1933.491	2.064343	28.084
Manes.01G045500.6.v8.1	2469	2279.491	0.000000	0.000
Manes.01G045500.10.v8.1	2378	2188.491	0.000000	0.000
Manes.01G045500.11.v8.1	2481	2291.491	0.000000	0.000
Manes.01G045500.9.v8.1	2508	2318.491	1.216013	19.837
Manes.01G045500.12.v8.1	1722	1532.491	0.000000	0.000
Manes.01G045515.1.v8.1	1486	1296.491	13.045018	119.000
Manes.01G045300.1.v8.1	928	738.501	10.007360	52.000
Manes.01G045150.1.v8.1	384	198.242	0.000000	0.000
Manes.09G076819.1.v8.1	384	198.242	0.000000	0.000
Manes.01G045165.1.v8.1	2213	2023.491	21.773471	310.000
Manes.01G045180.1.v8.1	347	163.458	0.000000	0.000
Manes.01G045195.1.v8.1	2475	2285.491	17.325727	278.615
Manes.01G045195.2.v8.1	2472	2282.491	3.082789	49.509
Manes.01G045195.3.v8.1	597	407.731	22.614107	64.876
Manes.01G045210.1.v8.1	1362	1172.491	95.638927	789.000
Manes.17G018312.1.v8.1	509	320.221	0.000000	0.000
Manes.01G049700.1.v8.1	2824	2634.491	26.703964	495.000
Manes.01G049800.8.v8.1	1038	848.491	19.932735	119.000
Manes.01G049815.1.v8.1	564	374.835	0.000000	0.000
Manes.01G049900.2.v8.1	920	730.501	3.112909	16.000
Manes.01G049900.3.v8.1	939	749.500	0.000000	0.000
Manes.01G049915.1.v8.1	390	203.964	0.000000	0.000
Manes.01G050200.18.v8.1	7236	7046.491	1.486178	73.685
Manes.01G050200.5.v8.1	4770	4580.491	0.000000	0.000
Manes.01G050200.7.v8.1	4765	4575.491	4.014982	129.257
Manes.01G050200.16.v8.1	4689	4499.491	0.000000	0.000
Manes.01G050200.17.v8.1	4684	4494.491	0.000000	0.000
Manes.01G050200.12.v8.1	5163	4973.491	0.000000	0.000
Manes.01G050200.13.v8.1	5158	4968.491	0.000000	0.000
Manes.01G050200.14.v8.1	5083	4893.491	0.000000	0.000
Manes.01G050200.15.v8.1	5088	4898.491	0.000000	0.000
Manes.01G050200.10.v8.1	4385	4195.491	6.588626	194.496
Manes.01G050200.11.v8.1	4390	4200.491	0.000000	0.000
Manes.01G052200.1.v8.1	555	365.883	26.421958	68.020
Manes.01G052200.3.v8.1	534	345.005	157.767394	382.980
Manes.01G052400.1.v8.1	2897	2707.491	12.178344	232.000
Manes.01G052500.1.v8.1	2591	2401.491	13.442536	227.141
Manes.01G052500.2.v8.1	2536	2346.491	13.437734	221.859
Manes.01G052600.2.v8.1	1576	1386.491	0.663815	6.476
Manes.01G052600.3.v8.1	1711	1521.491	0.000000	0.000
Manes.01G052600.4.v8.1	1585	1395.491	0.257072	2.524
Manes.01G052600.5.v8.1	1624	1434.491	0.000000	0.000
Manes.13G088960.1.v8.1	847	657.511	0.000000	0.000
Manes.01G056200.1.v8.1	1954	1764.491	4.268975	53.000
Manes.01G056204.1.v8.1	1650	1460.491	184.799774	1899.036
Manes.01G051600.1.v8.1	3016	2826.491	10.694745	212.692
Manes.01G051600.2.v8.1	2464	2274.491	7.830013	125.308
Manes.01G051700.1.v8.1	2352	2162.491	16.437507	250.105
Manes.01G051700.2.v8.1	2232	2042.491	0.342057	4.916
Manes.01G051800.1.v8.1	3042	2852.491	26.701399	535.909
Manes.01G051800.2.v8.1	3115	2925.491	0.763337	15.713
Manes.01G051800.4.v8.1	2948	2758.491	1.798376	34.905
Manes.01G051800.7.v8.1	3039	2849.491	2.438844	48.897
Manes.01G051900.1.v8.1	1853	1663.491	3.673798	43.000
Manes.01G052100.1.v8.1	2395	2205.491	20.492223	318.000
Manes.01G052104.1.v8.1	2760	2570.491	11.514425	208.253
Manes.01G052104.3.v8.1	3084	2894.491	4.771316	97.172
Manes.01G052104.2.v8.1	2726	2536.491	4.382946	78.223
Manes.01G052108.2.v8.1	2261	2071.491	22.160866	323.000
Manes.01G052108.1.v8.1	2759	2569.491	0.000000	0.000
Manes.01G052112.1.v8.1	1090	900.491	66.168775	419.242
Manes.01G052112.2.v8.1	330	147.882	8.416513	8.758
Manes.01G049500.10.v8.1	2932	2742.491	0.000000	0.000
Manes.01G049500.14.v8.1	2929	2739.491	0.000000	0.000
Manes.01G049500.21.v8.1	2812	2622.491	0.000000	0.000
Manes.01G049500.22.v8.1	3199	3009.491	0.000000	0.000
Manes.01G049500.24.v8.1	3319	3129.491	0.000000	0.000
Manes.01G049500.25.v8.1	3264	3074.491	0.000000	0.000
Manes.01G049500.26.v8.1	3316	3126.491	0.000000	0.000
Manes.01G049500.27.v8.1	3261	3071.491	0.000000	0.000
Manes.01G049500.31.v8.1	2911	2721.491	0.000000	0.000
Manes.01G049500.32.v8.1	3024	2834.491	0.000000	0.000
Manes.01G049500.35.v8.1	3196	3006.491	2.106411	44.559
Manes.01G049500.36.v8.1	2809	2619.491	0.293341	5.407
Manes.01G049500.6.v8.1	3134	2944.491	0.000000	0.000
Manes.01G049500.16.v8.1	2995	2805.491	1.662384	32.815
Manes.01G049500.23.v8.1	3115	2925.491	2.974111	61.219
Manes.01G049500.28.v8.1	2913	2723.491	0.000000	0.000
Manes.01G049500.29.v8.1	3245	3055.491	0.000000	0.000
Manes.01G049500.30.v8.1	3300	3110.491	0.000000	0.000
Manes.01G049500.33.v8.1	3242	3052.491	0.000000	0.000
Manes.01G049500.34.v8.1	3297	3107.491	0.000000	0.000
Manes.01G049500.7.v8.1	3130	2940.491	0.000000	0.000
Manes.11G091690.2.v8.1	1407	1217.491	0.000000	0.000
Manes.01G053000.1.v8.1	4412	4222.491	5.789321	172.000
Manes.01G053000.2.v8.1	4325	4135.491	0.000000	0.000
Manes.11G088378.1.v8.1	194	39.617	6.086387	1.697
Manes.11G165033.2.v8.1	513	324.182	0.438379	1.000
Manes.11G165033.1.v8.1	540	350.962	0.404956	1.000
Manes.01G053100.3.v8.1	1539	1349.491	0.000000	0.000
Manes.01G053100.1.v8.1	1781	1591.491	0.000000	0.000
Manes.01G053100.4.v8.1	1271	1081.491	0.000000	0.000
Manes.01G053100.5.v8.1	1151	961.491	0.000000	0.000
Manes.01G053150.1.v8.1	210	49.917	0.000000	0.000
Manes.01G053200.4.v8.1	6068	5878.491	12.209357	505.000
Manes.01G053300.1.v8.1	2599	2409.491	36.157835	613.000
Manes.01G053400.1.v8.1	264	90.603	81.569663	52.000
Manes.01G053600.3.v8.1	3287	3097.491	4.588357	100.000
Manes.01G053700.1.v8.1	2412	2222.491	3.900830	61.000
Manes.11G068178.1.v8.1	426	238.707	0.595391	1.000
Manes.01G053800.1.v8.1	2084	1894.491	15.679095	209.000
Manes.01G053875.1.v8.1	662	472.604	1.503626	5.000
Manes.01G053950.1.v8.1	2006	1816.491	4.694456	60.000
Manes.02G203753.1.v8.1	1014	824.491	29.884625	173.367
Manes.01G054100.1.v8.1	2170	1980.491	0.000000	0.000
Manes.01G054300.1.v8.1	2083	1893.491	0.300237	4.000
Manes.01G054400.1.v8.1	3373	3183.491	0.803593	18.000
Manes.01G054600.2.v8.1	6103	5913.491	26.461268	1101.000
Manes.01G054800.1.v8.1	1910	1720.491	9.169334	111.000
Manes.01G054900.1.v8.1	2286	2096.491	167.699683	2473.762
Manes.01G055000.1.v8.1	240	71.594	17.866194	9.000
Manes.01G055100.1.v8.1	240	71.594	19.851327	10.000
Manes.01G055200.1.v8.1	237	69.323	77.905947	38.000
Manes.01G055300.1.v8.1	1711	1521.491	0.186822	2.000
Manes.01G055400.4.v8.1	1930	1740.491	0.000000	0.000
Manes.01G055400.5.v8.1	1912	1722.491	0.000000	0.000
Manes.01G055500.6.v8.1	2884	2694.491	1.744390	33.071
Manes.01G055500.3.v8.1	1910	1720.491	17.671915	213.929
Manes.01G055512.1.v8.1	5335	5145.491	0.091587	3.316
Manes.16G044501.1.v8.1	955	765.497	0.185662	1.000
Manes.16G044551.1.v8.1	455	267.027	0.000000	0.000
Manes.07G083301.4.v8.1	1312	1122.491	0.442558	3.495
Manes.07G083301.5.v8.1	1196	1006.491	1.000913	7.088
Manes.07G083301.10.v8.1	1117	927.491	0.000000	0.000
Manes.07G083301.3.v8.1	1792	1602.491	0.220226	2.483
Manes.07G083301.1.v8.1	1063	873.491	0.000000	0.000
Manes.07G083301.2.v8.1	1398	1208.491	0.000000	0.000
Manes.18G122902.1.v8.1_4	687	497.583	0.000000	0.000
Manes.14G157966.1.v8.1_44	431	243.579	0.000000	0.000
Manes.01G055600.2.v8.1	4734	4544.491	9.852747	315.047
Manes.01G055600.1.v8.1	4280	4090.491	0.938344	27.007
Manes.01G055600.5.v8.1	4357	4167.491	10.906123	319.800
Manes.01G055600.6.v8.1	3714	3524.491	0.449494	11.147
Manes.01G055700.1.v8.1	2448	2258.491	0.251715	4.000
Manes.01G055700.2.v8.1	2555	2365.491	0.000000	0.000
Manes.01G055704.1.v8.1	546	356.928	0.000000	0.000
Manes.01G055708.1.v8.1	1792	1602.491	18.979516	214.000
Manes.01G056000.5.v8.1	2103	1913.491	12.377275	166.642
Manes.01G056000.4.v8.1	2545	2355.491	8.239075	136.550
Manes.01G056100.3.v8.1	3657	3467.491	3.183024	77.658
Manes.01G056100.4.v8.1	3459	3269.491	24.401381	561.342
Manes.01G056300.1.v8.1	1707	1517.491	0.093657	1.000
Manes.01G056450.1.v8.1	3537	3347.491	10.500004	247.310
Manes.01G056450.2.v8.1	3479	3289.491	0.000000	0.000
Manes.01G056450.3.v8.1	3399	3209.491	1.669005	37.690
Manes.01G056600.1.v8.1	909	719.504	19.950582	101.000
Manes.15G181430.1.v8.1	456	268.007	0.000000	0.000
Manes.01G056700.2.v8.1	1416	1226.491	0.231757	2.000
Manes.01G056725.1.v8.1	909	719.504	0.000000	0.000
Manes.01G056800.1.v8.1	3882	3692.491	11.354548	295.000
Manes.18G104850.1.v8.1	626	436.655	0.325484	1.000
Manes.01G056900.1.v8.1	2957	2767.491	3.583223	69.774
Manes.01G056900.2.v8.1	2951	2761.491	3.923083	76.226
Manes.01G057000.1.v8.1	850	660.511	0.000000	0.000
Manes.01G057100.1.v8.1	1290	1100.491	0.000000	0.000
Manes.01G057100.2.v8.1	1287	1097.491	0.000000	0.000
Manes.01G057200.1.v8.1	1470	1280.491	0.000000	0.000
Manes.10G106150.1.v8.1	1149	959.491	0.000000	0.000
Manes.01G057300.1.v8.1	1915	1725.491	0.411836	5.000
Manes.01G057350.1.v8.1	1899	1709.491	0.000000	0.000
Manes.01G057400.1.v8.1	2020	1830.491	13.933020	179.451
Manes.01G057400.2.v8.1	2139	1949.491	4.341315	59.549
Manes.01G057800.2.v8.1	2409	2219.491	10.693758	167.000
Manes.01G057900.1.v8.1	2006	1816.491	20.499123	262.000
Manes.01G058000.1.v8.1	2012	1822.491	45.697411	585.989
Manes.01G058100.1.v8.1	3609	3419.491	11.637644	280.001
Manes.01G058200.3.v8.1	354	169.980	1.672241	2.000
Manes.11G130116.1.v8.1	2051	1861.491	0.000000	0.000
Manes.01G058300.1.v8.1	2319	2129.491	3.003336	45.000
Manes.01G058450.1.v8.1	234	67.068	4.238174	2.000
Manes.01G058600.4.v8.1	3029	2839.491	0.000000	0.000
Manes.01G058600.2.v8.1	2857	2667.491	0.000000	0.000
Manes.01G058600.3.v8.1	3629	3439.491	0.530621	12.841
Manes.01G058600.5.v8.1	3407	3217.491	0.688612	15.589
Manes.01G058600.1.v8.1	2303	2113.491	10.932153	162.569
Manes.01G058700.2.v8.1	3507	3317.491	125.614789	2932.130
Manes.01G058700.4.v8.1	3277	3087.491	3.809208	82.751
Manes.01G058700.5.v8.1	3311	3121.491	17.261439	379.116
Manes.01G058750.1.v8.1	920	730.501	0.194557	1.000
Manes.06G063050.1.v8.1_24	1147	957.491	0.000000	0.000
Manes.01G058800.2.v8.1	4445	4255.491	6.004226	179.779
Manes.01G058800.3.v8.1	3168	2978.491	15.757068	330.221
Manes.03G138751.1.v8.1	1067	877.491	3.239325	20.000
Manes.01G058900.1.v8.1	1600	1410.491	9.975441	99.000
Manes.01G059200.1.v8.1	1947	1757.491	11.159718	138.000
Manes.01G059300.16.v8.1	1945	1755.491	31.007547	383.000
Manes.01G059400.23.v8.1	3702	3512.491	0.000000	0.000
Manes.01G059400.24.v8.1	3808	3618.491	0.000000	0.000
Manes.01G059400.25.v8.1	3684	3494.491	0.000000	0.000
Manes.01G059400.3.v8.1	3826	3636.491	0.314747	8.053
Manes.01G059400.26.v8.1	4503	4313.491	0.000000	0.000
Manes.01G059400.12.v8.1	3501	3311.491	0.000000	0.000
Manes.01G059400.13.v8.1	3489	3299.491	0.000000	0.000
Manes.01G059400.14.v8.1	3447	3257.491	0.000000	0.000
Manes.01G059400.15.v8.1	3365	3175.491	0.000000	0.000
Manes.01G059400.16.v8.1	3571	3381.491	0.000000	0.000
Manes.01G059400.18.v8.1	3429	3239.491	0.000000	0.000
Manes.01G059400.20.v8.1	3553	3363.491	0.000000	0.000
Manes.01G059400.21.v8.1	3347	3157.491	0.000000	0.000
Manes.01G059400.22.v8.1	3471	3281.491	0.000000	0.000
Manes.01G059400.5.v8.1	3395	3205.491	0.000000	0.000
Manes.01G059400.6.v8.1	3519	3329.491	0.000000	0.000
Manes.01G059400.8.v8.1	3377	3187.491	0.000000	0.000
Manes.01G059400.17.v8.1	2996	2806.491	0.000000	0.000
Manes.01G059400.19.v8.1	2978	2788.491	0.000000	0.000
Manes.01G059400.7.v8.1	3056	2866.491	1.683114	33.947
Manes.01G059400.9.v8.1	3038	2848.491	0.000000	0.000
Manes.01G059500.1.v8.1	1971	1781.491	62.386462	782.000
Manes.01G059525.1.v8.1	312	131.673	0.000000	0.000
Manes.01G059550.1.v8.1	318	137.018	0.000000	0.000
Manes.01G059600.1.v8.1	1643	1453.491	188.033039	1923.000
Manes.01G059700.1.v8.1	1331	1141.491	205.374138	1649.495
Manes.01G059700.2.v8.1	1679	1489.491	62.451408	654.505
Manes.01G059751.1.v8.1	363	178.399	0.000000	0.000
Manes.01G059800.1.v8.1	2230	2040.491	165.713719	2379.172
Manes.01G059800.2.v8.1	2379	2189.491	1.549302	23.868
Manes.01G059900.1.v8.1	2074	1884.491	11.689741	155.000
Manes.01G060100.1.v8.1	3635	3445.491	4.743665	115.000
Manes.01G060100.2.v8.1	3320	3130.491	0.000000	0.000
Manes.01G060100.3.v8.1	3309	3119.491	0.000000	0.000
Manes.01G060200.1.v8.1	1840	1650.491	10.972816	127.428
Manes.01G060200.2.v8.1	1758	1568.491	0.771870	8.518
Manes.01G060300.2.v8.1	1966	1776.491	20.383225	254.782
Manes.01G060300.3.v8.1	1424	1234.491	18.445512	160.218
Manes.01G060400.1.v8.1	1992	1802.491	5.799076	73.547
Manes.01G060400.3.v8.1	1059	869.491	23.611798	144.453
Manes.01G060500.1.v8.1	1773	1583.491	0.000000	0.000
Manes.01G060600.1.v8.1	4094	3904.491	0.000000	0.000
Manes.01G060600.2.v8.1	4124	3934.491	0.000000	0.000
Manes.01G060600.3.v8.1	3968	3778.491	0.000000	0.000
Manes.01G060600.4.v8.1	3938	3748.491	0.075830	2.000
Manes.01G060600.5.v8.1	4000	3810.491	0.000000	0.000
Manes.01G060700.4.v8.1	2627	2437.491	0.000000	0.000
Manes.01G060700.6.v8.1	2584	2394.491	4.508117	75.952
Manes.01G060700.11.v8.1	2667	2477.491	0.000000	0.000
Manes.01G060700.16.v8.1	2624	2434.491	1.111990	19.048
Manes.01G060700.10.v8.1	2489	2299.491	0.000000	0.000
Manes.01G060700.17.v8.1	2628	2438.491	0.000000	0.000
Manes.01G060700.3.v8.1	2575	2385.491	0.000000	0.000
Manes.01G060700.12.v8.1	2541	2351.491	0.000000	0.000
Manes.01G060700.9.v8.1	2531	2341.491	0.000000	0.000
Manes.01G060700.1.v8.1	2615	2425.491	0.000000	0.000
Manes.01G060700.14.v8.1	2584	2394.491	0.000000	0.000
Manes.01G060875.10.v8.1	3276	3086.491	0.000000	0.000
Manes.01G060875.9.v8.1	2881	2691.491	0.484492	9.175
Manes.01G060875.1.v8.1	2909	2719.491	0.000000	0.000
Manes.01G060875.2.v8.1	2869	2679.491	0.521647	9.835
Manes.01G060875.3.v8.1	4008	3818.491	0.185733	4.990
Manes.01G060875.4.v8.1	3276	3086.491	0.000000	0.000
Manes.01G060875.5.v8.1	3226	3036.491	0.000000	0.000
Manes.01G060875.6.v8.1	3007	2817.491	0.000000	0.000
Manes.01G060875.7.v8.1	3057	2867.491	0.000000	0.000
Manes.01G060875.8.v8.1	3047	2857.491	0.000000	0.000
Manes.01G061050.2.v8.1	6849	6659.491	15.335940	718.595
Manes.01G061125.1.v8.1	630	440.648	0.000000	0.000
Manes.01G061200.9.v8.1	2895	2705.491	5.864754	111.642
Manes.01G061200.10.v8.1	2833	2643.491	3.379359	62.856
Manes.01G061200.6.v8.1	2598	2408.491	16.611790	281.510
Manes.01G061400.1.v8.1	2477	2287.491	129.996986	2092.307
Manes.01G061500.1.v8.1	1529	1339.491	9.973004	93.994
Manes.01G061550.1.v8.1	960	770.497	0.000000	0.000
Manes.01G061600.3.v8.1	2789	2599.491	30.889012	564.970
Manes.01G061600.4.v8.1	1923	1733.491	52.301479	637.923
Manes.01G061600.2.v8.1	1379	1189.491	16.173880	135.366
Manes.01G061701.1.v8.1	765	575.532	0.000000	0.000
Manes.01G061800.1.v8.1	1842	1652.491	9.546652	111.000
Manes.01G061850.1.v8.1	730	540.549	0.000000	0.000
Manes.01G061900.3.v8.1	1876	1686.491	13.192038	156.541
Manes.01G061900.1.v8.1	2806	2616.491	13.170005	242.459
Manes.01G062000.1.v8.1	2551	2361.491	2.527727	42.000
Manes.01G062100.1.v8.1	887	697.507	0.000000	0.000
Manes.01G062200.1.v8.1	523	334.098	0.000000	0.000
Manes.01G062300.1.v8.1	1479	1289.491	0.000000	0.000
Manes.01G062400.1.v8.1	1322	1132.491	41.321269	329.262
Manes.01G062400.2.v8.1	1236	1046.491	31.879807	234.738
Manes.01G062500.1.v8.1	1399	1209.491	7.990491	68.000
Manes.01G062600.1.v8.1	1107	917.491	105.123984	678.635
Manes.01G062600.2.v8.1	1525	1335.491	6.849741	64.365
Manes.01G062700.1.v8.1	3474	3284.491	9.865839	228.000
Manes.05G133326.1.v8.1_30	356	171.846	0.000000	0.000
Manes.14G157966.1.v8.1_40	431	243.579	0.000000	0.000
Manes.01G062800.1.v8.1	2202	2012.491	8.262646	117.000
Manes.01G062900.1.v8.1	420	232.879	0.000000	0.000
Manes.01G063000.2.v8.1	2376	2186.491	15.535222	239.000
Manes.01G063100.1.v8.1	3358	3168.491	7.087154	158.000
Manes.01G063300.1.v8.1	1940	1750.491	3.377966	41.605
Manes.01G063300.3.v8.1	2009	1819.491	2.296082	29.395
Manes.01G063400.1.v8.1	863	673.509	0.000000	0.000
Manes.01G063500.1.v8.1	1365	1175.491	17.773184	147.000
Manes.01G063600.1.v8.1	4224	4034.491	5.495448	156.000
Manes.01G063600.2.v8.1	4158	3968.491	0.000000	0.000
Manes.01G063700.1.v8.1	1268	1078.491	0.000000	0.000
Manes.01G063800.1.v8.1	1141	951.491	0.000000	0.000
Manes.01G063900.1.v8.1	690	500.581	0.000000	0.000
Manes.01G063933.1.v8.1	496	307.355	0.000000	0.000
Manes.01G063966.2.v8.1	535	345.997	0.821533	2.000
Manes.01G064000.1.v8.1	2464	2274.491	0.212771	3.405
Manes.01G064000.4.v8.1	2064	1874.491	10.508268	138.595
Manes.01G064100.1.v8.1	642	452.627	0.000000	0.000
Manes.01G064200.1.v8.1	946	756.499	75.336154	401.000
Manes.01G064400.2.v8.1	859	669.509	0.000000	0.000
Manes.13G069776.1.v8.1_3	315	134.336	0.000000	0.000
Manes.01G064500.2.v8.1	1064	874.491	3.087916	19.000
Manes.01G064600.2.v8.1	1735	1545.491	4.188552	45.547
Manes.01G064600.3.v8.1	1725	1535.491	12.259722	132.453
Manes.01G064900.1.v8.1	1118	928.491	0.918419	6.000
Manes.01G064950.1.v8.1	678	488.589	0.000000	0.000
Manes.01G065000.1.v8.1	3163	2973.491	2.246459	47.000
Manes.01G065000.2.v8.1	3049	2859.491	0.000000	0.000
Manes.01G065100.1.v8.1	2070	1880.491	25.847711	342.000
Manes.01G065200.1.v8.1	2387	2197.491	16.594563	256.582
Manes.01G065200.2.v8.1	2436	2246.491	1.924410	30.418
Manes.01G065200.3.v8.1	2261	2071.491	0.000000	0.000
Manes.01G065300.1.v8.1	956	766.497	0.741680	4.000
Manes.01G065400.1.v8.1	5133	4943.491	5.807442	202.000
Manes.01G065500.1.v8.1	1271	1081.491	0.000000	0.000
Manes.01G065600.3.v8.1	960	770.497	75.492140	409.266
Manes.01G065600.1.v8.1	1212	1022.491	0.000000	0.000
Manes.01G065700.1.v8.1	1755	1565.491	16.522967	182.000
Manes.01G065800.3.v8.1	2457	2267.491	0.000000	0.000
Manes.01G065800.4.v8.1	2385	2195.491	0.000000	0.000
Manes.01G065800.1.v8.1	2533	2343.491	0.000000	0.000
Manes.01G065800.2.v8.1	2461	2271.491	0.187706	3.000
Manes.01G065900.7.v8.1	3293	3103.491	0.648951	14.171
Manes.01G065900.1.v8.1	3360	3170.491	7.388816	164.829
Manes.01G065900.4.v8.1	3389	3199.491	0.000000	0.000
Manes.01G065900.5.v8.1	3455	3265.491	0.000000	0.000
Manes.01G066000.4.v8.1	2162	1972.491	0.614123	8.523
Manes.01G066000.6.v8.1	2093	1903.491	1.304902	17.477
Manes.01G066000.5.v8.1	2160	1970.491	0.000000	0.000
Manes.01G066000.7.v8.1	2440	2250.491	0.000000	0.000
Manes.01G066100.1.v8.1	2112	1922.491	12.203551	165.076
Manes.01G066100.2.v8.1	2042	1852.491	4.653309	60.653
Manes.01G066100.3.v8.1	1825	1635.491	4.020983	46.271
Manes.01G066150.1.v8.1	601	411.720	0.000000	0.000
Manes.01G066175.1.v8.1	442	254.313	0.000000	0.000
Manes.01G066200.1.v8.1	3298	3108.491	43.606665	953.751
Manes.01G066400.1.v8.1	3277	3087.491	0.414290	9.000
Manes.01G066500.1.v8.1	1506	1316.491	0.000000	0.000
Manes.01G066600.1.v8.1	1975	1785.491	14.009487	176.000
Manes.01G066700.4.v8.1	1543	1353.491	9.974492	94.990
Manes.01G066700.5.v8.1	1318	1128.491	3.792963	30.117
Manes.01G066700.1.v8.1	1453	1263.491	6.512092	57.893
Manes.01G066800.1.v8.1	3041	2851.491	5.451059	109.367
Manes.01G066800.3.v8.1	3070	2880.491	0.355901	7.213
Manes.01G066800.2.v8.1	1176	986.491	2.653766	18.420
Manes.01G066900.1.v8.1	1843	1653.491	34.123684	397.000
Manes.01G067000.1.v8.1	1587	1397.491	0.000000	0.000
Manes.01G067100.1.v8.1	1560	1370.491	0.000000	0.000
Manes.01G067200.1.v8.1	489	300.442	0.000000	0.000
Manes.01G067233.1.v8.1	225	60.450	0.000000	0.000
Manes.01G067300.3.v8.1	707	517.565	0.000000	0.000
Manes.01G067400.1.v8.1	1115	925.491	0.000000	0.000
Manes.01G067500.1.v8.1	702	512.567	0.000000	0.000
Manes.01G067700.1.v8.1	2234	2044.491	0.347578	5.000
Manes.01G067900.1.v8.1	1616	1426.491	1.394846	14.000
Manes.01G068001.5.v8.1	2495	2305.491	3.904414	63.336
Manes.01G068001.2.v8.1	1984	1794.491	0.000000	0.000
Manes.01G068001.7.v8.1	2864	2674.491	1.025076	19.290
Manes.01G068001.6.v8.1	1767	1577.491	0.000000	0.000
Manes.01G068001.8.v8.1	1090	900.491	0.000000	0.000
Manes.01G068100.3.v8.1	1573	1383.491	5.937687	57.800
Manes.01G068100.5.v8.1	1567	1377.491	18.527727	179.574
Manes.01G068400.7.v8.1	3134	2944.491	0.286963	5.945
Manes.01G068400.2.v8.1	3037	2847.491	15.162736	303.789
Manes.01G068400.5.v8.1	2681	2491.491	12.400717	217.390
Manes.01G068400.3.v8.1	2817	2627.491	3.563290	65.876
Manes.01G068600.1.v8.1	1024	834.491	0.000000	0.000
Manes.01G068800.1.v8.1	2536	2346.491	10.114975	167.000
Manes.01G068901.1.v8.1	541	351.953	0.000000	0.000
Manes.01G069000.1.v8.1	2001	1811.491	13.808412	176.000
Manes.01G069050.1.v8.1	877	687.507	0.000000	0.000
Manes.01G069100.1.v8.1	2551	2361.491	0.000000	0.000
Manes.01G069100.2.v8.1	2515	2325.491	0.000000	0.000
Manes.01G069200.2.v8.1	2791	2601.491	0.327790	6.000
Manes.01G069300.1.v8.1	1550	1360.491	71.245252	682.000
Manes.01G069400.1.v8.1	1254	1064.491	1.602162	12.000
Manes.01G069500.1.v8.1	3671	3481.491	0.204114	5.000
Manes.01G069600.7.v8.1	3208	3018.491	3.288695	69.847
Manes.01G069600.8.v8.1	3089	2899.491	1.617558	33.000
Manes.01G069600.6.v8.1	3263	3073.491	0.000000	0.000
Manes.01G069600.3.v8.1	3404	3214.491	1.377392	31.153
Manes.01G069600.1.v8.1	3247	3057.491	0.000000	0.000
Manes.01G069700.1.v8.1	1602	1412.491	1.106813	11.000
Manes.01G069800.1.v8.1	2475	2285.491	9.514351	153.000
Manes.01G069900.1.v8.1	945	755.499	0.000000	0.000
Manes.01G070000.1.v8.1	2335	2145.491	331.452191	5003.574
Manes.01G070200.1.v8.1	1624	1434.491	284.439943	2870.921
Manes.01G070300.1.v8.1	1487	1297.491	5.257800	48.000
Manes.01G070400.1.v8.1	2479	2289.491	0.000000	0.000
Manes.01G070500.1.v8.1	2557	2367.491	0.060031	1.000
Manes.01G070600.1.v8.1	2445	2255.491	0.000000	0.000
Manes.01G070700.1.v8.1	1563	1373.491	11.175454	108.000
Manes.01G070800.1.v8.1	1661	1471.491	0.000000	0.000
Manes.01G070800.2.v8.1	1367	1177.491	0.362102	3.000
Manes.01G070800.3.v8.1	990	800.493	0.000000	0.000
Manes.01G070900.1.v8.1	3231	3041.491	12.803576	274.000
Manes.01G071000.1.v8.1	766	576.532	0.246515	1.000
Manes.01G071051.1.v8.1	1254	1064.491	0.000000	0.000
Manes.01G071100.1.v8.1	1726	1536.491	6.104936	66.000
Manes.01G071200.1.v8.1	2039	1849.491	0.413583	5.382
Manes.01G071200.11.v8.1	1893	1703.491	0.000000	0.000
Manes.01G071200.12.v8.1	2246	2056.491	0.895976	12.965
Manes.01G071200.3.v8.1	1994	1804.491	9.013260	114.438
Manes.01G071200.4.v8.1	1991	1801.491	2.462680	31.216
Manes.01G071200.8.v8.1	2125	1935.491	0.000000	0.000
Manes.01G071300.1.v8.1	1468	1278.491	1.445150	13.000
Manes.01G071400.3.v8.1	1639	1449.491	43.653634	445.214
Manes.01G071400.1.v8.1	540	350.962	42.433758	104.786
Manes.01G071500.1.v8.1	3816	3626.491	3.958239	101.000
Manes.01G071600.1.v8.1	2345	2155.491	0.000000	0.000
Manes.13G089210.1.v8.1	447	259.198	0.548322	1.000
Manes.01G071700.1.v8.1	2700	2510.491	2.264480	40.000
Manes.01G071800.1.v8.1	2907	2717.491	5.752966	110.000
Manes.01G071900.1.v8.1	2437	2247.491	35.412559	560.000
Manes.01G072000.2.v8.1	1586	1396.491	7.734686	76.000
Manes.01G072100.1.v8.1	1702	1512.491	27.156405	289.000
Manes.01G072200.2.v8.1	4093	3903.491	0.231267	6.352
Manes.01G072200.1.v8.1	5254	5064.491	1.229353	43.807
Manes.01G072200.4.v8.1	4047	3857.491	0.264093	7.168
Manes.01G072200.3.v8.1	3939	3749.491	2.375614	62.673
Manes.01G072400.1.v8.1	2267	2077.491	22.165274	324.000
Manes.01G072601.1.v8.1	458	269.965	0.000000	0.000
Manes.01G072801.5.v8.1	2336	2146.491	6.208901	93.773
Manes.01G072801.8.v8.1	2323	2133.491	0.966777	14.513
Manes.01G072801.3.v8.1	2395	2205.491	0.000000	0.000
Manes.01G072801.12.v8.1	6418	6228.491	0.000000	0.000
Manes.01G072801.13.v8.1	6431	6241.491	0.471687	20.715
Manes.01G072801.10.v8.1	2143	1953.491	0.000000	0.000
Manes.01G072801.11.v8.1	2130	1940.491	0.000000	0.000
Manes.01G073000.1.v8.1	2268	2078.491	40.821920	597.000
Manes.01G073100.4.v8.1	2268	2078.491	3.999753	58.494
Manes.01G073100.9.v8.1	2893	2703.491	0.000000	0.000
Manes.01G073100.3.v8.1	2300	2110.491	0.000000	0.000
Manes.01G073100.8.v8.1	2925	2735.491	0.000000	0.000
Manes.01G073100.20.v8.1	4468	4278.491	2.404667	72.390
Manes.01G073100.19.v8.1	4064	3874.491	0.000000	0.000
Manes.01G073100.17.v8.1	3443	3253.491	0.000000	0.000
Manes.01G073100.18.v8.1	2007	1817.491	0.000000	0.000
Manes.01G073100.21.v8.1	2632	2442.491	3.239839	55.679
Manes.01G073100.22.v8.1	900	710.505	7.288565	36.437
Manes.01G073112.1.v8.1	816	626.517	0.226848	1.000
Manes.01G073125.1.v8.1	2760	2570.491	46.137263	834.451
Manes.01G073300.6.v8.1	2196	2006.491	0.000000	0.000
Manes.01G073300.8.v8.1	2715	2525.491	5.075225	90.185
Manes.01G073300.9.v8.1	2214	2024.491	10.623399	151.325
Manes.01G073400.1.v8.1	2511	2321.491	37.943205	619.775
Manes.01G073400.4.v8.1	2505	2315.491	8.207376	133.715
Manes.01G073500.1.v8.1	1263	1073.491	0.000000	0.000
Manes.01G073500.3.v8.1	1194	1004.491	37.311514	263.707
Manes.01G073500.2.v8.1	1289	1099.491	1.589030	12.293
Manes.01G073500.4.v8.1	1344	1154.491	0.000000	0.000
Manes.01G073600.1.v8.1	1256	1066.491	0.133263	1.000
Manes.01G073700.11.v8.1	2927	2737.491	13.334452	256.839
Manes.01G073700.6.v8.1	2668	2478.491	3.033754	52.905
Manes.01G073700.1.v8.1	2831	2641.491	11.376664	211.445
Manes.01G073700.12.v8.1	2665	2475.491	0.000000	0.000
Manes.01G073700.13.v8.1	2479	2289.491	3.777841	60.858
Manes.01G073700.14.v8.1	2511	2321.491	2.323542	37.953
Manes.01G073750.1.v8.1	374	188.763	0.000000	0.000
Manes.01G073800.1.v8.1	3191	3001.491	14.063281	297.000
Manes.01G073800.2.v8.1	2950	2760.491	0.000000	0.000
Manes.13G088473.1.v8.1	818	628.515	0.678380	3.000
Manes.01G073900.1.v8.1	941	751.499	56.547057	299.000
Manes.01G074000.2.v8.1	1799	1609.491	9.536795	108.000
Manes.01G074100.1.v8.1	3033	2843.491	26.440586	529.000
Manes.01G074200.1.v8.1	1923	1733.491	328.932337	4012.000
Manes.01G074300.6.v8.1	1985	1795.491	12.190029	154.000
Manes.01G074300.7.v8.1	1749	1559.491	0.000000	0.000
Manes.01G074400.1.v8.1	2362	2172.491	0.130840	2.000
Manes.17G035396.1.v8.1_40	407	220.305	0.000000	0.000
Manes.01G074500.1.v8.1	2339	2149.491	47.011187	711.000
Manes.01G074600.1.v8.1	1163	973.491	2.773888	19.000
Manes.01G074700.1.v8.1	1504	1314.491	58.601754	542.002
Manes.01G074800.1.v8.1	1825	1635.491	2.346296	27.000
Manes.01G074850.1.v8.1	1130	940.491	63.497354	420.187
Manes.01G074925.1.v8.1	1076	886.491	27.705636	172.813
Manes.01G075000.1.v8.1	2832	2642.491	51.836630	963.791
Manes.01G075000.3.v8.1	3215	3025.491	6.915200	147.209
Manes.01G075100.1.v8.1	2145	1955.491	27.217324	374.485
Manes.01G075200.3.v8.1	1101	911.491	0.000000	0.000
Manes.01G075400.1.v8.1	1101	911.491	0.000000	0.000
Manes.01G075500.1.v8.1	1101	911.491	0.000000	0.000
Manes.01G075600.2.v8.1	1101	911.491	0.000000	0.000
Manes.01G075700.1.v8.1	3094	2904.491	22.084855	451.333
Manes.01G075700.2.v8.1	3107	2917.491	0.422196	8.667
Manes.01G075900.1.v8.1	474	285.662	2.487625	5.000
Manes.01G076000.4.v8.1	2568	2378.491	0.000000	0.000
Manes.01G076000.5.v8.1	2409	2219.491	0.000000	0.000
Manes.01G076000.3.v8.1	2302	2112.491	1.211002	18.000
Manes.01G076100.1.v8.1	2116	1926.491	96.221390	1304.282
Manes.01G076100.2.v8.1	2120	1930.491	2.177444	29.577
Manes.01G076201.1.v8.1	2790	2600.491	3.552428	65.000
Manes.01G076300.1.v8.1	1241	1051.491	7.028538	52.000
Manes.01G076400.1.v8.1	4031	3841.491	14.444859	390.432
Manes.01G076500.1.v8.1	3742	3552.491	0.640109	16.000
Manes.01G076600.1.v8.1	2049	1859.491	10.759735	140.776
Manes.01G076600.2.v8.1	1609	1419.491	13.038297	130.223
Manes.01G076700.1.v8.1	1155	965.491	0.000000	0.000
Manes.01G076800.2.v8.1	2030	1840.491	0.077221	1.000
Manes.01G076900.1.v8.1	2084	1894.491	20.330309	271.000
Manes.01G077000.1.v8.1	2686	2496.491	10.531955	185.000
Manes.01G077100.1.v8.1	1550	1360.491	0.000000	0.000
Manes.01G077200.11.v8.1	3150	2960.491	1.775681	36.988
Manes.01G077200.12.v8.1	3204	3014.491	0.851658	18.064
Manes.01G077200.14.v8.1	3021	2831.491	0.000000	0.000
Manes.01G077200.15.v8.1	2967	2777.491	0.000000	0.000
Manes.01G077200.3.v8.1	3757	3567.491	0.420031	10.543
Manes.01G077200.13.v8.1	2975	2785.491	2.775888	54.405
Manes.01G077300.1.v8.1	1848	1658.491	0.942642	11.000
Manes.01G077300.3.v8.1	1839	1649.491	0.000000	0.000
Manes.01G077400.1.v8.1	1401	1211.491	0.703879	6.000
Manes.01G077400.2.v8.1	1388	1198.491	0.000000	0.000
Manes.01G077400.3.v8.1	1180	990.491	0.000000	0.000
Manes.01G077500.7.v8.1	639	449.629	12.496310	39.534
Manes.01G077500.6.v8.1	675	485.593	7.160788	24.466
Manes.01G077700.1.v8.1	2972	2782.491	1.194975	23.395
Manes.01G077700.11.v8.1	2907	2717.491	0.920730	17.605
Manes.01G077700.19.v8.1	2978	2788.491	0.000000	0.000
Manes.01G077700.20.v8.1	2949	2759.491	0.000000	0.000
Manes.01G077700.21.v8.1	2943	2753.491	0.000000	0.000
Manes.01G077700.25.v8.1	2936	2746.491	0.000000	0.000
Manes.01G077700.6.v8.1	2913	2723.491	0.000000	0.000
Manes.01G077700.8.v8.1	2942	2752.491	0.000000	0.000
Manes.01G077700.14.v8.1	2832	2642.491	0.000000	0.000
Manes.01G077700.15.v8.1	2906	2716.491	0.000000	0.000
Manes.01G077700.16.v8.1	2877	2687.491	0.000000	0.000
Manes.01G077700.18.v8.1	2871	2681.491	0.000000	0.000
Manes.01G077700.23.v8.1	2864	2674.491	0.000000	0.000
Manes.01G077700.24.v8.1	2835	2645.491	0.000000	0.000
Manes.01G077700.26.v8.1	2900	2710.491	0.000000	0.000
Manes.01G077700.27.v8.1	2868	2678.491	0.000000	0.000
Manes.01G077700.28.v8.1	2871	2681.491	0.000000	0.000
Manes.01G077700.29.v8.1	2865	2675.491	0.000000	0.000
Manes.01G077700.3.v8.1	2870	2680.491	0.000000	0.000
Manes.01G077700.5.v8.1	2841	2651.491	0.000000	0.000
Manes.01G077700.7.v8.1	2835	2645.491	0.000000	0.000
Manes.01G077800.1.v8.1	1893	1703.491	0.000000	0.000
Manes.01G077900.1.v8.1	2054	1864.491	0.000000	0.000
Manes.01G078000.1.v8.1	677	487.590	0.000000	0.000
Manes.01G078100.1.v8.1	748	558.541	0.763367	3.000
Manes.01G078200.1.v8.1	691	501.580	0.000000	0.000
Manes.01G078301.1.v8.1	747	557.542	0.000000	0.000
Manes.01G078400.1.v8.1	408	221.271	0.000000	0.000
Manes.18G031966.1.v8.1	1065	875.491	0.000000	0.000
Manes.01G078500.1.v8.1	321	139.712	0.000000	0.000
Manes.01G078600.1.v8.1	620	430.669	0.000000	0.000
Manes.01G078800.1.v8.1	651	461.613	0.000000	0.000
Manes.01G078900.1.v8.1	321	139.712	0.000000	0.000
Manes.01G078950.1.v8.1	507	318.241	0.000000	0.000
Manes.01G079000.1.v8.1	1434	1244.491	41.455493	363.000
Manes.01G079100.1.v8.1	1711	1521.491	0.373644	4.000
Manes.01G079200.1.v8.1	2291	2101.491	2.354181	34.810
Manes.01G079200.11.v8.1	2366	2176.491	1.508170	23.096
Manes.01G079200.2.v8.1	2546	2356.491	1.474893	24.455
Manes.01G079200.4.v8.1	2536	2346.491	0.000000	0.000
Manes.01G079200.3.v8.1	594	404.740	19.041378	54.226
Manes.01G079300.1.v8.1	1915	1725.491	0.000000	0.000
Manes.01G079300.2.v8.1	1911	1721.491	8.207456	99.414
Manes.01G079400.1.v8.1	349	165.320	0.000000	0.000
Manes.01G079500.1.v8.1	3071	2881.491	1.732464	35.125
Manes.01G079500.3.v8.1	3320	3130.491	12.587273	277.253
Manes.01G079500.4.v8.1	2864	2674.491	0.511307	9.622
Manes.01G079600.1.v8.1	2431	2241.491	15.306037	241.397
Manes.01G079600.2.v8.1	2411	2221.491	0.870254	13.603
Manes.01G079700.6.v8.1	3554	3364.491	0.000000	0.000
Manes.01G079700.2.v8.1	3465	3275.491	3.616391	83.346
Manes.01G079700.4.v8.1	4651	4461.491	0.183592	5.763
Manes.01G079700.5.v8.1	2901	2711.491	5.969635	113.891
Manes.01G079700.7.v8.1	3236	3046.491	0.000000	0.000
Manes.01G079800.2.v8.1	2480	2290.491	19.173312	309.000
Manes.01G080000.1.v8.1	2456	2266.491	0.954689	15.225
Manes.01G080000.2.v8.1	2604	2414.491	0.000000	0.000
Manes.01G080000.3.v8.1	2530	2340.491	1.337274	22.022
Manes.01G080000.4.v8.1	2525	2335.491	0.000000	0.000
Manes.01G080000.5.v8.1	2451	2261.491	0.612938	9.753
Manes.01G080000.7.v8.1	2599	2409.491	0.000000	0.000
Manes.01G080100.1.v8.1	1467	1277.491	3.003815	27.000
Manes.01G080200.1.v8.1	3287	3097.491	2.477713	54.000
Manes.01G080200.3.v8.1	3162	2972.491	0.000000	0.000
Manes.01G080300.1.v8.1	2714	2524.491	0.000000	0.000
Manes.01G080300.2.v8.1	2427	2237.491	0.203938	3.211
Manes.01G080300.3.v8.1	2160	1970.491	5.563323	77.133
Manes.01G080300.5.v8.1	2208	2018.491	4.341269	61.656
Manes.01G080400.1.v8.1	781	591.525	95.626316	398.000
Manes.01G080600.1.v8.1	1810	1620.491	15.261143	174.007
Manes.01G080700.1.v8.1	2440	2250.491	6.315242	100.000
Manes.01G080800.1.v8.1	2240	2050.491	41.102106	593.000
Manes.01G080900.4.v8.1	5950	5760.491	8.478760	343.657
Manes.01G080900.6.v8.1	5665	5475.491	0.000000	0.000
Manes.01G080900.5.v8.1	5543	5353.491	16.362626	616.343
Manes.01G081000.1.v8.1	972	782.495	2.906069	16.000
Manes.01G081100.1.v8.1	2339	2149.491	0.198359	3.000
Manes.01G081200.1.v8.1	318	137.018	31.117936	30.000
Manes.01G080964.3.v8.1	3238	3048.491	13.147145	282.000
Manes.01G080964.5.v8.1	2979	2789.491	0.000000	0.000
Manes.01G080964.4.v8.1	3109	2919.491	0.000000	0.000
Manes.01G081400.14.v8.1	7987	7797.491	5.001661	274.411
Manes.01G081400.18.v8.1	7984	7794.491	0.000000	0.000
Manes.01G081400.16.v8.1	7803	7613.491	19.489796	1044.056
Manes.01G081400.17.v8.1	7830	7640.491	17.661999	949.498
Manes.01G081400.19.v8.1	7827	7637.491	6.941707	373.035
Manes.01G081400.20.v8.1	7800	7610.491	0.000000	0.000
Manes.01G081400.21.v8.1	7978	7788.491	0.000000	0.000
Manes.01G081400.15.v8.1	7982	7792.491	0.000000	0.000
Manes.01G081500.10.v8.1	2246	2056.491	9.477651	137.139
Manes.01G081500.6.v8.1	2241	2051.491	9.437549	136.226
Manes.01G081500.4.v8.1	2585	2395.491	0.000000	0.000
Manes.01G081500.1.v8.1	2588	2398.491	3.829967	64.635
Manes.01G081500.2.v8.1	2583	2393.491	0.000000	0.000
Manes.01G081500.3.v8.1	2593	2403.491	0.000000	0.000
Manes.01G081500.5.v8.1	2606	2416.491	0.000000	0.000
Manes.01G081500.9.v8.1	2611	2421.491	0.000000	0.000
Manes.01G081600.1.v8.1	1230	1040.491	0.409779	3.000
Manes.01G081800.8.v8.1	2595	2405.491	0.144876	2.452
Manes.01G081800.9.v8.1	2608	2418.491	0.142452	2.424
Manes.01G081800.10.v8.1	2296	2106.491	0.000000	0.000
Manes.01G081800.7.v8.1	2965	2775.491	1.741258	34.004
Manes.01G081800.3.v8.1	1999	1809.491	0.951902	12.119
Manes.01G081900.1.v8.1	1431	1241.491	46.592718	407.000
Manes.01G082000.1.v8.1	174	28.171	25.225219	5.000
Manes.01G082200.3.v8.1	2462	2272.491	0.660809	10.566
Manes.01G082200.1.v8.1	2522	2332.491	9.212189	151.187
Manes.01G082200.5.v8.1	2673	2483.491	0.000000	0.000
Manes.01G082300.1.v8.1	3191	3001.491	9.082464	191.811
Manes.01G082300.2.v8.1	3181	2991.491	1.350960	28.436
Manes.01G082400.11.v8.1	1296	1106.491	1.537657	11.971
Manes.01G082400.10.v8.1	2623	2433.491	1.670473	28.602
Manes.01G082400.8.v8.1	2491	2301.491	0.000000	0.000
Manes.01G082400.9.v8.1	2482	2292.491	1.468871	23.693
Manes.01G082600.1.v8.1	2024	1834.491	31.588403	407.733
Manes.01G082700.1.v8.1	1758	1568.491	51.739391	571.000
Manes.01G082800.1.v8.1	4125	3935.491	10.844488	300.290
Manes.01G082800.2.v8.1	4122	3932.491	3.861056	106.833
Manes.01G082800.3.v8.1	4116	3926.491	3.651355	100.877
Manes.01G082800.4.v8.1	4113	3923.491	0.000000	0.000
Manes.01G082850.1.v8.1	480	291.570	0.000000	0.000
Manes.01G082900.2.v8.1	2382	2192.491	0.000000	0.000
Manes.01G082900.3.v8.1	2372	2182.491	2.052385	31.517
Manes.01G082900.4.v8.1	2559	2369.491	0.508821	8.483
Manes.01G083100.1.v8.1	1089	899.491	2.844087	18.000
Manes.01G083200.5.v8.1	3433	3243.491	0.000000	0.000
Manes.01G083200.6.v8.1	3407	3217.491	0.000000	0.000
Manes.01G083200.3.v8.1	3315	3125.491	0.500198	11.000
Manes.01G083275.1.v8.1	861	671.509	0.000000	0.000
Manes.01G083350.1.v8.1	1222	1032.491	3.578939	26.000
Manes.01G083500.1.v8.1	1428	1238.491	0.000000	0.000
Manes.01G083600.1.v8.1	1701	1511.491	0.094029	1.000
Manes.01G083700.2.v8.1	2864	2674.491	22.372175	421.000
Manes.13G022150.1.v8.1	936	746.500	0.000000	0.000
Manes.01G083800.1.v8.1	2179	1989.491	6.072174	85.000
Manes.01G083900.1.v8.1	1528	1338.491	41.411062	390.000
Manes.01G084100.6.v8.1	1693	1503.491	0.000000	0.000
Manes.01G084100.4.v8.1	1414	1224.491	1.602456	13.806
Manes.01G084100.7.v8.1	1719	1529.491	0.000000	0.000
Manes.01G084100.5.v8.1	1618	1428.491	4.904513	49.295
Manes.01G084100.1.v8.1	1629	1439.491	0.878559	8.898
Manes.01G084100.8.v8.1	1554	1364.491	0.000000	0.000
Manes.01G084200.2.v8.1	3827	3637.491	0.000000	0.000
Manes.01G084200.3.v8.1	3994	3804.491	0.000000	0.000
Manes.01G084200.1.v8.1	3739	3549.491	13.693904	342.000
Manes.01G084300.1.v8.1	4097	3907.491	2.911616	80.051
Manes.01G084300.2.v8.1	3697	3507.491	1.091991	26.949
Manes.01G084500.2.v8.1	1460	1270.491	2.013576	18.000
Manes.01G084600.1.v8.1	2381	2191.491	48.614897	749.621
Manes.01G084700.1.v8.1	2148	1958.491	47.507902	654.667
Manes.01G084800.3.v8.1	1891	1701.491	1.336465	16.000
Manes.01G084900.9.v8.1	1468	1278.491	17.564129	158.000
Manes.01G085000.2.v8.1	3443	3253.491	0.000000	0.000
Manes.01G085000.3.v8.1	3467	3277.491	0.000000	0.000
Manes.01G085000.4.v8.1	3200	3010.491	0.000000	0.000
Manes.01G085100.1.v8.1	783	593.525	0.478915	2.000
Manes.01G085200.1.v8.1	948	758.499	3.934883	21.000
Manes.01G085300.3.v8.1	1050	860.491	0.000000	0.000
Manes.01G085300.6.v8.1	1300	1110.491	0.383949	3.000
Manes.01G085300.1.v8.1	340	157.005	0.000000	0.000
Manes.01G085300.2.v8.1	331	148.790	0.000000	0.000
Manes.01G085400.1.v8.1	1585	1395.491	0.712916	7.000
Manes.01G085550.1.v8.1	878	688.507	0.206423	1.000
Manes.01G085500.1.v8.1	2326	2136.491	0.066522	1.000
Manes.01G085600.1.v8.1	2839	2649.491	0.375494	7.000
Manes.01G085700.2.v8.1	1147	957.491	12.319997	83.000
Manes.01G085800.1.v8.1	1458	1268.491	1.008376	9.000
Manes.01G085900.1.v8.1	1698	1508.491	6.406686	68.000
Manes.01G086000.1.v8.1	1728	1538.491	20.787724	225.027
Manes.01G086000.2.v8.1	1614	1424.491	0.000000	0.000
Manes.01G086000.3.v8.1	1705	1515.491	0.000000	0.000
Manes.01G086050.2.v8.1	1218	1028.491	0.000000	0.000
Manes.01G086100.1.v8.1	2143	1953.491	0.072754	1.000
Manes.01G086200.1.v8.1	4537	4347.491	26.512424	811.000
Manes.01G086400.1.v8.1	1994	1804.491	31.819539	404.000
Manes.01G086500.1.v8.1	228	62.628	2.269348	1.000
Manes.01G086600.1.v8.1	1338	1148.491	0.000000	0.000
Manes.01G086700.11.v8.1	2726	2536.491	0.248643	4.438
Manes.01G086700.4.v8.1	2731	2541.491	4.225565	75.562
Manes.01G086700.10.v8.1	2787	2597.491	0.000000	0.000
Manes.01G086700.3.v8.1	2890	2700.491	0.000000	0.000
Manes.01G086800.1.v8.1	1355	1165.491	366.343453	3004.209
Manes.01G086900.1.v8.1	2239	2049.491	0.416076	6.000
Manes.01G087050.1.v8.1	2981	2791.491	62.124986	1220.212
Manes.01G087200.1.v8.1	1783	1593.491	6.154131	69.000
Manes.01G087200.2.v8.1	1651	1461.491	0.000000	0.000
Manes.01G087300.1.v8.1	3529	3339.491	0.000000	0.000
Manes.01G087300.3.v8.1	3351	3161.491	0.483749	10.761
Manes.01G087300.5.v8.1	3360	3170.491	0.458993	10.239
Manes.01G087400.1.v8.1	1296	1106.491	96.426579	750.719
Manes.01G087450.1.v8.1	144	14.754	0.000000	0.000
Manes.01G087500.1.v8.1	3003	2813.491	14.194760	281.000
Manes.01G087600.1.v8.1	2575	2385.491	1.370305	23.000
Manes.01G087650.1.v8.1	547	357.923	0.000000	0.000
Manes.01G087700.10.v8.1	7931	7741.491	5.470902	298.000
Manes.01G087800.1.v8.1	1859	1669.491	0.000000	0.000
Manes.01G087900.4.v8.1	1957	1767.491	12.012960	149.396
Manes.01G087900.5.v8.1	1952	1762.491	27.704183	343.562
Manes.01G087900.6.v8.1	1181	991.491	69.539177	485.122
Manes.01G088000.2.v8.1	1433	1243.491	0.000000	0.000
Manes.01G088101.1.v8.1	820	630.515	0.000000	0.000
Manes.01G088200.1.v8.1	1170	980.491	0.000000	0.000
Manes.01G088300.1.v8.1	1333	1143.491	0.000000	0.000
Manes.01G088400.1.v8.1	1170	980.491	0.000000	0.000
Manes.01G088500.1.v8.1	1197	1007.491	24.545691	174.000
Manes.01G088500.2.v8.1	1323	1133.491	0.000000	0.000
Manes.01G088600.1.v8.1	2561	2371.491	0.191457	3.195
Manes.01G088600.2.v8.1	480	291.570	0.000000	0.000
Manes.01G088700.1.v8.1	3207	3017.491	0.132132	2.805
Manes.01G088800.1.v8.1	6100	5910.491	3.222170	134.000
Manes.01G089000.4.v8.1	2742	2552.491	0.133627	2.400
Manes.01G089000.2.v8.1	2750	2560.491	0.000000	0.000
Manes.01G089000.3.v8.1	2035	1845.491	13.812456	179.356
Manes.01G089000.5.v8.1	819	629.515	7.279702	32.244
Manes.01G089100.1.v8.1	2591	2401.491	0.000000	0.000
Manes.01G089100.2.v8.1	2450	2260.491	0.000000	0.000
Manes.01G089200.1.v8.1	2257	2067.491	0.000000	0.000
Manes.01G089200.2.v8.1	1865	1675.491	1.051370	12.395
Manes.01G089200.5.v8.1	2235	2045.491	0.000000	0.000
Manes.01G089200.7.v8.1	1844	1654.491	0.000000	0.000
Manes.01G089200.8.v8.1	1790	1600.491	0.000000	0.000
Manes.01G089200.9.v8.1	1702	1512.491	0.432761	4.605
Manes.01G089200.10.v8.1	1537	1347.491	0.000000	0.000
Manes.01G089300.1.v8.1	1175	985.491	0.000000	0.000
Manes.01G089400.1.v8.1	639	449.629	0.000000	0.000
Manes.01G089500.1.v8.1	642	452.627	0.000000	0.000
Manes.01G089600.1.v8.1	1781	1591.491	5.447445	61.000
Manes.01G089700.2.v8.1	3549	3359.491	11.464710	271.000
Manes.01G089700.3.v8.1	3545	3355.491	0.000000	0.000
Manes.01G089800.1.v8.1	2016	1826.491	12.060947	155.000
Manes.01G089900.1.v8.1	778	588.527	6.761752	28.000
Manes.01G090001.1.v8.1	4146	3956.491	0.035922	1.000
Manes.01G090001.2.v8.1	4265	4075.491	0.000000	0.000
Manes.01G090100.4.v8.1	4785	4595.491	0.000000	0.000
Manes.01G090100.5.v8.1	4881	4691.491	2.748144	90.716
Manes.01G090100.6.v8.1	5042	4852.491	0.000000	0.000
Manes.01G090200.1.v8.1	2720	2530.491	5.928621	105.558
Manes.01G090200.3.v8.1	2612	2422.491	0.000000	0.000
Manes.01G090200.2.v8.1	1854	1664.491	1.513560	17.726
Manes.01G090300.1.v8.1	2430	2240.491	0.126869	2.000
Manes.01G090300.2.v8.1	1194	1004.491	0.000000	0.000
Manes.01G090400.1.v8.1	1487	1297.491	38.119054	348.000
Manes.01G090500.1.v8.1	3542	3352.491	1.019424	24.047
Manes.01G090500.3.v8.1	3087	2897.491	1.616383	32.953
Manes.01G090500.4.v8.1	2673	2483.491	0.000000	0.000
Manes.01G090600.1.v8.1	1540	1350.491	0.000000	0.000
Manes.01G090700.1.v8.1	1907	1717.491	11.171373	135.000
Manes.01G090800.1.v8.1	986	796.493	0.000000	0.000
Manes.01G090900.3.v8.1	1938	1748.491	13.495795	166.033
Manes.01G090900.6.v8.1	1858	1668.491	0.000000	0.000
Manes.01G090900.5.v8.1	1814	1624.491	0.000000	0.000
Manes.01G090900.4.v8.1	1674	1484.491	3.171675	33.128
Manes.01G090900.7.v8.1	1681	1491.491	25.385767	266.406
Manes.01G091100.1.v8.1	1393	1203.491	4.605629	39.000
Manes.01G091200.3.v8.1	1703	1513.491	3.474474	37.000
Manes.01G091300.2.v8.1	1997	1807.491	0.000000	0.000
Manes.01G091400.3.v8.1	2099	1909.491	0.000000	0.000
Manes.01G091400.1.v8.1	2410	2220.491	1.448819	22.636
Manes.01G091500.1.v8.1	1978	1788.491	1.220929	15.364
Manes.01G091600.1.v8.1	2757	2567.491	1.494590	27.000
Manes.01G091700.1.v8.1	2763	2573.491	0.607487	11.000
Manes.01G091800.1.v8.1	594	404.740	0.000000	0.000
Manes.01G092000.1.v8.1	2269	2079.491	4.852534	71.000
Manes.01G092100.3.v8.1	2021	1831.491	9.709513	125.122
Manes.01G092100.4.v8.1	2048	1858.491	0.000000	0.000
Manes.01G092100.5.v8.1	2572	2382.491	0.947156	15.878
Manes.01G092200.1.v8.1	246	76.239	27.963019	15.000
Manes.01G092300.1.v8.1	1260	1070.491	2.389773	18.000
Manes.01G092400.8.v8.1	3094	2904.491	4.648586	95.000
Manes.01G092500.1.v8.1	1671	1481.491	0.000000	0.000
Manes.01G092600.1.v8.1	1350	1160.491	34.527329	281.928
Manes.01G092600.2.v8.1	1750	1560.491	9.660698	106.072
Manes.01G092700.1.v8.1	2304	2114.491	0.000000	0.000
Manes.01G092700.4.v8.1	1819	1629.491	32.794659	376.000
Manes.01G092900.1.v8.1	4737	4547.491	1.375144	44.000
Manes.01G092900.2.v8.1	3980	3790.491	0.000000	0.000
Manes.01G093000.1.v8.1	1978	1788.491	2.133611	26.849
Manes.01G093100.2.v8.1	2114	1924.491	0.000000	0.000
Manes.01G093100.3.v8.1	2000	1810.491	0.404322	5.151
Manes.01G093200.1.v8.1	1806	1616.491	0.527528	6.000
Manes.01G093300.1.v8.1	1846	1656.491	15.786868	184.000
Manes.01G093400.1.v8.1	2294	2104.491	85.893605	1271.864
Manes.01G093475.1.v8.1	1593	1403.491	0.000000	0.000
Manes.01G093550.1.v8.1	2658	2468.491	13.657218	237.206
Manes.01G093625.1.v8.1	522	333.106	0.000000	0.000
Manes.03G095616.1.v8.1	539	349.969	0.000000	0.000
Manes.11G087467.1.v8.1_25	322	140.615	0.000000	0.000
Manes.01G093700.1.v8.1	3069	2879.491	21.036299	426.204
Manes.01G093733.1.v8.1	1802	1612.491	0.000000	0.000
Manes.01G093733.2.v8.1	1733	1543.491	0.000000	0.000
Manes.01G093766.1.v8.1	849	659.511	0.000000	0.000
Manes.01G094100.1.v8.1	1952	1762.491	1.290210	16.000
Manes.01G093800.1.v8.1	1709	1519.491	0.000000	0.000
Manes.01G093901.1.v8.1	3041	2851.491	16.626747	333.589
Manes.01G094000.1.v8.1	846	656.511	0.216484	1.000
Manes.01G094200.1.v8.1	2700	2510.491	14.832347	262.000
Manes.01G094300.3.v8.1	4415	4225.491	8.716549	259.152
Manes.01G094300.4.v8.1	3599	3409.491	2.869917	68.848
Manes.01G094500.1.v8.1	1758	1568.491	3.080804	34.000
Manes.01G094600.1.v8.1	330	147.882	306.578602	319.000
Manes.01G094700.1.v8.1	1840	1650.491	21.699744	252.000
Manes.01G094800.1.v8.1	3582	3392.491	0.837874	20.000
Manes.01G094950.1.v8.1	330	147.882	330.605138	344.000
Manes.01G095100.3.v8.1	3185	2995.491	0.000000	0.000
Manes.01G095300.1.v8.1	1711	1521.491	0.560466	6.000
Manes.01G095400.3.v8.1	1419	1229.491	0.000000	0.000
Manes.01G096400.2.v8.1	1987	1797.491	9.857674	124.673
Manes.01G096300.3.v8.1	5386	5196.491	0.000000	0.000
Manes.01G096300.6.v8.1	5506	5316.491	3.797821	142.067
Manes.01G096300.7.v8.1	4985	4795.491	1.539147	51.933
Manes.01G096200.1.v8.1	1957	1767.491	5.789520	72.000
Manes.01G096100.1.v8.1	689	499.581	80.192989	281.887
Manes.01G096000.1.v8.1	824	634.515	1.567920	7.000
Manes.01G096000.2.v8.1	666	476.601	0.000000	0.000
Manes.01G095900.1.v8.1	2139	1949.491	43.158637	592.000
Manes.01G095800.1.v8.1	3390	3200.491	24.645841	555.000
Manes.01G095700.1.v8.1	1635	1445.491	0.000000	0.000
Manes.01G095700.2.v8.1	1632	1442.491	0.000000	0.000
Manes.01G095700.3.v8.1	1278	1088.491	0.000000	0.000
Manes.01G095700.4.v8.1	1275	1085.491	0.000000	0.000
Manes.01G095600.2.v8.1	1990	1800.491	0.078936	1.000
Manes.01G095600.1.v8.1	2250	2060.491	0.000000	0.000
Manes.01G095500.9.v8.1	6618	6428.491	0.000000	0.000
Manes.01G095500.10.v8.1	6675	6485.491	0.162126	7.398
Manes.01G095500.11.v8.1	5816	5626.491	8.764349	346.968
Manes.01G095500.2.v8.1	6149	5959.491	2.066411	86.648
Manes.01G095500.8.v8.1	6363	6173.491	0.130627	5.674
Manes.01G095500.7.v8.1	6185	5995.491	6.929278	292.311
Manes.01G160600.3.v8.1	1638	1448.491	0.169852	1.731
Manes.01G128050.1.v8.1	1606	1416.491	11.853406	118.138
Manes.01G160600.2.v8.1	1624	1434.491	0.000000	0.000
Manes.01G128050.2.v8.1	904	714.504	4.004287	20.131
Manes.01G160602.1.v8.1	1795	1605.491	15.049022	170.000
Manes.01G097000.1.v8.1	1615	1425.491	0.000000	0.000
Manes.01G097100.1.v8.1	606	416.706	0.000000	0.000
Manes.01G097200.1.v8.1	1468	1278.491	2.890300	26.000
Manes.01G097300.1.v8.1	1359	1169.491	0.729158	6.000
Manes.01G097300.2.v8.1	1216	1026.491	0.000000	0.000
Manes.01G097400.1.v8.1	6651	6461.491	15.672614	712.536
Manes.01G097400.4.v8.1	6606	6416.491	0.290925	13.134
Manes.01G097500.1.v8.1	1592	1402.491	71.475819	705.329
Manes.01G097600.1.v8.1	2188	1998.491	46.403669	652.510
Manes.01G097600.2.v8.1	3403	3213.491	1.215697	27.487
Manes.01G097700.1.v8.1	1476	1286.491	60.234118	545.233
Manes.01G097800.1.v8.1	2400	2210.491	0.385771	6.000
Manes.01G097900.1.v8.1	2046	1856.491	103.196338	1348.000
Manes.01G098000.4.v8.1	2992	2802.491	4.069554	80.246
Manes.01G098000.6.v8.1	2545	2355.491	2.463710	40.832
Manes.01G098000.5.v8.1	2233	2043.491	5.636093	81.037
Manes.01G098100.3.v8.1	1533	1343.491	10.155556	96.000
Manes.01G098200.1.v8.1	2698	2508.491	3.002829	53.000
Manes.01G098300.1.v8.1	3056	2866.491	0.793299	16.000
Manes.03G165350.1.v8.1	520	331.124	0.000000	0.000
Manes.01G098400.1.v8.1	3516	3326.491	7.391405	173.000
Manes.01G098500.1.v8.1	354	169.980	56.856199	68.000
Manes.01G098600.1.v8.1	3777	3587.491	38.502628	971.883
Manes.01G098700.1.v8.1	519	330.133	8.179604	19.000
Manes.01G098800.2.v8.1	2166	1976.491	17.939427	249.480
Manes.01G098800.4.v8.1	2148	1958.491	21.227599	292.520
Manes.01G099000.7.v8.1	3978	3788.491	0.000000	0.000
Manes.01G099000.8.v8.1	3840	3650.491	0.000000	0.000
Manes.01G099000.5.v8.1	2734	2544.491	10.364171	185.553
Manes.01G099000.10.v8.1	2559	2369.491	1.764735	29.422
Manes.01G099000.9.v8.1	2421	2231.491	1.339099	21.025
Manes.01G099100.9.v8.1	3134	2944.491	0.667431	13.828
Manes.01G099100.6.v8.1	3261	3071.491	4.228698	91.388
Manes.01G099100.4.v8.1	2970	2780.491	0.000000	0.000
Manes.01G099100.3.v8.1	2422	2232.491	78.904256	1239.433
Manes.01G099200.7.v8.1	1820	1630.491	5.813919	66.699
Manes.01G099200.1.v8.1	1927	1737.491	15.355890	187.729
Manes.01G099200.6.v8.1	1822	1632.491	7.366581	84.615
Manes.01G099300.2.v8.1	2655	2465.491	5.937465	103.000
Manes.01G099400.1.v8.1	3985	3795.491	30.967405	827.000
Manes.01G099500.1.v8.1	2209	2019.491	19.846066	282.000
Manes.01G099600.2.v8.1	3265	3075.491	0.000000	0.000
Manes.01G099600.3.v8.1	3161	2971.491	0.191317	4.000
Manes.01G099700.1.v8.1	1822	1632.491	5.832990	67.000
Manes.01G099800.1.v8.1	3045	2855.491	0.647038	13.000
Manes.01G099800.2.v8.1	2821	2631.491	0.000000	0.000
Manes.01G099900.1.v8.1	972	782.495	58.847893	324.000
Manes.01G100000.1.v8.1	1035	845.491	6.723853	40.000
Manes.01G100100.1.v8.1	549	359.913	19.744212	50.000
Manes.01G100300.1.v8.1	2326	2136.491	0.199566	3.000
Manes.01G100400.1.v8.1	3169	2979.491	12.469249	261.406
Manes.01G100400.2.v8.1	3079	2889.491	0.619468	12.594
Manes.01G100500.1.v8.1	3434	3244.491	3.679595	84.000
Manes.01G100600.2.v8.1	651	461.613	0.000000	0.000
Manes.01G100700.3.v8.1	2714	2524.491	0.000000	0.000
Manes.01G100700.7.v8.1	2657	2467.491	0.000000	0.000
Manes.01G100700.9.v8.1	2563	2373.491	0.419158	7.000
Manes.01G100800.1.v8.1	858	668.509	0.425197	2.000
Manes.01G100900.2.v8.1	1612	1422.491	7.682563	76.893
Manes.01G100900.1.v8.1	2391	2201.491	17.050212	264.107
Manes.01G101000.1.v8.1	1209	1019.491	0.000000	0.000
Manes.01G101200.3.v8.1	1363	1173.491	12.616669	104.173
Manes.01G101200.6.v8.1	1226	1036.491	2.827284	20.619
Manes.01G101200.5.v8.1	1131	941.491	1.376557	9.119
Manes.01G101200.7.v8.1	1247	1057.491	7.806947	58.089
Manes.01G101300.1.v8.1	1376	1186.491	1.557206	13.000
Manes.01G101600.1.v8.1	3522	3332.491	2.985357	70.000
Manes.01G101700.2.v8.1	696	506.574	81.445878	290.299
Manes.01G102466.2.v8.1	906	716.504	8.132658	41.000
Manes.01G102000.1.v8.1	1099	909.491	79.383911	508.000
Manes.01G102100.1.v8.1	3175	2985.491	32.481991	682.325
Manes.01G102200.3.v8.1	949	759.498	12.163369	65.000
Manes.01G102300.1.v8.1	911	721.503	54.761297	278.000
Manes.01G102400.1.v8.1	3030	2840.491	22.315607	446.000
Manes.01G102500.1.v8.1	3025	2835.491	3.191607	63.675
Manes.01G102600.1.v8.1	1092	902.491	1.574796	10.000
Manes.01G102700.2.v8.1	1740	1550.491	0.700930	7.647
Manes.01G102700.1.v8.1	2340	2150.491	0.816415	12.353
Manes.01G102800.1.v8.1	3313	3123.491	11.466412	252.000
Manes.01G102900.1.v8.1	1668	1478.491	0.288383	3.000
Manes.01G103000.3.v8.1	2595	2405.491	7.267225	123.000
Manes.01G103000.4.v8.1	2521	2331.491	0.000000	0.000
Manes.01G103100.2.v8.1	1542	1352.491	2.206745	21.000
Manes.01G103200.1.v8.1	1528	1338.491	0.000000	0.000
Manes.01G103300.6.v8.1	2480	2290.491	0.903277	14.557
Manes.01G103300.7.v8.1	2172	1982.491	5.390396	75.191
Manes.01G103300.8.v8.1	2183	1993.491	2.584540	36.252
Manes.01G103400.7.v8.1	1082	892.491	11.556405	72.570
Manes.01G103400.6.v8.1	1074	884.491	2.318615	14.430
Manes.01G103400.5.v8.1	959	769.497	0.000000	0.000
Manes.01G103500.1.v8.1	1705	1515.491	20.528448	218.898
Manes.01G103500.3.v8.1	1775	1585.491	0.382626	4.268
Manes.01G103500.5.v8.1	606	416.706	11.880443	34.833
Manes.01G103500.4.v8.1	714	524.562	0.000000	0.000
Manes.01G103600.1.v8.1	3453	3263.491	5.574357	128.000
Manes.01G103700.1.v8.1	1219	1029.491	0.138053	1.000
Manes.01G103750.1.v8.1	568	378.816	0.000000	0.000
Manes.01G103800.2.v8.1	1580	1390.491	3.475185	34.000
Manes.01G104000.1.v8.1	1378	1188.491	15.360971	128.454
Manes.01G104000.2.v8.1	1157	967.491	38.567884	262.546
Manes.01G104100.7.v8.1	2361	2171.491	0.000000	0.000
Manes.01G104100.1.v8.1	2269	2079.491	1.571948	23.000
Manes.01G104100.5.v8.1	2150	1960.491	0.000000	0.000
Manes.01G104100.6.v8.1	2111	1921.491	0.000000	0.000
Manes.01G104200.1.v8.1	2636	2446.491	8.519591	146.654
Manes.01G104200.2.v8.1	2622	2432.491	1.539303	26.346
Manes.01G104201.1.v8.1	549	359.913	0.000000	0.000
Manes.01G104300.3.v8.1	3903	3713.491	35.822900	936.000
Manes.01G104400.1.v8.1	1871	1681.491	7.748339	91.672
Manes.01G104400.2.v8.1	1841	1651.491	0.716705	8.328
Manes.01G104500.10.v8.1	1516	1326.491	0.839986	7.840
Manes.01G104500.7.v8.1	1519	1329.491	5.760138	53.883
Manes.01G104500.8.v8.1	1435	1245.491	0.830409	7.277
Manes.01G104500.9.v8.1	1432	1242.491	0.000000	0.000
Manes.01G104600.25.v8.1	2920	2730.491	2.394855	46.010
Manes.01G104600.24.v8.1	3081	2891.491	0.000000	0.000
Manes.01G104600.16.v8.1	2791	2601.491	0.000000	0.000
Manes.01G104600.31.v8.1	2706	2516.491	0.000000	0.000
Manes.01G104600.26.v8.1	3248	3058.491	0.268823	5.785
Manes.01G104600.23.v8.1	3409	3219.491	0.000000	0.000
Manes.01G104600.12.v8.1	2210	2020.491	0.000000	0.000
Manes.01G104600.28.v8.1	2257	2067.491	0.000000	0.000
Manes.01G104600.27.v8.1	2876	2686.491	0.327727	6.195
Manes.01G104600.29.v8.1	1901	1711.491	0.000000	0.000
Manes.01G104600.30.v8.1	1986	1796.491	0.000000	0.000
Manes.01G104600.10.v8.1	2663	2473.491	3.735404	65.010
Manes.01G104700.1.v8.1	2342	2152.491	22.251321	337.000
Manes.01G104800.1.v8.1	3919	3729.491	18.853499	494.737
Manes.01G104801.1.v8.1	8141	7951.491	15.712157	879.057
Manes.01G104801.2.v8.1	8138	7948.491	0.000000	0.000
Manes.01G104801.3.v8.1	9657	9467.491	0.140157	9.336
Manes.01G104801.4.v8.1	8065	7875.491	0.000000	0.000
Manes.01G104801.5.v8.1	8095	7905.491	0.000000	0.000
Manes.01G104801.6.v8.1	8019	7829.491	0.000000	0.000
Manes.01G104801.7.v8.1	8092	7902.491	0.000000	0.000
Manes.01G105000.5.v8.1	1383	1193.491	40.488061	340.000
Manes.01G105100.5.v8.1	2552	2362.491	9.532928	158.463
Manes.01G105100.6.v8.1	2457	2267.491	0.000000	0.000
Manes.01G105100.1.v8.1	3859	3669.491	0.485555	12.537
Manes.01G105100.7.v8.1	2528	2338.491	0.000000	0.000
Manes.01G105100.8.v8.1	3234	3044.491	0.000000	0.000
Manes.01G105101.1.v8.1	570	380.807	6.717915	18.000
Manes.01G105300.1.v8.1	2678	2488.491	1.770488	31.000
[truncated: 55,492 more rows]
