# Supplementary material for: Mutations in DNA polymerase δ subunit 1 co-segregate with CMD2-type resistance to Cassava Mosaic Geminiviruses
Source: Nat Commun. 2022 Jul 7;13:3933. doi: 10.1038/s41467-022-31414-0 (PMC9262879; doi:10.1038/s41467-022-31414-0)
Supplement: Supplementary file 10 — Source Data [file 41467_2022_31414_MOESM10_ESM.zip › figure_data/SupFig5_data/RNAseq4/quant/rnaseq4_tme204_1C_res_quant/quant.sf]

Name	Length	EffectiveLength	TPM	NumReads
Manes.01G000031.1.v8.1	3795	3588.493	31.706564	823.221
Manes.01G000031.2.v8.1	3753	3546.493	4.915116	126.121
Manes.01G000031.3.v8.1	3738	3531.493	1.904311	48.658
Manes.01G000062.1.v8.1	1653	1446.493	0.000000	0.000
Manes.01G000093.1.v8.1	1848	1641.493	0.000000	0.000
Manes.01G000124.1.v8.1	2149	1942.493	10.388148	146.000
Manes.01G000155.1.v8.1	2964	2757.493	15.237156	304.000
Manes.01G000186.1.v8.1	177	28.187	9.806669	2.000
Manes.01G000217.1.v8.1	675	469.008	0.000000	0.000
Manes.01G000248.3.v8.1	1953	1746.493	0.000000	0.000
Manes.01G000248.5.v8.1	570	365.062	13.484734	35.618
Manes.01G000248.4.v8.1	1683	1476.493	0.000000	0.000
Manes.01G000248.1.v8.1	2677	2470.493	2.031987	36.321
Manes.01G000248.2.v8.1	2062	1855.493	19.427219	260.811
Manes.01G000279.1.v8.1	812	605.597	23.820828	104.375
Manes.01G000279.3.v8.1	1818	1611.493	0.000000	0.000
Manes.01G000279.2.v8.1	1112	905.493	4.560151	29.876
Manes.01G000310.1.v8.1	601	395.618	0.000000	0.000
Manes.01G000341.1.v8.1	947	740.512	7.063548	37.845
Manes.01G000341.2.v8.1	1283	1076.493	0.661833	5.155
Manes.01G000372.1.v8.1	3197	2990.493	1.432728	31.000
Manes.01G000403.1.v8.1	861	654.552	32.728967	155.000
Manes.01G000434.1.v8.1	1098	891.493	2.015441	13.000
Manes.17G035396.1.v8.1_29	409	210.304	0.000000	0.000
Manes.01G000465.1.v8.1	1700	1493.493	67.925345	733.990
Manes.01G000496.1.v8.1	534	329.753	0.000000	0.000
Manes.01G000527.1.v8.1	1225	1018.493	1.628425	12.000
Manes.01G000558.1.v8.1	3030	2823.493	0.195802	4.000
Manes.01G000558.2.v8.1	2951	2744.493	0.000000	0.000
Manes.01G000558.4.v8.1	2910	2703.493	0.000000	0.000
Manes.01G000558.5.v8.1	2825	2618.493	0.000000	0.000
Manes.01G000558.3.v8.1	2750	2543.493	0.000000	0.000
Manes.01G000600.1.v8.1	1763	1556.493	0.443984	5.000
Manes.01G000550.1.v8.1	429	228.908	43.472678	72.000
Manes.01G000500.10.v8.1	1573	1366.493	0.373277	3.691
Manes.01G000500.4.v8.1	2074	1867.493	2.629126	35.524
Manes.01G000500.6.v8.1	1987	1780.493	0.000000	0.000
Manes.01G000500.8.v8.1	2111	1904.493	2.909587	40.093
Manes.01G000500.9.v8.1	2024	1817.493	0.000000	0.000
Manes.01G000500.5.v8.1	1718	1511.493	0.000000	0.000
Manes.01G000500.7.v8.1	1755	1548.493	0.767706	8.601
Manes.01G000500.11.v8.1	1591	1384.493	8.394682	84.091
Manes.01G000400.6.v8.1	3083	2876.493	0.000000	0.000
Manes.01G000400.7.v8.1	3020	2813.493	0.247991	5.048
Manes.01G000400.8.v8.1	2619	2412.493	0.856588	14.952
Manes.01G000300.4.v8.1	1769	1562.493	44.468273	502.717
Manes.01G000300.5.v8.1	1857	1650.493	14.234936	169.990
Manes.01G000300.6.v8.1	2074	1867.493	10.958331	148.067
Manes.13G000036.1.v8.1	515	311.206	0.000000	0.000
Manes.18G145866.1.v8.1_2	267	88.163	0.000000	0.000
Manes.01G001900.17.v8.1	3580	3373.493	2.030964	49.572
Manes.01G001900.14.v8.1	3967	3760.493	1.616905	43.993
Manes.01G001900.15.v8.1	3740	3533.493	0.000000	0.000
Manes.01G001900.16.v8.1	3593	3386.493	3.728294	91.351
Manes.01G001900.18.v8.1	4118	3911.493	0.000000	0.000
Manes.01G001900.19.v8.1	3971	3764.493	0.000000	0.000
Manes.01G001900.20.v8.1	3978	3771.493	0.000000	0.000
Manes.01G001900.21.v8.1	3935	3728.493	0.000000	0.000
Manes.01G001900.22.v8.1	4082	3875.493	0.000000	0.000
Manes.01G001900.23.v8.1	3974	3767.493	0.000000	0.000
Manes.01G001900.9.v8.1	3736	3529.493	1.178036	30.083
Manes.01G001951.1.v8.1	1451	1244.493	0.000000	0.000
Manes.01G001800.6.v8.1	5950	5743.493	0.000000	0.000
Manes.01G001800.1.v8.1	2633	2426.493	0.626554	11.000
Manes.01G001700.7.v8.1	2506	2299.493	16.945723	281.934
Manes.01G001700.10.v8.1	4004	3797.493	0.000000	0.000
Manes.01G001700.12.v8.1	3719	3512.493	5.473221	139.096
Manes.01G001700.11.v8.1	3802	3595.493	7.917553	205.970
Manes.01G001600.6.v8.1	5003	4796.493	2.106506	73.104
Manes.01G001600.7.v8.1	3983	3776.493	15.747362	430.281
Manes.01G001600.8.v8.1	4719	4512.493	14.987678	489.335
Manes.01G001400.1.v8.1	2161	1954.493	29.983839	424.011
Manes.01G001200.1.v8.1	1949	1742.493	18.798449	237.000
Manes.01G001200.3.v8.1	1891	1684.493	0.000000	0.000
Manes.01G001150.1.v8.1	1008	801.493	0.000000	0.000
Manes.01G001100.2.v8.1	3116	2909.493	2.017464	42.470
Manes.01G001100.3.v8.1	2961	2754.493	8.958086	178.530
Manes.01G002051.1.v8.1	1774	1567.493	7.318418	83.000
Manes.01G002300.1.v8.1	418	218.643	903.207281	1428.821
Manes.01G002151.2.v8.1	261	83.568	3.307752	2.000
Manes.01G002350.1.v8.1	761	554.684	1.022821	4.105
Manes.01G002400.2.v8.1	2259	2052.493	215.606567	3201.835
Manes.01G002500.1.v8.1	3624	3417.493	25.923592	641.000
Manes.01G002600.1.v8.1	2025	1818.493	12.616566	166.000
Manes.01G002700.1.v8.1	1101	894.493	0.000000	0.000
Manes.01G002800.1.v8.1	1827	1620.493	0.000000	0.000
Manes.01G002901.1.v8.1	3062	2855.493	15.972673	330.000
Manes.01G003000.1.v8.1	405	206.611	0.668945	1.000
Manes.01G003100.1.v8.1	4856	4649.493	2.764535	93.000
Manes.01G003100.3.v8.1	4760	4553.493	0.000000	0.000
Manes.01G003100.4.v8.1	4848	4641.493	0.000000	0.000
Manes.01G003200.1.v8.1	2389	2182.493	69.614422	1099.278
Manes.01G003300.1.v8.1	3526	3319.493	1.498910	36.000
Manes.01G003400.1.v8.1	360	165.810	0.000000	0.000
Manes.01G003500.1.v8.1	4803	4596.493	3.600859	119.753
Manes.01G003500.3.v8.1	5313	5106.493	4.620430	170.711
Manes.01G003500.2.v8.1	4713	4506.493	0.752507	24.536
Manes.01G003700.1.v8.1	2011	1804.493	32.628651	426.000
Manes.01G003800.1.v8.1	2386	2179.493	276.005351	4352.394
Manes.01G003900.1.v8.1	1100	893.493	8.353091	54.000
Manes.01G004000.1.v8.1	3930	3723.493	0.037119	1.000
Manes.01G004100.1.v8.1	1694	1487.493	12.171975	131.000
Manes.01G004100.2.v8.1	1685	1478.493	0.000000	0.000
Manes.01G004200.1.v8.1	663	457.066	0.302389	1.000
Manes.01G050733.1.v8.1_1	246	72.337	0.000000	0.000
Manes.01G004300.1.v8.1	762	555.682	0.248724	1.000
Manes.13G090650.1.v8.1	814	607.595	0.000000	0.000
Manes.01G004400.1.v8.1	927	720.519	0.000000	0.000
Manes.01G004466.1.v8.1	4587	4380.493	1.041204	33.000
Manes.01G004532.1.v8.1	681	474.969	0.000000	0.000
Manes.01G004600.2.v8.1	1047	840.493	1.973294	12.000
Manes.01G004625.1.v8.1	531	326.807	9.296517	21.982
Manes.01G004650.2.v8.1	1581	1374.493	0.724888	7.209
Manes.01G004840.2.v8.1	1487	1280.493	2.376540	22.018
Manes.01G004860.1.v8.1	1680	1473.493	2.606768	27.791
Manes.01G004880.1.v8.1	1025	818.493	22.120804	131.000
Manes.01G004820.1.v8.1	2044	1837.493	4.588269	61.000
Manes.01G005000.1.v8.1	5215	5008.493	5.157227	186.887
Manes.01G005000.2.v8.1	4067	3860.493	11.795206	329.461
Manes.01G005000.3.v8.1	4835	4628.493	0.109072	3.653
Manes.01G005033.1.v8.1	2165	1958.493	5.132547	72.729
Manes.01G005033.2.v8.1	1920	1713.493	0.000000	0.000
Manes.01G005033.3.v8.1	1703	1496.493	0.579131	6.271
Manes.01G005066.1.v8.1	2214	2007.493	92.806968	1348.000
Manes.01G005100.10.v8.1	1736	1529.493	0.367204	4.064
Manes.01G005100.11.v8.1	1754	1547.493	0.000000	0.000
Manes.01G005100.12.v8.1	1684	1477.493	0.000000	0.000
Manes.01G005100.2.v8.1	1591	1384.493	1.424731	14.272
Manes.01G005100.5.v8.1	1497	1290.493	0.000000	0.000
Manes.01G005100.6.v8.1	1986	1779.493	1.294325	16.665
Manes.01G005100.7.v8.1	1666	1459.493	0.000000	0.000
Manes.01G005100.8.v8.1	1704	1497.493	0.000000	0.000
Manes.01G005100.9.v8.1	1774	1567.493	0.000000	0.000
Manes.01G005100.4.v8.1	1522	1315.493	0.000000	0.000
Manes.01G005233.1.v8.1	1363	1156.493	5.855955	49.000
Manes.01G005500.2.v8.1	7293	7086.493	28.514176	1462.000
Manes.01G005504.1.v8.1	472	269.670	0.000000	0.000
Manes.01G005508.1.v8.1	551	346.388	0.000000	0.000
Manes.01G005512.1.v8.1	1317	1110.493	0.871218	7.000
Manes.01G005584.1.v8.1	1094	887.493	7.630900	49.000
Manes.01G005536.2.v8.1	1697	1490.493	4.543712	49.000
Manes.01G005700.1.v8.1	2130	1923.493	6.323198	88.000
Manes.01G008250.10.v8.1	2573	2366.493	0.582945	9.981
Manes.01G008250.11.v8.1	2498	2291.493	0.000000	0.000
Manes.01G008250.12.v8.1	2470	2263.493	0.769392	12.600
Manes.01G008250.13.v8.1	2574	2367.493	0.000000	0.000
Manes.01G008250.9.v8.1	2580	2373.493	0.000000	0.000
Manes.01G008250.7.v8.1	2660	2453.493	6.135800	108.921
Manes.01G008250.8.v8.1	2495	2288.493	0.000000	0.000
Manes.01G010800.3.v8.1	2665	2458.493	8.966635	159.497
Manes.16G067750.1.v8.1_31	394	196.500	0.000000	0.000
Manes.01G006000.1.v8.1	1923	1716.493	0.000000	0.000
Manes.01G006000.6.v8.1	1777	1570.493	0.000000	0.000
Manes.01G006000.2.v8.1	2225	2018.493	4.301403	62.819
Manes.01G006000.4.v8.1	2079	1872.493	7.628960	103.357
Manes.01G006000.5.v8.1	2393	2186.493	0.000000	0.000
Manes.01G006000.7.v8.1	2247	2040.493	0.529923	7.824
Manes.01G006100.1.v8.1	447	245.880	148.397139	264.000
Manes.01G006200.7.v8.1	3538	3331.493	2.398849	57.823
Manes.01G006200.11.v8.1	3524	3317.493	0.000000	0.000
Manes.01G006200.10.v8.1	3531	3324.493	0.000000	0.000
Manes.01G006200.12.v8.1	3385	3178.493	0.000000	0.000
Manes.01G006200.8.v8.1	3398	3191.493	7.196528	166.177
Manes.01G006200.9.v8.1	3395	3188.493	0.000000	0.000
Manes.01G006300.1.v8.1	1079	872.493	23.919913	151.000
Manes.01G006400.1.v8.1	809	602.602	3765.245916	16416.438
Manes.01G006500.1.v8.1	930	723.518	0.382055	2.000
Manes.01G006600.2.v8.1	912	705.527	0.000000	0.000
Manes.01G006800.3.v8.1	1384	1177.493	0.117378	1.000
Manes.01G006900.2.v8.1	961	754.507	0.366363	2.000
Manes.01G007000.2.v8.1	627	421.343	2.624211	8.000
Manes.01G007050.1.v8.1	1278	1071.493	0.000000	0.000
Manes.01G007100.6.v8.1	5717	5510.493	1.390848	55.453
Manes.01G007100.3.v8.1	5994	5787.493	0.000000	0.000
Manes.01G007100.5.v8.1	4889	4682.493	7.254190	245.766
Manes.01G007100.4.v8.1	5421	5214.493	0.000000	0.000
Manes.01G007100.7.v8.1	5817	5610.493	0.758281	30.781
Manes.01G007300.11.v8.1	4631	4424.493	12.755968	408.350
Manes.01G007400.4.v8.1	4441	4234.493	23.717498	726.650
Manes.11G097150.1.v8.1	1531	1324.493	0.000000	0.000
Manes.01G007451.1.v8.1	88	21.921	0.000000	0.000
Manes.01G007500.1.v8.1	3234	3027.493	1.597827	35.000
Manes.01G007500.2.v8.1	3039	2832.493	0.000000	0.000
Manes.01G007500.3.v8.1	3274	3067.493	0.000000	0.000
Manes.01G007600.4.v8.1	3823	3616.493	0.000000	0.000
Manes.01G007600.5.v8.1	3539	3332.493	0.000000	0.000
Manes.01G007600.6.v8.1	3397	3190.493	5.891500	136.000
Manes.01G007700.1.v8.1	5195	4988.493	0.886555	31.999
Manes.01G007700.3.v8.1	4610	4403.493	2.573766	82.001
Manes.01G007800.2.v8.1	2241	2034.493	32.762987	482.275
Manes.01G007900.1.v8.1	3406	3199.493	6.695690	155.000
Manes.01G008000.1.v8.1	4992	4785.493	23.105113	800.000
Manes.01G008100.1.v8.1	2049	1842.493	0.000000	0.000
Manes.01G008200.2.v8.1	1435	1228.493	22.337421	198.546
Manes.01G008300.1.v8.1	1279	1072.493	1.927888	14.960
Manes.01G008400.1.v8.1	826	619.583	3.569155	16.000
Manes.01G008500.1.v8.1	2052	1845.493	13.888925	185.454
Manes.01G008600.1.v8.1	1160	953.493	17.979966	124.040
Manes.01G008701.1.v8.1	383	186.477	0.741175	1.000
Manes.01G008800.1.v8.1	2575	2368.493	43.415577	744.000
Manes.01G008900.7.v8.1	3383	3176.493	0.673187	15.472
Manes.01G008900.2.v8.1	2337	2130.493	10.826664	166.890
Manes.01G008900.1.v8.1	2370	2163.493	5.584780	87.421
Manes.01G008900.5.v8.1	3112	2905.493	0.000000	0.000
Manes.01G008900.6.v8.1	2639	2432.493	1.262356	22.217
Manes.01G009000.3.v8.1	2078	1871.493	9.930988	134.473
Manes.01G009000.2.v8.1	2037	1830.493	3.807827	50.431
Manes.01G009000.4.v8.1	1787	1580.493	0.000000	0.000
Manes.01G009000.5.v8.1	1781	1574.493	0.000000	0.000
Manes.01G009000.1.v8.1	1741	1534.493	14.149569	157.095
Manes.01G009100.1.v8.1	2369	2162.493	23.372951	365.699
Manes.01G009200.1.v8.1	2763	2556.493	0.000000	0.000
Manes.01G009200.2.v8.1	2751	2544.493	0.000000	0.000
Manes.01G009300.1.v8.1	3337	3130.493	0.750552	17.000
Manes.01G009451.4.v8.1	3456	3249.493	9.459666	222.406
Manes.01G009451.5.v8.1	3074	2867.493	29.526712	612.594
Manes.01G009500.4.v8.1	1258	1051.493	0.657216	5.000
Manes.01G009500.2.v8.1	1386	1179.493	0.000000	0.000
Manes.01G009601.2.v8.1	1384	1177.493	21.250718	181.045
Manes.01G009601.1.v8.1	1858	1651.493	4.984513	59.560
Manes.01G009601.3.v8.1	1187	980.493	1.183326	8.395
Manes.01G009700.1.v8.1	3666	3459.493	20.215423	506.000
Manes.01G009800.1.v8.1	771	564.660	0.979079	4.000
Manes.01G009900.1.v8.1	3908	3701.493	2.688440	72.000
Manes.01G009900.2.v8.1	3903	3696.493	0.000000	0.000
Manes.01G010000.1.v8.1	2188	1981.493	61.447703	880.954
Manes.01G010100.1.v8.1	1411	1204.493	409.270045	3566.725
Manes.01G010150.1.v8.1	527	322.896	13.697191	32.000
Manes.01G010200.1.v8.1	1919	1712.493	4.876605	60.423
Manes.01G010200.2.v8.1	1940	1733.493	0.205472	2.577
Manes.01G010866.1.v8.1	1768	1561.493	5.533075	62.512
Manes.01G013700.1.v8.1	1998	1791.493	3.744529	48.536
Manes.01G012847.1.v8.1	894	687.537	9.472068	47.119
Manes.01G013130.2.v8.1	1017	810.493	0.000000	0.000
Manes.01G010300.4.v8.1	426	226.102	26.277607	42.988
Manes.01G010300.3.v8.1	2162	1955.493	1.626476	23.012
Manes.01G012564.1.v8.1	1712	1505.493	0.000000	0.000
Manes.01G011998.1.v8.1	1569	1362.493	2.620487	25.833
Manes.01G011432.1.v8.1	1441	1234.493	0.000000	0.000
Manes.01G013600.1.v8.1	4435	4228.493	14.780877	452.211
Manes.01G013500.6.v8.1	2722	2515.493	12.934896	235.419
Manes.01G013500.8.v8.1	2680	2473.493	0.000000	0.000
Manes.01G013500.10.v8.1	2433	2226.493	0.000000	0.000
Manes.01G013500.11.v8.1	1839	1632.493	0.000000	0.000
Manes.01G013500.7.v8.1	2019	1812.493	5.077144	66.581
Manes.01G013500.9.v8.1	1992	1785.493	0.000000	0.000
Manes.01G013300.1.v8.1	1854	1647.493	7.626733	90.911
Manes.01G013300.2.v8.1	1868	1661.493	0.000000	0.000
Manes.01G013300.3.v8.1	1825	1618.493	7.009996	82.089
Manes.01G013425.1.v8.1	481	278.302	0.000000	0.000
Manes.01G013100.1.v8.1	866	659.547	82.774380	395.000
Manes.01G013225.2.v8.1	2221	2014.493	1.577999	23.000
Manes.01G013225.1.v8.1	2335	2128.493	0.000000	0.000
Manes.01G012900.1.v8.1	2704	2497.493	9.822110	177.486
Manes.01G012900.2.v8.1	2378	2171.493	8.116034	127.514
Manes.01G012800.1.v8.1	2212	2005.493	25.011346	362.922
Manes.01G012800.2.v8.1	2212	2005.493	0.281031	4.078
Manes.01G012700.1.v8.1	2720	2513.493	24.249661	441.000
Manes.01G012700.2.v8.1	2326	2119.493	0.000000	0.000
Manes.S095210.1.v8.1	375	179.229	0.000000	0.000
Manes.01G012600.1.v8.1	2697	2490.493	27.248395	491.000
Manes.01G012500.1.v8.1	1757	1550.493	161.700802	1814.000
Manes.01G012400.1.v8.1	1713	1506.493	115.499108	1258.928
Manes.01G012300.1.v8.1	357	163.149	75.396394	89.000
Manes.01G012425.1.v8.1	273	92.811	1.489169	1.000
Manes.01G012200.6.v8.1	1289	1082.493	2.808938	22.000
Manes.01G012100.1.v8.1	2215	2008.493	24.291208	353.000
Manes.01G012100.2.v8.1	2182	1975.493	0.000000	0.000
Manes.01G012100.3.v8.1	2089	1882.493	0.000000	0.000
Manes.01G012000.1.v8.1	2143	1936.493	59.595748	835.000
Manes.01G011800.1.v8.1	1262	1055.493	30.784431	235.094
Manes.01G011800.2.v8.1	995	788.497	1.561060	8.906
Manes.01G011700.3.v8.1	4614	4407.493	0.000000	0.000
Manes.01G011700.5.v8.1	5074	4867.493	0.000000	0.000
Manes.01G011700.8.v8.1	4013	3806.493	0.036309	1.000
Manes.01G011700.6.v8.1	4476	4269.493	0.000000	0.000
Manes.01G011700.7.v8.1	4284	4077.493	0.000000	0.000
Manes.01G011600.4.v8.1	887	680.543	5.339790	26.293
Manes.01G011600.3.v8.1	297	111.997	15.681716	12.707
Manes.01G011600.1.v8.1	273	92.811	0.000000	0.000
Manes.01G011500.2.v8.1	1360	1153.493	24613.825172	205423.167
Manes.01G011400.1.v8.1	516	312.179	54.772006	123.714
Manes.01G011400.2.v8.1	513	309.257	120.303692	269.186
Manes.01G011300.1.v8.1	2594	2387.493	0.000000	0.000
Manes.01G011300.2.v8.1	2591	2384.493	0.000000	0.000
Manes.01G011300.3.v8.1	2591	2384.493	0.000000	0.000
Manes.01G011300.4.v8.1	2588	2381.493	1.276786	22.000
Manes.01G011300.5.v8.1	2588	2381.493	0.000000	0.000
Manes.01G011300.6.v8.1	2585	2378.493	0.000000	0.000
Manes.01G011200.1.v8.1	1726	1519.493	0.000000	0.000
Manes.01G011100.3.v8.1	1778	1571.493	20.052434	228.000
Manes.01G011100.4.v8.1	1696	1489.493	0.000000	0.000
Manes.01G011100.5.v8.1	1713	1506.493	0.000000	0.000
Manes.01G011100.10.v8.1	1819	1612.493	0.000000	0.000
Manes.01G011100.11.v8.1	1901	1694.493	0.000000	0.000
Manes.01G011100.9.v8.1	1836	1629.493	0.000000	0.000
Manes.01G011000.6.v8.1	3997	3790.493	7.908737	216.899
Manes.01G011000.1.v8.1	3240	3033.493	19.831221	435.259
Manes.01G011000.4.v8.1	3204	2997.493	31.657501	686.578
Manes.01G010900.1.v8.1	1032	825.493	0.000000	0.000
Manes.01G011042.1.v8.1	1479	1272.493	0.977534	9.000
Manes.01G011042.3.v8.1	1413	1206.493	0.000000	0.000
Manes.01G011113.1.v8.1	1514	1307.493	2.854099	27.000
Manes.01G011184.6.v8.1	1611	1404.493	0.000000	0.000
Manes.01G011184.7.v8.1	2056	1849.493	0.000000	0.000
Manes.01G011184.2.v8.1	1824	1617.493	0.000000	0.000
Manes.01G011184.8.v8.1	1894	1687.493	2.539010	31.000
Manes.01G014000.12.v8.1	1704	1497.493	0.652856	7.074
Manes.01G014000.10.v8.1	2028	1821.493	0.146176	1.926
Manes.01G014000.11.v8.1	2941	2734.493	0.000000	0.000
Manes.01G014000.2.v8.1	3042	2835.493	0.000000	0.000
Manes.01G014000.9.v8.1	2807	2600.493	0.000000	0.000
Manes.01G014500.1.v8.1	1933	1726.493	12.977032	162.105
Manes.01G014500.2.v8.1	2018	1811.493	0.144609	1.895
Manes.01G014900.5.v8.1	1871	1664.493	0.000000	0.000
Manes.01G014900.7.v8.1	4246	4039.493	0.823676	24.073
Manes.01G014900.8.v8.1	4135	3928.493	0.000000	0.000
Manes.01G014900.6.v8.1	1847	1640.493	0.000000	0.000
Manes.01G014900.3.v8.1	1965	1758.493	3.108932	39.556
Manes.01G014900.4.v8.1	1942	1735.493	17.151776	215.371
Manes.01G015000.1.v8.1	327	137.048	3.025464	3.000
Manes.01G015200.1.v8.1	731	524.768	5.004156	19.000
Manes.01G015500.1.v8.1	1040	833.493	0.165822	1.000
Manes.01G015700.1.v8.1	1016	809.493	4.733825	27.726
Manes.01G015800.1.v8.1	4017	3810.493	13.703763	377.812
Manes.01G015800.2.v8.1	3833	3626.493	0.729581	19.143
Manes.01G015800.3.v8.1	4297	4090.493	3.752024	111.044
Manes.01G016000.5.v8.1	4511	4304.493	0.806697	25.124
Manes.01G016000.7.v8.1	1902	1695.493	2.018473	24.761
Manes.01G016000.3.v8.1	2273	2066.493	6.731348	100.645
Manes.01G016000.4.v8.1	2142	1935.493	2.375517	33.266
Manes.01G016000.6.v8.1	3317	3110.493	0.586689	13.204
Manes.01G016100.1.v8.1	860	653.553	1.480341	7.000
Manes.01G016300.4.v8.1	3154	2947.493	7.746727	165.206
Manes.01G016300.2.v8.1	4010	3803.493	6.751394	185.794
Manes.01G016600.1.v8.1	2990	2783.493	132.044784	2659.296
Manes.01G016600.2.v8.1	5196	4989.493	2.878929	103.930
Manes.01G016800.1.v8.1	1182	975.493	2.691994	19.000
Manes.01G016900.1.v8.1	2108	1901.493	16.136263	222.000
Manes.01G017000.1.v8.1	894	687.537	246.653299	1226.982
Manes.01G017101.1.v8.1	3059	2852.493	0.339171	7.000
Manes.01G017151.1.v8.1	1911	1704.493	0.324347	4.000
Manes.01G017200.1.v8.1	3691	3484.493	3.133519	79.000
Manes.01G017300.1.v8.1	2029	1822.493	24.267712	320.000
Manes.01G017400.1.v8.1	408	209.379	0.000000	0.000
Manes.01G017500.1.v8.1	1206	999.493	24.475870	177.000
Manes.01G017600.1.v8.1	3741	3534.493	0.703866	18.000
Manes.01G017800.1.v8.1	1637	1430.493	27.826042	288.000
Manes.01G017900.1.v8.1	1537	1330.493	0.000000	0.000
Manes.01G018000.1.v8.1	1683	1476.493	0.000000	0.000
Manes.15G159901.1.v8.1	1412	1205.493	0.000000	0.000
Manes.01G018300.4.v8.1	2835	2628.493	4.554499	86.617
Manes.01G018300.2.v8.1	2979	2772.493	4.854649	97.383
Manes.01G018400.2.v8.1	2576	2369.493	0.000000	0.000
Manes.01G018400.3.v8.1	2559	2352.493	0.000000	0.000
Manes.01G018400.5.v8.1	2375	2168.493	0.000000	0.000
Manes.01G018400.4.v8.1	1916	1709.493	0.000000	0.000
Manes.01G018800.1.v8.1	1441	1234.493	49.709455	444.000
Manes.01G013800.1.v8.1	1269	1062.493	0.780494	6.000
Manes.01G014100.1.v8.1	1570	1363.493	0.202732	2.000
Manes.01G014200.1.v8.1	1709	1502.493	0.488185	5.307
Manes.01G014300.1.v8.1	1254	1047.493	0.000000	0.000
Manes.01G014400.1.v8.1	1781	1574.493	0.000000	0.000
Manes.01G014600.2.v8.1	3284	3077.493	0.044910	1.000
Manes.01G014700.3.v8.1	3634	3427.493	0.000000	0.000
Manes.01G014700.2.v8.1	3520	3313.493	0.000000	0.000
Manes.01G014700.4.v8.1	3287	3080.493	0.224334	5.000
Manes.01G014800.1.v8.1	719	512.805	46.357634	172.000
Manes.01G015100.3.v8.1	1410	1203.493	3.560105	31.000
Manes.01G015300.1.v8.1	3045	2838.493	10.638875	218.494
Manes.01G015400.2.v8.1	4364	4157.493	0.246338	7.410
Manes.01G015400.1.v8.1	4362	4155.493	2.132911	64.128
Manes.01G015600.1.v8.1	575	369.980	0.373565	1.000
Manes.01G015700.1.v8.1_1	734	527.762	1.905042	7.274
Manes.01G017700.1.v8.1	3070	2863.493	3.716545	77.000
Manes.01G018100.1.v8.1	1738	1531.493	0.000000	0.000
Manes.01G018200.1.v8.1	1985	1778.493	0.155426	2.000
Manes.01G018500.1.v8.1	2070	1863.493	8.258887	111.354
Manes.01G018500.2.v8.1	1946	1739.493	2.821097	35.506
Manes.01G018500.3.v8.1	1900	1693.493	10.802069	132.357
Manes.01G018600.1.v8.1	1732	1525.493	89.061088	983.000
Manes.01G018700.1.v8.1	1247	1040.493	54.859965	413.000
Manes.01G018700.2.v8.1	1118	911.493	0.000000	0.000
Manes.01G018900.1.v8.1	1929	1722.493	0.160479	2.000
Manes.01G018900.2.v8.1	2030	1823.493	0.000000	0.000
Manes.01G018900.3.v8.1	1943	1736.493	0.000000	0.000
Manes.01G019000.2.v8.1	1770	1563.493	1.325989	15.000
Manes.01G019100.1.v8.1	1420	1213.493	0.000000	0.000
Manes.01G019200.1.v8.1	1664	1457.493	0.000000	0.000
Manes.01G019300.1.v8.1	1600	1393.493	0.000000	0.000
Manes.01G019400.1.v8.1	1450	1243.493	0.000000	0.000
Manes.01G019500.1.v8.1	864	657.548	0.420385	2.000
Manes.01G019600.13.v8.1	3196	2989.493	3.567141	77.157
Manes.01G019600.9.v8.1	3899	3692.493	3.862732	103.198
Manes.01G019600.10.v8.1	2718	2511.493	10.181574	185.013
Manes.01G019600.12.v8.1	3066	2859.493	18.072207	373.900
Manes.01G019600.4.v8.1	2886	2679.493	45.667777	885.356
Manes.01G019600.1.v8.1	2722	2515.493	19.510863	355.103
Manes.01G019600.11.v8.1	3189	2982.493	26.199551	565.364
Manes.01G019700.1.v8.1	3935	3728.493	0.000000	0.000
Manes.01G019801.1.v8.1	400	202.014	0.684170	1.000
Manes.01G019900.1.v8.1	1707	1500.493	0.184222	2.000
Manes.01G020000.1.v8.1	2064	1857.493	45.537477	612.000
Manes.05G133326.1.v8.1_38	404	205.692	0.000000	0.000
Manes.05G133326.1.v8.1_37	396	198.336	0.000000	0.000
Manes.05G133326.1.v8.1_36	388	191.031	0.000000	0.000
Manes.05G133326.1.v8.1_41	417	217.713	0.000000	0.000
Manes.01G020100.1.v8.1	2835	2628.493	6.764457	128.646
Manes.01G020100.4.v8.1	2840	2633.493	3.827501	72.929
Manes.01G020100.2.v8.1	2915	2708.493	0.342248	6.707
Manes.01G020100.6.v8.1	2920	2713.493	0.000000	0.000
Manes.01G020200.1.v8.1	192	36.420	41.744775	11.000
Manes.01G020300.2.v8.1	1272	1065.493	0.389148	3.000
Manes.01G020350.1.v8.1	144	13.967	29.686562	3.000
Manes.01G020400.2.v8.1	3917	3710.493	16.303721	437.697
Manes.01G020400.3.v8.1	3711	3504.493	0.413441	10.483
Manes.01G020500.3.v8.1	3573	3366.493	4.797827	116.863
Manes.01G020500.4.v8.1	3375	3168.493	4.788186	109.769
Manes.01G020500.5.v8.1	1068	861.493	23.213323	144.692
Manes.01G020600.1.v8.1	3372	3165.493	11.352114	260.000
Manes.01G020700.4.v8.1	2386	2179.493	0.000000	0.000
Manes.01G020700.5.v8.1	2225	2018.493	0.342364	5.000
Manes.01G020700.6.v8.1	2378	2171.493	0.000000	0.000
Manes.01G020800.1.v8.1	3011	2804.493	16.280875	330.360
Manes.01G020800.2.v8.1	3062	2855.493	0.902218	18.640
Manes.01G021100.1.v8.1	744	537.736	0.000000	0.000
Manes.01G021200.1.v8.1	2950	2743.493	12.780460	253.691
Manes.01G021200.2.v8.1	3102	2895.493	0.635269	13.309
Manes.01G021300.1.v8.1	762	555.682	3.730866	15.000
Manes.01G021400.1.v8.1	747	540.724	61.600839	241.000
Manes.01G021500.1.v8.1	1186	979.493	37.451214	265.413
Manes.01G021500.2.v8.1	1358	1151.493	3.671272	30.587
Manes.01G021600.1.v8.1	1167	960.493	7.194828	50.000
Manes.01G021700.1.v8.1	1805	1598.493	13.488342	156.000
Manes.01G021800.1.v8.1	3170	2963.493	6.762525	145.000
Manes.01G021800.2.v8.1	2976	2769.493	0.000000	0.000
Manes.01G021900.1.v8.1	3627	3420.493	0.444476	11.000
Manes.01G022000.1.v8.1	1595	1388.493	1.990815	20.000
Manes.01G022100.1.v8.1	1439	1232.493	59.040766	526.492
Manes.01G022150.1.v8.1	840	633.573	0.436293	2.000
Manes.01G022300.6.v8.1	4807	4600.493	9.593357	319.323
Manes.01G022300.3.v8.1	4918	4711.493	2.731906	93.128
Manes.01G022300.4.v8.1	4356	4149.493	31.476863	945.021
Manes.01G022300.5.v8.1	4761	4554.493	0.000000	0.000
Manes.01G022400.1.v8.1	1483	1276.493	0.757922	7.000
Manes.01G022500.1.v8.1	1061	854.493	0.000000	0.000
Manes.01G022600.4.v8.1	2395	2188.493	22.987988	364.000
Manes.01G022600.5.v8.1	2263	2056.493	0.000000	0.000
Manes.01G022750.1.v8.1	2627	2420.493	17.758297	311.000
Manes.01G022900.1.v8.1	1384	1177.493	45.190490	385.000
Manes.01G023000.1.v8.1	1238	1031.493	0.000000	0.000
Manes.01G023100.1.v8.1	1032	825.493	0.000000	0.000
Manes.01G023200.1.v8.1	2457	2250.493	3.232963	52.642
Manes.01G023300.1.v8.1	1892	1685.493	6.589403	80.358
Manes.01G023400.1.v8.1	1879	1672.493	0.247914	3.000
Manes.01G023500.1.v8.1	1381	1174.493	0.353033	3.000
Manes.01G023600.1.v8.1	1475	1268.493	1.307488	12.000
Manes.01G023700.1.v8.1	763	556.680	38.483192	155.000
Manes.01G023900.1.v8.1	2015	1808.493	32.152804	420.718
Manes.01G023900.2.v8.1	2347	2140.493	10.155710	157.282
Manes.01G024000.1.v8.1	1715	1508.493	8.978990	98.000
Manes.01G024100.1.v8.1	2114	1907.493	1.883888	26.000
Manes.01G024200.1.v8.1	1245	1038.493	0.133089	1.000
Manes.01G024300.1.v8.1	3456	3249.493	30.794115	724.000
Manes.01G024400.1.v8.1	1502	1295.493	20.414816	191.353
Manes.01G024400.2.v8.1	1496	1289.493	6.071564	56.647
Manes.01G024500.1.v8.1	1126	919.493	0.300626	2.000
Manes.01G024600.1.v8.1	3878	3671.493	0.334364	8.882
Manes.01G024600.3.v8.1	3926	3719.493	0.000000	0.000
Manes.01G024600.2.v8.1	3178	2971.493	1.819472	39.118
Manes.01G024700.1.v8.1	2268	2061.493	4.022667	60.000
Manes.01G024800.1.v8.1	333	142.194	0.000000	0.000
Manes.01G024932.1.v8.1	231	61.563	0.000000	0.000
Manes.01G025000.6.v8.1	3651	3444.493	4.661718	116.179
Manes.01G025000.3.v8.1	2768	2561.493	15.530109	287.821
Manes.01G025000.8.v8.1	2779	2572.493	0.000000	0.000
Manes.01G025000.7.v8.1	3148	2941.493	0.000000	0.000
Manes.01G025100.1.v8.1	2604	2397.493	0.413662	7.176
Manes.01G025100.2.v8.1	2601	2394.493	3.699800	64.098
Manes.01G025200.1.v8.1	1753	1546.493	3.127986	35.000
Manes.01G025300.1.v8.1	1863	1656.493	1.418417	17.000
Manes.01G025400.2.v8.1	1540	1333.493	0.000000	0.000
Manes.01G025400.1.v8.1	1675	1468.493	31.435421	334.000
Manes.01G025500.1.v8.1	1413	1206.493	0.114557	1.000
Manes.01G025500.2.v8.1	1416	1209.493	0.000000	0.000
Manes.01G025600.2.v8.1	1201	994.493	0.277954	2.000
Manes.01G025600.3.v8.1	850	643.563	0.000000	0.000
Manes.01G025700.1.v8.1	1705	1498.493	0.092234	1.000
Manes.01G025900.1.v8.1	2951	2744.493	2.215824	44.000
Manes.01G026000.5.v8.1	4566	4359.493	1.331552	42.000
Manes.01G026000.6.v8.1	3715	3508.493	0.000000	0.000
Manes.01G026100.2.v8.1	1158	941.493	0.000000	0.000
Manes.06G158050.1.v8.1	1555	1348.493	0.204987	2.000
Manes.01G026200.2.v8.1	4505	4298.493	0.000000	0.000
Manes.01G026200.3.v8.1	4328	4121.493	0.000000	0.000
Manes.01G026200.5.v8.1	4511	4304.493	0.000000	0.000
Manes.01G026200.6.v8.1	5015	4808.493	0.000000	0.000
Manes.01G026200.8.v8.1	5041	4834.493	0.000000	0.000
Manes.01G026200.4.v8.1	4354	4147.493	0.000000	0.000
Manes.01G026200.7.v8.1	3733	3526.493	0.000000	0.000
Manes.01G026200.9.v8.1	3727	3520.493	0.157037	4.000
Manes.01G026300.1.v8.1	1396	1189.493	17.893838	154.000
Manes.01G026400.1.v8.1	1336	1129.493	0.000000	0.000
Manes.01G026500.2.v8.1	998	791.495	16.589012	95.000
Manes.01G026600.1.v8.1	1172	965.493	12.024715	84.000
Manes.01G026700.1.v8.1	2738	2531.493	5.316407	97.376
Manes.01G026800.2.v8.1	2697	2490.493	8.820016	158.931
Manes.01G026800.1.v8.1	2193	1986.493	37.383093	537.301
Manes.01G026850.1.v8.1	1337	1130.493	1.956126	16.000
Manes.01G026900.1.v8.1	1224	1017.493	39.935629	294.000
Manes.01G027000.1.v8.1	3206	2999.493	5.006181	108.645
Manes.01G027000.2.v8.1	3299	3092.493	0.239330	5.355
Manes.01G027100.1.v8.1	2064	1857.493	30.880065	415.012
Manes.01G027100.3.v8.1	2088	1881.493	0.000000	0.000
Manes.01G027200.1.v8.1	1852	1645.493	0.671953	8.000
Manes.01G027300.2.v8.1	2028	1821.493	0.000000	0.000
Manes.01G027350.1.v8.1	473	270.626	1.021422	2.000
Manes.01G027400.5.v8.1	2049	1842.493	0.000000	0.000
Manes.01G027400.11.v8.1	2162	1955.493	7.646686	108.189
Manes.01G027400.12.v8.1	2020	1813.493	7.431768	97.513
Manes.01G027400.8.v8.1	2080	1873.493	4.494651	60.926
Manes.01G027400.7.v8.1	2178	1971.493	3.375689	48.152
Manes.01G027400.14.v8.1	1904	1697.493	0.000000	0.000
Manes.01G027400.13.v8.1	2132	1925.493	0.000000	0.000
Manes.01G027400.15.v8.1	1825	1618.493	9.924593	116.219
Manes.01G027400.6.v8.1	1966	1759.493	0.000000	0.000
Manes.01G027500.1.v8.1	2010	1803.493	2.988786	39.000
Manes.01G027600.1.v8.1	2880	2673.493	4.394249	85.000
Manes.01G027700.2.v8.1	3193	2986.493	4.240300	91.625
Manes.01G027700.3.v8.1	2045	1838.493	3.561503	47.375
Manes.01G027700.6.v8.1	2071	1864.493	0.000000	0.000
Manes.01G027800.1.v8.1	1979	1772.493	13.032841	167.139
Manes.01G027800.2.v8.1	1948	1741.493	8.322144	104.861
Manes.01G027900.2.v8.1	1823	1616.493	8.550094	100.000
Manes.01G028000.1.v8.1	2069	1862.493	40.261647	542.552
Manes.01G028100.1.v8.1	1742	1535.493	10.932487	121.457
Manes.01G028200.1.v8.1	2029	1822.493	3.574812	47.138
Manes.01G028200.18.v8.1	2980	2773.493	2.441072	48.985
Manes.01G028200.19.v8.1	2155	1948.493	2.659825	37.498
Manes.01G028200.2.v8.1	2008	1801.493	3.796091	49.479
Manes.01G028200.20.v8.1	1997	1790.493	8.774699	113.674
Manes.01G028200.3.v8.1	2018	1811.493	0.000000	0.000
Manes.01G028200.9.v8.1	2166	1959.493	0.000000	0.000
Manes.01G028200.17.v8.1	2802	2595.493	9.842209	184.828
Manes.01G028300.1.v8.1	2619	2412.493	32.792650	572.398
Manes.01G028400.4.v8.1	2126	1919.493	10.799154	149.979
Manes.01G028400.3.v8.1	3061	2854.493	11.912072	246.021
Manes.01G028500.1.v8.1	1125	918.493	8.125732	54.000
Manes.01G028600.1.v8.1	1462	1255.493	0.000000	0.000
Manes.01G028600.3.v8.1	1365	1158.493	0.477212	4.000
Manes.01G028700.4.v8.1	3217	3010.493	6.794678	148.000
Manes.01G028800.1.v8.1	1895	1688.493	0.000000	0.000
Manes.01G028800.6.v8.1	1452	1245.493	19.448915	175.264
Manes.01G028800.10.v8.1	1629	1422.493	0.000000	0.000
Manes.01G028800.2.v8.1	1416	1209.493	18.997469	166.247
Manes.01G028800.3.v8.1	1545	1338.493	0.000000	0.000
Manes.01G028800.4.v8.1	1518	1311.493	6.615026	62.770
Manes.01G028800.5.v8.1	1515	1308.493	0.000000	0.000
Manes.01G028800.8.v8.1	1299	1092.493	1.141352	9.022
Manes.01G028800.9.v8.1	1632	1425.493	2.394563	24.697
Manes.01G028900.1.v8.1	3021	2814.493	27.342283	556.788
Manes.01G029001.1.v8.1	717	510.812	1.623436	6.000
Manes.01G029100.1.v8.1	2835	2628.493	32.137692	611.191
Manes.01G029200.1.v8.1	2843	2636.493	0.104845	2.000
Manes.01G029300.4.v8.1	3567	3360.493	3.700941	89.985
Manes.01G029300.3.v8.1	1742	1535.493	12.962968	144.015
Manes.01G029400.2.v8.1	2902	2695.493	29.077126	567.081
Manes.01G029500.1.v8.1	1167	960.493	7.050931	49.000
Manes.01G029600.1.v8.1	1578	1371.493	0.000000	0.000
Manes.01G029700.1.v8.1	1608	1401.493	1.972349	20.000
Manes.01G029800.1.v8.1	1761	1554.493	9.869131	111.000
Manes.01G029900.1.v8.1	2131	1924.493	0.205475	2.861
Manes.01G029900.2.v8.1	2137	1930.493	0.000000	0.000
Manes.01G029900.3.v8.1	2123	1916.493	0.000000	0.000
Manes.01G029900.4.v8.1	2117	1910.493	0.000000	0.000
Manes.01G029900.5.v8.1	2131	1924.493	0.000000	0.000
Manes.01G029900.6.v8.1	2125	1918.493	0.000000	0.000
Manes.01G029900.7.v8.1	1674	1467.493	0.000000	0.000
Manes.01G029900.8.v8.1	1668	1461.493	1.809945	19.139
Manes.01G029950.1.v8.1	759	552.689	0.000000	0.000
Manes.12G086500.1.v8.1	1055	848.493	0.000000	0.000
Manes.01G030000.1.v8.1	418	218.643	0.000000	0.000
Manes.01G030100.1.v8.1	953	746.509	948.492984	5123.000
Manes.01G030200.10.v8.1	3447	3240.493	0.424490	9.953
Manes.01G030200.11.v8.1	2761	2554.493	4.228695	78.157
Manes.01G030200.12.v8.1	3347	3140.493	8.447191	191.940
Manes.01G030200.13.v8.1	3233	3026.493	0.000000	0.000
Manes.01G030200.14.v8.1	3249	3042.493	0.000000	0.000
Manes.01G030200.15.v8.1	2936	2729.493	0.000000	0.000
Manes.01G030200.16.v8.1	2683	2476.493	0.000000	0.000
Manes.01G030200.17.v8.1	3269	3062.493	0.000000	0.000
Manes.01G030200.18.v8.1	2810	2603.493	0.000000	0.000
Manes.01G030200.19.v8.1	3282	3075.493	0.000000	0.000
Manes.01G030200.20.v8.1	2985	2778.493	0.000000	0.000
Manes.01G030200.21.v8.1	3298	3091.493	0.000000	0.000
Manes.01G030200.22.v8.1	3396	3189.493	7.086395	163.532
Manes.01G030200.23.v8.1	3496	3289.493	0.000000	0.000
Manes.01G030200.24.v8.1	3318	3111.493	0.000000	0.000
Manes.01G030200.25.v8.1	2732	2525.493	0.000000	0.000
Manes.01G030400.10.v8.1	2136	1929.493	20.310140	283.538
Manes.01G030400.11.v8.1	2128	1921.493	4.887202	67.945
Manes.01G030400.12.v8.1	2066	1859.493	0.000000	0.000
Manes.01G030400.5.v8.1	2074	1867.493	13.042123	176.223
Manes.01G030400.7.v8.1	2028	1821.493	0.000000	0.000
Manes.01G030400.8.v8.1	2090	1883.493	0.755411	10.294
Manes.01G030500.1.v8.1	2907	2700.493	1.330684	26.000
Manes.01G030600.1.v8.1	2133	1926.493	1.578338	22.000
Manes.01G030700.1.v8.1	4144	3937.493	9.512491	271.000
Manes.01G030800.1.v8.1	1244	1037.493	0.000000	0.000
Manes.01G030900.3.v8.1	2160	1953.493	2.971544	42.000
Manes.01G031200.4.v8.1	1451	1244.493	1.695734	15.269
Manes.01G031200.1.v8.1	1492	1285.493	10.818004	100.617
Manes.01G031200.3.v8.1	1509	1302.493	1.073227	10.114
Manes.01G031300.1.v8.1	1769	1562.493	0.353823	4.000
Manes.01G031300.3.v8.1	1679	1472.493	0.000000	0.000
Manes.01G031400.1.v8.1	1628	1421.493	19.348756	199.000
Manes.01G031600.1.v8.1	3306	3099.493	7.045490	158.000
Manes.01G031700.6.v8.1	2629	2422.493	0.000000	0.000
Manes.01G031700.7.v8.1	2620	2413.493	0.114532	2.000
Manes.01G031700.5.v8.1	2682	2475.493	0.000000	0.000
Manes.01G031700.9.v8.1	2673	2466.493	0.000000	0.000
Manes.01G031800.5.v8.1	3067	2860.493	7.671506	158.773
Manes.01G031800.3.v8.1	3149	2942.493	10.585145	225.355
Manes.01G031800.6.v8.1	2971	2764.493	0.000000	0.000
Manes.01G031800.9.v8.1	3067	2860.493	1.226279	25.380
Manes.01G031800.8.v8.1	2791	2584.493	3.983641	74.492
Manes.01G031900.2.v8.1	1994	1787.493	13.299301	172.000
Manes.01G032000.2.v8.1	2984	2777.493	0.124726	2.506
Manes.01G032000.3.v8.1	2244	2037.493	3.967860	58.494
Manes.01G032100.1.v8.1	1122	915.493	6.923942	45.863
Manes.01G032100.6.v8.1	456	254.418	9.852782	18.137
Manes.01G032300.1.v8.1	3712	3505.493	3.153533	79.984
Manes.01G032300.2.v8.1	3706	3499.493	1.185485	30.016
Manes.01G032400.18.v8.1	4796	4589.493	0.092202	3.062
Manes.01G032400.25.v8.1	2986	2779.493	0.000000	0.000
Manes.01G032400.28.v8.1	2716	2509.493	0.000000	0.000
Manes.01G032400.31.v8.1	2933	2726.493	0.000000	0.000
Manes.01G032400.33.v8.1	2922	2715.493	0.000000	0.000
Manes.01G032400.36.v8.1	2663	2456.493	0.000000	0.000
Manes.01G032400.10.v8.1	5255	5048.493	0.000000	0.000
Manes.01G032400.13.v8.1	5097	4890.493	0.000000	0.000
Manes.01G032400.15.v8.1	5896	5689.493	0.587782	24.196
Manes.01G032400.26.v8.1	4556	4349.493	0.000000	0.000
Manes.01G032400.29.v8.1	4286	4079.493	0.081748	2.413
Manes.01G032400.34.v8.1	4492	4285.493	0.000000	0.000
Manes.01G032400.16.v8.1	4502	4295.493	0.000000	0.000
Manes.01G032400.27.v8.1	3285	3078.493	0.000000	0.000
Manes.01G032400.30.v8.1	3015	2808.493	0.000000	0.000
Manes.01G032400.32.v8.1	3232	3025.493	0.000000	0.000
Manes.01G032400.35.v8.1	3221	3014.493	0.213797	4.663
Manes.01G032400.37.v8.1	2962	2755.493	0.000000	0.000
Manes.01G032400.2.v8.1	2785	2578.493	0.794186	14.816
Manes.01G032400.4.v8.1	2991	2784.493	4.437480	89.400
Manes.01G032400.3.v8.1	2999	2792.493	0.467709	9.450
Manes.01G032500.1.v8.1	2020	1813.493	28.046370	368.000
Manes.01G032600.1.v8.1	5166	4959.493	3.492448	125.321
Manes.01G032701.1.v8.1	1161	954.493	0.000000	0.000
Manes.01G049585.1.v8.1	598	392.654	0.000000	0.000
Manes.01G032800.1.v8.1	5207	5000.493	10.191977	368.745
Manes.01G032800.2.v8.1	5041	4834.493	0.000000	0.000
Manes.01G032900.1.v8.1	1647	1440.493	0.000000	0.000
Manes.01G032900.2.v8.1	1641	1434.493	0.000000	0.000
Manes.01G032900.4.v8.1	1560	1353.493	7.610926	74.533
Manes.01G032900.5.v8.1	1554	1347.493	0.868452	8.467
Manes.01G033000.1.v8.1	1988	1781.493	0.077582	1.000
Manes.01G033100.2.v8.1	1952	1745.493	0.411425	5.196
Manes.01G033100.1.v8.1	1874	1667.493	23.523357	283.804
Manes.01G033200.8.v8.1	2472	2265.493	0.000000	0.000
Manes.01G033200.9.v8.1	2434	2227.493	1.487881	23.979
Manes.01G033200.1.v8.1	2577	2370.493	0.895076	15.352
Manes.01G033200.10.v8.1	2472	2265.493	2.941317	48.213
Manes.01G033200.11.v8.1	2234	2027.493	0.000000	0.000
Manes.01G033200.12.v8.1	2272	2065.493	0.000000	0.000
Manes.01G033300.1.v8.1	3459	3252.493	13.180505	310.173
Manes.01G033300.2.v8.1	3527	3320.493	1.886599	45.325
Manes.01G033400.1.v8.1	1188	981.493	6.759252	48.000
Manes.01G033500.1.v8.1	2846	2639.493	0.000000	0.000
Manes.01G033500.12.v8.1	2728	2521.493	0.054813	1.000
Manes.01G033500.13.v8.1	3138	2931.493	0.000000	0.000
Manes.01G033500.14.v8.1	3356	3149.493	0.000000	0.000
Manes.01G033500.5.v8.1	3133	2926.493	0.000000	0.000
Manes.01G033500.8.v8.1	3390	3183.493	0.000000	0.000
Manes.01G033600.1.v8.1	1134	927.493	14.752620	99.000
Manes.01G033700.1.v8.1	2906	2699.493	2.201562	43.000
Manes.01G033700.2.v8.1	2768	2561.493	0.000000	0.000
Manes.01G033800.1.v8.1	570	365.062	37.481144	99.000
Manes.12G093950.1.v8.1	775	568.654	0.000000	0.000
Manes.10G106150.1.v8.1_14	1209	1002.493	0.000000	0.000
Manes.01G033900.3.v8.1	1395	1188.493	0.000000	0.000
Manes.05G133326.1.v8.1	237	65.816	0.000000	0.000
Manes.01G034000.1.v8.1	3487	3280.493	4.971503	118.000
Manes.01G034100.1.v8.1	2137	1930.493	0.214782	3.000
Manes.01G034200.1.v8.1	4992	4785.493	8.987222	311.177
Manes.01G034200.2.v8.1	4899	4692.493	6.121177	207.823
Manes.01G034250.1.v8.1	1104	897.493	0.000000	0.000
Manes.01G034300.3.v8.1	3933	3726.493	3.829575	103.254
Manes.01G034300.2.v8.1	2314	2107.493	14.017707	213.746
Manes.01G034400.1.v8.1	2489	2282.493	3.523100	58.182
Manes.01G034400.2.v8.1	3964	3757.493	0.759752	20.655
Manes.01G034400.3.v8.1	2004	1797.493	0.000000	0.000
Manes.01G034400.4.v8.1	1917	1710.493	2.033216	25.163
Manes.01G034500.1.v8.1	1523	1316.493	4.619328	44.000
Manes.01G034500.2.v8.1	1233	1026.493	0.000000	0.000
Manes.01G034600.1.v8.1	2294	2087.493	3.717419	56.146
Manes.01G034600.2.v8.1	2462	2255.493	2.625976	42.854
Manes.01G034600.3.v8.1	2207	2000.493	0.000000	0.000
Manes.01G034600.4.v8.1	2375	2168.493	0.000000	0.000
Manes.01G034700.7.v8.1	1605	1398.493	9.131467	92.397
Manes.01G034700.8.v8.1	1695	1488.493	0.000000	0.000
Manes.01G034700.9.v8.1	1782	1575.493	2.947888	33.603
Manes.01G034800.1.v8.1	2246	2039.493	0.948747	14.000
Manes.01G034900.1.v8.1	872	665.547	0.207666	1.000
Manes.01G035000.1.v8.1	2390	2183.493	0.000000	0.000
Manes.01G035000.2.v8.1	2591	2384.493	0.000000	0.000
Manes.01G035100.4.v8.1	3920	3713.493	0.382372	10.274
Manes.01G035100.7.v8.1	5225	5018.493	0.000000	0.000
Manes.01G035100.9.v8.1	5210	5003.493	0.000000	0.000
Manes.01G035100.10.v8.1	2831	2624.493	12.657467	240.352
Manes.01G035100.2.v8.1	1065	858.493	15.054327	93.509
Manes.01G035100.8.v8.1	1080	873.493	0.000000	0.000
Manes.01G035100.5.v8.1	987	780.499	31.664712	178.815
Manes.01G035100.6.v8.1	972	765.503	31.492591	174.426
Manes.01G036200.10.v8.1	2166	1959.493	7.872891	111.618
Manes.01G036200.11.v8.1	2169	1962.493	0.000000	0.000
Manes.01G036200.9.v8.1	2529	2322.493	0.000000	0.000
Manes.01G036200.12.v8.1	1998	1791.493	13.611871	176.436
Manes.01G036200.13.v8.1	2222	2015.493	0.000000	0.000
Manes.01G036200.14.v8.1	1826	1619.493	28.329107	331.946
Manes.01G036200.15.v8.1	1896	1689.493	0.000000	0.000
Manes.01G036300.7.v8.1	3163	2956.493	2.757218	58.980
Manes.01G036300.8.v8.1	3083	2876.493	1.394696	29.027
Manes.01G036300.5.v8.1	3667	3460.493	0.377884	9.461
Manes.01G036300.4.v8.1	2742	2535.493	12.948061	237.532
Manes.01G037766.1.v8.1	867	660.547	0.000000	0.000
Manes.01G039232.1.v8.1	199	40.574	0.000000	0.000
Manes.01G040700.4.v8.1	2607	2400.493	3.454582	60.000
Manes.01G040712.1.v8.1	1921	1714.493	14.268630	177.000
Manes.01G040500.1.v8.1	1809	1602.493	126.393118	1465.463
Manes.01G040400.1.v8.1	4022	3815.493	17.930786	495.000
Manes.01G040300.1.v8.1	642	436.214	2.534753	8.000
Manes.01G040200.1.v8.1	5418	5211.493	7.372715	278.000
Manes.01G040100.1.v8.1	1575	1368.493	32.520557	322.000
Manes.01G040000.5.v8.1	1872	1665.493	0.000000	0.000
Manes.01G040000.3.v8.1	2480	2273.493	0.307492	5.058
Manes.01G040000.6.v8.1	1658	1451.493	1.041897	10.942
Manes.01G039700.1.v8.1	1610	1403.493	5.257832	53.392
Manes.01G039700.2.v8.1	1169	962.493	26.078533	181.608
Manes.01G039600.1.v8.1	252	76.764	18.004857	10.000
Manes.01G039500.1.v8.1	3891	3684.493	6.864646	183.000
Manes.01G039400.3.v8.1	741	534.745	0.258463	1.000
Manes.01G039300.1.v8.1	1741	1534.493	0.090070	1.000
Manes.01G039200.1.v8.1	1894	1687.493	16.641335	203.182
Manes.01G039200.2.v8.1	1966	1759.493	1.792392	22.818
Manes.01G039212.1.v8.1	363	168.474	0.000000	0.000
Manes.01G036500.2.v8.1	1842	1635.493	5.577505	66.000
Manes.01G036500.9.v8.1	2322	2115.493	0.000000	0.000
Manes.01G036500.7.v8.1	1892	1685.493	0.000000	0.000
Manes.01G036600.1.v8.1	1225	1018.493	17.593349	129.647
Manes.01G036600.3.v8.1	1662	1455.493	11.713451	123.353
Manes.01G036600.2.v8.1	959	752.507	0.000000	0.000
Manes.01G036700.1.v8.1	2764	2557.493	3.728888	69.000
Manes.01G036800.1.v8.1	644	438.198	0.000000	0.000
Manes.01G036800.11.v8.1	777	570.647	0.000000	0.000
Manes.01G036800.10.v8.1	1098	891.493	1.079464	6.963
Manes.01G036800.8.v8.1	763	556.680	2.255378	9.084
Manes.01G036800.9.v8.1	899	692.535	0.274422	1.375
Manes.01G036800.7.v8.1	1180	973.493	6.512151	45.868
Manes.01G036900.3.v8.1	696	489.887	54.637300	193.660
Manes.01G037000.1.v8.1	4337	4130.493	2.611638	78.049
Manes.01G037100.3.v8.1	3632	3425.493	4.922452	122.000
Manes.01G037200.2.v8.1	7752	7545.493	6.837450	373.282
Manes.01G037200.1.v8.1	7888	7681.493	2.927862	162.724
Manes.01G037300.1.v8.1	1324	1117.493	9.399688	76.000
Manes.01G037400.3.v8.1	2244	2037.493	74.414101	1097.000
Manes.01G037500.1.v8.1	1438	1231.493	383.029490	3412.868
Manes.01G038033.3.v8.1	1075	868.493	0.000000	0.000
Manes.01G038033.1.v8.1	938	731.515	0.000000	0.000
Manes.01G038033.7.v8.1	818	611.593	0.451973	2.000
Manes.01G037600.5.v8.1	1708	1501.493	41.437918	450.170
Manes.01G037600.2.v8.1	1629	1422.493	4.647239	47.830
Manes.01G037700.1.v8.1	3411	3204.493	6.771021	156.989
Manes.01G037700.2.v8.1	3414	3207.493	1.572112	36.484
Manes.01G037700.3.v8.1	2446	2239.493	9.598445	155.527
Manes.01G037900.1.v8.1	1455	1248.493	2.103353	19.000
Manes.01G038000.1.v8.1	2452	2245.493	11.879286	193.000
Manes.01G038100.1.v8.1	3098	2891.493	8.175426	171.036
Manes.01G038200.1.v8.1	1318	1111.493	25.118245	202.000
Manes.01G038300.1.v8.1	2387	2180.493	12.740489	201.000
Manes.01G038400.1.v8.1	1957	1750.493	1.421205	18.000
Manes.01G038400.2.v8.1	1858	1651.493	0.000000	0.000
Manes.01G038700.4.v8.1	1758	1551.493	46.111677	517.626
Manes.01G038700.2.v8.1	1219	1012.493	26.265799	192.415
Manes.01G038900.1.v8.1	720	513.801	5.379966	20.000
Manes.01G039000.1.v8.1	990	783.498	0.000000	0.000
Manes.01G039036.1.v8.1	2746	2539.493	0.213355	3.920
Manes.01G039204.1.v8.1	763	556.680	0.000000	0.000
Manes.01G039120.1.v8.1	2370	2163.493	0.426093	6.670
Manes.01G039060.1.v8.1	3003	2796.493	0.205206	4.152
Manes.01G039252.1.v8.1	2007	1800.493	0.998034	13.001
Manes.01G039240.1.v8.1	2783	2576.493	0.000000	0.000
Manes.01G039048.1.v8.1	385	188.293	0.000000	0.000
Manes.01G039024.1.v8.1	1655	1448.493	0.000000	0.000
Manes.01G036422.1.v8.1	2760	2553.493	3.063373	56.597
Manes.01G039216.1.v8.1	2300	2093.493	0.595043	9.013
Manes.01G039132.1.v8.1	2665	2458.493	0.324690	5.776
Manes.01G039180.1.v8.1	2887	2680.493	1.475502	28.616
Manes.01G039156.1.v8.1	3328	3121.493	1.078700	24.362
Manes.01G039156.2.v8.1	3314	3107.493	0.000000	0.000
Manes.01G041100.1.v8.1	3067	2860.493	0.579175	11.987
Manes.01G041151.1.v8.1	99	10.239	0.000000	0.000
Manes.01G041200.1.v8.1	733	526.765	3.410920	13.000
Manes.01G041300.1.v8.1	4141	3934.493	1.104864	31.452
Manes.01G041300.2.v8.1	4135	3928.493	2.505409	71.213
Manes.01G041300.3.v8.1	2873	2666.493	13.931819	268.784
Manes.01G041300.4.v8.1	2867	2660.493	22.211100	427.551
Manes.01G041400.1.v8.1	1016	809.493	2.561078	15.000
Manes.01G041500.1.v8.1	219	53.334	64.785911	25.000
Manes.01G041700.1.v8.1	4216	4009.493	0.103413	3.000
Manes.01G041800.1.v8.1	2055	1848.493	0.299080	4.000
Manes.01G041900.7.v8.1	2459	2252.493	0.206310	3.362
Manes.01G041900.2.v8.1	1979	1772.493	0.986374	12.650
Manes.01G041900.6.v8.1	2288	2081.493	0.000000	0.000
Manes.01G041900.8.v8.1	1988	1781.493	0.000000	0.000
Manes.01G042100.3.v8.1	1257	1050.493	0.000000	0.000
Manes.01G042100.7.v8.1	1348	1141.493	1.965977	16.237
Manes.01G042100.8.v8.1	1345	1138.493	0.000000	0.000
Manes.01G042100.9.v8.1	1248	1041.493	0.000000	0.000
Manes.01G042100.2.v8.1	1241	1034.493	3.308411	24.763
Manes.01G042100.4.v8.1	1146	939.493	0.000000	0.000
Manes.01G042100.10.v8.1	318	129.404	0.000000	0.000
Manes.01G042200.1.v8.1	1088	881.493	0.156793	1.000
Manes.01G042300.1.v8.1	459	257.264	0.537237	1.000
Manes.01G042400.3.v8.1	2975	2768.493	21.555950	431.783
Manes.01G042400.4.v8.1	2967	2760.493	3.731236	74.524
Manes.01G042600.3.v8.1	2524	2317.493	31.319158	525.150
Manes.01G042600.4.v8.1	2515	2308.493	6.964034	116.317
Manes.01G042700.10.v8.1	6230	6023.493	0.000000	0.000
Manes.01G042700.12.v8.1	6396	6189.493	0.000000	0.000
Manes.01G042700.9.v8.1	6290	6083.493	2.022427	89.019
Manes.01G042700.11.v8.1	6132	5925.493	0.000000	0.000
Manes.01G042700.7.v8.1	6146	5939.493	2.256750	96.981
Manes.01G042800.1.v8.1	1912	1705.493	33.488807	413.242
Manes.01G042900.1.v8.1	228	59.473	102.253284	44.000
Manes.01G043000.1.v8.1	2551	2344.493	13.003753	220.583
Manes.01G043000.2.v8.1	1409	1202.493	31.425842	273.417
Manes.01G043100.1.v8.1	1663	1456.493	35.878108	378.088
Manes.01G043200.4.v8.1	3701	3494.493	156.199083	3949.280
Manes.01G043200.6.v8.1	3909	3702.493	0.000000	0.000
Manes.01G043200.7.v8.1	3906	3699.493	7.622212	204.023
Manes.01G043200.8.v8.1	3704	3497.493	28.165415	712.735
Manes.01G043300.4.v8.1	1497	1290.493	14.488352	135.279
Manes.01G043300.2.v8.1	1962	1755.493	0.000000	0.000
Manes.01G043300.5.v8.1	1143	936.493	2.025023	13.721
Manes.01G043300.6.v8.1	1057	850.493	0.000000	0.000
Manes.01G043400.4.v8.1	882	675.543	46.851899	229.000
Manes.01G043450.1.v8.1	776	569.651	0.000000	0.000
Manes.01G043500.1.v8.1	2364	2157.493	10.962281	171.122
Manes.01G043600.1.v8.1	1871	1664.493	26.448377	318.520
Manes.01G043650.1.v8.1	795	588.621	5.908279	25.162
Manes.01G043700.1.v8.1	1428	1221.493	21.691848	191.709
Manes.01G043800.1.v8.1	1408	1201.493	0.115033	1.000
Manes.01G043900.1.v8.1	1084	877.493	148.068268	940.072
Manes.01G043951.1.v8.1	345	152.594	0.000000	0.000
Manes.01G044000.1.v8.1	1303	1096.493	0.000000	0.000
Manes.01G044100.5.v8.1	3794	3587.493	15.120912	392.486
Manes.01G044100.7.v8.1	3770	3563.493	7.092705	182.870
Manes.01G044100.10.v8.1	3749	3542.493	0.000000	0.000
Manes.01G044100.6.v8.1	3759	3552.493	2.398280	61.644
Manes.01G044100.8.v8.1	3735	3528.493	0.000000	0.000
Manes.01G044100.9.v8.1	3773	3566.493	0.000000	0.000
Manes.01G044200.1.v8.1	923	716.521	0.000000	0.000
Manes.01G044300.1.v8.1	384	187.385	0.000000	0.000
Manes.01G044400.1.v8.1	1846	1639.493	0.252904	3.000
Manes.01G044600.3.v8.1	1979	1772.493	13.976050	179.236
Manes.01G044600.4.v8.1	2158	1951.493	34.616033	488.764
Manes.01G044700.1.v8.1	2791	2584.493	8.818913	164.909
Manes.01G044700.2.v8.1	2133	1926.493	8.084985	112.694
Manes.01G044850.1.v8.1	915	708.525	0.000000	0.000
Manes.01G044900.1.v8.1	1038	831.493	0.000000	0.000
Manes.01G045000.1.v8.1	2088	1881.493	30.779116	419.000
Manes.01G050300.3.v8.1	1492	1285.493	250.054874	2325.736
Manes.01G050400.1.v8.1	2084	1877.493	6.257276	85.000
Manes.01G050450.1.v8.1	1085	878.493	0.000000	0.000
Manes.01G050500.6.v8.1	3483	3276.493	0.000000	0.000
Manes.01G050500.7.v8.1	3463	3256.493	0.000000	0.000
Manes.01G050500.8.v8.1	3320	3113.493	0.000000	0.000
Manes.01G050500.3.v8.1	3275	3068.493	0.000000	0.000
Manes.01G050500.2.v8.1	3466	3259.493	8.777383	207.000
Manes.01G050600.10.v8.1	3009	2802.493	3.994710	81.000
Manes.01G050600.6.v8.1	3017	2810.493	0.000000	0.000
Manes.01G050600.18.v8.1	3120	2913.493	0.000000	0.000
Manes.01G050700.1.v8.1	681	474.969	6.401802	22.000
Manes.01G050800.1.v8.1	2470	2263.493	4.091103	67.000
Manes.01G050900.2.v8.1	1396	1189.493	0.000000	0.000
Manes.01G050900.3.v8.1	1381	1174.493	11.297061	96.000
Manes.01G051000.1.v8.1	3030	2823.493	34.851451	711.972
Manes.01G051301.1.v8.1	360	165.810	0.857033	1.028
Manes.01G051334.1.v8.1	168	23.757	0.000000	0.000
Manes.01G051367.1.v8.1	370	174.708	0.000000	0.000
Manes.01G051400.7.v8.1	3726	3519.493	6.243984	159.000
Manes.01G051500.1.v8.1	1507	1300.493	9.989978	94.000
Manes.01G051515.1.v8.1	1779	1572.493	0.000000	0.000
Manes.01G051530.1.v8.1	1204	997.493	0.969913	7.000
Manes.01G051545.2.v8.1	4015	3808.493	4.331979	119.370
Manes.01G051545.3.v8.1	4247	4040.493	0.000000	0.000
Manes.01G051545.1.v8.1	4827	4620.493	0.322229	10.772
Manes.01G051545.4.v8.1	3478	3271.493	5.824118	137.858
Manes.10G106150.1.v8.1_24	1230	1023.493	0.000000	0.000
Manes.01G051560.1.v8.1	540	335.624	0.000000	0.000
Manes.01G051575.1.v8.1	180	29.752	0.000000	0.000
Manes.10G049950.1.v8.1	1167	960.493	0.000000	0.000
Manes.01G048100.5.v8.1	3051	2844.493	6.617871	136.200
Manes.01G048100.6.v8.1	3038	2831.493	12.730228	260.800
Manes.01G048100.7.v8.1	3143	2936.493	0.000000	0.000
Manes.01G048300.1.v8.1	408	209.379	4.620727	7.000
Manes.01G048400.1.v8.1	1077	870.493	118.127836	744.000
Manes.01G048766.1.v8.1	2517	2310.493	0.239277	4.000
Manes.01G048766.4.v8.1	2586	2379.493	0.000000	0.000
Manes.17G035396.1.v8.1_24	409	210.304	0.000000	0.000
Manes.17G035396.1.v8.1_33	409	210.304	0.000000	0.000
Manes.01G048600.1.v8.1	2227	2020.493	18.537735	271.000
Manes.01G046700.5.v8.1	3020	2813.493	0.353398	7.194
Manes.01G046700.9.v8.1	2910	2703.493	1.983898	38.806
Manes.01G046700.8.v8.1	2766	2559.493	0.000000	0.000
Manes.01G046700.10.v8.1	2743	2536.493	0.000000	0.000
Manes.16G047151.1.v8.1	553	348.353	0.793516	2.000
Manes.01G046200.1.v8.1	3121	2914.493	0.426800	9.000
Manes.01G046100.1.v8.1	860	653.553	6.132842	29.000
Manes.01G046000.1.v8.1	2295	2088.493	0.000000	0.000
Manes.01G045900.1.v8.1	3518	3311.493	0.682310	16.348
Manes.01G045900.2.v8.1	3182	2975.493	3.374693	72.652
Manes.01G045700.2.v8.1	632	426.302	7.295520	22.502
Manes.01G045700.3.v8.1	1144	937.493	4.700670	31.885
Manes.10G036329.1.v8.1_6	511	307.313	0.000000	0.000
Manes.01G045650.9.v8.1	2384	2177.493	0.444310	7.000
Manes.01G045650.1.v8.1	2526	2319.493	0.000000	0.000
Manes.01G045650.2.v8.1	2551	2344.493	0.000000	0.000
Manes.01G045650.7.v8.1	2464	2257.493	0.000000	0.000
Manes.01G045650.11.v8.1	2685	2478.493	0.000000	0.000
Manes.01G045650.13.v8.1	2682	2475.493	0.000000	0.000
Manes.01G045650.8.v8.1	2664	2457.493	0.000000	0.000
Manes.01G045650.10.v8.1	2715	2508.493	0.000000	0.000
Manes.01G045650.12.v8.1	2712	2505.493	0.000000	0.000
Manes.01G045650.14.v8.1	2694	2487.493	0.000000	0.000
Manes.01G045650.6.v8.1	2697	2490.493	0.000000	0.000
Manes.01G045600.1.v8.1	2726	2519.493	9.654822	176.000
Manes.01G045600.2.v8.1	2597	2390.493	0.000000	0.000
Manes.01G045560.1.v8.1	562	357.196	221.326825	572.000
Manes.01G048000.1.v8.1	3695	3488.493	0.231844	5.852
Manes.01G048000.2.v8.1	3718	3511.493	0.000000	0.000
Manes.01G047900.1.v8.1	4394	4187.493	0.000000	0.000
Manes.01G047900.3.v8.1	4123	3916.493	14.544569	412.148
Manes.01G047800.1.v8.1	1044	837.493	5.445996	33.000
Manes.01G047820.1.v8.1	3275	3068.493	48.960876	1087.000
Manes.01G042501.1.v8.1	629	423.326	0.000000	0.000
Manes.01G048900.3.v8.1	2252	2045.493	0.000000	0.000
Manes.01G048900.2.v8.1	2235	2028.493	9.221493	135.341
Manes.01G048900.1.v8.1	1636	1429.493	72.191297	746.659
Manes.05G086326.1.v8.1	1137	930.493	0.742680	5.000
Manes.13G093532.1.v8.1	784	577.638	0.000000	0.000
Manes.01G049100.1.v8.1	2464	2257.493	16.958916	277.000
Manes.01G049200.1.v8.1	727	520.780	0.530787	2.000
Manes.16G048915.2.v8.1	1295	1088.493	24.264623	191.097
Manes.16G048915.3.v8.1	1315	1108.493	0.000000	0.000
Manes.01G049300.12.v8.1	1649	1442.493	0.000000	0.000
Manes.01G049300.5.v8.1	1630	1423.493	0.000000	0.000
Manes.01G049300.10.v8.1	1197	990.493	7.925912	56.801
Manes.01G049300.11.v8.1	2002	1795.493	1.288925	16.744
Manes.01G049300.4.v8.1	1358	1151.493	0.705579	5.878
Manes.01G049300.7.v8.1	1377	1170.493	0.000000	0.000
Manes.01G049300.8.v8.1	1205	998.493	0.000000	0.000
Manes.01G049300.9.v8.1	1219	1012.493	4.446865	32.576
Manes.01G049315.1.v8.1	1365	1158.493	2.863271	24.000
Manes.01G049330.2.v8.1	2450	2243.493	0.246422	4.000
Manes.01G049330.1.v8.1	2617	2410.493	0.000000	0.000
Manes.01G049330.3.v8.1	2197	1990.493	0.000000	0.000
Manes.01G049345.1.v8.1	201	41.787	6.615094	2.000
Manes.01G049360.1.v8.1	3263	3056.493	13.430056	297.000
Manes.01G049375.1.v8.1	1923	1716.493	12.749574	158.341
Manes.01G049375.2.v8.1	2014	1807.493	1.689255	22.092
Manes.01G049375.3.v8.1	1902	1695.493	12.681416	155.568
Manes.S095224.1.v8.1	1468	1261.493	0.109562	1.000
Manes.S095224.3.v8.1	894	687.537	0.000000	0.000
Manes.S095224.2.v8.1	753	546.704	0.000000	0.000
Manes.01G049390.1.v8.1_6	1447	1240.493	0.000000	0.000
Manes.01G049405.1.v8.1	510	306.341	0.000000	0.000
Manes.01G049420.1.v8.1	1431	1224.493	0.000000	0.000
Manes.01G049390.1.v8.1	1363	1156.493	0.000000	0.000
Manes.01G049390.1.v8.1_5	1435	1228.493	0.000000	0.000
Manes.01G049495.1.v8.1	267	88.163	0.000000	0.000
Manes.01G049510.1.v8.1	207	45.527	0.000000	0.000
Manes.01G049450.1.v8.1	391	193.765	0.000000	0.000
Manes.01G049525.1.v8.1	1143	936.493	0.865598	5.865
Manes.01G049435.1.v8.1	1236	1029.493	0.000000	0.000
Manes.S095215.1.v8.1	2608	2401.493	0.000000	0.000
Manes.04G060202.1.v8.1	1834	1627.493	0.000000	0.000
Manes.01G049601.1.v8.1	1352	1145.493	48.021452	398.000
Manes.01G049616.1.v8.1	2450	2243.493	18.666490	303.000
Manes.01G049631.1.v8.1	1736	1529.493	51.002257	564.407
Manes.01G048966.2.v8.1	1145	938.493	0.000000	0.000
Manes.01G048981.1.v8.1	879	672.545	0.000000	0.000
Manes.01G046800.2.v8.1	1352	1145.493	0.120657	1.000
Manes.01G047000.1.v8.1	1206	999.493	1.106254	8.000
Manes.01G047100.1.v8.1	730	523.770	1319.222825	4999.358
Manes.01G047200.1.v8.1	1835	1628.493	17.738018	209.000
Manes.01G047400.1.v8.1	1736	1529.493	13.102833	145.000
Manes.01G045500.8.v8.1	2123	1916.493	2.195406	30.442
Manes.01G045500.6.v8.1	2469	2262.493	3.245211	53.123
Manes.01G045500.10.v8.1	2378	2171.493	0.000000	0.000
Manes.01G045500.11.v8.1	2481	2274.493	0.000000	0.000
Manes.01G045500.9.v8.1	2508	2301.493	0.712211	11.860
Manes.01G045500.12.v8.1	1722	1515.493	0.000000	0.000
Manes.01G045515.1.v8.1	1486	1279.493	12.098312	112.000
Manes.01G045300.1.v8.1	928	721.519	8.045381	42.000
Manes.01G045150.1.v8.1	384	187.385	0.000000	0.000
Manes.09G076819.1.v8.1	384	187.385	0.000000	0.000
Manes.01G045165.1.v8.1	2213	2006.493	16.049555	233.000
Manes.01G045180.1.v8.1	347	154.339	0.000000	0.000
Manes.01G045195.1.v8.1	2475	2268.493	16.777603	275.374
Manes.01G045195.2.v8.1	2472	2265.493	3.032026	49.699
Manes.01G045195.3.v8.1	597	391.667	25.195908	71.401
Manes.01G045210.1.v8.1	1362	1155.493	76.432523	639.000
Manes.17G018312.1.v8.1	509	305.371	0.000000	0.000
Manes.01G049700.1.v8.1	2824	2617.493	24.131006	457.000
Manes.01G049800.8.v8.1	1038	831.493	12.134136	73.000
Manes.01G049815.1.v8.1	564	359.158	0.000000	0.000
Manes.01G049900.2.v8.1	920	713.522	2.319293	11.973
Manes.01G049900.3.v8.1	939	732.515	3.023911	16.027
Manes.01G049915.1.v8.1	390	192.855	0.000000	0.000
Manes.01G050200.18.v8.1	7236	7029.493	1.385933	70.489
Manes.01G050200.5.v8.1	4770	4563.493	6.659208	219.875
Manes.01G050200.7.v8.1	4765	4558.493	0.000000	0.000
Manes.01G050200.16.v8.1	4689	4482.493	0.000000	0.000
Manes.01G050200.17.v8.1	4684	4477.493	0.000000	0.000
Manes.01G050200.12.v8.1	5163	4956.493	0.000000	0.000
Manes.01G050200.13.v8.1	5158	4951.493	0.000000	0.000
Manes.01G050200.14.v8.1	5083	4876.493	0.142956	5.044
Manes.01G050200.15.v8.1	5088	4881.493	0.000000	0.000
Manes.01G050200.10.v8.1	4385	4178.493	4.683443	141.592
Manes.01G050200.11.v8.1	4390	4183.493	0.000000	0.000
Manes.01G052200.1.v8.1	555	350.318	15.117106	38.317
Manes.01G052200.3.v8.1	534	329.753	182.611121	435.683
Manes.01G052400.1.v8.1	2897	2690.493	10.736412	209.000
Manes.01G052500.1.v8.1	2591	2384.493	27.006936	465.936
Manes.01G052500.2.v8.1	2536	2329.493	13.590626	229.064
Manes.01G052600.2.v8.1	1576	1369.493	0.207595	2.057
Manes.01G052600.3.v8.1	1711	1504.493	0.000000	0.000
Manes.01G052600.4.v8.1	1585	1378.493	0.495600	4.943
Manes.01G052600.5.v8.1	1624	1417.493	0.000000	0.000
Manes.13G088960.1.v8.1	847	640.565	0.000000	0.000
Manes.01G056200.1.v8.1	1954	1747.493	2.056376	26.000
Manes.01G056204.1.v8.1	1650	1443.493	147.739266	1543.000
Manes.01G051600.1.v8.1	3016	2809.493	8.549792	173.796
Manes.01G051600.2.v8.1	2464	2257.493	13.175572	215.204
Manes.01G051700.1.v8.1	2352	2145.493	13.785782	214.000
Manes.01G051700.2.v8.1	2232	2025.493	0.000000	0.000
Manes.01G051800.1.v8.1	3042	2835.493	42.760056	877.247
Manes.01G051800.2.v8.1	3115	2908.493	0.929775	19.566
Manes.01G051800.4.v8.1	2948	2741.493	1.737734	34.469
Manes.01G051800.7.v8.1	3039	2832.493	0.000000	0.000
Manes.01G051900.1.v8.1	1853	1646.493	3.693495	44.000
Manes.01G052100.1.v8.1	2395	2188.493	18.819836	298.000
Manes.01G052104.1.v8.1	2760	2553.493	6.300643	116.406
Manes.01G052104.3.v8.1	3084	2877.493	2.125554	44.253
Manes.01G052104.2.v8.1	2726	2519.493	9.290438	169.358
Manes.01G052108.2.v8.1	2261	2054.493	28.204199	419.251
Manes.01G052108.1.v8.1	2759	2552.493	0.450454	8.319
Manes.01G052112.1.v8.1	1090	883.493	62.887965	402.000
Manes.01G052112.2.v8.1	330	139.619	0.000000	0.000
Manes.01G049500.10.v8.1	2932	2725.493	0.298422	5.885
Manes.01G049500.14.v8.1	2929	2722.493	0.000000	0.000
Manes.01G049500.21.v8.1	2812	2605.493	0.000000	0.000
Manes.01G049500.22.v8.1	3199	2992.493	0.000000	0.000
Manes.01G049500.24.v8.1	3319	3112.493	1.641793	36.973
Manes.01G049500.25.v8.1	3264	3057.493	0.000000	0.000
Manes.01G049500.26.v8.1	3316	3109.493	0.000000	0.000
Manes.01G049500.27.v8.1	3261	3054.493	0.000000	0.000
Manes.01G049500.31.v8.1	2911	2704.493	0.000000	0.000
Manes.01G049500.32.v8.1	3024	2817.493	0.000000	0.000
Manes.01G049500.35.v8.1	3196	2989.493	0.000000	0.000
Manes.01G049500.36.v8.1	2809	2602.493	0.000000	0.000
Manes.01G049500.6.v8.1	3134	2927.493	0.672893	14.253
Manes.01G049500.16.v8.1	2995	2788.493	2.922164	58.956
Manes.01G049500.23.v8.1	3115	2908.493	0.000000	0.000
Manes.01G049500.28.v8.1	2913	2706.493	0.000000	0.000
Manes.01G049500.29.v8.1	3245	3038.493	0.000000	0.000
Manes.01G049500.30.v8.1	3300	3093.493	0.000000	0.000
Manes.01G049500.33.v8.1	3242	3035.493	0.000000	0.000
Manes.01G049500.34.v8.1	3297	3090.493	0.000000	0.000
Manes.01G049500.7.v8.1	3130	2923.493	0.000000	0.000
Manes.11G091690.2.v8.1	1407	1200.493	0.115129	1.000
Manes.01G053000.1.v8.1	4412	4205.493	7.525985	229.000
Manes.01G053000.2.v8.1	4325	4118.493	0.000000	0.000
Manes.11G088378.1.v8.1	194	37.591	0.000000	0.000
Manes.11G165033.2.v8.1	513	309.257	0.000000	0.000
Manes.11G165033.1.v8.1	540	335.624	2.470828	6.000
Manes.01G053100.3.v8.1	1539	1332.493	0.000000	0.000
Manes.01G053100.1.v8.1	1781	1574.493	0.000000	0.000
Manes.01G053100.4.v8.1	1271	1064.493	0.000000	0.000
Manes.01G053100.5.v8.1	1151	944.493	0.000000	0.000
Manes.01G053150.1.v8.1	210	47.430	0.000000	0.000
Manes.01G053200.4.v8.1	6068	5861.493	11.459689	486.000
Manes.01G053300.1.v8.1	2599	2392.493	18.601585	322.000
Manes.01G053400.1.v8.1	264	85.853	74.053891	46.000
Manes.01G053600.3.v8.1	3287	3080.493	2.243337	50.000
Manes.01G053700.1.v8.1	2412	2205.493	2.632015	42.000
Manes.11G068178.1.v8.1	426	226.102	0.000000	0.000
Manes.01G053800.1.v8.1	2084	1877.493	15.311923	208.000
Manes.01G053875.1.v8.1	662	456.071	0.909146	3.000
Manes.01G053950.1.v8.1	2006	1799.493	0.230418	3.000
Manes.02G203753.1.v8.1	1014	807.493	27.130717	158.510
Manes.01G054100.1.v8.1	2170	1963.493	0.000000	0.000
Manes.01G054300.1.v8.1	2083	1876.493	0.073654	1.000
Manes.01G054400.1.v8.1	3373	3166.493	0.392834	9.000
Manes.01G054600.2.v8.1	6103	5896.493	22.947166	978.990
Manes.01G054800.1.v8.1	1910	1703.493	5.679399	70.000
Manes.01G054900.1.v8.1	2286	2079.493	147.550352	2220.000
Manes.01G055000.1.v8.1	240	67.963	58.975139	29.000
Manes.01G055100.1.v8.1	240	67.963	24.403506	12.000
Manes.01G055200.1.v8.1	237	65.816	52.499538	25.000
Manes.01G055300.1.v8.1	1711	1504.493	0.000000	0.000
Manes.01G055400.4.v8.1	1930	1723.493	0.000000	0.000
Manes.01G055400.5.v8.1	1912	1705.493	0.000000	0.000
Manes.01G055500.6.v8.1	2884	2677.493	1.912460	37.049
Manes.01G055500.3.v8.1	1910	1703.493	15.898346	195.951
Manes.01G055512.1.v8.1	5335	5128.493	0.028308	1.050
Manes.16G044501.1.v8.1	955	748.508	0.369299	2.000
Manes.16G044551.1.v8.1	455	253.469	0.000000	0.000
Manes.07G083301.4.v8.1	1312	1105.493	0.000000	0.000
Manes.07G083301.5.v8.1	1196	989.493	0.000000	0.000
Manes.07G083301.10.v8.1	1117	910.493	0.000000	0.000
Manes.07G083301.3.v8.1	1792	1585.493	0.171194	1.964
Manes.07G083301.1.v8.1	1063	856.493	0.292738	1.814
Manes.07G083301.2.v8.1	1398	1191.493	0.494703	4.265
Manes.18G122902.1.v8.1_4	687	480.940	0.000000	0.000
Manes.14G157966.1.v8.1_44	431	230.782	0.000000	0.000
Manes.01G055600.2.v8.1	4734	4527.493	7.328599	240.068
Manes.01G055600.1.v8.1	4280	4073.493	1.037932	30.591
Manes.01G055600.5.v8.1	4357	4150.493	13.881591	416.864
Manes.01G055600.6.v8.1	3714	3507.493	0.137069	3.478
Manes.01G055700.1.v8.1	2448	2241.493	0.123321	2.000
Manes.01G055700.2.v8.1	2555	2348.493	0.000000	0.000
Manes.01G055704.1.v8.1	546	341.489	0.000000	0.000
Manes.01G055708.1.v8.1	1792	1585.493	25.944353	297.620
Manes.01G056000.5.v8.1	2103	1896.493	6.021907	82.631
Manes.01G056000.4.v8.1	2545	2338.493	4.809170	81.369
Manes.01G056100.3.v8.1	3657	3450.493	5.014997	125.201
Manes.01G056100.4.v8.1	3459	3252.493	20.006442	470.805
Manes.01G056300.1.v8.1	1707	1500.493	0.000000	0.000
Manes.01G056450.1.v8.1	3537	3330.493	10.517400	253.438
Manes.01G056450.2.v8.1	3479	3272.493	0.000000	0.000
Manes.01G056450.3.v8.1	3399	3192.493	1.455016	33.609
Manes.01G056600.1.v8.1	909	702.528	27.739623	141.000
Manes.15G181430.1.v8.1	456	254.418	0.000000	0.000
Manes.01G056700.2.v8.1	1416	1209.493	0.000000	0.000
Manes.01G056725.1.v8.1	909	702.528	0.000000	0.000
Manes.01G056800.1.v8.1	3882	3675.493	8.886310	236.316
Manes.18G104850.1.v8.1	626	420.353	0.000000	0.000
Manes.01G056900.1.v8.1	2957	2750.493	2.764808	55.021
Manes.01G056900.2.v8.1	2951	2744.493	7.603234	150.979
Manes.01G057000.1.v8.1	850	643.563	0.479498	2.233
Manes.01G057100.1.v8.1	1290	1083.493	0.000000	0.000
Manes.01G057100.2.v8.1	1287	1080.493	0.000000	0.000
Manes.01G057200.1.v8.1	1470	1263.493	0.000000	0.000
Manes.10G106150.1.v8.1	1149	942.493	0.000000	0.000
Manes.01G057300.1.v8.1	1915	1708.493	1.294349	16.000
Manes.01G057350.1.v8.1	1899	1692.493	0.000000	0.000
Manes.01G057400.1.v8.1	2020	1813.493	15.362932	201.579
Manes.01G057400.2.v8.1	2139	1932.493	5.966261	83.421
Manes.01G057800.2.v8.1	2409	2202.493	11.609190	185.000
Manes.01G057900.1.v8.1	2006	1799.493	20.968010	273.000
Manes.01G058000.1.v8.1	2012	1805.493	37.816024	494.000
Manes.01G058100.1.v8.1	3609	3402.493	5.036968	124.000
Manes.01G058200.3.v8.1	354	160.495	0.861160	1.000
Manes.11G130116.1.v8.1	2051	1844.493	0.000000	0.000
Manes.01G058300.1.v8.1	2319	2112.493	2.028202	31.000
Manes.01G058450.1.v8.1	234	63.692	0.000000	0.000
Manes.01G058600.4.v8.1	3029	2822.493	0.000000	0.000
Manes.01G058600.2.v8.1	2857	2650.493	0.000000	0.000
Manes.01G058600.3.v8.1	3629	3422.493	0.413137	10.230
Manes.01G058600.5.v8.1	3407	3200.493	0.000000	0.000
Manes.01G058600.1.v8.1	2303	2096.493	3.874397	58.770
Manes.01G058700.2.v8.1	3507	3300.493	117.736455	2811.545
Manes.01G058700.4.v8.1	3277	3070.493	7.817648	173.676
Manes.01G058700.5.v8.1	3311	3104.493	22.527678	506.014
Manes.01G058750.1.v8.1	920	713.522	0.193703	1.000
Manes.06G063050.1.v8.1_24	1147	940.493	0.073478	0.500
Manes.01G058800.2.v8.1	4445	4238.493	4.776238	146.471
Manes.01G058800.3.v8.1	3168	2961.493	13.092160	280.529
Manes.03G138751.1.v8.1	1067	860.493	0.321238	2.000
Manes.01G058900.1.v8.1	1600	1393.493	8.232239	83.000
Manes.01G059200.1.v8.1	1947	1740.493	14.055481	177.000
Manes.01G059300.16.v8.1	1945	1738.493	27.348408	344.001
Manes.01G059400.23.v8.1	3702	3495.493	0.000000	0.000
Manes.01G059400.24.v8.1	3808	3601.493	0.000000	0.000
Manes.01G059400.25.v8.1	3684	3477.493	0.000000	0.000
Manes.01G059400.3.v8.1	3826	3619.493	0.000000	0.000
Manes.01G059400.26.v8.1	4503	4296.493	0.062358	1.938
Manes.01G059400.12.v8.1	3501	3294.493	0.000000	0.000
Manes.01G059400.13.v8.1	3489	3282.493	0.000000	0.000
Manes.01G059400.14.v8.1	3447	3240.493	0.000000	0.000
Manes.01G059400.15.v8.1	3365	3158.493	0.000000	0.000
Manes.01G059400.16.v8.1	3571	3364.493	0.000000	0.000
Manes.01G059400.18.v8.1	3429	3222.493	0.000000	0.000
Manes.01G059400.20.v8.1	3553	3346.493	0.000000	0.000
Manes.01G059400.21.v8.1	3347	3140.493	0.000000	0.000
Manes.01G059400.22.v8.1	3471	3264.493	0.000000	0.000
Manes.01G059400.5.v8.1	3395	3188.493	0.000000	0.000
Manes.01G059400.6.v8.1	3519	3312.493	0.000000	0.000
Manes.01G059400.8.v8.1	3377	3170.493	0.000000	0.000
Manes.01G059400.17.v8.1	2996	2789.493	0.000000	0.000
Manes.01G059400.19.v8.1	2978	2771.493	0.000000	0.000
Manes.01G059400.7.v8.1	3056	2849.493	1.368269	28.209
Manes.01G059400.9.v8.1	3038	2831.493	0.334466	6.852
Manes.01G059500.1.v8.1	1971	1764.493	60.940270	778.000
Manes.01G059525.1.v8.1	312	124.367	0.000000	0.000
Manes.01G059550.1.v8.1	318	129.404	0.000000	0.000
Manes.01G059600.1.v8.1	1643	1436.493	154.232074	1603.000
Manes.01G059700.1.v8.1	1331	1124.493	177.048297	1440.469
Manes.01G059700.2.v8.1	1679	1472.493	55.458201	590.846
Manes.01G059751.1.v8.1	363	168.474	0.000000	0.000
Manes.01G059800.1.v8.1	2230	2023.493	109.634359	1605.106
Manes.01G059800.2.v8.1	2379	2172.493	3.428694	53.894
Manes.01G059900.1.v8.1	2074	1867.493	11.175390	151.000
Manes.01G060100.1.v8.1	3635	3428.493	3.081535	76.441
Manes.01G060100.2.v8.1	3320	3113.493	2.954640	66.559
Manes.01G060100.3.v8.1	3309	3102.493	0.000000	0.000
Manes.01G060200.1.v8.1	1840	1633.493	15.671020	185.212
Manes.01G060200.2.v8.1	1758	1551.493	0.000000	0.000
Manes.01G060300.2.v8.1	1966	1759.493	21.789136	277.385
Manes.01G060300.3.v8.1	1424	1217.493	20.049613	176.615
Manes.01G060400.1.v8.1	1992	1785.493	9.260679	119.634
Manes.01G060400.3.v8.1	1059	852.493	22.270583	137.366
Manes.01G060500.1.v8.1	1773	1566.493	0.000000	0.000
Manes.01G060600.1.v8.1	4094	3887.493	0.000000	0.000
Manes.01G060600.2.v8.1	4124	3917.493	0.000000	0.000
Manes.01G060600.3.v8.1	3968	3761.493	0.000000	0.000
Manes.01G060600.4.v8.1	3938	3731.493	0.111118	3.000
Manes.01G060600.5.v8.1	4000	3793.493	0.000000	0.000
Manes.01G060700.4.v8.1	2627	2420.493	0.000000	0.000
Manes.01G060700.6.v8.1	2584	2377.493	1.691872	29.103
Manes.01G060700.11.v8.1	2667	2460.493	0.000000	0.000
Manes.01G060700.16.v8.1	2624	2417.493	0.000000	0.000
Manes.01G060700.10.v8.1	2489	2282.493	0.000000	0.000
Manes.01G060700.17.v8.1	2628	2421.493	0.000000	0.000
Manes.01G060700.3.v8.1	2575	2368.493	0.000000	0.000
Manes.01G060700.12.v8.1	2541	2334.493	0.000000	0.000
Manes.01G060700.9.v8.1	2531	2324.493	0.000000	0.000
Manes.01G060700.1.v8.1	2615	2408.493	3.755498	65.444
Manes.01G060700.14.v8.1	2584	2377.493	0.316999	5.453
Manes.01G060875.10.v8.1	3276	3069.493	0.000000	0.000
Manes.01G060875.9.v8.1	2881	2674.493	0.000000	0.000
Manes.01G060875.1.v8.1	2909	2702.493	0.000000	0.000
Manes.01G060875.2.v8.1	2869	2662.493	0.000000	0.000
Manes.01G060875.3.v8.1	4008	3801.493	0.082784	2.277
Manes.01G060875.4.v8.1	3276	3069.493	0.000000	0.000
Manes.01G060875.5.v8.1	3226	3019.493	0.000000	0.000
Manes.01G060875.6.v8.1	3007	2800.493	0.627916	12.723
Manes.01G060875.7.v8.1	3057	2850.493	0.000000	0.000
Manes.01G060875.8.v8.1	3047	2840.493	0.000000	0.000
Manes.01G061050.2.v8.1	6849	6642.493	13.337417	641.000
Manes.01G061125.1.v8.1	630	424.319	0.000000	0.000
Manes.01G061200.9.v8.1	2895	2688.493	5.826638	113.340
Manes.01G061200.10.v8.1	2833	2626.493	1.265723	24.053
Manes.01G061200.6.v8.1	2598	2391.493	10.380050	179.607
Manes.01G061400.1.v8.1	2477	2270.493	136.413887	2240.959
Manes.01G061500.1.v8.1	1529	1322.493	14.004129	134.000
Manes.01G061550.1.v8.1	960	753.507	0.000000	0.000
Manes.01G061600.3.v8.1	2789	2582.493	24.217773	452.510
Manes.01G061600.4.v8.1	1923	1716.493	37.771143	469.091
Manes.01G061600.2.v8.1	1379	1172.493	24.683532	209.398
Manes.01G061701.1.v8.1	765	558.675	0.000000	0.000
Manes.01G061800.1.v8.1	1842	1635.493	11.324025	134.000
Manes.01G061850.1.v8.1	730	523.770	0.000000	0.000
Manes.01G061900.3.v8.1	1876	1669.493	18.013669	217.592
Manes.01G061900.1.v8.1	2806	2599.493	12.475386	234.638
Manes.01G062000.1.v8.1	2551	2344.493	4.199091	71.229
Manes.01G062100.1.v8.1	887	680.543	0.000000	0.000
Manes.01G062200.1.v8.1	523	318.989	0.000000	0.000
Manes.01G062300.1.v8.1	1479	1272.493	0.000000	0.000
Manes.01G062400.1.v8.1	1322	1115.493	62.370667	503.388
Manes.01G062400.2.v8.1	1236	1029.493	47.607464	354.612
Manes.01G062500.1.v8.1	1399	1192.493	8.576706	74.000
Manes.01G062600.1.v8.1	1107	900.493	121.886321	794.128
Manes.01G062600.2.v8.1	1525	1318.493	7.324328	69.872
Manes.01G062700.1.v8.1	3474	3267.493	12.309009	291.000
Manes.05G133326.1.v8.1_30	356	162.262	0.000000	0.000
Manes.14G157966.1.v8.1_40	431	230.782	0.000000	0.000
Manes.01G062800.1.v8.1	2202	1995.493	10.815200	156.149
Manes.01G062900.1.v8.1	420	220.503	0.000000	0.000
Manes.01G063000.2.v8.1	2376	2169.493	14.588881	229.000
Manes.01G063100.1.v8.1	3358	3151.493	4.692586	107.000
Manes.01G063300.1.v8.1	1940	1733.493	4.474279	56.118
Manes.01G063300.3.v8.1	2009	1802.493	0.374360	4.882
Manes.01G063400.1.v8.1	863	656.549	0.210512	1.000
Manes.01G063500.1.v8.1	1365	1158.493	16.583112	139.000
Manes.01G063600.1.v8.1	4224	4017.493	2.442576	71.000
Manes.01G063600.2.v8.1	4158	3951.493	0.000000	0.000
Manes.01G063700.1.v8.1	1268	1061.493	0.000000	0.000
Manes.01G063800.1.v8.1	1141	934.493	0.000000	0.000
Manes.01G063900.1.v8.1	690	483.924	0.000000	0.000
Manes.01G063933.1.v8.1	496	292.770	0.000000	0.000
Manes.01G063966.2.v8.1	535	330.732	0.000000	0.000
Manes.01G064000.1.v8.1	2464	2257.493	0.000000	0.000
Manes.01G064000.4.v8.1	2064	1857.493	15.104751	203.000
Manes.01G064100.1.v8.1	642	436.214	0.000000	0.000
Manes.01G064200.1.v8.1	946	739.514	66.534780	356.000
Manes.01G064400.2.v8.1	859	652.554	0.211801	1.000
Manes.13G069776.1.v8.1_3	315	126.871	0.000000	0.000
Manes.01G064500.2.v8.1	1064	857.493	1.289448	8.000
Manes.01G064600.2.v8.1	1735	1528.493	2.816975	31.153
Manes.01G064600.3.v8.1	1725	1518.493	18.371893	201.847
Manes.01G064900.1.v8.1	1118	911.493	0.303264	2.000
Manes.01G064950.1.v8.1	678	471.991	0.000000	0.000
Manes.01G065000.1.v8.1	3163	2956.493	1.776444	38.000
Manes.01G065000.2.v8.1	3049	2842.493	0.000000	0.000
Manes.01G065100.1.v8.1	2070	1863.493	21.434571	289.000
Manes.01G065200.1.v8.1	2387	2180.493	16.581416	261.596
Manes.01G065200.2.v8.1	2436	2229.493	3.111483	50.191
Manes.01G065200.3.v8.1	2261	2054.493	1.427018	21.212
Manes.01G065300.1.v8.1	956	749.508	0.368806	2.000
Manes.01G065400.1.v8.1	5133	4926.493	7.125915	254.000
Manes.01G065500.1.v8.1	1271	1064.493	0.000000	0.000
Manes.01G065600.3.v8.1	960	753.507	80.132826	436.871
Manes.01G065600.1.v8.1	1212	1005.493	0.000000	0.000
Manes.01G065700.1.v8.1	1755	1548.493	20.707298	232.000
Manes.01G065800.3.v8.1	2457	2250.493	0.000000	0.000
Manes.01G065800.4.v8.1	2385	2178.493	0.063444	1.000
Manes.01G065800.1.v8.1	2533	2326.493	0.000000	0.000
Manes.01G065800.2.v8.1	2461	2254.493	0.000000	0.000
Manes.01G065900.7.v8.1	3293	3086.493	0.000000	0.000
Manes.01G065900.1.v8.1	3360	3153.493	9.088556	207.368
Manes.01G065900.4.v8.1	3389	3182.493	1.122572	25.849
Manes.01G065900.5.v8.1	3455	3248.493	0.288605	6.783
Manes.01G066000.4.v8.1	2162	1955.493	1.130859	16.000
Manes.01G066000.6.v8.1	2093	1886.493	0.000000	0.000
Manes.01G066000.5.v8.1	2160	1953.493	0.000000	0.000
Manes.01G066000.7.v8.1	2440	2233.493	0.000000	0.000
Manes.01G066100.1.v8.1	2112	1905.493	16.869470	232.576
Manes.01G066100.2.v8.1	2042	1835.493	3.495737	46.424
Manes.01G066100.3.v8.1	1825	1618.493	0.000000	0.000
Manes.01G066150.1.v8.1	601	395.618	0.000000	0.000
Manes.01G066175.1.v8.1	442	241.148	0.000000	0.000
Manes.01G066200.1.v8.1	3298	3091.493	43.231766	967.000
Manes.01G066400.1.v8.1	3277	3070.493	0.360103	8.000
Manes.01G066500.1.v8.1	1506	1299.493	0.000000	0.000
Manes.01G066600.1.v8.1	1975	1768.493	25.868388	331.000
Manes.01G066700.4.v8.1	1543	1336.493	9.678268	93.588
Manes.01G066700.5.v8.1	1318	1111.493	1.894986	15.239
Manes.01G066700.1.v8.1	1453	1246.493	8.446061	76.173
Manes.01G066800.1.v8.1	3041	2834.493	5.948798	122.000
Manes.01G066800.3.v8.1	3070	2863.493	0.000000	0.000
Manes.01G066800.2.v8.1	1176	969.493	0.000000	0.000
Manes.01G066900.1.v8.1	1843	1636.493	18.918146	224.000
Manes.01G067000.1.v8.1	1587	1380.493	0.000000	0.000
Manes.01G067100.1.v8.1	1560	1353.493	0.000000	0.000
Manes.01G067200.1.v8.1	489	286.007	0.000000	0.000
Manes.01G067233.1.v8.1	225	57.406	0.000000	0.000
Manes.01G067300.3.v8.1	707	500.847	0.000000	0.000
Manes.01G067400.1.v8.1	1115	908.493	0.456399	3.000
Manes.01G067500.1.v8.1	702	495.867	0.557455	2.000
Manes.01G067700.1.v8.1	2234	2027.493	0.818025	12.000
Manes.01G067900.1.v8.1	1616	1409.493	1.666981	17.000
Manes.01G068001.5.v8.1	2495	2288.493	3.526970	58.399
Manes.01G068001.2.v8.1	1984	1777.493	0.385466	4.957
Manes.01G068001.7.v8.1	2864	2657.493	0.788022	15.152
Manes.01G068001.6.v8.1	1767	1560.493	0.000000	0.000
Manes.01G068001.8.v8.1	1090	883.493	0.000000	0.000
Manes.01G068100.3.v8.1	1573	1366.493	3.724916	36.828
Manes.01G068100.5.v8.1	1567	1360.493	16.118535	158.664
Manes.01G068400.7.v8.1	3134	2927.493	0.331706	7.026
Manes.01G068400.2.v8.1	3037	2830.493	12.066770	247.120
Manes.01G068400.5.v8.1	2681	2474.493	5.584056	99.975
Manes.01G068400.3.v8.1	2817	2610.493	3.487958	65.879
Manes.01G068600.1.v8.1	1024	817.493	0.000000	0.000
Manes.01G068800.1.v8.1	2536	2329.493	9.018347	152.000
Manes.01G068901.1.v8.1	541	336.601	0.000000	0.000
Manes.01G069000.1.v8.1	2001	1794.493	10.397687	135.000
Manes.01G069050.1.v8.1	877	670.545	0.000000	0.000
Manes.01G069100.1.v8.1	2551	2344.493	0.000000	0.000
Manes.01G069100.2.v8.1	2515	2308.493	0.000000	0.000
Manes.01G069200.2.v8.1	2791	2584.493	0.213909	4.000
Manes.01G069300.1.v8.1	1550	1343.493	68.309722	664.008
Manes.01G069400.1.v8.1	1254	1047.493	1.847232	14.000
Manes.01G069500.1.v8.1	3671	3464.493	0.398938	10.000
Manes.01G069600.7.v8.1	3208	3001.493	0.000000	0.000
Manes.01G069600.8.v8.1	3089	2882.493	0.000000	0.000
Manes.01G069600.6.v8.1	3263	3056.493	0.800496	17.703
Manes.01G069600.3.v8.1	3404	3197.493	5.545656	128.297
Manes.01G069600.1.v8.1	3247	3040.493	0.000000	0.000
Manes.01G069700.1.v8.1	1602	1395.493	0.297124	3.000
Manes.01G069800.1.v8.1	2475	2268.493	7.554905	124.000
Manes.01G069900.1.v8.1	945	738.514	0.000000	0.000
Manes.01G070000.1.v8.1	2335	2128.493	321.889139	4957.170
Manes.01G070200.1.v8.1	1624	1417.493	243.760749	2500.000
Manes.01G070300.1.v8.1	1487	1280.493	6.584113	61.000
Manes.01G070400.1.v8.1	2479	2272.493	0.000000	0.000
Manes.01G070500.1.v8.1	2557	2350.493	0.058801	1.000
Manes.01G070600.1.v8.1	2445	2238.493	0.000000	0.000
Manes.01G070700.1.v8.1	1563	1356.493	13.347454	131.000
Manes.01G070800.1.v8.1	1661	1454.493	0.000000	0.000
Manes.01G070800.2.v8.1	1367	1160.493	0.000000	0.000
Manes.01G070800.3.v8.1	990	783.498	0.176403	1.000
Manes.01G070900.1.v8.1	3231	3024.493	9.596469	210.000
Manes.01G071000.1.v8.1	766	559.674	0.000000	0.000
Manes.01G071051.1.v8.1	1254	1047.493	0.131945	1.000
Manes.01G071100.1.v8.1	1726	1519.493	5.912339	65.000
Manes.01G071200.1.v8.1	2039	1832.493	0.000000	0.000
Manes.01G071200.11.v8.1	1893	1686.493	0.000000	0.000
Manes.01G071200.12.v8.1	2246	2039.493	0.480954	7.097
Manes.01G071200.3.v8.1	1994	1787.493	10.071907	130.260
Manes.01G071200.4.v8.1	1991	1784.493	2.140978	27.643
Manes.01G071200.8.v8.1	2125	1918.493	0.000000	0.000
Manes.01G071300.1.v8.1	1468	1261.493	0.876496	8.000
Manes.01G071400.3.v8.1	1639	1432.493	40.024625	414.835
Manes.01G071400.1.v8.1	540	335.624	41.660344	101.165
Manes.01G071500.1.v8.1	3816	3609.493	2.833546	74.000
Manes.01G071600.1.v8.1	2345	2138.493	0.000000	0.000
Manes.13G089210.1.v8.1	447	245.880	0.000000	0.000
Manes.01G071700.1.v8.1	2700	2493.493	1.164008	21.000
Manes.01G071800.1.v8.1	2907	2700.493	5.783359	113.000
Manes.01G071900.1.v8.1	2437	2230.493	35.877522	579.000
Manes.01G072000.2.v8.1	1586	1379.493	7.714644	77.000
Manes.01G072100.1.v8.1	1702	1495.493	23.381956	253.000
Manes.01G072200.2.v8.1	4093	3886.493	0.000000	0.000
Manes.01G072200.1.v8.1	5254	5047.493	1.597834	58.353
Manes.01G072200.4.v8.1	4047	3840.493	0.000000	0.000
Manes.01G072200.3.v8.1	3939	3732.493	1.875428	50.647
Manes.01G072400.1.v8.1	2267	2060.493	14.421554	215.000
Manes.01G072601.1.v8.1	458	256.315	1.078450	2.000
Manes.01G072801.5.v8.1	2336	2129.493	1.839199	28.337
Manes.01G072801.8.v8.1	2323	2116.493	0.000000	0.000
Manes.01G072801.3.v8.1	2395	2188.493	3.881905	61.467
Manes.01G072801.12.v8.1	6418	6211.493	0.000000	0.000
Manes.01G072801.13.v8.1	6431	6224.493	0.492831	22.195
Manes.01G072801.10.v8.1	2143	1936.493	0.000000	0.000
Manes.01G072801.11.v8.1	2130	1923.493	0.000000	0.000
Manes.01G073000.1.v8.1	2268	2061.493	26.617671	397.015
Manes.01G073100.4.v8.1	2268	2061.493	3.275412	48.854
Manes.01G073100.9.v8.1	2893	2686.493	0.380038	7.387
Manes.01G073100.3.v8.1	2300	2093.493	0.000000	0.000
Manes.01G073100.8.v8.1	2925	2718.493	0.000000	0.000
Manes.01G073100.20.v8.1	4468	4261.493	2.429019	74.894
Manes.01G073100.19.v8.1	4064	3857.493	0.000000	0.000
Manes.01G073100.17.v8.1	3443	3236.493	0.000000	0.000
Manes.01G073100.18.v8.1	2007	1800.493	0.000000	0.000
Manes.01G073100.21.v8.1	2632	2425.493	2.878528	50.516
Manes.01G073100.22.v8.1	900	693.534	2.859534	14.349
Manes.01G073112.1.v8.1	816	609.593	0.000000	0.000
Manes.01G073125.1.v8.1	2760	2553.493	47.198293	871.999
Manes.01G073300.6.v8.1	2196	1989.493	0.236807	3.409
Manes.01G073300.8.v8.1	2715	2508.493	2.853437	51.789
Manes.01G073300.9.v8.1	2214	2007.493	10.173968	147.775
Manes.01G073400.1.v8.1	2511	2304.493	40.252503	671.156
Manes.01G073400.4.v8.1	2505	2298.493	8.242842	137.080
Manes.01G073500.1.v8.1	1263	1056.493	1.160143	8.868
Manes.01G073500.3.v8.1	1194	987.493	34.707813	247.980
Manes.01G073500.2.v8.1	1289	1082.493	0.657783	5.152
Manes.01G073500.4.v8.1	1344	1137.493	0.000000	0.000
Manes.01G073600.1.v8.1	1256	1049.493	0.263387	2.000
Manes.01G073700.11.v8.1	2927	2720.493	16.084102	316.592
Manes.01G073700.6.v8.1	2668	2461.493	2.241881	39.927
Manes.01G073700.1.v8.1	2831	2624.493	6.787945	128.896
Manes.01G073700.12.v8.1	2665	2458.493	0.000000	0.000
Manes.01G073700.13.v8.1	2479	2272.493	0.000000	0.000
Manes.01G073700.14.v8.1	2511	2304.493	8.947801	149.192
Manes.01G073750.1.v8.1	374	178.327	0.000000	0.000
Manes.01G073800.1.v8.1	3191	2984.493	9.725087	210.000
Manes.01G073800.2.v8.1	2950	2743.493	0.000000	0.000
Manes.13G088473.1.v8.1	818	611.593	0.000000	0.000
Manes.01G073900.1.v8.1	941	734.515	51.860635	275.609
Manes.01G074000.2.v8.1	1799	1592.493	4.252685	49.000
Manes.01G074100.1.v8.1	3033	2826.493	64.008330	1309.000
Manes.01G074200.1.v8.1	1923	1716.493	577.890593	7177.000
Manes.01G074300.6.v8.1	1985	1778.493	7.615854	98.000
Manes.01G074300.7.v8.1	1749	1542.493	0.000000	0.000
Manes.01G074400.1.v8.1	2362	2155.493	0.064121	1.000
Manes.17G035396.1.v8.1_40	407	208.454	0.000000	0.000
Manes.01G074500.1.v8.1	2339	2132.493	46.794447	722.000
Manes.01G074600.1.v8.1	1163	956.493	3.034465	21.000
Manes.01G074700.1.v8.1	1504	1297.493	74.691399	701.182
Manes.01G074800.1.v8.1	1825	1618.493	1.793301	21.000
Manes.01G074850.1.v8.1	1130	923.493	192.887090	1288.820
Manes.01G074925.1.v8.1	1076	869.493	54.699870	344.118
Manes.01G075000.1.v8.1	2832	2625.493	43.100677	818.748
Manes.01G075000.3.v8.1	3215	3008.493	4.651573	101.252
Manes.01G075100.1.v8.1	2145	1938.493	26.095257	366.000
Manes.01G075200.3.v8.1	1101	894.493	0.000000	0.000
Manes.01G075400.1.v8.1	1101	894.493	0.000000	0.000
Manes.01G075500.1.v8.1	1101	894.493	0.000000	0.000
Manes.01G075600.2.v8.1	1101	894.493	0.000000	0.000
Manes.01G075700.1.v8.1	3094	2887.493	34.945550	730.076
Manes.01G075700.2.v8.1	3107	2900.493	1.187657	24.924
Manes.01G075900.1.v8.1	474	271.582	3.562395	7.000
Manes.01G076000.4.v8.1	2568	2361.493	0.000000	0.000
Manes.01G076000.5.v8.1	2409	2202.493	0.000000	0.000
Manes.01G076000.3.v8.1	2302	2095.493	0.329783	5.000
Manes.01G076100.1.v8.1	2116	1909.493	91.787422	1268.109
Manes.01G076100.2.v8.1	2120	1913.493	3.459183	47.891
Manes.01G076201.1.v8.1	2790	2583.493	2.086422	39.000
Manes.01G076300.1.v8.1	1241	1034.493	4.008098	30.000
Manes.01G076400.1.v8.1	4031	3824.493	2.782670	77.000
Manes.01G076500.1.v8.1	3742	3535.493	0.195463	5.000
Manes.01G076600.1.v8.1	2049	1842.493	11.013393	146.819
Manes.01G076600.2.v8.1	1609	1402.493	11.055116	112.181
Manes.01G076700.1.v8.1	1155	948.493	0.000000	0.000
Manes.01G076800.2.v8.1	2030	1823.493	0.227385	3.000
Manes.01G076900.1.v8.1	2084	1877.493	18.008484	244.631
Manes.01G077000.1.v8.1	2686	2479.493	10.555813	189.369
Manes.01G077100.1.v8.1	1550	1343.493	0.000000	0.000
Manes.01G077200.11.v8.1	3150	2943.493	1.365531	29.082
Manes.01G077200.12.v8.1	3204	2997.493	0.000000	0.000
Manes.01G077200.14.v8.1	3021	2814.493	0.000000	0.000
Manes.01G077200.15.v8.1	2967	2760.493	0.000000	0.000
Manes.01G077200.3.v8.1	3757	3550.493	0.741047	19.037
Manes.01G077200.13.v8.1	2975	2768.493	2.340477	46.882
Manes.01G077300.1.v8.1	1848	1641.493	0.589391	7.000
Manes.01G077300.3.v8.1	1839	1632.493	0.000000	0.000
Manes.01G077400.1.v8.1	1401	1194.493	0.000000	0.000
Manes.01G077400.2.v8.1	1388	1181.493	0.000000	0.000
Manes.01G077400.3.v8.1	1180	973.493	0.283950	2.000
Manes.01G077500.7.v8.1	639	433.239	0.000000	0.000
Manes.01G077500.6.v8.1	675	469.008	11.198187	38.000
Manes.01G077700.1.v8.1	2972	2765.493	0.000000	0.000
Manes.01G077700.11.v8.1	2907	2700.493	0.000000	0.000
Manes.01G077700.19.v8.1	2978	2771.493	0.000000	0.000
Manes.01G077700.20.v8.1	2949	2742.493	0.000000	0.000
Manes.01G077700.21.v8.1	2943	2736.493	0.000000	0.000
Manes.01G077700.25.v8.1	2936	2729.493	0.000000	0.000
Manes.01G077700.6.v8.1	2913	2706.493	0.000000	0.000
Manes.01G077700.8.v8.1	2942	2735.493	0.000000	0.000
Manes.01G077700.14.v8.1	2832	2625.493	1.063717	20.207
Manes.01G077700.15.v8.1	2906	2699.493	0.000000	0.000
Manes.01G077700.16.v8.1	2877	2670.493	0.000000	0.000
Manes.01G077700.18.v8.1	2871	2664.493	0.000000	0.000
Manes.01G077700.23.v8.1	2864	2657.493	0.000000	0.000
Manes.01G077700.24.v8.1	2835	2628.493	0.000000	0.000
Manes.01G077700.26.v8.1	2900	2693.493	0.000000	0.000
Manes.01G077700.27.v8.1	2868	2661.493	0.000000	0.000
Manes.01G077700.28.v8.1	2871	2664.493	0.000000	0.000
Manes.01G077700.29.v8.1	2865	2658.493	0.237107	4.561
Manes.01G077700.3.v8.1	2870	2663.493	0.000000	0.000
Manes.01G077700.5.v8.1	2841	2634.493	0.000000	0.000
Manes.01G077700.7.v8.1	2835	2628.493	0.000000	0.000
Manes.01G077800.1.v8.1	1893	1686.493	0.000000	0.000
Manes.01G077900.1.v8.1	2054	1847.493	0.074810	1.000
Manes.01G078000.1.v8.1	677	470.998	0.000000	0.000
Manes.01G078100.1.v8.1	748	541.720	0.255135	1.000
Manes.01G078200.1.v8.1	691	484.918	0.000000	0.000
Manes.01G078301.1.v8.1	747	540.724	0.000000	0.000
Manes.01G078400.1.v8.1	408	209.379	0.000000	0.000
Manes.18G031966.1.v8.1	1065	858.493	0.000000	0.000
Manes.01G078500.1.v8.1	321	131.941	0.000000	0.000
Manes.01G078600.1.v8.1	620	414.415	0.000000	0.000
Manes.01G078800.1.v8.1	651	445.146	0.000000	0.000
Manes.01G078900.1.v8.1	321	131.941	0.000000	0.000
Manes.01G078950.1.v8.1	507	303.430	0.000000	0.000
Manes.01G079000.1.v8.1	1434	1227.493	42.674147	379.000
Manes.01G079100.1.v8.1	1711	1504.493	0.000000	0.000
Manes.01G079200.1.v8.1	2291	2084.493	4.273722	64.456
Manes.01G079200.11.v8.1	2366	2159.493	0.257654	4.026
Manes.01G079200.2.v8.1	2546	2339.493	0.000000	0.000
Manes.01G079200.4.v8.1	2536	2329.493	1.884233	31.758
Manes.01G079200.3.v8.1	594	388.701	20.161798	56.702
Manes.01G079300.1.v8.1	1915	1708.493	0.000000	0.000
Manes.01G079300.2.v8.1	1911	1704.493	5.275373	65.058
Manes.01G079400.1.v8.1	349	156.088	1.770944	2.000
Manes.01G079500.1.v8.1	3071	2864.493	0.000000	0.000
Manes.01G079500.3.v8.1	3320	3113.493	12.962230	292.000
Manes.01G079500.4.v8.1	2864	2657.493	0.000000	0.000
Manes.01G079600.1.v8.1	2431	2224.493	18.159335	292.271
Manes.01G079600.2.v8.1	2411	2204.493	0.000000	0.000
Manes.01G079700.6.v8.1	3554	3347.493	0.000000	0.000
Manes.01G079700.2.v8.1	3465	3258.493	5.733404	135.171
Manes.01G079700.4.v8.1	4651	4444.493	0.073507	2.364
Manes.01G079700.5.v8.1	2901	2694.493	4.281261	83.465
Manes.01G079700.7.v8.1	3236	3029.493	0.000000	0.000
Manes.01G079800.2.v8.1	2480	2273.493	14.103896	232.000
Manes.01G080000.1.v8.1	2456	2249.493	0.000000	0.000
Manes.01G080000.2.v8.1	2604	2397.493	0.000000	0.000
Manes.01G080000.3.v8.1	2530	2323.493	1.435827	24.138
Manes.01G080000.4.v8.1	2525	2318.493	0.000000	0.000
Manes.01G080000.5.v8.1	2451	2244.493	0.237823	3.862
Manes.01G080000.7.v8.1	2599	2392.493	0.000000	0.000
Manes.01G080100.1.v8.1	1467	1260.493	0.438596	4.000
Manes.01G080200.1.v8.1	3287	3080.493	4.262341	95.000
Manes.01G080200.3.v8.1	3162	2955.493	0.000000	0.000
Manes.01G080300.1.v8.1	2714	2507.493	0.546301	9.911
Manes.01G080300.2.v8.1	2427	2220.493	0.000000	0.000
Manes.01G080300.3.v8.1	2160	1953.493	4.569258	64.582
Manes.01G080300.5.v8.1	2208	2001.493	4.730674	68.507
Manes.01G080400.1.v8.1	781	574.641	77.927988	324.000
Manes.01G080600.1.v8.1	1810	1603.493	19.135095	222.000
Manes.01G080700.1.v8.1	2440	2233.493	6.002496	97.000
Manes.01G080800.1.v8.1	2240	2033.493	37.199065	547.306
Manes.01G080900.4.v8.1	5950	5743.493	7.240883	300.900
Manes.01G080900.6.v8.1	5665	5458.493	0.000000	0.000
Manes.01G080900.5.v8.1	5543	5336.493	16.593074	640.675
Manes.01G081000.1.v8.1	972	765.503	2.527703	14.000
Manes.01G081100.1.v8.1	2339	2132.493	0.000000	0.000
Manes.01G081200.1.v8.1	318	129.404	29.905759	28.000
Manes.01G080964.3.v8.1	3238	3031.493	3.818056	83.744
Manes.01G080964.5.v8.1	2979	2772.493	4.898161	98.256
Manes.01G080964.4.v8.1	3109	2902.493	0.000000	0.000
Manes.01G081400.14.v8.1	7987	7780.493	0.000000	0.000
Manes.01G081400.18.v8.1	7984	7777.493	0.000000	0.000
Manes.01G081400.16.v8.1	7803	7596.493	14.893985	818.614
Manes.01G081400.17.v8.1	7830	7623.493	16.579652	914.502
Manes.01G081400.19.v8.1	7827	7620.493	0.800447	44.134
Manes.01G081400.20.v8.1	7800	7593.493	0.000000	0.000
Manes.01G081400.21.v8.1	7978	7771.493	0.000000	0.000
Manes.01G081400.15.v8.1	7982	7775.493	10.874180	611.758
Manes.01G081500.10.v8.1	2246	2039.493	5.553806	81.954
Manes.01G081500.6.v8.1	2241	2034.493	4.686186	68.981
Manes.01G081500.4.v8.1	2585	2378.493	0.000000	0.000
Manes.01G081500.1.v8.1	2588	2381.493	6.793960	117.065
Manes.01G081500.2.v8.1	2583	2376.493	0.000000	0.000
Manes.01G081500.3.v8.1	2593	2386.493	0.000000	0.000
Manes.01G081500.5.v8.1	2606	2399.493	0.000000	0.000
Manes.01G081500.9.v8.1	2611	2404.493	0.000000	0.000
Manes.01G081600.1.v8.1	1230	1023.493	0.135039	1.000
Manes.01G081800.8.v8.1	2595	2388.493	0.000000	0.000
Manes.01G081800.9.v8.1	2608	2401.493	0.310626	5.397
Manes.01G081800.10.v8.1	2296	2089.493	0.000000	0.000
Manes.01G081800.7.v8.1	2965	2758.493	0.149514	2.984
Manes.01G081800.3.v8.1	1999	1792.493	2.515088	32.619
Manes.01G081900.1.v8.1	1431	1224.493	56.097660	497.000
Manes.01G082000.1.v8.1	174	26.679	10.360922	2.000
Manes.01G082200.3.v8.1	2462	2255.493	0.000000	0.000
Manes.01G082200.1.v8.1	2522	2315.493	9.939863	166.525
Manes.01G082200.5.v8.1	2673	2466.493	0.000000	0.000
Manes.01G082300.1.v8.1	3191	2984.493	9.793400	211.475
Manes.01G082300.2.v8.1	3181	2974.493	0.000000	0.000
Manes.01G082400.11.v8.1	1296	1089.493	1.273910	10.042
Manes.01G082400.10.v8.1	2623	2416.493	0.277681	4.855
Manes.01G082400.8.v8.1	2491	2284.493	2.057504	34.008
Manes.01G082400.9.v8.1	2482	2275.493	0.000000	0.000
Manes.01G082600.1.v8.1	2024	1817.493	35.884260	471.880
Manes.01G082700.1.v8.1	1758	1551.493	55.142383	619.000
Manes.01G082800.1.v8.1	4125	3918.493	7.743858	219.549
Manes.01G082800.2.v8.1	4122	3915.493	0.000000	0.000
Manes.01G082800.3.v8.1	4116	3909.493	7.075536	200.141
Manes.01G082800.4.v8.1	4113	3906.493	5.636400	159.310
Manes.01G082850.1.v8.1	480	277.339	0.000000	0.000
Manes.01G082900.2.v8.1	2382	2175.493	0.594310	9.355
Manes.01G082900.3.v8.1	2372	2165.493	1.828280	28.645
Manes.01G082900.4.v8.1	2559	2352.493	0.000000	0.000
Manes.01G083100.1.v8.1	1089	882.493	7.830750	50.000
Manes.01G083200.5.v8.1	3433	3226.493	0.000000	0.000
Manes.01G083200.6.v8.1	3407	3200.493	0.777321	18.000
Manes.01G083200.3.v8.1	3315	3108.493	0.000000	0.000
Manes.01G083275.1.v8.1	861	654.552	0.000000	0.000
Manes.01G083350.1.v8.1	1222	1015.493	1.497133	11.000
Manes.01G083500.1.v8.1	1428	1221.493	0.000000	0.000
Manes.01G083600.1.v8.1	1701	1494.493	0.000000	0.000
Manes.01G083700.2.v8.1	2864	2657.493	18.774995	361.000
Manes.13G022150.1.v8.1	936	729.516	0.000000	0.000
Manes.01G083800.1.v8.1	2179	1972.493	6.516467	93.000
Manes.01G083900.1.v8.1	1528	1321.493	56.058904	536.000
Manes.01G084100.6.v8.1	1693	1486.493	2.110459	22.698
Manes.01G084100.4.v8.1	1414	1207.493	0.000000	0.000
Manes.01G084100.7.v8.1	1719	1512.493	0.498412	5.454
Manes.01G084100.5.v8.1	1618	1411.493	6.251852	63.847
Manes.01G084100.1.v8.1	1629	1422.493	0.000000	0.000
Manes.01G084100.8.v8.1	1554	1347.493	0.000000	0.000
Manes.01G084200.2.v8.1	3827	3620.493	1.171787	30.695
Manes.01G084200.3.v8.1	3994	3787.493	0.000000	0.000
Manes.01G084200.1.v8.1	3739	3532.493	13.119073	335.305
Manes.01G084300.1.v8.1	4097	3890.493	3.712492	104.502
Manes.01G084300.2.v8.1	3697	3490.493	0.653257	16.498
Manes.01G084500.2.v8.1	1460	1253.493	1.102612	10.000
Manes.01G084600.1.v8.1	2381	2174.493	47.097434	740.987
Manes.01G084700.1.v8.1	2148	1941.493	46.402890	651.833
Manes.01G084800.3.v8.1	1891	1684.493	0.656395	8.000
Manes.01G084900.9.v8.1	1468	1261.493	20.707212	189.000
Manes.01G085000.2.v8.1	3443	3236.493	0.128112	3.000
Manes.01G085000.3.v8.1	3467	3260.493	0.000000	0.000
Manes.01G085000.4.v8.1	3200	2993.493	0.000000	0.000
Manes.01G085100.1.v8.1	783	576.640	0.719054	3.000
Manes.01G085200.1.v8.1	948	741.511	3.541447	19.000
Manes.01G085300.3.v8.1	1050	843.493	0.000000	0.000
Manes.01G085300.6.v8.1	1300	1093.493	0.000000	0.000
Manes.01G085300.1.v8.1	340	148.236	0.000000	0.000
Manes.01G085300.2.v8.1	331	140.476	0.000000	0.000
Manes.01G085400.1.v8.1	1585	1378.493	2.707097	27.000
Manes.01G085550.1.v8.1	878	671.545	0.000000	0.000
Manes.01G085500.1.v8.1	2326	2119.493	0.130420	2.000
Manes.01G085600.1.v8.1	2839	2632.493	1.050044	20.000
Manes.01G085700.2.v8.1	1147	940.493	16.165224	110.000
Manes.01G085800.1.v8.1	1458	1251.493	0.552187	5.000
Manes.01G085900.1.v8.1	1698	1491.493	9.173999	99.000
Manes.01G086000.1.v8.1	1728	1521.493	21.083711	232.098
Manes.01G086000.2.v8.1	1614	1407.493	0.443910	4.521
Manes.01G086000.3.v8.1	1705	1498.493	0.773003	8.381
Manes.01G086050.2.v8.1	1218	1011.493	0.137684	1.008
Manes.01G086100.1.v8.1	2143	1936.493	0.499605	7.000
Manes.01G086200.1.v8.1	4537	4330.493	26.648875	834.971
Manes.01G086400.1.v8.1	1994	1787.493	28.454319	368.000
Manes.01G086500.1.v8.1	228	59.473	2.323938	1.000
Manes.01G086600.1.v8.1	1338	1131.493	0.000000	0.000
Manes.01G086700.11.v8.1	2726	2519.493	1.639508	29.887
Manes.01G086700.4.v8.1	2731	2524.493	2.634106	48.113
Manes.01G086700.10.v8.1	2787	2580.493	0.000000	0.000
Manes.01G086700.3.v8.1	2890	2683.493	0.000000	0.000
Manes.01G086800.1.v8.1	1355	1148.493	167.154683	1389.000
Manes.01G086900.1.v8.1	2239	2032.493	0.272004	4.000
Manes.01G087050.1.v8.1	2981	2774.493	44.501509	893.333
Manes.01G087200.1.v8.1	1783	1576.493	5.081696	57.964
Manes.01G087200.2.v8.1	1651	1444.493	0.290519	3.036
Manes.01G087300.1.v8.1	3529	3322.493	0.748778	18.000
Manes.01G087300.3.v8.1	3351	3144.493	0.000000	0.000
Manes.01G087300.5.v8.1	3360	3153.493	0.000000	0.000
Manes.01G087400.1.v8.1	1296	1089.493	87.151916	687.000
Manes.01G087450.1.v8.1	144	13.967	0.000000	0.000
Manes.01G087500.1.v8.1	3003	2796.493	14.530426	294.000
Manes.01G087600.1.v8.1	2575	2368.493	1.750628	30.000
Manes.01G087650.1.v8.1	547	342.467	0.000000	0.000
Manes.01G087700.10.v8.1	7931	7724.493	6.137181	343.000
Manes.01G087800.1.v8.1	1859	1652.493	0.000000	0.000
Manes.01G087900.4.v8.1	1957	1750.493	7.941163	100.577
Manes.01G087900.5.v8.1	1952	1745.493	23.072282	291.383
Manes.01G087900.6.v8.1	1181	974.493	75.317010	531.040
Manes.01G088000.2.v8.1	1433	1226.493	0.000000	0.000
Manes.01G088101.1.v8.1	820	613.590	0.000000	0.000
Manes.01G088200.1.v8.1	1170	963.493	0.000000	0.000
Manes.01G088300.1.v8.1	1333	1126.493	0.000000	0.000
Manes.01G088400.1.v8.1	1170	963.493	0.000000	0.000
Manes.01G088500.1.v8.1	1197	990.493	24.558729	176.000
Manes.01G088500.2.v8.1	1323	1116.493	0.000000	0.000
Manes.01G088600.1.v8.1	2561	2354.493	0.312006	5.315
Manes.01G088600.2.v8.1	480	277.339	0.000000	0.000
Manes.01G088700.1.v8.1	3207	3000.493	0.169735	3.685
Manes.01G088800.1.v8.1	6100	5893.493	3.377027	144.000
Manes.01G089000.4.v8.1	2742	2535.493	0.000000	0.000
Manes.01G089000.2.v8.1	2750	2543.493	0.000000	0.000
Manes.01G089000.3.v8.1	2035	1828.493	14.545949	192.438
Manes.01G089000.5.v8.1	819	612.592	9.828389	43.562
Manes.01G089100.1.v8.1	2591	2384.493	0.000000	0.000
Manes.01G089100.2.v8.1	2450	2243.493	0.184817	3.000
Manes.01G089200.1.v8.1	2257	2050.493	0.000000	0.000
Manes.01G089200.2.v8.1	1865	1658.493	0.000000	0.000
Manes.01G089200.5.v8.1	2235	2028.493	0.000000	0.000
Manes.01G089200.7.v8.1	1844	1637.493	0.000000	0.000
Manes.01G089200.8.v8.1	1790	1583.493	0.000000	0.000
Manes.01G089200.9.v8.1	1702	1495.493	0.000000	0.000
Manes.01G089200.10.v8.1	1537	1330.493	0.207760	2.000
Manes.01G089300.1.v8.1	1175	968.493	0.000000	0.000
Manes.01G089400.1.v8.1	639	433.239	0.000000	0.000
Manes.01G089500.1.v8.1	642	436.214	0.000000	0.000
Manes.01G089600.1.v8.1	1781	1574.493	4.827993	55.000
Manes.01G089700.2.v8.1	3549	3342.493	9.521687	230.271
Manes.01G089700.3.v8.1	3545	3338.493	0.526965	12.729
Manes.01G089800.1.v8.1	2016	1809.493	14.817998	194.000
Manes.01G089900.1.v8.1	778	571.644	9.912954	41.000
Manes.01G090001.1.v8.1	4146	3939.493	0.000000	0.000
Manes.01G090001.2.v8.1	4265	4058.493	0.000000	0.000
Manes.01G090100.4.v8.1	4785	4578.493	0.000000	0.000
Manes.01G090100.5.v8.1	4881	4674.493	5.013412	169.560
Manes.01G090100.6.v8.1	5042	4835.493	0.000000	0.000
Manes.01G090200.1.v8.1	2720	2513.493	5.010622	91.122
Manes.01G090200.3.v8.1	2612	2405.493	0.000000	0.000
Manes.01G090200.2.v8.1	1854	1647.493	2.711213	32.318
Manes.01G090300.1.v8.1	2430	2223.493	0.062160	1.000
Manes.01G090300.2.v8.1	1194	987.493	0.000000	0.000
Manes.01G090400.1.v8.1	1487	1280.493	46.196730	428.000
Manes.01G090500.1.v8.1	3542	3335.493	2.428403	58.605
Manes.01G090500.3.v8.1	3087	2880.493	2.849879	59.395
Manes.01G090500.4.v8.1	2673	2466.493	0.000000	0.000
Manes.01G090600.1.v8.1	1540	1333.493	0.000000	0.000
Manes.01G090700.1.v8.1	1907	1700.493	4.551535	56.000
Manes.01G090800.1.v8.1	986	779.499	0.000000	0.000
Manes.01G090900.3.v8.1	1938	1731.493	9.849622	123.394
Manes.01G090900.6.v8.1	1858	1651.493	0.000000	0.000
Manes.01G090900.5.v8.1	1814	1607.493	0.000000	0.000
Manes.01G090900.4.v8.1	1674	1467.493	6.323270	67.139
Manes.01G090900.7.v8.1	1681	1474.493	24.815161	264.737
Manes.01G091100.1.v8.1	1393	1186.493	0.931900	8.000
Manes.01G091200.3.v8.1	1703	1496.493	3.417210	37.000
Manes.01G091300.2.v8.1	1997	1790.493	0.000000	0.000
Manes.01G091400.3.v8.1	2099	1892.493	0.000000	0.000
Manes.01G091400.1.v8.1	2410	2203.493	0.200233	3.192
Manes.01G091500.1.v8.1	1978	1771.493	1.623415	20.808
Manes.01G091600.1.v8.1	2757	2550.493	1.734086	32.000
Manes.01G091700.1.v8.1	2763	2556.493	0.270315	5.000
Manes.01G091800.1.v8.1	594	388.701	0.355574	1.000
Manes.01G092000.1.v8.1	2269	2062.493	5.897052	88.000
Manes.01G092100.3.v8.1	2021	1814.493	0.000000	0.000
Manes.01G092100.4.v8.1	2048	1841.493	6.026078	80.290
Manes.01G092100.5.v8.1	2572	2365.493	0.450497	7.710
Manes.01G092200.1.v8.1	246	72.337	24.838793	13.000
Manes.01G092300.1.v8.1	1260	1053.493	1.836712	14.000
Manes.01G092400.8.v8.1	3094	2887.493	4.116445	86.000
Manes.01G092500.1.v8.1	1671	1464.493	0.000000	0.000
Manes.01G092600.1.v8.1	1350	1143.493	11.159032	92.324
Manes.01G092600.2.v8.1	1750	1543.493	3.731852	41.676
Manes.01G092700.1.v8.1	2304	2097.493	0.182961	2.777
Manes.01G092700.4.v8.1	1819	1612.493	33.532944	391.223
Manes.01G092900.1.v8.1	4737	4530.493	0.321112	10.526
Manes.01G092900.2.v8.1	3980	3773.493	0.933041	25.474
Manes.01G093000.1.v8.1	1978	1771.493	3.822974	49.000
Manes.01G093100.2.v8.1	2114	1907.493	0.000000	0.000
Manes.01G093100.3.v8.1	2000	1793.493	0.539440	7.000
Manes.01G093200.1.v8.1	1806	1599.493	1.468964	17.000
Manes.01G093300.1.v8.1	1846	1639.493	10.200478	121.000
Manes.01G093400.1.v8.1	2294	2087.493	80.826202	1220.766
Manes.01G093475.1.v8.1	1593	1386.493	0.000000	0.000
Manes.01G093550.1.v8.1	2658	2451.493	17.089459	303.120
Manes.01G093625.1.v8.1	522	318.016	0.000000	0.000
Manes.03G095616.1.v8.1	539	334.646	0.000000	0.000
Manes.11G087467.1.v8.1_25	322	132.784	0.000000	0.000
Manes.01G093700.1.v8.1	3069	2862.493	24.917356	516.062
Manes.01G093733.1.v8.1	1802	1595.493	0.000000	0.000
Manes.01G093733.2.v8.1	1733	1526.493	0.000000	0.000
Manes.01G093766.1.v8.1	849	642.563	1.075471	5.000
Manes.01G094100.1.v8.1	1952	1745.493	0.633456	8.000
Manes.01G093800.1.v8.1	1709	1502.493	0.000000	0.000
Manes.01G093901.1.v8.1	3041	2834.493	17.106137	350.819
Manes.01G094000.1.v8.1	846	639.566	0.000000	0.000
Manes.01G094200.1.v8.1	2700	2493.493	14.854957	268.000
Manes.01G094300.3.v8.1	4415	4208.493	5.477277	166.781
Manes.01G094300.4.v8.1	3599	3392.493	6.527395	160.219
Manes.01G094500.1.v8.1	1758	1551.493	3.385154	38.000
Manes.01G094600.1.v8.1	330	139.619	105.360817	106.433
Manes.01G094700.1.v8.1	1840	1633.493	22.342427	264.060
Manes.01G094800.1.v8.1	3582	3375.493	1.392151	34.000
Manes.01G094950.1.v8.1	330	139.619	408.397080	412.554
Manes.01G095100.3.v8.1	3185	2978.493	0.046403	1.000
Manes.01G095300.1.v8.1	1711	1504.493	0.367464	4.000
Manes.01G095400.3.v8.1	1419	1212.493	0.000000	0.000
Manes.01G096400.2.v8.1	1987	1780.493	7.624517	98.222
Manes.01G096300.3.v8.1	5386	5179.493	0.000000	0.000
Manes.01G096300.6.v8.1	5506	5299.493	3.102754	118.970
Manes.01G096300.7.v8.1	4985	4778.493	1.071050	37.030
Manes.01G096200.1.v8.1	1957	1750.493	5.290042	67.000
Manes.01G096100.1.v8.1	689	482.929	87.861757	307.000
Manes.01G096000.1.v8.1	824	617.585	0.405418	1.812
Manes.01G096000.2.v8.1	666	460.053	0.957886	3.188
Manes.01G095900.1.v8.1	2139	1932.493	18.523650	259.000
Manes.01G095800.1.v8.1	3390	3183.493	33.212557	765.000
Manes.01G095700.1.v8.1	1635	1428.493	0.000000	0.000
Manes.01G095700.2.v8.1	1632	1425.493	0.000000	0.000
Manes.01G095700.3.v8.1	1278	1071.493	0.000000	0.000
Manes.01G095700.4.v8.1	1275	1068.493	0.129352	1.000
Manes.01G095600.2.v8.1	1990	1783.493	0.077495	1.000
Manes.01G095600.1.v8.1	2250	2043.493	0.000000	0.000
Manes.01G095500.9.v8.1	6618	6411.493	0.000000	0.000
Manes.01G095500.10.v8.1	6675	6468.493	0.158194	7.404
Manes.01G095500.11.v8.1	5816	5609.493	7.677193	311.588
Manes.01G095500.2.v8.1	6149	5942.493	0.000000	0.000
Manes.01G095500.8.v8.1	6363	6156.493	1.018724	45.378
Manes.01G095500.7.v8.1	6185	5978.493	5.609155	242.630
Manes.01G160600.3.v8.1	1638	1431.493	0.000000	0.000
Manes.01G128050.1.v8.1	1606	1399.493	7.505637	76.000
Manes.01G160600.2.v8.1	1624	1417.493	0.000000	0.000
Manes.01G128050.2.v8.1	904	697.533	0.000000	0.000
Manes.01G160602.1.v8.1	1795	1588.493	10.876005	125.000
Manes.01G097000.1.v8.1	1615	1408.493	0.000000	0.000
Manes.01G097100.1.v8.1	606	400.564	0.000000	0.000
Manes.01G097200.1.v8.1	1468	1261.493	0.219124	2.000
Manes.01G097300.1.v8.1	1359	1152.493	0.719544	6.000
Manes.01G097300.2.v8.1	1216	1009.493	0.000000	0.000
Manes.01G097400.1.v8.1	6651	6444.493	14.640224	682.640
Manes.01G097400.4.v8.1	6606	6399.493	0.430653	19.940
Manes.01G097500.1.v8.1	1592	1385.493	40.450555	405.494
Manes.01G097600.1.v8.1	2188	1981.493	44.968699	644.701
Manes.01G097600.2.v8.1	3403	3196.493	2.174869	50.299
Manes.01G097700.1.v8.1	1476	1269.493	70.117880	644.042
Manes.01G097800.1.v8.1	2400	2193.493	0.189030	3.000
Manes.01G097900.1.v8.1	2046	1839.493	89.787213	1195.000
Manes.01G098000.4.v8.1	2992	2785.493	3.061484	61.701
Manes.01G098000.6.v8.1	2545	2338.493	3.743936	63.346
Manes.01G098000.5.v8.1	2233	2026.493	2.588508	37.953
Manes.01G098100.3.v8.1	1533	1326.493	9.481589	91.000
Manes.01G098200.1.v8.1	2698	2491.493	4.326928	78.000
Manes.01G098300.1.v8.1	3056	2849.493	0.776063	16.000
Manes.03G165350.1.v8.1	520	316.068	0.000000	0.000
Manes.01G098400.1.v8.1	3516	3309.493	5.262036	126.000
Manes.01G098500.1.v8.1	354	160.495	52.530775	61.000
Manes.01G098600.1.v8.1	3777	3570.493	42.256070	1091.623
Manes.01G098700.1.v8.1	519	315.093	12.281862	28.000
Manes.01G098800.2.v8.1	2166	1959.493	14.980746	212.389
Manes.01G098800.4.v8.1	2148	1941.493	21.399985	300.611
Manes.01G099000.7.v8.1	3978	3771.493	0.000000	0.000
Manes.01G099000.8.v8.1	3840	3633.493	0.480487	12.632
Manes.01G099000.5.v8.1	2734	2527.493	7.193725	131.552
Manes.01G099000.10.v8.1	2559	2352.493	0.461144	7.849
Manes.01G099000.9.v8.1	2421	2214.493	2.307180	36.967
Manes.01G099100.9.v8.1	3134	2927.493	0.992376	21.020
Manes.01G099100.6.v8.1	3261	3054.493	1.527224	33.752
Manes.01G099100.4.v8.1	2970	2763.493	0.000000	0.000
Manes.01G099100.3.v8.1	2422	2215.493	72.573013	1163.324
Manes.01G099200.7.v8.1	1820	1613.493	1.888651	22.048
Manes.01G099200.1.v8.1	1927	1720.493	12.932972	160.993
Manes.01G099200.6.v8.1	1822	1615.493	7.268564	84.959
Manes.01G099300.2.v8.1	2655	2448.493	0.903162	16.000
Manes.01G099400.1.v8.1	3985	3778.493	29.738391	813.001
Manes.01G099500.1.v8.1	2209	2002.493	19.670644	285.000
Manes.01G099600.2.v8.1	3265	3058.493	0.000000	0.000
Manes.01G099600.3.v8.1	3161	2954.493	0.701703	15.000
Manes.01G099700.1.v8.1	1822	1615.493	12.576418	147.000
Manes.01G099800.1.v8.1	3045	2838.493	0.779071	16.000
Manes.01G099800.2.v8.1	2821	2614.493	0.000000	0.000
Manes.01G099900.1.v8.1	972	765.503	49.470750	274.000
Manes.01G100000.1.v8.1	1035	828.493	3.503281	21.000
Manes.01G100100.1.v8.1	549	344.426	30.898639	77.000
Manes.01G100300.1.v8.1	2326	2119.493	0.130420	2.000
Manes.01G100400.1.v8.1	3169	2962.493	17.555006	376.282
Manes.01G100400.2.v8.1	3079	2872.493	0.612214	12.724
Manes.01G100500.1.v8.1	3434	3227.493	2.098338	49.000
Manes.01G100600.2.v8.1	651	445.146	0.000000	0.000
Manes.01G100700.3.v8.1	2714	2507.493	0.000000	0.000
Manes.01G100700.7.v8.1	2657	2450.493	0.000000	0.000
Manes.01G100700.9.v8.1	2563	2356.493	0.117303	2.000
Manes.01G100800.1.v8.1	858	651.555	0.636377	3.000
Manes.01G100900.2.v8.1	1612	1405.493	7.054172	71.735
Manes.01G100900.1.v8.1	2391	2184.493	20.769159	328.265
Manes.01G101000.1.v8.1	1209	1002.493	0.000000	0.000
Manes.01G101200.3.v8.1	1363	1156.493	15.701349	131.382
Manes.01G101200.6.v8.1	1226	1019.493	0.000000	0.000
Manes.01G101200.5.v8.1	1131	924.493	0.000000	0.000
Manes.01G101200.7.v8.1	1247	1040.493	8.450581	63.618
Manes.01G101300.1.v8.1	1376	1169.493	2.009074	17.000
Manes.01G101600.1.v8.1	3522	3315.493	1.125539	27.000
Manes.01G101700.2.v8.1	696	489.887	60.375718	214.000
Manes.01G102466.2.v8.1	906	699.531	10.274039	52.000
Manes.01G102000.1.v8.1	1099	892.493	114.754106	741.017
Manes.01G102100.1.v8.1	3175	2968.493	44.685243	959.744
Manes.01G102200.3.v8.1	949	742.511	24.384477	131.000
Manes.01G102300.1.v8.1	911	704.527	36.685014	187.000
Manes.01G102400.1.v8.1	3030	2823.493	22.281401	455.181
Manes.01G102500.1.v8.1	3025	2818.493	4.425925	90.256
Manes.01G102600.1.v8.1	1092	885.493	1.092591	7.000
Manes.01G102700.2.v8.1	1740	1533.493	0.932528	10.347
Manes.01G102700.1.v8.1	2340	2133.493	0.431018	6.653
Manes.01G102800.1.v8.1	3313	3106.493	7.430035	167.000
Manes.01G102900.1.v8.1	1668	1461.493	0.189138	2.000
Manes.01G103000.3.v8.1	2595	2388.493	9.112657	157.480
Manes.01G103000.4.v8.1	2521	2314.493	0.329656	5.520
Manes.01G103100.2.v8.1	1542	1335.493	1.448876	14.000
Manes.01G103200.1.v8.1	1528	1321.493	0.627525	6.000
Manes.01G103300.6.v8.1	2480	2273.493	1.662930	27.354
Manes.01G103300.7.v8.1	2172	1965.493	6.963601	99.029
Manes.01G103300.8.v8.1	2183	1976.493	2.910201	41.617
Manes.01G103400.7.v8.1	1082	875.493	20.221360	128.091
Manes.01G103400.6.v8.1	1074	867.493	0.463479	2.909
Manes.01G103400.5.v8.1	959	752.507	0.000000	0.000
Manes.01G103500.1.v8.1	1705	1498.493	17.803141	193.022
Manes.01G103500.3.v8.1	1775	1568.493	1.579047	17.920
Manes.01G103500.5.v8.1	606	400.564	0.000000	0.000
Manes.01G103500.4.v8.1	714	507.821	3.283138	12.063
Manes.01G103600.1.v8.1	3453	3246.493	3.788963	89.000
Manes.01G103700.1.v8.1	1219	1012.493	0.000000	0.000
Manes.01G103750.1.v8.1	568	363.093	0.000000	0.000
Manes.01G103800.2.v8.1	1580	1373.493	3.622603	36.000
Manes.01G104000.1.v8.1	1378	1171.493	24.397350	206.794
Manes.01G104000.2.v8.1	1157	950.493	38.420537	264.221
Manes.01G104100.7.v8.1	2361	2154.493	0.000000	0.000
Manes.01G104100.1.v8.1	2269	2062.493	0.000000	0.000
Manes.01G104100.5.v8.1	2150	1943.493	0.568921	8.000
Manes.01G104100.6.v8.1	2111	1904.493	0.000000	0.000
Manes.01G104200.1.v8.1	2636	2429.493	11.033753	193.952
Manes.01G104200.2.v8.1	2622	2415.493	0.288843	5.048
Manes.01G104201.1.v8.1	549	344.426	0.000000	0.000
Manes.01G104300.3.v8.1	3903	3696.493	44.361402	1186.453
Manes.01G104400.1.v8.1	1871	1664.493	7.307106	88.000
Manes.01G104400.2.v8.1	1841	1634.493	0.000000	0.000
Manes.01G104500.10.v8.1	1516	1309.493	0.956275	9.060
Manes.01G104500.7.v8.1	1519	1312.493	7.818927	74.251
Manes.01G104500.8.v8.1	1435	1228.493	0.752570	6.689
Manes.01G104500.9.v8.1	1432	1225.493	0.000000	0.000
Manes.01G104600.25.v8.1	2920	2713.493	0.000000	0.000
Manes.01G104600.24.v8.1	3081	2874.493	0.000000	0.000
Manes.01G104600.16.v8.1	2791	2584.493	1.354096	25.321
Manes.01G104600.31.v8.1	2706	2499.493	0.000000	0.000
Manes.01G104600.26.v8.1	3248	3041.493	0.586990	12.917
Manes.01G104600.23.v8.1	3409	3202.493	0.000000	0.000
Manes.01G104600.12.v8.1	2210	2003.493	0.000000	0.000
Manes.01G104600.28.v8.1	2257	2050.493	0.000000	0.000
Manes.01G104600.27.v8.1	2876	2669.493	0.357396	6.903
Manes.01G104600.29.v8.1	1901	1694.493	0.000000	0.000
Manes.01G104600.30.v8.1	1986	1779.493	0.000000	0.000
Manes.01G104600.10.v8.1	2663	2456.493	3.986786	70.859
Manes.01G104700.1.v8.1	2342	2135.493	19.351640	299.000
Manes.01G104800.1.v8.1	3919	3712.493	17.095257	459.194
Manes.01G104801.1.v8.1	8141	7934.493	10.397570	596.906
Manes.01G104801.2.v8.1	8138	7931.493	0.000000	0.000
Manes.01G104801.3.v8.1	9657	9450.493	0.321863	22.008
Manes.01G104801.4.v8.1	8065	7858.493	3.357312	190.891
Manes.01G104801.5.v8.1	8095	7888.493	0.000000	0.000
Manes.01G104801.6.v8.1	8019	7812.493	0.000000	0.000
Manes.01G104801.7.v8.1	8092	7885.493	0.000000	0.000
Manes.01G105000.5.v8.1	1383	1176.493	41.234661	351.000
Manes.01G105100.5.v8.1	2552	2345.493	2.682115	45.516
Manes.01G105100.6.v8.1	2457	2250.493	6.862062	111.735
Manes.01G105100.1.v8.1	3859	3652.493	0.368911	9.749
Manes.01G105100.7.v8.1	2528	2321.493	0.000000	0.000
Manes.01G105100.8.v8.1	3234	3027.493	0.000000	0.000
Manes.01G105101.1.v8.1	570	365.062	3.785974	10.000
Manes.01G105300.1.v8.1	2678	2471.493	2.236894	40.000
[truncated: 55,492 more rows]
