# Supplementary material for: Mutations in DNA polymerase δ subunit 1 co-segregate with CMD2-type resistance to Cassava Mosaic Geminiviruses
Source: Nat Commun. 2022 Jul 7;13:3933. doi: 10.1038/s41467-022-31414-0 (PMC9262879; doi:10.1038/s41467-022-31414-0)
Supplement: Supplementary file 10 — Source Data [file 41467_2022_31414_MOESM10_ESM.zip › figure_data/SupFig5_data/RNAseq4/quant/rnaseq4_tme204_3C_sus_quant/quant.sf]

Name	Length	EffectiveLength	TPM	NumReads
Manes.01G000031.1.v8.1	3795	3596.138	36.214677	546.649
Manes.01G000031.2.v8.1	3753	3554.138	0.860393	12.836
Manes.01G000031.3.v8.1	3738	3539.138	2.121436	31.515
Manes.01G000062.1.v8.1	1653	1454.138	0.000000	0.000
Manes.01G000093.1.v8.1	1848	1649.138	0.000000	0.000
Manes.01G000124.1.v8.1	2149	1950.138	10.261859	84.000
Manes.01G000155.1.v8.1	2964	2765.138	18.351639	213.000
Manes.01G000186.1.v8.1	177	29.466	32.340546	4.000
Manes.01G000217.1.v8.1	675	476.302	0.000000	0.000
Manes.01G000248.3.v8.1	1953	1754.138	0.000000	0.000
Manes.01G000248.5.v8.1	570	371.696	12.054572	18.807
Manes.01G000248.4.v8.1	1683	1484.138	0.000000	0.000
Manes.01G000248.1.v8.1	2677	2478.138	1.598404	16.626
Manes.01G000248.2.v8.1	2062	1863.138	16.733016	130.860
Manes.01G000279.1.v8.1	812	613.182	12.183473	31.358
Manes.01G000279.3.v8.1	1818	1619.138	0.000000	0.000
Manes.01G000279.2.v8.1	1112	913.138	6.352448	24.348
Manes.01G000310.1.v8.1	601	402.519	0.000000	0.000
Manes.01G000341.1.v8.1	947	748.147	6.741401	21.170
Manes.01G000341.2.v8.1	1283	1084.138	0.841592	3.830
Manes.01G000372.1.v8.1	3197	2998.138	2.304403	29.000
Manes.01G000403.1.v8.1	861	662.164	26.984088	75.000
Manes.01G000434.1.v8.1	1098	899.138	0.529927	2.000
Manes.17G035396.1.v8.1_29	409	214.277	0.000000	0.000
Manes.01G000465.1.v8.1	1700	1501.138	73.321861	462.000
Manes.01G000496.1.v8.1	534	336.009	0.709025	1.000
Manes.01G000527.1.v8.1	1225	1026.138	3.250382	14.000
Manes.01G000558.1.v8.1	3030	2831.138	0.000000	0.000
Manes.01G000558.2.v8.1	2951	2752.138	0.000000	0.000
Manes.01G000558.4.v8.1	2910	2711.138	0.000000	0.000
Manes.01G000558.5.v8.1	2825	2626.138	0.000000	0.000
Manes.01G000558.3.v8.1	2750	2551.138	0.186770	2.000
Manes.01G000600.1.v8.1	1763	1564.138	0.609252	4.000
Manes.01G000550.1.v8.1	429	233.361	19.397153	19.000
Manes.01G000500.10.v8.1	1573	1374.138	0.000000	0.000
Manes.01G000500.4.v8.1	2074	1875.138	0.000000	0.000
Manes.01G000500.6.v8.1	1987	1788.138	0.000000	0.000
Manes.01G000500.8.v8.1	2111	1912.138	9.726619	78.067
Manes.01G000500.9.v8.1	2024	1825.138	0.000000	0.000
Manes.01G000500.5.v8.1	1718	1519.138	0.929657	5.928
Manes.01G000500.7.v8.1	1755	1556.138	0.000000	0.000
Manes.01G000500.11.v8.1	1591	1392.138	8.043988	47.005
Manes.01G000400.6.v8.1	3083	2884.138	0.350335	4.241
Manes.01G000400.7.v8.1	3020	2821.138	0.000000	0.000
Manes.01G000400.8.v8.1	2619	2420.138	1.846619	18.759
Manes.01G000300.4.v8.1	1769	1570.138	29.115431	191.888
Manes.01G000300.5.v8.1	1857	1658.138	17.238400	119.979
Manes.01G000300.6.v8.1	2074	1875.138	9.799770	77.132
Manes.13G000036.1.v8.1	515	317.264	0.000000	0.000
Manes.18G145866.1.v8.1_2	267	88.620	0.000000	0.000
Manes.01G001900.17.v8.1	3580	3381.138	0.000000	0.000
Manes.01G001900.14.v8.1	3967	3768.138	0.000000	0.000
Manes.01G001900.15.v8.1	3740	3541.138	0.000000	0.000
Manes.01G001900.16.v8.1	3593	3394.138	5.737266	81.738
Manes.01G001900.18.v8.1	4118	3919.138	0.000000	0.000
Manes.01G001900.19.v8.1	3971	3772.138	0.000000	0.000
Manes.01G001900.20.v8.1	3978	3779.138	0.000000	0.000
Manes.01G001900.21.v8.1	3935	3736.138	4.189309	65.698
Manes.01G001900.22.v8.1	4082	3883.138	0.000000	0.000
Manes.01G001900.23.v8.1	3974	3775.138	0.000000	0.000
Manes.01G001900.9.v8.1	3736	3537.138	1.721834	25.564
Manes.01G001951.1.v8.1	1451	1252.138	0.000000	0.000
Manes.01G001800.6.v8.1	5950	5751.138	0.000000	0.000
Manes.01G001800.1.v8.1	2633	2434.138	0.587243	6.000
Manes.01G001700.7.v8.1	2506	2307.138	17.707063	171.478
Manes.01G001700.10.v8.1	4004	3805.138	0.000000	0.000
Manes.01G001700.12.v8.1	3719	3520.138	6.998365	103.406
Manes.01G001700.11.v8.1	3802	3603.138	6.090957	92.120
Manes.01G001600.6.v8.1	5003	4804.138	2.648138	53.400
Manes.01G001600.7.v8.1	3983	3784.138	11.873613	188.598
Manes.01G001600.8.v8.1	4719	4520.138	17.234945	327.001
Manes.01G001400.1.v8.1	2161	1962.138	27.804688	229.000
Manes.01G001200.1.v8.1	1949	1750.138	18.725597	137.561
Manes.01G001200.3.v8.1	1891	1692.138	1.328906	9.439
Manes.01G001150.1.v8.1	1008	809.138	0.294435	1.000
Manes.01G001100.2.v8.1	3116	2917.138	0.000000	0.000
Manes.01G001100.3.v8.1	2961	2762.138	11.643954	135.000
Manes.01G002051.1.v8.1	1774	1575.138	5.293727	35.000
Manes.01G002300.1.v8.1	418	222.839	678.882343	635.000
Manes.01G002151.2.v8.1	261	83.929	5.677160	2.000
Manes.01G002350.1.v8.1	761	562.202	1.495779	3.530
Manes.01G002400.2.v8.1	2259	2060.138	178.541473	1543.915
Manes.01G002500.1.v8.1	3624	3425.138	25.527016	367.000
Manes.01G002600.1.v8.1	2025	1826.138	8.349462	64.000
Manes.01G002700.1.v8.1	1101	902.138	0.000000	0.000
Manes.01G002800.1.v8.1	1827	1628.138	0.146326	1.000
Manes.01G002901.1.v8.1	3062	2863.138	15.227229	183.000
Manes.01G003000.1.v8.1	405	210.486	0.000000	0.000
Manes.01G003100.1.v8.1	4856	4657.138	0.000000	0.000
Manes.01G003100.3.v8.1	4760	4561.138	0.000000	0.000
Manes.01G003100.4.v8.1	4848	4649.138	2.254718	44.000
Manes.01G003200.1.v8.1	2389	2190.138	76.035741	699.000
Manes.01G003300.1.v8.1	3526	3327.138	0.429628	6.000
Manes.01G003400.1.v8.1	360	168.497	0.000000	0.000
Manes.01G003500.1.v8.1	4803	4604.138	4.506069	87.083
Manes.01G003500.3.v8.1	5313	5114.138	4.654556	99.917
Manes.01G003500.2.v8.1	4713	4514.138	0.000000	0.000
Manes.01G003700.1.v8.1	2011	1812.138	30.895035	235.000
Manes.01G003800.1.v8.1	2386	2187.138	180.792100	1659.753
Manes.01G003900.1.v8.1	1100	901.138	9.781886	37.000
Manes.01G004000.1.v8.1	3930	3731.138	0.063851	1.000
Manes.01G004100.1.v8.1	1694	1495.138	10.835270	68.000
Manes.01G004100.2.v8.1	1685	1486.138	0.000000	0.000
Manes.01G004200.1.v8.1	663	464.325	0.513085	1.000
Manes.01G050733.1.v8.1_1	246	72.607	0.000000	0.000
Manes.01G004300.1.v8.1	762	563.201	0.000000	0.000
Manes.13G090650.1.v8.1	814	615.180	0.000000	0.000
Manes.01G004400.1.v8.1	927	728.149	0.000000	0.000
Manes.01G004466.1.v8.1	4587	4388.138	1.683036	31.000
Manes.01G004532.1.v8.1	681	482.288	0.000000	0.000
Manes.01G004600.2.v8.1	1047	848.138	5.617922	20.000
Manes.01G004625.1.v8.1	531	333.043	9.172794	12.823
Manes.01G004650.2.v8.1	1581	1382.138	0.177359	1.029
Manes.01G004840.2.v8.1	1487	1288.138	2.806954	15.177
Manes.01G004860.1.v8.1	1680	1481.138	3.534008	21.971
Manes.01G004880.1.v8.1	1025	826.138	13.265311	46.000
Manes.01G004820.1.v8.1	2044	1845.138	4.131742	32.000
Manes.01G005000.1.v8.1	5215	5016.138	7.289868	153.489
Manes.01G005000.2.v8.1	4067	3868.138	7.071048	114.808
Manes.01G005000.3.v8.1	4835	4636.138	0.190270	3.703
Manes.01G005033.1.v8.1	2165	1966.138	1.782044	14.707
Manes.01G005033.2.v8.1	1920	1721.138	0.000000	0.000
Manes.01G005033.3.v8.1	1703	1504.138	0.363206	2.293
Manes.01G005066.1.v8.1	2214	2015.138	75.427198	638.000
Manes.01G005100.10.v8.1	1736	1537.138	0.375830	2.425
Manes.01G005100.11.v8.1	1754	1555.138	0.000000	0.000
Manes.01G005100.12.v8.1	1684	1485.138	0.000000	0.000
Manes.01G005100.2.v8.1	1591	1392.138	1.409178	8.234
Manes.01G005100.5.v8.1	1497	1298.138	0.000000	0.000
Manes.01G005100.6.v8.1	1986	1787.138	0.178717	1.341
Manes.01G005100.7.v8.1	1666	1467.138	0.000000	0.000
Manes.01G005100.8.v8.1	1704	1505.138	0.000000	0.000
Manes.01G005100.9.v8.1	1774	1575.138	0.000000	0.000
Manes.01G005100.4.v8.1	1522	1323.138	0.000000	0.000
Manes.01G005233.1.v8.1	1363	1164.138	11.050997	54.000
Manes.01G005500.2.v8.1	7293	7094.138	33.725616	1004.263
Manes.01G005504.1.v8.1	472	275.040	1.732394	2.000
Manes.01G005508.1.v8.1	551	352.845	0.000000	0.000
Manes.01G005512.1.v8.1	1317	1118.138	0.852269	4.000
Manes.01G005584.1.v8.1	1094	895.138	6.919832	26.000
Manes.01G005536.2.v8.1	1697	1498.138	2.862416	18.000
Manes.01G005700.1.v8.1	2130	1931.138	4.441210	36.000
Manes.01G008250.10.v8.1	2573	2374.138	0.000000	0.000
Manes.01G008250.11.v8.1	2498	2299.138	0.000000	0.000
Manes.01G008250.12.v8.1	2470	2271.138	0.000000	0.000
Manes.01G008250.13.v8.1	2574	2375.138	0.327485	3.265
Manes.01G008250.9.v8.1	2580	2381.138	0.000000	0.000
Manes.01G008250.7.v8.1	2660	2461.138	6.088947	62.902
Manes.01G008250.8.v8.1	2495	2296.138	0.000000	0.000
Manes.01G010800.3.v8.1	2665	2466.138	5.393674	55.833
Manes.16G067750.1.v8.1_31	394	200.090	0.000000	0.000
Manes.01G006000.1.v8.1	1923	1724.138	0.000000	0.000
Manes.01G006000.6.v8.1	1777	1578.138	0.000000	0.000
Manes.01G006000.2.v8.1	2225	2026.138	3.628142	30.856
Manes.01G006000.4.v8.1	2079	1880.138	7.182860	56.686
Manes.01G006000.5.v8.1	2393	2194.138	0.000000	0.000
Manes.01G006000.7.v8.1	2247	2048.138	0.983830	8.458
Manes.01G006100.1.v8.1	447	250.725	114.974095	121.000
Manes.01G006200.7.v8.1	3538	3339.138	1.133707	15.890
Manes.01G006200.11.v8.1	3524	3325.138	0.000000	0.000
Manes.01G006200.10.v8.1	3531	3332.138	0.000000	0.000
Manes.01G006200.12.v8.1	3385	3186.138	0.398890	5.335
Manes.01G006200.8.v8.1	3398	3199.138	10.706897	143.775
Manes.01G006200.9.v8.1	3395	3196.138	0.000000	0.000
Manes.01G006300.1.v8.1	1079	880.138	27.609694	102.000
Manes.01G006400.1.v8.1	809	610.183	5206.807181	13335.813
Manes.01G006500.1.v8.1	930	731.149	0.000000	0.000
Manes.01G006600.2.v8.1	912	713.154	0.000000	0.000
Manes.01G006800.3.v8.1	1384	1185.138	0.201022	1.000
Manes.01G006900.2.v8.1	961	762.146	0.000000	0.000
Manes.01G007000.2.v8.1	627	428.424	2.780408	5.000
Manes.01G007050.1.v8.1	1278	1079.138	0.000000	0.000
Manes.01G007100.6.v8.1	5717	5518.138	3.747311	86.796
Manes.01G007100.3.v8.1	5994	5795.138	0.000000	0.000
Manes.01G007100.5.v8.1	4889	4690.138	7.223338	142.204
Manes.01G007100.4.v8.1	5421	5222.138	0.000000	0.000
Manes.01G007100.7.v8.1	5817	5618.138	0.000000	0.000
Manes.01G007300.11.v8.1	4631	4432.138	17.684577	329.000
Manes.01G007400.4.v8.1	4441	4242.138	25.328169	451.000
Manes.11G097150.1.v8.1	1531	1332.138	0.000000	0.000
Manes.01G007451.1.v8.1	88	20.036	0.000000	0.000
Manes.01G007500.1.v8.1	3234	3035.138	1.805350	23.000
Manes.01G007500.2.v8.1	3039	2840.138	0.000000	0.000
Manes.01G007500.3.v8.1	3274	3075.138	0.000000	0.000
Manes.01G007600.4.v8.1	3823	3624.138	0.000000	0.000
Manes.01G007600.5.v8.1	3539	3340.138	0.000000	0.000
Manes.01G007600.6.v8.1	3397	3198.138	8.268712	111.000
Manes.01G007700.1.v8.1	5195	4996.138	0.222573	4.668
Manes.01G007700.3.v8.1	4610	4411.138	3.474490	64.332
Manes.01G007800.2.v8.1	2241	2042.138	30.798597	264.000
Manes.01G007900.1.v8.1	3406	3207.138	9.211198	124.000
Manes.01G008000.1.v8.1	4992	4793.138	24.056779	484.000
Manes.01G008100.1.v8.1	2049	1850.138	0.000000	0.000
Manes.01G008200.2.v8.1	1435	1236.138	18.536010	96.177
Manes.01G008300.1.v8.1	1279	1080.138	1.543942	7.000
Manes.01G008400.1.v8.1	826	627.173	1.899305	5.000
Manes.01G008500.1.v8.1	2052	1853.138	13.861681	107.823
Manes.01G008600.1.v8.1	1160	961.138	17.103127	69.000
Manes.01G008701.1.v8.1	383	189.770	1.255407	1.000
Manes.01G008800.1.v8.1	2575	2376.138	59.465317	593.094
Manes.01G008900.7.v8.1	3383	3184.138	0.000000	0.000
Manes.01G008900.2.v8.1	2337	2138.138	7.348083	65.947
Manes.01G008900.1.v8.1	2370	2171.138	5.593966	50.979
Manes.01G008900.5.v8.1	3112	2913.138	1.968719	24.073
Manes.01G008900.6.v8.1	2639	2440.138	0.000000	0.000
Manes.01G009000.3.v8.1	2078	1879.138	12.433748	98.073
Manes.01G009000.2.v8.1	2037	1838.138	8.916362	68.795
Manes.01G009000.4.v8.1	1787	1588.138	0.000000	0.000
Manes.01G009000.5.v8.1	1781	1582.138	0.000000	0.000
Manes.01G009000.1.v8.1	1741	1542.138	3.419188	22.133
Manes.01G009100.1.v8.1	2369	2170.138	14.930132	136.000
Manes.01G009200.1.v8.1	2763	2564.138	0.000000	0.000
Manes.01G009200.2.v8.1	2751	2552.138	0.093349	1.000
Manes.01G009300.1.v8.1	3337	3138.138	0.303669	4.000
Manes.01G009451.4.v8.1	3456	3257.138	10.643241	145.512
Manes.01G009451.5.v8.1	3074	2875.138	28.544853	344.488
Manes.01G009500.4.v8.1	1258	1059.138	0.000000	0.000
Manes.01G009500.2.v8.1	1386	1187.138	1.404782	7.000
Manes.01G009601.2.v8.1	1384	1185.138	19.772862	98.362
Manes.01G009601.1.v8.1	1858	1659.138	6.771926	47.161
Manes.01G009601.3.v8.1	1187	988.138	2.526057	10.477
Manes.01G009700.1.v8.1	3666	3467.138	18.483925	269.001
Manes.01G009800.1.v8.1	771	572.197	0.416358	1.000
Manes.01G009900.1.v8.1	3908	3709.138	2.440746	38.000
Manes.01G009900.2.v8.1	3903	3704.138	0.000000	0.000
Manes.01G010000.1.v8.1	2188	1989.138	51.866366	433.051
Manes.01G010100.1.v8.1	1411	1212.138	370.289143	1884.000
Manes.01G010150.1.v8.1	527	329.092	11.582845	16.000
Manes.01G010200.1.v8.1	1919	1720.138	5.539988	40.000
Manes.01G010200.2.v8.1	1940	1741.138	0.000000	0.000
Manes.01G010866.1.v8.1	1768	1569.138	7.573649	49.883
Manes.01G013700.1.v8.1	1998	1799.138	5.280881	39.880
Manes.01G012847.1.v8.1	894	695.159	16.162714	47.161
Manes.01G013130.2.v8.1	1017	818.138	0.000000	0.000
Manes.01G010300.4.v8.1	426	230.483	31.339274	30.319
Manes.01G010300.3.v8.1	2162	1963.138	0.689417	5.681
Manes.01G012564.1.v8.1	1712	1513.138	0.000000	0.000
Manes.01G011998.1.v8.1	1569	1370.138	3.746220	21.545
Manes.01G011432.1.v8.1	1441	1242.138	0.293482	1.530
Manes.01G013600.1.v8.1	4435	4236.138	13.834933	246.000
Manes.01G013500.6.v8.1	2722	2523.138	7.322201	77.548
Manes.01G013500.8.v8.1	2680	2481.138	0.000000	0.000
Manes.01G013500.10.v8.1	2433	2234.138	0.000000	0.000
Manes.01G013500.11.v8.1	1839	1640.138	0.000000	0.000
Manes.01G013500.7.v8.1	2019	1820.138	8.099667	61.881
Manes.01G013500.9.v8.1	1992	1793.138	0.000000	0.000
Manes.01G013300.1.v8.1	1854	1655.138	10.539855	73.225
Manes.01G013300.2.v8.1	1868	1669.138	0.538875	3.775
Manes.01G013300.3.v8.1	1825	1626.138	0.000000	0.000
Manes.01G013425.1.v8.1	481	283.843	0.000000	0.000
Manes.01G013100.1.v8.1	866	667.163	34.995000	98.000
Manes.01G013225.2.v8.1	2221	2022.138	0.824706	7.000
Manes.01G013225.1.v8.1	2335	2136.138	0.000000	0.000
Manes.01G012900.1.v8.1	2704	2505.138	6.636491	69.784
Manes.01G012900.2.v8.1	2378	2179.138	8.332426	76.216
Manes.01G012800.1.v8.1	2212	2013.138	21.120227	178.468
Manes.01G012800.2.v8.1	2212	2013.138	1.009709	8.532
Manes.01G012700.1.v8.1	2720	2521.138	21.828678	231.000
Manes.01G012700.2.v8.1	2326	2127.138	0.000000	0.000
Manes.S095210.1.v8.1	375	182.328	0.000000	0.000
Manes.01G012600.1.v8.1	2697	2498.138	20.599155	216.000
Manes.01G012500.1.v8.1	1757	1558.138	138.526989	906.000
Manes.01G012400.1.v8.1	1713	1514.138	75.036297	476.897
Manes.01G012300.1.v8.1	357	165.747	38.808774	27.000
Manes.01G012425.1.v8.1	273	93.348	2.552165	1.000
Manes.01G012200.6.v8.1	1289	1090.138	1.311239	6.000
Manes.01G012100.1.v8.1	2215	2016.138	23.987659	203.000
Manes.01G012100.2.v8.1	2182	1983.138	0.000000	0.000
Manes.01G012100.3.v8.1	2089	1890.138	0.000000	0.000
Manes.01G012000.1.v8.1	2143	1944.138	56.859493	464.000
Manes.01G011800.1.v8.1	1262	1063.138	30.629482	136.684
Manes.01G011800.2.v8.1	995	796.139	1.294902	4.327
Manes.01G011700.3.v8.1	4614	4415.138	0.000000	0.000
Manes.01G011700.5.v8.1	5074	4875.138	0.000000	0.000
Manes.01G011700.8.v8.1	4013	3814.138	0.000000	0.000
Manes.01G011700.6.v8.1	4476	4277.138	0.000000	0.000
Manes.01G011700.7.v8.1	4284	4085.138	0.000000	0.000
Manes.01G011600.4.v8.1	887	688.159	2.585633	7.469
Manes.01G011600.3.v8.1	297	113.021	17.983232	8.531
Manes.01G011600.1.v8.1	273	93.348	0.000000	0.000
Manes.01G011500.2.v8.1	1360	1161.138	30655.126117	149408.324
Manes.01G011400.1.v8.1	516	318.248	22.486134	30.038
Manes.01G011400.2.v8.1	513	315.294	110.290094	145.962
Manes.01G011300.1.v8.1	2594	2395.138	0.000000	0.000
Manes.01G011300.2.v8.1	2591	2392.138	0.000000	0.000
Manes.01G011300.3.v8.1	2591	2392.138	0.000000	0.000
Manes.01G011300.4.v8.1	2588	2389.138	0.000000	0.000
Manes.01G011300.5.v8.1	2588	2389.138	0.000000	0.000
Manes.01G011300.6.v8.1	2585	2386.138	0.698899	7.000
Manes.01G011200.1.v8.1	1726	1527.138	0.000000	0.000
Manes.01G011100.3.v8.1	1778	1579.138	18.556546	123.000
Manes.01G011100.4.v8.1	1696	1497.138	0.000000	0.000
Manes.01G011100.5.v8.1	1713	1514.138	0.000000	0.000
Manes.01G011100.10.v8.1	1819	1620.138	0.000000	0.000
Manes.01G011100.11.v8.1	1901	1702.138	0.000000	0.000
Manes.01G011100.9.v8.1	1836	1637.138	0.000000	0.000
Manes.01G011000.6.v8.1	3997	3798.138	5.969263	95.165
Manes.01G011000.1.v8.1	3240	3041.138	16.135058	205.966
Manes.01G011000.4.v8.1	3204	3005.138	29.127418	367.413
Manes.01G010900.1.v8.1	1032	833.138	0.000000	0.000
Manes.01G011042.1.v8.1	1479	1280.138	0.000000	0.000
Manes.01G011042.3.v8.1	1413	1214.138	2.158424	11.000
Manes.01G011113.1.v8.1	1514	1315.138	2.354963	13.000
Manes.01G011184.6.v8.1	1611	1412.138	0.000000	0.000
Manes.01G011184.7.v8.1	2056	1857.138	0.000000	0.000
Manes.01G011184.2.v8.1	1824	1625.138	0.000000	0.000
Manes.01G011184.8.v8.1	1894	1695.138	1.686508	12.000
Manes.01G014000.12.v8.1	1704	1505.138	0.597940	3.778
Manes.01G014000.10.v8.1	2028	1829.138	0.000000	0.000
Manes.01G014000.11.v8.1	2941	2742.138	0.000000	0.000
Manes.01G014000.2.v8.1	3042	2843.138	0.102426	1.222
Manes.01G014000.9.v8.1	2807	2608.138	0.000000	0.000
Manes.01G014500.1.v8.1	1933	1734.138	5.905060	42.983
Manes.01G014500.2.v8.1	2018	1819.138	0.264162	2.017
Manes.01G014900.5.v8.1	1871	1672.138	0.000000	0.000
Manes.01G014900.7.v8.1	4246	4047.138	0.622216	10.570
Manes.01G014900.8.v8.1	4135	3936.138	0.000000	0.000
Manes.01G014900.6.v8.1	1847	1648.138	0.000000	0.000
Manes.01G014900.3.v8.1	1965	1766.138	5.958058	44.169
Manes.01G014900.4.v8.1	1942	1743.138	11.926155	87.261
Manes.01G015000.1.v8.1	327	138.808	1.716323	1.000
Manes.01G015200.1.v8.1	731	532.229	6.266738	14.000
Manes.01G015500.1.v8.1	1040	841.138	0.000000	0.000
Manes.01G015700.1.v8.1	1016	817.138	6.021411	20.653
Manes.01G015800.1.v8.1	4017	3818.138	16.873933	270.431
Manes.01G015800.2.v8.1	3833	3634.138	0.437023	6.666
Manes.01G015800.3.v8.1	4297	4098.138	2.087158	35.903
Manes.01G016000.5.v8.1	4511	4312.138	0.950077	17.196
Manes.01G016000.7.v8.1	1902	1703.138	0.000000	0.000
Manes.01G016000.3.v8.1	2273	2074.138	7.444121	64.810
Manes.01G016000.4.v8.1	2142	1943.138	0.000000	0.000
Manes.01G016000.6.v8.1	3317	3118.138	1.298409	16.994
Manes.01G016100.1.v8.1	860	661.164	1.441328	4.000
Manes.01G016300.4.v8.1	3154	2955.138	10.859804	134.706
Manes.01G016300.2.v8.1	4010	3811.138	2.393787	38.294
Manes.01G016600.1.v8.1	2990	2791.138	128.375061	1504.007
Manes.01G016600.2.v8.1	5196	4997.138	3.193883	66.993
Manes.01G016800.1.v8.1	1182	983.138	4.361845	18.000
Manes.01G016900.1.v8.1	2108	1909.138	13.227587	106.000
Manes.01G017000.1.v8.1	894	695.159	136.741646	399.000
Manes.01G017101.1.v8.1	3059	2860.138	0.249889	3.000
Manes.01G017151.1.v8.1	1911	1712.138	0.139147	1.000
Manes.01G017200.1.v8.1	3691	3492.138	2.728856	40.000
Manes.01G017300.1.v8.1	2029	1830.138	22.780660	175.000
Manes.01G017400.1.v8.1	408	213.328	0.000000	0.000
Manes.01G017500.1.v8.1	1206	1007.138	22.472262	95.000
Manes.01G017600.1.v8.1	3741	3542.138	1.098869	16.338
Manes.01G017800.1.v8.1	1637	1438.138	23.192075	140.000
Manes.01G017900.1.v8.1	1537	1338.138	0.000000	0.000
Manes.01G018000.1.v8.1	1683	1484.138	0.000000	0.000
Manes.15G159901.1.v8.1	1412	1213.138	0.000000	0.000
Manes.01G018300.4.v8.1	2835	2636.138	0.000000	0.000
Manes.01G018300.2.v8.1	2979	2780.138	5.055891	59.000
Manes.01G018400.2.v8.1	2576	2377.138	0.000000	0.000
Manes.01G018400.3.v8.1	2559	2360.138	0.000000	0.000
Manes.01G018400.5.v8.1	2375	2176.138	0.000000	0.000
Manes.01G018400.4.v8.1	1916	1717.138	0.138742	1.000
Manes.01G018800.1.v8.1	1441	1242.138	57.347367	299.000
Manes.01G013800.1.v8.1	1269	1070.138	0.222624	1.000
Manes.01G014100.1.v8.1	1570	1371.138	0.345822	1.990
Manes.01G014200.1.v8.1	1709	1510.138	0.000000	0.000
Manes.01G014300.1.v8.1	1254	1055.138	0.000000	0.000
Manes.01G014400.1.v8.1	1781	1582.138	0.000000	0.000
Manes.01G014600.2.v8.1	3284	3085.138	0.000000	0.000
Manes.01G014700.3.v8.1	3634	3435.138	0.000000	0.000
Manes.01G014700.2.v8.1	3520	3321.138	0.000000	0.000
Manes.01G014700.4.v8.1	3287	3088.138	0.231439	3.000
Manes.01G014800.1.v8.1	719	520.241	70.980455	155.000
Manes.01G015100.3.v8.1	1410	1211.138	1.573651	8.000
Manes.01G015300.1.v8.1	3045	2846.138	13.729175	164.017
Manes.01G015400.2.v8.1	4364	4165.138	0.000000	0.000
Manes.01G015400.1.v8.1	4362	4163.138	1.777047	31.053
Manes.01G015600.1.v8.1	575	376.662	1.265000	2.000
Manes.01G015700.1.v8.1_1	734	535.228	2.380072	5.347
Manes.01G017700.1.v8.1	3070	2871.138	5.282484	63.662
Manes.01G018100.1.v8.1	1738	1539.138	0.000000	0.000
Manes.01G018200.1.v8.1	1985	1786.138	0.000000	0.000
Manes.01G018500.1.v8.1	2070	1871.138	8.835489	69.394
Manes.01G018500.2.v8.1	1946	1747.138	2.837209	20.807
Manes.01G018500.3.v8.1	1900	1701.138	8.094520	57.799
Manes.01G018600.1.v8.1	1732	1533.138	119.652450	770.000
Manes.01G018700.1.v8.1	1247	1048.138	50.459934	222.000
Manes.01G018700.2.v8.1	1118	919.138	0.000000	0.000
Manes.01G018900.1.v8.1	1929	1730.138	0.275398	2.000
Manes.01G018900.2.v8.1	2030	1831.138	0.000000	0.000
Manes.01G018900.3.v8.1	1943	1744.138	0.000000	0.000
Manes.01G019000.2.v8.1	1770	1571.138	1.213075	8.000
Manes.01G019100.1.v8.1	1420	1221.138	0.000000	0.000
Manes.01G019200.1.v8.1	1664	1465.138	0.000000	0.000
Manes.01G019300.1.v8.1	1600	1401.138	0.000000	0.000
Manes.01G019400.1.v8.1	1450	1251.138	0.000000	0.000
Manes.01G019500.1.v8.1	864	665.164	0.000000	0.000
Manes.01G019600.13.v8.1	3196	2997.138	0.455285	5.728
Manes.01G019600.9.v8.1	3899	3700.138	1.505487	23.382
Manes.01G019600.10.v8.1	2718	2519.138	0.000000	0.000
Manes.01G019600.12.v8.1	3066	2867.138	12.439930	149.711
Manes.01G019600.4.v8.1	2886	2687.138	36.947193	416.734
Manes.01G019600.1.v8.1	2722	2523.138	13.467610	142.633
Manes.01G019600.11.v8.1	3189	2990.138	28.508574	357.812
Manes.01G019700.1.v8.1	3935	3736.138	0.000000	0.000
Manes.01G019801.1.v8.1	400	205.745	1.157932	1.000
Manes.01G019900.1.v8.1	1707	1508.138	0.315937	2.000
Manes.01G020000.1.v8.1	2064	1865.138	45.089543	353.000
Manes.05G133326.1.v8.1_38	404	209.537	0.000000	0.000
Manes.05G133326.1.v8.1_37	396	201.974	0.000000	0.000
Manes.05G133326.1.v8.1_36	388	194.438	0.000000	0.000
Manes.05G133326.1.v8.1_41	417	221.885	0.000000	0.000
Manes.01G020100.1.v8.1	2835	2636.138	4.509485	49.898
Manes.01G020100.4.v8.1	2840	2641.138	4.248743	47.102
Manes.01G020100.2.v8.1	2915	2716.138	0.000000	0.000
Manes.01G020100.6.v8.1	2920	2721.138	0.000000	0.000
Manes.01G020200.1.v8.1	192	37.318	57.456258	9.000
Manes.01G020300.2.v8.1	1272	1073.138	0.444004	2.000
Manes.01G020350.1.v8.1	144	15.810	15.069135	1.000
Manes.01G020400.2.v8.1	3917	3718.138	13.401537	209.155
Manes.01G020400.3.v8.1	3711	3512.138	0.000000	0.000
Manes.01G020500.3.v8.1	3573	3374.138	6.848780	96.998
Manes.01G020500.4.v8.1	3375	3176.138	2.190285	29.200
Manes.01G020500.5.v8.1	1068	869.138	23.476481	85.646
Manes.01G020600.1.v8.1	3372	3173.138	7.733259	103.001
Manes.01G020700.4.v8.1	2386	2187.138	0.000000	0.000
Manes.01G020700.5.v8.1	2225	2026.138	0.940661	8.000
Manes.01G020700.6.v8.1	2378	2179.138	0.000000	0.000
Manes.01G020800.1.v8.1	3011	2812.138	12.961846	153.000
Manes.01G020800.2.v8.1	3062	2863.138	0.000000	0.000
Manes.01G021100.1.v8.1	744	545.221	0.000000	0.000
Manes.01G021200.1.v8.1	2950	2751.138	12.352420	142.644
Manes.01G021200.2.v8.1	3102	2903.138	1.178119	14.356
Manes.01G021300.1.v8.1	762	563.201	3.807069	9.000
Manes.01G021400.1.v8.1	747	548.220	57.362946	132.000
Manes.01G021500.1.v8.1	1186	987.138	25.696414	106.473
Manes.01G021500.2.v8.1	1358	1159.138	1.136033	5.527
Manes.01G021600.1.v8.1	1167	968.138	10.581406	43.000
Manes.01G021700.1.v8.1	1805	1606.138	8.158155	55.000
Manes.01G021800.1.v8.1	3170	2971.138	6.334558	79.000
Manes.01G021800.2.v8.1	2976	2777.138	0.000000	0.000
Manes.01G021900.1.v8.1	3627	3428.138	0.625455	9.000
Manes.01G022000.1.v8.1	1595	1396.138	2.559617	15.000
Manes.01G022100.1.v8.1	1439	1240.138	43.992395	229.000
Manes.01G022150.1.v8.1	840	641.168	0.000000	0.000
Manes.01G022300.6.v8.1	4807	4608.138	13.229452	255.891
Manes.01G022300.3.v8.1	4918	4719.138	1.756301	34.790
Manes.01G022300.4.v8.1	4356	4157.138	31.929584	557.155
Manes.01G022300.5.v8.1	4761	4562.138	2.515201	48.165
Manes.01G022400.1.v8.1	1483	1284.138	0.742097	4.000
Manes.01G022500.1.v8.1	1061	862.138	0.000000	0.000
Manes.01G022600.4.v8.1	2395	2196.138	22.995501	211.978
Manes.01G022600.5.v8.1	2263	2064.138	0.000000	0.000
Manes.01G022750.1.v8.1	2627	2428.138	16.974024	173.000
Manes.01G022900.1.v8.1	1384	1185.138	47.642174	237.000
Manes.01G023000.1.v8.1	1238	1039.138	0.000000	0.000
Manes.01G023100.1.v8.1	1032	833.138	0.000000	0.000
Manes.01G023200.1.v8.1	2457	2258.138	3.796161	35.982
Manes.01G023300.1.v8.1	1892	1693.138	5.771600	41.018
Manes.01G023400.1.v8.1	1879	1680.138	0.708985	5.000
Manes.01G023500.1.v8.1	1381	1182.138	0.000000	0.000
Manes.01G023600.1.v8.1	1475	1276.138	1.306810	7.000
Manes.01G023700.1.v8.1	763	564.201	27.869033	66.000
Manes.01G023900.1.v8.1	2015	1816.138	23.749771	181.049
Manes.01G023900.2.v8.1	2347	2148.138	9.269729	83.583
Manes.01G024000.1.v8.1	1715	1516.138	5.814001	37.000
Manes.01G024100.1.v8.1	2114	1915.138	1.990362	16.000
Manes.01G024200.1.v8.1	1245	1046.138	0.227732	1.000
Manes.01G024300.1.v8.1	3456	3257.138	33.207161	454.000
Manes.01G024400.1.v8.1	1502	1303.138	18.690513	102.235
Manes.01G024400.2.v8.1	1496	1297.138	4.733808	25.774
Manes.01G024500.1.v8.1	1126	927.138	0.000000	0.000
Manes.01G024600.1.v8.1	3878	3679.138	1.877863	29.000
Manes.01G024600.3.v8.1	3926	3727.138	0.000000	0.000
Manes.01G024600.2.v8.1	3178	2979.138	0.000000	0.000
Manes.01G024700.1.v8.1	2268	2069.138	6.102370	53.000
Manes.01G024800.1.v8.1	333	144.133	0.000000	0.000
Manes.01G024932.1.v8.1	231	61.830	0.000000	0.000
Manes.01G025000.6.v8.1	3651	3452.138	3.193573	46.276
Manes.01G025000.3.v8.1	2768	2569.138	16.944195	182.724
Manes.01G025000.8.v8.1	2779	2580.138	0.000000	0.000
Manes.01G025000.7.v8.1	3148	2949.138	0.000000	0.000
Manes.01G025100.1.v8.1	2604	2405.138	0.000000	0.000
Manes.01G025100.2.v8.1	2601	2402.138	2.181910	22.000
Manes.01G025200.1.v8.1	1753	1554.138	3.832327	25.000
Manes.01G025300.1.v8.1	1863	1664.138	2.433726	17.000
Manes.01G025400.2.v8.1	1540	1341.138	0.000000	0.000
Manes.01G025400.1.v8.1	1675	1476.138	22.110865	137.000
Manes.01G025500.1.v8.1	1413	1214.138	0.784881	4.000
Manes.01G025500.2.v8.1	1416	1217.138	0.000000	0.000
Manes.01G025600.2.v8.1	1201	1002.138	0.000000	0.000
Manes.01G025600.3.v8.1	850	651.166	0.000000	0.000
Manes.01G025700.1.v8.1	1705	1506.138	0.158178	1.000
Manes.01G025900.1.v8.1	2951	2752.138	4.331601	50.039
Manes.01G026000.5.v8.1	4566	4367.138	1.036499	19.000
Manes.01G026000.6.v8.1	3715	3516.138	0.000000	0.000
Manes.01G026100.2.v8.1	1158	949.138	0.000000	0.000
Manes.06G158050.1.v8.1	1555	1356.138	0.000000	0.000
Manes.01G026200.2.v8.1	4505	4306.138	0.000000	0.000
Manes.01G026200.3.v8.1	4328	4129.138	0.000000	0.000
Manes.01G026200.5.v8.1	4511	4312.138	0.000000	0.000
Manes.01G026200.6.v8.1	5015	4816.138	0.000000	0.000
Manes.01G026200.8.v8.1	5041	4842.138	0.000000	0.000
Manes.01G026200.4.v8.1	4354	4155.138	0.000000	0.000
Manes.01G026200.7.v8.1	3733	3534.138	0.000000	0.000
Manes.01G026200.9.v8.1	3727	3528.138	0.135051	2.000
Manes.01G026300.1.v8.1	1396	1197.138	35.423212	178.000
Manes.01G026400.1.v8.1	1336	1137.138	0.000000	0.000
Manes.01G026500.2.v8.1	998	799.138	9.837944	33.000
Manes.01G026600.1.v8.1	1172	973.138	9.792594	40.000
Manes.01G026700.1.v8.1	2738	2539.138	4.111811	43.824
Manes.01G026800.2.v8.1	2697	2498.138	5.939420	62.280
Manes.01G026800.1.v8.1	2193	1994.138	32.888625	275.289
Manes.01G026850.1.v8.1	1337	1138.138	1.465262	7.000
Manes.01G026900.1.v8.1	1224	1025.138	37.880652	163.000
Manes.01G027000.1.v8.1	3206	3007.138	2.937035	37.072
Manes.01G027000.2.v8.1	3299	3100.138	0.378676	4.928
Manes.01G027100.1.v8.1	2064	1865.138	24.013694	188.000
Manes.01G027100.3.v8.1	2088	1889.138	0.000000	0.000
Manes.01G027200.1.v8.1	1852	1653.138	1.441129	10.000
Manes.01G027300.2.v8.1	2028	1829.138	0.000000	0.000
Manes.01G027350.1.v8.1	473	276.018	0.863125	1.000
Manes.01G027400.5.v8.1	2049	1850.138	0.000000	0.000
Manes.01G027400.11.v8.1	2162	1963.138	9.519976	78.447
Manes.01G027400.12.v8.1	2020	1821.138	10.764840	82.288
Manes.01G027400.8.v8.1	2080	1881.138	7.269988	57.404
Manes.01G027400.7.v8.1	2178	1979.138	0.000000	0.000
Manes.01G027400.14.v8.1	1904	1705.138	0.000000	0.000
Manes.01G027400.13.v8.1	2132	1933.138	0.000000	0.000
Manes.01G027400.15.v8.1	1825	1626.138	0.000000	0.000
Manes.01G027400.6.v8.1	1966	1767.138	0.655335	4.861
Manes.01G027500.1.v8.1	2010	1811.138	2.893898	22.000
Manes.01G027600.1.v8.1	2880	2681.138	3.998577	45.000
Manes.01G027700.2.v8.1	3193	2994.138	6.524603	82.000
Manes.01G027700.3.v8.1	2045	1846.138	0.000000	0.000
Manes.01G027700.6.v8.1	2071	1872.138	0.000000	0.000
Manes.01G027800.1.v8.1	1979	1780.138	11.997144	89.644
Manes.01G027800.2.v8.1	1948	1749.138	9.174169	67.356
Manes.01G027900.2.v8.1	1823	1624.138	10.121346	69.000
Manes.01G028000.1.v8.1	2069	1870.138	29.491110	231.501
Manes.01G028100.1.v8.1	1742	1543.138	6.109795	39.575
Manes.01G028200.1.v8.1	2029	1830.138	3.532633	27.138
Manes.01G028200.18.v8.1	2980	2781.138	1.368266	15.973
Manes.01G028200.19.v8.1	2155	1956.138	0.000000	0.000
Manes.01G028200.2.v8.1	2008	1809.138	16.262518	123.494
Manes.01G028200.20.v8.1	1997	1798.138	2.553595	19.274
Manes.01G028200.3.v8.1	2018	1819.138	0.000000	0.000
Manes.01G028200.9.v8.1	2166	1967.138	0.579458	4.785
Manes.01G028200.17.v8.1	2802	2603.138	8.435872	92.175
Manes.01G028300.1.v8.1	2619	2420.138	35.355899	359.162
Manes.01G028400.4.v8.1	2126	1927.138	12.774380	103.333
Manes.01G028400.3.v8.1	3061	2862.138	9.378143	112.667
Manes.01G028500.1.v8.1	1125	926.138	7.974403	31.000
Manes.01G028600.1.v8.1	1462	1263.138	0.000000	0.000
Manes.01G028600.3.v8.1	1365	1166.138	0.817188	4.000
Manes.01G028700.4.v8.1	3217	3018.138	10.577372	134.000
Manes.01G028800.1.v8.1	1895	1696.138	0.000000	0.000
Manes.01G028800.6.v8.1	1452	1253.138	20.682566	108.791
Manes.01G028800.10.v8.1	1629	1430.138	0.000000	0.000
Manes.01G028800.2.v8.1	1416	1217.138	16.187831	82.702
Manes.01G028800.3.v8.1	1545	1346.138	0.000000	0.000
Manes.01G028800.4.v8.1	1518	1319.138	13.772515	76.259
Manes.01G028800.5.v8.1	1515	1316.138	0.000000	0.000
Manes.01G028800.8.v8.1	1299	1100.138	0.000000	0.000
Manes.01G028800.9.v8.1	1632	1433.138	1.869875	11.248
Manes.01G028900.1.v8.1	3021	2822.138	22.967067	272.064
Manes.01G029001.1.v8.1	717	518.243	0.459704	1.000
Manes.01G029100.1.v8.1	2835	2636.138	24.491378	271.000
Manes.01G029200.1.v8.1	2843	2644.138	0.090101	1.000
Manes.01G029300.4.v8.1	3567	3368.138	2.080618	29.415
Manes.01G029300.3.v8.1	1742	1543.138	8.735907	56.585
Manes.01G029400.2.v8.1	2902	2703.138	29.348647	333.000
Manes.01G029500.1.v8.1	1167	968.138	10.581406	43.000
Manes.01G029600.1.v8.1	1578	1379.138	0.000000	0.000
Manes.01G029700.1.v8.1	1608	1409.138	1.014401	6.000
Manes.01G029800.1.v8.1	1761	1562.138	9.150482	60.000
Manes.01G029900.1.v8.1	2131	1932.138	0.897173	7.276
Manes.01G029900.2.v8.1	2137	1938.138	0.000000	0.000
Manes.01G029900.3.v8.1	2123	1924.138	0.000000	0.000
Manes.01G029900.4.v8.1	2117	1918.138	0.326502	2.629
Manes.01G029900.5.v8.1	2131	1932.138	0.000000	0.000
Manes.01G029900.6.v8.1	2125	1926.138	0.000000	0.000
Manes.01G029900.7.v8.1	1674	1475.138	0.000000	0.000
Manes.01G029900.8.v8.1	1668	1469.138	3.745146	23.095
Manes.01G029950.1.v8.1	759	560.204	0.000000	0.000
Manes.12G086500.1.v8.1	1055	856.138	0.000000	0.000
Manes.01G030000.1.v8.1	418	222.839	0.000000	0.000
Manes.01G030100.1.v8.1	953	754.146	719.578317	2277.832
Manes.01G030200.10.v8.1	3447	3248.138	0.653653	8.912
Manes.01G030200.11.v8.1	2761	2562.138	0.000000	0.000
Manes.01G030200.12.v8.1	3347	3148.138	14.629546	193.318
Manes.01G030200.13.v8.1	3233	3034.138	0.000000	0.000
Manes.01G030200.14.v8.1	3249	3050.138	0.000000	0.000
Manes.01G030200.15.v8.1	2936	2737.138	0.000000	0.000
Manes.01G030200.16.v8.1	2683	2484.138	0.000000	0.000
Manes.01G030200.17.v8.1	3269	3070.138	0.000000	0.000
Manes.01G030200.18.v8.1	2810	2611.138	0.000000	0.000
Manes.01G030200.19.v8.1	3282	3083.138	0.000000	0.000
Manes.01G030200.20.v8.1	2985	2786.138	0.000000	0.000
Manes.01G030200.21.v8.1	3298	3099.138	0.000000	0.000
Manes.01G030200.22.v8.1	3396	3197.138	5.273511	70.770
Manes.01G030200.23.v8.1	3496	3297.138	0.000000	0.000
Manes.01G030200.24.v8.1	3318	3119.138	0.000000	0.000
Manes.01G030200.25.v8.1	2732	2533.138	0.000000	0.000
Manes.01G030400.10.v8.1	2136	1937.138	17.140573	139.371
Manes.01G030400.11.v8.1	2128	1929.138	7.032705	56.947
Manes.01G030400.12.v8.1	2066	1867.138	0.000000	0.000
Manes.01G030400.5.v8.1	2074	1875.138	12.918720	101.681
Manes.01G030400.7.v8.1	2028	1829.138	0.000000	0.000
Manes.01G030400.8.v8.1	2090	1891.138	0.000000	0.000
Manes.01G030500.1.v8.1	2907	2708.138	0.703771	8.000
Manes.01G030600.1.v8.1	2133	1934.138	1.601283	13.000
Manes.01G030700.1.v8.1	4144	3945.138	7.065383	117.000
Manes.01G030800.1.v8.1	1244	1045.138	0.000000	0.000
Manes.01G030900.3.v8.1	2160	1961.138	2.429595	20.000
Manes.01G031200.4.v8.1	1451	1252.138	0.591075	3.107
Manes.01G031200.1.v8.1	1492	1293.138	8.959237	48.630
Manes.01G031200.3.v8.1	1509	1310.138	1.866335	10.263
Manes.01G031300.1.v8.1	1769	1570.138	0.000000	0.000
Manes.01G031300.3.v8.1	1679	1480.138	0.340414	2.115
Manes.01G031400.1.v8.1	1628	1429.138	15.984127	95.885
Manes.01G031600.1.v8.1	3306	3107.138	4.140428	54.000
Manes.01G031700.6.v8.1	2629	2430.138	0.000000	0.000
Manes.01G031700.7.v8.1	2620	2421.138	0.393598	4.000
Manes.01G031700.5.v8.1	2682	2483.138	0.000000	0.000
Manes.01G031700.9.v8.1	2673	2474.138	0.000000	0.000
Manes.01G031800.5.v8.1	3067	2868.138	1.558406	18.762
Manes.01G031800.3.v8.1	3149	2950.138	20.809674	257.689
Manes.01G031800.6.v8.1	2971	2772.138	0.000000	0.000
Manes.01G031800.9.v8.1	3067	2868.138	1.948683	23.460
Manes.01G031800.8.v8.1	2791	2592.138	8.222425	89.464
Manes.01G031900.2.v8.1	1994	1795.138	15.129310	114.000
Manes.01G032000.2.v8.1	2984	2785.138	0.000000	0.000
Manes.01G032000.3.v8.1	2244	2045.138	3.727687	32.000
Manes.01G032100.1.v8.1	1122	923.138	7.226094	28.000
Manes.01G032100.6.v8.1	456	259.448	0.000000	0.000
Manes.01G032300.1.v8.1	3712	3513.138	0.000000	0.000
Manes.01G032300.2.v8.1	3706	3507.138	4.211637	62.000
Manes.01G032400.18.v8.1	4796	4597.138	0.189689	3.660
Manes.01G032400.25.v8.1	2986	2787.138	1.726806	20.202
Manes.01G032400.28.v8.1	2716	2517.138	0.000000	0.000
Manes.01G032400.31.v8.1	2933	2734.138	0.000000	0.000
Manes.01G032400.33.v8.1	2922	2723.138	0.000000	0.000
Manes.01G032400.36.v8.1	2663	2464.138	0.000000	0.000
Manes.01G032400.10.v8.1	5255	5056.138	0.000000	0.000
Manes.01G032400.13.v8.1	5097	4898.138	0.000000	0.000
Manes.01G032400.15.v8.1	5896	5697.138	0.811287	19.401
Manes.01G032400.26.v8.1	4556	4357.138	0.000000	0.000
Manes.01G032400.29.v8.1	4286	4087.138	0.000000	0.000
Manes.01G032400.34.v8.1	4492	4293.138	0.000000	0.000
Manes.01G032400.16.v8.1	4502	4303.138	0.000000	0.000
Manes.01G032400.27.v8.1	3285	3086.138	0.000000	0.000
Manes.01G032400.30.v8.1	3015	2816.138	0.000000	0.000
Manes.01G032400.32.v8.1	3232	3033.138	0.000000	0.000
Manes.01G032400.35.v8.1	3221	3022.138	0.000000	0.000
Manes.01G032400.37.v8.1	2962	2763.138	0.000000	0.000
Manes.01G032400.2.v8.1	2785	2586.138	1.542087	16.740
Manes.01G032400.4.v8.1	2991	2792.138	1.450298	16.997
Manes.01G032400.3.v8.1	2999	2800.138	0.000000	0.000
Manes.01G032500.1.v8.1	2020	1821.138	27.733527	212.000
Manes.01G032600.1.v8.1	5166	4967.138	2.900129	60.466
Manes.01G032701.1.v8.1	1161	962.138	0.000000	0.000
Manes.01G049585.1.v8.1	598	399.533	0.000000	0.000
Manes.01G032800.1.v8.1	5207	5008.138	9.491888	199.534
Manes.01G032800.2.v8.1	5041	4842.138	0.000000	0.000
Manes.01G032900.1.v8.1	1647	1448.138	0.000000	0.000
Manes.01G032900.2.v8.1	1641	1442.138	0.000000	0.000
Manes.01G032900.4.v8.1	1560	1361.138	8.621798	49.259
Manes.01G032900.5.v8.1	1554	1355.138	3.997912	22.741
Manes.01G033000.1.v8.1	1988	1789.138	0.133158	1.000
Manes.01G033100.2.v8.1	1952	1753.138	0.257768	1.897
Manes.01G033100.1.v8.1	1874	1675.138	23.054355	162.103
Manes.01G033200.8.v8.1	2472	2273.138	0.000000	0.000
Manes.01G033200.9.v8.1	2434	2235.138	0.000000	0.000
Manes.01G033200.1.v8.1	2577	2378.138	1.473549	14.709
Manes.01G033200.10.v8.1	2472	2273.138	6.112481	58.322
Manes.01G033200.11.v8.1	2234	2035.138	0.000000	0.000
Manes.01G033200.12.v8.1	2272	2073.138	0.000000	0.000
Manes.01G033300.1.v8.1	3459	3260.138	13.863565	189.714
Manes.01G033300.2.v8.1	3527	3328.138	1.020431	14.255
Manes.01G033400.1.v8.1	1188	989.138	3.371967	14.000
Manes.01G033500.1.v8.1	2846	2647.138	0.359994	4.000
Manes.01G033500.12.v8.1	2728	2529.138	0.000000	0.000
Manes.01G033500.13.v8.1	3138	2939.138	0.000000	0.000
Manes.01G033500.14.v8.1	3356	3157.138	0.000000	0.000
Manes.01G033500.5.v8.1	3133	2934.138	0.000000	0.000
Manes.01G033500.8.v8.1	3390	3191.138	0.000000	0.000
Manes.01G033600.1.v8.1	1134	935.138	11.973865	47.000
Manes.01G033700.1.v8.1	2906	2707.138	2.904127	33.000
Manes.01G033700.2.v8.1	2768	2569.138	0.000000	0.000
Manes.01G033800.1.v8.1	570	371.696	39.738917	62.000
Manes.12G093950.1.v8.1	775	576.195	0.413468	1.000
Manes.10G106150.1.v8.1_14	1209	1010.138	0.000000	0.000
Manes.01G033900.3.v8.1	1395	1196.138	0.000000	0.000
Manes.05G133326.1.v8.1	237	66.085	0.000000	0.000
Manes.01G034000.1.v8.1	3487	3288.138	4.781960	66.000
Manes.01G034100.1.v8.1	2137	1938.138	0.245843	2.000
Manes.01G034200.1.v8.1	4992	4793.138	14.861522	299.000
Manes.01G034200.2.v8.1	4899	4700.138	0.000000	0.000
Manes.01G034250.1.v8.1	1104	905.138	0.000000	0.000
Manes.01G034300.3.v8.1	3933	3734.138	3.673990	57.586
Manes.01G034300.2.v8.1	2314	2115.138	16.491351	146.414
Manes.01G034400.1.v8.1	2489	2290.138	3.219193	30.945
Manes.01G034400.2.v8.1	3964	3765.138	1.427084	22.554
Manes.01G034400.3.v8.1	2004	1805.138	2.705660	20.501
Manes.01G034400.4.v8.1	1917	1718.138	0.000000	0.000
Manes.01G034500.1.v8.1	1523	1324.138	7.016871	39.000
Manes.01G034500.2.v8.1	1233	1034.138	0.000000	0.000
Manes.01G034600.1.v8.1	2294	2095.138	2.033421	17.882
Manes.01G034600.2.v8.1	2462	2263.138	2.538830	24.118
Manes.01G034600.3.v8.1	2207	2008.138	0.000000	0.000
Manes.01G034600.4.v8.1	2375	2176.138	0.000000	0.000
Manes.01G034700.7.v8.1	1605	1406.138	11.622854	68.601
Manes.01G034700.8.v8.1	1695	1496.138	0.000000	0.000
Manes.01G034700.9.v8.1	1782	1583.138	0.812513	5.399
Manes.01G034800.1.v8.1	2246	2047.138	1.280141	11.000
Manes.01G034900.1.v8.1	872	673.163	0.000000	0.000
Manes.01G035000.1.v8.1	2390	2191.138	0.000000	0.000
Manes.01G035000.2.v8.1	2591	2392.138	0.099592	1.000
Manes.01G035100.4.v8.1	3920	3721.138	0.636496	9.942
Manes.01G035100.7.v8.1	5225	5026.138	0.000000	0.000
Manes.01G035100.9.v8.1	5210	5011.138	0.000000	0.000
Manes.01G035100.10.v8.1	2831	2632.138	11.300254	124.849
Manes.01G035100.2.v8.1	1065	866.138	9.661364	35.125
Manes.01G035100.8.v8.1	1080	881.138	0.000000	0.000
Manes.01G035100.5.v8.1	987	788.142	21.783755	72.065
Manes.01G035100.6.v8.1	972	773.143	36.983160	120.020
Manes.01G036200.10.v8.1	2166	1967.138	9.195535	75.928
Manes.01G036200.11.v8.1	2169	1970.138	0.000000	0.000
Manes.01G036200.9.v8.1	2529	2330.138	0.000000	0.000
Manes.01G036200.12.v8.1	1998	1799.138	8.810183	66.533
Manes.01G036200.13.v8.1	2222	2023.138	0.000000	0.000
Manes.01G036200.14.v8.1	1826	1627.138	19.845093	135.539
Manes.01G036200.15.v8.1	1896	1697.138	0.000000	0.000
Manes.01G036300.7.v8.1	3163	2964.138	0.944951	11.757
Manes.01G036300.8.v8.1	3083	2884.138	1.291780	15.638
Manes.01G036300.5.v8.1	3667	3468.138	0.661150	9.625
Manes.01G036300.4.v8.1	2742	2543.138	13.862614	147.980
Manes.01G037766.1.v8.1	867	668.163	0.000000	0.000
Manes.01G039232.1.v8.1	199	41.303	0.000000	0.000
Manes.01G040700.4.v8.1	2607	2408.138	3.759363	38.000
Manes.01G040712.1.v8.1	1921	1722.138	15.632290	113.000
Manes.01G040500.1.v8.1	1809	1610.138	130.058245	879.000
Manes.01G040400.1.v8.1	4022	3823.138	18.474446	296.469
Manes.01G040300.1.v8.1	642	443.381	6.447866	12.000
Manes.01G040200.1.v8.1	5418	5219.138	6.688715	146.531
Manes.01G040100.1.v8.1	1575	1376.138	28.045627	162.000
Manes.01G040000.5.v8.1	1872	1673.138	0.852495	5.987
Manes.01G040000.3.v8.1	2480	2281.138	0.000000	0.000
Manes.01G040000.6.v8.1	1658	1459.138	2.124674	13.013
Manes.01G039700.1.v8.1	1610	1411.138	5.275096	31.246
Manes.01G039700.2.v8.1	1169	970.138	28.680593	116.791
Manes.01G039600.1.v8.1	252	77.044	24.737878	8.000
Manes.01G039500.1.v8.1	3891	3692.138	8.259316	128.000
Manes.01G039400.3.v8.1	741	542.224	0.000000	0.000
Manes.01G039300.1.v8.1	1741	1542.138	0.463458	3.000
Manes.01G039200.1.v8.1	1894	1695.138	13.683208	97.360
Manes.01G039200.2.v8.1	1966	1767.138	0.625537	4.640
Manes.01G039212.1.v8.1	363	171.245	0.000000	0.000
Manes.01G036500.2.v8.1	1842	1643.138	3.769740	26.000
Manes.01G036500.9.v8.1	2322	2123.138	0.000000	0.000
Manes.01G036500.7.v8.1	1892	1693.138	0.000000	0.000
Manes.01G036600.1.v8.1	1225	1026.138	12.392958	53.379
Manes.01G036600.3.v8.1	1662	1463.138	13.290152	81.621
Manes.01G036600.2.v8.1	959	760.146	0.000000	0.000
Manes.01G036700.1.v8.1	2764	2565.138	2.879142	31.000
Manes.01G036800.1.v8.1	644	445.376	0.000000	0.000
Manes.01G036800.11.v8.1	777	578.195	0.000000	0.000
Manes.01G036800.10.v8.1	1098	899.138	1.629420	6.150
Manes.01G036800.8.v8.1	763	564.201	0.000000	0.000
Manes.01G036800.9.v8.1	899	700.158	0.409912	1.205
Manes.01G036800.7.v8.1	1180	981.138	4.835288	19.913
Manes.01G036900.3.v8.1	696	497.264	49.219049	102.733
Manes.01G037000.1.v8.1	4337	4138.138	3.396715	59.000
Manes.01G037100.3.v8.1	3632	3433.138	4.094235	59.000
Manes.01G037200.2.v8.1	7752	7553.138	10.534916	334.000
Manes.01G037200.1.v8.1	7888	7689.138	0.000000	0.000
Manes.01G037300.1.v8.1	1324	1125.138	12.492759	59.000
Manes.01G037400.3.v8.1	2244	2045.138	74.786722	642.000
Manes.01G037500.1.v8.1	1438	1239.138	349.726546	1819.014
Manes.01G038033.3.v8.1	1075	876.138	0.000000	0.000
Manes.01G038033.1.v8.1	938	739.149	0.000000	0.000
Manes.01G038033.7.v8.1	818	619.178	1.154298	3.000
Manes.01G037600.5.v8.1	1708	1509.138	33.298985	210.935
Manes.01G037600.2.v8.1	1629	1430.138	6.674268	40.065
Manes.01G037700.1.v8.1	3411	3212.138	7.431061	100.192
Manes.01G037700.2.v8.1	3414	3215.138	0.786426	10.613
Manes.01G037700.3.v8.1	2446	2247.138	7.547983	71.195
Manes.01G037900.1.v8.1	1455	1256.138	2.844894	15.000
Manes.01G038000.1.v8.1	2452	2253.138	8.776117	83.000
Manes.01G038100.1.v8.1	3098	2899.138	9.696727	118.000
Manes.01G038200.1.v8.1	1318	1119.138	23.629335	111.000
Manes.01G038300.1.v8.1	2387	2188.138	18.291388	168.000
Manes.01G038400.1.v8.1	1957	1758.138	2.867491	21.161
Manes.01G038400.2.v8.1	1858	1659.138	0.407610	2.839
Manes.01G038700.4.v8.1	1758	1559.138	44.959210	294.233
Manes.01G038700.2.v8.1	1219	1020.138	28.436981	121.767
Manes.01G038900.1.v8.1	720	521.241	2.285303	5.000
Manes.01G039000.1.v8.1	990	791.141	0.000000	0.000
Manes.01G039036.1.v8.1	2746	2547.138	0.232220	2.483
Manes.01G039204.1.v8.1	763	564.201	0.422258	1.000
Manes.01G039120.1.v8.1	2370	2171.138	1.003032	9.141
Manes.01G039060.1.v8.1	3003	2804.138	0.314807	3.705
Manes.01G039252.1.v8.1	2007	1808.138	0.645215	4.897
Manes.01G039240.1.v8.1	2783	2584.138	0.368578	3.998
Manes.01G039048.1.v8.1	385	191.631	0.000000	0.000
Manes.01G039024.1.v8.1	1655	1456.138	0.000000	0.000
Manes.01G036422.1.v8.1	2760	2561.138	1.828079	19.652
Manes.01G039216.1.v8.1	2300	2101.138	0.252217	2.224
Manes.01G039132.1.v8.1	2665	2466.138	0.109159	1.130
Manes.01G039180.1.v8.1	2887	2688.138	1.487834	16.788
Manes.01G039156.1.v8.1	3328	3129.138	0.548624	7.206
Manes.01G039156.2.v8.1	3314	3115.138	0.000000	0.000
Manes.01G041100.1.v8.1	3067	2868.138	0.728934	8.776
Manes.01G041151.1.v8.1	99	8.824	0.000000	0.000
Manes.01G041200.1.v8.1	733	534.228	4.013542	9.000
Manes.01G041300.1.v8.1	4141	3942.138	0.466167	7.714
Manes.01G041300.2.v8.1	4135	3936.138	2.267292	37.460
Manes.01G041300.3.v8.1	2873	2674.138	8.089448	90.801
Manes.01G041300.4.v8.1	2867	2668.138	29.825204	334.026
Manes.01G041400.1.v8.1	1016	817.138	2.623973	9.000
Manes.01G041500.1.v8.1	219	53.736	35.468274	8.000
Manes.01G041700.1.v8.1	4216	4017.138	0.118611	2.000
Manes.01G041800.1.v8.1	2055	1856.138	0.128352	1.000
Manes.01G041900.7.v8.1	2459	2260.138	0.000000	0.000
Manes.01G041900.2.v8.1	1979	1780.138	0.000000	0.000
Manes.01G041900.6.v8.1	2288	2089.138	1.824589	16.000
Manes.01G041900.8.v8.1	1988	1789.138	0.000000	0.000
Manes.01G042100.3.v8.1	1257	1058.138	0.000000	0.000
Manes.01G042100.7.v8.1	1348	1149.138	4.561027	22.000
Manes.01G042100.8.v8.1	1345	1146.138	0.000000	0.000
Manes.01G042100.9.v8.1	1248	1049.138	0.000000	0.000
Manes.01G042100.2.v8.1	1241	1042.138	0.000000	0.000
Manes.01G042100.4.v8.1	1146	947.138	0.000000	0.000
Manes.01G042100.10.v8.1	318	130.955	0.000000	0.000
Manes.01G042200.1.v8.1	1088	889.138	0.535887	2.000
Manes.01G042300.1.v8.1	459	262.367	3.632148	4.000
Manes.01G042400.3.v8.1	2975	2776.138	19.192712	223.648
Manes.01G042400.4.v8.1	2967	2768.138	1.923819	22.353
Manes.01G042600.3.v8.1	2524	2325.138	31.358683	306.051
Manes.01G042600.4.v8.1	2515	2316.138	6.680483	64.947
Manes.01G042700.10.v8.1	6230	6031.138	0.000000	0.000
Manes.01G042700.12.v8.1	6396	6197.138	0.000000	0.000
Manes.01G042700.9.v8.1	6290	6091.138	1.649008	42.161
Manes.01G042700.11.v8.1	6132	5933.138	0.000000	0.000
Manes.01G042700.7.v8.1	6146	5947.138	0.995042	24.839
Manes.01G042800.1.v8.1	1912	1713.138	29.899107	215.000
Manes.01G042900.1.v8.1	228	59.788	95.632791	24.000
Manes.01G043000.1.v8.1	2551	2352.138	7.328533	72.355
Manes.01G043000.2.v8.1	1409	1210.138	21.403976	108.722
Manes.01G043100.1.v8.1	1663	1464.138	27.987142	172.000
Manes.01G043200.4.v8.1	3701	3502.138	108.863893	1600.313
Manes.01G043200.6.v8.1	3909	3710.138	0.000000	0.000
Manes.01G043200.7.v8.1	3906	3707.138	4.348149	67.660
Manes.01G043200.8.v8.1	3704	3505.138	17.579074	258.636
Manes.01G043300.4.v8.1	1497	1298.138	15.232436	83.000
Manes.01G043300.2.v8.1	1962	1763.138	0.000000	0.000
Manes.01G043300.5.v8.1	1143	944.138	0.000000	0.000
Manes.01G043300.6.v8.1	1057	858.138	0.000000	0.000
Manes.01G043400.4.v8.1	882	683.161	49.868319	143.000
Manes.01G043450.1.v8.1	776	577.195	0.000000	0.000
Manes.01G043500.1.v8.1	2364	2165.138	4.604191	41.843
Manes.01G043600.1.v8.1	1871	1672.138	17.842572	125.233
Manes.01G043650.1.v8.1	795	596.189	2.060595	5.157
Manes.01G043700.1.v8.1	1428	1229.138	15.140505	78.114
Manes.01G043800.1.v8.1	1408	1209.138	0.197032	1.000
Manes.01G043900.1.v8.1	1084	885.138	112.226423	416.960
Manes.01G043951.1.v8.1	345	154.856	0.000000	0.000
Manes.01G044000.1.v8.1	1303	1104.138	0.000000	0.000
Manes.01G044100.5.v8.1	3794	3595.138	19.257027	290.598
Manes.01G044100.7.v8.1	3770	3571.138	8.832826	132.402
Manes.01G044100.10.v8.1	3749	3550.138	0.000000	0.000
Manes.01G044100.6.v8.1	3759	3560.138	0.000000	0.000
Manes.01G044100.8.v8.1	3735	3536.138	0.000000	0.000
Manes.01G044100.9.v8.1	3773	3574.138	0.000000	0.000
Manes.01G044200.1.v8.1	923	724.149	0.000000	0.000
Manes.01G044300.1.v8.1	384	190.701	0.000000	0.000
Manes.01G044400.1.v8.1	1846	1647.138	1.591017	11.000
Manes.01G044600.3.v8.1	1979	1780.138	5.055366	37.774
Manes.01G044600.4.v8.1	2158	1959.138	33.103697	272.226
Manes.01G044700.1.v8.1	2791	2592.138	7.991528	86.951
Manes.01G044700.2.v8.1	2133	1934.138	7.273364	59.049
Manes.01G044850.1.v8.1	915	716.152	0.000000	0.000
Manes.01G044900.1.v8.1	1038	839.138	0.000000	0.000
Manes.01G045000.1.v8.1	2088	1889.138	24.339168	193.000
Manes.01G050300.3.v8.1	1492	1293.138	250.003608	1356.997
Manes.01G050400.1.v8.1	2084	1885.138	6.571618	52.000
Manes.01G050450.1.v8.1	1085	886.138	0.000000	0.000
Manes.01G050500.6.v8.1	3483	3284.138	0.000000	0.000
Manes.01G050500.7.v8.1	3463	3264.138	0.000000	0.000
Manes.01G050500.8.v8.1	3320	3121.138	0.000000	0.000
Manes.01G050500.3.v8.1	3275	3076.138	5.690034	73.470
Manes.01G050500.2.v8.1	3466	3267.138	3.320049	45.530
Manes.01G050600.10.v8.1	3009	2810.138	2.882460	34.000
Manes.01G050600.6.v8.1	3017	2818.138	0.000000	0.000
Manes.01G050600.18.v8.1	3120	2921.138	0.000000	0.000
Manes.01G050700.1.v8.1	681	482.288	8.397582	17.000
Manes.01G050800.1.v8.1	2470	2271.138	4.510628	43.000
Manes.01G050900.2.v8.1	1396	1197.138	0.000000	0.000
Manes.01G050900.3.v8.1	1381	1182.138	9.673535	48.000
Manes.01G051000.1.v8.1	3030	2831.138	33.907980	402.950
Manes.01G051301.1.v8.1	360	168.497	1.484964	1.050
Manes.01G051334.1.v8.1	168	25.269	0.000000	0.000
Manes.01G051367.1.v8.1	370	177.694	0.000000	0.000
Manes.01G051400.7.v8.1	3726	3527.138	7.159711	106.000
Manes.01G051500.1.v8.1	1507	1308.138	6.556334	36.000
Manes.01G051515.1.v8.1	1779	1580.138	0.000000	0.000
Manes.01G051530.1.v8.1	1204	1005.138	0.474042	2.000
Manes.01G051545.2.v8.1	4015	3816.138	0.000000	0.000
Manes.01G051545.3.v8.1	4247	4048.138	0.000000	0.000
Manes.01G051545.1.v8.1	4827	4628.138	4.415965	85.787
Manes.01G051545.4.v8.1	3478	3279.138	6.045680	83.213
Manes.10G106150.1.v8.1_24	1230	1031.138	0.000000	0.000
Manes.01G051560.1.v8.1	540	341.947	0.000000	0.000
Manes.01G051575.1.v8.1	180	30.950	0.000000	0.000
Manes.10G049950.1.v8.1	1167	968.138	0.246079	1.000
Manes.01G048100.5.v8.1	3051	2852.138	10.536006	126.135
Manes.01G048100.6.v8.1	3038	2839.138	4.068001	48.479
Manes.01G048100.7.v8.1	3143	2944.138	1.892397	23.386
Manes.01G048300.1.v8.1	408	213.328	5.583852	5.000
Manes.01G048400.1.v8.1	1077	878.138	135.357304	498.922
Manes.01G048766.1.v8.1	2517	2318.138	0.000000	0.000
Manes.01G048766.4.v8.1	2586	2387.138	0.000000	0.000
Manes.17G035396.1.v8.1_24	409	214.277	0.000000	0.000
Manes.17G035396.1.v8.1_33	409	214.277	0.000000	0.000
Manes.01G048600.1.v8.1	2227	2028.138	12.333998	105.000
Manes.01G046700.5.v8.1	3020	2821.138	0.000000	0.000
Manes.01G046700.9.v8.1	2910	2711.138	2.694807	30.667
Manes.01G046700.8.v8.1	2766	2567.138	0.000000	0.000
Manes.01G046700.10.v8.1	2743	2544.138	3.776896	40.333
Manes.16G047151.1.v8.1	553	354.827	0.685422	1.021
Manes.01G046200.1.v8.1	3121	2922.138	0.326115	4.000
Manes.01G046100.1.v8.1	860	661.164	4.323983	12.000
Manes.01G046000.1.v8.1	2295	2096.138	0.000000	0.000
Manes.01G045900.1.v8.1	3518	3319.138	0.000000	0.000
Manes.01G045900.2.v8.1	3182	2983.138	2.875022	36.000
Manes.01G045700.2.v8.1	632	433.408	9.003715	16.380
Manes.01G045700.3.v8.1	1144	945.138	4.341408	17.223
Manes.10G036329.1.v8.1_6	511	313.324	0.000000	0.000
Manes.01G045650.9.v8.1	2384	2185.138	0.436107	4.000
Manes.01G045650.1.v8.1	2526	2327.138	0.000000	0.000
Manes.01G045650.2.v8.1	2551	2352.138	0.000000	0.000
Manes.01G045650.7.v8.1	2464	2265.138	0.000000	0.000
Manes.01G045650.11.v8.1	2685	2486.138	0.000000	0.000
Manes.01G045650.13.v8.1	2682	2483.138	0.000000	0.000
Manes.01G045650.8.v8.1	2664	2465.138	0.000000	0.000
Manes.01G045650.10.v8.1	2715	2516.138	0.000000	0.000
Manes.01G045650.12.v8.1	2712	2513.138	0.000000	0.000
Manes.01G045650.14.v8.1	2694	2495.138	0.000000	0.000
Manes.01G045650.6.v8.1	2697	2498.138	0.000000	0.000
Manes.01G045600.1.v8.1	2726	2527.138	9.630695	102.158
Manes.01G045600.2.v8.1	2597	2398.138	0.580313	5.842
Manes.01G045560.1.v8.1	562	363.753	111.340759	170.000
Manes.01G048000.1.v8.1	3695	3496.138	0.396844	5.824
Manes.01G048000.2.v8.1	3718	3519.138	0.000000	0.000
Manes.01G047900.1.v8.1	4394	4195.138	0.000000	0.000
Manes.01G047900.3.v8.1	4123	3924.138	14.763491	243.176
Manes.01G047800.1.v8.1	1044	845.138	8.738689	31.000
Manes.01G047820.1.v8.1	3275	3076.138	48.559453	627.000
Manes.01G042501.1.v8.1	629	430.419	0.000000	0.000
Manes.01G048900.3.v8.1	2252	2053.138	0.528735	4.557
Manes.01G048900.2.v8.1	2235	2036.138	8.556016	73.125
Manes.01G048900.1.v8.1	1636	1437.138	65.201522	393.318
Manes.05G086326.1.v8.1	1137	938.138	1.269742	5.000
Manes.13G093532.1.v8.1	784	585.192	0.000000	0.000
Manes.01G049100.1.v8.1	2464	2265.138	14.409137	137.000
Manes.01G049200.1.v8.1	727	528.233	0.451010	1.000
Manes.16G048915.2.v8.1	1295	1096.138	24.100958	110.889
Manes.16G048915.3.v8.1	1315	1116.138	0.000000	0.000
Manes.01G049300.12.v8.1	1649	1450.138	0.691196	4.207
Manes.01G049300.5.v8.1	1630	1431.138	0.000000	0.000
Manes.01G049300.10.v8.1	1197	998.138	4.545526	19.044
Manes.01G049300.11.v8.1	2002	1803.138	1.634097	12.368
Manes.01G049300.4.v8.1	1358	1159.138	0.970267	4.721
Manes.01G049300.7.v8.1	1377	1178.138	0.000000	0.000
Manes.01G049300.8.v8.1	1205	1006.138	0.000000	0.000
Manes.01G049300.9.v8.1	1219	1020.138	3.657147	15.660
Manes.01G049315.1.v8.1	1365	1166.138	1.225783	6.000
Manes.01G049330.2.v8.1	2450	2251.138	0.000000	0.000
Manes.01G049330.1.v8.1	2617	2418.138	0.000000	0.000
Manes.01G049330.3.v8.1	2197	1998.138	0.119230	1.000
Manes.01G049345.1.v8.1	201	42.477	22.434400	4.000
Manes.01G049360.1.v8.1	3263	3064.138	51.470896	662.000
Manes.01G049375.1.v8.1	1923	1724.138	8.258140	59.764
Manes.01G049375.2.v8.1	2014	1815.138	4.223457	32.178
Manes.01G049375.3.v8.1	1902	1703.138	7.841397	56.057
Manes.S095224.1.v8.1	1468	1269.138	1.137203	6.058
Manes.S095224.3.v8.1	894	695.159	0.000000	0.000
Manes.S095224.2.v8.1	753	554.210	0.000000	0.000
Manes.01G049390.1.v8.1_6	1447	1248.138	0.000000	0.000
Manes.01G049405.1.v8.1	510	312.339	0.000000	0.000
Manes.01G049420.1.v8.1	1431	1232.138	0.000000	0.000
Manes.01G049390.1.v8.1	1363	1164.138	0.000000	0.000
Manes.01G049390.1.v8.1_5	1435	1236.138	0.000000	0.000
Manes.01G049495.1.v8.1	267	88.620	0.000000	0.000
Manes.01G049510.1.v8.1	207	46.111	0.000000	0.000
Manes.01G049450.1.v8.1	391	197.265	0.000000	0.000
Manes.01G049525.1.v8.1	1143	944.138	0.759983	3.012
Manes.01G049435.1.v8.1	1236	1037.138	0.000000	0.000
Manes.S095215.1.v8.1	2608	2409.138	0.000000	0.000
Manes.04G060202.1.v8.1	1834	1635.138	0.000000	0.000
Manes.01G049601.1.v8.1	1352	1153.138	40.700252	197.000
Manes.01G049616.1.v8.1	2450	2251.138	22.647681	214.000
Manes.01G049631.1.v8.1	1736	1537.138	43.241770	279.000
Manes.01G048966.2.v8.1	1145	946.138	0.000000	0.000
Manes.01G048981.1.v8.1	879	680.162	0.000000	0.000
Manes.01G046800.2.v8.1	1352	1153.138	1.446202	7.000
Manes.01G047000.1.v8.1	1206	1007.138	0.473100	2.000
Manes.01G047100.1.v8.1	730	531.230	792.789366	1767.780
Manes.01G047200.1.v8.1	1835	1636.138	9.755892	67.000
Manes.01G047400.1.v8.1	1736	1537.138	5.579583	36.000
Manes.01G045500.8.v8.1	2123	1924.138	2.417871	19.528
Manes.01G045500.6.v8.1	2469	2270.138	0.000000	0.000
Manes.01G045500.10.v8.1	2378	2179.138	1.228862	11.240
Manes.01G045500.11.v8.1	2481	2282.138	0.000000	0.000
Manes.01G045500.9.v8.1	2508	2309.138	0.000000	0.000
Manes.01G045500.12.v8.1	1722	1523.138	0.000000	0.000
Manes.01G045515.1.v8.1	1486	1287.138	14.437155	78.000
Manes.01G045300.1.v8.1	928	729.149	8.168373	25.000
Manes.01G045150.1.v8.1	384	190.701	0.000000	0.000
Manes.09G076819.1.v8.1	384	190.701	0.000000	0.000
Manes.01G045165.1.v8.1	2213	2014.138	17.269339	146.000
Manes.01G045180.1.v8.1	347	156.662	0.000000	0.000
Manes.01G045195.1.v8.1	2475	2276.138	15.266153	145.853
Manes.01G045195.2.v8.1	2472	2273.138	2.193377	20.928
Manes.01G045195.3.v8.1	597	398.538	34.802063	58.219
Manes.01G045210.1.v8.1	1362	1163.138	76.194539	372.000
Manes.17G018312.1.v8.1	509	311.353	0.000000	0.000
Manes.01G049700.1.v8.1	2824	2625.138	23.958734	264.000
Manes.01G049800.8.v8.1	1038	839.138	19.873614	70.000
Manes.01G049815.1.v8.1	564	365.738	0.000000	0.000
Manes.01G049900.2.v8.1	920	721.150	0.000000	0.000
Manes.01G049900.3.v8.1	939	740.149	1.931275	6.000
Manes.01G049915.1.v8.1	390	196.323	0.000000	0.000
Manes.01G050200.18.v8.1	7236	7037.138	1.110823	32.812
Manes.01G050200.5.v8.1	4770	4571.138	0.000000	0.000
Manes.01G050200.7.v8.1	4765	4566.138	3.781050	72.469
Manes.01G050200.16.v8.1	4689	4490.138	0.000000	0.000
Manes.01G050200.17.v8.1	4684	4485.138	0.000000	0.000
Manes.01G050200.12.v8.1	5163	4964.138	0.000000	0.000
Manes.01G050200.13.v8.1	5158	4959.138	0.000000	0.000
Manes.01G050200.14.v8.1	5083	4884.138	0.000000	0.000
Manes.01G050200.15.v8.1	5088	4889.138	0.000000	0.000
Manes.01G050200.10.v8.1	4385	4186.138	3.972052	69.794
Manes.01G050200.11.v8.1	4390	4191.138	1.814784	31.926
Manes.01G052200.1.v8.1	555	356.807	11.384959	17.051
Manes.01G052200.3.v8.1	534	336.009	239.614267	337.949
Manes.01G052400.1.v8.1	2897	2698.138	11.311205	128.103
Manes.01G052500.1.v8.1	2591	2392.138	16.602190	166.702
Manes.01G052500.2.v8.1	2536	2337.138	12.772431	125.298
Manes.01G052600.2.v8.1	1576	1377.138	0.345991	2.000
Manes.01G052600.3.v8.1	1711	1512.138	0.000000	0.000
Manes.01G052600.4.v8.1	1585	1386.138	0.000000	0.000
Manes.01G052600.5.v8.1	1624	1425.138	0.000000	0.000
Manes.13G088960.1.v8.1	847	648.166	0.000000	0.000
Manes.01G056200.1.v8.1	1954	1755.138	2.986232	22.000
Manes.01G056204.1.v8.1	1650	1451.138	163.845286	998.000
Manes.01G051600.1.v8.1	3016	2817.138	11.229381	132.786
Manes.01G051600.2.v8.1	2464	2265.138	8.646968	82.214
Manes.01G051700.1.v8.1	2352	2153.138	13.753677	124.302
Manes.01G051700.2.v8.1	2232	2033.138	0.667663	5.698
Manes.01G051800.1.v8.1	3042	2843.138	23.640916	282.131
Manes.01G051800.2.v8.1	3115	2916.138	0.000000	0.000
Manes.01G051800.4.v8.1	2948	2749.138	0.000000	0.000
Manes.01G051800.7.v8.1	3039	2840.138	6.556068	78.158
Manes.01G051900.1.v8.1	1853	1654.138	2.736491	19.000
Manes.01G052100.1.v8.1	2395	2196.138	18.441718	170.000
Manes.01G052104.1.v8.1	2760	2561.138	15.282531	164.292
Manes.01G052104.3.v8.1	3084	2885.138	4.765211	57.708
Manes.01G052104.2.v8.1	2726	2527.138	0.000000	0.000
Manes.01G052108.2.v8.1	2261	2062.138	19.871141	172.000
Manes.01G052108.1.v8.1	2759	2560.138	0.000000	0.000
Manes.01G052112.1.v8.1	1090	891.138	59.884614	224.000
Manes.01G052112.2.v8.1	330	141.474	0.000000	0.000
Manes.01G049500.10.v8.1	2932	2733.138	0.000000	0.000
Manes.01G049500.14.v8.1	2929	2730.138	0.000000	0.000
Manes.01G049500.21.v8.1	2812	2613.138	0.000000	0.000
Manes.01G049500.22.v8.1	3199	3000.138	0.000000	0.000
Manes.01G049500.24.v8.1	3319	3120.138	0.000000	0.000
Manes.01G049500.25.v8.1	3264	3065.138	0.000000	0.000
Manes.01G049500.26.v8.1	3316	3117.138	0.000000	0.000
Manes.01G049500.27.v8.1	3261	3062.138	0.000000	0.000
Manes.01G049500.31.v8.1	2911	2712.138	0.000000	0.000
Manes.01G049500.32.v8.1	3024	2825.138	0.630755	7.480
Manes.01G049500.35.v8.1	3196	2997.138	1.361940	17.134
Manes.01G049500.36.v8.1	2809	2610.138	0.504405	5.526
Manes.01G049500.6.v8.1	3134	2935.138	0.000000	0.000
Manes.01G049500.16.v8.1	2995	2796.138	4.684365	54.979
Manes.01G049500.23.v8.1	3115	2916.138	0.000000	0.000
Manes.01G049500.28.v8.1	2913	2714.138	0.000000	0.000
Manes.01G049500.29.v8.1	3245	3046.138	0.000000	0.000
Manes.01G049500.30.v8.1	3300	3101.138	0.000000	0.000
Manes.01G049500.33.v8.1	3242	3043.138	0.000000	0.000
Manes.01G049500.34.v8.1	3297	3098.138	0.000000	0.000
Manes.01G049500.7.v8.1	3130	2931.138	0.559281	6.881
Manes.11G091690.2.v8.1	1407	1208.138	0.197195	1.000
Manes.01G053000.1.v8.1	4412	4213.138	4.636820	82.000
Manes.01G053000.2.v8.1	4325	4126.138	0.000000	0.000
Manes.11G088378.1.v8.1	194	38.450	0.000000	0.000
Manes.11G165033.2.v8.1	513	315.294	0.000000	0.000
Manes.11G165033.1.v8.1	540	341.947	2.090134	3.000
Manes.01G053100.3.v8.1	1539	1340.138	0.000000	0.000
Manes.01G053100.1.v8.1	1781	1582.138	0.000000	0.000
Manes.01G053100.4.v8.1	1271	1072.138	0.000000	0.000
Manes.01G053100.5.v8.1	1151	952.138	0.000000	0.000
Manes.01G053150.1.v8.1	210	47.961	0.000000	0.000
Manes.01G053200.4.v8.1	6068	5869.138	10.837996	267.000
Manes.01G053300.1.v8.1	2599	2400.138	24.616570	248.000
Manes.01G053400.1.v8.1	264	86.267	74.563910	27.000
Manes.01G053600.3.v8.1	3287	3088.138	4.705927	61.000
Manes.01G053700.1.v8.1	2412	2213.138	2.906480	27.000
Manes.11G068178.1.v8.1	426	230.483	0.000000	0.000
Manes.01G053800.1.v8.1	2084	1885.138	14.280631	113.000
Manes.01G053875.1.v8.1	662	463.327	3.085144	6.000
Manes.01G053950.1.v8.1	2006	1807.138	2.372976	18.000
Manes.02G203753.1.v8.1	1014	815.138	47.495258	162.506
Manes.01G054100.1.v8.1	2170	1971.138	0.000000	0.000
Manes.01G054300.1.v8.1	2083	1884.138	0.126444	1.000
Manes.01G054400.1.v8.1	3373	3174.138	0.750561	10.000
Manes.01G054600.2.v8.1	6103	5904.138	24.129967	598.000
Manes.01G054800.1.v8.1	1910	1711.138	7.518320	54.000
Manes.01G054900.1.v8.1	2286	2087.138	137.641528	1205.837
Manes.01G055000.1.v8.1	240	68.213	10.477695	3.000
Manes.01G055100.1.v8.1	240	68.213	24.447954	7.000
Manes.01G055200.1.v8.1	237	66.085	61.285885	17.000
Manes.01G055300.1.v8.1	1711	1512.138	0.000000	0.000
Manes.01G055400.4.v8.1	1930	1731.138	0.000000	0.000
Manes.01G055400.5.v8.1	1912	1713.138	0.000000	0.000
Manes.01G055500.6.v8.1	2884	2685.138	2.432300	27.414
Manes.01G055500.3.v8.1	1910	1711.138	14.143637	101.586
Manes.01G055512.1.v8.1	5335	5136.138	0.000000	0.000
Manes.16G044501.1.v8.1	955	756.146	0.000000	0.000
Manes.16G044551.1.v8.1	455	258.478	1.843394	2.000
Manes.07G083301.4.v8.1	1312	1113.138	0.000000	0.000
Manes.07G083301.5.v8.1	1196	997.138	0.000000	0.000
Manes.07G083301.10.v8.1	1117	918.138	0.000000	0.000
Manes.07G083301.3.v8.1	1792	1593.138	0.000000	0.000
Manes.07G083301.1.v8.1	1063	864.138	0.000000	0.000
Manes.07G083301.2.v8.1	1398	1199.138	0.000000	0.000
Manes.18G122902.1.v8.1_4	687	488.277	0.000000	0.000
Manes.14G157966.1.v8.1_44	431	235.287	0.000000	0.000
Manes.01G055600.2.v8.1	4734	4535.138	7.112924	135.402
Manes.01G055600.1.v8.1	4280	4081.138	0.000000	0.000
Manes.01G055600.5.v8.1	4357	4158.138	14.873517	259.598
Manes.01G055600.6.v8.1	3714	3515.138	0.000000	0.000
Manes.01G055700.1.v8.1	2448	2249.138	0.211849	2.000
Manes.01G055700.2.v8.1	2555	2356.138	0.000000	0.000
Manes.01G055704.1.v8.1	546	347.889	0.000000	0.000
Manes.01G055708.1.v8.1	1792	1593.138	19.831714	132.618
Manes.01G056000.5.v8.1	2103	1904.138	7.991313	63.871
Manes.01G056000.4.v8.1	2545	2346.138	3.668708	36.129
Manes.01G056100.3.v8.1	3657	3458.138	7.088043	102.886
Manes.01G056100.4.v8.1	3459	3260.138	17.108161	234.114
Manes.01G056300.1.v8.1	1707	1508.138	0.000000	0.000
Manes.01G056450.1.v8.1	3537	3338.138	8.203384	114.944
Manes.01G056450.2.v8.1	3479	3280.138	0.000000	0.000
Manes.01G056450.3.v8.1	3399	3200.138	1.642009	22.056
Manes.01G056600.1.v8.1	909	710.154	29.521743	88.000
Manes.15G181430.1.v8.1	456	259.448	0.000000	0.000
Manes.01G056700.2.v8.1	1416	1217.138	0.195737	1.000
Manes.01G056725.1.v8.1	909	710.154	0.000000	0.000
Manes.01G056800.1.v8.1	3882	3683.138	8.150131	126.000
Manes.18G104850.1.v8.1	626	427.426	0.557379	1.000
Manes.01G056900.1.v8.1	2957	2758.138	6.098519	70.604
Manes.01G056900.2.v8.1	2951	2752.138	2.458111	28.396
Manes.01G057000.1.v8.1	850	651.166	0.000000	0.000
Manes.01G057100.1.v8.1	1290	1091.138	0.000000	0.000
Manes.01G057100.2.v8.1	1287	1088.138	0.000000	0.000
Manes.01G057200.1.v8.1	1470	1271.138	0.000000	0.000
Manes.10G106150.1.v8.1	1149	950.138	0.000000	0.000
Manes.01G057300.1.v8.1	1915	1716.138	1.249403	9.000
Manes.01G057350.1.v8.1	1899	1700.138	0.000000	0.000
Manes.01G057400.1.v8.1	2020	1821.138	14.583085	111.476
Manes.01G057400.2.v8.1	2139	1940.138	6.204116	50.524
Manes.01G057800.2.v8.1	2409	2210.138	9.701418	90.000
Manes.01G057900.1.v8.1	2006	1807.138	14.369686	109.000
Manes.01G058000.1.v8.1	2012	1813.138	40.864071	311.000
Manes.01G058100.1.v8.1	3609	3410.138	10.339554	148.000
Manes.01G058200.3.v8.1	354	163.018	0.000000	0.000
Manes.11G130116.1.v8.1	2051	1852.138	0.000000	0.000
Manes.01G058300.1.v8.1	2319	2120.138	2.247387	20.000
Manes.01G058450.1.v8.1	234	63.946	3.725645	1.000
Manes.01G058600.4.v8.1	3029	2830.138	0.000000	0.000
Manes.01G058600.2.v8.1	2857	2658.138	0.000000	0.000
Manes.01G058600.3.v8.1	3629	3430.138	0.765421	11.020
Manes.01G058600.5.v8.1	3407	3208.138	0.000000	0.000
Manes.01G058600.1.v8.1	2303	2104.138	8.942367	78.980
Manes.01G058700.2.v8.1	3507	3308.138	134.436899	1866.767
Manes.01G058700.4.v8.1	3277	3078.138	0.000000	0.000
Manes.01G058700.5.v8.1	3311	3112.138	14.161107	184.988
Manes.01G058750.1.v8.1	920	721.150	0.330359	1.000
Manes.06G063050.1.v8.1_24	1147	948.138	0.000000	0.000
Manes.01G058800.2.v8.1	4445	4246.138	4.769941	85.015
Manes.01G058800.3.v8.1	3168	2969.138	16.527893	205.985
Manes.03G138751.1.v8.1	1067	868.138	4.390798	16.000
Manes.01G058900.1.v8.1	1600	1401.138	10.541997	62.000
Manes.01G059200.1.v8.1	1947	1748.138	10.221100	75.000
Manes.01G059300.16.v8.1	1945	1746.138	43.115779	316.011
Manes.01G059400.23.v8.1	3702	3503.138	0.000000	0.000
Manes.01G059400.24.v8.1	3808	3609.138	0.000000	0.000
Manes.01G059400.25.v8.1	3684	3485.138	0.000000	0.000
Manes.01G059400.3.v8.1	3826	3627.138	0.000000	0.000
Manes.01G059400.26.v8.1	4503	4304.138	0.106346	1.921
Manes.01G059400.12.v8.1	3501	3302.138	0.000000	0.000
Manes.01G059400.13.v8.1	3489	3290.138	0.000000	0.000
Manes.01G059400.14.v8.1	3447	3248.138	0.000000	0.000
Manes.01G059400.15.v8.1	3365	3166.138	0.000000	0.000
Manes.01G059400.16.v8.1	3571	3372.138	0.000000	0.000
Manes.01G059400.18.v8.1	3429	3230.138	0.000000	0.000
Manes.01G059400.20.v8.1	3553	3354.138	0.000000	0.000
Manes.01G059400.21.v8.1	3347	3148.138	0.000000	0.000
Manes.01G059400.22.v8.1	3471	3272.138	0.000000	0.000
Manes.01G059400.5.v8.1	3395	3196.138	0.000000	0.000
Manes.01G059400.6.v8.1	3519	3320.138	0.000000	0.000
Manes.01G059400.8.v8.1	3377	3178.138	0.000000	0.000
Manes.01G059400.17.v8.1	2996	2797.138	0.000000	0.000
Manes.01G059400.19.v8.1	2978	2779.138	0.000000	0.000
Manes.01G059400.7.v8.1	3056	2857.138	0.000000	0.000
Manes.01G059400.9.v8.1	3038	2839.138	3.027446	36.079
Manes.01G059500.1.v8.1	1971	1772.138	68.965506	513.000
Manes.01G059525.1.v8.1	312	125.742	0.000000	0.000
Manes.01G059550.1.v8.1	318	130.955	0.000000	0.000
Manes.01G059600.1.v8.1	1643	1444.138	213.627391	1294.952
Manes.01G059700.1.v8.1	1331	1132.138	178.409764	847.824
Manes.01G059700.2.v8.1	1679	1480.138	58.455686	363.176
Manes.01G059751.1.v8.1	363	171.245	0.000000	0.000
Manes.01G059800.1.v8.1	2230	2031.138	188.102440	1603.695
Manes.01G059800.2.v8.1	2379	2180.138	2.794313	25.571
Manes.01G059900.1.v8.1	2074	1875.138	9.655893	76.000
Manes.01G060100.1.v8.1	3635	3436.138	2.146227	30.955
Manes.01G060100.2.v8.1	3320	3121.138	0.000000	0.000
Manes.01G060100.3.v8.1	3309	3110.138	2.761052	36.045
Manes.01G060200.1.v8.1	1840	1641.138	7.488076	51.583
Manes.01G060200.2.v8.1	1758	1559.138	2.355801	15.417
Manes.01G060300.2.v8.1	1966	1767.138	24.208915	179.570
Manes.01G060300.3.v8.1	1424	1225.138	13.890185	71.430
Manes.01G060400.1.v8.1	1992	1793.138	8.332471	62.716
Manes.01G060400.3.v8.1	1059	860.138	25.837662	93.284
Manes.01G060500.1.v8.1	1773	1574.138	0.000000	0.000
Manes.01G060600.1.v8.1	4094	3895.138	0.000000	0.000
Manes.01G060600.2.v8.1	4124	3925.138	0.000000	0.000
Manes.01G060600.3.v8.1	3968	3769.138	0.000000	0.000
Manes.01G060600.4.v8.1	3938	3739.138	0.000000	0.000
Manes.01G060600.5.v8.1	4000	3801.138	0.000000	0.000
Manes.01G060700.4.v8.1	2627	2428.138	0.000000	0.000
Manes.01G060700.6.v8.1	2584	2385.138	0.000000	0.000
Manes.01G060700.11.v8.1	2667	2468.138	0.000000	0.000
Manes.01G060700.16.v8.1	2624	2425.138	0.000000	0.000
Manes.01G060700.10.v8.1	2489	2290.138	0.000000	0.000
Manes.01G060700.17.v8.1	2628	2429.138	0.000000	0.000
Manes.01G060700.3.v8.1	2575	2376.138	0.000000	0.000
Manes.01G060700.12.v8.1	2541	2342.138	0.000000	0.000
Manes.01G060700.9.v8.1	2531	2332.138	4.116128	40.293
Manes.01G060700.1.v8.1	2615	2416.138	0.759921	7.707
Manes.01G060700.14.v8.1	2584	2385.138	0.000000	0.000
Manes.01G060875.10.v8.1	3276	3077.138	0.000000	0.000
Manes.01G060875.9.v8.1	2881	2682.138	0.708791	7.980
Manes.01G060875.1.v8.1	2909	2710.138	0.000000	0.000
Manes.01G060875.2.v8.1	2869	2670.138	0.000000	0.000
Manes.01G060875.3.v8.1	4008	3809.138	0.126356	2.020
Manes.01G060875.4.v8.1	3276	3077.138	0.000000	0.000
Manes.01G060875.5.v8.1	3226	3027.138	0.000000	0.000
Manes.01G060875.6.v8.1	3007	2808.138	0.000000	0.000
Manes.01G060875.7.v8.1	3057	2858.138	0.000000	0.000
Manes.01G060875.8.v8.1	3047	2848.138	0.000000	0.000
Manes.01G061050.2.v8.1	6849	6650.138	14.294016	399.000
Manes.01G061125.1.v8.1	630	431.416	0.000000	0.000
Manes.01G061200.9.v8.1	2895	2696.138	7.206197	81.552
Manes.01G061200.10.v8.1	2833	2634.138	2.444439	27.027
Manes.01G061200.6.v8.1	2598	2399.138	9.971902	100.420
Manes.01G061400.1.v8.1	2477	2278.138	89.296717	853.893
Manes.01G061500.1.v8.1	1529	1330.138	8.597193	48.000
Manes.01G061550.1.v8.1	960	761.146	0.000000	0.000
Manes.01G061600.3.v8.1	2789	2590.138	34.264879	372.529
Manes.01G061600.4.v8.1	1923	1724.138	81.492424	589.762
Manes.01G061600.2.v8.1	1379	1180.138	18.917274	93.709
Manes.01G061701.1.v8.1	765	566.200	0.000000	0.000
Manes.01G061800.1.v8.1	1842	1643.138	12.034171	83.000
Manes.01G061850.1.v8.1	730	531.230	0.000000	0.000
Manes.01G061900.3.v8.1	1876	1677.138	10.361535	72.943
Manes.01G061900.1.v8.1	2806	2607.138	13.346637	146.057
Manes.01G062000.1.v8.1	2551	2352.138	3.241151	32.000
Manes.01G062100.1.v8.1	887	688.159	0.000000	0.000
Manes.01G062200.1.v8.1	523	325.141	0.000000	0.000
Manes.01G062300.1.v8.1	1479	1280.138	0.000000	0.000
Manes.01G062400.1.v8.1	1322	1123.138	37.048935	174.661
Manes.01G062400.2.v8.1	1236	1037.138	48.086718	209.339
Manes.01G062500.1.v8.1	1399	1200.138	12.506089	63.000
Manes.01G062600.1.v8.1	1107	908.138	118.819069	452.924
Manes.01G062600.2.v8.1	1525	1326.138	5.941903	33.075
Manes.01G062700.1.v8.1	3474	3275.138	9.965590	137.000
Manes.05G133326.1.v8.1_30	356	164.836	0.000000	0.000
Manes.14G157966.1.v8.1_40	431	235.287	0.000000	0.000
Manes.01G062800.1.v8.1	2202	2003.138	10.585009	89.000
Manes.01G062900.1.v8.1	420	224.748	0.000000	0.000
Manes.01G063000.2.v8.1	2376	2177.138	11.599306	106.000
Manes.01G063100.1.v8.1	3358	3159.138	6.485477	86.000
Manes.01G063300.1.v8.1	1940	1741.138	2.838791	20.747
Manes.01G063300.3.v8.1	2009	1810.138	1.875892	14.253
Manes.01G063400.1.v8.1	863	664.164	0.000000	0.000
Manes.01G063500.1.v8.1	1365	1166.138	20.225413	99.000
Manes.01G063600.1.v8.1	4224	4025.138	5.030952	85.000
Manes.01G063600.2.v8.1	4158	3959.138	0.000000	0.000
Manes.01G063700.1.v8.1	1268	1069.138	0.000000	0.000
Manes.01G063800.1.v8.1	1141	942.138	0.000000	0.000
Manes.01G063900.1.v8.1	690	491.273	0.000000	0.000
Manes.01G063933.1.v8.1	496	298.565	0.000000	0.000
Manes.01G063966.2.v8.1	535	336.996	0.000000	0.000
Manes.01G064000.1.v8.1	2464	2265.138	0.372099	3.538
Manes.01G064000.4.v8.1	2064	1865.138	9.255764	72.462
Manes.01G064100.1.v8.1	642	443.381	0.000000	0.000
Manes.01G064200.1.v8.1	946	747.148	81.310298	255.000
Manes.01G064400.2.v8.1	859	660.164	0.360880	1.000
Manes.13G069776.1.v8.1_3	315	128.332	0.000000	0.000
Manes.01G064500.2.v8.1	1064	865.138	1.927635	7.000
Manes.01G064600.2.v8.1	1735	1536.138	3.544238	22.853
Manes.01G064600.3.v8.1	1725	1526.138	16.570153	106.147
Manes.01G064900.1.v8.1	1118	919.138	0.777594	3.000
Manes.01G064950.1.v8.1	678	479.295	0.000000	0.000
Manes.01G065000.1.v8.1	3163	2964.138	1.044857	13.000
Manes.01G065000.2.v8.1	3049	2850.138	0.000000	0.000
Manes.01G065100.1.v8.1	2070	1871.138	21.390235	168.000
Manes.01G065200.1.v8.1	2387	2188.138	11.507517	105.693
Manes.01G065200.2.v8.1	2436	2237.138	4.743871	44.546
Manes.01G065200.3.v8.1	2261	2062.138	5.402291	46.761
Manes.01G065300.1.v8.1	956	757.146	0.629306	2.000
Manes.01G065400.1.v8.1	5133	4934.138	5.359493	111.000
Manes.01G065500.1.v8.1	1271	1072.138	0.000000	0.000
Manes.01G065600.3.v8.1	960	761.146	48.827966	156.000
Manes.01G065600.1.v8.1	1212	1013.138	0.000000	0.000
Manes.01G065700.1.v8.1	1755	1556.138	19.137007	125.000
Manes.01G065800.3.v8.1	2457	2258.138	0.000000	0.000
Manes.01G065800.4.v8.1	2385	2186.138	0.000000	0.000
Manes.01G065800.1.v8.1	2533	2334.138	0.000000	0.000
Manes.01G065800.2.v8.1	2461	2262.138	0.000000	0.000
Manes.01G065900.7.v8.1	3293	3094.138	0.000000	0.000
Manes.01G065900.1.v8.1	3360	3161.138	9.345236	124.000
Manes.01G065900.4.v8.1	3389	3190.138	0.000000	0.000
Manes.01G065900.5.v8.1	3455	3256.138	0.000000	0.000
Manes.01G066000.4.v8.1	2162	1963.138	0.000000	0.000
Manes.01G066000.6.v8.1	2093	1894.138	0.000000	0.000
Manes.01G066000.5.v8.1	2160	1961.138	1.336277	11.000
Manes.01G066000.7.v8.1	2440	2241.138	0.000000	0.000
Manes.01G066100.1.v8.1	2112	1913.138	17.931982	144.000
Manes.01G066100.2.v8.1	2042	1843.138	0.000000	0.000
Manes.01G066100.3.v8.1	1825	1626.138	0.000000	0.000
Manes.01G066150.1.v8.1	601	402.519	0.000000	0.000
Manes.01G066175.1.v8.1	442	245.893	0.000000	0.000
Manes.01G066200.1.v8.1	3298	3099.138	43.971084	572.000
Manes.01G066400.1.v8.1	3277	3078.138	0.696573	9.000
Manes.01G066500.1.v8.1	1506	1307.138	0.000000	0.000
Manes.01G066600.1.v8.1	1975	1776.138	15.827685	118.000
Manes.01G066700.4.v8.1	1543	1344.138	8.665296	48.889
Manes.01G066700.5.v8.1	1318	1119.138	0.000000	0.000
Manes.01G066700.1.v8.1	1453	1254.138	9.899027	52.111
Manes.01G066800.1.v8.1	3041	2842.138	4.804532	57.317
Manes.01G066800.3.v8.1	3070	2871.138	0.000000	0.000
Manes.01G066800.2.v8.1	1176	977.138	3.092252	12.683
Manes.01G066900.1.v8.1	1843	1644.138	28.110953	194.000
Manes.01G067000.1.v8.1	1587	1388.138	0.000000	0.000
Manes.01G067100.1.v8.1	1560	1361.138	0.000000	0.000
Manes.01G067200.1.v8.1	489	291.691	0.000000	0.000
Manes.01G067233.1.v8.1	225	57.753	0.000000	0.000
Manes.01G067300.3.v8.1	707	508.251	0.000000	0.000
Manes.01G067400.1.v8.1	1115	916.138	0.000000	0.000
Manes.01G067500.1.v8.1	702	503.259	0.000000	0.000
Manes.01G067700.1.v8.1	2234	2035.138	0.351188	3.000
Manes.01G067900.1.v8.1	1616	1417.138	2.017350	12.000
Manes.01G068001.5.v8.1	2495	2296.138	4.274124	41.194
Manes.01G068001.2.v8.1	1984	1785.138	0.000000	0.000
Manes.01G068001.7.v8.1	2864	2665.138	0.475944	5.324
Manes.01G068001.6.v8.1	1767	1568.138	0.000000	0.000
Manes.01G068001.8.v8.1	1090	891.138	0.000000	0.000
Manes.01G068100.3.v8.1	1573	1374.138	1.923475	11.094
Manes.01G068100.5.v8.1	1567	1368.138	21.576803	123.910
Manes.01G068400.7.v8.1	3134	2935.138	0.568471	7.004
Manes.01G068400.2.v8.1	3037	2838.138	12.287913	146.386
Manes.01G068400.5.v8.1	2681	2482.138	9.139663	95.223
Manes.01G068400.3.v8.1	2817	2618.138	2.765065	30.387
Manes.01G068600.1.v8.1	1024	825.138	0.000000	0.000
Manes.01G068800.1.v8.1	2536	2337.138	5.912290	58.000
Manes.01G068901.1.v8.1	541	342.938	0.000000	0.000
Manes.01G069000.1.v8.1	2001	1802.138	13.219775	100.000
Manes.01G069050.1.v8.1	877	678.163	0.000000	0.000
Manes.01G069100.1.v8.1	2551	2352.138	0.000000	0.000
Manes.01G069100.2.v8.1	2515	2316.138	0.000000	0.000
Manes.01G069200.2.v8.1	2791	2592.138	0.000000	0.000
Manes.01G069300.1.v8.1	1550	1351.138	62.418839	354.000
Manes.01G069400.1.v8.1	1254	1055.138	1.354734	6.000
Manes.01G069500.1.v8.1	3671	3472.138	0.000000	0.000
Manes.01G069600.7.v8.1	3208	3009.138	0.000000	0.000
Manes.01G069600.8.v8.1	3089	2890.138	0.000000	0.000
Manes.01G069600.6.v8.1	3263	3064.138	3.696608	47.544
Manes.01G069600.3.v8.1	3404	3205.138	2.932741	39.456
Manes.01G069600.1.v8.1	3247	3048.138	0.000000	0.000
Manes.01G069700.1.v8.1	1602	1403.138	0.169790	1.000
Manes.01G069800.1.v8.1	2475	2276.138	8.478100	81.000
Manes.01G069900.1.v8.1	945	746.148	0.000000	0.000
Manes.01G070000.1.v8.1	2335	2136.138	384.734287	3449.674
Manes.01G070200.1.v8.1	1624	1425.138	333.156638	1992.936
Manes.01G070300.1.v8.1	1487	1288.138	4.808649	26.000
Manes.01G070400.1.v8.1	2479	2280.138	0.000000	0.000
Manes.01G070500.1.v8.1	2557	2358.138	0.101028	1.000
Manes.01G070600.1.v8.1	2445	2246.138	0.000000	0.000
Manes.01G070700.1.v8.1	1563	1364.138	9.954712	57.000
Manes.01G070800.1.v8.1	1661	1462.138	0.000000	0.000
Manes.01G070800.2.v8.1	1367	1168.138	0.000000	0.000
Manes.01G070800.3.v8.1	990	791.141	0.000000	0.000
Manes.01G070900.1.v8.1	3231	3032.138	12.257099	156.000
Manes.01G071000.1.v8.1	766	567.200	0.000000	0.000
Manes.01G071051.1.v8.1	1254	1055.138	0.451578	2.000
Manes.01G071100.1.v8.1	1726	1527.138	7.176153	46.000
Manes.01G071200.1.v8.1	2039	1840.138	0.974308	7.525
Manes.01G071200.11.v8.1	1893	1694.138	1.086210	7.724
Manes.01G071200.12.v8.1	2246	2047.138	0.420532	3.614
Manes.01G071200.3.v8.1	1994	1795.138	9.417798	70.964
Manes.01G071200.4.v8.1	1991	1792.138	1.481284	11.143
Manes.01G071200.8.v8.1	2125	1926.138	0.622198	5.030
Manes.01G071300.1.v8.1	1468	1269.138	0.375434	2.000
Manes.01G071400.3.v8.1	1639	1440.138	48.967462	296.005
Manes.01G071400.1.v8.1	540	341.947	52.249621	74.995
Manes.01G071500.1.v8.1	3816	3617.138	3.161464	48.000
Manes.01G071600.1.v8.1	2345	2146.138	0.000000	0.000
Manes.13G089210.1.v8.1	447	250.725	2.617985	2.755
Manes.01G071700.1.v8.1	2700	2501.138	2.667058	28.000
Manes.01G071800.1.v8.1	2907	2708.138	6.157995	70.000
Manes.01G071900.1.v8.1	2437	2238.138	35.232822	330.996
Manes.01G072000.2.v8.1	1586	1387.138	8.415667	49.000
Manes.01G072100.1.v8.1	1702	1503.138	32.015820	202.000
Manes.01G072200.2.v8.1	4093	3894.138	0.000000	0.000
Manes.01G072200.1.v8.1	5254	5055.138	0.822646	17.456
Manes.01G072200.4.v8.1	4047	3848.138	0.000000	0.000
Manes.01G072200.3.v8.1	3939	3740.138	4.175037	65.544
Manes.01G072400.1.v8.1	2267	2068.138	20.159076	175.000
Manes.01G072601.1.v8.1	458	261.392	0.911421	1.000
Manes.01G072801.5.v8.1	2336	2137.138	0.000000	0.000
Manes.01G072801.8.v8.1	2323	2124.138	0.000000	0.000
Manes.01G072801.3.v8.1	2395	2196.138	3.888483	35.845
Manes.01G072801.12.v8.1	6418	6219.138	0.427321	11.155
Manes.01G072801.13.v8.1	6431	6232.138	0.000000	0.000
Manes.01G072801.10.v8.1	2143	1944.138	0.000000	0.000
Manes.01G072801.11.v8.1	2130	1931.138	0.000000	0.000
Manes.01G073000.1.v8.1	2268	2069.138	33.160232	288.002
Manes.01G073100.4.v8.1	2268	2069.138	0.000000	0.000
Manes.01G073100.9.v8.1	2893	2694.138	0.000000	0.000
Manes.01G073100.3.v8.1	2300	2101.138	0.000000	0.000
Manes.01G073100.8.v8.1	2925	2726.138	0.000000	0.000
Manes.01G073100.20.v8.1	4468	4269.138	3.228954	57.862
Manes.01G073100.19.v8.1	4064	3865.138	0.000000	0.000
Manes.01G073100.17.v8.1	3443	3244.138	0.000000	0.000
Manes.01G073100.18.v8.1	2007	1808.138	2.732677	20.740
Manes.01G073100.21.v8.1	2632	2433.138	1.039293	10.614
Manes.01G073100.22.v8.1	900	701.158	8.081358	23.784
Manes.01G073112.1.v8.1	816	617.179	0.386012	1.000
Manes.01G073125.1.v8.1	2760	2561.138	46.700277	502.042
Manes.01G073300.6.v8.1	2196	1997.138	0.000000	0.000
Manes.01G073300.8.v8.1	2715	2516.138	4.606213	48.648
Manes.01G073300.9.v8.1	2214	2015.138	7.676120	64.928
Manes.01G073400.1.v8.1	2511	2312.138	35.496452	344.498
Manes.01G073400.4.v8.1	2505	2306.138	7.500518	72.605
Manes.01G073500.1.v8.1	1263	1064.138	0.000000	0.000
Manes.01G073500.3.v8.1	1194	995.138	37.107403	155.000
Manes.01G073500.2.v8.1	1289	1090.138	0.000000	0.000
Manes.01G073500.4.v8.1	1344	1145.138	0.000000	0.000
Manes.01G073600.1.v8.1	1256	1057.138	0.000000	0.000
Manes.01G073700.11.v8.1	2927	2728.138	23.379607	267.727
Manes.01G073700.6.v8.1	2668	2469.138	0.000000	0.000
Manes.01G073700.1.v8.1	2831	2632.138	0.000000	0.000
Manes.01G073700.12.v8.1	2665	2466.138	6.061880	62.750
Manes.01G073700.13.v8.1	2479	2280.138	0.000000	0.000
Manes.01G073700.14.v8.1	2511	2312.138	4.779574	46.386
Manes.01G073750.1.v8.1	374	181.401	1.313329	1.000
Manes.01G073800.1.v8.1	3191	2992.138	6.941488	87.181
Manes.01G073800.2.v8.1	2950	2751.138	6.132664	70.819
Manes.13G088473.1.v8.1	818	619.178	1.154298	3.000
Manes.01G073900.1.v8.1	941	742.149	53.287936	166.000
Manes.01G074000.2.v8.1	1799	1600.138	5.657679	38.000
Manes.01G074100.1.v8.1	3033	2834.138	35.497267	422.283
Manes.01G074200.1.v8.1	1923	1724.138	374.601575	2711.000
Manes.01G074300.6.v8.1	1985	1786.138	5.330853	39.967
Manes.01G074300.7.v8.1	1749	1550.138	3.232561	21.033
Manes.01G074400.1.v8.1	2362	2163.138	0.110136	1.000
Manes.17G035396.1.v8.1_40	407	212.380	0.000000	0.000
Manes.01G074500.1.v8.1	2339	2140.138	38.182506	343.000
Manes.01G074600.1.v8.1	1163	964.138	3.953602	16.000
Manes.01G074700.1.v8.1	1504	1305.138	49.468073	271.000
Manes.01G074800.1.v8.1	1825	1626.138	1.025540	7.000
Manes.01G074850.1.v8.1	1130	931.138	102.409537	400.260
Manes.01G074925.1.v8.1	1076	877.138	32.740279	120.542
Manes.01G075000.1.v8.1	2832	2633.138	32.757352	362.051
Manes.01G075000.3.v8.1	3215	3016.138	4.498246	56.949
Manes.01G075100.1.v8.1	2145	1946.138	24.115967	197.000
Manes.01G075200.3.v8.1	1101	902.138	0.000000	0.000
Manes.01G075400.1.v8.1	1101	902.138	0.000000	0.000
Manes.01G075500.1.v8.1	1101	902.138	0.000000	0.000
Manes.01G075600.2.v8.1	1101	902.138	0.000000	0.000
Manes.01G075700.1.v8.1	3094	2895.138	29.212663	355.000
Manes.01G075700.2.v8.1	3107	2908.138	0.000000	0.000
Manes.01G075900.1.v8.1	474	276.999	6.880566	8.000
Manes.01G076000.4.v8.1	2568	2369.138	0.000000	0.000
Manes.01G076000.5.v8.1	2409	2210.138	0.000000	0.000
Manes.01G076000.3.v8.1	2302	2103.138	0.679666	6.000
Manes.01G076100.1.v8.1	2116	1917.138	114.055984	917.824
Manes.01G076100.2.v8.1	2120	1921.138	5.850267	47.176
Manes.01G076201.1.v8.1	2790	2591.138	2.942195	32.000
Manes.01G076300.1.v8.1	1241	1042.138	6.881424	30.102
Manes.01G076400.1.v8.1	4031	3832.138	9.698298	156.000
Manes.01G076500.1.v8.1	3742	3543.138	0.201718	3.000
Manes.01G076600.1.v8.1	2049	1850.138	8.524549	66.201
Manes.01G076600.2.v8.1	1609	1410.138	13.650779	80.799
Manes.01G076700.1.v8.1	1155	956.138	0.000000	0.000
Manes.01G076800.2.v8.1	2030	1831.138	0.130104	1.000
Manes.01G076900.1.v8.1	2084	1885.138	15.418026	122.000
Manes.01G077000.1.v8.1	2686	2487.138	8.142000	85.000
Manes.01G077100.1.v8.1	1550	1351.138	0.000000	0.000
Manes.01G077200.11.v8.1	3150	2951.138	1.999883	24.773
Manes.01G077200.12.v8.1	3204	3005.138	3.030510	38.227
Manes.01G077200.14.v8.1	3021	2822.138	0.000000	0.000
Manes.01G077200.15.v8.1	2967	2768.138	0.000000	0.000
Manes.01G077200.3.v8.1	3757	3558.138	0.000000	0.000
Manes.01G077200.13.v8.1	2975	2776.138	0.000000	0.000
Manes.01G077300.1.v8.1	1848	1649.138	1.011237	7.000
Manes.01G077300.3.v8.1	1839	1640.138	0.000000	0.000
Manes.01G077400.1.v8.1	1401	1202.138	0.000000	0.000
Manes.01G077400.2.v8.1	1388	1189.138	0.200346	1.000
Manes.01G077400.3.v8.1	1180	981.138	0.000000	0.000
Manes.01G077500.7.v8.1	639	440.387	0.000000	0.000
Manes.01G077500.6.v8.1	675	476.302	15.005499	30.000
Manes.01G077700.1.v8.1	2972	2773.138	0.000000	0.000
Manes.01G077700.11.v8.1	2907	2708.138	0.000000	0.000
Manes.01G077700.19.v8.1	2978	2779.138	0.000000	0.000
Manes.01G077700.20.v8.1	2949	2750.138	0.000000	0.000
Manes.01G077700.21.v8.1	2943	2744.138	0.000000	0.000
Manes.01G077700.25.v8.1	2936	2737.138	0.000000	0.000
Manes.01G077700.6.v8.1	2913	2714.138	0.000000	0.000
Manes.01G077700.8.v8.1	2942	2743.138	0.000000	0.000
Manes.01G077700.14.v8.1	2832	2633.138	0.000000	0.000
Manes.01G077700.15.v8.1	2906	2707.138	0.000000	0.000
Manes.01G077700.16.v8.1	2877	2678.138	0.000000	0.000
Manes.01G077700.18.v8.1	2871	2672.138	0.000000	0.000
Manes.01G077700.23.v8.1	2864	2665.138	0.841832	9.417
Manes.01G077700.24.v8.1	2835	2636.138	0.000000	0.000
Manes.01G077700.26.v8.1	2900	2701.138	0.714506	8.101
Manes.01G077700.27.v8.1	2868	2669.138	0.000000	0.000
Manes.01G077700.28.v8.1	2871	2672.138	0.000000	0.000
Manes.01G077700.29.v8.1	2865	2666.138	0.000000	0.000
Manes.01G077700.3.v8.1	2870	2671.138	0.399706	4.482
Manes.01G077700.5.v8.1	2841	2642.138	0.000000	0.000
Manes.01G077700.7.v8.1	2835	2636.138	0.000000	0.000
Manes.01G077800.1.v8.1	1893	1694.138	0.000000	0.000
Manes.01G077900.1.v8.1	2054	1855.138	0.000000	0.000
Manes.01G078000.1.v8.1	677	478.298	0.000000	0.000
Manes.01G078100.1.v8.1	748	549.218	0.000000	0.000
Manes.01G078200.1.v8.1	691	492.271	0.000000	0.000
Manes.01G078301.1.v8.1	747	548.220	0.000000	0.000
Manes.01G078400.1.v8.1	408	213.328	0.000000	0.000
Manes.18G031966.1.v8.1	1065	866.138	0.000000	0.000
Manes.01G078500.1.v8.1	321	133.580	1.783496	1.000
Manes.01G078600.1.v8.1	620	421.441	0.000000	0.000
Manes.01G078800.1.v8.1	651	452.350	0.000000	0.000
Manes.01G078900.1.v8.1	321	133.580	0.000000	0.000
Manes.01G078950.1.v8.1	507	309.386	0.000000	0.000
Manes.01G079000.1.v8.1	1434	1235.138	47.642398	247.000
Manes.01G079100.1.v8.1	1711	1512.138	2.048161	13.000
Manes.01G079200.1.v8.1	2291	2092.138	3.763032	33.046
Manes.01G079200.11.v8.1	2366	2167.138	0.000000	0.000
Manes.01G079200.2.v8.1	2546	2347.138	3.498342	34.466
Manes.01G079200.4.v8.1	2536	2337.138	0.000000	0.000
Manes.01G079200.3.v8.1	594	395.552	21.844205	36.268
Manes.01G079300.1.v8.1	1915	1716.138	0.000000	0.000
Manes.01G079300.2.v8.1	1911	1712.138	4.344169	31.220
Manes.01G079400.1.v8.1	349	158.476	3.006624	2.000
Manes.01G079500.1.v8.1	3071	2872.138	0.000000	0.000
Manes.01G079500.3.v8.1	3320	3121.138	12.957710	169.758
Manes.01G079500.4.v8.1	2864	2665.138	1.004968	11.242
Manes.01G079600.1.v8.1	2431	2232.138	17.599108	164.892
Manes.01G079600.2.v8.1	2411	2212.138	0.550110	5.108
Manes.01G079700.6.v8.1	3554	3355.138	0.000000	0.000
Manes.01G079700.2.v8.1	3465	3266.138	4.279964	58.676
Manes.01G079700.4.v8.1	4651	4452.138	0.000000	0.000
Manes.01G079700.5.v8.1	2901	2702.138	3.907876	44.324
Manes.01G079700.7.v8.1	3236	3037.138	0.000000	0.000
Manes.01G079800.2.v8.1	2480	2281.138	15.456894	148.000
Manes.01G080000.1.v8.1	2456	2257.138	0.000000	0.000
Manes.01G080000.2.v8.1	2604	2405.138	0.000000	0.000
Manes.01G080000.3.v8.1	2530	2331.138	0.000000	0.000
Manes.01G080000.4.v8.1	2525	2326.138	2.867706	28.000
Manes.01G080000.5.v8.1	2451	2252.138	0.000000	0.000
Manes.01G080000.7.v8.1	2599	2400.138	0.000000	0.000
Manes.01G080100.1.v8.1	1467	1268.138	1.690784	9.000
Manes.01G080200.1.v8.1	3287	3088.138	0.000000	0.000
Manes.01G080200.3.v8.1	3162	2963.138	2.412023	30.000
Manes.01G080300.1.v8.1	2714	2515.138	0.000000	0.000
Manes.01G080300.2.v8.1	2427	2228.138	0.000000	0.000
Manes.01G080300.3.v8.1	2160	1961.138	4.085624	33.632
Manes.01G080300.5.v8.1	2208	2009.138	5.023876	42.368
Manes.01G080400.1.v8.1	781	582.194	104.757310	256.000
Manes.01G080600.1.v8.1	1810	1611.138	14.343367	97.000
Manes.01G080700.1.v8.1	2440	2241.138	5.740335	54.000
Manes.01G080800.1.v8.1	2240	2041.138	35.132270	301.000
Manes.01G080900.4.v8.1	5950	5751.138	6.863901	165.696
Manes.01G080900.6.v8.1	5665	5466.138	0.656070	15.053
Manes.01G080900.5.v8.1	5543	5344.138	16.416408	368.251
Manes.01G081000.1.v8.1	972	773.143	2.773286	9.000
Manes.01G081100.1.v8.1	2339	2140.138	0.222639	2.000
Manes.01G081200.1.v8.1	318	130.955	18.192399	10.000
Manes.01G080964.3.v8.1	3238	3039.138	8.779700	112.000
Manes.01G080964.5.v8.1	2979	2780.138	0.000000	0.000
Manes.01G080964.4.v8.1	3109	2910.138	0.000000	0.000
Manes.01G081400.14.v8.1	7987	7788.138	6.007661	196.393
Manes.01G081400.18.v8.1	7984	7785.138	0.000000	0.000
Manes.01G081400.16.v8.1	7803	7604.138	14.404973	459.780
Manes.01G081400.17.v8.1	7830	7631.138	14.798513	474.019
Manes.01G081400.19.v8.1	7827	7628.138	6.944806	222.365
Manes.01G081400.20.v8.1	7800	7601.138	0.000000	0.000
Manes.01G081400.21.v8.1	7978	7779.138	0.000000	0.000
Manes.01G081400.15.v8.1	7982	7783.138	2.554139	83.442
Manes.01G081500.10.v8.1	2246	2047.138	0.000000	0.000
Manes.01G081500.6.v8.1	2241	2042.138	8.791190	75.356
Manes.01G081500.4.v8.1	2585	2386.138	0.000000	0.000
Manes.01G081500.1.v8.1	2588	2389.138	0.000000	0.000
Manes.01G081500.2.v8.1	2583	2384.138	0.000000	0.000
Manes.01G081500.3.v8.1	2593	2394.138	0.000000	0.000
Manes.01G081500.5.v8.1	2606	2407.138	3.675067	37.132
Manes.01G081500.9.v8.1	2611	2412.138	4.692500	47.511
Manes.01G081600.1.v8.1	1230	1031.138	0.000000	0.000
Manes.01G081800.8.v8.1	2595	2396.138	0.237399	2.388
Manes.01G081800.9.v8.1	2608	2409.138	0.000000	0.000
Manes.01G081800.10.v8.1	2296	2097.138	0.396611	3.491
Manes.01G081800.7.v8.1	2965	2766.138	0.163790	1.902
Manes.01G081800.3.v8.1	1999	1800.138	1.881853	14.219
Manes.01G081900.1.v8.1	1431	1232.138	44.084675	228.000
Manes.01G082000.1.v8.1	174	28.061	42.449810	5.000
Manes.01G082200.3.v8.1	2462	2263.138	0.000000	0.000
Manes.01G082200.1.v8.1	2522	2323.138	6.889300	67.180
Manes.01G082200.5.v8.1	2673	2474.138	0.486252	5.050
Manes.01G082300.1.v8.1	3191	2992.138	10.632262	133.535
Manes.01G082300.2.v8.1	3181	2982.138	0.498143	6.235
Manes.01G082400.11.v8.1	1296	1097.138	1.288351	5.933
Manes.01G082400.10.v8.1	2623	2424.138	2.569914	26.150
Manes.01G082400.8.v8.1	2491	2292.138	0.000000	0.000
Manes.01G082400.9.v8.1	2482	2283.138	0.000000	0.000
Manes.01G082600.1.v8.1	2024	1825.138	28.053552	214.917
Manes.01G082700.1.v8.1	1758	1559.138	52.410907	343.000
Manes.01G082800.1.v8.1	4125	3926.138	0.000000	0.000
Manes.01G082800.2.v8.1	4122	3923.138	7.323245	120.594
Manes.01G082800.3.v8.1	4116	3917.138	14.074018	231.406
Manes.01G082800.4.v8.1	4113	3914.138	0.000000	0.000
Manes.01G082850.1.v8.1	480	282.863	0.000000	0.000
Manes.01G082900.2.v8.1	2382	2183.138	2.400787	22.000
Manes.01G082900.3.v8.1	2372	2173.138	0.000000	0.000
Manes.01G082900.4.v8.1	2559	2360.138	0.000000	0.000
Manes.01G083100.1.v8.1	1089	890.138	7.493986	28.000
Manes.01G083200.5.v8.1	3433	3234.138	0.000000	0.000
Manes.01G083200.6.v8.1	3407	3208.138	0.371303	5.000
Manes.01G083200.3.v8.1	3315	3116.138	0.000000	0.000
Manes.01G083275.1.v8.1	861	662.164	0.000000	0.000
Manes.01G083350.1.v8.1	1222	1023.138	5.355571	23.000
Manes.01G083500.1.v8.1	1428	1229.138	0.000000	0.000
Manes.01G083600.1.v8.1	1701	1502.138	0.000000	0.000
Manes.01G083700.2.v8.1	2864	2665.138	19.129611	214.000
Manes.13G022150.1.v8.1	936	737.149	0.000000	0.000
Manes.01G083800.1.v8.1	2179	1980.138	6.256335	52.000
Manes.01G083900.1.v8.1	1528	1329.138	55.744554	311.000
Manes.01G084100.6.v8.1	1693	1494.138	0.000000	0.000
Manes.01G084100.4.v8.1	1414	1215.138	1.197071	6.106
Manes.01G084100.7.v8.1	1719	1520.138	0.000000	0.000
Manes.01G084100.5.v8.1	1618	1419.138	5.018527	29.894
Manes.01G084100.1.v8.1	1629	1430.138	0.000000	0.000
Manes.01G084100.8.v8.1	1554	1355.138	0.000000	0.000
Manes.01G084200.2.v8.1	3827	3628.138	0.000000	0.000
Manes.01G084200.3.v8.1	3994	3795.138	0.338764	5.396
Manes.01G084200.1.v8.1	3739	3540.138	10.673445	158.604
Manes.01G084300.1.v8.1	4097	3898.138	2.620143	42.872
Manes.01G084300.2.v8.1	3697	3498.138	0.825994	12.128
Manes.01G084500.2.v8.1	1460	1261.138	1.700169	9.000
Manes.01G084600.1.v8.1	2381	2182.138	57.439263	526.113
Manes.01G084700.1.v8.1	2148	1949.138	39.710185	324.887
Manes.01G084800.3.v8.1	1891	1692.138	1.689498	12.000
Manes.01G084900.9.v8.1	1468	1269.138	19.897988	106.000
Manes.01G085000.2.v8.1	3443	3244.138	0.000000	0.000
Manes.01G085000.3.v8.1	3467	3268.138	0.000000	0.000
Manes.01G085000.4.v8.1	3200	3001.138	0.000000	0.000
Manes.01G085100.1.v8.1	783	584.193	1.223424	3.000
Manes.01G085200.1.v8.1	948	749.147	1.908078	6.000
Manes.01G085300.3.v8.1	1050	851.138	0.000000	0.000
Manes.01G085300.6.v8.1	1300	1101.138	0.000000	0.000
Manes.01G085300.1.v8.1	340	150.375	0.000000	0.000
Manes.01G085300.2.v8.1	331	142.361	0.000000	0.000
Manes.01G085400.1.v8.1	1585	1386.138	0.515617	3.000
Manes.01G085550.1.v8.1	878	679.162	0.350783	1.000
Manes.01G085500.1.v8.1	2326	2127.138	0.249882	2.231
Manes.01G085600.1.v8.1	2839	2640.138	0.701044	7.769
Manes.01G085700.2.v8.1	1147	948.138	8.543180	34.000
Manes.01G085800.1.v8.1	1458	1259.138	0.000000	0.000
Manes.01G085900.1.v8.1	1698	1499.138	6.674516	42.000
Manes.01G086000.1.v8.1	1728	1529.138	19.771724	126.905
Manes.01G086000.2.v8.1	1614	1415.138	1.089824	6.474
Manes.01G086000.3.v8.1	1705	1506.138	1.048729	6.630
Manes.01G086050.2.v8.1	1218	1019.138	0.235750	1.008
Manes.01G086100.1.v8.1	2143	1944.138	0.612710	5.000
Manes.01G086200.1.v8.1	4537	4338.138	19.934957	363.000
Manes.01G086400.1.v8.1	1994	1795.138	28.559127	215.194
Manes.01G086500.1.v8.1	228	59.788	3.984700	1.000
Manes.01G086600.1.v8.1	1338	1139.138	0.418279	2.000
Manes.01G086700.11.v8.1	2726	2527.138	1.592496	16.893
Manes.01G086700.4.v8.1	2731	2532.138	3.491289	37.107
Manes.01G086700.10.v8.1	2787	2588.138	0.000000	0.000
Manes.01G086700.3.v8.1	2890	2691.138	0.000000	0.000
Manes.01G086800.1.v8.1	1355	1156.138	157.020895	762.000
Manes.01G086900.1.v8.1	2239	2040.138	0.350327	3.000
Manes.01G087050.1.v8.1	2981	2782.138	53.177143	621.000
Manes.01G087200.1.v8.1	1783	1584.138	4.812482	32.000
Manes.01G087200.2.v8.1	1651	1452.138	0.000000	0.000
Manes.01G087300.1.v8.1	3529	3330.138	0.000000	0.000
Manes.01G087300.3.v8.1	3351	3152.138	0.000000	0.000
Manes.01G087300.5.v8.1	3360	3161.138	0.753648	10.000
Manes.01G087400.1.v8.1	1296	1097.138	73.142036	336.834
Manes.01G087450.1.v8.1	144	15.810	0.000000	0.000
Manes.01G087500.1.v8.1	3003	2804.138	14.358180	169.000
Manes.01G087600.1.v8.1	2575	2376.138	1.303418	13.000
Manes.01G087650.1.v8.1	547	348.879	0.000000	0.000
Manes.01G087700.10.v8.1	7931	7732.138	6.408786	208.000
Manes.01G087800.1.v8.1	1859	1660.138	0.000000	0.000
Manes.01G087900.4.v8.1	1957	1758.138	8.186122	60.411
Manes.01G087900.5.v8.1	1952	1753.138	23.458692	172.627
Manes.01G087900.6.v8.1	1181	982.138	84.163058	346.962
Manes.01G088000.2.v8.1	1433	1234.138	0.000000	0.000
Manes.01G088101.1.v8.1	820	621.176	0.000000	0.000
Manes.01G088200.1.v8.1	1170	971.138	0.000000	0.000
Manes.01G088300.1.v8.1	1333	1134.138	0.000000	0.000
Manes.01G088400.1.v8.1	1170	971.138	0.000000	0.000
Manes.01G088500.1.v8.1	1197	998.138	23.152256	97.000
Manes.01G088500.2.v8.1	1323	1124.138	0.000000	0.000
Manes.01G088600.1.v8.1	2561	2362.138	0.100857	1.000
Manes.01G088600.2.v8.1	480	282.863	0.000000	0.000
Manes.01G088700.1.v8.1	3207	3008.138	0.000000	0.000
Manes.01G088800.1.v8.1	6100	5901.138	3.312313	82.046
Manes.01G089000.4.v8.1	2742	2543.138	0.000000	0.000
Manes.01G089000.2.v8.1	2750	2551.138	0.000000	0.000
Manes.01G089000.3.v8.1	2035	1836.138	19.734640	152.098
Manes.01G089000.5.v8.1	819	620.176	8.797865	22.902
Manes.01G089100.1.v8.1	2591	2392.138	0.000000	0.000
Manes.01G089100.2.v8.1	2450	2251.138	0.000000	0.000
Manes.01G089200.1.v8.1	2257	2058.138	0.000000	0.000
Manes.01G089200.2.v8.1	1865	1666.138	0.000000	0.000
Manes.01G089200.5.v8.1	2235	2036.138	0.000000	0.000
Manes.01G089200.7.v8.1	1844	1645.138	0.000000	0.000
Manes.01G089200.8.v8.1	1790	1591.138	0.000000	0.000
Manes.01G089200.9.v8.1	1702	1503.138	0.924763	5.835
Manes.01G089200.10.v8.1	1537	1338.138	0.563545	3.165
Manes.01G089300.1.v8.1	1175	976.138	0.000000	0.000
Manes.01G089400.1.v8.1	639	440.387	0.000000	0.000
Manes.01G089500.1.v8.1	642	443.381	0.000000	0.000
Manes.01G089600.1.v8.1	1781	1582.138	4.517405	30.000
Manes.01G089700.2.v8.1	3549	3350.138	10.311479	145.001
Manes.01G089700.3.v8.1	3545	3346.138	0.000000	0.000
Manes.01G089800.1.v8.1	2016	1817.138	13.766181	105.000
Manes.01G089900.1.v8.1	778	579.195	3.701943	9.000
Manes.01G090001.1.v8.1	4146	3947.138	0.120715	2.000
Manes.01G090001.2.v8.1	4265	4066.138	0.000000	0.000
Manes.01G090100.4.v8.1	4785	4586.138	0.000000	0.000
Manes.01G090100.5.v8.1	4881	4682.138	4.036975	79.339
Manes.01G090100.6.v8.1	5042	4843.138	0.000000	0.000
Manes.01G090200.1.v8.1	2720	2521.138	6.204704	65.661
Manes.01G090200.3.v8.1	2612	2413.138	0.000000	0.000
Manes.01G090200.2.v8.1	1854	1655.138	0.000000	0.000
Manes.01G090300.1.v8.1	2430	2231.138	0.106779	1.000
Manes.01G090300.2.v8.1	1194	995.138	0.000000	0.000
Manes.01G090400.1.v8.1	1487	1288.138	36.249817	196.000
Manes.01G090500.1.v8.1	3542	3343.138	0.746647	10.477
Manes.01G090500.3.v8.1	3087	2888.138	2.022828	24.523
Manes.01G090500.4.v8.1	2673	2474.138	0.000000	0.000
Manes.01G090600.1.v8.1	1540	1341.138	0.000000	0.000
Manes.01G090700.1.v8.1	1907	1708.138	8.647306	62.000
Manes.01G090800.1.v8.1	986	787.142	0.000000	0.000
Manes.01G090900.3.v8.1	1938	1739.138	10.503307	76.674
Manes.01G090900.6.v8.1	1858	1659.138	0.000000	0.000
Manes.01G090900.5.v8.1	1814	1615.138	0.000000	0.000
Manes.01G090900.4.v8.1	1674	1475.138	1.605076	9.938
Manes.01G090900.7.v8.1	1681	1482.138	28.995476	180.388
Manes.01G091100.1.v8.1	1393	1194.138	2.194574	11.000
Manes.01G091200.3.v8.1	1703	1504.138	3.642942	23.000
Manes.01G091300.2.v8.1	1997	1798.138	0.000000	0.000
Manes.01G091400.3.v8.1	2099	1900.138	0.376139	3.000
Manes.01G091400.1.v8.1	2410	2211.138	0.000000	0.000
Manes.01G091500.1.v8.1	1978	1779.138	1.472974	11.000
Manes.01G091600.1.v8.1	2757	2558.138	0.931297	10.000
Manes.01G091700.1.v8.1	2763	2564.138	0.185824	2.000
Manes.01G091800.1.v8.1	594	395.552	0.000000	0.000
Manes.01G092000.1.v8.1	2269	2070.138	5.639088	49.000
Manes.01G092100.3.v8.1	2021	1822.138	8.130061	62.182
Manes.01G092100.4.v8.1	2048	1849.138	0.000000	0.000
Manes.01G092100.5.v8.1	2572	2373.138	0.282923	2.818
Manes.01G092200.1.v8.1	246	72.607	45.936939	14.000
Manes.01G092300.1.v8.1	1260	1061.138	0.898050	4.000
Manes.01G092400.8.v8.1	3094	2895.138	3.703014	45.000
Manes.01G092500.1.v8.1	1671	1472.138	0.000000	0.000
Manes.01G092600.1.v8.1	1350	1151.138	38.132502	184.251
Manes.01G092600.2.v8.1	1750	1551.138	7.640882	49.749
Manes.01G092700.1.v8.1	2304	2105.138	0.000000	0.000
Manes.01G092700.4.v8.1	1819	1620.138	32.497681	221.000
Manes.01G092900.1.v8.1	4737	4538.138	1.417419	27.000
Manes.01G092900.2.v8.1	3980	3781.138	0.000000	0.000
Manes.01G093000.1.v8.1	1978	1779.138	2.812042	21.000
Manes.01G093100.2.v8.1	2114	1915.138	0.000000	0.000
Manes.01G093100.3.v8.1	2000	1801.138	0.925898	7.000
Manes.01G093200.1.v8.1	1806	1607.138	0.444713	3.000
Manes.01G093300.1.v8.1	1846	1647.138	14.029877	97.000
Manes.01G093400.1.v8.1	2294	2095.138	78.460044	690.000
Manes.01G093475.1.v8.1	1593	1394.138	0.000000	0.000
Manes.01G093550.1.v8.1	2658	2459.138	15.202674	156.925
Manes.01G093625.1.v8.1	522	324.154	0.000000	0.000
Manes.03G095616.1.v8.1	539	340.957	0.000000	0.000
Manes.11G087467.1.v8.1_25	322	134.448	0.000000	0.000
Manes.01G093700.1.v8.1	3069	2870.138	18.881068	227.466
Manes.01G093733.1.v8.1	1802	1603.138	0.000000	0.000
Manes.01G093733.2.v8.1	1733	1534.138	0.000000	0.000
Manes.01G093766.1.v8.1	849	650.166	0.000000	0.000
Manes.01G094100.1.v8.1	1952	1753.138	1.087141	8.000
Manes.01G093800.1.v8.1	1709	1510.138	0.000000	0.000
Manes.01G093901.1.v8.1	3041	2842.138	12.708435	151.609
Manes.01G094000.1.v8.1	846	647.166	1.104377	3.000
Manes.01G094200.1.v8.1	2700	2501.138	16.573860	174.000
Manes.01G094300.3.v8.1	4415	4216.138	11.301269	200.000
Manes.01G094300.4.v8.1	3599	3400.138	0.000000	0.000
Manes.01G094500.1.v8.1	1758	1559.138	2.750427	18.000
Manes.01G094600.1.v8.1	330	141.474	279.035167	165.700
Manes.01G094700.1.v8.1	1840	1641.138	20.758838	143.000
Manes.01G094800.1.v8.1	3582	3383.138	1.126710	16.000
Manes.01G094950.1.v8.1	330	141.474	456.358041	271.000
Manes.01G095100.3.v8.1	3185	2986.138	0.000000	0.000
Manes.01G095300.1.v8.1	1711	1512.138	0.157551	1.000
Manes.01G095400.3.v8.1	1419	1220.138	0.000000	0.000
Manes.01G096400.2.v8.1	1987	1788.138	6.831769	51.277
Manes.01G096300.3.v8.1	5386	5187.138	0.000000	0.000
Manes.01G096300.6.v8.1	5506	5307.138	1.894851	42.211
Manes.01G096300.7.v8.1	4985	4786.138	2.329017	46.789
Manes.01G096200.1.v8.1	1957	1758.138	6.504297	48.000
Manes.01G096100.1.v8.1	689	490.274	73.949653	152.182
Manes.01G096000.1.v8.1	824	625.174	0.762152	2.000
Manes.01G096000.2.v8.1	666	467.320	0.000000	0.000
Manes.01G095900.1.v8.1	2139	1940.138	35.948041	292.749
Manes.01G095800.1.v8.1	3390	3191.138	23.890017	320.000
Manes.01G095700.1.v8.1	1635	1436.138	0.000000	0.000
Manes.01G095700.2.v8.1	1632	1433.138	0.000000	0.000
Manes.01G095700.3.v8.1	1278	1079.138	0.000000	0.000
Manes.01G095700.4.v8.1	1275	1076.138	0.000000	0.000
Manes.01G095600.2.v8.1	1990	1791.138	0.133010	1.000
Manes.01G095600.1.v8.1	2250	2051.138	0.000000	0.000
Manes.01G095500.9.v8.1	6618	6419.138	0.000000	0.000
Manes.01G095500.10.v8.1	6675	6476.138	0.000000	0.000
Manes.01G095500.11.v8.1	5816	5617.138	0.000000	0.000
Manes.01G095500.2.v8.1	6149	5950.138	9.586598	239.431
Manes.01G095500.8.v8.1	6363	6164.138	0.000000	0.000
Manes.01G095500.7.v8.1	6185	5986.138	5.514839	138.569
Manes.01G160600.3.v8.1	1638	1439.138	0.000000	0.000
Manes.01G128050.1.v8.1	1606	1407.138	9.410402	55.582
Manes.01G160600.2.v8.1	1624	1425.138	0.000000	0.000
Manes.01G128050.2.v8.1	904	705.156	2.844435	8.419
Manes.01G160602.1.v8.1	1795	1596.138	15.522977	104.000
Manes.01G097000.1.v8.1	1615	1416.138	0.000000	0.000
Manes.01G097100.1.v8.1	606	407.495	0.000000	0.000
Manes.01G097200.1.v8.1	1468	1269.138	0.750867	4.000
Manes.01G097300.1.v8.1	1359	1160.138	1.232122	6.000
Manes.01G097300.2.v8.1	1216	1017.138	0.000000	0.000
Manes.01G097400.1.v8.1	6651	6452.138	17.293216	468.347
Manes.01G097400.4.v8.1	6606	6407.138	0.588150	15.818
Manes.01G097500.1.v8.1	1592	1393.138	43.671265	255.375
Manes.01G097600.1.v8.1	2188	1989.138	42.590134	355.600
Manes.01G097600.2.v8.1	3403	3204.138	1.665512	22.400
Manes.01G097700.1.v8.1	1476	1277.138	51.359909	275.328
Manes.01G097800.1.v8.1	2400	2201.138	0.216469	2.000
Manes.01G097900.1.v8.1	2046	1847.138	73.259018	568.000
Manes.01G098000.4.v8.1	2992	2793.138	2.357531	27.640
Manes.01G098000.6.v8.1	2545	2346.138	5.574924	54.901
Manes.01G098000.5.v8.1	2233	2034.138	2.161920	18.459
Manes.01G098100.3.v8.1	1533	1334.138	10.892842	61.000
Manes.01G098200.1.v8.1	2698	2499.138	3.813132	40.000
Manes.01G098300.1.v8.1	3056	2857.138	0.583685	7.000
Manes.03G165350.1.v8.1	520	322.185	0.000000	0.000
Manes.01G098400.1.v8.1	3516	3317.138	4.883795	68.000
Manes.01G098500.1.v8.1	354	163.018	56.995411	39.000
Manes.01G098600.1.v8.1	3777	3578.138	35.354890	531.000
Manes.01G098700.1.v8.1	519	321.200	5.933710	8.000
Manes.01G098800.2.v8.1	2166	1967.138	21.283175	175.735
Manes.01G098800.4.v8.1	2148	1949.138	23.011147	188.265
Manes.01G099000.7.v8.1	3978	3779.138	0.000000	0.000
Manes.01G099000.8.v8.1	3840	3641.138	0.000000	0.000
Manes.01G099000.5.v8.1	2734	2535.138	10.756043	114.457
Manes.01G099000.10.v8.1	2559	2360.138	0.559533	5.543
Manes.01G099000.9.v8.1	2421	2222.138	0.000000	0.000
Manes.01G099100.9.v8.1	3134	2935.138	0.856368	10.551
Manes.01G099100.6.v8.1	3261	3062.138	1.929576	24.801
Manes.01G099100.4.v8.1	2970	2771.138	0.000000	0.000
Manes.01G099100.3.v8.1	2422	2223.138	76.798300	716.648
Manes.01G099200.7.v8.1	1820	1621.138	0.000000	0.000
Manes.01G099200.1.v8.1	1927	1728.138	16.575081	120.233
Manes.01G099200.6.v8.1	1822	1623.138	12.882207	87.767
Manes.01G099300.2.v8.1	2655	2456.138	2.618925	27.000
Manes.01G099400.1.v8.1	3985	3786.138	29.637156	471.000
Manes.01G099500.1.v8.1	2209	2010.138	20.385185	172.000
Manes.01G099600.2.v8.1	3265	3066.138	0.000000	0.000
Manes.01G099600.3.v8.1	3161	2962.138	0.482567	6.000
Manes.01G099700.1.v8.1	1822	1623.138	10.127582	69.000
Manes.01G099800.1.v8.1	3045	2846.138	0.000000	0.000
Manes.01G099800.2.v8.1	2821	2622.138	0.726853	8.000
Manes.01G099900.1.v8.1	972	773.143	86.280017	280.000
Manes.01G100000.1.v8.1	1035	836.138	7.693040	27.000
Manes.01G100100.1.v8.1	549	350.861	15.617274	23.000
Manes.01G100300.1.v8.1	2326	2127.138	0.112000	1.000
Manes.01G100400.1.v8.1	3169	2970.138	14.947518	186.352
Manes.01G100400.2.v8.1	3079	2880.138	0.467205	5.648
Manes.01G100500.1.v8.1	3434	3235.138	4.565737	62.000
Manes.01G100600.2.v8.1	651	452.350	0.000000	0.000
Manes.01G100700.3.v8.1	2714	2515.138	0.000000	0.000
Manes.01G100700.7.v8.1	2657	2458.138	0.000000	0.000
Manes.01G100700.9.v8.1	2563	2364.138	0.000000	0.000
Manes.01G100800.1.v8.1	858	659.165	0.361425	1.000
Manes.01G100900.2.v8.1	1612	1413.138	4.787057	28.395
Manes.01G100900.1.v8.1	2391	2192.138	23.322985	214.605
Manes.01G101000.1.v8.1	1209	1010.138	0.000000	0.000
Manes.01G101200.3.v8.1	1363	1164.138	15.586122	76.161
Manes.01G101200.6.v8.1	1226	1027.138	3.846082	16.582
Manes.01G101200.5.v8.1	1131	932.138	0.000000	0.000
Manes.01G101200.7.v8.1	1247	1048.138	8.241212	36.257
Manes.01G101300.1.v8.1	1376	1177.138	2.833432	14.000
Manes.01G101600.1.v8.1	3522	3323.138	2.365798	33.000
Manes.01G101700.2.v8.1	696	497.264	57.970967	121.000
Manes.01G102466.2.v8.1	906	707.154	7.074846	21.000
Manes.01G102000.1.v8.1	1099	900.138	70.669864	267.012
Manes.01G102100.1.v8.1	3175	2976.138	37.472764	468.119
Manes.01G102200.3.v8.1	949	750.147	18.102581	57.000
Manes.01G102300.1.v8.1	911	712.154	46.834512	140.000
Manes.01G102400.1.v8.1	3030	2831.138	21.289798	253.000
Manes.01G102500.1.v8.1	3025	2826.138	3.108963	36.881
Manes.01G102600.1.v8.1	1092	893.138	0.000000	0.000
Manes.01G102700.2.v8.1	1740	1541.138	0.926735	5.995
Manes.01G102700.1.v8.1	2340	2141.138	0.223098	2.005
Manes.01G102800.1.v8.1	3313	3114.138	8.032736	105.000
Manes.01G102900.1.v8.1	1668	1469.138	0.162162	1.000
Manes.01G103000.3.v8.1	2595	2396.138	5.567860	56.000
Manes.01G103000.4.v8.1	2521	2322.138	0.000000	0.000
Manes.01G103100.2.v8.1	1542	1343.138	0.709499	4.000
Manes.01G103200.1.v8.1	1528	1329.138	0.000000	0.000
Manes.01G103300.6.v8.1	2480	2281.138	0.000000	0.000
Manes.01G103300.7.v8.1	2172	1973.138	5.754720	47.662
Manes.01G103300.8.v8.1	2183	1984.138	3.162481	26.338
Manes.01G103400.7.v8.1	1082	883.138	12.068567	44.738
Manes.01G103400.6.v8.1	1074	875.138	0.901416	3.311
Manes.01G103400.5.v8.1	959	760.146	2.805418	8.951
Manes.01G103500.1.v8.1	1705	1506.138	23.410413	148.000
Manes.01G103500.3.v8.1	1775	1576.138	0.000000	0.000
Manes.01G103500.5.v8.1	606	407.495	0.000000	0.000
Manes.01G103500.4.v8.1	714	515.244	0.000000	0.000
Manes.01G103600.1.v8.1	3453	3254.138	5.783666	79.000
Manes.01G103700.1.v8.1	1219	1020.138	0.000000	0.000
Manes.01G103750.1.v8.1	568	369.710	0.644392	1.000
Manes.01G103800.2.v8.1	1580	1381.138	2.932405	17.000
Manes.01G104000.1.v8.1	1378	1179.138	20.984835	103.862
Manes.01G104000.2.v8.1	1157	958.138	16.444969	66.138
Manes.01G104100.7.v8.1	2361	2162.138	0.000000	0.000
Manes.01G104100.1.v8.1	2269	2070.138	0.000000	0.000
Manes.01G104100.5.v8.1	2150	1951.138	0.000000	0.000
Manes.01G104100.6.v8.1	2111	1912.138	1.121335	9.000
Manes.01G104200.1.v8.1	2636	2437.138	9.133308	93.432
Manes.01G104200.2.v8.1	2622	2423.138	1.333971	13.568
Manes.01G104201.1.v8.1	549	350.861	1.358024	2.000
Manes.01G104300.3.v8.1	3903	3704.138	36.660615	570.000
Manes.01G104400.1.v8.1	1871	1672.138	4.131788	29.000
Manes.01G104400.2.v8.1	1841	1642.138	0.000000	0.000
Manes.01G104500.10.v8.1	1516	1317.138	0.000000	0.000
Manes.01G104500.7.v8.1	1519	1320.138	5.774878	32.000
Manes.01G104500.8.v8.1	1435	1236.138	0.000000	0.000
Manes.01G104500.9.v8.1	1432	1233.138	0.000000	0.000
Manes.01G104600.25.v8.1	2920	2721.138	3.738473	42.700
Manes.01G104600.24.v8.1	3081	2882.138	0.000000	0.000
Manes.01G104600.16.v8.1	2791	2592.138	0.000000	0.000
Manes.01G104600.31.v8.1	2706	2507.138	0.000000	0.000
Manes.01G104600.26.v8.1	3248	3049.138	0.453759	5.808
Manes.01G104600.23.v8.1	3409	3210.138	0.000000	0.000
Manes.01G104600.12.v8.1	2210	2011.138	0.000000	0.000
Manes.01G104600.28.v8.1	2257	2058.138	0.000000	0.000
Manes.01G104600.27.v8.1	2876	2677.138	0.000000	0.000
Manes.01G104600.29.v8.1	1901	1702.138	0.000000	0.000
Manes.01G104600.30.v8.1	1986	1787.138	0.000000	0.000
Manes.01G104600.10.v8.1	2663	2464.138	3.721497	38.492
Manes.01G104700.1.v8.1	2342	2143.138	20.913863	188.136
Manes.01G104800.1.v8.1	3919	3720.138	15.045938	234.945
Manes.01G104801.1.v8.1	8141	7942.138	14.469592	482.372
Manes.01G104801.2.v8.1	8138	7939.138	0.000000	0.000
Manes.01G104801.3.v8.1	9657	9458.138	0.243913	9.683
Manes.01G104801.4.v8.1	8065	7866.138	0.000000	0.000
Manes.01G104801.5.v8.1	8095	7896.138	0.000000	0.000
Manes.01G104801.6.v8.1	8019	7820.138	0.000000	0.000
Manes.01G104801.7.v8.1	8092	7893.138	0.000000	0.000
Manes.01G105000.5.v8.1	1383	1184.138	42.049043	209.000
Manes.01G105100.5.v8.1	2552	2353.138	5.063989	50.018
Manes.01G105100.6.v8.1	2457	2258.138	5.062186	47.982
Manes.01G105100.1.v8.1	3859	3660.138	0.000000	0.000
Manes.01G105100.7.v8.1	2528	2329.138	0.000000	0.000
Manes.01G105100.8.v8.1	3234	3035.138	0.000000	0.000
Manes.01G105101.1.v8.1	570	371.696	8.973304	14.000
Manes.01G105300.1.v8.1	2678	2479.138	2.018044	21.000
[truncated: 55,492 more rows]
