# Supplementary material for: Mutations in DNA polymerase δ subunit 1 co-segregate with CMD2-type resistance to Cassava Mosaic Geminiviruses
Source: Nat Commun. 2022 Jul 7;13:3933. doi: 10.1038/s41467-022-31414-0 (PMC9262879; doi:10.1038/s41467-022-31414-0)
Supplement: Supplementary file 10 — Source Data [file 41467_2022_31414_MOESM10_ESM.zip › figure_data/SupFig5_data/RNAseq4/quant/rnaseq4_tme204_4A_sus_quant/quant.sf]

Name	Length	EffectiveLength	TPM	NumReads
Manes.01G000031.1.v8.1	3795	3592.881	37.900634	979.367
Manes.01G000031.2.v8.1	3753	3550.881	3.326797	84.961
Manes.01G000031.3.v8.1	3738	3535.881	1.092259	27.777
Manes.01G000062.1.v8.1	1653	1450.881	0.000000	0.000
Manes.01G000093.1.v8.1	1848	1645.881	0.000000	0.000
Manes.01G000124.1.v8.1	2149	1946.881	11.218200	157.079
Manes.01G000155.1.v8.1	2964	2761.881	17.670391	351.000
Manes.01G000186.1.v8.1	177	27.695	10.041027	2.000
Manes.01G000217.1.v8.1	675	473.108	0.000000	0.000
Manes.01G000248.3.v8.1	1953	1750.881	0.000000	0.000
Manes.01G000248.5.v8.1	570	368.614	14.844378	39.354
Manes.01G000248.4.v8.1	1683	1480.881	0.536336	5.712
Manes.01G000248.1.v8.1	2677	2474.881	1.495111	26.612
Manes.01G000248.2.v8.1	2062	1859.881	20.194362	270.129
Manes.01G000279.1.v8.1	812	609.940	19.132162	83.928
Manes.01G000279.3.v8.1	1818	1615.881	0.000000	0.000
Manes.01G000279.2.v8.1	1112	909.881	5.541611	36.264
Manes.01G000310.1.v8.1	601	399.394	0.000000	0.000
Manes.01G000341.1.v8.1	947	744.897	9.091776	48.708
Manes.01G000341.2.v8.1	1283	1080.881	0.552101	4.292
Manes.01G000372.1.v8.1	3197	2994.881	2.135612	46.000
Manes.01G000403.1.v8.1	861	658.919	28.064907	133.000
Manes.01G000434.1.v8.1	1098	895.881	0.465602	3.000
Manes.17G035396.1.v8.1_29	409	211.679	0.000000	0.000
Manes.01G000465.1.v8.1	1700	1497.881	67.484041	727.000
Manes.01G000496.1.v8.1	534	333.002	0.000000	0.000
Manes.01G000527.1.v8.1	1225	1022.881	1.223380	9.000
Manes.01G000558.1.v8.1	3030	2827.881	0.000000	0.000
Manes.01G000558.2.v8.1	2951	2748.881	0.000000	0.000
Manes.01G000558.4.v8.1	2910	2707.881	0.000000	0.000
Manes.01G000558.5.v8.1	2825	2622.881	0.000000	0.000
Manes.01G000558.3.v8.1	2750	2547.881	0.491142	9.000
Manes.01G000600.1.v8.1	1763	1560.881	0.623551	7.000
Manes.01G000550.1.v8.1	429	230.686	33.150143	55.000
Manes.01G000500.10.v8.1	1573	1370.881	0.400883	3.953
Manes.01G000500.4.v8.1	2074	1871.881	0.000000	0.000
Manes.01G000500.6.v8.1	1987	1784.881	0.000000	0.000
Manes.01G000500.8.v8.1	2111	1908.881	6.655768	91.376
Manes.01G000500.9.v8.1	2024	1821.881	0.000000	0.000
Manes.01G000500.5.v8.1	1718	1515.881	2.046674	22.314
Manes.01G000500.7.v8.1	1755	1552.881	0.000000	0.000
Manes.01G000500.11.v8.1	1591	1388.881	7.443974	74.358
Manes.01G000400.6.v8.1	3083	2880.881	0.000000	0.000
Manes.01G000400.7.v8.1	3020	2817.881	0.000000	0.000
Manes.01G000400.8.v8.1	2619	2416.881	1.093056	19.000
Manes.01G000300.4.v8.1	1769	1566.881	41.395071	466.488
Manes.01G000300.5.v8.1	1857	1654.881	15.558822	185.182
Manes.01G000300.6.v8.1	2074	1871.881	8.046601	108.329
Manes.13G000036.1.v8.1	515	314.286	0.000000	0.000
Manes.18G145866.1.v8.1_2	267	86.865	0.000000	0.000
Manes.01G001900.17.v8.1	3580	3377.881	0.000000	0.000
Manes.01G001900.14.v8.1	3967	3764.881	0.000000	0.000
Manes.01G001900.15.v8.1	3740	3537.881	0.000000	0.000
Manes.01G001900.16.v8.1	3593	3390.881	3.824133	93.261
Manes.01G001900.18.v8.1	4118	3915.881	0.000000	0.000
Manes.01G001900.19.v8.1	3971	3768.881	0.000000	0.000
Manes.01G001900.20.v8.1	3978	3775.881	0.000000	0.000
Manes.01G001900.21.v8.1	3935	3732.881	4.438543	119.163
Manes.01G001900.22.v8.1	4082	3879.881	0.000000	0.000
Manes.01G001900.23.v8.1	3974	3771.881	0.000000	0.000
Manes.01G001900.9.v8.1	3736	3533.881	2.344028	59.576
Manes.01G001951.1.v8.1	1451	1248.881	0.000000	0.000
Manes.01G001800.6.v8.1	5950	5747.881	0.241900	10.000
Manes.01G001800.1.v8.1	2633	2430.881	0.000000	0.000
Manes.01G001700.7.v8.1	2506	2303.881	17.403442	288.371
Manes.01G001700.10.v8.1	4004	3801.881	0.000000	0.000
Manes.01G001700.12.v8.1	3719	3516.881	6.947203	175.721
Manes.01G001700.11.v8.1	3802	3599.881	6.889162	178.365
Manes.01G001600.6.v8.1	5003	4800.881	5.072071	175.131
Manes.01G001600.7.v8.1	3983	3780.881	11.944065	324.789
Manes.01G001600.8.v8.1	4719	4516.881	14.425093	468.612
Manes.01G001400.1.v8.1	2161	1958.881	37.051556	522.000
Manes.01G001200.1.v8.1	1949	1746.881	25.402390	319.149
Manes.01G001200.3.v8.1	1891	1688.881	1.140293	13.851
Manes.01G001150.1.v8.1	1008	805.881	0.000000	0.000
Manes.01G001100.2.v8.1	3116	2913.881	1.712617	35.891
Manes.01G001100.3.v8.1	2961	2758.881	9.883941	196.119
Manes.01G002051.1.v8.1	1774	1571.881	4.953502	56.000
Manes.01G002300.1.v8.1	418	220.207	715.912204	1133.829
Manes.01G002151.2.v8.1	261	82.211	0.000000	0.000
Manes.01G002350.1.v8.1	761	558.976	0.659445	2.651
Manes.01G002400.2.v8.1	2259	2056.881	229.613148	3396.737
Manes.01G002500.1.v8.1	3624	3421.881	25.395638	625.000
Manes.01G002600.1.v8.1	2025	1822.881	8.332805	109.246
Manes.01G002700.1.v8.1	1101	898.881	0.000000	0.000
Manes.01G002800.1.v8.1	1827	1624.881	0.000000	0.000
Manes.01G002901.1.v8.1	3062	2859.881	16.530081	340.000
Manes.01G003000.1.v8.1	405	207.912	0.000000	0.000
Manes.01G003100.1.v8.1	4856	4653.881	2.718755	91.000
Manes.01G003100.3.v8.1	4760	4557.881	0.000000	0.000
Manes.01G003100.4.v8.1	4848	4645.881	0.000000	0.000
Manes.01G003200.1.v8.1	2389	2186.881	75.636511	1189.632
Manes.01G003300.1.v8.1	3526	3323.881	1.296762	31.000
Manes.01G003400.1.v8.1	360	166.188	0.000000	0.000
Manes.01G003500.1.v8.1	4803	4600.881	5.957328	197.128
Manes.01G003500.3.v8.1	5313	5110.881	3.805212	139.872
Manes.01G003500.2.v8.1	4713	4510.881	0.000000	0.000
Manes.01G003700.1.v8.1	2011	1808.881	36.126996	470.000
Manes.01G003800.1.v8.1	2386	2183.881	200.825425	3154.305
Manes.01G003900.1.v8.1	1100	897.881	11.459268	74.000
Manes.01G004000.1.v8.1	3930	3727.881	0.074595	2.000
Manes.01G004100.1.v8.1	1694	1491.881	12.581823	135.000
Manes.01G004100.2.v8.1	1685	1482.881	0.000000	0.000
Manes.01G004200.1.v8.1	663	461.140	0.301517	1.000
Manes.01G050733.1.v8.1_1	246	70.962	0.000000	0.000
Manes.01G004300.1.v8.1	762	559.976	0.000000	0.000
Manes.13G090650.1.v8.1	814	611.938	0.000000	0.000
Manes.01G004400.1.v8.1	927	724.901	0.000000	0.000
Manes.01G004466.1.v8.1	4587	4384.881	1.204952	38.000
Manes.01G004532.1.v8.1	681	479.096	0.000000	0.000
Manes.01G004600.2.v8.1	1047	844.881	1.986252	12.069
Manes.01G004625.1.v8.1	531	330.042	5.704018	13.540
Manes.01G004650.2.v8.1	1581	1378.881	0.504247	5.001
Manes.01G004840.2.v8.1	1487	1284.881	2.322339	21.461
Manes.01G004860.1.v8.1	1680	1477.881	1.787489	18.999
Manes.01G004880.1.v8.1	1025	822.881	22.134932	131.000
Manes.01G004820.1.v8.1	2044	1841.881	4.000906	53.000
Manes.01G005000.1.v8.1	5215	5012.881	7.031655	253.513
Manes.01G005000.2.v8.1	4067	3864.881	7.980078	221.819
Manes.01G005000.3.v8.1	4835	4632.881	0.110064	3.667
Manes.01G005033.1.v8.1	2165	1962.881	2.878208	40.632
Manes.01G005033.2.v8.1	1920	1717.881	0.000000	0.000
Manes.01G005033.3.v8.1	1703	1500.881	1.794214	19.368
Manes.01G005066.1.v8.1	2214	2011.881	95.717530	1385.000
Manes.01G005100.10.v8.1	1736	1533.881	0.000000	0.000
Manes.01G005100.11.v8.1	1754	1551.881	0.000000	0.000
Manes.01G005100.12.v8.1	1684	1481.881	0.000000	0.000
Manes.01G005100.2.v8.1	1591	1388.881	0.924396	9.234
Manes.01G005100.5.v8.1	1497	1294.881	0.000000	0.000
Manes.01G005100.6.v8.1	1986	1783.881	1.024712	13.147
Manes.01G005100.7.v8.1	1666	1463.881	0.000000	0.000
Manes.01G005100.8.v8.1	1704	1501.881	0.000000	0.000
Manes.01G005100.9.v8.1	1774	1571.881	0.939337	10.619
Manes.01G005100.4.v8.1	1522	1319.881	0.000000	0.000
Manes.01G005233.1.v8.1	1363	1160.881	6.228158	52.000
Manes.01G005500.2.v8.1	7293	7090.881	33.138324	1690.000
Manes.01G005504.1.v8.1	472	272.179	1.021692	2.000
Manes.01G005508.1.v8.1	551	349.804	0.000000	0.000
Manes.01G005512.1.v8.1	1317	1114.881	2.618995	21.000
Manes.01G005584.1.v8.1	1094	891.881	9.042011	58.000
Manes.01G005536.2.v8.1	1697	1494.881	6.237785	67.065
Manes.01G005700.1.v8.1	2130	1927.881	5.476566	75.935
Manes.01G008250.10.v8.1	2573	2370.881	0.000000	0.000
Manes.01G008250.11.v8.1	2498	2295.881	0.000000	0.000
Manes.01G008250.12.v8.1	2470	2267.881	0.000000	0.000
Manes.01G008250.13.v8.1	2574	2371.881	0.213817	3.647
Manes.01G008250.9.v8.1	2580	2377.881	0.000000	0.000
Manes.01G008250.7.v8.1	2660	2457.881	7.716890	136.414
Manes.01G008250.8.v8.1	2495	2292.881	0.000000	0.000
Manes.01G010800.3.v8.1	2665	2462.881	10.158383	179.938
Manes.16G067750.1.v8.1_31	394	197.559	0.000000	0.000
Manes.01G006000.1.v8.1	1923	1720.881	0.000000	0.000
Manes.01G006000.6.v8.1	1777	1574.881	0.000000	0.000
Manes.01G006000.2.v8.1	2225	2022.881	1.836860	26.724
Manes.01G006000.4.v8.1	2079	1876.881	9.999422	134.979
Manes.01G006000.5.v8.1	2393	2190.881	0.000000	0.000
Manes.01G006000.7.v8.1	2247	2044.881	0.768103	11.296
Manes.01G006100.1.v8.1	447	247.959	167.101661	298.000
Manes.01G006200.7.v8.1	3538	3335.881	1.046615	25.110
Manes.01G006200.11.v8.1	3524	3321.881	0.000000	0.000
Manes.01G006200.10.v8.1	3531	3328.881	0.000000	0.000
Manes.01G006200.12.v8.1	3385	3182.881	0.245478	5.619
Manes.01G006200.8.v8.1	3398	3195.881	9.670183	222.270
Manes.01G006200.9.v8.1	3395	3192.881	0.000000	0.000
Manes.01G006300.1.v8.1	1079	876.881	26.638671	168.000
Manes.01G006400.1.v8.1	809	606.942	3666.258722	16003.915
Manes.01G006500.1.v8.1	930	727.898	0.000000	0.000
Manes.01G006600.2.v8.1	912	709.907	0.000000	0.000
Manes.01G006800.3.v8.1	1384	1181.881	0.000000	0.000
Manes.01G006900.2.v8.1	961	758.893	0.366432	2.000
Manes.01G007000.2.v8.1	627	425.264	1.961720	6.000
Manes.01G007050.1.v8.1	1278	1075.881	0.000000	0.000
Manes.01G007100.6.v8.1	5717	5514.881	0.556839	22.086
Manes.01G007100.3.v8.1	5994	5791.881	0.650069	27.079
Manes.01G007100.5.v8.1	4889	4686.881	6.893739	232.378
Manes.01G007100.4.v8.1	5421	5218.881	3.289133	123.457
Manes.01G007100.7.v8.1	5817	5614.881	0.000000	0.000
Manes.01G007300.11.v8.1	4631	4428.881	16.098285	512.778
Manes.01G007400.4.v8.1	4441	4238.881	25.264376	770.222
Manes.11G097150.1.v8.1	1531	1328.881	0.000000	0.000
Manes.01G007451.1.v8.1	88	18.610	0.000000	0.000
Manes.01G007500.1.v8.1	3234	3031.881	1.467513	32.000
Manes.01G007500.2.v8.1	3039	2836.881	0.000000	0.000
Manes.01G007500.3.v8.1	3274	3071.881	0.000000	0.000
Manes.01G007600.4.v8.1	3823	3620.881	0.809391	21.078
Manes.01G007600.5.v8.1	3539	3336.881	0.000000	0.000
Manes.01G007600.6.v8.1	3397	3194.881	4.479172	102.922
Manes.01G007700.1.v8.1	5195	4992.881	1.882908	67.614
Manes.01G007700.3.v8.1	4610	4407.881	2.600427	82.439
Manes.01G007800.2.v8.1	2241	2038.881	36.962663	542.015
Manes.01G007900.1.v8.1	3406	3203.881	7.724807	178.000
Manes.01G008000.1.v8.1	4992	4789.881	23.715996	817.000
Manes.01G008100.1.v8.1	2049	1846.881	0.000000	0.000
Manes.01G008200.2.v8.1	1435	1232.881	22.372385	198.376
Manes.01G008300.1.v8.1	1279	1076.881	1.678493	13.000
Manes.01G008400.1.v8.1	826	623.933	3.565545	16.000
Manes.01G008500.1.v8.1	2052	1849.881	13.951920	185.624
Manes.01G008600.1.v8.1	1160	957.881	13.934892	96.000
Manes.01G008701.1.v8.1	383	187.321	0.000000	0.000
Manes.01G008800.1.v8.1	2575	2372.881	44.005604	751.000
Manes.01G008900.7.v8.1	3383	3180.881	0.000000	0.000
Manes.01G008900.2.v8.1	2337	2134.881	2.464912	37.847
Manes.01G008900.1.v8.1	2370	2167.881	12.793979	199.479
Manes.01G008900.5.v8.1	3112	2909.881	0.932855	19.523
Manes.01G008900.6.v8.1	2639	2436.881	0.000000	0.000
Manes.01G009000.3.v8.1	2078	1875.881	11.089315	149.612
Manes.01G009000.2.v8.1	2037	1834.881	0.965309	12.739
Manes.01G009000.4.v8.1	1787	1584.881	0.000000	0.000
Manes.01G009000.5.v8.1	1781	1578.881	0.000000	0.000
Manes.01G009000.1.v8.1	1741	1538.881	15.328194	169.649
Manes.01G009100.1.v8.1	2369	2166.881	19.891642	310.000
Manes.01G009200.1.v8.1	2763	2560.881	0.000000	0.000
Manes.01G009200.2.v8.1	2751	2548.881	0.000000	0.000
Manes.01G009300.1.v8.1	3337	3134.881	0.709648	16.000
Manes.01G009451.4.v8.1	3456	3253.881	5.228565	122.360
Manes.01G009451.5.v8.1	3074	2871.881	38.278618	790.640
Manes.01G009500.4.v8.1	1258	1055.881	2.106924	16.000
Manes.01G009500.2.v8.1	1386	1183.881	0.000000	0.000
Manes.01G009601.2.v8.1	1384	1181.881	25.776796	219.108
Manes.01G009601.1.v8.1	1858	1655.881	4.274626	50.908
Manes.01G009601.3.v8.1	1187	984.881	0.000000	0.000
Manes.01G009700.1.v8.1	3666	3463.881	19.366613	482.473
Manes.01G009800.1.v8.1	771	568.973	0.488745	2.000
Manes.01G009900.1.v8.1	3908	3705.881	1.875956	50.000
Manes.01G009900.2.v8.1	3903	3700.881	0.000000	0.000
Manes.01G010000.1.v8.1	2188	1985.881	59.372677	848.000
Manes.01G010100.1.v8.1	1411	1208.881	378.732736	3292.854
Manes.01G010150.1.v8.1	527	326.097	8.527597	20.000
Manes.01G010200.1.v8.1	1919	1716.881	4.130079	50.998
Manes.01G010200.2.v8.1	1940	1737.881	0.640197	8.002
Manes.01G010866.1.v8.1	1768	1565.881	3.699109	41.659
Manes.01G013700.1.v8.1	1998	1795.881	2.675042	34.551
Manes.01G012847.1.v8.1	894	691.909	8.047066	40.044
Manes.01G013130.2.v8.1	1017	814.881	0.000000	0.000
Manes.01G010300.4.v8.1	426	227.826	37.489711	61.429
Manes.01G010300.3.v8.1	2162	1959.881	2.026956	28.571
Manes.01G012564.1.v8.1	1712	1509.881	0.000000	0.000
Manes.01G011998.1.v8.1	1569	1366.881	1.759765	17.300
Manes.01G011432.1.v8.1	1441	1238.881	0.835578	7.445
Manes.01G013600.1.v8.1	4435	4232.881	12.580756	383.000
Manes.01G013500.6.v8.1	2722	2519.881	10.029424	181.766
Manes.01G013500.8.v8.1	2680	2477.881	0.000000	0.000
Manes.01G013500.10.v8.1	2433	2230.881	0.000000	0.000
Manes.01G013500.11.v8.1	1839	1636.881	0.000000	0.000
Manes.01G013500.7.v8.1	2019	1816.881	5.068743	66.234
Manes.01G013500.9.v8.1	1992	1789.881	0.000000	0.000
Manes.01G013300.1.v8.1	1854	1651.881	13.693054	162.680
Manes.01G013300.2.v8.1	1868	1665.881	0.320921	3.845
Manes.01G013300.3.v8.1	1825	1622.881	1.068772	12.475
Manes.01G013425.1.v8.1	481	280.953	0.000000	0.000
Manes.01G013100.1.v8.1	866	663.918	65.969015	315.000
Manes.01G013225.2.v8.1	2221	2018.881	1.308540	19.000
Manes.01G013225.1.v8.1	2335	2132.881	0.000000	0.000
Manes.01G012900.1.v8.1	2704	2501.881	12.452975	224.076
Manes.01G012900.2.v8.1	2378	2175.881	5.746235	89.924
Manes.01G012800.1.v8.1	2212	2009.881	23.105753	334.000
Manes.01G012800.2.v8.1	2212	2009.881	0.000000	0.000
Manes.01G012700.1.v8.1	2720	2517.881	21.181522	383.573
Manes.01G012700.2.v8.1	2326	2123.881	0.879402	13.433
Manes.S095210.1.v8.1	375	179.915	0.000000	0.000
Manes.01G012600.1.v8.1	2697	2494.881	29.425788	528.000
Manes.01G012500.1.v8.1	1757	1554.881	162.838380	1821.000
Manes.01G012400.1.v8.1	1713	1510.881	116.413742	1265.000
Manes.01G012300.1.v8.1	357	163.465	23.816454	28.000
Manes.01G012425.1.v8.1	273	91.556	3.037289	2.000
Manes.01G012200.6.v8.1	1289	1086.881	1.151342	9.000
Manes.01G012100.1.v8.1	2215	2012.881	23.692998	343.000
Manes.01G012100.2.v8.1	2182	1979.881	0.000000	0.000
Manes.01G012100.3.v8.1	2089	1886.881	0.000000	0.000
Manes.01G012000.1.v8.1	2143	1940.881	60.051859	838.265
Manes.01G011800.1.v8.1	1262	1059.881	31.846507	242.759
Manes.01G011800.2.v8.1	995	792.884	0.725449	4.137
Manes.01G011700.3.v8.1	4614	4411.881	0.000000	0.000
Manes.01G011700.5.v8.1	5074	4871.881	0.000000	0.000
Manes.01G011700.8.v8.1	4013	3810.881	0.000000	0.000
Manes.01G011700.6.v8.1	4476	4273.881	0.000000	0.000
Manes.01G011700.7.v8.1	4284	4081.881	0.000000	0.000
Manes.01G011600.4.v8.1	887	684.912	5.457570	26.884
Manes.01G011600.3.v8.1	297	111.110	15.162086	12.116
Manes.01G011600.1.v8.1	273	91.556	0.000000	0.000
Manes.01G011500.2.v8.1	1360	1157.881	21944.699587	182746.726
Manes.01G011400.1.v8.1	516	315.270	35.384214	80.232
Manes.01G011400.2.v8.1	513	312.318	128.556961	288.768
Manes.01G011300.1.v8.1	2594	2391.881	0.933637	16.061
Manes.01G011300.2.v8.1	2591	2388.881	0.000000	0.000
Manes.01G011300.3.v8.1	2591	2388.881	0.000000	0.000
Manes.01G011300.4.v8.1	2588	2385.881	0.000000	0.000
Manes.01G011300.5.v8.1	2588	2385.881	0.346104	5.939
Manes.01G011300.6.v8.1	2585	2382.881	0.000000	0.000
Manes.01G011200.1.v8.1	1726	1523.881	0.000000	0.000
Manes.01G011100.3.v8.1	1778	1575.881	19.954054	226.157
Manes.01G011100.4.v8.1	1696	1493.881	0.000000	0.000
Manes.01G011100.5.v8.1	1713	1510.881	0.000000	0.000
Manes.01G011100.10.v8.1	1819	1616.881	0.000000	0.000
Manes.01G011100.11.v8.1	1901	1698.881	0.232656	2.843
Manes.01G011100.9.v8.1	1836	1633.881	0.000000	0.000
Manes.01G011000.6.v8.1	3997	3794.881	7.679798	209.606
Manes.01G011000.1.v8.1	3240	3037.881	19.618671	428.644
Manes.01G011000.4.v8.1	3204	3001.881	33.430088	721.750
Manes.01G010900.1.v8.1	1032	829.881	0.000000	0.000
Manes.01G011042.1.v8.1	1479	1276.881	0.871131	8.000
Manes.01G011042.3.v8.1	1413	1210.881	0.000000	0.000
Manes.01G011113.1.v8.1	1514	1311.881	1.377821	13.000
Manes.01G011184.6.v8.1	1611	1408.881	0.000000	0.000
Manes.01G011184.7.v8.1	2056	1853.881	0.000000	0.000
Manes.01G011184.2.v8.1	1824	1621.881	0.000000	0.000
Manes.01G011184.8.v8.1	1894	1691.881	2.136720	26.000
Manes.01G014000.12.v8.1	1704	1501.881	1.311954	14.171
Manes.01G014000.10.v8.1	2028	1825.881	0.000000	0.000
Manes.01G014000.11.v8.1	2941	2738.881	0.194366	3.829
Manes.01G014000.2.v8.1	3042	2839.881	0.000000	0.000
Manes.01G014000.9.v8.1	2807	2604.881	0.000000	0.000
Manes.01G014500.1.v8.1	1933	1730.881	6.988694	87.000
Manes.01G014500.2.v8.1	2018	1815.881	0.000000	0.000
Manes.01G014900.5.v8.1	1871	1668.881	0.000000	0.000
Manes.01G014900.7.v8.1	4246	4043.881	0.962602	27.996
Manes.01G014900.8.v8.1	4135	3932.881	0.000000	0.000
Manes.01G014900.6.v8.1	1847	1644.881	0.513557	6.075
Manes.01G014900.3.v8.1	1965	1762.881	5.691119	72.157
Manes.01G014900.4.v8.1	1942	1739.881	14.606056	182.772
Manes.01G015000.1.v8.1	327	136.723	1.016960	1.000
Manes.01G015200.1.v8.1	731	529.007	6.833697	26.000
Manes.01G015500.1.v8.1	1040	837.881	0.331888	2.000
Manes.01G015700.1.v8.1	1016	813.881	5.663555	33.152
Manes.01G015800.1.v8.1	4017	3814.881	16.269036	446.374
Manes.01G015800.2.v8.1	3833	3630.881	0.602600	15.736
Manes.01G015800.3.v8.1	4297	4094.881	4.885774	143.890
Manes.01G016000.5.v8.1	4511	4308.881	1.106434	34.288
Manes.01G016000.7.v8.1	1902	1699.881	1.781524	21.780
Manes.01G016000.3.v8.1	2273	2070.881	5.539996	82.513
Manes.01G016000.4.v8.1	2142	1939.881	0.000000	0.000
Manes.01G016000.6.v8.1	3317	3114.881	2.116661	47.419
Manes.01G016100.1.v8.1	860	657.919	1.268010	6.000
Manes.01G016300.4.v8.1	3154	2951.881	5.969935	126.743
Manes.01G016300.2.v8.1	4010	3807.881	6.947059	190.257
Manes.01G016600.1.v8.1	2990	2787.881	111.760827	2240.886
Manes.01G016600.2.v8.1	5196	4993.881	3.260720	117.114
Manes.01G016800.1.v8.1	1182	979.881	4.114988	29.000
Manes.01G016900.1.v8.1	2108	1905.881	14.590770	200.000
Manes.01G017000.1.v8.1	894	691.909	176.766375	879.640
Manes.01G017101.1.v8.1	3059	2856.881	0.486689	10.000
Manes.01G017151.1.v8.1	1911	1708.881	0.162728	2.000
Manes.01G017200.1.v8.1	3691	3488.881	3.546891	89.000
Manes.01G017300.1.v8.1	2029	1826.881	22.299820	293.000
Manes.01G017400.1.v8.1	408	210.737	0.000000	0.000
Manes.01G017500.1.v8.1	1206	1003.881	30.747845	222.000
Manes.01G017600.1.v8.1	3741	3538.881	0.471476	12.000
Manes.01G017800.1.v8.1	1637	1434.881	28.295081	292.000
Manes.01G017900.1.v8.1	1537	1334.881	0.000000	0.000
Manes.01G018000.1.v8.1	1683	1480.881	0.000000	0.000
Manes.15G159901.1.v8.1	1412	1209.881	0.000000	0.000
Manes.01G018300.4.v8.1	2835	2632.881	6.728912	127.418
Manes.01G018300.2.v8.1	2979	2776.881	2.632817	52.582
Manes.01G018400.2.v8.1	2576	2373.881	0.000000	0.000
Manes.01G018400.3.v8.1	2559	2356.881	0.000000	0.000
Manes.01G018400.5.v8.1	2375	2172.881	0.319947	5.000
Manes.01G018400.4.v8.1	1916	1713.881	0.000000	0.000
Manes.01G018800.1.v8.1	1441	1238.881	66.506986	592.588
Manes.01G013800.1.v8.1	1269	1066.881	0.130325	1.000
Manes.01G014100.1.v8.1	1570	1367.881	0.304942	3.000
Manes.01G014200.1.v8.1	1709	1506.881	0.000000	0.000
Manes.01G014300.1.v8.1	1254	1051.881	0.000000	0.000
Manes.01G014400.1.v8.1	1781	1578.881	0.000000	0.000
Manes.01G014600.2.v8.1	3284	3081.881	0.000000	0.000
Manes.01G014700.3.v8.1	3634	3431.881	0.445661	11.000
Manes.01G014700.2.v8.1	3520	3317.881	0.000000	0.000
Manes.01G014700.4.v8.1	3287	3084.881	0.000000	0.000
Manes.01G014800.1.v8.1	719	517.025	42.221376	157.000
Manes.01G015100.3.v8.1	1410	1207.881	2.992907	26.000
Manes.01G015300.1.v8.1	3045	2842.881	13.512800	276.287
Manes.01G015400.2.v8.1	4364	4161.881	0.655316	19.615
Manes.01G015400.1.v8.1	4362	4159.881	1.240054	37.100
Manes.01G015600.1.v8.1	575	373.573	0.000000	0.000
Manes.01G015700.1.v8.1_1	734	532.003	3.619309	13.848
Manes.01G017700.1.v8.1	3070	2867.881	3.490723	72.000
Manes.01G018100.1.v8.1	1738	1535.881	0.000000	0.000
Manes.01G018200.1.v8.1	1985	1782.881	0.000000	0.000
Manes.01G018500.1.v8.1	2070	1867.881	9.276082	124.615
Manes.01G018500.2.v8.1	1946	1743.881	0.931654	11.685
Manes.01G018500.3.v8.1	1900	1697.881	10.703183	130.700
Manes.01G018600.1.v8.1	1732	1529.881	121.831216	1340.517
Manes.01G018700.1.v8.1	1247	1044.881	64.139292	482.000
Manes.01G018700.2.v8.1	1118	915.881	0.000000	0.000
Manes.01G018900.1.v8.1	1929	1726.881	0.080516	1.000
Manes.01G018900.2.v8.1	2030	1827.881	0.000000	0.000
Manes.01G018900.3.v8.1	1943	1740.881	0.000000	0.000
Manes.01G019000.2.v8.1	1770	1567.881	0.975492	11.000
Manes.01G019100.1.v8.1	1420	1217.881	0.000000	0.000
Manes.01G019200.1.v8.1	1664	1461.881	0.000000	0.000
Manes.01G019300.1.v8.1	1600	1397.881	0.000000	0.000
Manes.01G019400.1.v8.1	1450	1247.881	0.000000	0.000
Manes.01G019500.1.v8.1	864	661.919	0.000000	0.000
Manes.01G019600.13.v8.1	3196	2993.881	2.685296	57.821
Manes.01G019600.9.v8.1	3899	3696.881	3.892478	103.495
Manes.01G019600.10.v8.1	2718	2515.881	4.224863	76.447
Manes.01G019600.12.v8.1	3066	2863.881	17.261232	355.535
Manes.01G019600.4.v8.1	2886	2683.881	40.877102	789.041
Manes.01G019600.1.v8.1	2722	2519.881	20.437992	370.403
Manes.01G019600.11.v8.1	3189	2986.881	29.902196	642.358
Manes.01G019700.1.v8.1	3935	3732.881	0.037248	1.000
Manes.01G019801.1.v8.1	400	203.196	0.684273	1.000
Manes.01G019900.1.v8.1	1707	1504.881	0.000000	0.000
Manes.01G020000.1.v8.1	2064	1861.881	51.079681	684.000
Manes.05G133326.1.v8.1_38	404	206.968	0.000000	0.000
Manes.05G133326.1.v8.1_37	396	199.435	0.000000	0.000
Manes.05G133326.1.v8.1_36	388	191.973	0.000000	0.000
Manes.05G133326.1.v8.1_41	417	219.257	0.000000	0.000
Manes.01G020100.1.v8.1	2835	2632.881	5.782087	109.489
Manes.01G020100.4.v8.1	2840	2637.881	2.102792	39.894
Manes.01G020100.2.v8.1	2915	2712.881	1.025360	20.006
Manes.01G020100.6.v8.1	2920	2717.881	0.000000	0.000
Manes.01G020200.1.v8.1	192	35.654	46.797515	12.000
Manes.01G020300.2.v8.1	1272	1069.881	0.129960	1.000
Manes.01G020350.1.v8.1	144	14.186	39.204788	4.000
Manes.01G020400.2.v8.1	3917	3714.881	15.035837	401.725
Manes.01G020400.3.v8.1	3711	3508.881	0.000000	0.000
Manes.01G020500.3.v8.1	3573	3370.881	9.909684	240.248
Manes.01G020500.4.v8.1	3375	3172.881	1.237088	28.230
Manes.01G020500.5.v8.1	1068	865.881	32.243670	200.798
Manes.01G020600.1.v8.1	3372	3169.881	11.404452	260.000
Manes.01G020700.4.v8.1	2386	2183.881	0.000000	0.000
Manes.01G020700.5.v8.1	2225	2022.881	0.274937	4.000
Manes.01G020700.6.v8.1	2378	2175.881	0.000000	0.000
Manes.01G020800.1.v8.1	3011	2808.881	18.583949	375.429
Manes.01G020800.2.v8.1	3062	2859.881	1.203147	24.747
Manes.01G021100.1.v8.1	744	541.991	0.000000	0.000
Manes.01G021200.1.v8.1	2950	2747.881	11.262954	222.590
Manes.01G021200.2.v8.1	3102	2899.881	1.170379	24.410
Manes.01G021300.1.v8.1	762	559.976	2.482988	10.000
Manes.01G021400.1.v8.1	747	544.988	55.125802	216.072
Manes.01G021500.1.v8.1	1186	983.881	35.420346	250.641
Manes.01G021500.2.v8.1	1358	1155.881	1.487045	12.362
Manes.01G021600.1.v8.1	1167	964.881	7.493307	52.000
Manes.01G021700.1.v8.1	1805	1602.881	10.756337	124.000
Manes.01G021800.1.v8.1	3170	2967.881	7.308397	156.000
Manes.01G021800.2.v8.1	2976	2773.881	0.000000	0.000
Manes.01G021900.1.v8.1	3627	3424.881	0.365377	9.000
Manes.01G022000.1.v8.1	1595	1392.881	3.194331	32.000
Manes.01G022100.1.v8.1	1439	1236.881	52.828623	469.952
Manes.01G022150.1.v8.1	840	637.928	0.000000	0.000
Manes.01G022300.6.v8.1	4807	4604.881	10.238755	339.095
Manes.01G022300.3.v8.1	4918	4715.881	2.708947	91.880
Manes.01G022300.4.v8.1	4356	4153.881	31.802467	950.103
Manes.01G022300.5.v8.1	4761	4558.881	1.210417	39.687
Manes.01G022400.1.v8.1	1483	1280.881	0.217103	2.000
Manes.01G022500.1.v8.1	1061	858.881	0.000000	0.000
Manes.01G022600.4.v8.1	2395	2192.881	28.152172	444.000
Manes.01G022600.5.v8.1	2263	2060.881	0.000000	0.000
Manes.01G022750.1.v8.1	2627	2424.881	20.298168	354.000
Manes.01G022900.1.v8.1	1384	1181.881	50.724753	431.171
Manes.01G023000.1.v8.1	1238	1035.881	0.000000	0.000
Manes.01G023100.1.v8.1	1032	829.881	0.000000	0.000
Manes.01G023200.1.v8.1	2457	2254.881	3.317469	53.801
Manes.01G023300.1.v8.1	1892	1689.881	7.997454	97.199
Manes.01G023400.1.v8.1	1879	1676.881	0.663333	8.000
Manes.01G023500.1.v8.1	1381	1178.881	0.000000	0.000
Manes.01G023600.1.v8.1	1475	1272.881	1.747737	16.000
Manes.01G023700.1.v8.1	763	560.976	39.656994	160.000
Manes.01G023900.1.v8.1	2015	1812.881	30.748296	400.910
Manes.01G023900.2.v8.1	2347	2144.881	7.067883	109.031
Manes.01G024000.1.v8.1	1715	1512.881	7.720021	84.000
Manes.01G024100.1.v8.1	2114	1911.881	1.672673	23.000
Manes.01G024200.1.v8.1	1245	1042.881	0.266649	2.000
Manes.01G024300.1.v8.1	3456	3253.881	35.113916	821.745
Manes.01G024400.1.v8.1	1502	1299.881	20.705904	193.577
Manes.01G024400.2.v8.1	1496	1293.881	6.419452	59.738
Manes.01G024500.1.v8.1	1126	923.881	0.451491	3.000
Manes.01G024600.1.v8.1	3878	3675.881	1.513013	40.000
Manes.01G024600.3.v8.1	3926	3723.881	0.000000	0.000
Manes.01G024600.2.v8.1	3178	2975.881	0.000000	0.000
Manes.01G024700.1.v8.1	2268	2065.881	4.509345	67.000
Manes.01G024800.1.v8.1	333	141.989	0.000000	0.000
Manes.01G024932.1.v8.1	231	60.272	0.000000	0.000
Manes.01G025000.6.v8.1	3651	3448.881	3.739699	92.762
Manes.01G025000.3.v8.1	2768	2565.881	16.080943	296.759
Manes.01G025000.8.v8.1	2779	2576.881	0.000000	0.000
Manes.01G025000.7.v8.1	3148	2945.881	0.000000	0.000
Manes.01G025100.1.v8.1	2604	2401.881	0.000000	0.000
Manes.01G025100.2.v8.1	2601	2398.881	3.303773	57.000
Manes.01G025200.1.v8.1	1753	1550.881	3.944738	44.000
Manes.01G025300.1.v8.1	1863	1660.881	2.009170	24.000
Manes.01G025400.2.v8.1	1540	1337.881	0.000000	0.000
Manes.01G025400.1.v8.1	1675	1472.881	31.551780	334.232
Manes.01G025500.1.v8.1	1413	1210.881	0.574133	5.000
Manes.01G025500.2.v8.1	1416	1213.881	0.000000	0.000
Manes.01G025600.2.v8.1	1201	998.881	0.000000	0.000
Manes.01G025600.3.v8.1	850	647.922	0.000000	0.000
Manes.01G025700.1.v8.1	1705	1502.881	0.000000	0.000
Manes.01G025900.1.v8.1	2951	2748.881	2.377311	47.000
Manes.01G026000.5.v8.1	4566	4363.881	1.178889	37.000
Manes.01G026000.6.v8.1	3715	3512.881	0.000000	0.000
Manes.01G026100.2.v8.1	1158	945.881	0.146997	1.000
Manes.06G158050.1.v8.1	1555	1352.881	0.102774	1.000
Manes.01G026200.2.v8.1	4505	4302.881	0.000000	0.000
Manes.01G026200.3.v8.1	4328	4125.881	0.202199	6.000
Manes.01G026200.5.v8.1	4511	4308.881	0.000000	0.000
Manes.01G026200.6.v8.1	5015	4812.881	0.000000	0.000
Manes.01G026200.8.v8.1	5041	4838.881	0.000000	0.000
Manes.01G026200.4.v8.1	4354	4151.881	0.000000	0.000
Manes.01G026200.7.v8.1	3733	3530.881	0.000000	0.000
Manes.01G026200.9.v8.1	3727	3524.881	0.000000	0.000
Manes.01G026300.1.v8.1	1396	1193.881	19.914941	171.000
Manes.01G026400.1.v8.1	1336	1133.881	0.000000	0.000
Manes.01G026500.2.v8.1	998	795.882	12.927874	74.000
Manes.01G026600.1.v8.1	1172	969.881	14.765995	103.000
Manes.01G026700.1.v8.1	2738	2535.881	4.770176	87.000
Manes.01G026800.2.v8.1	2697	2494.881	12.871428	230.958
Manes.01G026800.1.v8.1	2193	1990.881	37.995426	544.042
Manes.01G026850.1.v8.1	1337	1134.881	1.102646	9.000
Manes.01G026900.1.v8.1	1224	1021.881	35.576165	261.466
Manes.01G027000.1.v8.1	3206	3003.881	5.137884	111.000
Manes.01G027000.2.v8.1	3299	3096.881	0.000000	0.000
Manes.01G027100.1.v8.1	2064	1861.881	29.273735	392.000
Manes.01G027100.3.v8.1	2088	1885.881	0.000000	0.000
Manes.01G027200.1.v8.1	1852	1649.881	1.011283	12.000
Manes.01G027300.2.v8.1	2028	1825.881	0.076150	1.000
Manes.01G027350.1.v8.1	473	273.152	0.000000	0.000
Manes.01G027400.5.v8.1	2049	1846.881	0.000000	0.000
Manes.01G027400.11.v8.1	2162	1959.881	15.412914	217.255
Manes.01G027400.12.v8.1	2020	1817.881	13.091634	171.165
Manes.01G027400.8.v8.1	2080	1877.881	3.386453	45.737
Manes.01G027400.7.v8.1	2178	1975.881	1.223771	17.391
Manes.01G027400.14.v8.1	1904	1701.881	0.000000	0.000
Manes.01G027400.13.v8.1	2132	1929.881	0.000000	0.000
Manes.01G027400.15.v8.1	1825	1622.881	4.408154	51.452
Manes.01G027400.6.v8.1	1966	1763.881	0.000000	0.000
Manes.01G027500.1.v8.1	2010	1807.881	3.153247	41.000
Manes.01G027600.1.v8.1	2880	2677.881	5.108048	98.379
Manes.01G027700.2.v8.1	3193	2990.881	5.474578	117.762
Manes.01G027700.3.v8.1	2045	1842.881	1.904140	25.238
Manes.01G027700.6.v8.1	2071	1868.881	0.000000	0.000
Manes.01G027800.1.v8.1	1979	1776.881	14.761167	188.641
Manes.01G027800.2.v8.1	1948	1745.881	11.974575	150.359
Manes.01G027900.2.v8.1	1823	1620.881	11.494700	134.000
Manes.01G028000.1.v8.1	2069	1866.881	50.477938	677.757
Manes.01G028100.1.v8.1	1742	1539.881	11.669779	129.243
Manes.01G028200.1.v8.1	2029	1826.881	0.000000	0.000
Manes.01G028200.18.v8.1	2980	2777.881	0.654953	13.085
Manes.01G028200.19.v8.1	2155	1952.881	0.000000	0.000
Manes.01G028200.2.v8.1	2008	1805.881	0.000000	0.000
Manes.01G028200.20.v8.1	1997	1794.881	14.138252	182.510
Manes.01G028200.3.v8.1	2018	1815.881	2.040743	26.652
Manes.01G028200.9.v8.1	2166	1963.881	1.365582	19.288
Manes.01G028200.17.v8.1	2802	2599.881	11.623457	217.343
Manes.01G028300.1.v8.1	2619	2416.881	41.698827	724.828
Manes.01G028400.4.v8.1	2126	1923.881	13.015136	180.087
Manes.01G028400.3.v8.1	3061	2858.881	10.967998	225.517
Manes.01G028500.1.v8.1	1125	922.881	7.081024	47.000
Manes.01G028600.1.v8.1	1462	1259.881	0.000000	0.000
Manes.01G028600.3.v8.1	1365	1162.881	0.358699	3.000
Manes.01G028700.4.v8.1	3217	3014.881	7.747884	168.000
Manes.01G028800.1.v8.1	1895	1692.881	0.000000	0.000
Manes.01G028800.6.v8.1	1452	1249.881	21.785529	195.836
Manes.01G028800.10.v8.1	1629	1426.881	0.000000	0.000
Manes.01G028800.2.v8.1	1416	1213.881	17.252041	150.617
Manes.01G028800.3.v8.1	1545	1342.881	0.402603	3.888
Manes.01G028800.4.v8.1	1518	1315.881	10.253105	97.035
Manes.01G028800.5.v8.1	1515	1312.881	0.000000	0.000
Manes.01G028800.8.v8.1	1299	1096.881	0.523425	4.129
Manes.01G028800.9.v8.1	1632	1429.881	1.607135	16.528
Manes.01G028900.1.v8.1	3021	2818.881	20.716508	420.000
Manes.01G029001.1.v8.1	717	515.026	1.619818	6.000
Manes.01G029100.1.v8.1	2835	2632.881	32.900373	623.000
Manes.01G029200.1.v8.1	2843	2640.881	0.105299	2.000
Manes.01G029300.4.v8.1	3567	3364.881	3.207454	77.622
Manes.01G029300.3.v8.1	1742	1539.881	9.153760	101.378
Manes.01G029400.2.v8.1	2902	2699.881	27.363442	531.339
Manes.01G029500.1.v8.1	1167	964.881	7.493307	52.000
Manes.01G029600.1.v8.1	1578	1375.881	0.000000	0.000
Manes.01G029700.1.v8.1	1608	1405.881	1.780196	18.000
Manes.01G029800.1.v8.1	1761	1558.881	10.435587	117.000
Manes.01G029900.1.v8.1	2131	1928.881	1.559504	21.635
Manes.01G029900.2.v8.1	2137	1934.881	0.000000	0.000
Manes.01G029900.3.v8.1	2123	1920.881	0.000000	0.000
Manes.01G029900.4.v8.1	2117	1914.881	0.000000	0.000
Manes.01G029900.5.v8.1	2131	1928.881	0.000000	0.000
Manes.01G029900.6.v8.1	2125	1922.881	0.000000	0.000
Manes.01G029900.7.v8.1	1674	1471.881	0.000000	0.000
Manes.01G029900.8.v8.1	1668	1465.881	1.362587	14.365
Manes.01G029950.1.v8.1	759	556.977	0.000000	0.000
Manes.12G086500.1.v8.1	1055	852.881	0.163025	1.000
Manes.01G030000.1.v8.1	418	220.207	0.000000	0.000
Manes.01G030100.1.v8.1	953	750.895	763.815178	4124.997
Manes.01G030200.10.v8.1	3447	3244.881	0.324711	7.578
Manes.01G030200.11.v8.1	2761	2558.881	1.261551	23.217
Manes.01G030200.12.v8.1	3347	3144.881	14.096872	318.847
Manes.01G030200.13.v8.1	3233	3030.881	0.000000	0.000
Manes.01G030200.14.v8.1	3249	3046.881	0.000000	0.000
Manes.01G030200.15.v8.1	2936	2733.881	0.000000	0.000
Manes.01G030200.16.v8.1	2683	2480.881	0.000000	0.000
Manes.01G030200.17.v8.1	3269	3066.881	0.000000	0.000
Manes.01G030200.18.v8.1	2810	2607.881	0.000000	0.000
Manes.01G030200.19.v8.1	3282	3079.881	0.000000	0.000
Manes.01G030200.20.v8.1	2985	2782.881	0.000000	0.000
Manes.01G030200.21.v8.1	3298	3095.881	0.000000	0.000
Manes.01G030200.22.v8.1	3396	3193.881	3.933587	90.357
Manes.01G030200.23.v8.1	3496	3293.881	0.000000	0.000
Manes.01G030200.24.v8.1	3318	3115.881	0.000000	0.000
Manes.01G030200.25.v8.1	2732	2529.881	0.000000	0.000
Manes.01G030400.10.v8.1	2136	1933.881	21.440888	298.214
Manes.01G030400.11.v8.1	2128	1925.881	9.257386	128.225
Manes.01G030400.12.v8.1	2066	1863.881	0.000000	0.000
Manes.01G030400.5.v8.1	2074	1871.881	15.509427	208.800
Manes.01G030400.7.v8.1	2028	1825.881	0.000000	0.000
Manes.01G030400.8.v8.1	2090	1887.881	0.718861	9.761
Manes.01G030500.1.v8.1	2907	2704.881	1.593520	31.000
Manes.01G030600.1.v8.1	2133	1930.881	2.160278	30.000
Manes.01G030700.1.v8.1	4144	3941.881	8.006965	227.001
Manes.01G030800.1.v8.1	1244	1041.881	0.000000	0.000
Manes.01G030900.3.v8.1	2160	1957.881	3.337764	47.000
Manes.01G031200.4.v8.1	1451	1248.881	1.324779	11.899
Manes.01G031200.1.v8.1	1492	1289.881	11.329221	105.101
Manes.01G031200.3.v8.1	1509	1306.881	0.000000	0.000
Manes.01G031300.1.v8.1	1769	1566.881	0.000000	0.000
Manes.01G031300.3.v8.1	1679	1476.881	0.434071	4.611
Manes.01G031400.1.v8.1	1628	1425.881	16.225056	166.389
Manes.01G031600.1.v8.1	3306	3103.881	5.644292	126.000
Manes.01G031700.6.v8.1	2629	2426.881	0.000000	0.000
Manes.01G031700.7.v8.1	2620	2417.881	0.230022	4.000
Manes.01G031700.5.v8.1	2682	2479.881	0.000000	0.000
Manes.01G031700.9.v8.1	2673	2470.881	0.000000	0.000
Manes.01G031800.5.v8.1	3067	2864.881	1.137455	23.437
Manes.01G031800.3.v8.1	3149	2946.881	14.649828	310.492
Manes.01G031800.6.v8.1	2971	2768.881	0.000000	0.000
Manes.01G031800.9.v8.1	3067	2864.881	1.074064	22.131
Manes.01G031800.8.v8.1	2791	2588.881	4.132237	76.940
Manes.01G031900.2.v8.1	1994	1791.881	14.898277	192.000
Manes.01G032000.2.v8.1	2984	2781.881	0.000000	0.000
Manes.01G032000.3.v8.1	2244	2041.881	4.085684	60.000
Manes.01G032100.1.v8.1	1122	919.881	4.171640	27.599
Manes.01G032100.6.v8.1	456	256.650	8.343511	15.401
Manes.01G032300.1.v8.1	3712	3509.881	4.199112	106.000
Manes.01G032300.2.v8.1	3706	3503.881	0.000000	0.000
Manes.01G032400.18.v8.1	4796	4593.881	0.211528	6.989
Manes.01G032400.25.v8.1	2986	2783.881	0.000000	0.000
Manes.01G032400.28.v8.1	2716	2513.881	0.000000	0.000
Manes.01G032400.31.v8.1	2933	2730.881	0.000000	0.000
Manes.01G032400.33.v8.1	2922	2719.881	0.000000	0.000
Manes.01G032400.36.v8.1	2663	2460.881	0.000000	0.000
Manes.01G032400.10.v8.1	5255	5052.881	0.000000	0.000
Manes.01G032400.13.v8.1	5097	4894.881	0.000000	0.000
Manes.01G032400.15.v8.1	5896	5693.881	0.883984	36.200
Manes.01G032400.26.v8.1	4556	4353.881	0.000000	0.000
Manes.01G032400.29.v8.1	4286	4083.881	0.000000	0.000
Manes.01G032400.34.v8.1	4492	4289.881	0.000000	0.000
Manes.01G032400.16.v8.1	4502	4299.881	0.000000	0.000
Manes.01G032400.27.v8.1	3285	3082.881	0.000000	0.000
Manes.01G032400.30.v8.1	3015	2812.881	0.000000	0.000
Manes.01G032400.32.v8.1	3232	3029.881	0.000000	0.000
Manes.01G032400.35.v8.1	3221	3018.881	0.000000	0.000
Manes.01G032400.37.v8.1	2962	2759.881	0.000000	0.000
Manes.01G032400.2.v8.1	2785	2582.881	2.493386	46.318
Manes.01G032400.4.v8.1	2991	2788.881	0.000000	0.000
Manes.01G032400.3.v8.1	2999	2796.881	3.007296	60.493
Manes.01G032500.1.v8.1	2020	1817.881	31.139974	407.136
Manes.01G032600.1.v8.1	5166	4963.881	2.960466	105.691
Manes.01G032701.1.v8.1	1161	958.881	0.000000	0.000
Manes.01G049585.1.v8.1	598	396.410	0.000000	0.000
Manes.01G032800.1.v8.1	5207	5004.881	9.699649	349.145
Manes.01G032800.2.v8.1	5041	4838.881	0.177351	6.172
Manes.01G032900.1.v8.1	1647	1444.881	0.000000	0.000
Manes.01G032900.2.v8.1	1641	1438.881	0.000000	0.000
Manes.01G032900.4.v8.1	1560	1357.881	6.818727	66.592
Manes.01G032900.5.v8.1	1554	1351.881	1.996135	19.408
Manes.01G033000.1.v8.1	1988	1785.881	0.077856	1.000
Manes.01G033100.2.v8.1	1952	1749.881	0.939368	11.822
Manes.01G033100.1.v8.1	1874	1671.881	20.390115	245.178
Manes.01G033200.8.v8.1	2472	2269.881	0.000000	0.000
Manes.01G033200.9.v8.1	2434	2231.881	0.874755	14.041
Manes.01G033200.1.v8.1	2577	2374.881	4.074309	69.591
Manes.01G033200.10.v8.1	2472	2269.881	0.000000	0.000
Manes.01G033200.11.v8.1	2234	2031.881	0.000000	0.000
Manes.01G033200.12.v8.1	2272	2069.881	0.000000	0.000
Manes.01G033300.1.v8.1	3459	3256.881	14.995699	351.257
Manes.01G033300.2.v8.1	3527	3324.881	1.217378	29.111
Manes.01G033400.1.v8.1	1188	985.881	3.666847	26.000
Manes.01G033500.1.v8.1	2846	2643.881	0.000000	0.000
Manes.01G033500.12.v8.1	2728	2525.881	0.110093	2.000
Manes.01G033500.13.v8.1	3138	2935.881	0.000000	0.000
Manes.01G033500.14.v8.1	3356	3153.881	0.000000	0.000
Manes.01G033500.5.v8.1	3133	2930.881	0.000000	0.000
Manes.01G033500.8.v8.1	3390	3187.881	0.000000	0.000
Manes.01G033600.1.v8.1	1134	931.881	12.384018	83.000
Manes.01G033700.1.v8.1	2906	2703.881	2.982527	58.000
Manes.01G033700.2.v8.1	2768	2565.881	0.000000	0.000
Manes.01G033800.1.v8.1	570	368.614	36.588429	97.000
Manes.12G093950.1.v8.1	775	572.971	0.000000	0.000
Manes.10G106150.1.v8.1_14	1209	1006.881	0.000000	0.000
Manes.01G033900.3.v8.1	1395	1192.881	0.000000	0.000
Manes.05G133326.1.v8.1	237	64.502	0.000000	0.000
Manes.01G034000.1.v8.1	3487	3284.881	4.994665	118.000
Manes.01G034100.1.v8.1	2137	1934.881	0.143721	2.000
Manes.01G034200.1.v8.1	4992	4789.881	16.168678	557.000
Manes.01G034200.2.v8.1	4899	4696.881	0.000000	0.000
Manes.01G034250.1.v8.1	1104	901.881	0.000000	0.000
Manes.01G034300.3.v8.1	3933	3730.881	4.423900	118.706
Manes.01G034300.2.v8.1	2314	2111.881	15.688737	238.294
Manes.01G034400.1.v8.1	2489	2286.881	4.923064	80.972
Manes.01G034400.2.v8.1	3964	3761.881	1.210119	32.741
Manes.01G034400.3.v8.1	2004	1801.881	2.259932	29.287
Manes.01G034400.4.v8.1	1917	1714.881	0.000000	0.000
Manes.01G034500.1.v8.1	1523	1320.881	1.684226	16.000
Manes.01G034500.2.v8.1	1233	1030.881	0.000000	0.000
Manes.01G034600.1.v8.1	2294	2091.881	3.695464	55.598
Manes.01G034600.2.v8.1	2462	2259.881	2.608802	42.402
Manes.01G034600.3.v8.1	2207	2004.881	0.000000	0.000
Manes.01G034600.4.v8.1	2375	2172.881	0.000000	0.000
Manes.01G034700.7.v8.1	1605	1402.881	11.844278	119.505
Manes.01G034700.8.v8.1	1695	1492.881	0.791209	8.495
Manes.01G034700.9.v8.1	1782	1579.881	0.000000	0.000
Manes.01G034800.1.v8.1	2246	2043.881	0.884365	13.000
Manes.01G034900.1.v8.1	872	669.916	0.000000	0.000
Manes.01G035000.1.v8.1	2390	2187.881	0.000000	0.000
Manes.01G035000.2.v8.1	2591	2388.881	0.349221	6.000
Manes.01G035100.4.v8.1	3920	3717.881	0.101020	2.701
Manes.01G035100.7.v8.1	5225	5022.881	0.000000	0.000
Manes.01G035100.9.v8.1	5210	5007.881	0.000000	0.000
Manes.01G035100.10.v8.1	2831	2628.881	14.432881	272.885
Manes.01G035100.2.v8.1	1065	862.881	2.391000	14.838
Manes.01G035100.8.v8.1	1080	877.881	11.295508	71.318
Manes.01G035100.5.v8.1	987	784.887	29.053207	164.005
Manes.01G035100.6.v8.1	972	769.890	37.790790	209.253
Manes.01G036200.10.v8.1	2166	1963.881	12.231912	172.769
Manes.01G036200.11.v8.1	2169	1966.881	0.000000	0.000
Manes.01G036200.9.v8.1	2529	2326.881	0.000000	0.000
Manes.01G036200.12.v8.1	1998	1795.881	10.802873	139.532
Manes.01G036200.13.v8.1	2222	2019.881	0.000000	0.000
Manes.01G036200.14.v8.1	1826	1623.881	20.780875	242.702
Manes.01G036200.15.v8.1	1896	1693.881	0.000000	0.000
Manes.01G036300.7.v8.1	3163	2960.881	2.468479	52.566
Manes.01G036300.8.v8.1	3083	2880.881	0.206245	4.273
Manes.01G036300.5.v8.1	3667	3464.881	0.243793	6.075
Manes.01G036300.4.v8.1	2742	2539.881	11.555493	211.085
Manes.01G037766.1.v8.1	867	664.918	0.000000	0.000
Manes.01G039232.1.v8.1	199	39.646	0.000000	0.000
Manes.01G040700.4.v8.1	2607	2404.881	3.584612	62.000
Manes.01G040712.1.v8.1	1921	1718.881	13.023390	161.000
Manes.01G040500.1.v8.1	1809	1606.881	137.766670	1592.150
Manes.01G040400.1.v8.1	4022	3819.881	18.345296	504.000
Manes.01G040300.1.v8.1	642	440.220	5.369371	17.000
Manes.01G040200.1.v8.1	5418	5215.881	8.210452	308.000
Manes.01G040100.1.v8.1	1575	1372.881	28.560131	282.000
Manes.01G040000.5.v8.1	1872	1669.881	0.000000	0.000
Manes.01G040000.3.v8.1	2480	2277.881	0.315775	5.173
Manes.01G040000.6.v8.1	1658	1455.881	0.842981	8.827
Manes.01G039700.1.v8.1	1610	1407.881	3.389485	34.321
Manes.01G039700.2.v8.1	1169	966.881	19.655034	136.679
Manes.01G039600.1.v8.1	252	75.384	14.755436	8.000
Manes.01G039500.1.v8.1	3891	3688.881	7.990708	212.000
Manes.01G039400.3.v8.1	741	538.994	0.515929	2.000
Manes.01G039300.1.v8.1	1741	1538.881	0.271057	3.000
Manes.01G039200.1.v8.1	1894	1691.881	14.761162	179.617
Manes.01G039200.2.v8.1	1966	1763.881	0.345533	4.383
Manes.01G039212.1.v8.1	363	168.921	0.000000	0.000
Manes.01G036500.2.v8.1	1842	1639.881	5.256823	62.000
Manes.01G036500.9.v8.1	2322	2119.881	0.000000	0.000
Manes.01G036500.7.v8.1	1892	1689.881	0.000000	0.000
Manes.01G036600.1.v8.1	1225	1022.881	16.422543	120.815
Manes.01G036600.3.v8.1	1662	1459.881	14.399077	151.185
Manes.01G036600.2.v8.1	959	756.893	0.000000	0.000
Manes.01G036700.1.v8.1	2764	2561.881	4.558946	84.000
Manes.01G036800.1.v8.1	644	442.214	0.000000	0.000
Manes.01G036800.11.v8.1	777	574.968	0.000000	0.000
Manes.01G036800.10.v8.1	1098	895.881	2.731733	17.601
Manes.01G036800.8.v8.1	763	560.976	1.652190	6.666
Manes.01G036800.9.v8.1	899	696.908	0.000000	0.000
Manes.01G036800.7.v8.1	1180	977.881	4.837135	34.020
Manes.01G036900.3.v8.1	696	494.062	54.320736	193.020
Manes.01G037000.1.v8.1	4337	4134.881	2.622863	78.000
Manes.01G037100.3.v8.1	3632	3429.881	5.067281	125.000
Manes.01G037200.2.v8.1	7752	7549.881	10.406014	565.042
Manes.01G037200.1.v8.1	7888	7685.881	0.342965	18.958
Manes.01G037300.1.v8.1	1324	1121.881	10.906360	88.000
Manes.01G037400.3.v8.1	2244	2041.881	68.843783	1011.000
Manes.01G037500.1.v8.1	1438	1235.881	353.599542	3143.000
Manes.01G038033.3.v8.1	1075	872.881	0.000000	0.000
Manes.01G038033.1.v8.1	938	735.898	0.000000	0.000
Manes.01G038033.7.v8.1	818	615.934	0.225741	1.000
Manes.01G037600.5.v8.1	1708	1505.881	53.417487	578.536
Manes.01G037600.2.v8.1	1629	1426.881	2.968576	30.464
Manes.01G037700.1.v8.1	3411	3208.881	9.405589	217.068
Manes.01G037700.2.v8.1	3414	3211.881	0.000000	0.000
Manes.01G037700.3.v8.1	2446	2243.881	7.431554	119.932
Manes.01G037900.1.v8.1	1455	1252.881	2.441501	22.000
Manes.01G038000.1.v8.1	2452	2249.881	11.803691	191.000
Manes.01G038100.1.v8.1	3098	2895.881	13.635854	284.000
Manes.01G038200.1.v8.1	1318	1115.881	26.789496	215.000
Manes.01G038300.1.v8.1	2387	2184.881	13.745798	216.000
Manes.01G038400.1.v8.1	1957	1754.881	1.505393	19.000
Manes.01G038400.2.v8.1	1858	1655.881	0.000000	0.000
Manes.01G038700.4.v8.1	1758	1555.881	42.876622	479.792
Manes.01G038700.2.v8.1	1219	1016.881	24.736044	180.907
Manes.01G038900.1.v8.1	720	518.024	5.368147	20.000
Manes.01G039000.1.v8.1	990	787.886	0.000000	0.000
Manes.01G039036.1.v8.1	2746	2543.881	0.214802	3.930
Manes.01G039204.1.v8.1	763	560.976	0.495712	2.000
Manes.01G039120.1.v8.1	2370	2167.881	0.965545	15.054
Manes.01G039060.1.v8.1	3003	2800.881	0.234797	4.730
Manes.01G039252.1.v8.1	2007	1804.881	2.011075	26.106
Manes.01G039240.1.v8.1	2783	2580.881	0.125488	2.329
Manes.01G039048.1.v8.1	385	189.178	0.000000	0.000
Manes.01G039024.1.v8.1	1655	1452.881	0.000000	0.000
Manes.01G036422.1.v8.1	2760	2557.881	3.076128	56.590
Manes.01G039216.1.v8.1	2300	2097.881	0.336019	5.070
Manes.01G039132.1.v8.1	2665	2462.881	0.312952	5.543
Manes.01G039180.1.v8.1	2887	2684.881	2.563063	49.493
Manes.01G039156.1.v8.1	3328	3125.881	0.855132	19.225
Manes.01G039156.2.v8.1	3314	3111.881	0.000000	0.000
Manes.01G041100.1.v8.1	3067	2864.881	0.287805	5.930
Manes.01G041151.1.v8.1	99	11.767	0.000000	0.000
Manes.01G041200.1.v8.1	733	531.005	4.189534	16.000
Manes.01G041300.1.v8.1	4141	3938.881	0.763504	21.629
Manes.01G041300.2.v8.1	4135	3932.881	2.221515	62.837
Manes.01G041300.3.v8.1	2873	2670.881	11.454577	220.034
Manes.01G041300.4.v8.1	2867	2664.881	26.844409	514.503
Manes.01G041400.1.v8.1	1016	813.881	1.366699	8.000
Manes.01G041500.1.v8.1	219	52.148	47.993455	18.000
Manes.01G041700.1.v8.1	4216	4013.881	0.103920	3.000
Manes.01G041800.1.v8.1	2055	1852.881	0.450244	6.000
Manes.01G041900.7.v8.1	2459	2256.881	0.000000	0.000
Manes.01G041900.2.v8.1	1979	1776.881	0.000000	0.000
Manes.01G041900.6.v8.1	2288	2085.881	0.866558	13.000
Manes.01G041900.8.v8.1	1988	1785.881	0.000000	0.000
Manes.01G042100.3.v8.1	1257	1054.881	1.204720	9.140
Manes.01G042100.7.v8.1	1348	1145.881	3.231708	26.633
Manes.01G042100.8.v8.1	1345	1142.881	0.000000	0.000
Manes.01G042100.9.v8.1	1248	1045.881	0.000000	0.000
Manes.01G042100.2.v8.1	1241	1038.881	3.108586	23.227
Manes.01G042100.4.v8.1	1146	943.881	0.000000	0.000
Manes.01G042100.10.v8.1	318	128.908	0.000000	0.000
Manes.01G042200.1.v8.1	1088	885.881	1.883431	12.000
Manes.01G042300.1.v8.1	459	259.550	2.142809	4.000
Manes.01G042400.3.v8.1	2975	2772.881	21.731116	433.380
Manes.01G042400.4.v8.1	2967	2764.881	4.205261	83.623
Manes.01G042600.3.v8.1	2524	2321.881	32.208503	537.857
Manes.01G042600.4.v8.1	2515	2312.881	6.561076	109.140
Manes.01G042700.10.v8.1	6230	6027.881	1.655173	71.757
Manes.01G042700.12.v8.1	6396	6193.881	0.000000	0.000
Manes.01G042700.9.v8.1	6290	6087.881	1.109758	48.590
Manes.01G042700.11.v8.1	6132	5929.881	0.000000	0.000
Manes.01G042700.7.v8.1	6146	5943.881	1.231670	52.653
Manes.01G042800.1.v8.1	1912	1709.881	30.507833	375.174
Manes.01G042900.1.v8.1	228	58.207	62.107434	26.000
Manes.01G043000.1.v8.1	2551	2348.881	12.800913	216.251
Manes.01G043000.2.v8.1	1409	1206.881	38.219874	331.749
Manes.01G043100.1.v8.1	1663	1460.881	37.404314	393.000
Manes.01G043200.4.v8.1	3701	3498.881	140.132312	3526.334
Manes.01G043200.6.v8.1	3909	3706.881	0.000000	0.000
Manes.01G043200.7.v8.1	3906	3703.881	7.728829	205.886
Manes.01G043200.8.v8.1	3704	3501.881	22.951722	578.060
Manes.01G043300.4.v8.1	1497	1294.881	14.611387	136.075
Manes.01G043300.2.v8.1	1962	1759.881	0.197233	2.496
Manes.01G043300.5.v8.1	1143	940.881	3.757825	25.429
Manes.01G043300.6.v8.1	1057	854.881	0.000000	0.000
Manes.01G043400.4.v8.1	882	679.914	56.646091	277.000
Manes.01G043450.1.v8.1	776	573.970	0.000000	0.000
Manes.01G043500.1.v8.1	2364	2161.881	4.790101	74.479
Manes.01G043600.1.v8.1	1871	1668.881	21.349410	256.252
Manes.01G043650.1.v8.1	795	592.951	3.405093	14.521
Manes.01G043700.1.v8.1	1428	1225.881	17.551762	154.748
Manes.01G043800.1.v8.1	1408	1205.881	0.115303	1.000
Manes.01G043900.1.v8.1	1084	881.881	128.496577	815.000
Manes.01G043951.1.v8.1	345	152.653	0.000000	0.000
Manes.01G044000.1.v8.1	1303	1100.881	0.000000	0.000
Manes.01G044100.5.v8.1	3794	3591.881	16.554193	427.647
Manes.01G044100.7.v8.1	3770	3567.881	12.757023	327.353
Manes.01G044100.10.v8.1	3749	3546.881	0.000000	0.000
Manes.01G044100.6.v8.1	3759	3556.881	0.000000	0.000
Manes.01G044100.8.v8.1	3735	3532.881	0.000000	0.000
Manes.01G044100.9.v8.1	3773	3570.881	0.000000	0.000
Manes.01G044200.1.v8.1	923	720.904	0.000000	0.000
Manes.01G044300.1.v8.1	384	188.248	0.000000	0.000
Manes.01G044400.1.v8.1	1846	1643.881	0.253743	3.000
Manes.01G044600.3.v8.1	1979	1776.881	11.583143	148.027
Manes.01G044600.4.v8.1	2158	1955.881	35.755783	502.973
Manes.01G044700.1.v8.1	2791	2588.881	8.319677	154.908
Manes.01G044700.2.v8.1	2133	1930.881	8.654211	120.182
Manes.01G044850.1.v8.1	915	712.906	0.000000	0.000
Manes.01G044900.1.v8.1	1038	835.881	0.000000	0.000
Manes.01G045000.1.v8.1	2088	1885.881	26.270254	356.315
Manes.01G050300.3.v8.1	1492	1289.881	266.328780	2470.721
Manes.01G050400.1.v8.1	2084	1881.881	8.496688	115.000
Manes.01G050450.1.v8.1	1085	882.881	0.000000	0.000
Manes.01G050500.6.v8.1	3483	3280.881	0.000000	0.000
Manes.01G050500.7.v8.1	3463	3260.881	0.281452	6.601
Manes.01G050500.8.v8.1	3320	3117.881	0.000000	0.000
Manes.01G050500.3.v8.1	3275	3072.881	1.928745	42.626
Manes.01G050500.2.v8.1	3466	3263.881	6.422932	150.773
Manes.01G050600.10.v8.1	3009	2806.881	2.514776	50.767
Manes.01G050600.6.v8.1	3017	2814.881	0.000000	0.000
Manes.01G050600.18.v8.1	3120	2917.881	0.535281	11.233
Manes.01G050700.1.v8.1	681	479.096	10.447781	36.000
Manes.01G050800.1.v8.1	2470	2267.881	3.678536	60.000
Manes.01G050900.2.v8.1	1396	1193.881	0.000000	0.000
Manes.01G050900.3.v8.1	1381	1178.881	10.379028	88.000
Manes.01G051000.1.v8.1	3030	2827.881	31.615049	643.000
Manes.01G051301.1.v8.1	360	166.188	0.000000	0.000
Manes.01G051334.1.v8.1	168	23.436	0.000000	0.000
Manes.01G051367.1.v8.1	370	175.324	0.000000	0.000
Manes.01G051400.7.v8.1	3726	3523.881	9.153997	232.000
Manes.01G051500.1.v8.1	1507	1304.881	7.565392	71.000
Manes.01G051515.1.v8.1	1779	1576.881	0.000000	0.000
Manes.01G051530.1.v8.1	1204	1001.881	1.387803	10.000
Manes.01G051545.2.v8.1	4015	3812.881	0.825043	22.625
Manes.01G051545.3.v8.1	4247	4044.881	0.382013	11.113
Manes.01G051545.1.v8.1	4827	4624.881	3.284666	109.257
Manes.01G051545.4.v8.1	3478	3275.881	5.348164	126.005
Manes.10G106150.1.v8.1_24	1230	1027.881	0.000000	0.000
Manes.01G051560.1.v8.1	540	338.928	0.000000	0.000
Manes.01G051575.1.v8.1	180	29.212	0.000000	0.000
Manes.10G049950.1.v8.1	1167	964.881	0.000000	0.000
Manes.01G048100.5.v8.1	3051	2848.881	9.774242	200.269
Manes.01G048100.6.v8.1	3038	2835.881	12.244153	249.731
Manes.01G048100.7.v8.1	3143	2940.881	0.000000	0.000
Manes.01G048300.1.v8.1	408	210.737	3.298926	5.000
Manes.01G048400.1.v8.1	1077	874.881	105.844715	666.000
Manes.01G048766.1.v8.1	2517	2314.881	0.180192	3.000
Manes.01G048766.4.v8.1	2586	2383.881	0.000000	0.000
Manes.17G035396.1.v8.1_24	409	211.679	0.000000	0.000
Manes.17G035396.1.v8.1_33	409	211.679	0.000000	0.000
Manes.01G048600.1.v8.1	2227	2024.881	19.638600	286.000
Manes.01G046700.5.v8.1	3020	2817.881	0.000000	0.000
Manes.01G046700.9.v8.1	2910	2707.881	0.529742	10.317
Manes.01G046700.8.v8.1	2766	2563.881	0.000000	0.000
Manes.01G046700.10.v8.1	2743	2540.881	3.156517	57.683
Manes.16G047151.1.v8.1	553	351.779	0.000000	0.000
Manes.01G046200.1.v8.1	3121	2918.881	0.476352	10.000
Manes.01G046100.1.v8.1	860	657.919	4.226701	20.000
Manes.01G046000.1.v8.1	2295	2092.881	0.000000	0.000
Manes.01G045900.1.v8.1	3518	3315.881	0.670422	15.988
Manes.01G045900.2.v8.1	3182	2979.881	5.506429	118.012
Manes.01G045700.2.v8.1	632	430.247	6.766174	20.937
Manes.01G045700.3.v8.1	1144	941.881	5.384616	36.476
Manes.10G036329.1.v8.1_6	511	310.355	0.000000	0.000
Manes.01G045650.9.v8.1	2384	2181.881	0.446078	7.000
Manes.01G045650.1.v8.1	2526	2323.881	0.000000	0.000
Manes.01G045650.2.v8.1	2551	2348.881	0.000000	0.000
Manes.01G045650.7.v8.1	2464	2261.881	0.000000	0.000
Manes.01G045650.11.v8.1	2685	2482.881	0.000000	0.000
Manes.01G045650.13.v8.1	2682	2479.881	0.000000	0.000
Manes.01G045650.8.v8.1	2664	2461.881	0.000000	0.000
Manes.01G045650.10.v8.1	2715	2512.881	0.000000	0.000
Manes.01G045650.12.v8.1	2712	2509.881	0.000000	0.000
Manes.01G045650.14.v8.1	2694	2491.881	0.000000	0.000
Manes.01G045650.6.v8.1	2697	2494.881	0.000000	0.000
Manes.01G045600.1.v8.1	2726	2523.881	10.146402	184.178
Manes.01G045600.2.v8.1	2597	2394.881	0.163859	2.822
Manes.01G045560.1.v8.1	562	360.685	172.314977	447.000
Manes.01G048000.1.v8.1	3695	3492.881	0.618289	15.532
Manes.01G048000.2.v8.1	3718	3515.881	0.000000	0.000
Manes.01G047900.1.v8.1	4394	4191.881	0.276699	8.342
Manes.01G047900.3.v8.1	4123	3920.881	15.714024	443.126
Manes.01G047800.1.v8.1	1044	841.881	5.615289	34.000
Manes.01G047820.1.v8.1	3275	3072.881	50.315647	1112.000
Manes.01G042501.1.v8.1	629	427.256	0.000000	0.000
Manes.01G048900.3.v8.1	2252	2049.881	0.288784	4.258
Manes.01G048900.2.v8.1	2235	2032.881	7.687346	112.394
Manes.01G048900.1.v8.1	1636	1433.881	70.725721	729.368
Manes.05G086326.1.v8.1	1137	934.881	0.594905	4.000
Manes.13G093532.1.v8.1	784	581.964	0.239009	1.000
Manes.01G049100.1.v8.1	2464	2261.881	18.379997	299.000
Manes.01G049200.1.v8.1	727	525.014	2.118668	8.000
Manes.16G048915.2.v8.1	1295	1092.881	36.480128	286.738
Manes.16G048915.3.v8.1	1315	1112.881	0.000000	0.000
Manes.01G049300.12.v8.1	1649	1446.881	0.788808	8.208
Manes.01G049300.5.v8.1	1630	1427.881	0.000000	0.000
Manes.01G049300.10.v8.1	1197	994.881	2.626031	18.790
Manes.01G049300.11.v8.1	2002	1799.881	0.918078	11.884
Manes.01G049300.4.v8.1	1358	1155.881	1.407690	11.702
Manes.01G049300.7.v8.1	1377	1174.881	1.531464	12.941
Manes.01G049300.8.v8.1	1205	1002.881	0.000000	0.000
Manes.01G049300.9.v8.1	1219	1016.881	1.568876	11.474
Manes.01G049315.1.v8.1	1365	1162.881	1.315229	11.000
Manes.01G049330.2.v8.1	2450	2247.881	0.000000	0.000
Manes.01G049330.1.v8.1	2617	2414.881	0.633346	11.000
Manes.01G049330.3.v8.1	2197	1994.881	0.000000	0.000
Manes.01G049345.1.v8.1	201	40.833	13.620636	4.000
Manes.01G049360.1.v8.1	3263	3060.881	14.944916	329.000
Manes.01G049375.1.v8.1	1923	1720.881	12.108416	149.863
Manes.01G049375.2.v8.1	2014	1811.881	4.678234	60.963
Manes.01G049375.3.v8.1	1902	1699.881	8.114329	99.204
Manes.S095224.1.v8.1	1468	1265.881	0.439350	4.000
Manes.S095224.3.v8.1	894	691.909	0.000000	0.000
Manes.S095224.2.v8.1	753	550.982	0.000000	0.000
Manes.01G049390.1.v8.1_6	1447	1244.881	0.000000	0.000
Manes.01G049405.1.v8.1	510	309.372	0.000000	0.000
Manes.01G049420.1.v8.1	1431	1228.881	0.000000	0.000
Manes.01G049390.1.v8.1	1363	1160.881	0.000000	0.000
Manes.01G049390.1.v8.1_5	1435	1232.881	0.000000	0.000
Manes.01G049495.1.v8.1	267	86.865	0.000000	0.000
Manes.01G049510.1.v8.1	207	44.494	0.000000	0.000
Manes.01G049450.1.v8.1	391	194.768	0.000000	0.000
Manes.01G049525.1.v8.1	1143	940.881	0.147778	1.000
Manes.01G049435.1.v8.1	1236	1033.881	0.000000	0.000
Manes.S095215.1.v8.1	2608	2405.881	0.000000	0.000
Manes.04G060202.1.v8.1	1834	1631.881	0.000000	0.000
Manes.01G049601.1.v8.1	1352	1149.881	37.442442	309.651
Manes.01G049616.1.v8.1	2450	2247.881	22.576861	365.000
Manes.01G049631.1.v8.1	1736	1533.881	40.972338	452.000
Manes.01G048966.2.v8.1	1145	942.881	0.000000	0.000
Manes.01G048981.1.v8.1	879	676.915	0.000000	0.000
Manes.01G046800.2.v8.1	1352	1149.881	0.120918	1.000
Manes.01G047000.1.v8.1	1206	1003.881	0.554015	4.000
Manes.01G047100.1.v8.1	730	528.009	1459.615372	5542.880
Manes.01G047200.1.v8.1	1835	1632.881	10.163139	119.354
Manes.01G047400.1.v8.1	1736	1533.881	5.710746	63.000
Manes.01G045500.8.v8.1	2123	1920.881	5.293085	73.125
Manes.01G045500.6.v8.1	2469	2266.881	0.236678	3.859
Manes.01G045500.10.v8.1	2378	2175.881	0.000000	0.000
Manes.01G045500.11.v8.1	2481	2278.881	0.169135	2.772
Manes.01G045500.9.v8.1	2508	2305.881	0.000000	0.000
Manes.01G045500.12.v8.1	1722	1519.881	0.000000	0.000
Manes.01G045515.1.v8.1	1486	1283.881	9.746792	90.000
Manes.01G045300.1.v8.1	928	725.900	8.049950	42.027
Manes.01G045150.1.v8.1	384	188.248	0.000000	0.000
Manes.09G076819.1.v8.1	384	188.248	0.000000	0.000
Manes.01G045165.1.v8.1	2213	2010.881	19.982760	289.000
Manes.01G045180.1.v8.1	347	154.449	0.000000	0.000
Manes.01G045195.1.v8.1	2475	2272.881	14.521759	237.384
Manes.01G045195.2.v8.1	2472	2269.881	4.116250	67.199
Manes.01G045195.3.v8.1	597	395.417	36.716428	104.417
Manes.01G045210.1.v8.1	1362	1159.881	70.007308	584.000
Manes.17G018312.1.v8.1	509	308.387	0.000000	0.000
Manes.01G049700.1.v8.1	2824	2621.881	22.432056	422.998
Manes.01G049800.8.v8.1	1038	835.881	16.966789	102.000
Manes.01G049815.1.v8.1	564	362.667	0.000000	0.000
Manes.01G049900.2.v8.1	920	717.905	4.307829	22.242
Manes.01G049900.3.v8.1	939	736.898	0.709006	3.758
Manes.01G049915.1.v8.1	390	193.837	0.000000	0.000
Manes.01G050200.18.v8.1	7236	7033.881	1.140042	57.673
Manes.01G050200.5.v8.1	4770	4567.881	0.000000	0.000
Manes.01G050200.7.v8.1	4765	4562.881	2.842759	93.290
Manes.01G050200.16.v8.1	4689	4486.881	0.000000	0.000
Manes.01G050200.17.v8.1	4684	4481.881	0.000000	0.000
Manes.01G050200.12.v8.1	5163	4960.881	0.000000	0.000
Manes.01G050200.13.v8.1	5158	4955.881	0.000000	0.000
Manes.01G050200.14.v8.1	5083	4880.881	0.000000	0.000
Manes.01G050200.15.v8.1	5088	4885.881	0.000000	0.000
Manes.01G050200.10.v8.1	4385	4182.881	8.249373	248.172
Manes.01G050200.11.v8.1	4390	4187.881	2.917206	87.865
Manes.01G052200.1.v8.1	555	353.760	8.885751	22.608
Manes.01G052200.3.v8.1	534	333.002	197.137557	472.141
Manes.01G052400.1.v8.1	2897	2694.881	10.215735	198.000
Manes.01G052500.1.v8.1	2591	2388.881	23.578942	405.112
Manes.01G052500.2.v8.1	2536	2333.881	12.921155	216.888
Manes.01G052600.2.v8.1	1576	1373.881	0.202407	2.000
Manes.01G052600.3.v8.1	1711	1508.881	0.000000	0.000
Manes.01G052600.4.v8.1	1585	1382.881	0.000000	0.000
Manes.01G052600.5.v8.1	1624	1421.881	0.000000	0.000
Manes.13G088960.1.v8.1	847	644.924	4.458758	20.681
Manes.01G056200.1.v8.1	1954	1751.881	2.777841	35.000
Manes.01G056204.1.v8.1	1650	1447.881	136.345460	1419.808
Manes.01G051600.1.v8.1	3016	2813.881	7.178261	145.272
Manes.01G051600.2.v8.1	2464	2261.881	9.941693	161.728
Manes.01G051700.1.v8.1	2352	2149.881	14.745667	228.000
Manes.01G051700.2.v8.1	2232	2029.881	0.000000	0.000
Manes.01G051800.1.v8.1	3042	2839.881	33.956491	693.552
Manes.01G051800.2.v8.1	3115	2912.881	0.935921	19.607
Manes.01G051800.4.v8.1	2948	2745.881	1.055304	20.841
Manes.01G051800.7.v8.1	3039	2836.881	0.000000	0.000
Manes.01G051900.1.v8.1	1853	1650.881	3.032011	36.000
Manes.01G052100.1.v8.1	2395	2192.881	15.280796	241.000
Manes.01G052104.1.v8.1	2760	2557.881	18.950601	348.626
Manes.01G052104.3.v8.1	3084	2881.881	1.658665	34.379
Manes.01G052104.2.v8.1	2726	2523.881	0.000000	0.000
Manes.01G052108.2.v8.1	2261	2058.881	23.412146	346.680
Manes.01G052108.1.v8.1	2759	2556.881	0.452450	8.320
Manes.01G052112.1.v8.1	1090	887.881	66.398005	424.000
Manes.01G052112.2.v8.1	330	139.355	0.000000	0.000
Manes.01G049500.10.v8.1	2932	2729.881	0.000000	0.000
Manes.01G049500.14.v8.1	2929	2726.881	0.000000	0.000
Manes.01G049500.21.v8.1	2812	2609.881	0.000000	0.000
Manes.01G049500.22.v8.1	3199	2996.881	0.000000	0.000
Manes.01G049500.24.v8.1	3319	3116.881	0.000000	0.000
Manes.01G049500.25.v8.1	3264	3061.881	0.000000	0.000
Manes.01G049500.26.v8.1	3316	3113.881	0.000000	0.000
Manes.01G049500.27.v8.1	3261	3058.881	0.000000	0.000
Manes.01G049500.31.v8.1	2911	2708.881	0.965737	18.815
Manes.01G049500.32.v8.1	3024	2821.881	0.926972	18.813
Manes.01G049500.35.v8.1	3196	2993.881	1.548567	33.344
Manes.01G049500.36.v8.1	2809	2606.881	0.000000	0.000
Manes.01G049500.6.v8.1	3134	2931.881	0.000000	0.000
Manes.01G049500.16.v8.1	2995	2792.881	4.160716	83.575
Manes.01G049500.23.v8.1	3115	2912.881	0.000000	0.000
Manes.01G049500.28.v8.1	2913	2710.881	0.000000	0.000
Manes.01G049500.29.v8.1	3245	3042.881	0.000000	0.000
Manes.01G049500.30.v8.1	3300	3097.881	0.000000	0.000
Manes.01G049500.33.v8.1	3242	3039.881	0.000000	0.000
Manes.01G049500.34.v8.1	3297	3094.881	0.000000	0.000
Manes.01G049500.7.v8.1	3130	2927.881	0.353914	7.453
Manes.11G091690.2.v8.1	1407	1204.881	0.000000	0.000
Manes.01G053000.1.v8.1	4412	4209.881	6.770320	204.991
Manes.01G053000.2.v8.1	4325	4122.881	0.168922	5.009
Manes.11G088378.1.v8.1	194	36.793	3.779055	1.000
Manes.11G165033.2.v8.1	513	312.318	0.000000	0.000
Manes.11G165033.1.v8.1	540	338.928	0.820477	2.000
Manes.01G053100.3.v8.1	1539	1336.881	0.000000	0.000
Manes.01G053100.1.v8.1	1781	1578.881	0.000000	0.000
Manes.01G053100.4.v8.1	1271	1068.881	0.000000	0.000
Manes.01G053100.5.v8.1	1151	948.881	0.000000	0.000
Manes.01G053150.1.v8.1	210	46.346	0.000000	0.000
Manes.01G053200.4.v8.1	6068	5865.881	10.405796	439.000
Manes.01G053300.1.v8.1	2599	2396.881	12.762043	220.000
Manes.01G053400.1.v8.1	264	84.525	92.118381	56.000
Manes.01G053600.3.v8.1	3287	3084.881	4.642506	103.002
Manes.01G053700.1.v8.1	2412	2209.881	1.321279	21.000
Manes.11G068178.1.v8.1	426	227.826	0.000000	0.000
Manes.01G053800.1.v8.1	2084	1881.881	15.441807	209.000
Manes.01G053875.1.v8.1	662	460.144	3.021693	10.000
Manes.01G053950.1.v8.1	2006	1803.881	0.231237	3.000
Manes.02G203753.1.v8.1	1014	811.881	31.578043	184.388
Manes.01G054100.1.v8.1	2170	1967.881	0.000000	0.000
Manes.01G054300.1.v8.1	2083	1880.881	0.147847	2.000
Manes.01G054400.1.v8.1	3373	3170.881	0.526193	12.000
Manes.01G054600.2.v8.1	6103	5900.881	23.939820	1016.000
Manes.01G054800.1.v8.1	1910	1707.881	5.943048	73.000
Manes.01G054900.1.v8.1	2286	2083.881	144.433681	2164.698
Manes.01G055000.1.v8.1	240	66.617	22.958825	11.000
Manes.01G055100.1.v8.1	240	66.617	16.697327	8.000
Manes.01G055200.1.v8.1	237	64.502	60.357113	28.000
Manes.01G055300.1.v8.1	1711	1508.881	0.092149	1.000
Manes.01G055400.4.v8.1	1930	1727.881	0.000000	0.000
Manes.01G055400.5.v8.1	1912	1709.881	0.000000	0.000
Manes.01G055500.6.v8.1	2884	2681.881	2.353264	45.391
Manes.01G055500.3.v8.1	1910	1707.881	15.192172	186.609
Manes.01G055512.1.v8.1	5335	5132.881	0.000000	0.000
Manes.16G044501.1.v8.1	955	752.895	0.000000	0.000
Manes.16G044551.1.v8.1	455	255.684	0.000000	0.000
Manes.07G083301.4.v8.1	1312	1109.881	0.000000	0.000
Manes.07G083301.5.v8.1	1196	993.881	0.000000	0.000
Manes.07G083301.10.v8.1	1117	914.881	0.000000	0.000
Manes.07G083301.3.v8.1	1792	1589.881	0.000000	0.000
Manes.07G083301.1.v8.1	1063	860.881	0.000000	0.000
Manes.07G083301.2.v8.1	1398	1195.881	0.000000	0.000
Manes.18G122902.1.v8.1_4	687	485.078	0.000000	0.000
Manes.14G157966.1.v8.1_44	431	232.594	0.000000	0.000
Manes.01G055600.2.v8.1	4734	4531.881	10.108639	329.479
Manes.01G055600.1.v8.1	4280	4077.881	0.515868	15.130
Manes.01G055600.5.v8.1	4357	4154.881	14.219272	424.905
Manes.01G055600.6.v8.1	3714	3511.881	0.138045	3.487
Manes.01G055700.1.v8.1	2448	2245.881	0.185728	3.000
Manes.01G055700.2.v8.1	2555	2352.881	0.000000	0.000
Manes.01G055704.1.v8.1	546	344.861	0.000000	0.000
Manes.01G055708.1.v8.1	1792	1589.881	23.640111	270.315
Manes.01G056000.5.v8.1	2103	1900.881	6.062545	82.883
Manes.01G056000.4.v8.1	2545	2342.881	2.262098	38.117
Manes.01G056100.3.v8.1	3657	3454.881	6.631452	164.777
Manes.01G056100.4.v8.1	3459	3256.881	18.665718	437.223
Manes.01G056300.1.v8.1	1707	1504.881	0.184787	2.000
Manes.01G056450.1.v8.1	3537	3334.881	13.014115	312.141
Manes.01G056450.2.v8.1	3479	3276.881	0.000000	0.000
Manes.01G056450.3.v8.1	3399	3196.881	1.211662	27.859
Manes.01G056600.1.v8.1	909	706.908	27.542129	140.028
Manes.15G181430.1.v8.1	456	256.650	0.541754	1.000
Manes.01G056700.2.v8.1	1416	1213.881	0.000000	0.000
Manes.01G056725.1.v8.1	909	706.908	0.000000	0.000
Manes.01G056800.1.v8.1	3882	3679.881	8.463800	224.004
Manes.18G104850.1.v8.1	626	424.268	0.327721	1.000
Manes.01G056900.1.v8.1	2957	2754.881	5.938155	117.655
Manes.01G056900.2.v8.1	2951	2748.881	2.849991	56.345
Manes.01G057000.1.v8.1	850	647.922	0.234598	1.093
Manes.01G057100.1.v8.1	1290	1087.881	0.000000	0.000
Manes.01G057100.2.v8.1	1287	1084.881	0.000000	0.000
Manes.01G057200.1.v8.1	1470	1267.881	0.000000	0.000
Manes.10G106150.1.v8.1	1149	946.881	0.146841	1.000
Manes.01G057300.1.v8.1	1915	1712.881	0.730566	9.000
Manes.01G057350.1.v8.1	1899	1696.881	0.000000	0.000
Manes.01G057400.1.v8.1	2020	1817.881	14.355935	187.695
Manes.01G057400.2.v8.1	2139	1936.881	5.334067	74.305
Manes.01G057800.2.v8.1	2409	2206.881	10.773609	171.000
Manes.01G057900.1.v8.1	2006	1803.881	19.886384	258.000
Manes.01G058000.1.v8.1	2012	1809.881	37.873975	493.000
Manes.01G058100.1.v8.1	3609	3406.881	5.142302	126.000
Manes.01G058200.3.v8.1	354	160.755	0.864928	1.000
Manes.11G130116.1.v8.1	2051	1848.881	0.075203	1.000
Manes.01G058300.1.v8.1	2319	2116.881	2.101830	32.000
Manes.01G058450.1.v8.1	234	62.387	0.000000	0.000
Manes.01G058600.4.v8.1	3029	2826.881	0.000000	0.000
Manes.01G058600.2.v8.1	2857	2654.881	0.000000	0.000
Manes.01G058600.3.v8.1	3629	3426.881	0.373896	9.215
Manes.01G058600.5.v8.1	3407	3204.881	0.000000	0.000
Manes.01G058600.1.v8.1	2303	2100.881	5.346531	80.785
Manes.01G058700.2.v8.1	3507	3304.881	142.389762	3384.469
Manes.01G058700.4.v8.1	3277	3074.881	12.074646	267.029
Manes.01G058700.5.v8.1	3311	3108.881	15.815778	353.631
Manes.01G058750.1.v8.1	920	717.905	0.000000	0.000
Manes.06G063050.1.v8.1_24	1147	944.881	0.000000	0.000
Manes.01G058800.2.v8.1	4445	4242.881	6.628396	202.267
Manes.01G058800.3.v8.1	3168	2965.881	17.614569	375.735
Manes.03G138751.1.v8.1	1067	864.881	0.482291	3.000
Manes.01G058900.1.v8.1	1600	1397.881	10.841772	109.000
Manes.01G059200.1.v8.1	1947	1744.881	11.634053	146.000
Manes.01G059300.16.v8.1	1945	1742.881	40.287251	505.000
Manes.01G059400.23.v8.1	3702	3499.881	0.190522	4.796
Manes.01G059400.24.v8.1	3808	3605.881	0.000000	0.000
Manes.01G059400.25.v8.1	3684	3481.881	0.000000	0.000
Manes.01G059400.3.v8.1	3826	3623.881	0.000000	0.000
Manes.01G059400.26.v8.1	4503	4300.881	0.068067	2.105
Manes.01G059400.12.v8.1	3501	3298.881	0.000000	0.000
Manes.01G059400.13.v8.1	3489	3286.881	0.000000	0.000
Manes.01G059400.14.v8.1	3447	3244.881	0.000000	0.000
Manes.01G059400.15.v8.1	3365	3162.881	0.000000	0.000
Manes.01G059400.16.v8.1	3571	3368.881	0.000000	0.000
Manes.01G059400.18.v8.1	3429	3226.881	0.000000	0.000
Manes.01G059400.20.v8.1	3553	3350.881	0.000000	0.000
Manes.01G059400.21.v8.1	3347	3144.881	0.000000	0.000
Manes.01G059400.22.v8.1	3471	3268.881	0.000000	0.000
Manes.01G059400.5.v8.1	3395	3192.881	0.626838	14.394
Manes.01G059400.6.v8.1	3519	3316.881	0.000000	0.000
Manes.01G059400.8.v8.1	3377	3174.881	0.000000	0.000
Manes.01G059400.17.v8.1	2996	2793.881	0.000000	0.000
Manes.01G059400.19.v8.1	2978	2775.881	0.000000	0.000
Manes.01G059400.7.v8.1	3056	2853.881	1.521985	31.239
Manes.01G059400.9.v8.1	3038	2835.881	0.267946	5.465
Manes.01G059500.1.v8.1	1971	1768.881	63.531433	808.245
Manes.01G059525.1.v8.1	312	123.746	0.000000	0.000
Manes.01G059550.1.v8.1	318	128.908	0.000000	0.000
Manes.01G059600.1.v8.1	1643	1440.881	137.701870	1427.000
Manes.01G059700.1.v8.1	1331	1128.881	187.688511	1523.849
Manes.01G059700.2.v8.1	1679	1476.881	57.233423	607.927
Manes.01G059751.1.v8.1	363	168.921	0.000000	0.000
Manes.01G059800.1.v8.1	2230	2027.881	158.492172	2311.566
Manes.01G059800.2.v8.1	2379	2176.881	2.604937	40.784
Manes.01G059900.1.v8.1	2074	1871.881	11.810353	159.000
Manes.01G060100.1.v8.1	3635	3432.881	2.054353	50.721
Manes.01G060100.2.v8.1	3320	3117.881	0.000000	0.000
Manes.01G060100.3.v8.1	3309	3106.881	3.861209	86.279
Manes.01G060200.1.v8.1	1840	1637.881	15.280380	180.000
Manes.01G060200.2.v8.1	1758	1555.881	0.000000	0.000
Manes.01G060300.2.v8.1	1966	1763.881	28.613337	362.989
Manes.01G060300.3.v8.1	1424	1221.881	24.611620	216.284
Manes.01G060400.1.v8.1	1992	1789.881	5.652080	72.759
Manes.01G060400.3.v8.1	1059	856.881	32.167421	198.241
Manes.01G060500.1.v8.1	1773	1570.881	0.000000	0.000
Manes.01G060600.1.v8.1	4094	3891.881	0.000000	0.000
Manes.01G060600.2.v8.1	4124	3921.881	0.000000	0.000
Manes.01G060600.3.v8.1	3968	3765.881	0.000000	0.000
Manes.01G060600.4.v8.1	3938	3735.881	0.037218	1.000
Manes.01G060600.5.v8.1	4000	3797.881	0.000000	0.000
Manes.01G060700.4.v8.1	2627	2424.881	0.886189	15.455
Manes.01G060700.6.v8.1	2584	2381.881	0.000000	0.000
Manes.01G060700.11.v8.1	2667	2464.881	0.000000	0.000
Manes.01G060700.16.v8.1	2624	2421.881	0.000000	0.000
Manes.01G060700.10.v8.1	2489	2286.881	1.383802	22.760
Manes.01G060700.17.v8.1	2628	2425.881	0.000000	0.000
Manes.01G060700.3.v8.1	2575	2372.881	0.000000	0.000
Manes.01G060700.12.v8.1	2541	2338.881	0.000000	0.000
Manes.01G060700.9.v8.1	2531	2328.881	1.236947	20.718
Manes.01G060700.1.v8.1	2615	2412.881	0.000000	0.000
Manes.01G060700.14.v8.1	2584	2381.881	0.762752	13.067
Manes.01G060875.10.v8.1	3276	3073.881	0.000000	0.000
Manes.01G060875.9.v8.1	2881	2678.881	0.000000	0.000
Manes.01G060875.1.v8.1	2909	2706.881	0.000000	0.000
Manes.01G060875.2.v8.1	2869	2666.881	0.886317	17.000
Manes.01G060875.3.v8.1	4008	3805.881	0.000000	0.000
Manes.01G060875.4.v8.1	3276	3073.881	0.000000	0.000
Manes.01G060875.5.v8.1	3226	3023.881	0.000000	0.000
Manes.01G060875.6.v8.1	3007	2804.881	0.000000	0.000
Manes.01G060875.7.v8.1	3057	2854.881	0.000000	0.000
Manes.01G060875.8.v8.1	3047	2844.881	0.000000	0.000
Manes.01G061050.2.v8.1	6849	6646.881	13.304031	636.000
Manes.01G061125.1.v8.1	630	428.253	0.000000	0.000
Manes.01G061200.9.v8.1	2895	2692.881	3.668219	71.044
Manes.01G061200.10.v8.1	2833	2630.881	4.876617	92.273
Manes.01G061200.6.v8.1	2598	2395.881	11.240079	193.683
Manes.01G061400.1.v8.1	2477	2274.881	147.288273	2409.810
Manes.01G061500.1.v8.1	1529	1326.881	12.050632	115.000
Manes.01G061550.1.v8.1	960	757.893	0.000000	0.000
Manes.01G061600.3.v8.1	2789	2586.881	28.630344	532.671
Manes.01G061600.4.v8.1	1923	1720.881	55.047642	681.311
Manes.01G061600.2.v8.1	1379	1176.881	17.841836	151.018
Manes.01G061701.1.v8.1	765	562.975	0.000000	0.000
Manes.01G061800.1.v8.1	1842	1639.881	10.513646	124.000
Manes.01G061850.1.v8.1	730	528.009	0.000000	0.000
Manes.01G061900.3.v8.1	1876	1673.881	19.885735	239.399
Manes.01G061900.1.v8.1	2806	2603.881	13.381530	250.601
Manes.01G062000.1.v8.1	2551	2348.881	3.236319	54.672
Manes.01G062100.1.v8.1	887	684.912	0.000000	0.000
Manes.01G062200.1.v8.1	523	322.159	0.000000	0.000
Manes.01G062300.1.v8.1	1479	1276.881	0.000000	0.000
Manes.01G062400.1.v8.1	1322	1119.881	65.684668	529.044
Manes.01G062400.2.v8.1	1236	1033.881	47.870671	355.956
Manes.01G062500.1.v8.1	1399	1196.881	9.990597	86.000
Manes.01G062600.1.v8.1	1107	904.881	120.641463	785.135
Manes.01G062600.2.v8.1	1525	1322.881	8.921855	84.885
Manes.01G062700.1.v8.1	3474	3271.881	10.836442	255.000
Manes.05G133326.1.v8.1_30	356	162.560	0.000000	0.000
Manes.14G157966.1.v8.1_40	431	232.594	0.000000	0.000
Manes.01G062800.1.v8.1	2202	1999.881	10.081098	145.000
Manes.01G062900.1.v8.1	420	222.111	0.000000	0.000
Manes.01G063000.2.v8.1	2376	2173.881	12.476737	195.071
Manes.01G063100.1.v8.1	3358	3155.881	6.476505	147.000
Manes.01G063300.1.v8.1	1940	1737.881	3.391986	42.397
Manes.01G063300.3.v8.1	2009	1806.881	1.893264	24.603
Manes.01G063400.1.v8.1	863	660.919	0.210376	1.000
Manes.01G063500.1.v8.1	1365	1162.881	20.445833	171.000
Manes.01G063600.1.v8.1	4224	4021.881	1.970560	57.000
Manes.01G063600.2.v8.1	4158	3955.881	0.000000	0.000
Manes.01G063700.1.v8.1	1268	1065.881	0.000000	0.000
Manes.01G063800.1.v8.1	1141	938.881	0.000000	0.000
Manes.01G063900.1.v8.1	690	488.069	0.000000	0.000
Manes.01G063933.1.v8.1	496	295.626	0.000000	0.000
Manes.01G063966.2.v8.1	535	333.988	0.000000	0.000
Manes.01G064000.1.v8.1	2464	2261.881	0.208597	3.393
Manes.01G064000.4.v8.1	2064	1861.881	11.246985	150.607
Manes.01G064100.1.v8.1	642	440.220	0.000000	0.000
Manes.01G064200.1.v8.1	946	743.897	73.641991	393.998
Manes.01G064400.2.v8.1	859	656.919	0.212006	1.002
Manes.13G069776.1.v8.1_3	315	126.320	0.000000	0.000
Manes.01G064500.2.v8.1	1064	861.881	1.613231	10.000
Manes.01G064600.2.v8.1	1735	1532.881	5.261297	58.004
Manes.01G064600.3.v8.1	1725	1522.881	13.303329	145.708
Manes.01G064900.1.v8.1	1118	915.881	0.151812	1.000
Manes.01G064950.1.v8.1	678	476.101	0.000000	0.000
Manes.01G065000.1.v8.1	3163	2960.881	0.939189	20.000
Manes.01G065000.2.v8.1	3049	2846.881	0.000000	0.000
Manes.01G065100.1.v8.1	2070	1867.881	21.810339	293.000
Manes.01G065200.1.v8.1	2387	2184.881	15.341399	241.073
Manes.01G065200.2.v8.1	2436	2233.881	2.920827	46.927
Manes.01G065200.3.v8.1	2261	2058.881	0.000000	0.000
Manes.01G065300.1.v8.1	956	753.894	0.553293	3.000
Manes.01G065400.1.v8.1	5133	4930.881	7.895462	280.000
Manes.01G065500.1.v8.1	1271	1068.881	0.000000	0.000
Manes.01G065600.3.v8.1	960	757.893	75.584626	412.000
Manes.01G065600.1.v8.1	1212	1009.881	0.000000	0.000
Manes.01G065700.1.v8.1	1755	1552.881	22.210634	248.059
Manes.01G065800.3.v8.1	2457	2254.881	0.000000	0.000
Manes.01G065800.4.v8.1	2385	2182.881	0.000000	0.000
Manes.01G065800.1.v8.1	2533	2330.881	0.000000	0.000
Manes.01G065800.2.v8.1	2461	2258.881	0.184660	3.000
Manes.01G065900.7.v8.1	3293	3090.881	0.000000	0.000
Manes.01G065900.1.v8.1	3360	3157.881	11.839243	268.891
Manes.01G065900.4.v8.1	3389	3186.881	0.000000	0.000
Manes.01G065900.5.v8.1	3455	3252.881	0.390976	9.147
Manes.01G066000.4.v8.1	2162	1959.881	0.985223	13.887
Manes.01G066000.6.v8.1	2093	1890.881	0.000000	0.000
Manes.01G066000.5.v8.1	2160	1957.881	0.363079	5.113
Manes.01G066000.7.v8.1	2440	2237.881	0.000000	0.000
Manes.01G066100.1.v8.1	2112	1909.881	16.990420	233.381
Manes.01G066100.2.v8.1	2042	1839.881	0.878020	11.619
Manes.01G066100.3.v8.1	1825	1622.881	0.000000	0.000
Manes.01G066150.1.v8.1	601	399.394	0.348131	1.000
Manes.01G066175.1.v8.1	442	243.138	0.000000	0.000
Manes.01G066200.1.v8.1	3298	3095.881	41.498436	924.000
Manes.01G066400.1.v8.1	3277	3074.881	0.406966	9.000
Manes.01G066500.1.v8.1	1506	1303.881	0.106637	1.000
Manes.01G066600.1.v8.1	1975	1772.881	37.723283	481.000
Manes.01G066700.4.v8.1	1543	1340.881	9.955804	96.011
Manes.01G066700.5.v8.1	1318	1115.881	4.058610	32.573
Manes.01G066700.1.v8.1	1453	1250.881	8.382861	75.416
Manes.01G066800.1.v8.1	3041	2838.881	5.973698	121.968
Manes.01G066800.3.v8.1	3070	2867.881	0.000000	0.000
Manes.01G066800.2.v8.1	1176	973.881	1.860562	13.032
Manes.01G066900.1.v8.1	1843	1640.881	21.946571	259.000
Manes.01G067000.1.v8.1	1587	1384.881	0.100399	1.000
Manes.01G067100.1.v8.1	1560	1357.881	0.000000	0.000
Manes.01G067200.1.v8.1	489	288.770	0.000000	0.000
Manes.01G067233.1.v8.1	225	56.173	0.000000	0.000
Manes.01G067300.3.v8.1	707	505.038	0.000000	0.000
Manes.01G067400.1.v8.1	1115	912.881	0.000000	0.000
Manes.01G067500.1.v8.1	702	500.053	0.000000	0.000
Manes.01G067700.1.v8.1	2234	2031.881	0.136860	2.000
Manes.01G067900.1.v8.1	1616	1413.881	1.573443	16.000
Manes.01G068001.5.v8.1	2495	2292.881	3.905793	64.409
Manes.01G068001.2.v8.1	1984	1781.881	0.000000	0.000
Manes.01G068001.7.v8.1	2864	2661.881	0.676012	12.942
Manes.01G068001.6.v8.1	1767	1564.881	0.000000	0.000
Manes.01G068001.8.v8.1	1090	887.881	0.000000	0.000
Manes.01G068100.3.v8.1	1573	1370.881	1.561262	15.393
Manes.01G068100.5.v8.1	1567	1364.881	17.445943	171.256
Manes.01G068400.7.v8.1	3134	2931.881	0.591864	12.480
Manes.01G068400.2.v8.1	3037	2834.881	12.207750	248.901
Manes.01G068400.5.v8.1	2681	2478.881	6.824721	121.674
Manes.01G068400.3.v8.1	2817	2614.881	2.868433	53.945
Manes.01G068600.1.v8.1	1024	821.881	0.000000	0.000
Manes.01G068800.1.v8.1	2536	2333.881	5.838633	98.004
Manes.01G068901.1.v8.1	541	339.918	0.000000	0.000
Manes.01G069000.1.v8.1	2001	1798.881	7.961205	103.000
Manes.01G069050.1.v8.1	877	674.915	0.000000	0.000
Manes.01G069100.1.v8.1	2551	2348.881	0.000000	0.000
Manes.01G069100.2.v8.1	2515	2312.881	0.000000	0.000
Manes.01G069200.2.v8.1	2791	2588.881	0.322243	6.000
Manes.01G069300.1.v8.1	1550	1347.881	65.196418	632.021
Manes.01G069400.1.v8.1	1254	1051.881	1.189652	9.000
Manes.01G069500.1.v8.1	3671	3468.881	0.320660	8.000
Manes.01G069600.7.v8.1	3208	3005.881	2.088178	45.144
Manes.01G069600.8.v8.1	3089	2886.881	1.978039	41.070
Manes.01G069600.6.v8.1	3263	3060.881	0.000000	0.000
Manes.01G069600.3.v8.1	3404	3201.881	2.161994	49.787
Manes.01G069600.1.v8.1	3247	3044.881	0.000000	0.000
Manes.01G069700.1.v8.1	1602	1399.881	0.000000	0.000
Manes.01G069800.1.v8.1	2475	2272.881	7.096191	116.000
Manes.01G069900.1.v8.1	945	742.897	0.000000	0.000
Manes.01G070000.1.v8.1	2335	2132.881	338.233093	5188.463
Manes.01G070200.1.v8.1	1624	1421.881	181.638597	1857.494
Manes.01G070300.1.v8.1	1487	1284.881	4.328536	40.000
Manes.01G070400.1.v8.1	2479	2276.881	0.000000	0.000
Manes.01G070500.1.v8.1	2557	2354.881	0.177132	3.000
Manes.01G070600.1.v8.1	2445	2242.881	0.000000	0.000
Manes.01G070700.1.v8.1	1563	1360.881	10.727861	105.000
Manes.01G070800.1.v8.1	1661	1458.881	0.000000	0.000
Manes.01G070800.2.v8.1	1367	1164.881	0.000000	0.000
Manes.01G070800.3.v8.1	990	787.886	0.000000	0.000
Manes.01G070900.1.v8.1	3231	3028.881	10.796573	235.193
Manes.01G071000.1.v8.1	766	563.975	0.000000	0.000
Manes.01G071051.1.v8.1	1254	1051.881	0.000000	0.000
Manes.01G071100.1.v8.1	1726	1523.881	6.210600	68.068
Manes.01G071200.1.v8.1	2039	1836.881	1.850382	24.445
Manes.01G071200.11.v8.1	1893	1690.881	0.000000	0.000
Manes.01G071200.12.v8.1	2246	2043.881	0.234298	3.444
Manes.01G071200.3.v8.1	1994	1791.881	11.366697	146.487
Manes.01G071200.4.v8.1	1991	1788.881	0.000000	0.000
Manes.01G071200.8.v8.1	2125	1922.881	0.261995	3.623
Manes.01G071300.1.v8.1	1468	1265.881	0.768863	7.000
Manes.01G071400.3.v8.1	1639	1436.881	42.229887	436.412
Manes.01G071400.1.v8.1	540	338.928	62.088539	151.347
Manes.01G071500.1.v8.1	3816	3613.881	4.078271	106.000
Manes.01G071600.1.v8.1	2345	2142.881	0.000000	0.000
Manes.13G089210.1.v8.1	447	247.959	0.000000	0.000
Manes.01G071700.1.v8.1	2700	2497.881	0.946283	17.000
Manes.01G071800.1.v8.1	2907	2704.881	7.967600	155.000
Manes.01G071900.1.v8.1	2437	2234.881	35.648743	573.000
Manes.01G072000.2.v8.1	1586	1383.881	9.846260	98.000
Manes.01G072100.1.v8.1	1702	1499.881	20.185638	217.749
Manes.01G072200.2.v8.1	4093	3890.881	0.000000	0.000
Manes.01G072200.1.v8.1	5254	5051.881	1.242670	45.151
Manes.01G072200.4.v8.1	4047	3844.881	0.000000	0.000
Manes.01G072200.3.v8.1	3939	3736.881	2.115240	56.849
Manes.01G072400.1.v8.1	2267	2064.881	13.938605	207.000
Manes.01G072601.1.v8.1	458	258.583	0.537705	1.000
Manes.01G072801.5.v8.1	2336	2133.881	3.462975	53.147
Manes.01G072801.8.v8.1	2323	2120.881	0.000000	0.000
Manes.01G072801.3.v8.1	2395	2192.881	1.586550	25.022
Manes.01G072801.12.v8.1	6418	6215.881	0.000000	0.000
Manes.01G072801.13.v8.1	6431	6228.881	0.331063	14.831
Manes.01G072801.10.v8.1	2143	1940.881	0.000000	0.000
Manes.01G072801.11.v8.1	2130	1927.881	0.000000	0.000
Manes.01G073000.1.v8.1	2268	2065.881	26.786858	398.000
Manes.01G073100.4.v8.1	2268	2065.881	2.281962	33.905
Manes.01G073100.9.v8.1	2893	2690.881	0.000000	0.000
Manes.01G073100.3.v8.1	2300	2097.881	0.000000	0.000
Manes.01G073100.8.v8.1	2925	2722.881	0.000000	0.000
Manes.01G073100.20.v8.1	4468	4265.881	3.592019	110.206
Manes.01G073100.19.v8.1	4064	3861.881	0.000000	0.000
Manes.01G073100.17.v8.1	3443	3240.881	0.000000	0.000
Manes.01G073100.18.v8.1	2007	1804.881	1.563499	20.296
Manes.01G073100.21.v8.1	2632	2429.881	2.327865	40.682
Manes.01G073100.22.v8.1	900	697.908	1.576222	7.912
Manes.01G073112.1.v8.1	816	613.936	0.000000	0.000
Manes.01G073125.1.v8.1	2760	2557.881	45.986890	846.000
Manes.01G073300.6.v8.1	2196	1993.881	0.733418	10.517
Manes.01G073300.8.v8.1	2715	2512.881	3.608089	65.209
Manes.01G073300.9.v8.1	2214	2011.881	10.423183	150.820
Manes.01G073400.1.v8.1	2511	2308.881	39.880573	662.245
Manes.01G073400.4.v8.1	2505	2302.881	6.895597	114.209
Manes.01G073500.1.v8.1	1263	1060.881	0.000000	0.000
Manes.01G073500.3.v8.1	1194	991.881	33.374939	238.087
Manes.01G073500.2.v8.1	1289	1086.881	1.907745	14.913
Manes.01G073500.4.v8.1	1344	1141.881	0.000000	0.000
Manes.01G073600.1.v8.1	1256	1053.881	0.131933	1.000
Manes.01G073700.11.v8.1	2927	2724.881	21.520031	421.742
Manes.01G073700.6.v8.1	2668	2465.881	1.557979	27.631
Manes.01G073700.1.v8.1	2831	2628.881	4.961826	93.814
Manes.01G073700.12.v8.1	2665	2462.881	0.672411	11.911
Manes.01G073700.13.v8.1	2479	2276.881	0.000000	0.000
Manes.01G073700.14.v8.1	2511	2308.881	5.293543	87.903
Manes.01G073750.1.v8.1	374	178.994	0.776793	1.000
Manes.01G073800.1.v8.1	3191	2988.881	9.536505	205.000
Manes.01G073800.2.v8.1	2950	2747.881	0.000000	0.000
Manes.13G088473.1.v8.1	818	615.934	0.677222	3.000
Manes.01G073900.1.v8.1	941	738.898	55.134969	293.000
Manes.01G074000.2.v8.1	1799	1596.881	4.266458	49.000
Manes.01G074100.1.v8.1	3033	2830.881	60.609926	1234.018
Manes.01G074200.1.v8.1	1923	1720.881	479.528110	5935.003
Manes.01G074300.6.v8.1	1985	1782.881	7.751889	99.400
Manes.01G074300.7.v8.1	1749	1546.881	3.649339	40.600
Manes.01G074400.1.v8.1	2362	2159.881	0.064375	1.000
Manes.17G035396.1.v8.1_40	407	209.796	0.000000	0.000
Manes.01G074500.1.v8.1	2339	2136.881	38.845257	597.000
Manes.01G074600.1.v8.1	1163	960.881	2.604635	18.000
Manes.01G074700.1.v8.1	1504	1301.881	69.954230	655.000
Manes.01G074800.1.v8.1	1825	1622.881	1.884864	22.000
Manes.01G074850.1.v8.1	1130	927.881	251.902642	1681.052
Manes.01G074925.1.v8.1	1076	873.881	84.256794	529.558
Manes.01G075000.1.v8.1	2832	2629.881	33.886896	640.950
Manes.01G075000.3.v8.1	3215	3012.881	3.278912	71.051
Manes.01G075100.1.v8.1	2145	1942.881	21.991618	307.298
Manes.01G075200.3.v8.1	1101	898.881	0.000000	0.000
Manes.01G075400.1.v8.1	1101	898.881	0.000000	0.000
Manes.01G075500.1.v8.1	1101	898.881	0.000000	0.000
Manes.01G075600.2.v8.1	1101	898.881	0.000000	0.000
Manes.01G075700.1.v8.1	3094	2891.881	37.763281	785.428
Manes.01G075700.2.v8.1	3107	2904.881	1.128290	23.572
Manes.01G075900.1.v8.1	474	274.127	5.579358	11.000
Manes.01G076000.4.v8.1	2568	2365.881	0.000000	0.000
Manes.01G076000.5.v8.1	2409	2206.881	0.000000	0.000
Manes.01G076000.3.v8.1	2302	2099.881	0.198642	3.000
Manes.01G076100.1.v8.1	2116	1913.881	103.797927	1428.761
Manes.01G076100.2.v8.1	2120	1917.881	3.198577	44.120
Manes.01G076201.1.v8.1	2790	2587.881	2.256571	42.000
Manes.01G076300.1.v8.1	1241	1038.881	4.684316	35.000
Manes.01G076400.1.v8.1	4031	3828.881	4.611875	127.000
Manes.01G076500.1.v8.1	3742	3539.881	0.117836	3.000
Manes.01G076600.1.v8.1	2049	1846.881	9.056144	120.292
Manes.01G076600.2.v8.1	1609	1406.881	11.040005	111.708
Manes.01G076700.1.v8.1	1155	952.881	0.000000	0.000
Manes.01G076800.2.v8.1	2030	1827.881	0.380335	5.000
Manes.01G076900.1.v8.1	2084	1881.881	18.071994	244.599
Manes.01G077000.1.v8.1	2686	2483.881	12.113593	216.401
Manes.01G077100.1.v8.1	1550	1347.881	0.000000	0.000
Manes.01G077200.11.v8.1	3150	2947.881	1.245144	26.399
Manes.01G077200.12.v8.1	3204	3001.881	0.342477	7.394
Manes.01G077200.14.v8.1	3021	2818.881	0.000000	0.000
Manes.01G077200.15.v8.1	2967	2764.881	0.000000	0.000
Manes.01G077200.3.v8.1	3757	3554.881	1.013925	25.923
Manes.01G077200.13.v8.1	2975	2772.881	2.270689	45.284
Manes.01G077300.1.v8.1	1848	1645.881	0.591349	7.000
Manes.01G077300.3.v8.1	1839	1636.881	0.000000	0.000
Manes.01G077400.1.v8.1	1401	1198.881	0.000000	0.000
Manes.01G077400.2.v8.1	1388	1185.881	0.703484	6.000
Manes.01G077400.3.v8.1	1180	977.881	0.000000	0.000
Manes.01G077500.7.v8.1	639	437.229	0.000000	0.000
Manes.01G077500.6.v8.1	675	473.108	9.404459	32.000
Manes.01G077700.1.v8.1	2972	2769.881	0.695275	13.851
Manes.01G077700.11.v8.1	2907	2704.881	0.000000	0.000
Manes.01G077700.19.v8.1	2978	2775.881	0.000000	0.000
Manes.01G077700.20.v8.1	2949	2746.881	0.000000	0.000
Manes.01G077700.21.v8.1	2943	2740.881	0.763773	15.056
Manes.01G077700.25.v8.1	2936	2733.881	0.000000	0.000
Manes.01G077700.6.v8.1	2913	2710.881	0.000000	0.000
Manes.01G077700.8.v8.1	2942	2739.881	0.000000	0.000
Manes.01G077700.14.v8.1	2832	2629.881	0.000000	0.000
Manes.01G077700.15.v8.1	2906	2703.881	0.000000	0.000
Manes.01G077700.16.v8.1	2877	2674.881	0.000000	0.000
Manes.01G077700.18.v8.1	2871	2668.881	0.000000	0.000
Manes.01G077700.23.v8.1	2864	2661.881	0.000000	0.000
Manes.01G077700.24.v8.1	2835	2632.881	0.000000	0.000
Manes.01G077700.26.v8.1	2900	2697.881	0.000000	0.000
Manes.01G077700.27.v8.1	2868	2665.881	0.000000	0.000
Manes.01G077700.28.v8.1	2871	2668.881	0.000000	0.000
Manes.01G077700.29.v8.1	2865	2662.881	0.000000	0.000
Manes.01G077700.3.v8.1	2870	2667.881	0.000000	0.000
Manes.01G077700.5.v8.1	2841	2638.881	0.000000	0.000
Manes.01G077700.7.v8.1	2835	2632.881	0.000000	0.000
Manes.01G077800.1.v8.1	1893	1690.881	0.000000	0.000
Manes.01G077900.1.v8.1	2054	1851.881	0.225243	3.000
Manes.01G078000.1.v8.1	677	475.104	0.000000	0.000
Manes.01G078100.1.v8.1	748	545.987	0.000000	0.000
Manes.01G078200.1.v8.1	691	489.068	0.000000	0.000
Manes.01G078301.1.v8.1	747	544.988	0.000000	0.000
Manes.01G078400.1.v8.1	408	210.737	0.000000	0.000
Manes.18G031966.1.v8.1	1065	862.881	0.000000	0.000
Manes.01G078500.1.v8.1	321	131.496	0.000000	0.000
Manes.01G078600.1.v8.1	620	418.292	0.000000	0.000
Manes.01G078800.1.v8.1	651	449.183	0.000000	0.000
Manes.01G078900.1.v8.1	321	131.496	0.000000	0.000
Manes.01G078950.1.v8.1	507	306.419	0.000000	0.000
Manes.01G079000.1.v8.1	1434	1231.881	45.504065	403.158
Manes.01G079100.1.v8.1	1711	1508.881	0.092149	1.000
Manes.01G079200.1.v8.1	2291	2088.881	2.303986	34.614
Manes.01G079200.11.v8.1	2366	2163.881	0.265939	4.139
Manes.01G079200.2.v8.1	2546	2343.881	0.764325	12.885
Manes.01G079200.4.v8.1	2536	2333.881	2.463694	41.354
Manes.01G079200.3.v8.1	594	392.438	20.287960	57.262
Manes.01G079300.1.v8.1	1915	1712.881	0.000000	0.000
Manes.01G079300.2.v8.1	1911	1708.881	3.071214	37.747
Manes.01G079400.1.v8.1	349	156.240	1.779843	2.000
Manes.01G079500.1.v8.1	3071	2868.881	1.195531	24.668
Manes.01G079500.3.v8.1	3320	3117.881	12.071216	270.686
Manes.01G079500.4.v8.1	2864	2661.881	0.000000	0.000
Manes.01G079600.1.v8.1	2431	2228.881	16.257839	260.619
Manes.01G079600.2.v8.1	2411	2208.881	1.008742	16.025
Manes.01G079700.6.v8.1	3554	3351.881	0.000000	0.000
Manes.01G079700.2.v8.1	3465	3262.881	5.144250	120.720
Manes.01G079700.4.v8.1	4651	4448.881	0.076978	2.463
Manes.01G079700.5.v8.1	2901	2698.881	5.348458	103.817
Manes.01G079700.7.v8.1	3236	3033.881	0.000000	0.000
Manes.01G079800.2.v8.1	2480	2277.881	16.358662	268.000
Manes.01G080000.1.v8.1	2456	2253.881	0.000000	0.000
Manes.01G080000.2.v8.1	2604	2401.881	0.000000	0.000
Manes.01G080000.3.v8.1	2530	2327.881	0.000000	0.000
Manes.01G080000.4.v8.1	2525	2322.881	1.403426	23.446
Manes.01G080000.5.v8.1	2451	2248.881	0.219721	3.554
Manes.01G080000.7.v8.1	2599	2396.881	0.000000	0.000
Manes.01G080100.1.v8.1	1467	1264.881	0.439698	4.000
Manes.01G080200.1.v8.1	3287	3084.881	3.245175	72.000
Manes.01G080200.3.v8.1	3162	2959.881	0.000000	0.000
Manes.01G080300.1.v8.1	2714	2511.881	0.000000	0.000
Manes.01G080300.2.v8.1	2427	2224.881	0.905289	14.486
Manes.01G080300.3.v8.1	2160	1957.881	4.902346	69.031
Manes.01G080300.5.v8.1	2208	2005.881	4.816316	69.483
Manes.01G080400.1.v8.1	781	578.965	79.731506	332.000
Manes.01G080600.1.v8.1	1810	1607.881	18.938004	219.000
Manes.01G080700.1.v8.1	2440	2237.881	5.529642	89.000
Manes.01G080800.1.v8.1	2240	2037.881	41.141725	603.000
Manes.01G080900.4.v8.1	5950	5747.881	6.741405	278.685
Manes.01G080900.6.v8.1	5665	5462.881	0.410450	16.126
Manes.01G080900.5.v8.1	5543	5340.881	14.687746	564.188
Manes.01G081000.1.v8.1	972	769.890	1.986589	11.000
Manes.01G081100.1.v8.1	2339	2136.881	0.130135	2.000
Manes.01G081200.1.v8.1	318	128.908	43.144359	40.000
Manes.01G080964.3.v8.1	3238	3035.881	8.839274	193.000
Manes.01G080964.5.v8.1	2979	2776.881	0.000000	0.000
Manes.01G080964.4.v8.1	3109	2906.881	0.000000	0.000
Manes.01G081400.14.v8.1	7987	7784.881	6.766263	378.841
Manes.01G081400.18.v8.1	7984	7781.881	0.000000	0.000
Manes.01G081400.16.v8.1	7803	7600.881	18.342112	1002.696
Manes.01G081400.17.v8.1	7830	7627.881	14.372023	788.457
Manes.01G081400.19.v8.1	7827	7624.881	0.000000	0.000
Manes.01G081400.20.v8.1	7800	7597.881	8.564531	468.007
Manes.01G081400.21.v8.1	7978	7775.881	0.000000	0.000
Manes.01G081400.15.v8.1	7982	7779.881	0.000000	0.000
Manes.01G081500.10.v8.1	2246	2043.881	4.902037	72.059
Manes.01G081500.6.v8.1	2241	2038.881	7.507717	110.092
Manes.01G081500.4.v8.1	2585	2382.881	0.000000	0.000
Manes.01G081500.1.v8.1	2588	2385.881	2.684413	46.063
Manes.01G081500.2.v8.1	2583	2380.881	1.128429	19.323
Manes.01G081500.3.v8.1	2593	2390.881	0.000000	0.000
Manes.01G081500.5.v8.1	2606	2403.881	0.678326	11.728
Manes.01G081500.9.v8.1	2611	2408.881	0.000000	0.000
Manes.01G081600.1.v8.1	1230	1027.881	0.135270	1.000
Manes.01G081800.8.v8.1	2595	2392.881	0.161745	2.784
Manes.01G081800.9.v8.1	2608	2405.881	0.000000	0.000
Manes.01G081800.10.v8.1	2296	2093.881	0.000000	0.000
Manes.01G081800.7.v8.1	2965	2762.881	0.709319	14.095
Manes.01G081800.3.v8.1	1999	1796.881	1.402234	18.122
Manes.01G081900.1.v8.1	1431	1228.881	55.893472	494.000
Manes.01G082000.1.v8.1	174	26.253	21.184551	4.000
Manes.01G082200.3.v8.1	2462	2259.881	0.232767	3.783
Manes.01G082200.1.v8.1	2522	2319.881	9.610242	160.345
Manes.01G082200.5.v8.1	2673	2470.881	0.000000	0.000
Manes.01G082300.1.v8.1	3191	2988.881	10.345040	222.381
Manes.01G082300.2.v8.1	3181	2978.881	0.442999	9.491
Manes.01G082400.11.v8.1	1296	1093.881	1.871772	14.726
Manes.01G082400.10.v8.1	2623	2420.881	1.053087	18.336
Manes.01G082400.8.v8.1	2491	2288.881	1.591233	26.195
Manes.01G082400.9.v8.1	2482	2279.881	0.000000	0.000
Manes.01G082600.1.v8.1	2024	1821.881	27.760021	363.744
Manes.01G082700.1.v8.1	1758	1555.881	55.674414	623.000
Manes.01G082800.1.v8.1	4125	3922.881	8.475768	239.133
Manes.01G082800.2.v8.1	4122	3919.881	5.434281	153.204
Manes.01G082800.3.v8.1	4116	3913.881	9.616296	270.689
Manes.01G082800.4.v8.1	4113	3910.881	0.000000	0.000
Manes.01G082850.1.v8.1	480	279.977	0.000000	0.000
Manes.01G082900.2.v8.1	2382	2179.881	0.000000	0.000
Manes.01G082900.3.v8.1	2372	2169.881	2.370881	37.000
Manes.01G082900.4.v8.1	2559	2356.881	0.000000	0.000
Manes.01G083100.1.v8.1	1089	886.881	5.487147	35.000
Manes.01G083200.5.v8.1	3433	3230.881	0.000000	0.000
Manes.01G083200.6.v8.1	3407	3204.881	0.650764	15.000
Manes.01G083200.3.v8.1	3315	3112.881	0.000000	0.000
Manes.01G083275.1.v8.1	861	658.919	0.000000	0.000
Manes.01G083350.1.v8.1	1222	1019.881	2.044964	15.000
Manes.01G083500.1.v8.1	1428	1225.881	0.000000	0.000
Manes.01G083600.1.v8.1	1701	1498.881	0.000000	0.000
Manes.01G083700.2.v8.1	2864	2661.881	19.849016	380.000
Manes.13G022150.1.v8.1	936	733.898	0.000000	0.000
Manes.01G083800.1.v8.1	2179	1976.881	5.486029	78.000
Manes.01G083900.1.v8.1	1528	1325.881	44.673402	426.000
Manes.01G084100.6.v8.1	1693	1490.881	0.836201	8.966
Manes.01G084100.4.v8.1	1414	1211.881	0.000000	0.000
Manes.01G084100.7.v8.1	1719	1516.881	0.000000	0.000
Manes.01G084100.5.v8.1	1618	1415.881	4.705522	47.917
Manes.01G084100.1.v8.1	1629	1426.881	1.375588	14.117
Manes.01G084100.8.v8.1	1554	1351.881	0.000000	0.000
Manes.01G084200.2.v8.1	3827	3624.881	0.000000	0.000
Manes.01G084200.3.v8.1	3994	3791.881	0.685859	18.704
Manes.01G084200.1.v8.1	3739	3536.881	13.736395	349.421
Manes.01G084300.1.v8.1	4097	3894.881	3.227096	90.399
Manes.01G084300.2.v8.1	3697	3494.881	0.938962	23.601
Manes.01G084500.2.v8.1	1460	1257.881	1.768579	16.000
Manes.01G084600.1.v8.1	2381	2178.881	48.920332	766.618
Manes.01G084700.1.v8.1	2148	1945.881	43.620263	610.465
Manes.01G084800.3.v8.1	1891	1688.881	1.070258	13.000
Manes.01G084900.9.v8.1	1468	1265.881	17.579015	160.045
Manes.01G085000.2.v8.1	3443	3240.881	0.000000	0.000
Manes.01G085000.3.v8.1	3467	3264.881	0.000000	0.000
Manes.01G085000.4.v8.1	3200	2997.881	0.000000	0.000
Manes.01G085100.1.v8.1	783	580.964	1.435971	6.000
Manes.01G085200.1.v8.1	948	745.897	1.491266	8.000
Manes.01G085300.3.v8.1	1050	847.881	0.163987	1.000
Manes.01G085300.6.v8.1	1300	1097.881	0.000000	0.000
Manes.01G085300.1.v8.1	340	148.197	0.000000	0.000
Manes.01G085300.2.v8.1	331	140.232	0.000000	0.000
Manes.01G085400.1.v8.1	1585	1382.881	1.005447	10.000
Manes.01G085550.1.v8.1	878	675.915	0.000000	0.000
Manes.01G085500.1.v8.1	2326	2123.881	0.065466	1.000
Manes.01G085600.1.v8.1	2839	2636.881	0.369106	7.000
Manes.01G085700.2.v8.1	1147	944.881	10.300656	70.000
Manes.01G085800.1.v8.1	1458	1255.881	0.110712	1.000
Manes.01G085900.1.v8.1	1698	1495.881	8.086604	87.000
Manes.01G086000.1.v8.1	1728	1525.881	16.608864	182.271
Manes.01G086000.2.v8.1	1614	1411.881	0.000000	0.000
Manes.01G086000.3.v8.1	1705	1502.881	1.362714	14.729
Manes.01G086050.2.v8.1	1218	1015.881	0.275999	2.017
Manes.01G086100.1.v8.1	2143	1940.881	0.358191	5.000
Manes.01G086200.1.v8.1	4537	4334.881	24.697760	770.000
Manes.01G086400.1.v8.1	1994	1791.881	24.442486	315.000
Manes.01G086500.1.v8.1	228	58.207	4.777495	2.000
Manes.01G086600.1.v8.1	1338	1135.881	0.000000	0.000
Manes.01G086700.11.v8.1	2726	2523.881	0.000000	0.000
Manes.01G086700.4.v8.1	2731	2528.881	3.188920	58.000
Manes.01G086700.10.v8.1	2787	2584.881	0.000000	0.000
Manes.01G086700.3.v8.1	2890	2687.881	0.000000	0.000
Manes.01G086800.1.v8.1	1355	1152.881	182.543967	1513.589
Manes.01G086900.1.v8.1	2239	2036.881	0.341309	5.000
Manes.01G087050.1.v8.1	2981	2778.881	42.779941	855.000
Manes.01G087200.1.v8.1	1783	1580.881	4.408217	50.121
Manes.01G087200.2.v8.1	1651	1448.881	0.756122	7.879
Manes.01G087300.1.v8.1	3529	3326.881	0.000000	0.000
Manes.01G087300.3.v8.1	3351	3148.881	0.000000	0.000
Manes.01G087300.5.v8.1	3360	3157.881	0.440300	10.000
Manes.01G087400.1.v8.1	1296	1093.881	81.476414	641.000
Manes.01G087450.1.v8.1	144	14.186	0.000000	0.000
Manes.01G087500.1.v8.1	3003	2800.881	15.984727	322.000
Manes.01G087600.1.v8.1	2575	2372.881	1.933668	33.000
Manes.01G087650.1.v8.1	547	345.850	0.000000	0.000
Manes.01G087700.10.v8.1	7931	7728.881	6.134537	341.000
Manes.01G087800.1.v8.1	1859	1656.881	0.000000	0.000
Manes.01G087900.4.v8.1	1957	1754.881	9.069587	114.470
Manes.01G087900.5.v8.1	1952	1749.881	25.289694	318.279
Manes.01G087900.6.v8.1	1181	978.881	72.902747	513.251
Manes.01G088000.2.v8.1	1433	1230.881	0.000000	0.000
Manes.01G088101.1.v8.1	820	617.934	0.000000	0.000
Manes.01G088200.1.v8.1	1170	967.881	0.000000	0.000
Manes.01G088300.1.v8.1	1333	1130.881	0.000000	0.000
Manes.01G088400.1.v8.1	1170	967.881	0.000000	0.000
Manes.01G088500.1.v8.1	1197	994.881	28.028175	200.550
Manes.01G088500.2.v8.1	1323	1120.881	0.000000	0.000
Manes.01G088600.1.v8.1	2561	2358.881	0.117888	2.000
Manes.01G088600.2.v8.1	480	279.977	0.000000	0.000
Manes.01G088700.1.v8.1	3207	3004.881	0.000000	0.000
Manes.01G088800.1.v8.1	6100	5897.881	2.946850	125.000
Manes.01G089000.4.v8.1	2742	2539.881	0.000000	0.000
Manes.01G089000.2.v8.1	2750	2547.881	0.000000	0.000
Manes.01G089000.3.v8.1	2035	1832.881	15.974214	210.576
Manes.01G089000.5.v8.1	819	616.934	8.659703	38.424
Manes.01G089100.1.v8.1	2591	2388.881	0.000000	0.000
Manes.01G089100.2.v8.1	2450	2247.881	0.061854	1.000
Manes.01G089200.1.v8.1	2257	2054.881	0.000000	0.000
Manes.01G089200.2.v8.1	1865	1662.881	0.000000	0.000
Manes.01G089200.5.v8.1	2235	2032.881	0.000000	0.000
Manes.01G089200.7.v8.1	1844	1641.881	0.000000	0.000
Manes.01G089200.8.v8.1	1790	1587.881	0.000000	0.000
Manes.01G089200.9.v8.1	1702	1499.881	0.000000	0.000
Manes.01G089200.10.v8.1	1537	1334.881	0.624961	6.000
Manes.01G089300.1.v8.1	1175	972.881	0.000000	0.000
Manes.01G089400.1.v8.1	639	437.229	0.000000	0.000
Manes.01G089500.1.v8.1	642	440.220	0.000000	0.000
Manes.01G089600.1.v8.1	1781	1578.881	4.939041	56.085
Manes.01G089700.2.v8.1	3549	3346.881	11.009044	265.000
Manes.01G089700.3.v8.1	3545	3342.881	0.000000	0.000
Manes.01G089800.1.v8.1	2016	1813.881	14.717581	192.000
Manes.01G089900.1.v8.1	778	575.967	3.379673	14.000
Manes.01G090001.1.v8.1	4146	3943.881	0.000000	0.000
Manes.01G090001.2.v8.1	4265	4062.881	0.000000	0.000
Manes.01G090100.4.v8.1	4785	4582.881	0.000000	0.000
Manes.01G090100.5.v8.1	4881	4678.881	4.171969	140.391
Manes.01G090100.6.v8.1	5042	4839.881	0.000000	0.000
Manes.01G090200.1.v8.1	2720	2517.881	6.494559	117.609
Manes.01G090200.3.v8.1	2612	2409.881	0.000000	0.000
Manes.01G090200.2.v8.1	1854	1651.881	0.000000	0.000
Manes.01G090300.1.v8.1	2430	2227.881	0.436868	7.000
Manes.01G090300.2.v8.1	1194	991.881	0.000000	0.000
Manes.01G090400.1.v8.1	1487	1284.881	39.930747	369.000
Manes.01G090500.1.v8.1	3542	3339.881	1.162069	27.914
Manes.01G090500.3.v8.1	3087	2884.881	2.510376	52.086
Manes.01G090500.4.v8.1	2673	2470.881	0.000000	0.000
Manes.01G090600.1.v8.1	1540	1337.881	0.000000	0.000
Manes.01G090700.1.v8.1	1907	1704.881	6.198170	76.000
Manes.01G090800.1.v8.1	986	783.887	0.000000	0.000
Manes.01G090900.3.v8.1	1938	1735.881	13.510969	168.680
Manes.01G090900.6.v8.1	1858	1655.881	0.000000	0.000
Manes.01G090900.5.v8.1	1814	1611.881	0.000000	0.000
Manes.01G090900.4.v8.1	1674	1471.881	5.677111	60.097
Manes.01G090900.7.v8.1	1681	1478.881	21.856201	232.468
Manes.01G091100.1.v8.1	1393	1190.881	1.401060	12.000
Manes.01G091200.3.v8.1	1703	1500.881	3.798233	41.000
Manes.01G091300.2.v8.1	1997	1794.881	0.000000	0.000
Manes.01G091400.3.v8.1	2099	1896.881	0.219900	3.000
Manes.01G091400.1.v8.1	2410	2207.881	0.000000	0.000
Manes.01G091500.1.v8.1	1978	1775.881	1.017826	13.000
Manes.01G091600.1.v8.1	2757	2554.881	0.925172	17.000
Manes.01G091700.1.v8.1	2763	2560.881	0.217178	4.000
Manes.01G091800.1.v8.1	594	392.438	0.000000	0.000
Manes.01G092000.1.v8.1	2269	2066.881	5.179875	77.000
Manes.01G092100.3.v8.1	2021	1818.881	6.938197	90.763
Manes.01G092100.4.v8.1	2048	1845.881	0.000000	0.000
Manes.01G092100.5.v8.1	2572	2369.881	0.424619	7.237
Manes.01G092200.1.v8.1	246	70.962	47.025100	24.000
Manes.01G092300.1.v8.1	1260	1057.881	2.234375	17.000
Manes.01G092400.8.v8.1	3094	2891.881	3.750233	78.000
Manes.01G092500.1.v8.1	1671	1468.881	0.000000	0.000
Manes.01G092600.1.v8.1	1350	1147.881	17.510039	144.557
Manes.01G092600.2.v8.1	1750	1547.881	3.273535	36.443
Manes.01G092700.1.v8.1	2304	2101.881	0.184116	2.783
Manes.01G092700.4.v8.1	1819	1616.881	35.963946	418.217
Manes.01G092900.1.v8.1	4737	4534.881	0.115468	3.766
Manes.01G092900.2.v8.1	3980	3777.881	1.885619	51.234
Manes.01G093000.1.v8.1	1978	1775.881	4.462775	57.000
Manes.01G093100.2.v8.1	2114	1911.881	0.387231	5.325
Manes.01G093100.3.v8.1	2000	1797.881	0.825596	10.675
Manes.01G093200.1.v8.1	1806	1603.881	1.907192	22.000
Manes.01G093300.1.v8.1	1846	1643.881	8.712958	103.013
Manes.01G093400.1.v8.1	2294	2091.881	74.110867	1115.000
Manes.01G093475.1.v8.1	1593	1390.881	0.099966	1.000
Manes.01G093550.1.v8.1	2658	2455.881	13.491578	238.301
Manes.01G093625.1.v8.1	522	321.175	0.000000	0.000
Manes.03G095616.1.v8.1	539	337.939	0.000000	0.000
Manes.11G087467.1.v8.1_25	322	132.363	0.000000	0.000
Manes.01G093700.1.v8.1	3069	2866.881	23.542890	485.429
Manes.01G093733.1.v8.1	1802	1599.881	6.377043	73.378
Manes.01G093733.2.v8.1	1733	1530.881	1.600551	17.622
Manes.01G093766.1.v8.1	849	646.923	0.000000	0.000
Manes.01G094100.1.v8.1	1952	1749.881	0.794576	10.000
Manes.01G093800.1.v8.1	1709	1506.881	0.000000	0.000
Manes.01G093901.1.v8.1	3041	2838.881	16.469683	336.270
Manes.01G094000.1.v8.1	846	643.924	2.807066	13.000
Manes.01G094200.1.v8.1	2700	2497.881	14.917878	268.000
Manes.01G094300.3.v8.1	4415	4212.881	7.018075	212.644
Manes.01G094300.4.v8.1	3599	3396.881	4.394302	107.356
Manes.01G094500.1.v8.1	1758	1555.881	1.608571	18.000
Manes.01G094600.1.v8.1	330	139.355	126.713813	127.000
Manes.01G094700.1.v8.1	1840	1637.881	22.156551	261.000
Manes.01G094800.1.v8.1	3582	3379.881	1.563242	38.000
Manes.01G094950.1.v8.1	330	139.355	355.197776	356.000
Manes.01G095100.3.v8.1	3185	2982.881	0.000000	0.000
Manes.01G095300.1.v8.1	1711	1508.881	0.552892	6.000
Manes.01G095400.3.v8.1	1419	1216.881	0.000000	0.000
Manes.01G096400.2.v8.1	1987	1784.881	5.452977	70.000
Manes.01G096300.3.v8.1	5386	5183.881	0.000000	0.000
Manes.01G096300.6.v8.1	5506	5303.881	2.975108	113.489
Manes.01G096300.7.v8.1	4985	4782.881	1.468397	50.511
Manes.01G096200.1.v8.1	1957	1754.881	4.991567	63.000
Manes.01G096100.1.v8.1	689	487.072	93.061254	326.000
Manes.01G096000.1.v8.1	824	621.933	0.000000	0.000
Manes.01G096000.2.v8.1	666	464.131	0.299573	1.000
Manes.01G095900.1.v8.1	2139	1936.881	24.407313	340.000
Manes.01G095800.1.v8.1	3390	3187.881	26.561904	609.000
Manes.01G095700.1.v8.1	1635	1432.881	0.000000	0.000
Manes.01G095700.2.v8.1	1632	1429.881	0.000000	0.000
Manes.01G095700.3.v8.1	1278	1075.881	0.000000	0.000
Manes.01G095700.4.v8.1	1275	1072.881	0.000000	0.000
Manes.01G095600.2.v8.1	1990	1787.881	0.077769	1.000
Manes.01G095600.1.v8.1	2250	2047.881	0.000000	0.000
Manes.01G095500.9.v8.1	6618	6415.881	0.000000	0.000
Manes.01G095500.10.v8.1	6675	6472.881	0.000000	0.000
Manes.01G095500.11.v8.1	5816	5613.881	9.084107	366.776
Manes.01G095500.2.v8.1	6149	5946.881	1.439730	61.578
Manes.01G095500.8.v8.1	6363	6160.881	0.287842	12.754
Manes.01G095500.7.v8.1	6185	5982.881	4.715464	202.904
Manes.01G160600.3.v8.1	1638	1435.881	0.000000	0.000
Manes.01G128050.1.v8.1	1606	1403.881	5.804129	58.603
Manes.01G160600.2.v8.1	1624	1421.881	0.000000	0.000
Manes.01G128050.2.v8.1	904	701.908	5.228902	26.397
Manes.01G160602.1.v8.1	1795	1592.881	10.911154	125.000
Manes.01G097000.1.v8.1	1615	1412.881	0.000000	0.000
Manes.01G097100.1.v8.1	606	404.367	0.000000	0.000
Manes.01G097200.1.v8.1	1468	1265.881	0.329513	3.000
Manes.01G097300.1.v8.1	1359	1156.881	0.841305	7.000
Manes.01G097300.2.v8.1	1216	1013.881	0.000000	0.000
Manes.01G097400.1.v8.1	6651	6448.881	18.165372	842.529
Manes.01G097400.4.v8.1	6606	6403.881	0.348117	16.033
Manes.01G097500.1.v8.1	1592	1389.881	34.757120	347.438
Manes.01G097600.1.v8.1	2188	1985.881	39.509368	564.299
Manes.01G097600.2.v8.1	3403	3200.881	1.377191	31.704
Manes.01G097700.1.v8.1	1476	1273.881	56.734269	519.793
Manes.01G097800.1.v8.1	2400	2197.881	0.316308	5.000
Manes.01G097900.1.v8.1	2046	1843.881	65.767915	872.174
Manes.01G098000.4.v8.1	2992	2789.881	3.070601	61.612
Manes.01G098000.6.v8.1	2545	2342.881	5.186158	87.388
Manes.01G098000.5.v8.1	2233	2030.881	0.000000	0.000
Manes.01G098100.3.v8.1	1533	1330.881	10.029424	96.000
Manes.01G098200.1.v8.1	2698	2495.881	3.063958	55.000
Manes.01G098300.1.v8.1	3056	2853.881	0.682081	14.000
Manes.03G165350.1.v8.1	520	319.205	0.000000	0.000
Manes.01G098400.1.v8.1	3516	3313.881	4.321598	103.000
Manes.01G098500.1.v8.1	354	160.755	62.274805	72.000
Manes.01G098600.1.v8.1	3777	3574.881	45.427559	1167.984
Manes.01G098700.1.v8.1	519	318.221	9.612539	22.000
Manes.01G098800.2.v8.1	2166	1963.881	18.687171	263.946
Manes.01G098800.4.v8.1	2148	1945.881	21.011407	294.054
Manes.01G099000.7.v8.1	3978	3775.881	0.000000	0.000
Manes.01G099000.8.v8.1	3840	3637.881	0.117425	3.072
Manes.01G099000.5.v8.1	2734	2531.881	6.072682	110.581
Manes.01G099000.10.v8.1	2559	2356.881	0.728314	12.346
Manes.01G099000.9.v8.1	2421	2218.881	2.584973	41.252
Manes.01G099100.9.v8.1	3134	2931.881	1.275247	26.890
Manes.01G099100.6.v8.1	3261	3058.881	2.075839	45.668
Manes.01G099100.4.v8.1	2970	2767.881	0.000000	0.000
Manes.01G099100.3.v8.1	2422	2219.881	90.538337	1445.500
Manes.01G099200.7.v8.1	1820	1617.881	4.132051	48.080
Manes.01G099200.1.v8.1	1927	1724.881	11.080642	137.461
Manes.01G099200.6.v8.1	1822	1619.881	5.275239	61.458
Manes.01G099300.2.v8.1	2655	2452.881	1.247068	22.000
Manes.01G099400.1.v8.1	3985	3782.881	27.843955	757.547
Manes.01G099500.1.v8.1	2209	2006.881	18.914071	273.000
Manes.01G099600.2.v8.1	3265	3062.881	0.000000	0.000
Manes.01G099600.3.v8.1	3161	2958.881	0.845842	18.000
Manes.01G099700.1.v8.1	1822	1619.881	9.355939	109.000
Manes.01G099800.1.v8.1	3045	2842.881	1.027081	21.000
Manes.01G099800.2.v8.1	2821	2618.881	0.000000	0.000
Manes.01G099900.1.v8.1	972	769.890	48.039330	266.000
Manes.01G100000.1.v8.1	1035	832.881	3.338804	20.000
Manes.01G100100.1.v8.1	549	347.826	21.186415	53.000
Manes.01G100300.1.v8.1	2326	2123.881	0.065466	1.000
Manes.01G100400.1.v8.1	3169	2966.881	14.911156	318.176
Manes.01G100400.2.v8.1	3079	2876.881	0.668122	13.824
Manes.01G100500.1.v8.1	3434	3231.881	2.237134	52.000
Manes.01G100600.2.v8.1	651	449.183	0.000000	0.000
Manes.01G100700.3.v8.1	2714	2511.881	0.000000	0.000
Manes.01G100700.7.v8.1	2657	2454.881	0.000000	0.000
Manes.01G100700.9.v8.1	2563	2360.881	0.117788	2.000
Manes.01G100800.1.v8.1	858	655.919	0.211979	1.000
Manes.01G100900.2.v8.1	1612	1409.881	7.394978	74.985
Manes.01G100900.1.v8.1	2391	2188.881	18.104616	285.015
Manes.01G101000.1.v8.1	1209	1006.881	0.000000	0.000
Manes.01G101200.3.v8.1	1363	1160.881	15.878975	132.576
Manes.01G101200.6.v8.1	1226	1023.881	0.619203	4.560
Manes.01G101200.5.v8.1	1131	928.881	1.050089	7.015
Manes.01G101200.7.v8.1	1247	1044.881	9.028557	67.849
Manes.01G101300.1.v8.1	1376	1173.881	1.895134	16.000
Manes.01G101600.1.v8.1	3522	3319.881	0.753866	18.000
Manes.01G101700.2.v8.1	696	494.062	44.183725	157.000
Manes.01G102466.2.v8.1	906	703.908	8.493693	43.000
Manes.01G102000.1.v8.1	1099	896.881	89.760999	579.000
Manes.01G102100.1.v8.1	3175	2972.881	36.675029	784.159
Manes.01G102200.3.v8.1	949	746.897	17.312763	93.000
Manes.01G102300.1.v8.1	911	708.907	26.870467	137.000
Manes.01G102400.1.v8.1	3030	2827.881	16.372957	333.000
Manes.01G102500.1.v8.1	3025	2822.881	3.390786	68.841
Manes.01G102600.1.v8.1	1092	889.881	0.781236	5.000
Manes.01G102700.2.v8.1	1740	1537.881	0.000000	0.000
Manes.01G102700.1.v8.1	2340	2137.881	0.910518	14.000
Manes.01G102800.1.v8.1	3313	3110.881	5.184640	116.000
Manes.01G102900.1.v8.1	1668	1465.881	0.000000	0.000
Manes.01G103000.3.v8.1	2595	2392.881	8.264535	142.231
Manes.01G103000.4.v8.1	2521	2318.881	0.465809	7.769
Manes.01G103100.2.v8.1	1542	1339.881	1.764114	17.000
Manes.01G103200.1.v8.1	1528	1325.881	0.314601	3.000
Manes.01G103300.6.v8.1	2480	2277.881	0.850580	13.935
Manes.01G103300.7.v8.1	2172	1969.881	4.780539	67.729
Manes.01G103300.8.v8.1	2183	1980.881	3.743774	53.336
Manes.01G103400.7.v8.1	1082	879.881	11.901119	75.313
Manes.01G103400.6.v8.1	1074	871.881	2.820656	17.687
Manes.01G103400.5.v8.1	959	756.893	0.000000	0.000
Manes.01G103500.1.v8.1	1705	1502.881	19.148638	206.975
Manes.01G103500.3.v8.1	1775	1572.881	0.000000	0.000
Manes.01G103500.5.v8.1	606	404.367	0.000000	0.000
Manes.01G103500.4.v8.1	714	512.029	2.450656	9.025
Manes.01G103600.1.v8.1	3453	3250.881	3.378859	79.000
Manes.01G103700.1.v8.1	1219	1016.881	0.000000	0.000
Manes.01G103750.1.v8.1	568	366.630	0.000000	0.000
Manes.01G103800.2.v8.1	1580	1377.881	3.531834	35.000
Manes.01G104000.1.v8.1	1378	1175.881	15.129100	127.948
Manes.01G104000.2.v8.1	1157	954.881	30.534679	209.700
Manes.01G104100.7.v8.1	2361	2158.881	0.000000	0.000
Manes.01G104100.1.v8.1	2269	2066.881	0.000000	0.000
Manes.01G104100.5.v8.1	2150	1947.881	0.000000	0.000
Manes.01G104100.6.v8.1	2111	1908.881	0.509874	7.000
Manes.01G104200.1.v8.1	2636	2433.881	8.997489	157.499
Manes.01G104200.2.v8.1	2622	2419.881	1.235427	21.501
Manes.01G104201.1.v8.1	549	347.826	0.399744	1.000
Manes.01G104300.3.v8.1	3903	3700.881	45.114087	1200.807
Manes.01G104400.1.v8.1	1871	1668.881	6.011516	72.155
Manes.01G104400.2.v8.1	1841	1638.881	0.580739	6.845
Manes.01G104500.10.v8.1	1516	1313.881	0.000000	0.000
Manes.01G104500.7.v8.1	1519	1316.881	4.321461	40.929
Manes.01G104500.8.v8.1	1435	1232.881	1.135762	10.071
Manes.01G104500.9.v8.1	1432	1229.881	0.000000	0.000
Manes.01G104600.25.v8.1	2920	2717.881	0.000000	0.000
Manes.01G104600.24.v8.1	3081	2878.881	0.000000	0.000
Manes.01G104600.16.v8.1	2791	2588.881	0.000000	0.000
Manes.01G104600.31.v8.1	2706	2503.881	0.000000	0.000
Manes.01G104600.26.v8.1	3248	3045.881	1.626671	35.634
Manes.01G104600.23.v8.1	3409	3206.881	0.000000	0.000
Manes.01G104600.12.v8.1	2210	2007.881	0.000000	0.000
Manes.01G104600.28.v8.1	2257	2054.881	0.000000	0.000
Manes.01G104600.27.v8.1	2876	2673.881	0.808375	15.546
Manes.01G104600.29.v8.1	1901	1698.881	0.000000	0.000
Manes.01G104600.30.v8.1	1986	1783.881	0.000000	0.000
Manes.01G104600.10.v8.1	2663	2460.881	3.888371	68.820
Manes.01G104700.1.v8.1	2342	2139.881	17.609667	271.017
Manes.01G104800.1.v8.1	3919	3716.881	19.319882	516.463
Manes.01G104801.1.v8.1	8141	7938.881	10.687807	610.244
Manes.01G104801.2.v8.1	8138	7935.881	0.000000	0.000
Manes.01G104801.3.v8.1	9657	9454.881	0.401442	27.298
Manes.01G104801.4.v8.1	8065	7862.881	3.076788	173.994
Manes.01G104801.5.v8.1	8095	7892.881	0.000000	0.000
Manes.01G104801.6.v8.1	8019	7816.881	0.000000	0.000
Manes.01G104801.7.v8.1	8092	7889.881	0.000000	0.000
Manes.01G105000.5.v8.1	1383	1180.881	41.328053	351.000
Manes.01G105100.5.v8.1	2552	2349.881	2.100632	35.502
Manes.01G105100.6.v8.1	2457	2254.881	9.989507	162.003
Manes.01G105100.1.v8.1	3859	3656.881	0.110010	2.893
Manes.01G105100.7.v8.1	2528	2325.881	0.000000	0.000
Manes.01G105100.8.v8.1	3234	3031.881	0.440323	9.602
Manes.01G105101.1.v8.1	570	368.614	10.938809	29.000
Manes.01G105300.1.v8.1	2678	2475.881	1.403958	25.000
[truncated: 55,492 more rows]
