# Supplementary material for: Mutations in DNA polymerase δ subunit 1 co-segregate with CMD2-type resistance to Cassava Mosaic Geminiviruses
Source: Nat Commun. 2022 Jul 7;13:3933. doi: 10.1038/s41467-022-31414-0 (PMC9262879; doi:10.1038/s41467-022-31414-0)
Supplement: Supplementary file 10 — Source Data [file 41467_2022_31414_MOESM10_ESM.zip › figure_data/SupFig5_data/RNAseq4/quant/rnaseq4_tme204_2B_sus_quant/quant.sf]

Name	Length	EffectiveLength	TPM	NumReads
Manes.01G000031.1.v8.1	3795	3602.128	36.147664	789.090
Manes.01G000031.2.v8.1	3753	3560.128	3.898731	84.116
Manes.01G000031.3.v8.1	3738	3545.128	0.362803	7.795
Manes.01G000062.1.v8.1	1653	1460.128	0.000000	0.000
Manes.01G000093.1.v8.1	1848	1655.128	0.000000	0.000
Manes.01G000124.1.v8.1	2149	1956.128	11.894185	141.000
Manes.01G000155.1.v8.1	2964	2771.128	19.709893	331.000
Manes.01G000186.1.v8.1	177	28.794	17.192301	3.000
Manes.01G000217.1.v8.1	675	482.238	0.000000	0.000
Manes.01G000248.3.v8.1	1953	1760.128	0.000000	0.000
Manes.01G000248.5.v8.1	570	377.498	23.725951	54.278
Manes.01G000248.4.v8.1	1683	1490.128	0.000000	0.000
Manes.01G000248.1.v8.1	2677	2484.128	2.876019	43.296
Manes.01G000248.2.v8.1	2062	1869.128	20.773469	235.307
Manes.01G000279.1.v8.1	812	619.159	24.866132	93.303
Manes.01G000279.3.v8.1	1818	1625.128	0.000000	0.000
Manes.01G000279.2.v8.1	1112	919.128	5.459981	30.413
Manes.01G000310.1.v8.1	601	408.374	0.000000	0.000
Manes.01G000341.1.v8.1	947	754.138	9.189915	42.000
Manes.01G000341.2.v8.1	1283	1090.128	0.000000	0.000
Manes.01G000372.1.v8.1	3197	3004.128	2.526692	46.000
Manes.01G000403.1.v8.1	861	668.152	34.328313	139.000
Manes.01G000434.1.v8.1	1098	905.128	0.729227	4.000
Manes.17G035396.1.v8.1_29	409	219.078	0.000000	0.000
Manes.01G000465.1.v8.1	1700	1507.128	78.392721	716.000
Manes.01G000496.1.v8.1	534	341.713	0.000000	0.000
Manes.01G000527.1.v8.1	1225	1032.128	1.918494	12.000
Manes.01G000558.1.v8.1	3030	2837.128	0.000000	0.000
Manes.01G000558.2.v8.1	2951	2758.128	0.418790	7.000
Manes.01G000558.4.v8.1	2910	2717.128	0.000000	0.000
Manes.01G000558.5.v8.1	2825	2632.128	0.000000	0.000
Manes.01G000558.3.v8.1	2750	2557.128	0.000000	0.000
Manes.01G000600.1.v8.1	1763	1570.128	0.525470	5.000
Manes.01G000550.1.v8.1	429	238.427	34.604046	50.000
Manes.01G000500.10.v8.1	1573	1380.128	0.650506	5.441
Manes.01G000500.4.v8.1	2074	1881.128	2.729813	31.120
Manes.01G000500.6.v8.1	1987	1794.128	0.408502	4.442
Manes.01G000500.8.v8.1	2111	1918.128	2.501640	29.080
Manes.01G000500.9.v8.1	2024	1831.128	0.000000	0.000
Manes.01G000500.5.v8.1	1718	1525.128	0.000000	0.000
Manes.01G000500.7.v8.1	1755	1562.128	0.375976	3.559
Manes.01G000500.11.v8.1	1591	1398.128	10.428358	88.359
Manes.01G000400.6.v8.1	3083	2890.128	1.655746	29.000
Manes.01G000400.7.v8.1	3020	2827.128	0.000000	0.000
Manes.01G000400.8.v8.1	2619	2426.128	0.000000	0.000
Manes.01G000300.4.v8.1	1769	1576.128	38.581053	368.513
Manes.01G000300.5.v8.1	1857	1664.128	22.124593	223.125
Manes.01G000300.6.v8.1	2074	1881.128	9.507685	108.388
Manes.13G000036.1.v8.1	515	322.865	0.000000	0.000
Manes.18G145866.1.v8.1_2	267	90.743	0.000000	0.000
Manes.01G001900.17.v8.1	3580	3387.128	2.390152	49.062
Manes.01G001900.14.v8.1	3967	3774.128	2.909385	66.543
Manes.01G001900.15.v8.1	3740	3547.128	0.000000	0.000
Manes.01G001900.16.v8.1	3593	3400.128	3.620715	74.607
Manes.01G001900.18.v8.1	4118	3925.128	0.000000	0.000
Manes.01G001900.19.v8.1	3971	3778.128	0.000000	0.000
Manes.01G001900.20.v8.1	3978	3785.128	0.000000	0.000
Manes.01G001900.21.v8.1	3935	3742.128	0.000000	0.000
Manes.01G001900.22.v8.1	4082	3889.128	0.000000	0.000
Manes.01G001900.23.v8.1	3974	3781.128	0.000000	0.000
Manes.01G001900.9.v8.1	3736	3543.128	0.409286	8.788
Manes.01G001951.1.v8.1	1451	1258.128	0.000000	0.000
Manes.01G001800.6.v8.1	5950	5757.128	0.294434	10.273
Manes.01G001800.1.v8.1	2633	2440.128	1.131171	16.727
Manes.01G001700.7.v8.1	2506	2313.128	23.298853	326.604
Manes.01G001700.10.v8.1	4004	3811.128	0.000000	0.000
Manes.01G001700.12.v8.1	3719	3526.128	6.525564	139.445
Manes.01G001700.11.v8.1	3802	3609.128	7.977772	174.490
Manes.01G001600.6.v8.1	5003	4810.128	5.030626	146.645
Manes.01G001600.7.v8.1	3983	3790.128	10.571816	242.823
Manes.01G001600.8.v8.1	4719	4526.128	20.654302	566.532
Manes.01G001400.1.v8.1	2161	1968.128	46.699767	557.000
Manes.01G001200.1.v8.1	1949	1756.128	18.759975	199.653
Manes.01G001200.3.v8.1	1891	1698.128	0.422420	4.347
Manes.01G001150.1.v8.1	1008	815.128	0.202436	1.000
Manes.01G001100.2.v8.1	3116	2923.128	1.281535	22.702
Manes.01G001100.3.v8.1	2961	2768.128	11.045802	185.298
Manes.01G002051.1.v8.1	1774	1581.128	5.739955	55.000
Manes.01G002300.1.v8.1	418	227.764	983.790347	1357.920
Manes.01G002151.2.v8.1	261	85.893	3.842256	2.000
Manes.01G002350.1.v8.1	761	568.178	0.900511	3.101
Manes.01G002400.2.v8.1	2259	2066.128	232.308215	2908.767
Manes.01G002500.1.v8.1	3624	3431.128	33.099668	688.252
Manes.01G002600.1.v8.1	2025	1832.128	4.052934	45.000
Manes.01G002700.1.v8.1	1101	908.128	0.000000	0.000
Manes.01G002800.1.v8.1	1827	1634.128	0.000000	0.000
Manes.01G002901.1.v8.1	3062	2869.128	18.691592	325.000
Manes.01G003000.1.v8.1	405	215.228	0.000000	0.000
Manes.01G003100.1.v8.1	4856	4663.128	4.210973	119.000
Manes.01G003100.3.v8.1	4760	4567.128	0.000000	0.000
Manes.01G003100.4.v8.1	4848	4655.128	0.000000	0.000
Manes.01G003200.1.v8.1	2389	2196.128	115.460092	1536.656
Manes.01G003300.1.v8.1	3526	3333.128	1.386178	28.000
Manes.01G003400.1.v8.1	360	172.574	0.000000	0.000
Manes.01G003500.1.v8.1	4803	4610.128	5.529497	154.485
Manes.01G003500.3.v8.1	5313	5120.128	5.248493	162.856
Manes.01G003500.2.v8.1	4713	4520.128	0.000000	0.000
Manes.01G003700.1.v8.1	2011	1818.128	36.052485	397.234
Manes.01G003800.1.v8.1	2386	2193.128	333.313271	4430.000
Manes.01G003900.1.v8.1	1100	907.128	9.640957	53.000
Manes.01G004000.1.v8.1	3930	3737.128	0.044154	1.000
Manes.01G004100.1.v8.1	1694	1501.128	14.839829	135.000
Manes.01G004100.2.v8.1	1685	1492.128	0.000000	0.000
Manes.01G004200.1.v8.1	663	470.255	0.350897	1.000
Manes.01G050733.1.v8.1_1	246	74.105	0.000000	0.000
Manes.01G004300.1.v8.1	762	569.177	0.000000	0.000
Manes.13G090650.1.v8.1	814	621.158	0.000000	0.000
Manes.01G004400.1.v8.1	927	734.142	0.000000	0.000
Manes.01G004466.1.v8.1	4587	4394.128	1.577210	42.000
Manes.01G004532.1.v8.1	681	488.229	0.000000	0.000
Manes.01G004600.2.v8.1	1047	854.128	4.636616	24.000
Manes.01G004625.1.v8.1	531	338.735	6.017363	12.352
Manes.01G004650.2.v8.1	1581	1388.128	0.594445	5.001
Manes.01G004840.2.v8.1	1487	1294.128	2.250191	17.648
Manes.01G004860.1.v8.1	1680	1487.128	3.994467	35.999
Manes.01G004880.1.v8.1	1025	832.128	23.795999	120.000
Manes.01G004820.1.v8.1	2044	1851.128	5.259306	59.000
Manes.01G005000.1.v8.1	5215	5022.128	7.751025	235.903
Manes.01G005000.2.v8.1	4067	3874.128	12.540751	294.432
Manes.01G005000.3.v8.1	4835	4642.128	0.130275	3.665
Manes.01G005033.1.v8.1	2165	1972.128	4.771715	57.029
Manes.01G005033.2.v8.1	1920	1727.128	0.000000	0.000
Manes.01G005033.3.v8.1	1703	1510.128	0.761704	6.971
Manes.01G005066.1.v8.1	2214	2021.128	81.572882	999.141
Manes.01G005100.10.v8.1	1736	1543.128	0.836500	7.823
Manes.01G005100.11.v8.1	1754	1561.128	0.000000	0.000
Manes.01G005100.12.v8.1	1684	1491.128	0.000000	0.000
Manes.01G005100.2.v8.1	1591	1398.128	0.000000	0.000
Manes.01G005100.5.v8.1	1497	1304.128	0.000000	0.000
Manes.01G005100.6.v8.1	1986	1793.128	1.212632	13.177
Manes.01G005100.7.v8.1	1666	1473.128	0.000000	0.000
Manes.01G005100.8.v8.1	1704	1511.128	0.000000	0.000
Manes.01G005100.9.v8.1	1774	1581.128	0.000000	0.000
Manes.01G005100.4.v8.1	1522	1329.128	0.000000	0.000
Manes.01G005233.1.v8.1	1363	1170.128	8.602196	61.000
Manes.01G005500.2.v8.1	7293	7100.128	39.625164	1705.000
Manes.01G005504.1.v8.1	472	280.436	0.000000	0.000
Manes.01G005508.1.v8.1	551	358.599	0.000000	0.000
Manes.01G005512.1.v8.1	1317	1124.128	1.908273	13.000
Manes.01G005584.1.v8.1	1094	901.128	6.592177	36.000
Manes.01G005536.2.v8.1	1697	1504.128	6.143145	55.997
Manes.01G005700.1.v8.1	2130	1937.128	8.092693	95.003
Manes.01G008250.10.v8.1	2573	2380.128	0.601190	8.672
Manes.01G008250.11.v8.1	2498	2305.128	0.000000	0.000
Manes.01G008250.12.v8.1	2470	2277.128	0.000000	0.000
Manes.01G008250.13.v8.1	2574	2381.128	0.505058	7.288
Manes.01G008250.9.v8.1	2580	2387.128	0.000000	0.000
Manes.01G008250.7.v8.1	2660	2467.128	8.960458	133.970
Manes.01G008250.8.v8.1	2495	2302.128	0.000000	0.000
Manes.01G010800.3.v8.1	2665	2472.128	7.080089	106.071
Manes.16G067750.1.v8.1_31	394	204.700	0.000000	0.000
Manes.01G006000.1.v8.1	1923	1730.128	0.000000	0.000
Manes.01G006000.6.v8.1	1777	1584.128	0.000000	0.000
Manes.01G006000.2.v8.1	2225	2032.128	3.248299	40.003
Manes.01G006000.4.v8.1	2079	1886.128	8.042746	91.931
Manes.01G006000.5.v8.1	2393	2200.128	0.000000	0.000
Manes.01G006000.7.v8.1	2247	2054.128	1.129917	14.066
Manes.01G006100.1.v8.1	447	255.943	159.245186	247.000
Manes.01G006200.7.v8.1	3538	3345.128	2.650459	53.731
Manes.01G006200.11.v8.1	3524	3331.128	0.000000	0.000
Manes.01G006200.10.v8.1	3531	3338.128	0.000000	0.000
Manes.01G006200.12.v8.1	3385	3192.128	0.000000	0.000
Manes.01G006200.8.v8.1	3398	3205.128	13.554016	263.269
Manes.01G006200.9.v8.1	3395	3202.128	0.000000	0.000
Manes.01G006300.1.v8.1	1079	886.128	30.539381	164.000
Manes.01G006400.1.v8.1	809	616.159	2984.878597	11145.686
Manes.01G006500.1.v8.1	930	737.141	0.223853	1.000
Manes.01G006600.2.v8.1	912	719.144	0.000000	0.000
Manes.01G006800.3.v8.1	1384	1191.128	0.415600	3.000
Manes.01G006900.2.v8.1	961	768.138	0.214820	1.000
Manes.01G007000.2.v8.1	627	434.312	2.279621	6.000
Manes.01G007050.1.v8.1	1278	1085.128	0.152066	1.000
Manes.01G007100.6.v8.1	5717	5524.128	1.281486	42.901
Manes.01G007100.3.v8.1	5994	5801.128	1.019359	35.837
Manes.01G007100.5.v8.1	4889	4696.128	7.355242	209.326
Manes.01G007100.4.v8.1	5421	5228.128	0.000000	0.000
Manes.01G007100.7.v8.1	5817	5624.128	1.201063	40.936
Manes.01G007300.11.v8.1	4631	4438.128	14.909306	401.000
Manes.01G007400.4.v8.1	4441	4248.128	25.798394	664.167
Manes.11G097150.1.v8.1	1531	1338.128	0.000000	0.000
Manes.01G007451.1.v8.1	88	22.332	0.000000	0.000
Manes.01G007500.1.v8.1	3234	3041.128	2.333171	43.000
Manes.01G007500.2.v8.1	3039	2846.128	0.000000	0.000
Manes.01G007500.3.v8.1	3274	3081.128	0.000000	0.000
Manes.01G007600.4.v8.1	3823	3630.128	0.201874	4.441
Manes.01G007600.5.v8.1	3539	3346.128	0.000000	0.000
Manes.01G007600.6.v8.1	3397	3204.128	4.921236	95.559
Manes.01G007700.1.v8.1	5195	5002.128	2.717629	82.382
Manes.01G007700.3.v8.1	4610	4417.128	1.255871	33.618
Manes.01G007800.2.v8.1	2241	2048.128	42.861503	532.000
Manes.01G007900.1.v8.1	3406	3213.128	9.346676	182.000
Manes.01G008000.1.v8.1	4992	4799.128	24.343543	708.000
Manes.01G008100.1.v8.1	2049	1856.128	0.088901	1.000
Manes.01G008200.2.v8.1	1435	1242.128	24.662238	185.646
Manes.01G008300.1.v8.1	1279	1086.128	1.975037	13.000
Manes.01G008400.1.v8.1	826	633.157	1.824314	7.000
Manes.01G008500.1.v8.1	2052	1859.128	15.120128	170.354
Manes.01G008600.1.v8.1	1160	967.128	22.180546	130.000
Manes.01G008701.1.v8.1	383	194.206	0.000000	0.000
Manes.01G008800.1.v8.1	2575	2382.128	67.885003	980.000
Manes.01G008900.7.v8.1	3383	3190.128	0.000000	0.000
Manes.01G008900.2.v8.1	2337	2144.128	11.350643	147.489
Manes.01G008900.1.v8.1	2370	2177.128	4.349419	57.386
Manes.01G008900.5.v8.1	3112	2919.128	1.663825	29.434
Manes.01G008900.6.v8.1	2639	2446.128	0.856178	12.692
Manes.01G009000.3.v8.1	2078	1885.128	9.445315	107.906
Manes.01G009000.2.v8.1	2037	1844.128	0.000000	0.000
Manes.01G009000.4.v8.1	1787	1594.128	0.000000	0.000
Manes.01G009000.5.v8.1	1781	1588.128	0.000000	0.000
Manes.01G009000.1.v8.1	1741	1548.128	16.744276	157.094
Manes.01G009100.1.v8.1	2369	2176.128	19.411915	256.000
Manes.01G009200.1.v8.1	2763	2570.128	0.000000	0.000
Manes.01G009200.2.v8.1	2751	2558.128	0.000000	0.000
Manes.01G009300.1.v8.1	3337	3144.128	0.787234	15.000
Manes.01G009451.4.v8.1	3456	3263.128	11.748700	232.333
Manes.01G009451.5.v8.1	3074	2881.128	32.614178	569.451
Manes.01G009500.4.v8.1	1258	1065.128	1.174098	7.579
Manes.01G009500.2.v8.1	1386	1193.128	0.888076	6.421
Manes.01G009601.2.v8.1	1384	1191.128	30.531683	220.392
Manes.01G009601.1.v8.1	1858	1665.128	7.164696	72.299
Manes.01G009601.3.v8.1	1187	994.128	1.711097	10.309
Manes.01G009700.1.v8.1	3666	3473.128	20.714696	436.000
Manes.01G009800.1.v8.1	771	578.174	0.570800	2.000
Manes.01G009900.1.v8.1	3908	3715.128	2.774317	62.462
Manes.01G009900.2.v8.1	3903	3710.128	0.246300	5.538
Manes.01G010000.1.v8.1	2188	1995.128	59.383602	718.000
Manes.01G010100.1.v8.1	1411	1218.128	394.845863	2914.793
Manes.01G010150.1.v8.1	527	334.768	13.801526	28.000
Manes.01G010200.1.v8.1	1919	1726.128	8.314747	86.978
Manes.01G010200.2.v8.1	1940	1747.128	0.379870	4.022
Manes.01G010866.1.v8.1	1768	1575.128	4.931318	47.072
Manes.01G013700.1.v8.1	1998	1805.128	1.693423	18.525
Manes.01G012847.1.v8.1	894	701.147	8.827626	37.509
Manes.01G013130.2.v8.1	1017	824.128	0.000000	0.000
Manes.01G010300.4.v8.1	426	235.515	28.258696	40.333
Manes.01G010300.3.v8.1	2162	1969.128	0.307309	3.667
Manes.01G012564.1.v8.1	1712	1519.128	0.000000	0.000
Manes.01G011998.1.v8.1	1569	1376.128	2.437260	20.326
Manes.01G011432.1.v8.1	1441	1248.128	0.207209	1.567
Manes.01G013600.1.v8.1	4435	4242.128	17.776461	457.000
Manes.01G013500.6.v8.1	2722	2529.128	11.062109	169.549
Manes.01G013500.8.v8.1	2680	2487.128	0.000000	0.000
Manes.01G013500.10.v8.1	2433	2240.128	0.000000	0.000
Manes.01G013500.11.v8.1	1839	1646.128	0.000000	0.000
Manes.01G013500.7.v8.1	2019	1826.128	7.179260	79.451
Manes.01G013500.9.v8.1	1992	1799.128	0.000000	0.000
Manes.01G013300.1.v8.1	1854	1661.128	10.245000	103.134
Manes.01G013300.2.v8.1	1868	1675.128	0.000000	0.000
Manes.01G013300.3.v8.1	1825	1632.128	5.951447	58.866
Manes.01G013425.1.v8.1	481	289.277	0.000000	0.000
Manes.01G013100.1.v8.1	866	673.151	49.026424	200.000
Manes.01G013225.2.v8.1	2221	2028.128	0.000000	0.000
Manes.01G013225.1.v8.1	2335	2142.128	1.617658	21.000
Manes.01G012900.1.v8.1	2704	2511.128	13.095423	199.285
Manes.01G012900.2.v8.1	2378	2185.128	4.962468	65.715
Manes.01G012800.1.v8.1	2212	2019.128	26.811031	328.068
Manes.01G012800.2.v8.1	2212	2019.128	0.321299	3.932
Manes.01G012700.1.v8.1	2720	2527.128	18.648303	285.597
Manes.01G012700.2.v8.1	2326	2133.128	9.004508	116.403
Manes.S095210.1.v8.1	375	186.638	0.000000	0.000
Manes.01G012600.1.v8.1	2697	2504.128	27.676147	420.000
Manes.01G012500.1.v8.1	1757	1564.128	142.592455	1351.624
Manes.01G012400.1.v8.1	1713	1520.128	92.919413	856.000
Manes.01G012300.1.v8.1	357	169.774	43.737473	45.000
Manes.01G012425.1.v8.1	273	95.637	5.176175	3.000
Manes.01G012200.6.v8.1	1289	1096.128	3.462417	23.000
Manes.01G012100.1.v8.1	2215	2022.128	27.092077	332.000
Manes.01G012100.2.v8.1	2182	1989.128	0.000000	0.000
Manes.01G012100.3.v8.1	2089	1896.128	0.000000	0.000
Manes.01G012000.1.v8.1	2143	1950.128	49.330815	583.000
Manes.01G011800.1.v8.1	1262	1069.128	32.652180	211.558
Manes.01G011800.2.v8.1	995	802.130	1.463612	7.115
Manes.01G011700.3.v8.1	4614	4421.128	0.000000	0.000
Manes.01G011700.5.v8.1	5074	4881.128	0.000000	0.000
Manes.01G011700.8.v8.1	4013	3820.128	0.086390	2.000
Manes.01G011700.6.v8.1	4476	4283.128	0.000000	0.000
Manes.01G011700.7.v8.1	4284	4091.128	0.000000	0.000
Manes.01G011600.4.v8.1	887	694.148	4.443917	18.694
Manes.01G011600.3.v8.1	297	115.912	17.939206	12.601
Manes.01G011600.1.v8.1	273	95.637	4.666388	2.705
Manes.01G011500.2.v8.1	1360	1167.128	22947.999130	162311.939
Manes.01G011400.1.v8.1	516	323.856	28.156269	55.260
Manes.01G011400.2.v8.1	513	320.883	119.684152	232.740
Manes.01G011300.1.v8.1	2594	2401.128	0.000000	0.000
Manes.01G011300.2.v8.1	2591	2398.128	1.582590	23.000
Manes.01G011300.3.v8.1	2591	2398.128	0.000000	0.000
Manes.01G011300.4.v8.1	2588	2395.128	0.000000	0.000
Manes.01G011300.5.v8.1	2588	2395.128	0.000000	0.000
Manes.01G011300.6.v8.1	2585	2392.128	0.000000	0.000
Manes.01G011200.1.v8.1	1726	1533.128	0.000000	0.000
Manes.01G011100.3.v8.1	1778	1585.128	22.381386	215.000
Manes.01G011100.4.v8.1	1696	1503.128	0.000000	0.000
Manes.01G011100.5.v8.1	1713	1520.128	0.000000	0.000
Manes.01G011100.10.v8.1	1819	1626.128	0.000000	0.000
Manes.01G011100.11.v8.1	1901	1708.128	0.000000	0.000
Manes.01G011100.9.v8.1	1836	1643.128	0.000000	0.000
Manes.01G011000.6.v8.1	3997	3804.128	7.356199	169.588
Manes.01G011000.1.v8.1	3240	3047.128	11.227619	207.332
Manes.01G011000.4.v8.1	3204	3011.128	36.282251	662.080
Manes.01G010900.1.v8.1	1032	839.128	0.000000	0.000
Manes.01G011042.1.v8.1	1479	1286.128	0.769804	6.000
Manes.01G011042.3.v8.1	1413	1220.128	0.000000	0.000
Manes.01G011113.1.v8.1	1514	1321.128	2.123327	17.000
Manes.01G011184.6.v8.1	1611	1418.128	0.000000	0.000
Manes.01G011184.7.v8.1	2056	1863.128	0.000000	0.000
Manes.01G011184.2.v8.1	1824	1631.128	0.000000	0.000
Manes.01G011184.8.v8.1	1894	1701.128	1.940018	20.000
Manes.01G014000.12.v8.1	1704	1511.128	1.010196	9.251
Manes.01G014000.10.v8.1	2028	1835.128	0.000000	0.000
Manes.01G014000.11.v8.1	2941	2748.128	0.000000	0.000
Manes.01G014000.2.v8.1	3042	2849.128	0.390870	6.749
Manes.01G014000.9.v8.1	2807	2614.128	0.000000	0.000
Manes.01G014500.1.v8.1	1933	1740.128	9.872490	104.111
Manes.01G014500.2.v8.1	2018	1825.128	0.170819	1.889
Manes.01G014900.5.v8.1	1871	1678.128	0.000000	0.000
Manes.01G014900.7.v8.1	4246	4053.128	0.815526	20.032
Manes.01G014900.8.v8.1	4135	3942.128	0.000000	0.000
Manes.01G014900.6.v8.1	1847	1654.128	1.058654	10.612
Manes.01G014900.3.v8.1	1965	1772.128	4.481409	48.128
Manes.01G014900.4.v8.1	1942	1749.128	15.776141	167.228
Manes.01G015000.1.v8.1	327	142.358	2.318254	2.000
Manes.01G015200.1.v8.1	731	538.194	5.212226	17.000
Manes.01G015500.1.v8.1	1040	847.128	0.194789	1.000
Manes.01G015700.1.v8.1	1016	823.128	6.239798	31.126
Manes.01G015800.1.v8.1	4017	3824.128	15.399691	356.888
Manes.01G015800.2.v8.1	3833	3640.128	0.000000	0.000
Manes.01G015800.3.v8.1	4297	4104.128	4.789042	119.112
Manes.01G016000.5.v8.1	4511	4318.128	0.962370	25.184
Manes.01G016000.7.v8.1	1902	1709.128	2.293187	23.752
Manes.01G016000.3.v8.1	2273	2080.128	7.320078	92.277
Manes.01G016000.4.v8.1	2142	1949.128	0.000000	0.000
Manes.01G016000.6.v8.1	3317	3124.128	1.837392	34.787
Manes.01G016100.1.v8.1	860	667.152	0.742009	3.000
Manes.01G016300.4.v8.1	3154	2961.128	9.346502	167.723
Manes.01G016300.2.v8.1	4010	3817.128	6.798929	157.277
Manes.01G016600.1.v8.1	2990	2797.128	152.386996	2583.137
Manes.01G016600.2.v8.1	5196	5003.128	4.349059	131.863
Manes.01G016800.1.v8.1	1182	989.128	6.005689	36.000
Manes.01G016900.1.v8.1	2108	1915.128	19.731065	229.000
Manes.01G017000.1.v8.1	894	701.147	323.127657	1373.000
Manes.01G017101.1.v8.1	3059	2866.128	0.230291	4.000
Manes.01G017151.1.v8.1	1911	1718.128	0.480206	5.000
Manes.01G017200.1.v8.1	3691	3498.128	4.811465	102.000
Manes.01G017300.1.v8.1	2029	1836.128	24.354499	271.000
Manes.01G017400.1.v8.1	408	218.115	0.000000	0.000
Manes.01G017500.1.v8.1	1206	1013.128	26.711137	164.000
Manes.01G017600.1.v8.1	3741	3548.128	0.823160	17.700
Manes.01G017800.1.v8.1	1637	1444.128	19.539042	171.000
Manes.01G017900.1.v8.1	1537	1344.128	0.000000	0.000
Manes.01G018000.1.v8.1	1683	1490.128	0.000000	0.000
Manes.15G159901.1.v8.1	1412	1219.128	0.000000	0.000
Manes.01G018300.4.v8.1	2835	2642.128	0.000000	0.000
Manes.01G018300.2.v8.1	2979	2786.128	10.423761	176.000
Manes.01G018400.2.v8.1	2576	2383.128	0.000000	0.000
Manes.01G018400.3.v8.1	2559	2366.128	0.139478	2.000
Manes.01G018400.5.v8.1	2375	2182.128	0.000000	0.000
Manes.01G018400.4.v8.1	1916	1723.128	0.000000	0.000
Manes.01G018800.1.v8.1	1441	1248.128	43.892651	332.000
Manes.01G013800.1.v8.1	1269	1076.128	0.613351	4.000
Manes.01G014100.1.v8.1	1570	1377.128	0.359395	2.999
Manes.01G014200.1.v8.1	1709	1516.128	0.000000	0.000
Manes.01G014300.1.v8.1	1254	1061.128	0.000000	0.000
Manes.01G014400.1.v8.1	1781	1588.128	0.000000	0.000
Manes.01G014600.2.v8.1	3284	3091.128	0.053382	1.000
Manes.01G014700.3.v8.1	3634	3441.128	0.000000	0.000
Manes.01G014700.2.v8.1	3520	3327.128	0.000000	0.000
Manes.01G014700.4.v8.1	3287	3094.128	0.213321	4.000
Manes.01G014800.1.v8.1	719	526.200	40.139491	128.000
Manes.01G015100.3.v8.1	1410	1217.128	4.202796	31.000
Manes.01G015300.1.v8.1	3045	2852.128	13.108938	226.581
Manes.01G015400.2.v8.1	4364	4171.128	0.000000	0.000
Manes.01G015400.1.v8.1	4362	4169.128	1.689331	42.682
Manes.01G015600.1.v8.1	575	382.475	1.294288	3.000
Manes.01G015700.1.v8.1_1	734	541.193	2.400761	7.874
Manes.01G017700.1.v8.1	3070	2877.128	3.802489	66.300
Manes.01G018100.1.v8.1	1738	1545.128	0.000000	0.000
Manes.01G018200.1.v8.1	1985	1792.128	0.000000	0.000
Manes.01G018500.1.v8.1	2070	1877.128	14.909252	169.604
Manes.01G018500.2.v8.1	1946	1753.128	9.167248	97.396
Manes.01G018500.3.v8.1	1900	1707.128	0.000000	0.000
Manes.01G018600.1.v8.1	1732	1539.128	114.822655	1071.000
Manes.01G018700.1.v8.1	1247	1054.128	59.014787	377.000
Manes.01G018700.2.v8.1	1118	925.128	0.000000	0.000
Manes.01G018900.1.v8.1	1929	1736.128	0.095045	1.000
Manes.01G018900.2.v8.1	2030	1837.128	0.000000	0.000
Manes.01G018900.3.v8.1	1943	1750.128	0.000000	0.000
Manes.01G019000.2.v8.1	1770	1577.128	1.150903	11.000
Manes.01G019100.1.v8.1	1420	1227.128	0.000000	0.000
Manes.01G019200.1.v8.1	1664	1471.128	0.000000	0.000
Manes.01G019300.1.v8.1	1600	1407.128	0.000000	0.000
Manes.01G019400.1.v8.1	1450	1257.128	0.000000	0.000
Manes.01G019500.1.v8.1	864	671.152	0.000000	0.000
Manes.01G019600.13.v8.1	3196	3003.128	0.863990	15.724
Manes.01G019600.9.v8.1	3899	3706.128	2.712973	60.933
Manes.01G019600.10.v8.1	2718	2525.128	0.000000	0.000
Manes.01G019600.12.v8.1	3066	2873.128	16.434014	286.145
Manes.01G019600.4.v8.1	2886	2693.128	36.618271	597.643
Manes.01G019600.1.v8.1	2722	2529.128	19.879465	304.693
Manes.01G019600.11.v8.1	3189	2996.128	36.393224	660.797
Manes.01G019700.1.v8.1	3935	3742.128	0.044095	1.000
Manes.01G019801.1.v8.1	400	210.429	0.784166	1.000
Manes.01G019900.1.v8.1	1707	1514.128	0.217962	2.000
Manes.01G020000.1.v8.1	2064	1871.128	43.476671	493.000
Manes.05G133326.1.v8.1_38	404	214.266	0.000000	0.000
Manes.05G133326.1.v8.1_37	396	206.609	0.000000	0.000
Manes.05G133326.1.v8.1_36	388	198.960	0.000000	0.000
Manes.05G133326.1.v8.1_41	417	226.797	0.000000	0.000
Manes.01G020100.1.v8.1	2835	2642.128	1.393933	22.319
Manes.01G020100.4.v8.1	2840	2647.128	8.457765	135.681
Manes.01G020100.2.v8.1	2915	2722.128	0.000000	0.000
Manes.01G020100.6.v8.1	2920	2727.128	0.000000	0.000
Manes.01G020200.1.v8.1	192	37.084	31.147977	7.000
Manes.01G020300.2.v8.1	1272	1079.128	0.152911	1.000
Manes.01G020350.1.v8.1	144	14.671	22.494338	2.000
Manes.01G020400.2.v8.1	3917	3724.128	16.264476	367.072
Manes.01G020400.3.v8.1	3711	3518.128	0.377927	8.058
Manes.01G020500.3.v8.1	3573	3380.128	6.131513	125.600
Manes.01G020500.4.v8.1	3375	3182.128	2.983054	57.526
Manes.01G020500.5.v8.1	1068	875.128	17.676063	93.744
Manes.01G020600.1.v8.1	3372	3179.128	10.951845	211.000
Manes.01G020700.4.v8.1	2386	2193.128	0.526680	7.000
Manes.01G020700.5.v8.1	2225	2032.128	0.000000	0.000
Manes.01G020700.6.v8.1	2378	2185.128	0.000000	0.000
Manes.01G020800.1.v8.1	3011	2818.128	13.174293	224.996
Manes.01G020800.2.v8.1	3062	2869.128	1.553059	27.004
Manes.01G021100.1.v8.1	744	551.187	0.000000	0.000
Manes.01G021200.1.v8.1	2950	2757.128	13.804538	230.657
Manes.01G021200.2.v8.1	3102	2909.128	0.983747	17.343
Manes.01G021300.1.v8.1	762	569.177	2.029380	7.000
Manes.01G021400.1.v8.1	747	554.187	44.662978	150.000
Manes.01G021500.1.v8.1	1186	993.128	34.992754	210.606
Manes.01G021500.2.v8.1	1358	1165.128	3.454811	24.394
Manes.01G021600.1.v8.1	1167	974.128	8.808464	52.000
Manes.01G021700.1.v8.1	1805	1612.128	13.306281	130.000
Manes.01G021800.1.v8.1	3170	2977.128	7.149984	129.000
Manes.01G021800.2.v8.1	2976	2783.128	0.000000	0.000
Manes.01G021900.1.v8.1	3627	3434.128	0.961007	20.000
Manes.01G022000.1.v8.1	1595	1402.128	2.589094	22.000
Manes.01G022100.1.v8.1	1439	1246.128	48.995018	370.000
Manes.01G022150.1.v8.1	840	647.155	0.254979	1.000
Manes.01G022300.6.v8.1	4807	4614.128	20.837202	582.661
Manes.01G022300.3.v8.1	4918	4725.128	2.440097	69.873
Manes.01G022300.4.v8.1	4356	4163.128	25.214779	636.154
Manes.01G022300.5.v8.1	4761	4568.128	0.950457	26.312
Manes.01G022400.1.v8.1	1483	1290.128	0.767417	6.000
Manes.01G022500.1.v8.1	1061	868.128	0.000000	0.000
Manes.01G022600.4.v8.1	2395	2202.128	33.719631	450.000
Manes.01G022600.5.v8.1	2263	2070.128	0.000000	0.000
Manes.01G022750.1.v8.1	2627	2434.128	20.201597	298.000
Manes.01G022900.1.v8.1	1384	1191.128	49.733482	359.000
Manes.01G023000.1.v8.1	1238	1045.128	0.000000	0.000
Manes.01G023100.1.v8.1	1032	839.128	0.000000	0.000
Manes.01G023200.1.v8.1	2457	2264.128	4.857900	66.656
Manes.01G023300.1.v8.1	1892	1699.128	8.870920	91.344
Manes.01G023400.1.v8.1	1879	1686.128	1.076502	11.000
Manes.01G023500.1.v8.1	1381	1188.128	0.694416	5.000
Manes.01G023600.1.v8.1	1475	1282.128	1.930513	15.000
Manes.01G023700.1.v8.1	763	570.177	48.619719	168.000
Manes.01G023900.1.v8.1	2015	1822.128	32.760462	361.756
Manes.01G023900.2.v8.1	2347	2154.128	11.202596	146.244
Manes.01G024000.1.v8.1	1715	1522.128	8.997871	83.000
Manes.01G024100.1.v8.1	2114	1921.128	1.288391	15.000
Manes.01G024200.1.v8.1	1245	1052.128	0.470506	3.000
Manes.01G024300.1.v8.1	3456	3263.128	34.791022	688.000
Manes.01G024400.1.v8.1	1502	1309.128	18.487816	146.675
Manes.01G024400.2.v8.1	1496	1303.128	7.638817	60.325
Manes.01G024500.1.v8.1	1126	933.128	0.176836	1.000
Manes.01G024600.1.v8.1	3878	3685.128	2.238877	50.000
Manes.01G024600.3.v8.1	3926	3733.128	0.000000	0.000
Manes.01G024600.2.v8.1	3178	2985.128	0.000000	0.000
Manes.01G024700.1.v8.1	2268	2075.128	6.202440	78.000
Manes.01G024800.1.v8.1	333	147.765	2.233418	2.000
Manes.01G024932.1.v8.1	231	62.862	2.624973	1.000
Manes.01G025000.6.v8.1	3651	3458.128	5.006433	104.920
Manes.01G025000.3.v8.1	2768	2575.128	15.832603	247.080
Manes.01G025000.8.v8.1	2779	2586.128	0.000000	0.000
Manes.01G025000.7.v8.1	3148	2955.128	0.000000	0.000
Manes.01G025100.1.v8.1	2604	2411.128	0.258744	3.781
Manes.01G025100.2.v8.1	2601	2408.128	2.892970	42.219
Manes.01G025200.1.v8.1	1753	1560.128	5.076844	48.000
Manes.01G025300.1.v8.1	1863	1670.128	2.667638	27.000
Manes.01G025400.2.v8.1	1540	1347.128	0.000000	0.000
Manes.01G025400.1.v8.1	1675	1482.128	28.501460	256.000
Manes.01G025500.1.v8.1	1413	1220.128	0.946685	7.000
Manes.01G025500.2.v8.1	1416	1223.128	0.000000	0.000
Manes.01G025600.2.v8.1	1201	1008.128	0.000000	0.000
Manes.01G025600.3.v8.1	850	657.154	0.000000	0.000
Manes.01G025700.1.v8.1	1705	1512.128	0.000000	0.000
Manes.01G025900.1.v8.1	2951	2758.128	3.828939	64.000
Manes.01G026000.5.v8.1	4566	4373.128	2.037579	54.000
Manes.01G026000.6.v8.1	3715	3522.128	0.000000	0.000
Manes.01G026100.2.v8.1	1158	955.128	0.000000	0.000
Manes.06G158050.1.v8.1	1555	1362.128	0.000000	0.000
Manes.01G026200.2.v8.1	4505	4312.128	0.000000	0.000
Manes.01G026200.3.v8.1	4328	4135.128	0.000000	0.000
Manes.01G026200.5.v8.1	4511	4318.128	0.000000	0.000
Manes.01G026200.6.v8.1	5015	4822.128	0.000000	0.000
Manes.01G026200.8.v8.1	5041	4848.128	0.000000	0.000
Manes.01G026200.4.v8.1	4354	4161.128	0.118966	3.000
Manes.01G026200.7.v8.1	3733	3540.128	0.000000	0.000
Manes.01G026200.9.v8.1	3727	3534.128	0.000000	0.000
Manes.01G026300.1.v8.1	1396	1203.128	27.293177	199.000
Manes.01G026400.1.v8.1	1336	1143.128	0.000000	0.000
Manes.01G026500.2.v8.1	998	805.128	18.650445	91.000
Manes.01G026600.1.v8.1	1172	979.128	17.189908	102.000
Manes.01G026700.1.v8.1	2738	2545.128	7.715253	119.000
Manes.01G026800.2.v8.1	2697	2504.128	11.779850	178.765
Manes.01G026800.1.v8.1	2193	2000.128	22.211913	269.235
Manes.01G026850.1.v8.1	1337	1144.128	3.028709	21.000
Manes.01G026900.1.v8.1	1224	1031.128	45.448401	284.000
Manes.01G027000.1.v8.1	3206	3013.128	5.911226	107.940
Manes.01G027000.2.v8.1	3299	3106.128	0.481308	9.060
Manes.01G027100.1.v8.1	2064	1871.128	30.424851	345.000
Manes.01G027100.3.v8.1	2088	1895.128	0.000000	0.000
Manes.01G027200.1.v8.1	1852	1659.128	0.497282	5.000
Manes.01G027300.2.v8.1	2028	1835.128	0.000000	0.000
Manes.01G027350.1.v8.1	473	281.418	0.000000	0.000
Manes.01G027400.5.v8.1	2049	1856.128	0.000000	0.000
Manes.01G027400.11.v8.1	2162	1969.128	14.246625	170.009
Manes.01G027400.12.v8.1	2020	1827.128	7.263722	80.429
Manes.01G027400.8.v8.1	2080	1887.128	2.710305	30.996
Manes.01G027400.7.v8.1	2178	1985.128	2.779817	33.442
Manes.01G027400.14.v8.1	1904	1711.128	0.000000	0.000
Manes.01G027400.13.v8.1	2132	1939.128	0.000000	0.000
Manes.01G027400.15.v8.1	1825	1632.128	9.040049	89.415
Manes.01G027400.6.v8.1	1966	1773.128	0.000000	0.000
Manes.01G027500.1.v8.1	2010	1817.128	3.904773	43.000
Manes.01G027600.1.v8.1	2880	2687.128	7.000505	114.000
Manes.01G027700.2.v8.1	3193	3000.128	4.951559	90.026
Manes.01G027700.3.v8.1	2045	1852.128	1.653008	18.554
Manes.01G027700.6.v8.1	2071	1878.128	1.091213	12.420
Manes.01G027800.1.v8.1	1979	1786.128	14.605537	158.095
Manes.01G027800.2.v8.1	1948	1755.128	7.888484	83.905
Manes.01G027900.2.v8.1	1823	1630.128	10.223804	101.000
Manes.01G028000.1.v8.1	2069	1876.128	39.841617	452.988
Manes.01G028100.1.v8.1	1742	1549.128	9.055377	85.012
Manes.01G028200.1.v8.1	2029	1836.128	3.862911	42.984
Manes.01G028200.18.v8.1	2980	2787.128	3.015157	50.928
Manes.01G028200.19.v8.1	2155	1962.128	3.962318	47.116
Manes.01G028200.2.v8.1	2008	1815.128	2.108756	23.196
Manes.01G028200.20.v8.1	1997	1804.128	11.693179	127.846
Manes.01G028200.3.v8.1	2018	1825.128	0.000000	0.000
Manes.01G028200.9.v8.1	2166	1973.128	0.000000	0.000
Manes.01G028200.17.v8.1	2802	2609.128	8.439440	133.443
Manes.01G028300.1.v8.1	2619	2426.128	40.980791	602.533
Manes.01G028400.4.v8.1	2126	1933.128	12.469923	146.087
Manes.01G028400.3.v8.1	3061	2868.128	13.572700	235.913
Manes.01G028500.1.v8.1	1125	932.128	9.559409	54.000
Manes.01G028600.1.v8.1	1462	1269.128	0.000000	0.000
Manes.01G028600.3.v8.1	1365	1172.128	0.563116	4.000
Manes.01G028700.4.v8.1	3217	3024.128	12.495343	229.000
Manes.01G028800.1.v8.1	1895	1702.128	0.000000	0.000
Manes.01G028800.6.v8.1	1452	1259.128	23.635392	180.352
Manes.01G028800.10.v8.1	1629	1436.128	0.000000	0.000
Manes.01G028800.2.v8.1	1416	1223.128	24.468931	181.374
Manes.01G028800.3.v8.1	1545	1352.128	0.000000	0.000
Manes.01G028800.4.v8.1	1518	1325.128	8.697391	69.845
Manes.01G028800.5.v8.1	1515	1322.128	0.000000	0.000
Manes.01G028800.8.v8.1	1299	1106.128	0.000000	0.000
Manes.01G028800.9.v8.1	1632	1439.128	3.489126	30.430
Manes.01G028900.1.v8.1	3021	2828.128	25.614054	439.000
Manes.01G029001.1.v8.1	717	524.201	1.573929	5.000
Manes.01G029100.1.v8.1	2835	2642.128	29.852926	478.000
Manes.01G029200.1.v8.1	2843	2650.128	0.062265	1.000
Manes.01G029300.4.v8.1	3567	3374.128	2.161767	44.204
Manes.01G029300.3.v8.1	1742	1549.128	11.588843	108.796
Manes.01G029400.2.v8.1	2902	2709.128	32.281909	530.000
Manes.01G029500.1.v8.1	1167	974.128	9.486038	56.000
Manes.01G029600.1.v8.1	1578	1385.128	0.000000	0.000
Manes.01G029700.1.v8.1	1608	1415.128	2.332100	20.000
Manes.01G029800.1.v8.1	1761	1568.128	9.470521	90.000
Manes.01G029900.1.v8.1	2131	1938.128	0.967212	11.360
Manes.01G029900.2.v8.1	2137	1944.128	0.000000	0.000
Manes.01G029900.3.v8.1	2123	1930.128	0.000000	0.000
Manes.01G029900.4.v8.1	2117	1924.128	0.000000	0.000
Manes.01G029900.5.v8.1	2131	1938.128	0.000000	0.000
Manes.01G029900.6.v8.1	2125	1932.128	0.000000	0.000
Manes.01G029900.7.v8.1	1674	1481.128	0.000000	0.000
Manes.01G029900.8.v8.1	1668	1475.128	5.440936	48.640
Manes.01G029950.1.v8.1	759	566.181	0.582892	2.000
Manes.12G086500.1.v8.1	1055	862.128	0.247723	1.294
Manes.01G030000.1.v8.1	418	227.764	0.000000	0.000
Manes.01G030100.1.v8.1	953	760.138	632.287232	2912.687
Manes.01G030200.10.v8.1	3447	3254.128	0.418380	8.251
Manes.01G030200.11.v8.1	2761	2568.128	2.218812	34.532
Manes.01G030200.12.v8.1	3347	3154.128	10.970117	209.690
Manes.01G030200.13.v8.1	3233	3040.128	0.000000	0.000
Manes.01G030200.14.v8.1	3249	3056.128	0.000000	0.000
Manes.01G030200.15.v8.1	2936	2743.128	0.000000	0.000
Manes.01G030200.16.v8.1	2683	2490.128	0.000000	0.000
Manes.01G030200.17.v8.1	3269	3076.128	0.000000	0.000
Manes.01G030200.18.v8.1	2810	2617.128	0.000000	0.000
Manes.01G030200.19.v8.1	3282	3089.128	0.000000	0.000
Manes.01G030200.20.v8.1	2985	2792.128	0.000000	0.000
Manes.01G030200.21.v8.1	3298	3105.128	0.000000	0.000
Manes.01G030200.22.v8.1	3396	3203.128	3.684758	71.527
Manes.01G030200.23.v8.1	3496	3303.128	0.000000	0.000
Manes.01G030200.24.v8.1	3318	3125.128	0.000000	0.000
Manes.01G030200.25.v8.1	2732	2539.128	0.000000	0.000
Manes.01G030400.10.v8.1	2136	1943.128	23.389306	275.427
Manes.01G030400.11.v8.1	2128	1935.128	4.362604	51.161
Manes.01G030400.12.v8.1	2066	1873.128	0.000000	0.000
Manes.01G030400.5.v8.1	2074	1881.128	11.673109	133.074
Manes.01G030400.7.v8.1	2028	1835.128	0.000000	0.000
Manes.01G030400.8.v8.1	2090	1897.128	1.595056	18.338
Manes.01G030500.1.v8.1	2907	2714.128	1.763115	29.000
Manes.01G030600.1.v8.1	2133	1940.128	2.296393	27.000
Manes.01G030700.1.v8.1	4144	3951.128	7.934971	190.000
Manes.01G030800.1.v8.1	1244	1051.128	0.000000	0.000
Manes.01G030900.3.v8.1	2160	1967.128	2.935947	35.000
Manes.01G031200.4.v8.1	1451	1258.128	1.038698	7.920
Manes.01G031200.1.v8.1	1492	1299.128	14.658183	115.404
Manes.01G031200.3.v8.1	1509	1316.128	1.338624	10.677
Manes.01G031300.1.v8.1	1769	1576.128	0.000000	0.000
Manes.01G031300.3.v8.1	1679	1486.128	0.368117	3.315
Manes.01G031400.1.v8.1	1628	1435.128	19.740297	171.685
Manes.01G031600.1.v8.1	3306	3113.128	6.466596	122.000
Manes.01G031700.6.v8.1	2629	2436.128	0.000000	0.000
Manes.01G031700.7.v8.1	2620	2427.128	0.000000	0.000
Manes.01G031700.5.v8.1	2682	2489.128	0.000000	0.000
Manes.01G031700.9.v8.1	2673	2480.128	0.532266	8.000
Manes.01G031800.5.v8.1	3067	2874.128	5.177670	90.184
Manes.01G031800.3.v8.1	3149	2956.128	10.682740	191.378
Manes.01G031800.6.v8.1	2971	2778.128	0.000000	0.000
Manes.01G031800.9.v8.1	3067	2874.128	2.848235	49.610
Manes.01G031800.8.v8.1	2791	2598.128	9.007706	141.828
Manes.01G031900.2.v8.1	1994	1801.128	12.184843	133.000
Manes.01G032000.2.v8.1	2984	2791.128	0.000000	0.000
Manes.01G032000.3.v8.1	2244	2051.128	5.872769	73.000
Manes.01G032100.1.v8.1	1122	929.128	8.275512	46.597
Manes.01G032100.6.v8.1	456	264.737	15.833737	25.403
Manes.01G032300.1.v8.1	3712	3519.128	3.000943	64.000
Manes.01G032300.2.v8.1	3706	3513.128	0.000000	0.000
Manes.01G032400.18.v8.1	4796	4603.128	0.287623	8.024
Manes.01G032400.25.v8.1	2986	2793.128	0.000000	0.000
Manes.01G032400.28.v8.1	2716	2523.128	0.000000	0.000
Manes.01G032400.31.v8.1	2933	2740.128	0.000000	0.000
Manes.01G032400.33.v8.1	2922	2729.128	0.000000	0.000
Manes.01G032400.36.v8.1	2663	2470.128	0.000000	0.000
Manes.01G032400.10.v8.1	5255	5062.128	0.000000	0.000
Manes.01G032400.13.v8.1	5097	4904.128	0.000000	0.000
Manes.01G032400.15.v8.1	5896	5703.128	0.505789	17.481
Manes.01G032400.26.v8.1	4556	4363.128	0.000000	0.000
Manes.01G032400.29.v8.1	4286	4093.128	0.000000	0.000
Manes.01G032400.34.v8.1	4492	4299.128	0.000000	0.000
Manes.01G032400.16.v8.1	4502	4309.128	0.000000	0.000
Manes.01G032400.27.v8.1	3285	3092.128	0.533456	9.996
Manes.01G032400.30.v8.1	3015	2822.128	0.000000	0.000
Manes.01G032400.32.v8.1	3232	3039.128	0.000000	0.000
Manes.01G032400.35.v8.1	3221	3028.128	0.000000	0.000
Manes.01G032400.37.v8.1	2962	2769.128	0.000000	0.000
Manes.01G032400.2.v8.1	2785	2592.128	2.779278	43.659
Manes.01G032400.4.v8.1	2991	2798.128	3.158790	53.564
Manes.01G032400.3.v8.1	2999	2806.128	1.074667	18.275
Manes.01G032500.1.v8.1	2020	1827.128	34.408747	381.000
Manes.01G032600.1.v8.1	5166	4973.128	4.297413	129.516
Manes.01G032701.1.v8.1	1161	968.128	0.000000	0.000
Manes.01G049585.1.v8.1	598	405.382	0.000000	0.000
Manes.01G032800.1.v8.1	5207	5014.128	12.323968	374.484
Manes.01G032800.2.v8.1	5041	4848.128	0.000000	0.000
Manes.01G032900.1.v8.1	1647	1454.128	0.000000	0.000
Manes.01G032900.2.v8.1	1641	1448.128	0.000000	0.000
Manes.01G032900.4.v8.1	1560	1367.128	10.604573	87.860
Manes.01G032900.5.v8.1	1554	1361.128	3.047791	25.140
Manes.01G033000.1.v8.1	1988	1795.128	0.000000	0.000
Manes.01G033100.2.v8.1	1952	1759.128	1.280582	13.652
Manes.01G033100.1.v8.1	1874	1681.128	21.333789	217.348
Manes.01G033200.8.v8.1	2472	2279.128	3.754767	51.861
Manes.01G033200.9.v8.1	2434	2241.128	0.000000	0.000
Manes.01G033200.1.v8.1	2577	2384.128	3.014171	43.550
Manes.01G033200.10.v8.1	2472	2279.128	0.000000	0.000
Manes.01G033200.11.v8.1	2234	2041.128	0.000000	0.000
Manes.01G033200.12.v8.1	2272	2079.128	0.000000	0.000
Manes.01G033300.1.v8.1	3459	3266.128	14.355810	284.150
Manes.01G033300.2.v8.1	3527	3334.128	0.764118	15.439
Manes.01G033400.1.v8.1	1188	995.128	6.632754	40.000
Manes.01G033500.1.v8.1	2846	2653.128	0.492845	7.924
Manes.01G033500.12.v8.1	2728	2535.128	0.000000	0.000
Manes.01G033500.13.v8.1	3138	2945.128	0.000000	0.000
Manes.01G033500.14.v8.1	3356	3163.128	0.108288	2.076
Manes.01G033500.5.v8.1	3133	2940.128	0.000000	0.000
Manes.01G033500.8.v8.1	3390	3197.128	0.000000	0.000
Manes.01G033600.1.v8.1	1134	941.128	15.078655	86.000
Manes.01G033700.1.v8.1	2906	2713.128	4.865557	80.000
Manes.01G033700.2.v8.1	2768	2575.128	0.000000	0.000
Manes.01G033800.1.v8.1	570	377.498	40.651908	93.000
Manes.12G093950.1.v8.1	775	582.170	0.000000	0.000
Manes.10G106150.1.v8.1_14	1209	1016.128	0.000000	0.000
Manes.01G033900.3.v8.1	1395	1202.128	0.000000	0.000
Manes.05G133326.1.v8.1	237	67.300	0.000000	0.000
Manes.01G034000.1.v8.1	3487	3294.128	5.460079	109.000
Manes.01G034100.1.v8.1	2137	1944.128	0.169753	2.000
Manes.01G034200.1.v8.1	4992	4799.128	11.392170	331.326
Manes.01G034200.2.v8.1	4899	4706.128	5.668766	161.674
Manes.01G034250.1.v8.1	1104	911.128	0.000000	0.000
Manes.01G034300.3.v8.1	3933	3740.128	3.942077	89.351
Manes.01G034300.2.v8.1	2314	2121.128	18.721054	240.649
Manes.01G034400.1.v8.1	2489	2296.128	3.864416	53.773
Manes.01G034400.2.v8.1	3964	3771.128	1.059819	24.221
Manes.01G034400.3.v8.1	2004	1811.128	2.369372	26.006
Manes.01G034400.4.v8.1	1917	1724.128	0.000000	0.000
Manes.01G034500.1.v8.1	1523	1330.128	5.167996	41.658
Manes.01G034500.2.v8.1	1233	1040.128	5.448116	34.342
Manes.01G034600.1.v8.1	2294	2101.128	3.881833	49.428
Manes.01G034600.2.v8.1	2462	2269.128	2.586767	35.572
Manes.01G034600.3.v8.1	2207	2014.128	0.000000	0.000
Manes.01G034600.4.v8.1	2375	2182.128	0.000000	0.000
Manes.01G034700.7.v8.1	1605	1412.128	13.153069	112.561
Manes.01G034700.8.v8.1	1695	1502.128	0.000000	0.000
Manes.01G034700.9.v8.1	1782	1589.128	2.537673	24.439
Manes.01G034800.1.v8.1	2246	2053.128	1.928893	24.000
Manes.01G034900.1.v8.1	872	679.150	0.242967	1.000
Manes.01G035000.1.v8.1	2390	2197.128	0.150206	2.000
Manes.01G035000.2.v8.1	2591	2398.128	0.000000	0.000
Manes.01G035100.4.v8.1	3920	3727.128	0.000000	0.000
Manes.01G035100.7.v8.1	5225	5032.128	0.000000	0.000
Manes.01G035100.9.v8.1	5210	5017.128	0.000000	0.000
Manes.01G035100.10.v8.1	2831	2638.128	13.825964	221.044
Manes.01G035100.2.v8.1	1065	872.128	0.000000	0.000
Manes.01G035100.8.v8.1	1080	887.128	17.860538	96.021
Manes.01G035100.5.v8.1	987	794.132	8.701079	41.875
Manes.01G035100.6.v8.1	972	779.135	44.911618	212.060
Manes.01G036200.10.v8.1	2166	1973.128	0.000000	0.000
Manes.01G036200.11.v8.1	2169	1976.128	8.356123	100.071
Manes.01G036200.9.v8.1	2529	2336.128	0.000000	0.000
Manes.01G036200.12.v8.1	1998	1805.128	10.280958	112.468
Manes.01G036200.13.v8.1	2222	2029.128	0.000000	0.000
Manes.01G036200.14.v8.1	1826	1633.128	18.637943	184.461
Manes.01G036200.15.v8.1	1896	1703.128	0.000000	0.000
Manes.01G036300.7.v8.1	3163	2970.128	3.860310	69.484
Manes.01G036300.8.v8.1	3083	2890.128	0.000000	0.000
Manes.01G036300.5.v8.1	3667	3474.128	0.628588	13.234
Manes.01G036300.4.v8.1	2742	2549.128	13.029440	201.282
Manes.01G037766.1.v8.1	867	674.151	0.000000	0.000
Manes.01G039232.1.v8.1	199	41.279	0.000000	0.000
Manes.01G040700.4.v8.1	2607	2414.128	3.349258	49.000
Manes.01G040712.1.v8.1	1921	1728.128	14.895722	156.000
Manes.01G040500.1.v8.1	1809	1616.128	131.391127	1286.853
Manes.01G040400.1.v8.1	4022	3829.128	22.659011	525.809
Manes.01G040300.1.v8.1	642	449.286	5.576864	15.184
Manes.01G040200.1.v8.1	5418	5225.128	9.018381	285.570
Manes.01G040100.1.v8.1	1575	1382.128	29.847269	250.000
Manes.01G040000.5.v8.1	1872	1679.128	0.000000	0.000
Manes.01G040000.3.v8.1	2480	2287.128	0.569682	7.896
Manes.01G040000.6.v8.1	1658	1465.128	1.813717	16.104
Manes.01G039700.1.v8.1	1610	1417.128	4.450808	38.224
Manes.01G039700.2.v8.1	1169	976.128	35.123813	207.776
Manes.01G039600.1.v8.1	252	78.745	20.955199	10.000
Manes.01G039500.1.v8.1	3891	3698.128	8.522447	191.000
Manes.01G039400.3.v8.1	741	548.188	0.301012	1.000
Manes.01G039300.1.v8.1	1741	1548.128	0.213175	2.000
Manes.01G039200.1.v8.1	1894	1701.128	18.925430	195.106
Manes.01G039200.2.v8.1	1966	1773.128	1.106911	11.894
Manes.01G039212.1.v8.1	363	175.380	0.000000	0.000
Manes.01G036500.2.v8.1	1842	1649.128	4.402620	44.000
Manes.01G036500.9.v8.1	2322	2129.128	0.000000	0.000
Manes.01G036500.7.v8.1	1892	1699.128	0.000000	0.000
Manes.01G036600.1.v8.1	1225	1032.128	12.315935	77.035
Manes.01G036600.3.v8.1	1662	1469.128	15.733164	140.076
Manes.01G036600.2.v8.1	959	766.138	2.991477	13.889
Manes.01G036700.1.v8.1	2764	2571.128	5.070097	79.000
Manes.01G036800.1.v8.1	644	451.281	0.000000	0.000
Manes.01G036800.11.v8.1	777	584.169	0.000000	0.000
Manes.01G036800.10.v8.1	1098	905.128	0.736229	4.038
Manes.01G036800.8.v8.1	763	570.177	0.000000	0.000
Manes.01G036800.9.v8.1	899	706.147	0.000000	0.000
Manes.01G036800.7.v8.1	1180	987.128	5.065065	30.300
Manes.01G036900.3.v8.1	696	503.212	64.160352	195.661
Manes.01G037000.1.v8.1	4337	4144.128	2.627990	66.000
Manes.01G037100.3.v8.1	3632	3439.128	5.085930	106.000
Manes.01G037200.2.v8.1	7752	7559.128	12.466368	571.082
Manes.01G037200.1.v8.1	7888	7695.128	0.770201	35.918
Manes.01G037300.1.v8.1	1324	1131.128	10.357607	71.000
Manes.01G037400.3.v8.1	2244	2051.128	97.986757	1218.000
Manes.01G037500.1.v8.1	1438	1245.128	344.168247	2597.000
Manes.01G038033.3.v8.1	1075	882.128	0.374120	2.000
Manes.01G038033.1.v8.1	938	745.139	0.000000	0.000
Manes.01G038033.7.v8.1	818	625.157	0.000000	0.000
Manes.01G037600.5.v8.1	1708	1515.128	44.408939	407.762
Manes.01G037600.2.v8.1	1629	1436.128	4.853130	42.238
Manes.01G037700.1.v8.1	3411	3218.128	13.850543	270.120
Manes.01G037700.2.v8.1	3414	3221.128	0.000000	0.000
Manes.01G037700.3.v8.1	2446	2253.128	6.655693	90.880
Manes.01G037900.1.v8.1	1455	1262.128	2.484066	19.000
Manes.01G038000.1.v8.1	2452	2259.128	11.394535	156.000
Manes.01G038100.1.v8.1	3098	2905.128	3.351194	59.000
Manes.01G038200.1.v8.1	1318	1125.128	29.038629	198.000
Manes.01G038300.1.v8.1	2387	2194.128	17.898962	238.000
Manes.01G038400.1.v8.1	1957	1764.128	2.244885	24.000
Manes.01G038400.2.v8.1	1858	1665.128	0.000000	0.000
Manes.01G038700.4.v8.1	1758	1565.128	46.069800	436.972
Manes.01G038700.2.v8.1	1219	1026.128	24.835457	154.440
Manes.01G038900.1.v8.1	720	527.200	7.511885	24.000
Manes.01G039000.1.v8.1	990	797.132	0.000000	0.000
Manes.01G039036.1.v8.1	2746	2553.128	0.373499	5.779
Manes.01G039204.1.v8.1	763	570.177	1.507949	5.211
Manes.01G039120.1.v8.1	2370	2177.128	1.342524	17.713
Manes.01G039060.1.v8.1	3003	2810.128	0.239367	4.076
Manes.01G039252.1.v8.1	2007	1814.128	1.460976	16.062
Manes.01G039240.1.v8.1	2783	2590.128	0.360451	5.658
Manes.01G039048.1.v8.1	385	196.105	0.000000	0.000
Manes.01G039024.1.v8.1	1655	1462.128	0.000000	0.000
Manes.01G036422.1.v8.1	2760	2567.128	4.951987	77.040
Manes.01G039216.1.v8.1	2300	2107.128	0.645732	8.246
Manes.01G039132.1.v8.1	2665	2472.128	0.438471	6.569
Manes.01G039180.1.v8.1	2887	2694.128	2.995545	48.908
Manes.01G039156.1.v8.1	3328	3135.128	0.323203	6.141
Manes.01G039156.2.v8.1	3314	3121.128	1.101987	20.844
Manes.01G041100.1.v8.1	3067	2874.128	0.502603	8.754
Manes.01G041151.1.v8.1	99	9.956	0.000000	0.000
Manes.01G041200.1.v8.1	733	540.193	5.192931	17.000
Manes.01G041300.1.v8.1	4141	3948.128	0.903140	21.609
Manes.01G041300.2.v8.1	4135	3942.128	2.755745	65.835
Manes.01G041300.3.v8.1	2873	2680.128	14.880168	241.685
Manes.01G041300.4.v8.1	2867	2674.128	27.204566	440.871
Manes.01G041400.1.v8.1	1016	823.128	4.610768	23.000
Manes.01G041500.1.v8.1	219	54.371	75.872584	25.000
Manes.01G041700.1.v8.1	4216	4023.128	0.041016	1.000
Manes.01G041800.1.v8.1	2055	1862.128	0.265843	3.000
Manes.01G041900.7.v8.1	2459	2266.128	0.000000	0.000
Manes.01G041900.2.v8.1	1979	1786.128	0.978006	10.586
Manes.01G041900.6.v8.1	2288	2095.128	1.450257	18.414
Manes.01G041900.8.v8.1	1988	1795.128	0.000000	0.000
Manes.01G042100.3.v8.1	1257	1064.128	0.000000	0.000
Manes.01G042100.7.v8.1	1348	1155.128	3.618865	25.333
Manes.01G042100.8.v8.1	1345	1152.128	0.000000	0.000
Manes.01G042100.9.v8.1	1248	1055.128	0.000000	0.000
Manes.01G042100.2.v8.1	1241	1048.128	1.049585	6.667
Manes.01G042100.4.v8.1	1146	953.128	0.000000	0.000
Manes.01G042100.10.v8.1	318	134.311	0.000000	0.000
Manes.01G042200.1.v8.1	1088	895.128	0.184343	1.000
Manes.01G042300.1.v8.1	459	267.678	1.849363	3.000
Manes.01G042400.3.v8.1	2975	2782.128	19.672382	331.681
Manes.01G042400.4.v8.1	2967	2774.128	6.966207	117.114
Manes.01G042600.3.v8.1	2524	2331.128	30.036444	424.328
Manes.01G042600.4.v8.1	2515	2322.128	10.081753	141.876
Manes.01G042700.10.v8.1	6230	6037.128	2.204229	80.644
Manes.01G042700.12.v8.1	6396	6203.128	0.000000	0.000
Manes.01G042700.9.v8.1	6290	6097.128	1.721072	63.593
Manes.01G042700.11.v8.1	6132	5939.128	0.000000	0.000
Manes.01G042700.7.v8.1	6146	5953.128	0.298313	10.762
Manes.01G042800.1.v8.1	1912	1719.128	35.226598	367.000
Manes.01G042900.1.v8.1	228	60.708	32.617125	12.000
Manes.01G043000.1.v8.1	2551	2358.128	10.905203	155.843
Manes.01G043000.2.v8.1	1409	1216.128	25.937193	191.157
Manes.01G043100.1.v8.1	1663	1470.128	29.632045	264.000
Manes.01G043200.4.v8.1	3701	3508.128	144.013288	3061.718
Manes.01G043200.6.v8.1	3909	3716.128	0.000000	0.000
Manes.01G043200.7.v8.1	3906	3713.128	6.429746	144.684
Manes.01G043200.8.v8.1	3704	3511.128	27.051147	575.598
Manes.01G043300.4.v8.1	1497	1304.128	11.806064	93.307
Manes.01G043300.2.v8.1	1962	1769.128	0.000000	0.000
Manes.01G043300.5.v8.1	1143	950.128	6.893642	39.693
Manes.01G043300.6.v8.1	1057	864.128	0.000000	0.000
Manes.01G043400.4.v8.1	882	689.148	52.437781	219.000
Manes.01G043450.1.v8.1	776	583.169	0.000000	0.000
Manes.01G043500.1.v8.1	2364	2171.128	8.406387	110.607
Manes.01G043600.1.v8.1	1871	1678.128	30.161093	306.732
Manes.01G043650.1.v8.1	795	602.163	5.314320	19.393
Manes.01G043700.1.v8.1	1428	1235.128	23.682680	177.268
Manes.01G043800.1.v8.1	1408	1215.128	0.135797	1.000
Manes.01G043900.1.v8.1	1084	891.128	156.654586	846.000
Manes.01G043951.1.v8.1	345	158.739	0.000000	0.000
Manes.01G044000.1.v8.1	1303	1110.128	0.000000	0.000
Manes.01G044100.5.v8.1	3794	3601.128	12.275206	267.889
Manes.01G044100.7.v8.1	3770	3577.128	13.207849	286.321
Manes.01G044100.10.v8.1	3749	3556.128	0.000000	0.000
Manes.01G044100.6.v8.1	3759	3566.128	3.090486	66.790
Manes.01G044100.8.v8.1	3735	3542.128	0.000000	0.000
Manes.01G044100.9.v8.1	3773	3580.128	0.000000	0.000
Manes.01G044200.1.v8.1	923	730.143	0.000000	0.000
Manes.01G044300.1.v8.1	384	195.155	0.000000	0.000
Manes.01G044400.1.v8.1	1846	1653.128	1.796714	18.000
Manes.01G044600.3.v8.1	1979	1786.128	14.169653	153.377
Manes.01G044600.4.v8.1	2158	1965.128	24.319562	289.623
Manes.01G044700.1.v8.1	2791	2598.128	10.457680	164.658
Manes.01G044700.2.v8.1	2133	1940.128	8.619293	101.342
Manes.01G044850.1.v8.1	915	722.143	0.000000	0.000
Manes.01G044900.1.v8.1	1038	845.128	0.000000	0.000
Manes.01G045000.1.v8.1	2088	1895.128	25.163564	289.000
Manes.01G050300.3.v8.1	1492	1299.128	265.726094	2092.056
Manes.01G050400.1.v8.1	2084	1891.128	12.128490	139.000
Manes.01G050450.1.v8.1	1085	892.128	0.000000	0.000
Manes.01G050500.6.v8.1	3483	3290.128	0.000000	0.000
Manes.01G050500.7.v8.1	3463	3270.128	0.000000	0.000
Manes.01G050500.8.v8.1	3320	3127.128	0.000000	0.000
Manes.01G050500.3.v8.1	3275	3082.128	6.318790	118.024
Manes.01G050500.2.v8.1	3466	3273.128	2.922774	57.976
Manes.01G050600.10.v8.1	3009	2816.128	4.629004	79.000
Manes.01G050600.6.v8.1	3017	2824.128	0.000000	0.000
Manes.01G050600.18.v8.1	3120	2927.128	0.000000	0.000
Manes.01G050700.1.v8.1	681	488.229	14.533089	43.000
Manes.01G050800.1.v8.1	2470	2277.128	3.405832	47.000
Manes.01G050900.2.v8.1	1396	1203.128	0.000000	0.000
Manes.01G050900.3.v8.1	1381	1188.128	15.416032	111.000
Manes.01G051000.1.v8.1	3030	2837.128	40.712894	700.000
Manes.01G051301.1.v8.1	360	172.574	0.000000	0.000
Manes.01G051334.1.v8.1	168	24.355	0.000000	0.000
Manes.01G051367.1.v8.1	370	181.935	0.000000	0.000
Manes.01G051400.7.v8.1	3726	3533.128	7.145702	153.000
Manes.01G051500.1.v8.1	1507	1314.128	8.538549	68.000
Manes.01G051515.1.v8.1	1779	1586.128	0.000000	0.000
Manes.01G051530.1.v8.1	1204	1011.128	0.489585	3.000
Manes.01G051545.2.v8.1	4015	3822.128	0.000000	0.000
Manes.01G051545.3.v8.1	4247	4054.128	0.000000	0.000
Manes.01G051545.1.v8.1	4827	4634.128	6.920904	194.365
Manes.01G051545.4.v8.1	3478	3285.128	3.899584	77.635
Manes.10G106150.1.v8.1_24	1230	1037.128	0.000000	0.000
Manes.01G051560.1.v8.1	540	347.671	0.474618	1.000
Manes.01G051575.1.v8.1	180	30.381	0.000000	0.000
Manes.10G049950.1.v8.1	1167	974.128	0.000000	0.000
Manes.01G048100.5.v8.1	3051	2858.128	9.854789	170.693
Manes.01G048100.6.v8.1	3038	2845.128	11.153361	192.307
Manes.01G048100.7.v8.1	3143	2950.128	0.000000	0.000
Manes.01G048300.1.v8.1	408	218.115	6.052264	8.000
Manes.01G048400.1.v8.1	1077	884.128	132.325618	709.000
Manes.01G048766.1.v8.1	2517	2324.128	0.283996	4.000
Manes.01G048766.4.v8.1	2586	2393.128	0.000000	0.000
Manes.17G035396.1.v8.1_24	409	219.078	0.000000	0.000
Manes.17G035396.1.v8.1_33	409	219.078	0.000000	0.000
Manes.01G048600.1.v8.1	2227	2034.128	23.768523	293.000
Manes.01G046700.5.v8.1	3020	2827.128	4.013662	68.766
Manes.01G046700.9.v8.1	2910	2717.128	2.139762	35.234
Manes.01G046700.8.v8.1	2766	2573.128	0.000000	0.000
Manes.01G046700.10.v8.1	2743	2550.128	0.000000	0.000
Manes.16G047151.1.v8.1	553	360.584	0.457622	1.000
Manes.01G046200.1.v8.1	3121	2928.128	0.676245	12.000
Manes.01G046100.1.v8.1	860	667.152	7.172757	29.000
Manes.01G046000.1.v8.1	2295	2102.128	0.000000	0.000
Manes.01G045900.1.v8.1	3518	3325.128	0.822221	16.569
Manes.01G045900.2.v8.1	3182	2989.128	3.501653	63.431
Manes.01G045700.2.v8.1	632	439.302	8.038899	21.402
Manes.01G045700.3.v8.1	1144	951.128	4.300303	24.787
Manes.10G036329.1.v8.1_6	511	318.904	0.000000	0.000
Manes.01G045650.9.v8.1	2384	2191.128	0.451852	6.000
Manes.01G045650.1.v8.1	2526	2333.128	0.000000	0.000
Manes.01G045650.2.v8.1	2551	2358.128	0.000000	0.000
Manes.01G045650.7.v8.1	2464	2271.128	0.000000	0.000
Manes.01G045650.11.v8.1	2685	2492.128	0.000000	0.000
Manes.01G045650.13.v8.1	2682	2489.128	0.000000	0.000
Manes.01G045650.8.v8.1	2664	2471.128	0.000000	0.000
Manes.01G045650.10.v8.1	2715	2522.128	0.000000	0.000
Manes.01G045650.12.v8.1	2712	2519.128	0.000000	0.000
Manes.01G045650.14.v8.1	2694	2501.128	0.000000	0.000
Manes.01G045650.6.v8.1	2697	2504.128	0.000000	0.000
Manes.01G045600.1.v8.1	2726	2533.128	11.790556	181.000
Manes.01G045600.2.v8.1	2597	2404.128	0.000000	0.000
Manes.01G045560.1.v8.1	562	369.532	169.685508	380.000
Manes.01G048000.1.v8.1	3695	3502.128	0.576944	12.245
Manes.01G048000.2.v8.1	3718	3525.128	0.000000	0.000
Manes.01G047900.1.v8.1	4394	4201.128	2.121254	54.006
Manes.01G047900.3.v8.1	4123	3930.128	14.054813	334.749
Manes.01G047800.1.v8.1	1044	851.128	11.826270	61.000
Manes.01G047820.1.v8.1	3275	3082.128	45.400229	848.000
Manes.01G042501.1.v8.1	629	436.307	0.000000	0.000
Manes.01G048900.3.v8.1	2252	2059.128	0.000000	0.000
Manes.01G048900.2.v8.1	2235	2042.128	11.721588	145.063
Manes.01G048900.1.v8.1	1636	1443.128	76.602331	669.937
Manes.05G086326.1.v8.1	1137	944.128	0.646523	3.699
Manes.13G093532.1.v8.1	784	591.168	0.000000	0.000
Manes.01G049100.1.v8.1	2464	2271.128	20.343669	280.000
Manes.01G049200.1.v8.1	727	534.195	1.544484	5.000
Manes.16G048915.2.v8.1	1295	1102.128	29.168333	194.819
Manes.16G048915.3.v8.1	1315	1122.128	0.000000	0.000
Manes.01G049300.12.v8.1	1649	1456.128	0.256917	2.267
Manes.01G049300.5.v8.1	1630	1437.128	0.000000	0.000
Manes.01G049300.10.v8.1	1197	1004.128	2.327732	14.165
Manes.01G049300.11.v8.1	2002	1809.128	1.409302	15.451
Manes.01G049300.4.v8.1	1358	1165.128	1.573708	11.112
Manes.01G049300.7.v8.1	1377	1184.128	0.000000	0.000
Manes.01G049300.8.v8.1	1205	1012.128	0.000000	0.000
Manes.01G049300.9.v8.1	1219	1026.128	5.789964	36.005
Manes.01G049315.1.v8.1	1365	1172.128	0.985453	7.000
Manes.01G049330.2.v8.1	2450	2257.128	0.000000	0.000
Manes.01G049330.1.v8.1	2617	2424.128	0.000000	0.000
Manes.01G049330.3.v8.1	2197	2004.128	0.247007	3.000
Manes.01G049345.1.v8.1	201	42.520	15.523180	4.000
Manes.01G049360.1.v8.1	3263	3070.128	43.642780	812.000
Manes.01G049375.1.v8.1	1923	1730.128	15.916705	166.885
Manes.01G049375.2.v8.1	2014	1821.128	3.327157	36.720
Manes.01G049375.3.v8.1	1902	1709.128	6.796386	70.395
Manes.S095224.1.v8.1	1468	1275.128	0.129486	1.001
Manes.S095224.3.v8.1	894	701.147	0.000000	0.000
Manes.S095224.2.v8.1	753	560.184	0.000000	0.000
Manes.01G049390.1.v8.1_6	1447	1254.128	0.000000	0.000
Manes.01G049405.1.v8.1	510	317.914	0.000000	0.000
Manes.01G049420.1.v8.1	1431	1238.128	0.000000	0.000
Manes.01G049390.1.v8.1	1363	1170.128	0.000000	0.000
Manes.01G049390.1.v8.1_5	1435	1242.128	0.000000	0.000
Manes.01G049495.1.v8.1	267	90.743	0.000000	0.000
Manes.01G049510.1.v8.1	207	46.334	0.000000	0.000
Manes.01G049450.1.v8.1	391	201.830	0.000000	0.000
Manes.01G049525.1.v8.1	1143	950.128	0.000000	0.000
Manes.01G049435.1.v8.1	1236	1043.128	0.000000	0.000
Manes.S095215.1.v8.1	2608	2415.128	0.000000	0.000
Manes.04G060202.1.v8.1	1834	1641.128	0.000000	0.000
Manes.01G049601.1.v8.1	1352	1159.128	39.290769	276.000
Manes.01G049616.1.v8.1	2450	2257.128	26.099061	357.000
Manes.01G049631.1.v8.1	1736	1543.128	51.113874	478.000
Manes.01G048966.2.v8.1	1145	952.128	0.000000	0.000
Manes.01G048981.1.v8.1	879	686.148	0.000000	0.000
Manes.01G046800.2.v8.1	1352	1159.128	0.142358	1.000
Manes.01G047000.1.v8.1	1206	1013.128	1.302982	8.000
Manes.01G047100.1.v8.1	730	537.194	855.922093	2786.457
Manes.01G047200.1.v8.1	1835	1642.128	8.440830	84.000
Manes.01G047400.1.v8.1	1736	1543.128	12.938868	121.000
Manes.01G045500.8.v8.1	2123	1930.128	1.555431	18.194
Manes.01G045500.6.v8.1	2469	2276.128	0.000000	0.000
Manes.01G045500.10.v8.1	2378	2185.128	0.000000	0.000
Manes.01G045500.11.v8.1	2481	2288.128	0.000000	0.000
Manes.01G045500.9.v8.1	2508	2315.128	2.200986	30.880
Manes.01G045500.12.v8.1	1722	1529.128	0.000000	0.000
Manes.01G045515.1.v8.1	1486	1293.128	13.653850	107.000
Manes.01G045300.1.v8.1	928	735.141	13.018773	58.000
Manes.01G045150.1.v8.1	384	195.155	0.000000	0.000
Manes.09G076819.1.v8.1	384	195.155	0.000000	0.000
Manes.01G045165.1.v8.1	2213	2020.128	22.544627	276.000
Manes.01G045180.1.v8.1	347	160.578	0.000000	0.000
Manes.01G045195.1.v8.1	2475	2282.128	16.555987	228.972
Manes.01G045195.2.v8.1	2472	2279.128	1.811553	25.021
Manes.01G045195.3.v8.1	597	404.385	38.359901	94.007
Manes.01G045210.1.v8.1	1362	1169.128	82.849308	587.000
Manes.17G018312.1.v8.1	509	316.924	0.000000	0.000
Manes.01G049700.1.v8.1	2824	2631.128	29.350583	468.000
Manes.01G049800.8.v8.1	1038	845.128	15.424725	79.000
Manes.01G049815.1.v8.1	564	371.526	0.000000	0.000
Manes.01G049900.2.v8.1	920	727.143	2.975351	13.111
Manes.01G049900.3.v8.1	939	746.139	2.186924	9.889
Manes.01G049915.1.v8.1	390	200.872	0.000000	0.000
Manes.01G050200.18.v8.1	7236	7043.128	1.493498	63.747
Manes.01G050200.5.v8.1	4770	4577.128	0.000000	0.000
Manes.01G050200.7.v8.1	4765	4572.128	6.626486	183.607
Manes.01G050200.16.v8.1	4689	4496.128	0.000000	0.000
Manes.01G050200.17.v8.1	4684	4491.128	0.000000	0.000
Manes.01G050200.12.v8.1	5163	4970.128	0.000000	0.000
Manes.01G050200.13.v8.1	5158	4965.128	0.000000	0.000
Manes.01G050200.14.v8.1	5083	4890.128	0.000000	0.000
Manes.01G050200.15.v8.1	5088	4895.128	0.000000	0.000
Manes.01G050200.10.v8.1	4385	4192.128	0.000000	0.000
Manes.01G050200.11.v8.1	4390	4197.128	6.079962	154.647
Manes.01G052200.1.v8.1	555	362.572	11.990435	26.346
Manes.01G052200.3.v8.1	534	341.713	185.264139	383.654
Manes.01G052400.1.v8.1	2897	2704.128	11.167005	183.000
Manes.01G052500.1.v8.1	2591	2398.128	24.843809	361.059
Manes.01G052500.2.v8.1	2536	2343.128	23.235589	329.941
Manes.01G052600.2.v8.1	1576	1383.128	0.715817	6.000
Manes.01G052600.3.v8.1	1711	1518.128	0.000000	0.000
Manes.01G052600.4.v8.1	1585	1392.128	0.000000	0.000
Manes.01G052600.5.v8.1	1624	1431.128	0.000000	0.000
Manes.13G088960.1.v8.1	847	654.154	0.000000	0.000
Manes.01G056200.1.v8.1	1954	1761.128	3.935240	42.000
Manes.01G056204.1.v8.1	1650	1457.128	154.797536	1366.938
Manes.01G051600.1.v8.1	3016	2823.128	12.263415	209.811
Manes.01G051600.2.v8.1	2464	2271.128	7.715233	106.189
Manes.01G051700.1.v8.1	2352	2159.128	17.883410	234.000
Manes.01G051700.2.v8.1	2232	2039.128	0.000000	0.000
Manes.01G051800.1.v8.1	3042	2849.128	26.304256	454.177
Manes.01G051800.2.v8.1	3115	2922.128	0.000000	0.000
Manes.01G051800.4.v8.1	2948	2755.128	0.000000	0.000
Manes.01G051800.7.v8.1	3039	2846.128	2.830630	48.823
Manes.01G051900.1.v8.1	1853	1660.128	4.075258	41.000
Manes.01G052100.1.v8.1	2395	2202.128	17.234478	230.000
Manes.01G052104.1.v8.1	2760	2567.128	20.510391	319.087
Manes.01G052104.3.v8.1	3084	2891.128	2.620504	45.913
Manes.01G052104.2.v8.1	2726	2533.128	0.000000	0.000
Manes.01G052108.2.v8.1	2261	2068.128	24.016070	301.000
Manes.01G052108.1.v8.1	2759	2566.128	0.000000	0.000
Manes.01G052112.1.v8.1	1090	897.128	63.082428	342.965
Manes.01G052112.2.v8.1	330	145.052	20.516448	18.035
Manes.01G049500.10.v8.1	2932	2739.128	0.000000	0.000
Manes.01G049500.14.v8.1	2929	2736.128	0.000000	0.000
Manes.01G049500.21.v8.1	2812	2619.128	0.000000	0.000
Manes.01G049500.22.v8.1	3199	3006.128	0.000000	0.000
Manes.01G049500.24.v8.1	3319	3126.128	0.000000	0.000
Manes.01G049500.25.v8.1	3264	3071.128	0.000000	0.000
Manes.01G049500.26.v8.1	3316	3123.128	0.000000	0.000
Manes.01G049500.27.v8.1	3261	3068.128	0.000000	0.000
Manes.01G049500.31.v8.1	2911	2718.128	0.000000	0.000
Manes.01G049500.32.v8.1	3024	2831.128	2.062278	35.383
Manes.01G049500.35.v8.1	3196	3003.128	1.430766	26.039
Manes.01G049500.36.v8.1	2809	2616.128	1.223866	19.403
Manes.01G049500.6.v8.1	3134	2941.128	0.000000	0.000
Manes.01G049500.16.v8.1	2995	2802.128	3.071462	52.158
Manes.01G049500.23.v8.1	3115	2922.128	0.000000	0.000
Manes.01G049500.28.v8.1	2913	2720.128	0.000000	0.000
Manes.01G049500.29.v8.1	3245	3052.128	0.000000	0.000
Manes.01G049500.30.v8.1	3300	3107.128	0.000000	0.000
Manes.01G049500.33.v8.1	3242	3049.128	0.000000	0.000
Manes.01G049500.34.v8.1	3297	3104.128	0.000000	0.000
Manes.01G049500.7.v8.1	3130	2937.128	0.571935	10.180
Manes.11G091690.2.v8.1	1407	1214.128	0.000000	0.000
Manes.01G053000.1.v8.1	4412	4219.128	7.235389	185.000
Manes.01G053000.2.v8.1	4325	4132.128	0.000000	0.000
Manes.11G088378.1.v8.1	194	38.272	0.000000	0.000
Manes.11G165033.2.v8.1	513	320.883	0.000000	0.000
Manes.11G165033.1.v8.1	540	347.671	1.423855	3.000
Manes.01G053100.3.v8.1	1539	1346.128	0.000000	0.000
Manes.01G053100.1.v8.1	1781	1588.128	0.000000	0.000
Manes.01G053100.4.v8.1	1271	1078.128	0.000000	0.000
Manes.01G053100.5.v8.1	1151	958.128	0.000000	0.000
Manes.01G053150.1.v8.1	210	48.277	0.000000	0.000
Manes.01G053200.4.v8.1	6068	5875.128	11.964791	426.000
Manes.01G053300.1.v8.1	2599	2406.128	35.886223	523.279
Manes.01G053400.1.v8.1	264	88.305	69.140026	37.000
Manes.01G053600.3.v8.1	3287	3094.128	3.573135	67.000
Manes.01G053700.1.v8.1	2412	2219.128	2.305113	31.000
Manes.11G068178.1.v8.1	426	235.515	0.000000	0.000
Manes.01G053800.1.v8.1	2084	1891.128	16.229490	186.000
Manes.01G053875.1.v8.1	662	469.256	1.406576	4.000
Manes.01G053950.1.v8.1	2006	1813.128	1.729171	19.000
Manes.02G203753.1.v8.1	1014	821.128	39.467562	196.399
Manes.01G054100.1.v8.1	2170	1977.128	0.000000	0.000
Manes.01G054300.1.v8.1	2083	1890.128	0.174603	2.000
Manes.01G054400.1.v8.1	3373	3180.128	0.726434	14.000
Manes.01G054600.2.v8.1	6103	5910.128	28.338837	1015.000
Manes.01G054800.1.v8.1	1910	1717.128	9.609708	100.000
Manes.01G054900.1.v8.1	2286	2093.128	162.207819	2057.570
Manes.01G055000.1.v8.1	240	69.533	33.223923	14.000
Manes.01G055100.1.v8.1	240	69.533	40.343335	17.000
Manes.01G055200.1.v8.1	237	67.300	73.556014	30.000
Manes.01G055300.1.v8.1	1711	1518.128	0.108694	1.000
Manes.01G055400.4.v8.1	1930	1737.128	0.000000	0.000
Manes.01G055400.5.v8.1	1912	1719.128	0.000000	0.000
Manes.01G055500.6.v8.1	2884	2691.128	2.427383	39.588
Manes.01G055500.3.v8.1	1910	1717.128	17.817584	185.412
Manes.01G055512.1.v8.1	5335	5142.128	0.033748	1.052
Manes.16G044501.1.v8.1	955	762.138	0.433021	2.000
Manes.16G044551.1.v8.1	455	263.758	0.625615	1.000
Manes.07G083301.4.v8.1	1312	1119.128	0.000000	0.000
Manes.07G083301.5.v8.1	1196	1003.128	0.377157	2.293
Manes.07G083301.10.v8.1	1117	924.128	0.000000	0.000
Manes.07G083301.3.v8.1	1792	1599.128	0.288894	2.800
Manes.07G083301.1.v8.1	1063	870.128	0.630615	3.325
Manes.07G083301.2.v8.1	1398	1205.128	0.243355	1.777
Manes.18G122902.1.v8.1_4	687	494.223	0.000000	0.000
Manes.14G157966.1.v8.1_44	431	240.369	0.000000	0.000
Manes.01G055600.2.v8.1	4734	4541.128	10.122521	278.573
Manes.01G055600.1.v8.1	4280	4087.128	0.793742	19.660
Manes.01G055600.5.v8.1	4357	4164.128	14.029271	354.035
Manes.01G055600.6.v8.1	3714	3521.128	0.315460	6.732
Manes.01G055700.1.v8.1	2448	2255.128	0.146343	2.000
Manes.01G055700.2.v8.1	2555	2362.128	0.000000	0.000
Manes.01G055704.1.v8.1	546	353.632	0.000000	0.000
Manes.01G055708.1.v8.1	1792	1599.128	23.168020	224.522
Manes.01G056000.5.v8.1	2103	1910.128	9.069001	104.981
Manes.01G056000.4.v8.1	2545	2352.128	5.894290	84.019
Manes.01G056100.3.v8.1	3657	3464.128	4.733589	99.374
Manes.01G056100.4.v8.1	3459	3266.128	26.656681	527.626
Manes.01G056300.1.v8.1	1707	1514.128	0.000000	0.000
Manes.01G056450.1.v8.1	3537	3344.128	12.464153	252.600
Manes.01G056450.2.v8.1	3479	3286.128	0.000000	0.000
Manes.01G056450.3.v8.1	3399	3206.128	0.998483	19.400
Manes.01G056600.1.v8.1	909	716.145	28.110705	122.000
Manes.15G181430.1.v8.1	456	264.737	0.000000	0.000
Manes.01G056700.2.v8.1	1416	1223.128	0.269818	2.000
Manes.01G056725.1.v8.1	909	716.145	0.000000	0.000
Manes.01G056800.1.v8.1	3882	3689.128	11.853184	265.000
Manes.18G104850.1.v8.1	626	433.315	0.761622	2.000
Manes.01G056900.1.v8.1	2957	2764.128	7.217192	120.896
Manes.01G056900.2.v8.1	2951	2758.128	1.561702	26.104
Manes.01G057000.1.v8.1	850	657.154	0.289352	1.152
Manes.01G057100.1.v8.1	1290	1097.128	0.000000	0.000
Manes.01G057100.2.v8.1	1287	1094.128	0.000000	0.000
Manes.01G057200.1.v8.1	1470	1277.128	0.000000	0.000
Manes.10G106150.1.v8.1	1149	956.128	0.000000	0.000
Manes.01G057300.1.v8.1	1915	1722.128	1.437271	15.000
Manes.01G057350.1.v8.1	1899	1706.128	0.096717	1.000
Manes.01G057400.1.v8.1	2020	1827.128	17.112195	189.479
Manes.01G057400.2.v8.1	2139	1946.128	8.947032	105.521
Manes.01G057800.2.v8.1	2409	2216.128	11.317789	152.000
Manes.01G057900.1.v8.1	2006	1813.128	26.392613	290.000
Manes.01G058000.1.v8.1	2012	1819.128	51.069075	563.000
Manes.01G058100.1.v8.1	3609	3416.128	10.964898	227.000
Manes.01G058200.3.v8.1	354	167.004	4.940344	5.000
Manes.11G130116.1.v8.1	2051	1858.128	0.000000	0.000
Manes.01G058300.1.v8.1	2319	2126.128	3.182052	41.000
Manes.01G058450.1.v8.1	234	65.065	0.000000	0.000
Manes.01G058600.4.v8.1	3029	2836.128	0.000000	0.000
Manes.01G058600.2.v8.1	2857	2664.128	0.000000	0.000
Manes.01G058600.3.v8.1	3629	3436.128	0.305264	6.357
Manes.01G058600.5.v8.1	3407	3214.128	0.500001	9.739
Manes.01G058600.1.v8.1	2303	2110.128	8.829048	112.904
Manes.01G058700.2.v8.1	3507	3314.128	135.472544	2720.869
Manes.01G058700.4.v8.1	3277	3084.128	5.288927	98.852
Manes.01G058700.5.v8.1	3311	3118.128	11.434332	216.069
Manes.01G058750.1.v8.1	920	727.143	0.000000	0.000
Manes.06G063050.1.v8.1_24	1147	954.128	0.000000	0.000
Manes.01G058800.2.v8.1	4445	4252.128	5.605968	144.459
Manes.01G058800.3.v8.1	3168	2975.128	15.781647	284.541
Manes.03G138751.1.v8.1	1067	874.128	3.964214	21.000
Manes.01G058900.1.v8.1	1600	1407.128	13.134008	112.000
Manes.01G059200.1.v8.1	1947	1754.128	15.051215	160.000
Manes.01G059300.16.v8.1	1945	1752.128	34.280600	364.000
Manes.01G059400.23.v8.1	3702	3509.128	0.444773	9.459
Manes.01G059400.24.v8.1	3808	3615.128	0.000000	0.000
Manes.01G059400.25.v8.1	3684	3491.128	0.000000	0.000
Manes.01G059400.3.v8.1	3826	3633.128	0.000000	0.000
Manes.01G059400.26.v8.1	4503	4310.128	0.000000	0.000
Manes.01G059400.12.v8.1	3501	3308.128	0.000000	0.000
Manes.01G059400.13.v8.1	3489	3296.128	0.000000	0.000
Manes.01G059400.14.v8.1	3447	3254.128	0.000000	0.000
Manes.01G059400.15.v8.1	3365	3172.128	0.000000	0.000
Manes.01G059400.16.v8.1	3571	3378.128	0.000000	0.000
Manes.01G059400.18.v8.1	3429	3236.128	0.000000	0.000
Manes.01G059400.20.v8.1	3553	3360.128	0.000000	0.000
Manes.01G059400.21.v8.1	3347	3154.128	0.000000	0.000
Manes.01G059400.22.v8.1	3471	3278.128	0.000000	0.000
Manes.01G059400.5.v8.1	3395	3202.128	0.000000	0.000
Manes.01G059400.6.v8.1	3519	3326.128	0.000000	0.000
Manes.01G059400.8.v8.1	3377	3184.128	0.000000	0.000
Manes.01G059400.17.v8.1	2996	2803.128	0.000000	0.000
Manes.01G059400.19.v8.1	2978	2785.128	0.000000	0.000
Manes.01G059400.7.v8.1	3056	2863.128	1.529667	26.541
Manes.01G059400.9.v8.1	3038	2845.128	0.000000	0.000
Manes.01G059500.1.v8.1	1971	1778.128	76.044873	819.446
Manes.01G059525.1.v8.1	312	128.990	0.000000	0.000
Manes.01G059550.1.v8.1	318	134.311	0.000000	0.000
Manes.01G059600.1.v8.1	1643	1450.128	193.312401	1698.843
Manes.01G059700.1.v8.1	1331	1138.128	208.783973	1440.043
Manes.01G059700.2.v8.1	1679	1486.128	58.066110	522.957
Manes.01G059751.1.v8.1	363	175.380	0.000000	0.000
Manes.01G059800.1.v8.1	2230	2037.128	193.851500	2393.176
Manes.01G059800.2.v8.1	2379	2186.128	5.421348	71.824
Manes.01G059900.1.v8.1	2074	1881.128	11.491211	131.000
Manes.01G060100.1.v8.1	3635	3442.128	5.896455	123.000
Manes.01G060100.2.v8.1	3320	3127.128	0.000000	0.000
Manes.01G060100.3.v8.1	3309	3116.128	0.000000	0.000
Manes.01G060200.1.v8.1	1840	1647.128	12.486529	124.640
Manes.01G060200.2.v8.1	1758	1565.128	1.936469	18.367
Manes.01G060300.2.v8.1	1966	1773.128	24.104295	259.013
Manes.01G060300.3.v8.1	1424	1231.128	24.386175	181.942
Manes.01G060400.1.v8.1	1992	1799.128	6.699369	73.044
Manes.01G060400.3.v8.1	1059	866.128	25.330250	132.956
Manes.01G060500.1.v8.1	1773	1580.128	0.000000	0.000
Manes.01G060600.1.v8.1	4094	3901.128	0.000000	0.000
Manes.01G060600.2.v8.1	4124	3931.128	0.000000	0.000
Manes.01G060600.3.v8.1	3968	3775.128	0.000000	0.000
Manes.01G060600.4.v8.1	3938	3745.128	0.000000	0.000
Manes.01G060600.5.v8.1	4000	3807.128	0.173371	4.000
Manes.01G060700.4.v8.1	2627	2434.128	0.000000	0.000
Manes.01G060700.6.v8.1	2584	2391.128	0.000000	0.000
Manes.01G060700.11.v8.1	2667	2474.128	0.780553	11.703
Manes.01G060700.16.v8.1	2624	2431.128	2.111368	31.107
Manes.01G060700.10.v8.1	2489	2296.128	0.000000	0.000
Manes.01G060700.17.v8.1	2628	2435.128	0.000000	0.000
Manes.01G060700.3.v8.1	2575	2382.128	2.229777	32.189
Manes.01G060700.12.v8.1	2541	2348.128	0.000000	0.000
Manes.01G060700.9.v8.1	2531	2338.128	0.000000	0.000
Manes.01G060700.1.v8.1	2615	2422.128	3.065697	45.000
Manes.01G060700.14.v8.1	2584	2391.128	0.000000	0.000
Manes.01G060875.10.v8.1	3276	3083.128	0.000000	0.000
Manes.01G060875.9.v8.1	2881	2688.128	0.000000	0.000
Manes.01G060875.1.v8.1	2909	2716.128	0.000000	0.000
Manes.01G060875.2.v8.1	2869	2676.128	0.986566	16.000
Manes.01G060875.3.v8.1	4008	3815.128	0.000000	0.000
Manes.01G060875.4.v8.1	3276	3083.128	0.000000	0.000
Manes.01G060875.5.v8.1	3226	3033.128	0.000000	0.000
Manes.01G060875.6.v8.1	3007	2814.128	0.000000	0.000
Manes.01G060875.7.v8.1	3057	2864.128	0.000000	0.000
Manes.01G060875.8.v8.1	3047	2854.128	0.000000	0.000
Manes.01G061050.2.v8.1	6849	6656.128	16.411535	662.000
Manes.01G061125.1.v8.1	630	437.305	0.000000	0.000
Manes.01G061200.9.v8.1	2895	2702.128	6.573470	107.643
Manes.01G061200.10.v8.1	2833	2640.128	5.845974	93.534
Manes.01G061200.6.v8.1	2598	2405.128	5.613685	81.823
Manes.01G061400.1.v8.1	2477	2284.128	96.578063	1336.860
Manes.01G061500.1.v8.1	1529	1336.128	12.596937	102.000
Manes.01G061550.1.v8.1	960	767.138	0.000000	0.000
Manes.01G061600.3.v8.1	2789	2596.128	24.760770	389.563
Manes.01G061600.4.v8.1	1923	1730.128	57.436178	602.214
Manes.01G061600.2.v8.1	1379	1186.128	12.673051	91.096
Manes.01G061701.1.v8.1	765	572.177	0.000000	0.000
Manes.01G061800.1.v8.1	1842	1649.128	13.007740	130.000
Manes.01G061850.1.v8.1	730	537.194	0.000000	0.000
Manes.01G061900.3.v8.1	1876	1683.128	21.165068	215.886
Manes.01G061900.1.v8.1	2806	2613.128	14.278419	226.114
Manes.01G062000.1.v8.1	2551	2358.128	3.358820	48.000
Manes.01G062100.1.v8.1	887	694.148	0.000000	0.000
Manes.01G062200.1.v8.1	523	330.800	0.000000	0.000
Manes.01G062300.1.v8.1	1479	1286.128	0.000000	0.000
Manes.01G062400.1.v8.1	1322	1129.128	60.985517	417.308
Manes.01G062400.2.v8.1	1236	1043.128	52.786228	333.692
Manes.01G062500.1.v8.1	1399	1206.128	10.944840	80.000
Manes.01G062600.1.v8.1	1107	914.128	123.147973	682.215
Manes.01G062600.2.v8.1	1525	1332.128	8.846146	71.415
Manes.01G062700.1.v8.1	3474	3281.128	12.270978	244.000
Manes.05G133326.1.v8.1_30	356	168.847	0.000000	0.000
Manes.14G157966.1.v8.1_40	431	240.369	0.000000	0.000
Manes.01G062800.1.v8.1	2202	2009.128	12.237467	149.000
Manes.01G062900.1.v8.1	420	229.702	0.000000	0.000
Manes.01G063000.2.v8.1	2376	2183.128	16.401871	217.000
Manes.01G063100.1.v8.1	3358	3165.128	9.696936	186.000
Manes.01G063300.1.v8.1	1940	1747.128	2.458317	26.029
Manes.01G063300.3.v8.1	2009	1816.128	2.450591	26.971
Manes.01G063400.1.v8.1	863	670.152	0.246229	1.000
Manes.01G063500.1.v8.1	1365	1172.128	17.034256	121.000
Manes.01G063600.1.v8.1	4224	4031.128	4.993972	122.000
Manes.01G063600.2.v8.1	4158	3965.128	0.000000	0.000
Manes.01G063700.1.v8.1	1268	1075.128	0.000000	0.000
Manes.01G063800.1.v8.1	1141	948.128	0.000000	0.000
Manes.01G063900.1.v8.1	690	497.218	0.000000	0.000
Manes.01G063933.1.v8.1	496	304.079	0.000000	0.000
Manes.01G063966.2.v8.1	535	342.705	0.000000	0.000
Manes.01G064000.1.v8.1	2464	2271.128	0.000000	0.000
Manes.01G064000.4.v8.1	2064	1871.128	15.432895	175.000
Manes.01G064100.1.v8.1	642	449.286	0.000000	0.000
Manes.01G064200.1.v8.1	946	753.138	81.284341	370.995
Manes.01G064400.2.v8.1	859	666.152	0.496577	2.005
Manes.13G069776.1.v8.1_3	315	131.641	0.000000	0.000
Manes.01G064500.2.v8.1	1064	871.128	5.114399	27.000
Manes.01G064600.2.v8.1	1735	1542.128	3.152691	29.464
Manes.01G064600.3.v8.1	1725	1532.128	16.966729	157.536
Manes.01G064900.1.v8.1	1118	925.128	0.535097	3.000
Manes.01G064950.1.v8.1	678	485.234	0.000000	0.000
Manes.01G065000.1.v8.1	3163	2970.128	1.500035	27.000
Manes.01G065000.2.v8.1	3049	2856.128	0.000000	0.000
Manes.01G065100.1.v8.1	2070	1877.128	22.064429	251.000
Manes.01G065200.1.v8.1	2387	2194.128	16.488077	219.240
Manes.01G065200.2.v8.1	2436	2243.128	5.140906	69.884
Manes.01G065200.3.v8.1	2261	2068.128	0.947546	11.876
Manes.01G065300.1.v8.1	956	763.138	1.081135	5.000
Manes.01G065400.1.v8.1	5133	4940.128	8.918379	267.000
Manes.01G065500.1.v8.1	1271	1078.128	0.000000	0.000
Manes.01G065600.3.v8.1	960	767.138	91.901794	427.252
Manes.01G065600.1.v8.1	1212	1019.128	0.418307	2.584
Manes.01G065700.1.v8.1	1755	1562.128	17.006781	161.000
Manes.01G065800.3.v8.1	2457	2264.128	0.000000	0.000
Manes.01G065800.4.v8.1	2385	2192.128	0.225823	3.000
Manes.01G065800.1.v8.1	2533	2340.128	0.000000	0.000
Manes.01G065800.2.v8.1	2461	2268.128	0.000000	0.000
Manes.01G065900.7.v8.1	3293	3100.128	0.000000	0.000
Manes.01G065900.1.v8.1	3360	3167.128	10.426150	200.114
Manes.01G065900.4.v8.1	3389	3196.128	0.000000	0.000
Manes.01G065900.5.v8.1	3455	3262.128	1.562350	30.886
Manes.01G066000.4.v8.1	2162	1969.128	1.675980	20.000
Manes.01G066000.6.v8.1	2093	1900.128	0.000000	0.000
Manes.01G066000.5.v8.1	2160	1967.128	0.000000	0.000
Manes.01G066000.7.v8.1	2440	2247.128	0.000000	0.000
Manes.01G066100.1.v8.1	2112	1919.128	18.134379	210.908
Manes.01G066100.2.v8.1	2042	1849.128	2.239109	25.092
Manes.01G066100.3.v8.1	1825	1632.128	0.000000	0.000
Manes.01G066150.1.v8.1	601	408.374	0.000000	0.000
Manes.01G066175.1.v8.1	442	251.070	0.000000	0.000
Manes.01G066200.1.v8.1	3298	3105.128	45.701642	860.000
Manes.01G066400.1.v8.1	3277	3084.128	0.588536	11.000
Manes.01G066500.1.v8.1	1506	1313.128	0.000000	0.000
Manes.01G066600.1.v8.1	1975	1782.128	25.925790	280.000
Manes.01G066700.4.v8.1	1543	1350.128	7.428842	60.783
Manes.01G066700.5.v8.1	1318	1125.128	0.000000	0.000
Manes.01G066700.1.v8.1	1453	1260.128	14.039810	107.217
Manes.01G066800.1.v8.1	3041	2848.128	5.173455	89.295
Manes.01G066800.3.v8.1	3070	2877.128	0.752424	13.119
Manes.01G066800.2.v8.1	1176	983.128	3.623007	21.586
Manes.01G066900.1.v8.1	1843	1650.128	23.499741	235.000
Manes.01G067000.1.v8.1	1587	1394.128	0.000000	0.000
Manes.01G067100.1.v8.1	1560	1367.128	0.000000	0.000
Manes.01G067200.1.v8.1	489	297.156	0.000000	0.000
Manes.01G067233.1.v8.1	225	58.583	0.000000	0.000
Manes.01G067300.3.v8.1	707	514.204	0.000000	0.000
Manes.01G067400.1.v8.1	1115	922.128	0.178946	1.000
Manes.01G067500.1.v8.1	702	509.208	0.000000	0.000
Manes.01G067700.1.v8.1	2234	2041.128	0.646744	8.000
Manes.01G067900.1.v8.1	1616	1423.128	2.087091	18.000
Manes.01G068001.5.v8.1	2495	2302.128	3.868150	53.966
Manes.01G068001.2.v8.1	1984	1791.128	0.903141	9.803
Manes.01G068001.7.v8.1	2864	2671.128	0.991022	16.042
Manes.01G068001.6.v8.1	1767	1574.128	0.000000	0.000
Manes.01G068001.8.v8.1	1090	897.128	0.000000	0.000
Manes.01G068100.3.v8.1	1573	1380.128	2.576216	21.547
Manes.01G068100.5.v8.1	1567	1374.128	22.292595	185.641
Manes.01G068400.7.v8.1	3134	2941.128	0.000000	0.000
Manes.01G068400.2.v8.1	3037	2844.128	8.322738	143.451
Manes.01G068400.5.v8.1	2681	2488.128	12.654289	190.808
Manes.01G068400.3.v8.1	2817	2624.128	1.995938	31.741
Manes.01G068600.1.v8.1	1024	831.128	0.000000	0.000
Manes.01G068800.1.v8.1	2536	2343.128	10.211390	145.000
Manes.01G068901.1.v8.1	541	348.665	0.000000	0.000
Manes.01G069000.1.v8.1	2001	1808.128	20.442392	224.000
Manes.01G069050.1.v8.1	877	684.149	0.000000	0.000
Manes.01G069100.1.v8.1	2551	2358.128	0.000000	0.000
Manes.01G069100.2.v8.1	2515	2322.128	0.000000	0.000
Manes.01G069200.2.v8.1	2791	2598.128	0.254046	4.000
Manes.01G069300.1.v8.1	1550	1357.128	73.804799	607.005
Manes.01G069400.1.v8.1	1254	1061.128	2.021568	13.000
Manes.01G069500.1.v8.1	3671	3478.128	0.284655	6.000
Manes.01G069600.7.v8.1	3208	3015.128	2.468634	45.108
Manes.01G069600.8.v8.1	3089	2896.128	0.000000	0.000
Manes.01G069600.6.v8.1	3263	3070.128	0.000000	0.000
Manes.01G069600.3.v8.1	3404	3211.128	5.647067	109.892
Manes.01G069600.1.v8.1	3247	3054.128	0.000000	0.000
Manes.01G069700.1.v8.1	1602	1409.128	0.468406	4.000
Manes.01G069800.1.v8.1	2475	2282.128	9.544360	132.000
Manes.01G069900.1.v8.1	945	752.138	0.000000	0.000
Manes.01G070000.1.v8.1	2335	2142.128	281.161155	3649.958
Manes.01G070200.1.v8.1	1624	1431.128	370.117318	3210.000
Manes.01G070300.1.v8.1	1487	1294.128	5.100299	40.000
Manes.01G070400.1.v8.1	2479	2286.128	0.000000	0.000
Manes.01G070500.1.v8.1	2557	2364.128	0.139596	2.000
Manes.01G070600.1.v8.1	2445	2252.128	0.000000	0.000
Manes.01G070700.1.v8.1	1563	1370.128	12.886515	107.000
Manes.01G070800.1.v8.1	1661	1468.128	0.000000	0.000
Manes.01G070800.2.v8.1	1367	1174.128	0.000000	0.000
Manes.01G070800.3.v8.1	990	797.132	0.414012	2.000
Manes.01G070900.1.v8.1	3231	3038.128	12.111883	223.000
Manes.01G071000.1.v8.1	766	573.176	0.863666	3.000
Manes.01G071051.1.v8.1	1254	1061.128	0.000000	0.000
Manes.01G071100.1.v8.1	1726	1533.128	7.318859	68.000
Manes.01G071200.1.v8.1	2039	1846.128	0.000000	0.000
Manes.01G071200.11.v8.1	1893	1700.128	0.000000	0.000
Manes.01G071200.12.v8.1	2246	2053.128	0.000000	0.000
Manes.01G071200.3.v8.1	1994	1801.128	13.721607	149.774
Manes.01G071200.4.v8.1	1991	1798.128	0.508599	5.542
Manes.01G071200.8.v8.1	2125	1932.128	0.827024	9.684
Manes.01G071300.1.v8.1	1468	1275.128	1.164666	9.000
Manes.01G071400.3.v8.1	1639	1446.128	43.414976	380.481
Manes.01G071400.1.v8.1	540	347.671	59.098784	124.519
Manes.01G071500.1.v8.1	3816	3623.128	4.190029	92.000
Manes.01G071600.1.v8.1	2345	2152.128	0.000000	0.000
Manes.13G089210.1.v8.1	447	255.943	0.000000	0.000
Manes.01G071700.1.v8.1	2700	2507.128	2.501036	38.000
Manes.01G071800.1.v8.1	2907	2714.128	5.532532	91.000
Manes.01G071900.1.v8.1	2437	2244.128	37.326963	507.642
Manes.01G072000.2.v8.1	1586	1393.128	8.646587	73.000
Manes.01G072100.1.v8.1	1702	1509.128	29.959692	274.000
Manes.01G072200.2.v8.1	4093	3900.128	0.331778	7.842
Manes.01G072200.1.v8.1	5254	5061.128	1.948074	59.750
Manes.01G072200.4.v8.1	4047	3854.128	0.000000	0.000
Manes.01G072200.3.v8.1	3939	3746.128	3.585891	81.408
Manes.01G072400.1.v8.1	2267	2074.128	20.684768	260.000
Manes.01G072601.1.v8.1	458	266.698	0.618719	1.000
Manes.01G072801.5.v8.1	2336	2143.128	1.276791	16.583
Manes.01G072801.8.v8.1	2323	2130.128	1.852735	23.917
Manes.01G072801.3.v8.1	2395	2202.128	3.849951	51.379
Manes.01G072801.12.v8.1	6418	6225.128	0.000000	0.000
Manes.01G072801.13.v8.1	6431	6238.128	0.399992	15.121
Manes.01G072801.10.v8.1	2143	1950.128	0.000000	0.000
Manes.01G072801.11.v8.1	2130	1937.128	0.000000	0.000
Manes.01G073000.1.v8.1	2268	2075.128	37.850788	476.000
Manes.01G073100.4.v8.1	2268	2075.128	0.915286	11.510
Manes.01G073100.9.v8.1	2893	2700.128	2.864907	46.879
Manes.01G073100.3.v8.1	2300	2107.128	0.000000	0.000
Manes.01G073100.8.v8.1	2925	2732.128	0.000000	0.000
Manes.01G073100.20.v8.1	4468	4275.128	3.360836	87.073
Manes.01G073100.19.v8.1	4064	3871.128	0.000000	0.000
Manes.01G073100.17.v8.1	3443	3250.128	0.000000	0.000
Manes.01G073100.18.v8.1	2007	1814.128	3.672897	40.380
Manes.01G073100.21.v8.1	2632	2439.128	0.000000	0.000
Manes.01G073100.22.v8.1	900	707.146	5.637090	24.157
Manes.01G073112.1.v8.1	816	623.157	0.000000	0.000
Manes.01G073125.1.v8.1	2760	2567.128	51.615588	803.000
Manes.01G073300.6.v8.1	2196	2003.128	0.627099	7.613
Manes.01G073300.8.v8.1	2715	2522.128	3.898354	59.585
Manes.01G073300.9.v8.1	2214	2021.128	12.804596	156.836
Manes.01G073400.1.v8.1	2511	2318.128	41.692605	585.711
Manes.01G073400.4.v8.1	2505	2312.128	6.798115	95.255
Manes.01G073500.1.v8.1	1263	1070.128	0.000000	0.000
Manes.01G073500.3.v8.1	1194	1001.128	31.555317	191.447
Manes.01G073500.2.v8.1	1289	1096.128	2.642377	17.553
Manes.01G073500.4.v8.1	1344	1151.128	0.000000	0.000
Manes.01G073600.1.v8.1	1256	1063.128	0.000000	0.000
Manes.01G073700.11.v8.1	2927	2734.128	17.929161	297.075
Manes.01G073700.6.v8.1	2668	2475.128	2.310354	34.655
Manes.01G073700.1.v8.1	2831	2638.128	5.701049	91.146
Manes.01G073700.12.v8.1	2665	2472.128	0.000000	0.000
Manes.01G073700.13.v8.1	2479	2286.128	0.000000	0.000
Manes.01G073700.14.v8.1	2511	2318.128	3.270864	45.950
Manes.01G073750.1.v8.1	374	185.698	0.000000	0.000
Manes.01G073800.1.v8.1	3191	2998.128	15.080414	274.000
Manes.01G073800.2.v8.1	2950	2757.128	0.000000	0.000
Manes.13G088473.1.v8.1	818	625.157	0.527902	2.000
Manes.01G073900.1.v8.1	941	748.138	60.213476	273.000
Manes.01G074000.2.v8.1	1799	1606.128	7.294425	71.000
Manes.01G074100.1.v8.1	3033	2840.128	47.467571	817.000
Manes.01G074200.1.v8.1	1923	1730.128	310.825575	3258.983
Manes.01G074300.6.v8.1	1985	1792.128	6.177857	67.096
Manes.01G074300.7.v8.1	1749	1556.128	5.928073	55.904
Manes.01G074400.1.v8.1	2362	2169.128	0.532507	7.000
Manes.17G035396.1.v8.1_40	407	217.152	0.000000	0.000
Manes.01G074500.1.v8.1	2339	2146.128	53.052558	690.000
Manes.01G074600.1.v8.1	1163	970.128	5.614672	33.010
Manes.01G074700.1.v8.1	1504	1311.128	73.121298	581.000
Manes.01G074800.1.v8.1	1825	1632.128	1.617628	16.000
Manes.01G074850.1.v8.1	1130	937.128	135.657817	770.426
Manes.01G074925.1.v8.1	1076	883.128	48.874672	261.574
Manes.01G075000.1.v8.1	2832	2639.128	44.962560	719.115
Manes.01G075000.3.v8.1	3215	3022.128	6.109000	111.885
Manes.01G075100.1.v8.1	2145	1952.128	34.487740	408.000
Manes.01G075200.3.v8.1	1101	908.128	0.000000	0.000
Manes.01G075400.1.v8.1	1101	908.128	0.000000	0.000
Manes.01G075500.1.v8.1	1101	908.128	0.000000	0.000
Manes.01G075600.2.v8.1	1101	908.128	0.000000	0.000
Manes.01G075700.1.v8.1	3094	2901.128	39.212322	689.408
Manes.01G075700.2.v8.1	3107	2914.128	1.335860	23.592
Manes.01G075900.1.v8.1	474	282.400	2.337264	4.000
Manes.01G076000.4.v8.1	2568	2375.128	0.000000	0.000
Manes.01G076000.5.v8.1	2409	2216.128	0.000000	0.000
Manes.01G076000.3.v8.1	2302	2109.128	0.547656	7.000
Manes.01G076100.1.v8.1	2116	1923.128	79.804916	930.090
Manes.01G076100.2.v8.1	2120	1927.128	7.013571	81.910
Manes.01G076201.1.v8.1	2790	2597.128	4.320444	68.000
Manes.01G076300.1.v8.1	1241	1048.128	3.935850	25.000
Manes.01G076400.1.v8.1	4031	3838.128	8.720921	202.847
Manes.01G076500.1.v8.1	3742	3549.128	0.232467	5.000
Manes.01G076600.1.v8.1	2049	1856.128	8.049616	90.546
Manes.01G076600.2.v8.1	1609	1416.128	12.054710	103.454
Manes.01G076700.1.v8.1	1155	962.128	0.000000	0.000
Manes.01G076800.2.v8.1	2030	1837.128	0.000000	0.000
Manes.01G076900.1.v8.1	2084	1891.128	17.102942	196.010
Manes.01G077000.1.v8.1	2686	2493.128	11.979725	181.000
Manes.01G077100.1.v8.1	1550	1357.128	0.000000	0.000
Manes.01G077200.11.v8.1	3150	2957.128	1.228591	22.017
Manes.01G077200.12.v8.1	3204	3011.128	2.240876	40.892
Manes.01G077200.14.v8.1	3021	2828.128	0.000000	0.000
Manes.01G077200.15.v8.1	2967	2774.128	0.000000	0.000
Manes.01G077200.3.v8.1	3757	3564.128	0.329515	7.117
Manes.01G077200.13.v8.1	2975	2782.128	1.718465	28.974
Manes.01G077300.1.v8.1	1848	1655.128	0.897271	9.000
Manes.01G077300.3.v8.1	1839	1646.128	0.000000	0.000
Manes.01G077400.1.v8.1	1401	1208.128	0.956088	7.000
Manes.01G077400.2.v8.1	1388	1195.128	0.000000	0.000
Manes.01G077400.3.v8.1	1180	987.128	0.000000	0.000
Manes.01G077500.7.v8.1	639	446.290	0.000000	0.000
Manes.01G077500.6.v8.1	675	482.238	13.687095	40.000
Manes.01G077700.1.v8.1	2972	2779.128	0.000000	0.000
Manes.01G077700.11.v8.1	2907	2714.128	0.000000	0.000
Manes.01G077700.19.v8.1	2978	2785.128	0.000000	0.000
Manes.01G077700.20.v8.1	2949	2756.128	0.000000	0.000
Manes.01G077700.21.v8.1	2943	2750.128	0.000000	0.000
Manes.01G077700.25.v8.1	2936	2743.128	0.000000	0.000
Manes.01G077700.6.v8.1	2913	2720.128	0.000000	0.000
Manes.01G077700.8.v8.1	2942	2749.128	0.000000	0.000
Manes.01G077700.14.v8.1	2832	2639.128	0.748967	11.979
Manes.01G077700.15.v8.1	2906	2713.128	0.000000	0.000
Manes.01G077700.16.v8.1	2877	2684.128	0.000000	0.000
Manes.01G077700.18.v8.1	2871	2678.128	0.000000	0.000
Manes.01G077700.23.v8.1	2864	2671.128	0.000000	0.000
Manes.01G077700.24.v8.1	2835	2642.128	0.000000	0.000
Manes.01G077700.26.v8.1	2900	2707.128	0.000000	0.000
Manes.01G077700.27.v8.1	2868	2675.128	0.000000	0.000
Manes.01G077700.28.v8.1	2871	2678.128	0.000000	0.000
Manes.01G077700.29.v8.1	2865	2672.128	0.979949	15.869
Manes.01G077700.3.v8.1	2870	2677.128	0.000000	0.000
Manes.01G077700.5.v8.1	2841	2648.128	0.000000	0.000
Manes.01G077700.7.v8.1	2835	2642.128	0.000000	0.000
Manes.01G077800.1.v8.1	1893	1700.128	0.000000	0.000
Manes.01G077900.1.v8.1	2054	1861.128	0.000000	0.000
Manes.01G078000.1.v8.1	677	484.236	0.000000	0.000
Manes.01G078100.1.v8.1	748	555.187	0.594434	2.000
Manes.01G078200.1.v8.1	691	498.216	0.331203	1.000
Manes.01G078301.1.v8.1	747	554.187	0.000000	0.000
Manes.01G078400.1.v8.1	408	218.115	0.000000	0.000
Manes.18G031966.1.v8.1	1065	872.128	0.000000	0.000
Manes.01G078500.1.v8.1	321	136.986	0.000000	0.000
Manes.01G078600.1.v8.1	620	427.331	0.000000	0.000
Manes.01G078800.1.v8.1	651	458.271	0.000000	0.000
Manes.01G078900.1.v8.1	321	136.986	0.000000	0.000
Manes.01G078950.1.v8.1	507	314.944	0.000000	0.000
Manes.01G079000.1.v8.1	1434	1241.128	46.932479	353.002
Manes.01G079100.1.v8.1	1711	1518.128	0.000000	0.000
Manes.01G079200.1.v8.1	2291	2098.128	2.501937	31.812
Manes.01G079200.11.v8.1	2366	2173.128	0.842250	11.092
Manes.01G079200.2.v8.1	2546	2353.128	2.562700	36.545
Manes.01G079200.4.v8.1	2536	2343.128	0.000000	0.000
Manes.01G079200.3.v8.1	594	401.399	21.968695	53.440
Manes.01G079300.1.v8.1	1915	1722.128	0.000000	0.000
Manes.01G079300.2.v8.1	1911	1718.128	5.196810	54.110
Manes.01G079400.1.v8.1	349	162.415	1.015986	1.000
Manes.01G079500.1.v8.1	3071	2878.128	1.120408	19.542
Manes.01G079500.3.v8.1	3320	3127.128	12.319004	233.458
Manes.01G079500.4.v8.1	2864	2671.128	0.000000	0.000
Manes.01G079600.1.v8.1	2431	2238.128	16.696713	226.466
Manes.01G079600.2.v8.1	2411	2218.128	1.304388	17.534
Manes.01G079700.6.v8.1	3554	3361.128	0.000000	0.000
Manes.01G079700.2.v8.1	3465	3272.128	5.912095	117.235
Manes.01G079700.4.v8.1	4651	4458.128	0.077949	2.106
Manes.01G079700.5.v8.1	2901	2708.128	4.061626	66.659
Manes.01G079700.7.v8.1	3236	3043.128	0.000000	0.000
Manes.01G079800.2.v8.1	2480	2287.128	18.397659	255.000
Manes.01G080000.1.v8.1	2456	2263.128	0.000000	0.000
Manes.01G080000.2.v8.1	2604	2411.128	0.000000	0.000
Manes.01G080000.3.v8.1	2530	2337.128	2.259333	32.000
Manes.01G080000.4.v8.1	2525	2332.128	0.000000	0.000
Manes.01G080000.5.v8.1	2451	2258.128	0.000000	0.000
Manes.01G080000.7.v8.1	2599	2406.128	0.000000	0.000
Manes.01G080100.1.v8.1	1467	1274.128	0.647545	5.000
Manes.01G080200.1.v8.1	3287	3094.128	3.786456	71.000
Manes.01G080200.3.v8.1	3162	2969.128	0.000000	0.000
Manes.01G080300.1.v8.1	2714	2521.128	0.000000	0.000
Manes.01G080300.2.v8.1	2427	2234.128	0.584587	7.915
Manes.01G080300.3.v8.1	2160	1967.128	5.861351	69.874
Manes.01G080300.5.v8.1	2208	2015.128	6.158721	75.211
Manes.01G080400.1.v8.1	781	588.168	65.648888	234.000
Manes.01G080600.1.v8.1	1810	1617.128	17.550800	172.000
Manes.01G080700.1.v8.1	2440	2247.128	5.360532	73.000
Manes.01G080800.1.v8.1	2240	2047.128	47.718806	592.000
Manes.01G080900.4.v8.1	5950	5757.128	10.768373	375.702
Manes.01G080900.6.v8.1	5665	5472.128	0.280437	9.300
Manes.01G080900.5.v8.1	5543	5350.128	14.064103	455.998
Manes.01G081000.1.v8.1	972	779.135	3.388598	16.000
Manes.01G081100.1.v8.1	2339	2146.128	0.153776	2.000
Manes.01G081200.1.v8.1	318	134.311	22.114355	18.000
Manes.01G080964.3.v8.1	3238	3045.128	11.758909	217.000
Manes.01G080964.5.v8.1	2979	2786.128	0.000000	0.000
Manes.01G080964.4.v8.1	3109	2916.128	0.000000	0.000
Manes.01G081400.14.v8.1	7987	7794.128	0.000000	0.000
Manes.01G081400.18.v8.1	7984	7791.128	0.000000	0.000
Manes.01G081400.16.v8.1	7803	7610.128	18.318116	844.812
Manes.01G081400.17.v8.1	7830	7637.128	15.280929	707.240
Manes.01G081400.19.v8.1	7827	7634.128	9.040361	418.247
Manes.01G081400.20.v8.1	7800	7607.128	0.000000	0.000
Manes.01G081400.21.v8.1	7978	7785.128	0.000000	0.000
Manes.01G081400.15.v8.1	7982	7789.128	11.560570	545.702
Manes.01G081500.10.v8.1	2246	2053.128	6.232574	77.548
Manes.01G081500.6.v8.1	2241	2048.128	10.190554	126.486
Manes.01G081500.4.v8.1	2585	2392.128	0.000000	0.000
Manes.01G081500.1.v8.1	2588	2395.128	6.313442	91.639
Manes.01G081500.2.v8.1	2583	2390.128	0.000000	0.000
Manes.01G081500.3.v8.1	2593	2400.128	0.000000	0.000
Manes.01G081500.5.v8.1	2606	2413.128	0.843451	12.335
Manes.01G081500.9.v8.1	2611	2418.128	0.000000	0.000
Manes.01G081600.1.v8.1	1230	1037.128	0.159104	1.000
Manes.01G081800.8.v8.1	2595	2402.128	0.000000	0.000
Manes.01G081800.9.v8.1	2608	2415.128	0.000000	0.000
Manes.01G081800.10.v8.1	2296	2103.128	0.000000	0.000
Manes.01G081800.7.v8.1	2965	2772.128	0.655800	11.017
Manes.01G081800.3.v8.1	1999	1806.128	2.008385	21.983
Manes.01G081900.1.v8.1	1431	1238.128	53.709653	403.000
Manes.01G082000.1.v8.1	174	27.291	18.138971	3.000
Manes.01G082200.3.v8.1	2462	2269.128	0.000000	0.000
Manes.01G082200.1.v8.1	2522	2329.128	11.708283	165.262
Manes.01G082200.5.v8.1	2673	2480.128	0.284470	4.276
Manes.01G082300.1.v8.1	3191	2998.128	9.858346	179.119
Manes.01G082300.2.v8.1	3181	2988.128	2.006954	36.343
Manes.01G082400.11.v8.1	1296	1103.128	2.462854	16.465
Manes.01G082400.10.v8.1	2623	2430.128	2.491759	36.696
Manes.01G082400.8.v8.1	2491	2298.128	0.000000	0.000
Manes.01G082400.9.v8.1	2482	2289.128	0.000000	0.000
Manes.01G082600.1.v8.1	2024	1831.128	43.420636	481.839
Manes.01G082700.1.v8.1	1758	1565.128	61.887237	587.000
Manes.01G082800.1.v8.1	4125	3932.128	11.903076	283.644
Manes.01G082800.2.v8.1	4122	3929.128	5.255402	125.138
Manes.01G082800.3.v8.1	4116	3923.128	5.820352	138.379
Manes.01G082800.4.v8.1	4113	3920.128	0.000000	0.000
Manes.01G082850.1.v8.1	480	288.295	0.000000	0.000
Manes.01G082900.2.v8.1	2382	2189.128	0.000000	0.000
Manes.01G082900.3.v8.1	2372	2179.128	2.423149	32.000
Manes.01G082900.4.v8.1	2559	2366.128	0.000000	0.000
Manes.01G083100.1.v8.1	1089	896.128	6.997234	38.000
Manes.01G083200.5.v8.1	3433	3240.128	0.000000	0.000
Manes.01G083200.6.v8.1	3407	3214.128	0.872768	17.000
Manes.01G083200.3.v8.1	3315	3122.128	0.000000	0.000
Manes.01G083275.1.v8.1	861	668.152	0.000000	0.000
Manes.01G083350.1.v8.1	1222	1029.128	1.763746	11.000
Manes.01G083500.1.v8.1	1428	1235.128	0.000000	0.000
Manes.01G083600.1.v8.1	1701	1508.128	0.218829	2.000
Manes.01G083700.2.v8.1	2864	2671.128	19.644695	318.000
Manes.13G022150.1.v8.1	936	743.139	0.000000	0.000
Manes.01G083800.1.v8.1	2179	1986.128	6.729622	81.000
Manes.01G083900.1.v8.1	1528	1335.128	42.268424	342.000
Manes.01G084100.6.v8.1	1693	1500.128	0.323865	2.944
Manes.01G084100.4.v8.1	1414	1221.128	0.825765	6.111
Manes.01G084100.7.v8.1	1719	1526.128	0.000000	0.000
Manes.01G084100.5.v8.1	1618	1425.128	7.721147	66.684
Manes.01G084100.1.v8.1	1629	1436.128	0.374647	3.261
Manes.01G084100.8.v8.1	1554	1361.128	0.000000	0.000
Manes.01G084200.2.v8.1	3827	3634.128	0.468611	10.320
Manes.01G084200.3.v8.1	3994	3801.128	0.000000	0.000
Manes.01G084200.1.v8.1	3739	3546.128	17.016064	365.680
Manes.01G084300.1.v8.1	4097	3904.128	2.544885	60.211
Manes.01G084300.2.v8.1	3697	3504.128	0.319675	6.789
Manes.01G084500.2.v8.1	1460	1267.128	1.172020	9.000
Manes.01G084600.1.v8.1	2381	2188.128	50.086880	664.177
Manes.01G084700.1.v8.1	2148	1955.128	49.872965	590.918
Manes.01G084800.3.v8.1	1891	1698.128	1.457584	15.000
Manes.01G084900.9.v8.1	1468	1275.128	20.187552	156.000
Manes.01G085000.2.v8.1	3443	3250.128	0.000000	0.000
Manes.01G085000.3.v8.1	3467	3274.128	0.000000	0.000
Manes.01G085000.4.v8.1	3200	3007.128	0.000000	0.000
Manes.01G085100.1.v8.1	783	590.168	1.677601	6.000
Manes.01G085200.1.v8.1	948	755.138	3.277766	15.000
Manes.01G085300.3.v8.1	1050	857.128	0.000000	0.000
Manes.01G085300.6.v8.1	1300	1107.128	0.298088	2.000
Manes.01G085300.1.v8.1	340	154.150	0.000000	0.000
Manes.01G085300.2.v8.1	331	145.955	0.000000	0.000
Manes.01G085400.1.v8.1	1585	1392.128	0.829720	7.000
Manes.01G085550.1.v8.1	878	685.149	0.000000	0.000
Manes.01G085500.1.v8.1	2326	2133.128	0.000000	0.000
Manes.01G085600.1.v8.1	2839	2646.128	0.374156	6.000
Manes.01G085700.2.v8.1	1147	954.128	16.602651	96.000
Manes.01G085800.1.v8.1	1458	1265.128	0.260861	2.000
Manes.01G085900.1.v8.1	1698	1505.128	8.770602	80.000
Manes.01G086000.1.v8.1	1728	1535.128	22.787890	212.000
Manes.01G086000.2.v8.1	1614	1421.128	0.000000	0.000
Manes.01G086000.3.v8.1	1705	1512.128	0.000000	0.000
Manes.01G086050.2.v8.1	1218	1025.128	0.162298	1.008
Manes.01G086100.1.v8.1	2143	1950.128	0.676924	8.000
Manes.01G086200.1.v8.1	4537	4344.128	34.072398	897.000
Manes.01G086400.1.v8.1	1994	1801.128	28.950453	316.000
Manes.01G086500.1.v8.1	228	60.708	2.718094	1.000
Manes.01G086600.1.v8.1	1338	1145.128	0.144098	1.000
Manes.01G086700.11.v8.1	2726	2533.128	0.000000	0.000
Manes.01G086700.4.v8.1	2731	2538.128	4.485888	69.000
Manes.01G086700.10.v8.1	2787	2594.128	0.000000	0.000
Manes.01G086700.3.v8.1	2890	2697.128	0.000000	0.000
Manes.01G086800.1.v8.1	1355	1162.128	291.222243	2051.000
Manes.01G086900.1.v8.1	2239	2046.128	0.483873	6.000
Manes.01G087050.1.v8.1	2981	2788.128	55.454877	937.000
Manes.01G087200.1.v8.1	1783	1590.128	7.575366	73.000
Manes.01G087200.2.v8.1	1651	1458.128	0.000000	0.000
Manes.01G087300.1.v8.1	3529	3336.128	0.000000	0.000
Manes.01G087300.3.v8.1	3351	3158.128	0.000000	0.000
Manes.01G087300.5.v8.1	3360	3167.128	0.833618	16.000
Manes.01G087400.1.v8.1	1296	1103.128	93.191217	623.000
Manes.01G087450.1.v8.1	144	14.671	0.000000	0.000
Manes.01G087500.1.v8.1	3003	2810.128	14.738744	251.000
Manes.01G087600.1.v8.1	2575	2382.128	2.078112	30.000
Manes.01G087650.1.v8.1	547	354.625	0.000000	0.000
Manes.01G087700.10.v8.1	7931	7738.128	7.655486	359.001
Manes.01G087800.1.v8.1	1859	1666.128	0.000000	0.000
Manes.01G087900.4.v8.1	1957	1764.128	6.424237	68.681
Manes.01G087900.5.v8.1	1952	1759.128	30.655232	326.805
Manes.01G087900.6.v8.1	1181	988.128	73.896853	442.513
Manes.01G088000.2.v8.1	1433	1240.128	0.000000	0.000
Manes.01G088101.1.v8.1	820	627.157	0.000000	0.000
Manes.01G088200.1.v8.1	1170	977.128	0.000000	0.000
Manes.01G088300.1.v8.1	1333	1140.128	0.000000	0.000
Manes.01G088400.1.v8.1	1170	977.128	0.000000	0.000
Manes.01G088500.1.v8.1	1197	1004.128	30.565866	186.000
Manes.01G088500.2.v8.1	1323	1130.128	0.000000	0.000
Manes.01G088600.1.v8.1	2561	2368.128	0.000000	0.000
Manes.01G088600.2.v8.1	480	288.295	0.000000	0.000
Manes.01G088700.1.v8.1	3207	3014.128	0.000000	0.000
Manes.01G088800.1.v8.1	6100	5907.128	4.609146	165.000
Manes.01G089000.4.v8.1	2742	2549.128	0.000000	0.000
Manes.01G089000.2.v8.1	2750	2557.128	0.000000	0.000
Manes.01G089000.3.v8.1	2035	1842.128	19.247482	214.873
Manes.01G089000.5.v8.1	819	626.157	13.473608	51.127
Manes.01G089100.1.v8.1	2591	2398.128	0.000000	0.000
Manes.01G089100.2.v8.1	2450	2257.128	0.073107	1.000
Manes.01G089200.1.v8.1	2257	2064.128	0.000000	0.000
Manes.01G089200.2.v8.1	1865	1672.128	0.000000	0.000
Manes.01G089200.5.v8.1	2235	2042.128	0.000000	0.000
Manes.01G089200.7.v8.1	1844	1651.128	0.000000	0.000
Manes.01G089200.8.v8.1	1790	1597.128	0.000000	0.000
Manes.01G089200.9.v8.1	1702	1509.128	0.000000	0.000
Manes.01G089200.10.v8.1	1537	1344.128	1.350408	11.000
Manes.01G089300.1.v8.1	1175	982.128	0.000000	0.000
Manes.01G089400.1.v8.1	639	446.290	0.000000	0.000
Manes.01G089500.1.v8.1	642	449.286	0.000000	0.000
Manes.01G089600.1.v8.1	1781	1588.128	7.065392	68.000
Manes.01G089700.2.v8.1	3549	3356.128	10.141426	206.265
Manes.01G089700.3.v8.1	3545	3352.128	2.054457	41.735
Manes.01G089800.1.v8.1	2016	1823.128	16.382277	181.000
Manes.01G089900.1.v8.1	778	585.168	6.767734	24.000
Manes.01G090001.1.v8.1	4146	3953.128	0.000000	0.000
Manes.01G090001.2.v8.1	4265	4072.128	0.000000	0.000
Manes.01G090100.4.v8.1	4785	4592.128	0.000000	0.000
Manes.01G090100.5.v8.1	4881	4688.128	5.535205	157.261
Manes.01G090100.6.v8.1	5042	4849.128	0.000000	0.000
Manes.01G090200.1.v8.1	2720	2527.128	7.622590	116.739
Manes.01G090200.3.v8.1	2612	2419.128	0.000000	0.000
Manes.01G090200.2.v8.1	1854	1661.128	0.000000	0.000
Manes.01G090300.1.v8.1	2430	2237.128	0.000000	0.000
Manes.01G090300.2.v8.1	1194	1001.128	0.000000	0.000
Manes.01G090400.1.v8.1	1487	1294.128	47.942807	376.000
Manes.01G090500.1.v8.1	3542	3349.128	4.138666	84.000
Manes.01G090500.3.v8.1	3087	2894.128	0.000000	0.000
Manes.01G090500.4.v8.1	2673	2480.128	0.000000	0.000
Manes.01G090600.1.v8.1	1540	1347.128	0.000000	0.000
Manes.01G090700.1.v8.1	1907	1714.128	8.471343	88.000
Manes.01G090800.1.v8.1	986	793.132	0.000000	0.000
Manes.01G090900.3.v8.1	1938	1745.128	13.123839	138.795
Manes.01G090900.6.v8.1	1858	1665.128	0.000000	0.000
Manes.01G090900.5.v8.1	1814	1621.128	0.000000	0.000
Manes.01G090900.4.v8.1	1674	1481.128	2.323740	20.858
Manes.01G090900.7.v8.1	1681	1488.128	30.753581	277.347
Manes.01G091100.1.v8.1	1393	1200.128	1.649934	12.000
Manes.01G091200.3.v8.1	1703	1510.128	2.622469	24.000
Manes.01G091300.2.v8.1	1997	1804.128	0.000000	0.000
Manes.01G091400.3.v8.1	2099	1906.128	0.000000	0.000
Manes.01G091400.1.v8.1	2410	2217.128	1.041958	14.000
Manes.01G091500.1.v8.1	1978	1785.128	1.571421	17.000
Manes.01G091600.1.v8.1	2757	2564.128	1.866256	29.000
Manes.01G091700.1.v8.1	2763	2570.128	0.385220	6.000
Manes.01G091800.1.v8.1	594	401.399	0.000000	0.000
Manes.01G092000.1.v8.1	2269	2076.128	4.450889	56.000
Manes.01G092100.3.v8.1	2021	1828.128	0.000000	0.000
Manes.01G092100.4.v8.1	2048	1855.128	8.094320	91.000
Manes.01G092100.5.v8.1	2572	2379.128	0.000000	0.000
Manes.01G092200.1.v8.1	246	74.105	20.040581	9.000
Manes.01G092300.1.v8.1	1260	1067.128	2.937987	19.000
Manes.01G092400.8.v8.1	3094	2901.128	4.038353	71.000
Manes.01G092500.1.v8.1	1671	1478.128	0.000000	0.000
Manes.01G092600.1.v8.1	1350	1157.128	29.059683	203.779
Manes.01G092600.2.v8.1	1750	1557.128	7.123502	67.221
Manes.01G092700.1.v8.1	2304	2111.128	0.220720	2.824
Manes.01G092700.4.v8.1	1819	1626.128	35.128148	346.176
Manes.01G092900.1.v8.1	4737	4544.128	0.383519	10.561
Manes.01G092900.2.v8.1	3980	3787.128	1.108396	25.439
Manes.01G093000.1.v8.1	1978	1785.128	5.084008	55.000
Manes.01G093100.2.v8.1	2114	1921.128	0.000000	0.000
Manes.01G093100.3.v8.1	2000	1807.128	1.187045	13.000
Manes.01G093200.1.v8.1	1806	1613.128	1.022926	10.000
Manes.01G093300.1.v8.1	1846	1653.128	14.074257	141.000
Manes.01G093400.1.v8.1	2294	2101.128	86.387923	1100.000
Manes.01G093475.1.v8.1	1593	1400.128	0.000000	0.000
Manes.01G093550.1.v8.1	2658	2465.128	18.783619	280.612
Manes.01G093625.1.v8.1	522	329.807	0.000000	0.000
Manes.03G095616.1.v8.1	539	346.677	0.000000	0.000
Manes.11G087467.1.v8.1_25	322	137.877	0.000000	0.000
Manes.01G093700.1.v8.1	3069	2876.128	26.695427	465.299
Manes.01G093733.1.v8.1	1802	1609.128	0.000000	0.000
Manes.01G093733.2.v8.1	1733	1540.128	0.000000	0.000
Manes.01G093766.1.v8.1	849	656.154	0.000000	0.000
Manes.01G094100.1.v8.1	1952	1759.128	1.031830	11.000
Manes.01G093800.1.v8.1	1709	1516.128	0.000000	0.000
Manes.01G093901.1.v8.1	3041	2848.128	17.038538	294.089
Manes.01G094000.1.v8.1	846	653.154	1.515822	6.000
Manes.01G094200.1.v8.1	2700	2507.128	16.190918	246.000
Manes.01G094300.3.v8.1	4415	4222.128	8.432142	215.753
Manes.01G094300.4.v8.1	3599	3406.128	3.790711	78.247
Manes.01G094500.1.v8.1	1758	1565.128	3.795469	36.000
Manes.01G094600.1.v8.1	330	145.052	131.961516	116.000
Manes.01G094700.1.v8.1	1840	1647.128	29.453224	294.000
Manes.01G094800.1.v8.1	3582	3389.128	1.606715	33.000
Manes.01G094950.1.v8.1	330	145.052	309.419379	271.993
Manes.01G095100.3.v8.1	3185	2992.128	0.000000	0.000
Manes.01G095300.1.v8.1	1711	1518.128	0.978244	9.000
Manes.01G095400.3.v8.1	1419	1226.128	0.000000	0.000
Manes.01G096400.2.v8.1	1987	1794.128	8.461498	92.000
Manes.01G096300.3.v8.1	5386	5193.128	0.000000	0.000
Manes.01G096300.6.v8.1	5506	5313.128	3.356677	108.080
Manes.01G096300.7.v8.1	4985	4792.128	1.787787	51.920
Manes.01G096200.1.v8.1	1957	1764.128	5.892822	63.000
Manes.01G096100.1.v8.1	689	496.220	90.782267	273.000
Manes.01G096000.1.v8.1	824	631.157	0.522884	2.000
Manes.01G096000.2.v8.1	666	473.251	0.000000	0.000
Manes.01G095900.1.v8.1	2139	1946.128	32.813490	387.000
Manes.01G095800.1.v8.1	3390	3197.128	30.244782	586.000
Manes.01G095700.1.v8.1	1635	1442.128	0.000000	0.000
Manes.01G095700.2.v8.1	1632	1439.128	0.114660	1.000
Manes.01G095700.3.v8.1	1278	1085.128	0.000000	0.000
Manes.01G095700.4.v8.1	1275	1082.128	0.000000	0.000
Manes.01G095600.2.v8.1	1990	1797.128	0.000000	0.000
Manes.01G095600.1.v8.1	2250	2057.128	0.240643	3.000
Manes.01G095500.9.v8.1	6618	6425.128	0.000000	0.000
Manes.01G095500.10.v8.1	6675	6482.128	0.000000	0.000
Manes.01G095500.11.v8.1	5816	5623.128	10.317579	351.595
Manes.01G095500.2.v8.1	6149	5956.128	2.081373	75.128
Manes.01G095500.8.v8.1	6363	6170.128	0.142569	5.331
Manes.01G095500.7.v8.1	6185	5992.128	5.340878	193.946
Manes.01G160600.3.v8.1	1638	1445.128	0.000000	0.000
Manes.01G128050.1.v8.1	1606	1413.128	3.819179	32.707
Manes.01G160600.2.v8.1	1624	1431.128	0.000000	0.000
Manes.01G128050.2.v8.1	904	711.146	4.708728	20.293
Manes.01G160602.1.v8.1	1795	1602.128	8.960555	87.000
Manes.01G097000.1.v8.1	1615	1422.128	0.000000	0.000
Manes.01G097100.1.v8.1	606	413.365	0.000000	0.000
Manes.01G097200.1.v8.1	1468	1275.128	1.423481	11.000
Manes.01G097300.1.v8.1	1359	1166.128	0.990523	7.000
Manes.01G097300.2.v8.1	1216	1023.128	0.000000	0.000
Manes.01G097400.1.v8.1	6651	6458.128	19.754496	773.143
Manes.01G097400.4.v8.1	6606	6413.128	0.000000	0.000
Manes.01G097500.1.v8.1	1592	1399.128	55.060411	466.857
Manes.01G097600.1.v8.1	2188	1995.128	47.124695	569.779
Manes.01G097600.2.v8.1	3403	3210.128	1.759069	34.221
Manes.01G097700.1.v8.1	1476	1283.128	81.910102	636.934
Manes.01G097800.1.v8.1	2400	2207.128	0.299051	4.000
Manes.01G097900.1.v8.1	2046	1853.128	100.002637	1123.063
Manes.01G098000.4.v8.1	2992	2799.128	7.179320	121.785
Manes.01G098000.6.v8.1	2545	2352.128	1.909251	27.215
Manes.01G098000.5.v8.1	2233	2040.128	0.000000	0.000
Manes.01G098100.3.v8.1	1533	1340.128	7.757238	63.000
Manes.01G098200.1.v8.1	2698	2505.128	3.886288	59.000
Manes.01G098300.1.v8.1	3056	2863.128	1.152662	20.000
Manes.03G165350.1.v8.1	520	327.822	0.000000	0.000
Manes.01G098400.1.v8.1	3516	3323.128	6.256570	126.000
Manes.01G098500.1.v8.1	354	167.004	66.200606	67.000
Manes.01G098600.1.v8.1	3777	3584.128	46.729959	1015.000
Manes.01G098700.1.v8.1	519	326.830	8.583027	17.000
Manes.01G098800.2.v8.1	2166	1973.128	23.459206	280.515
Manes.01G098800.4.v8.1	2148	1955.128	20.634328	244.485
Manes.01G099000.7.v8.1	3978	3785.128	0.000000	0.000
Manes.01G099000.8.v8.1	3840	3647.128	0.479748	10.604
Manes.01G099000.5.v8.1	2734	2541.128	6.921771	106.594
Manes.01G099000.10.v8.1	2559	2366.128	0.318655	4.569
Manes.01G099000.9.v8.1	2421	2228.128	4.090500	55.234
Manes.01G099100.9.v8.1	3134	2941.128	0.772266	13.765
Manes.01G099100.6.v8.1	3261	3068.128	4.877238	90.685
Manes.01G099100.4.v8.1	2970	2777.128	0.000000	0.000
Manes.01G099100.3.v8.1	2422	2229.128	65.478762	884.550
Manes.01G099200.7.v8.1	1820	1627.128	5.450397	53.745
Manes.01G099200.1.v8.1	1927	1734.128	15.091904	158.603
Manes.01G099200.6.v8.1	1822	1629.128	4.826551	47.652
Manes.01G099300.2.v8.1	2655	2462.128	1.876551	28.000
Manes.01G099400.1.v8.1	3985	3792.128	34.028229	782.005
Manes.01G099500.1.v8.1	2209	2016.128	25.044720	306.000
Manes.01G099600.2.v8.1	3265	3072.128	1.074246	20.000
Manes.01G099600.3.v8.1	3161	2968.128	0.000000	0.000
Manes.01G099700.1.v8.1	1822	1629.128	6.786291	67.000
Manes.01G099800.1.v8.1	3045	2852.128	1.099252	19.000
Manes.01G099800.2.v8.1	2821	2628.128	0.000000	0.000
Manes.01G099900.1.v8.1	972	779.135	67.983750	321.000
Manes.01G100000.1.v8.1	1035	842.128	5.682412	29.000
Manes.01G100100.1.v8.1	549	356.613	27.763041	60.000
Manes.01G100300.1.v8.1	2326	2133.128	0.000000	0.000
Manes.01G100400.1.v8.1	3169	2976.128	16.356348	295.002
Manes.01G100400.2.v8.1	3079	2886.128	0.743140	12.998
Manes.01G100500.1.v8.1	3434	3241.128	4.582543	90.010
Manes.01G100600.2.v8.1	651	458.271	0.000000	0.000
Manes.01G100700.3.v8.1	2714	2521.128	0.000000	0.000
Manes.01G100700.7.v8.1	2657	2464.128	0.468757	7.000
Manes.01G100700.9.v8.1	2563	2370.128	0.000000	0.000
Manes.01G100800.1.v8.1	858	665.152	0.496160	2.000
Manes.01G100900.2.v8.1	1612	1419.128	7.467823	64.225
Manes.01G100900.1.v8.1	2391	2198.128	19.951444	265.775
Manes.01G101000.1.v8.1	1209	1016.128	0.000000	0.000
Manes.01G101200.3.v8.1	1363	1170.128	16.182645	114.755
Manes.01G101200.6.v8.1	1226	1033.128	0.000000	0.000
Manes.01G101200.5.v8.1	1131	938.128	0.000000	0.000
Manes.01G101200.7.v8.1	1247	1054.128	9.743767	62.245
Manes.01G101300.1.v8.1	1376	1183.128	2.649932	19.000
Manes.01G101600.1.v8.1	3522	3329.128	1.536541	31.000
Manes.01G101700.2.v8.1	696	503.212	61.648068	188.000
Manes.01G102466.2.v8.1	906	713.146	7.635690	33.000
Manes.01G102000.1.v8.1	1099	906.128	97.790705	537.000
Manes.01G102100.1.v8.1	3175	2982.128	41.792423	755.285
Manes.01G102200.3.v8.1	949	756.138	11.347895	52.000
Manes.01G102300.1.v8.1	911	718.144	42.737986	186.000
Manes.01G102400.1.v8.1	3030	2837.128	23.555317	405.000
Manes.01G102500.1.v8.1	3025	2832.128	3.945333	67.715
Manes.01G102600.1.v8.1	1092	899.128	0.550570	3.000
Manes.01G102700.2.v8.1	1740	1547.128	0.000000	0.000
Manes.01G102700.1.v8.1	2340	2147.128	1.537039	20.000
Manes.01G102800.1.v8.1	3313	3120.128	5.500141	104.000
Manes.01G102900.1.v8.1	1668	1475.128	0.447449	4.000
Manes.01G103000.3.v8.1	2595	2402.128	11.059681	161.000
Manes.01G103000.4.v8.1	2521	2328.128	0.000000	0.000
Manes.01G103100.2.v8.1	1542	1349.128	2.813115	23.000
Manes.01G103200.1.v8.1	1528	1335.128	0.247184	2.000
Manes.01G103300.6.v8.1	2480	2287.128	2.412633	33.440
Manes.01G103300.7.v8.1	2172	1979.128	4.830588	57.938
Manes.01G103300.8.v8.1	2183	1990.128	4.777725	57.622
Manes.01G103400.7.v8.1	1082	889.128	11.518442	62.065
Manes.01G103400.6.v8.1	1074	881.128	0.553055	2.953
Manes.01G103400.5.v8.1	959	766.138	1.288408	5.982
Manes.01G103500.1.v8.1	1705	1512.128	22.855142	209.440
Manes.01G103500.3.v8.1	1775	1582.128	0.411891	3.949
Manes.01G103500.5.v8.1	606	413.365	0.000000	0.000
Manes.01G103500.4.v8.1	714	521.202	3.359341	10.611
Manes.01G103600.1.v8.1	3453	3260.128	7.339158	145.000
Manes.01G103700.1.v8.1	1219	1026.128	0.000000	0.000
Manes.01G103750.1.v8.1	568	375.508	0.000000	0.000
Manes.01G103800.2.v8.1	1580	1387.128	3.925638	33.000
Manes.01G104000.1.v8.1	1378	1185.128	21.577477	154.972
Manes.01G104000.2.v8.1	1157	964.128	49.296144	288.028
Manes.01G104100.7.v8.1	2361	2168.128	0.000000	0.000
Manes.01G104100.1.v8.1	2269	2076.128	1.423170	17.906
Manes.01G104100.5.v8.1	2150	1957.128	0.513804	6.094
Manes.01G104100.6.v8.1	2111	1918.128	0.000000	0.000
Manes.01G104200.1.v8.1	2636	2443.128	11.912726	176.378
Manes.01G104200.2.v8.1	2622	2429.128	0.993272	14.622
Manes.01G104201.1.v8.1	549	356.613	0.462717	1.000
Manes.01G104300.3.v8.1	3903	3710.128	39.583481	890.000
Manes.01G104400.1.v8.1	1871	1678.128	5.113180	52.000
Manes.01G104400.2.v8.1	1841	1648.128	0.000000	0.000
Manes.01G104500.10.v8.1	1516	1323.128	0.000000	0.000
Manes.01G104500.7.v8.1	1519	1326.128	5.474949	44.000
Manes.01G104500.8.v8.1	1435	1242.128	0.000000	0.000
Manes.01G104500.9.v8.1	1432	1239.128	0.000000	0.000
Manes.01G104600.25.v8.1	2920	2727.128	3.458532	57.159
Manes.01G104600.24.v8.1	3081	2888.128	0.000000	0.000
Manes.01G104600.16.v8.1	2791	2598.128	0.000000	0.000
Manes.01G104600.31.v8.1	2706	2513.128	0.000000	0.000
Manes.01G104600.26.v8.1	3248	3055.128	0.000000	0.000
Manes.01G104600.23.v8.1	3409	3216.128	0.000000	0.000
Manes.01G104600.12.v8.1	2210	2017.128	0.000000	0.000
Manes.01G104600.28.v8.1	2257	2064.128	0.000000	0.000
Manes.01G104600.27.v8.1	2876	2683.128	0.000000	0.000
Manes.01G104600.29.v8.1	1901	1708.128	0.000000	0.000
Manes.01G104600.30.v8.1	1986	1793.128	0.000000	0.000
Manes.01G104600.10.v8.1	2663	2470.128	3.596721	53.841
Manes.01G104700.1.v8.1	2342	2149.128	22.343107	291.000
Manes.01G104800.1.v8.1	3919	3726.128	18.815317	424.870
Manes.01G104801.1.v8.1	8141	7948.128	14.529024	699.823
Manes.01G104801.2.v8.1	8138	7945.128	0.000000	0.000
Manes.01G104801.3.v8.1	9657	9464.128	0.062023	3.557
Manes.01G104801.4.v8.1	8065	7872.128	0.000000	0.000
Manes.01G104801.5.v8.1	8095	7902.128	1.372960	65.749
Manes.01G104801.6.v8.1	8019	7826.128	0.000000	0.000
Manes.01G104801.7.v8.1	8092	7899.128	0.000000	0.000
Manes.01G105000.5.v8.1	1383	1190.128	48.943371	353.000
Manes.01G105100.5.v8.1	2552	2359.128	6.948624	99.343
Manes.01G105100.6.v8.1	2457	2264.128	6.920693	94.959
Manes.01G105100.1.v8.1	3859	3666.128	0.000000	0.000
Manes.01G105100.7.v8.1	2528	2335.128	0.000000	0.000
Manes.01G105100.8.v8.1	3234	3041.128	0.309151	5.698
Manes.01G105101.1.v8.1	570	377.498	3.934056	9.000
Manes.01G105300.1.v8.1	2678	2485.128	1.659985	25.000
[truncated: 55,492 more rows]
