# Supplementary material for: Mutations in DNA polymerase δ subunit 1 co-segregate with CMD2-type resistance to Cassava Mosaic Geminiviruses
Source: Nat Commun. 2022 Jul 7;13:3933. doi: 10.1038/s41467-022-31414-0 (PMC9262879; doi:10.1038/s41467-022-31414-0)
Supplement: Supplementary file 10 — Source Data [file 41467_2022_31414_MOESM10_ESM.zip › figure_data/SupFig5_data/RNAseq4/quant/rnaseq4_tme204_2C_sus_quant/quant.sf]

Name	Length	EffectiveLength	TPM	NumReads
Manes.01G000031.1.v8.1	3795	3582.826	42.005451	967.398
Manes.01G000031.2.v8.1	3753	3540.826	3.699521	84.202
Manes.01G000031.3.v8.1	3738	3525.826	0.679499	15.400
Manes.01G000062.1.v8.1	1653	1440.826	0.000000	0.000
Manes.01G000093.1.v8.1	1848	1635.826	0.000000	0.000
Manes.01G000124.1.v8.1	2149	1936.826	12.771235	159.000
Manes.01G000155.1.v8.1	2964	2751.826	19.310207	341.571
Manes.01G000186.1.v8.1	177	25.512	24.391675	4.000
Manes.01G000217.1.v8.1	675	462.932	0.000000	0.000
Manes.01G000248.3.v8.1	1953	1740.826	0.000000	0.000
Manes.01G000248.5.v8.1	570	358.195	14.326816	32.987
Manes.01G000248.4.v8.1	1683	1470.826	0.000000	0.000
Manes.01G000248.1.v8.1	2677	2464.826	2.966232	46.996
Manes.01G000248.2.v8.1	2062	1849.826	19.889393	236.497
Manes.01G000279.1.v8.1	812	599.859	23.075472	88.976
Manes.01G000279.3.v8.1	1818	1605.826	0.000000	0.000
Manes.01G000279.2.v8.1	1112	899.826	3.033016	17.543
Manes.01G000310.1.v8.1	601	389.077	0.000000	0.000
Manes.01G000341.1.v8.1	947	734.833	8.404142	39.697
Manes.01G000341.2.v8.1	1283	1070.826	0.189331	1.303
Manes.01G000372.1.v8.1	3197	2984.826	1.459370	28.000
Manes.01G000403.1.v8.1	861	648.848	31.169275	130.000
Manes.01G000434.1.v8.1	1098	885.826	0.878108	5.000
Manes.17G035396.1.v8.1_29	409	200.013	0.000000	0.000
Manes.01G000465.1.v8.1	1700	1487.826	74.557552	713.046
Manes.01G000496.1.v8.1	534	322.404	0.000000	0.000
Manes.01G000527.1.v8.1	1225	1012.826	1.689601	11.000
Manes.01G000558.1.v8.1	3030	2817.826	0.000000	0.000
Manes.01G000558.2.v8.1	2951	2738.826	0.000000	0.000
Manes.01G000558.4.v8.1	2910	2697.826	0.000000	0.000
Manes.01G000558.5.v8.1	2825	2612.826	0.000000	0.000
Manes.01G000558.3.v8.1	2750	2537.826	0.000000	0.000
Manes.01G000600.1.v8.1	1763	1550.826	0.401258	4.000
Manes.01G000550.1.v8.1	429	219.273	39.730953	56.000
Manes.01G000500.10.v8.1	1573	1360.826	0.000000	0.000
Manes.01G000500.4.v8.1	2074	1861.826	3.606848	43.166
Manes.01G000500.6.v8.1	1987	1774.826	0.000000	0.000
Manes.01G000500.8.v8.1	2111	1898.826	3.959165	48.324
Manes.01G000500.9.v8.1	2024	1811.826	0.000000	0.000
Manes.01G000500.5.v8.1	1718	1505.826	0.000000	0.000
Manes.01G000500.7.v8.1	1755	1542.826	1.512674	15.002
Manes.01G000500.11.v8.1	1591	1378.826	7.858989	69.655
Manes.01G000400.6.v8.1	3083	2870.826	0.331302	6.114
Manes.01G000400.7.v8.1	3020	2807.826	1.203490	21.721
Manes.01G000400.8.v8.1	2619	2406.826	0.398486	6.165
Manes.01G000300.4.v8.1	1769	1556.826	36.790435	368.170
Manes.01G000300.5.v8.1	1857	1644.826	19.845201	209.821
Manes.01G000300.6.v8.1	2074	1861.826	9.907648	118.572
Manes.13G000036.1.v8.1	515	303.564	0.000000	0.000
Manes.18G145866.1.v8.1_2	267	75.762	0.000000	0.000
Manes.01G001900.17.v8.1	3580	3367.826	1.896030	41.046
Manes.01G001900.14.v8.1	3967	3754.826	2.524158	60.923
Manes.01G001900.15.v8.1	3740	3527.826	0.000000	0.000
Manes.01G001900.16.v8.1	3593	3380.826	3.014142	65.503
Manes.01G001900.18.v8.1	4118	3905.826	0.000000	0.000
Manes.01G001900.19.v8.1	3971	3758.826	0.000000	0.000
Manes.01G001900.20.v8.1	3978	3765.826	0.000000	0.000
Manes.01G001900.21.v8.1	3935	3722.826	0.000000	0.000
Manes.01G001900.22.v8.1	4082	3869.826	0.000000	0.000
Manes.01G001900.23.v8.1	3974	3761.826	0.000000	0.000
Manes.01G001900.9.v8.1	3736	3523.826	1.048174	23.742
Manes.01G001951.1.v8.1	1451	1238.826	0.000000	0.000
Manes.01G001800.6.v8.1	5950	5737.826	0.000000	0.000
Manes.01G001800.1.v8.1	2633	2420.826	0.706896	11.000
Manes.01G001700.7.v8.1	2506	2293.826	21.986034	324.176
Manes.01G001700.10.v8.1	4004	3791.826	0.000000	0.000
Manes.01G001700.12.v8.1	3719	3506.826	6.714176	151.349
Manes.01G001700.11.v8.1	3802	3589.826	7.110280	164.072
Manes.01G001600.6.v8.1	5003	4790.826	3.083453	94.956
Manes.01G001600.7.v8.1	3983	3770.826	12.219368	296.182
Manes.01G001600.8.v8.1	4719	4506.826	16.805888	486.862
Manes.01G001400.1.v8.1	2161	1948.826	39.674339	497.000
Manes.01G001200.1.v8.1	1949	1736.826	18.738938	209.206
Manes.01G001200.3.v8.1	1891	1678.826	0.449259	4.848
Manes.01G001150.1.v8.1	1008	795.826	0.000000	0.000
Manes.01G001100.2.v8.1	3116	2903.826	0.000000	0.000
Manes.01G001100.3.v8.1	2961	2748.826	12.450930	220.000
Manes.01G002051.1.v8.1	1774	1561.826	5.876865	59.000
Manes.01G002300.1.v8.1	418	208.652	618.501272	829.539
Manes.01G002151.2.v8.1	261	71.360	4.360163	2.000
Manes.01G002350.1.v8.1	761	548.874	0.000000	0.000
Manes.01G002400.2.v8.1	2259	2046.826	240.450719	3163.593
Manes.01G002500.1.v8.1	3624	3411.826	30.926575	678.254
Manes.01G002600.1.v8.1	2025	1812.826	6.092964	71.000
Manes.01G002700.1.v8.1	1101	888.826	0.000000	0.000
Manes.01G002800.1.v8.1	1827	1614.826	0.000000	0.000
Manes.01G002901.1.v8.1	3062	2849.826	16.431397	301.000
Manes.01G003000.1.v8.1	405	196.189	0.000000	0.000
Manes.01G003100.1.v8.1	4856	4643.826	3.316543	99.000
Manes.01G003100.3.v8.1	4760	4547.826	0.000000	0.000
Manes.01G003100.4.v8.1	4848	4635.826	0.000000	0.000
Manes.01G003200.1.v8.1	2389	2176.826	76.755045	1074.000
Manes.01G003300.1.v8.1	3526	3313.826	0.798078	17.000
Manes.01G003400.1.v8.1	360	154.016	0.000000	0.000
Manes.01G003500.1.v8.1	4803	4590.826	3.594302	106.067
Manes.01G003500.3.v8.1	5313	5100.826	6.159438	201.955
Manes.01G003500.2.v8.1	4713	4500.826	0.000000	0.000
Manes.01G003700.1.v8.1	2011	1798.826	34.993799	404.626
Manes.01G003800.1.v8.1	2386	2173.826	328.438736	4589.367
Manes.01G003900.1.v8.1	1100	887.826	12.998749	74.183
Manes.01G004000.1.v8.1	3930	3717.826	0.083898	2.005
Manes.01G004100.1.v8.1	1694	1481.826	14.278023	136.000
Manes.01G004100.2.v8.1	1685	1472.826	0.000000	0.000
Manes.01G004200.1.v8.1	663	450.946	0.344986	1.000
Manes.01G050733.1.v8.1_1	246	60.978	0.000000	0.000
Manes.01G004300.1.v8.1	762	549.873	0.000000	0.000
Manes.13G090650.1.v8.1	814	601.859	0.000000	0.000
Manes.01G004400.1.v8.1	927	714.836	0.000000	0.000
Manes.01G004466.1.v8.1	4587	4374.826	1.386852	39.000
Manes.01G004532.1.v8.1	681	468.924	0.000000	0.000
Manes.01G004600.2.v8.1	1047	834.826	2.981608	16.000
Manes.01G004625.1.v8.1	531	319.424	12.569015	25.807
Manes.01G004650.2.v8.1	1581	1368.826	0.795566	7.000
Manes.01G004840.2.v8.1	1487	1274.826	2.220104	18.193
Manes.01G004860.1.v8.1	1680	1467.826	2.543683	24.000
Manes.01G004880.1.v8.1	1025	812.826	20.479184	107.000
Manes.01G004820.1.v8.1	2044	1831.826	5.350356	63.000
Manes.01G005000.1.v8.1	5215	5002.826	10.155006	326.565
Manes.01G005000.2.v8.1	4067	3854.826	9.349187	231.661
Manes.01G005000.3.v8.1	4835	4622.826	0.127042	3.775
Manes.01G005033.1.v8.1	2165	1952.826	6.363149	79.875
Manes.01G005033.2.v8.1	1920	1707.826	0.000000	0.000
Manes.01G005033.3.v8.1	1703	1490.826	0.743536	7.125
Manes.01G005066.1.v8.1	2214	2001.826	93.918546	1208.513
Manes.01G005100.10.v8.1	1736	1523.826	0.000000	0.000
Manes.01G005100.11.v8.1	1754	1541.826	0.000000	0.000
Manes.01G005100.12.v8.1	1684	1471.826	0.000000	0.000
Manes.01G005100.2.v8.1	1591	1378.826	1.053407	9.336
Manes.01G005100.5.v8.1	1497	1284.826	0.000000	0.000
Manes.01G005100.6.v8.1	1986	1773.826	0.935232	10.664
Manes.01G005100.7.v8.1	1666	1453.826	0.000000	0.000
Manes.01G005100.8.v8.1	1704	1491.826	0.000000	0.000
Manes.01G005100.9.v8.1	1774	1561.826	0.000000	0.000
Manes.01G005100.4.v8.1	1522	1309.826	0.000000	0.000
Manes.01G005233.1.v8.1	1363	1150.826	15.275492	113.000
Manes.01G005500.2.v8.1	7293	7080.826	35.636353	1622.000
Manes.01G005504.1.v8.1	472	261.168	0.595671	1.000
Manes.01G005508.1.v8.1	551	339.296	0.000000	0.000
Manes.01G005512.1.v8.1	1317	1104.826	2.112145	15.000
Manes.01G005584.1.v8.1	1094	881.826	6.174639	35.000
Manes.01G005536.2.v8.1	1697	1484.826	6.129565	58.503
Manes.01G005700.1.v8.1	2130	1917.826	6.043231	74.499
Manes.01G008250.10.v8.1	2573	2360.826	0.000000	0.000
Manes.01G008250.11.v8.1	2498	2285.826	0.000000	0.000
Manes.01G008250.12.v8.1	2470	2257.826	0.000000	0.000
Manes.01G008250.13.v8.1	2574	2361.826	0.000000	0.000
Manes.01G008250.9.v8.1	2580	2367.826	0.000000	0.000
Manes.01G008250.7.v8.1	2660	2447.826	10.114957	159.154
Manes.01G008250.8.v8.1	2495	2282.826	0.000000	0.000
Manes.01G010800.3.v8.1	2665	2452.826	11.089570	174.846
Manes.16G067750.1.v8.1_31	394	185.720	0.000000	0.000
Manes.01G006000.1.v8.1	1923	1710.826	0.000000	0.000
Manes.01G006000.6.v8.1	1777	1564.826	0.000000	0.000
Manes.01G006000.2.v8.1	2225	2012.826	3.827463	49.521
Manes.01G006000.4.v8.1	2079	1866.826	9.040343	108.483
Manes.01G006000.5.v8.1	2393	2180.826	0.386071	5.412
Manes.01G006000.7.v8.1	2247	2034.826	0.503342	6.584
Manes.01G006100.1.v8.1	447	236.737	209.628723	319.000
Manes.01G006200.7.v8.1	3538	3325.826	3.001872	64.175
Manes.01G006200.11.v8.1	3524	3311.826	0.000000	0.000
Manes.01G006200.10.v8.1	3531	3318.826	0.000000	0.000
Manes.01G006200.12.v8.1	3385	3172.826	0.000000	0.000
Manes.01G006200.8.v8.1	3398	3185.826	11.564637	236.825
Manes.01G006200.9.v8.1	3395	3182.826	0.000000	0.000
Manes.01G006300.1.v8.1	1079	866.826	31.407442	175.000
Manes.01G006400.1.v8.1	809	596.862	2670.921866	10247.279
Manes.01G006500.1.v8.1	930	717.835	0.433443	2.000
Manes.01G006600.2.v8.1	912	699.836	0.000000	0.000
Manes.01G006800.3.v8.1	1384	1171.826	0.265518	2.000
Manes.01G006900.2.v8.1	961	748.831	0.207751	1.000
Manes.01G007000.2.v8.1	627	415.013	1.124570	3.000
Manes.01G007050.1.v8.1	1278	1065.826	0.145962	1.000
Manes.01G007100.6.v8.1	5717	5504.826	3.539360	125.240
Manes.01G007100.3.v8.1	5994	5781.826	0.826488	30.717
Manes.01G007100.5.v8.1	4889	4676.826	6.088770	183.044
Manes.01G007100.4.v8.1	5421	5208.826	0.000000	0.000
Manes.01G007100.7.v8.1	5817	5604.826	0.000000	0.000
Manes.01G007300.11.v8.1	4631	4418.826	13.800839	392.000
Manes.01G007400.4.v8.1	4441	4228.826	25.236588	686.000
Manes.11G097150.1.v8.1	1531	1318.826	0.000000	0.000
Manes.01G007451.1.v8.1	88	20.757	0.000000	0.000
Manes.01G007500.1.v8.1	3234	3021.826	1.801876	35.000
Manes.01G007500.2.v8.1	3039	2826.826	0.000000	0.000
Manes.01G007500.3.v8.1	3274	3061.826	0.000000	0.000
Manes.01G007600.4.v8.1	3823	3610.826	0.000000	0.000
Manes.01G007600.5.v8.1	3539	3326.826	0.000000	0.000
Manes.01G007600.6.v8.1	3397	3184.826	6.057066	124.000
Manes.01G007700.1.v8.1	5195	4982.826	3.411361	109.264
Manes.01G007700.3.v8.1	4610	4397.826	1.334886	37.736
Manes.01G007800.2.v8.1	2241	2028.826	44.468966	579.930
Manes.01G007900.1.v8.1	3406	3193.826	7.696126	158.000
Manes.01G008000.1.v8.1	4992	4779.826	27.269554	837.845
Manes.01G008100.1.v8.1	2049	1836.826	0.084695	1.000
Manes.01G008200.2.v8.1	1435	1222.826	25.342345	199.198
Manes.01G008300.1.v8.1	1279	1066.826	1.749903	12.000
Manes.01G008400.1.v8.1	826	613.853	2.787755	11.000
Manes.01G008500.1.v8.1	2052	1839.826	16.471872	194.802
Manes.01G008600.1.v8.1	1160	947.826	20.680849	126.000
Manes.01G008701.1.v8.1	383	175.368	0.887107	1.000
Manes.01G008800.1.v8.1	2575	2362.826	62.147240	943.903
Manes.01G008900.7.v8.1	3383	3170.826	0.895975	18.262
Manes.01G008900.2.v8.1	2337	2124.826	6.840681	93.432
Manes.01G008900.1.v8.1	2370	2157.826	11.485302	159.306
Manes.01G008900.5.v8.1	3112	2899.826	0.000000	0.000
Manes.01G008900.6.v8.1	2639	2426.826	0.000000	0.000
Manes.01G009000.3.v8.1	2078	1865.826	8.482433	101.734
Manes.01G009000.2.v8.1	2037	1824.826	1.375955	16.140
Manes.01G009000.4.v8.1	1787	1574.826	0.556648	5.635
Manes.01G009000.5.v8.1	1781	1568.826	0.000000	0.000
Manes.01G009000.1.v8.1	1741	1528.826	17.654135	173.491
Manes.01G009100.1.v8.1	2369	2156.826	19.114244	265.000
Manes.01G009200.1.v8.1	2763	2550.826	0.000000	0.000
Manes.01G009200.2.v8.1	2751	2538.826	0.000000	0.000
Manes.01G009300.1.v8.1	3337	3124.826	0.696993	14.000
Manes.01G009451.4.v8.1	3456	3243.826	6.989106	145.731
Manes.01G009451.5.v8.1	3074	2861.826	39.157328	720.327
Manes.01G009500.4.v8.1	1258	1045.826	0.657899	4.423
Manes.01G009500.2.v8.1	1386	1173.826	1.534364	11.577
Manes.01G009601.2.v8.1	1384	1171.826	31.128111	234.471
Manes.01G009601.1.v8.1	1858	1645.826	5.351041	56.610
Manes.01G009601.3.v8.1	1187	974.826	2.580359	16.169
Manes.01G009700.1.v8.1	3666	3453.826	20.359369	452.000
Manes.01G009800.1.v8.1	771	558.870	1.113462	4.000
Manes.01G009900.1.v8.1	3908	3695.826	2.649875	62.952
Manes.01G009900.2.v8.1	3903	3690.826	0.423522	10.048
Manes.01G010000.1.v8.1	2188	1975.826	58.973852	749.000
Manes.01G010100.1.v8.1	1411	1198.826	364.004520	2805.024
Manes.01G010150.1.v8.1	527	315.457	8.876842	18.000
Manes.01G010200.1.v8.1	1919	1706.826	6.380336	70.001
Manes.01G010200.2.v8.1	1940	1727.826	0.000000	0.000
Manes.01G010866.1.v8.1	1768	1555.826	1.913691	19.138
Manes.01G013700.1.v8.1	1998	1785.826	1.723939	19.789
Manes.01G012847.1.v8.1	894	681.840	7.414956	32.499
Manes.01G013130.2.v8.1	1017	804.826	0.000000	0.000
Manes.01G010300.4.v8.1	426	216.369	32.944242	45.819
Manes.01G010300.3.v8.1	2162	1949.826	1.370791	17.181
Manes.01G012564.1.v8.1	1712	1499.826	0.000000	0.000
Manes.01G011998.1.v8.1	1569	1356.826	1.617647	14.109
Manes.01G011432.1.v8.1	1441	1228.826	0.185465	1.465
Manes.01G013600.1.v8.1	4435	4222.826	15.325487	415.998
Manes.01G013500.6.v8.1	2722	2509.826	11.585338	186.907
Manes.01G013500.8.v8.1	2680	2467.826	0.000000	0.000
Manes.01G013500.10.v8.1	2433	2220.826	0.578111	8.253
Manes.01G013500.11.v8.1	1839	1626.826	0.000000	0.000
Manes.01G013500.7.v8.1	2019	1806.826	6.185528	71.840
Manes.01G013500.9.v8.1	1992	1779.826	0.000000	0.000
Manes.01G013300.1.v8.1	1854	1641.826	16.367886	172.740
Manes.01G013300.2.v8.1	1868	1655.826	0.000000	0.000
Manes.01G013300.3.v8.1	1825	1612.826	2.629433	27.260
Manes.01G013425.1.v8.1	481	270.014	0.000000	0.000
Manes.01G013100.1.v8.1	866	653.846	50.679299	213.000
Manes.01G013225.2.v8.1	2221	2008.826	0.000000	0.000
Manes.01G013225.1.v8.1	2335	2122.826	0.952698	13.000
Manes.01G012900.1.v8.1	2704	2491.826	15.744638	252.188
Manes.01G012900.2.v8.1	2378	2165.826	3.649222	50.804
Manes.01G012800.1.v8.1	2212	1999.826	26.350638	338.733
Manes.01G012800.2.v8.1	2212	1999.826	0.331970	4.267
Manes.01G012700.1.v8.1	2720	2507.826	26.860175	432.992
Manes.01G012700.2.v8.1	2326	2113.826	0.000000	0.000
Manes.S095210.1.v8.1	375	167.881	0.000000	0.000
Manes.01G012600.1.v8.1	2697	2484.826	25.245099	403.224
Manes.01G012500.1.v8.1	1757	1544.826	139.144148	1381.714
Manes.01G012400.1.v8.1	1713	1500.826	94.014618	906.983
Manes.01G012300.1.v8.1	357	151.273	38.050935	37.000
Manes.01G012425.1.v8.1	273	80.216	0.000000	0.000
Manes.01G012200.6.v8.1	1289	1076.826	3.322835	23.000
Manes.01G012100.1.v8.1	2215	2002.826	26.720316	344.000
Manes.01G012100.2.v8.1	2182	1969.826	0.000000	0.000
Manes.01G012100.3.v8.1	2089	1876.826	0.000000	0.000
Manes.01G012000.1.v8.1	2143	1930.826	48.181955	598.000
Manes.01G011800.1.v8.1	1262	1049.826	35.303675	238.238
Manes.01G011800.2.v8.1	995	782.826	0.350184	1.762
Manes.01G011700.3.v8.1	4614	4401.826	0.000000	0.000
Manes.01G011700.5.v8.1	5074	4861.826	0.000000	0.000
Manes.01G011700.8.v8.1	4013	3800.826	0.000000	0.000
Manes.01G011700.6.v8.1	4476	4263.826	0.000000	0.000
Manes.01G011700.7.v8.1	4284	4071.826	0.000000	0.000
Manes.01G011600.4.v8.1	887	674.842	4.927706	21.376
Manes.01G011600.3.v8.1	297	99.083	22.961530	14.624
Manes.01G011600.1.v8.1	273	80.216	0.000000	0.000
Manes.01G011500.2.v8.1	1360	1147.826	19052.107381	140570.005
Manes.01G011400.1.v8.1	516	304.553	39.425394	77.181
Manes.01G011400.2.v8.1	513	301.589	120.611684	233.819
Manes.01G011300.1.v8.1	2594	2381.826	0.744828	11.404
Manes.01G011300.2.v8.1	2591	2378.826	0.362370	5.541
Manes.01G011300.3.v8.1	2591	2378.826	0.000000	0.000
Manes.01G011300.4.v8.1	2588	2375.826	0.000000	0.000
Manes.01G011300.5.v8.1	2588	2375.826	0.200072	3.055
Manes.01G011300.6.v8.1	2585	2372.826	0.000000	0.000
Manes.01G011200.1.v8.1	1726	1513.826	0.000000	0.000
Manes.01G011100.3.v8.1	1778	1565.826	21.530678	216.708
Manes.01G011100.4.v8.1	1696	1483.826	1.498436	14.292
Manes.01G011100.5.v8.1	1713	1500.826	0.000000	0.000
Manes.01G011100.10.v8.1	1819	1606.826	0.000000	0.000
Manes.01G011100.11.v8.1	1901	1688.826	0.000000	0.000
Manes.01G011100.9.v8.1	1836	1623.826	0.000000	0.000
Manes.01G011000.6.v8.1	3997	3784.826	10.694366	260.180
Manes.01G011000.1.v8.1	3240	3027.826	16.626321	323.594
Manes.01G011000.4.v8.1	3204	2991.826	24.034981	462.225
Manes.01G010900.1.v8.1	1032	819.826	0.000000	0.000
Manes.01G011042.1.v8.1	1479	1266.826	1.350834	11.000
Manes.01G011042.3.v8.1	1413	1200.826	0.000000	0.000
Manes.01G011113.1.v8.1	1514	1301.826	2.868037	24.000
Manes.01G011184.6.v8.1	1611	1398.826	0.000000	0.000
Manes.01G011184.7.v8.1	2056	1843.826	0.000000	0.000
Manes.01G011184.2.v8.1	1824	1611.826	0.000000	0.000
Manes.01G011184.8.v8.1	1894	1681.826	2.127518	23.000
Manes.01G014000.12.v8.1	1704	1491.826	1.042817	10.000
Manes.01G014000.10.v8.1	2028	1815.826	0.000000	0.000
Manes.01G014000.11.v8.1	2941	2728.826	0.000000	0.000
Manes.01G014000.2.v8.1	3042	2829.826	0.000000	0.000
Manes.01G014000.9.v8.1	2807	2594.826	0.000000	0.000
Manes.01G014500.1.v8.1	1933	1720.826	12.753133	141.068
Manes.01G014500.2.v8.1	2018	1805.826	0.000000	0.000
Manes.01G014900.5.v8.1	1871	1658.826	0.000000	0.000
Manes.01G014900.7.v8.1	4246	4033.826	1.406948	36.481
Manes.01G014900.8.v8.1	4135	3922.826	0.000000	0.000
Manes.01G014900.6.v8.1	1847	1634.826	0.513368	5.395
Manes.01G014900.3.v8.1	1965	1752.826	7.746915	87.285
Manes.01G014900.4.v8.1	1942	1729.826	13.835331	153.839
Manes.01G015000.1.v8.1	327	124.416	0.000000	0.000
Manes.01G015200.1.v8.1	731	518.891	8.394763	28.000
Manes.01G015500.1.v8.1	1040	827.826	0.000000	0.000
Manes.01G015700.1.v8.1	1016	803.826	5.801091	29.974
Manes.01G015800.1.v8.1	4017	3804.826	17.022072	416.314
Manes.01G015800.2.v8.1	3833	3620.826	0.215776	5.022
Manes.01G015800.3.v8.1	4297	4084.826	2.769162	72.710
Manes.01G016000.5.v8.1	4511	4298.826	1.716502	47.432
Manes.01G016000.7.v8.1	1902	1689.826	2.734956	29.707
Manes.01G016000.3.v8.1	2273	2060.826	5.173662	68.535
Manes.01G016000.4.v8.1	2142	1929.826	0.000000	0.000
Manes.01G016000.6.v8.1	3317	3104.826	1.319079	26.326
Manes.01G016100.1.v8.1	860	647.849	1.200667	5.000
Manes.01G016300.4.v8.1	3154	2941.826	8.320434	157.339
Manes.01G016300.2.v8.1	4010	3797.826	8.015601	195.679
Manes.01G016600.1.v8.1	2990	2777.826	125.539840	2241.611
Manes.01G016600.2.v8.1	5196	4983.826	3.082929	98.764
Manes.01G016800.1.v8.1	1182	969.826	3.849850	24.000
Manes.01G016900.1.v8.1	2108	1895.826	16.904219	206.000
Manes.01G017000.1.v8.1	894	681.840	322.849778	1415.000
Manes.01G017101.1.v8.1	3059	2846.826	0.109294	2.000
Manes.01G017151.1.v8.1	1911	1698.826	0.457876	5.000
Manes.01G017200.1.v8.1	3691	3478.826	4.024724	90.000
Manes.01G017300.1.v8.1	2029	1816.826	28.025888	327.300
Manes.01G017400.1.v8.1	408	199.054	0.781547	1.000
Manes.01G017500.1.v8.1	1206	993.826	25.358940	162.000
Manes.01G017600.1.v8.1	3741	3528.826	0.537380	12.189
Manes.01G017800.1.v8.1	1637	1424.826	21.727894	199.000
Manes.01G017900.1.v8.1	1537	1324.826	0.000000	0.000
Manes.01G018000.1.v8.1	1683	1470.826	0.000000	0.000
Manes.15G159901.1.v8.1	1412	1199.826	0.000000	0.000
Manes.01G018300.4.v8.1	2835	2622.826	8.137336	137.191
Manes.01G018300.2.v8.1	2979	2766.826	3.025521	53.809
Manes.01G018400.2.v8.1	2576	2363.826	0.000000	0.000
Manes.01G018400.3.v8.1	2559	2346.826	0.000000	0.000
Manes.01G018400.5.v8.1	2375	2162.826	0.086738	1.206
Manes.01G018400.4.v8.1	1916	1703.826	0.255121	2.794
Manes.01G018800.1.v8.1	1441	1228.826	68.490965	541.000
Manes.01G013800.1.v8.1	1269	1056.826	0.736026	5.000
Manes.01G014100.1.v8.1	1570	1357.826	0.343719	3.000
Manes.01G014200.1.v8.1	1709	1496.826	0.000000	0.000
Manes.01G014300.1.v8.1	1254	1041.826	0.000000	0.000
Manes.01G014400.1.v8.1	1781	1568.826	0.000000	0.000
Manes.01G014600.2.v8.1	3284	3071.826	0.000000	0.000
Manes.01G014700.3.v8.1	3634	3421.826	0.000000	0.000
Manes.01G014700.2.v8.1	3520	3307.826	0.000000	0.000
Manes.01G014700.4.v8.1	3287	3074.826	0.303569	6.000
Manes.01G014800.1.v8.1	719	506.898	80.729125	263.042
Manes.01G015100.3.v8.1	1410	1197.826	2.467665	19.000
Manes.01G015300.1.v8.1	3045	2832.826	9.758461	177.695
Manes.01G015400.2.v8.1	4364	4151.826	0.407683	10.880
Manes.01G015400.1.v8.1	4362	4149.826	2.602888	69.432
Manes.01G015600.1.v8.1	575	363.172	0.428365	1.000
Manes.01G015700.1.v8.1_1	734	521.890	4.777178	16.026
Manes.01G017700.1.v8.1	3070	2857.826	4.017990	73.811
Manes.01G018100.1.v8.1	1738	1525.826	0.000000	0.000
Manes.01G018200.1.v8.1	1985	1772.826	0.000000	0.000
Manes.01G018500.1.v8.1	2070	1857.826	17.593128	210.098
Manes.01G018500.2.v8.1	1946	1733.826	0.000000	0.000
Manes.01G018500.3.v8.1	1900	1687.826	7.549075	81.902
Manes.01G018600.1.v8.1	1732	1519.826	109.308379	1067.876
Manes.01G018700.1.v8.1	1247	1034.826	54.270810	361.000
Manes.01G018700.2.v8.1	1118	905.826	0.000000	0.000
Manes.01G018900.1.v8.1	1929	1716.826	0.000000	0.000
Manes.01G018900.2.v8.1	2030	1817.826	0.000000	0.000
Manes.01G018900.3.v8.1	1943	1730.826	0.269646	3.000
Manes.01G019000.2.v8.1	1770	1557.826	0.599182	6.000
Manes.01G019100.1.v8.1	1420	1207.826	0.000000	0.000
Manes.01G019200.1.v8.1	1664	1451.826	0.000000	0.000
Manes.01G019300.1.v8.1	1600	1387.826	0.000000	0.000
Manes.01G019400.1.v8.1	1450	1237.826	0.000000	0.000
Manes.01G019500.1.v8.1	864	651.846	0.238661	1.000
Manes.01G019600.13.v8.1	3196	2983.826	2.887905	55.390
Manes.01G019600.9.v8.1	3899	3686.826	4.633344	109.805
Manes.01G019600.10.v8.1	2718	2505.826	8.029842	129.340
Manes.01G019600.12.v8.1	3066	2853.826	14.036697	257.493
Manes.01G019600.4.v8.1	2886	2673.826	40.365494	693.772
Manes.01G019600.1.v8.1	2722	2509.826	25.152342	405.785
Manes.01G019600.11.v8.1	3189	2976.826	34.123229	652.946
Manes.01G019700.1.v8.1	3935	3722.826	0.000000	0.000
Manes.01G019801.1.v8.1	400	191.419	4.063608	5.000
Manes.01G019900.1.v8.1	1707	1494.826	0.208145	2.000
Manes.01G020000.1.v8.1	2064	1851.826	45.700803	543.998
Manes.05G133326.1.v8.1_38	404	195.233	0.000000	0.000
Manes.05G133326.1.v8.1_37	396	187.615	0.000000	0.000
Manes.05G133326.1.v8.1_36	388	180.055	0.000000	0.000
Manes.05G133326.1.v8.1_41	417	207.690	0.000000	0.000
Manes.01G020100.1.v8.1	2835	2622.826	8.689790	146.505
Manes.01G020100.4.v8.1	2840	2627.826	0.000000	0.000
Manes.01G020100.2.v8.1	2915	2702.826	0.373842	6.495
Manes.01G020100.6.v8.1	2920	2707.826	0.000000	0.000
Manes.01G020200.1.v8.1	192	31.417	19.806892	4.000
Manes.01G020300.2.v8.1	1272	1059.826	0.000000	0.000
Manes.01G020350.1.v8.1	144	15.080	10.316649	1.000
Manes.01G020400.2.v8.1	3917	3704.826	15.848982	377.436
Manes.01G020400.3.v8.1	3711	3498.826	0.000000	0.000
Manes.01G020500.3.v8.1	3573	3360.826	6.591006	142.387
Manes.01G020500.4.v8.1	3375	3162.826	3.622440	73.646
Manes.01G020500.5.v8.1	1068	855.826	28.090292	154.531
Manes.01G020600.1.v8.1	3372	3159.826	9.699055	197.000
Manes.01G020700.4.v8.1	2386	2173.826	0.000000	0.000
Manes.01G020700.5.v8.1	2225	2012.826	0.463737	6.000
Manes.01G020700.6.v8.1	2378	2165.826	0.000000	0.000
Manes.01G020800.1.v8.1	3011	2798.826	19.799917	356.216
Manes.01G020800.2.v8.1	3062	2849.826	0.206589	3.784
Manes.01G021100.1.v8.1	744	531.884	0.000000	0.000
Manes.01G021200.1.v8.1	2950	2737.826	14.926404	262.685
Manes.01G021200.2.v8.1	3102	2889.826	1.093652	20.315
Manes.01G021300.1.v8.1	762	549.873	3.960881	14.000
Manes.01G021400.1.v8.1	747	534.881	47.161667	162.151
Manes.01G021500.1.v8.1	1186	973.826	33.553558	210.036
Manes.01G021500.2.v8.1	1358	1145.826	3.117866	22.964
Manes.01G021600.1.v8.1	1167	954.826	9.287035	57.000
Manes.01G021700.1.v8.1	1805	1592.826	16.701449	171.000
Manes.01G021800.1.v8.1	3170	2957.826	7.679034	146.000
Manes.01G021800.2.v8.1	2976	2763.826	0.000000	0.000
Manes.01G021900.1.v8.1	3627	3414.826	0.455573	10.000
Manes.01G022000.1.v8.1	1595	1382.826	4.837571	43.000
Manes.01G022100.1.v8.1	1439	1226.826	53.385773	421.000
Manes.01G022150.1.v8.1	840	627.851	0.495564	2.000
Manes.01G022300.6.v8.1	4807	4594.826	21.653734	639.552
Manes.01G022300.3.v8.1	4918	4705.826	1.555231	47.044
Manes.01G022300.4.v8.1	4356	4143.826	24.573343	654.545
Manes.01G022300.5.v8.1	4761	4548.826	2.576421	75.334
Manes.01G022400.1.v8.1	1483	1270.826	0.612083	5.000
Manes.01G022500.1.v8.1	1061	848.826	0.000000	0.000
Manes.01G022600.4.v8.1	2395	2182.826	29.933434	420.000
Manes.01G022600.5.v8.1	2263	2050.826	0.000000	0.000
Manes.01G022750.1.v8.1	2627	2414.826	22.005512	341.579
Manes.01G022900.1.v8.1	1384	1171.826	51.655123	389.090
Manes.01G023000.1.v8.1	1238	1025.826	0.000000	0.000
Manes.01G023100.1.v8.1	1032	819.826	0.000000	0.000
Manes.01G023200.1.v8.1	2457	2244.826	5.764563	83.181
Manes.01G023300.1.v8.1	1892	1679.826	6.651247	71.819
Manes.01G023400.1.v8.1	1879	1666.826	0.839999	9.000
Manes.01G023500.1.v8.1	1381	1168.826	0.665498	5.000
Manes.01G023600.1.v8.1	1475	1262.826	2.094266	17.000
Manes.01G023700.1.v8.1	763	550.873	41.796199	148.000
Manes.01G023900.1.v8.1	2015	1802.826	33.779407	391.453
Manes.01G023900.2.v8.1	2347	2134.826	10.168696	139.541
Manes.01G024000.1.v8.1	1715	1502.826	8.799067	85.000
Manes.01G024100.1.v8.1	2114	1901.826	2.617614	32.000
Manes.01G024200.1.v8.1	1245	1032.826	0.451877	3.000
Manes.01G024300.1.v8.1	3456	3243.826	31.125417	649.003
Manes.01G024400.1.v8.1	1502	1289.826	17.325995	143.649
Manes.01G024400.2.v8.1	1496	1283.826	7.225865	59.631
Manes.01G024500.1.v8.1	1126	913.826	0.170241	1.000
Manes.01G024600.1.v8.1	3878	3665.826	2.758467	65.000
Manes.01G024600.3.v8.1	3926	3713.826	0.000000	0.000
Manes.01G024600.2.v8.1	3178	2965.826	0.000000	0.000
Manes.01G024700.1.v8.1	2268	2055.826	4.918734	65.000
Manes.01G024800.1.v8.1	333	129.693	0.000000	0.000
Manes.01G024932.1.v8.1	231	51.417	0.000000	0.000
Manes.01G025000.6.v8.1	3651	3438.826	4.557080	100.733
Manes.01G025000.3.v8.1	2768	2555.826	17.546498	288.267
Manes.01G025000.8.v8.1	2779	2566.826	0.000000	0.000
Manes.01G025000.7.v8.1	3148	2935.826	0.000000	0.000
Manes.01G025100.1.v8.1	2604	2391.826	1.275176	19.605
Manes.01G025100.2.v8.1	2601	2388.826	1.458435	22.395
Manes.01G025200.1.v8.1	1753	1540.826	3.937653	39.000
Manes.01G025300.1.v8.1	1863	1650.826	1.978994	21.000
Manes.01G025400.2.v8.1	1540	1327.826	0.000000	0.000
Manes.01G025400.1.v8.1	1675	1462.826	31.029353	291.769
Manes.01G025500.1.v8.1	1413	1200.826	1.036421	8.000
Manes.01G025500.2.v8.1	1416	1203.826	0.000000	0.000
Manes.01G025600.2.v8.1	1201	988.826	0.000000	0.000
Manes.01G025600.3.v8.1	850	637.851	0.000000	0.000
Manes.01G025700.1.v8.1	1705	1492.826	0.000000	0.000
Manes.01G025900.1.v8.1	2951	2738.826	3.180899	56.000
Manes.01G026000.5.v8.1	4566	4353.826	1.500737	42.000
Manes.01G026000.6.v8.1	3715	3502.826	0.000000	0.000
Manes.01G026100.2.v8.1	1158	935.826	0.000000	0.000
Manes.06G158050.1.v8.1	1555	1342.826	0.115853	1.000
Manes.01G026200.2.v8.1	4505	4292.826	0.000000	0.000
Manes.01G026200.3.v8.1	4328	4115.826	0.000000	0.000
Manes.01G026200.5.v8.1	4511	4298.826	0.000000	0.000
Manes.01G026200.6.v8.1	5015	4802.826	0.000000	0.000
Manes.01G026200.8.v8.1	5041	4828.826	0.000000	0.000
Manes.01G026200.4.v8.1	4354	4141.826	0.000000	0.000
Manes.01G026200.7.v8.1	3733	3520.826	0.000000	0.000
Manes.01G026200.9.v8.1	3727	3514.826	0.177045	4.000
Manes.01G026300.1.v8.1	1396	1183.826	24.968482	190.000
Manes.01G026400.1.v8.1	1336	1123.826	0.000000	0.000
Manes.01G026500.2.v8.1	998	785.826	16.039795	81.021
Manes.01G026600.1.v8.1	1172	959.826	13.939024	86.000
Manes.01G026700.1.v8.1	2738	2525.826	6.493887	105.434
Manes.01G026800.2.v8.1	2697	2484.826	8.451082	134.984
Manes.01G026800.1.v8.1	2193	1980.826	30.231324	384.926
Manes.01G026850.1.v8.1	1337	1124.826	1.936284	14.000
Manes.01G026900.1.v8.1	1224	1011.826	52.175599	339.349
Manes.01G027000.1.v8.1	3206	2993.826	5.871894	113.000
Manes.01G027000.2.v8.1	3299	3086.826	0.000000	0.000
Manes.01G027100.1.v8.1	2064	1851.826	36.207911	431.000
Manes.01G027100.3.v8.1	2088	1875.826	0.000000	0.000
Manes.01G027200.1.v8.1	1852	1639.826	1.423049	15.000
Manes.01G027300.2.v8.1	2028	1815.826	0.000000	0.000
Manes.01G027350.1.v8.1	473	262.151	0.000000	0.000
Manes.01G027400.5.v8.1	2049	1836.826	3.243006	38.290
Manes.01G027400.11.v8.1	2162	1949.826	9.326117	116.888
Manes.01G027400.12.v8.1	2020	1807.826	11.086963	128.838
Manes.01G027400.8.v8.1	2080	1867.826	5.705572	68.503
Manes.01G027400.7.v8.1	2178	1965.826	0.000000	0.000
Manes.01G027400.14.v8.1	1904	1691.826	0.000000	0.000
Manes.01G027400.13.v8.1	2132	1919.826	1.046532	12.915
Manes.01G027400.15.v8.1	1825	1612.826	6.131468	63.566
Manes.01G027400.6.v8.1	1966	1753.826	0.000000	0.000
Manes.01G027500.1.v8.1	2010	1797.826	2.249842	26.000
Manes.01G027600.1.v8.1	2880	2667.826	4.956645	85.000
Manes.01G027700.2.v8.1	3193	2980.826	7.150070	137.000
Manes.01G027700.3.v8.1	2045	1832.826	0.000000	0.000
Manes.01G027700.6.v8.1	2071	1858.826	0.000000	0.000
Manes.01G027800.1.v8.1	1979	1766.826	10.369410	117.766
Manes.01G027800.2.v8.1	1948	1735.826	8.804003	98.234
Manes.01G027900.2.v8.1	1823	1610.826	6.663875	69.000
Manes.01G028000.1.v8.1	2069	1856.826	42.337456	505.324
Manes.01G028100.1.v8.1	1742	1529.826	10.339618	101.676
Manes.01G028200.1.v8.1	2029	1816.826	2.891939	33.773
Manes.01G028200.18.v8.1	2980	2767.826	0.943478	16.786
Manes.01G028200.19.v8.1	2155	1942.826	0.000000	0.000
Manes.01G028200.2.v8.1	2008	1795.826	3.958661	45.697
Manes.01G028200.20.v8.1	1997	1784.826	8.672144	99.494
Manes.01G028200.3.v8.1	2018	1805.826	0.000000	0.000
Manes.01G028200.9.v8.1	2166	1953.826	1.744012	21.903
Manes.01G028200.17.v8.1	2802	2589.826	11.367809	189.244
Manes.01G028300.1.v8.1	2619	2406.826	39.823106	616.103
Manes.01G028400.4.v8.1	2126	1913.826	13.003593	159.970
Manes.01G028400.3.v8.1	3061	2848.826	14.855138	272.030
Manes.01G028500.1.v8.1	1125	912.826	8.350924	49.000
Manes.01G028600.1.v8.1	1462	1249.826	0.000000	0.000
Manes.01G028600.3.v8.1	1365	1152.826	0.809681	6.000
Manes.01G028700.4.v8.1	3217	3004.826	11.131290	215.000
Manes.01G028800.1.v8.1	1895	1682.826	0.000000	0.000
Manes.01G028800.6.v8.1	1452	1239.826	23.646057	188.449
Manes.01G028800.10.v8.1	1629	1416.826	0.000000	0.000
Manes.01G028800.2.v8.1	1416	1203.826	17.077971	132.152
Manes.01G028800.3.v8.1	1545	1332.826	0.000000	0.000
Manes.01G028800.4.v8.1	1518	1305.826	9.571742	80.343
Manes.01G028800.5.v8.1	1515	1302.826	0.000000	0.000
Manes.01G028800.8.v8.1	1299	1086.826	0.000000	0.000
Manes.01G028800.9.v8.1	1632	1419.826	2.854958	26.056
Manes.01G028900.1.v8.1	3021	2808.826	20.383609	368.027
Manes.01G029001.1.v8.1	717	504.899	1.848727	6.000
Manes.01G029100.1.v8.1	2835	2622.826	30.843256	520.000
Manes.01G029200.1.v8.1	2843	2630.826	0.059134	1.000
Manes.01G029300.4.v8.1	3567	3354.826	2.023192	43.630
Manes.01G029300.3.v8.1	1742	1529.826	11.567427	113.750
Manes.01G029400.2.v8.1	2902	2689.826	35.244706	609.385
Manes.01G029500.1.v8.1	1167	954.826	9.287035	57.000
Manes.01G029600.1.v8.1	1578	1365.826	0.000000	0.000
Manes.01G029700.1.v8.1	1608	1395.826	2.229077	20.000
Manes.01G029800.1.v8.1	1761	1548.826	9.943950	99.000
Manes.01G029900.1.v8.1	2131	1918.826	0.657539	8.110
Manes.01G029900.2.v8.1	2137	1924.826	0.000000	0.000
Manes.01G029900.3.v8.1	2123	1910.826	0.000000	0.000
Manes.01G029900.4.v8.1	2117	1904.826	0.502641	6.154
Manes.01G029900.5.v8.1	2131	1918.826	0.000000	0.000
Manes.01G029900.6.v8.1	2125	1912.826	0.000000	0.000
Manes.01G029900.7.v8.1	1674	1461.826	0.000000	0.000
Manes.01G029900.8.v8.1	1668	1455.826	1.467771	13.735
Manes.01G029950.1.v8.1	759	546.875	0.000000	0.000
Manes.12G086500.1.v8.1	1055	842.826	0.000000	0.000
Manes.01G030000.1.v8.1	418	208.652	0.000000	0.000
Manes.01G030100.1.v8.1	953	740.832	584.243017	2782.190
Manes.01G030200.10.v8.1	3447	3234.826	0.946371	19.678
Manes.01G030200.11.v8.1	2761	2548.826	0.428212	7.016
Manes.01G030200.12.v8.1	3347	3134.826	8.899991	179.340
Manes.01G030200.13.v8.1	3233	3020.826	0.000000	0.000
Manes.01G030200.14.v8.1	3249	3036.826	0.000000	0.000
Manes.01G030200.15.v8.1	2936	2723.826	0.000000	0.000
Manes.01G030200.16.v8.1	2683	2470.826	0.000000	0.000
Manes.01G030200.17.v8.1	3269	3056.826	0.000000	0.000
Manes.01G030200.18.v8.1	2810	2597.826	0.000000	0.000
Manes.01G030200.19.v8.1	3282	3069.826	0.000000	0.000
Manes.01G030200.20.v8.1	2985	2772.826	0.000000	0.000
Manes.01G030200.21.v8.1	3298	3085.826	0.000000	0.000
Manes.01G030200.22.v8.1	3396	3183.826	8.989078	183.966
Manes.01G030200.23.v8.1	3496	3283.826	0.000000	0.000
Manes.01G030200.24.v8.1	3318	3105.826	0.000000	0.000
Manes.01G030200.25.v8.1	2732	2519.826	0.000000	0.000
Manes.01G030400.10.v8.1	2136	1923.826	21.228830	262.522
Manes.01G030400.11.v8.1	2128	1915.826	7.428353	91.479
Manes.01G030400.12.v8.1	2066	1853.826	0.000000	0.000
Manes.01G030400.5.v8.1	2074	1861.826	8.844779	105.852
Manes.01G030400.7.v8.1	2028	1815.826	0.000000	0.000
Manes.01G030400.8.v8.1	2090	1877.826	1.254646	15.144
Manes.01G030500.1.v8.1	2907	2694.826	2.366898	41.000
Manes.01G030600.1.v8.1	2133	1920.826	3.158661	39.000
Manes.01G030700.1.v8.1	4144	3931.826	7.873814	199.000
Manes.01G030800.1.v8.1	1244	1031.826	0.000000	0.000
Manes.01G030900.3.v8.1	2160	1947.826	3.274614	41.000
Manes.01G031200.4.v8.1	1451	1238.826	0.000000	0.000
Manes.01G031200.1.v8.1	1492	1279.826	12.148051	99.938
Manes.01G031200.3.v8.1	1509	1296.826	2.406670	20.062
Manes.01G031300.1.v8.1	1769	1556.826	0.000000	0.000
Manes.01G031300.3.v8.1	1679	1466.826	0.229955	2.168
Manes.01G031400.1.v8.1	1628	1415.826	19.320306	175.832
Manes.01G031600.1.v8.1	3306	3093.826	7.995168	159.000
Manes.01G031700.6.v8.1	2629	2416.826	0.000000	0.000
Manes.01G031700.7.v8.1	2620	2407.826	0.129220	2.000
Manes.01G031700.5.v8.1	2682	2469.826	0.000000	0.000
Manes.01G031700.9.v8.1	2673	2460.826	0.000000	0.000
Manes.01G031800.5.v8.1	3067	2854.826	4.192846	76.942
Manes.01G031800.3.v8.1	3149	2936.826	13.216327	249.495
Manes.01G031800.6.v8.1	2971	2758.826	0.000000	0.000
Manes.01G031800.9.v8.1	3067	2854.826	0.548439	10.064
Manes.01G031800.8.v8.1	2791	2578.826	6.137980	101.747
Manes.01G031900.2.v8.1	1994	1781.826	13.754301	157.535
Manes.01G032000.2.v8.1	2984	2771.826	0.140638	2.506
Manes.01G032000.3.v8.1	2244	2031.826	4.172441	54.494
Manes.01G032100.1.v8.1	1122	909.826	8.016778	46.885
Manes.01G032100.6.v8.1	456	245.515	15.280565	24.115
Manes.01G032300.1.v8.1	3712	3499.826	3.061894	68.883
Manes.01G032300.2.v8.1	3706	3493.826	0.673130	15.117
Manes.01G032400.18.v8.1	4796	4583.826	0.163682	4.823
Manes.01G032400.25.v8.1	2986	2773.826	0.000000	0.000
Manes.01G032400.28.v8.1	2716	2503.826	0.000000	0.000
Manes.01G032400.31.v8.1	2933	2720.826	0.000000	0.000
Manes.01G032400.33.v8.1	2922	2709.826	0.000000	0.000
Manes.01G032400.36.v8.1	2663	2450.826	0.000000	0.000
Manes.01G032400.10.v8.1	5255	5042.826	0.000000	0.000
Manes.01G032400.13.v8.1	5097	4884.826	0.000000	0.000
Manes.01G032400.15.v8.1	5896	5683.826	0.722600	26.401
Manes.01G032400.26.v8.1	4556	4343.826	0.118367	3.305
Manes.01G032400.29.v8.1	4286	4073.826	0.000000	0.000
Manes.01G032400.34.v8.1	4492	4279.826	0.000000	0.000
Manes.01G032400.16.v8.1	4502	4289.826	0.000000	0.000
Manes.01G032400.27.v8.1	3285	3072.826	0.000000	0.000
Manes.01G032400.30.v8.1	3015	2802.826	0.000000	0.000
Manes.01G032400.32.v8.1	3232	3019.826	0.000000	0.000
Manes.01G032400.35.v8.1	3221	3008.826	0.000000	0.000
Manes.01G032400.37.v8.1	2962	2749.826	0.000000	0.000
Manes.01G032400.2.v8.1	2785	2572.826	3.045317	50.364
Manes.01G032400.4.v8.1	2991	2778.826	1.909769	34.113
Manes.01G032400.3.v8.1	2999	2786.826	2.735087	48.995
Manes.01G032500.1.v8.1	2020	1807.826	35.712302	415.000
Manes.01G032600.1.v8.1	5166	4953.826	4.930435	157.000
Manes.01G032701.1.v8.1	1161	948.826	0.163961	1.000
Manes.01G049585.1.v8.1	598	386.082	0.402946	1.000
Manes.01G032800.1.v8.1	5207	4994.826	11.960166	384.000
Manes.01G032800.2.v8.1	5041	4828.826	0.000000	0.000
Manes.01G032900.1.v8.1	1647	1434.826	0.000000	0.000
Manes.01G032900.2.v8.1	1641	1428.826	0.000000	0.000
Manes.01G032900.4.v8.1	1560	1347.826	9.347158	80.982
Manes.01G032900.5.v8.1	1554	1341.826	1.973085	17.018
Manes.01G033000.1.v8.1	1988	1775.826	0.175209	2.000
Manes.01G033100.2.v8.1	1952	1739.826	0.697402	7.799
Manes.01G033100.1.v8.1	1874	1661.826	22.866438	244.263
Manes.01G033200.8.v8.1	2472	2259.826	2.843010	41.298
Manes.01G033200.9.v8.1	2434	2221.826	0.000000	0.000
Manes.01G033200.1.v8.1	2577	2364.826	4.130046	62.781
Manes.01G033200.10.v8.1	2472	2259.826	0.000000	0.000
Manes.01G033200.11.v8.1	2234	2021.826	0.000000	0.000
Manes.01G033200.12.v8.1	2272	2059.826	0.000000	0.000
Manes.01G033300.1.v8.1	3459	3246.826	13.781582	287.628
Manes.01G033300.2.v8.1	3527	3314.826	1.249726	26.629
Manes.01G033400.1.v8.1	1188	975.826	5.101572	32.000
Manes.01G033500.1.v8.1	2846	2633.826	0.000000	0.000
Manes.01G033500.12.v8.1	2728	2515.826	0.000000	0.000
Manes.01G033500.13.v8.1	3138	2925.826	0.000000	0.000
Manes.01G033500.14.v8.1	3356	3143.826	0.000000	0.000
Manes.01G033500.5.v8.1	3133	2920.826	0.266312	5.000
Manes.01G033500.8.v8.1	3390	3177.826	0.000000	0.000
Manes.01G033600.1.v8.1	1134	921.826	12.319706	73.000
Manes.01G033700.1.v8.1	2906	2693.826	2.772031	48.000
Manes.01G033700.2.v8.1	2768	2555.826	0.000000	0.000
Manes.01G033800.1.v8.1	570	358.195	45.603244	105.000
Manes.12G093950.1.v8.1	775	562.870	0.000000	0.000
Manes.10G106150.1.v8.1_14	1209	996.826	0.000000	0.000
Manes.01G033900.3.v8.1	1395	1182.826	0.000000	0.000
Manes.05G133326.1.v8.1	237	55.155	0.000000	0.000
Manes.01G034000.1.v8.1	3487	3274.826	5.225535	110.000
Manes.01G034100.1.v8.1	2137	1924.826	0.161646	2.000
Manes.01G034200.1.v8.1	4992	4779.826	16.501454	507.000
Manes.01G034200.2.v8.1	4899	4686.826	0.000000	0.000
Manes.01G034250.1.v8.1	1104	891.826	0.000000	0.000
Manes.01G034300.3.v8.1	3933	3720.826	3.564952	85.264
Manes.01G034300.2.v8.1	2314	2101.826	14.551001	196.591
Manes.01G034400.1.v8.1	2489	2276.826	5.702920	83.464
Manes.01G034400.2.v8.1	3964	3751.826	1.179391	28.443
Manes.01G034400.3.v8.1	2004	1791.826	0.615809	7.093
Manes.01G034400.4.v8.1	1917	1704.826	0.000000	0.000
Manes.01G034500.1.v8.1	1523	1310.826	3.882807	32.716
Manes.01G034500.2.v8.1	1233	1020.826	3.091160	20.284
Manes.01G034600.1.v8.1	2294	2081.826	5.676668	75.965
Manes.01G034600.2.v8.1	2462	2249.826	0.417330	6.035
Manes.01G034600.3.v8.1	2207	1994.826	0.000000	0.000
Manes.01G034600.4.v8.1	2375	2162.826	0.000000	0.000
Manes.01G034700.7.v8.1	1605	1392.826	7.909854	70.817
Manes.01G034700.8.v8.1	1695	1482.826	0.000000	0.000
Manes.01G034700.9.v8.1	1782	1569.826	1.306416	13.183
Manes.01G034800.1.v8.1	2246	2033.826	1.070880	14.000
Manes.01G034900.1.v8.1	872	659.845	0.000000	0.000
Manes.01G035000.1.v8.1	2390	2177.826	0.071434	1.000
Manes.01G035000.2.v8.1	2591	2378.826	0.000000	0.000
Manes.01G035100.4.v8.1	3920	3707.826	0.112660	2.685
Manes.01G035100.7.v8.1	5225	5012.826	0.000000	0.000
Manes.01G035100.9.v8.1	5210	4997.826	0.000000	0.000
Manes.01G035100.10.v8.1	2831	2618.826	16.180425	272.377
Manes.01G035100.2.v8.1	1065	852.826	0.000000	0.000
Manes.01G035100.8.v8.1	1080	867.826	17.641734	98.412
Manes.01G035100.5.v8.1	987	774.826	27.468731	136.810
Manes.01G035100.6.v8.1	972	759.828	55.446332	270.808
Manes.01G036200.10.v8.1	2166	1953.826	14.066848	176.667
Manes.01G036200.11.v8.1	2169	1956.826	0.000000	0.000
Manes.01G036200.9.v8.1	2529	2316.826	0.000000	0.000
Manes.01G036200.12.v8.1	1998	1785.826	7.901829	90.707
Manes.01G036200.13.v8.1	2222	2009.826	0.000000	0.000
Manes.01G036200.14.v8.1	1826	1613.826	11.257415	116.780
Manes.01G036200.15.v8.1	1896	1683.826	7.654179	82.846
Manes.01G036300.7.v8.1	3163	2950.826	2.849699	54.053
Manes.01G036300.8.v8.1	3083	2870.826	1.172044	21.628
Manes.01G036300.5.v8.1	3667	3454.826	0.773144	17.170
Manes.01G036300.4.v8.1	2742	2529.826	15.592148	253.554
Manes.01G037766.1.v8.1	867	654.846	0.000000	0.000
Manes.01G039232.1.v8.1	199	34.467	0.000000	0.000
Manes.01G040700.4.v8.1	2607	2394.826	3.702774	57.000
Manes.01G040712.1.v8.1	1921	1708.826	15.931864	175.000
Manes.01G040500.1.v8.1	1809	1596.826	94.307025	968.000
Manes.01G040400.1.v8.1	4022	3809.826	22.417953	549.003
Manes.01G040300.1.v8.1	642	429.980	2.532656	7.000
Manes.01G040200.1.v8.1	5418	5205.826	9.861674	330.000
Manes.01G040100.1.v8.1	1575	1362.826	30.591816	267.990
Manes.01G040000.5.v8.1	1872	1659.826	0.000000	0.000
Manes.01G040000.3.v8.1	2480	2267.826	0.000000	0.000
Manes.01G040000.6.v8.1	1658	1445.826	1.291194	12.000
Manes.01G039700.1.v8.1	1610	1397.826	4.912391	44.139
Manes.01G039700.2.v8.1	1169	956.826	19.488231	119.861
Manes.01G039600.1.v8.1	252	65.017	52.640808	22.000
Manes.01G039500.1.v8.1	3891	3678.826	9.430223	223.000
Manes.01G039400.3.v8.1	741	528.886	0.000000	0.000
Manes.01G039300.1.v8.1	1741	1528.826	0.305274	3.000
Manes.01G039200.1.v8.1	1894	1681.826	17.410906	188.224
Manes.01G039200.2.v8.1	1966	1753.826	0.292811	3.301
Manes.01G039212.1.v8.1	363	156.765	0.000000	0.000
Manes.01G036500.2.v8.1	1842	1629.826	6.395286	67.000
Manes.01G036500.9.v8.1	2322	2109.826	0.000000	0.000
Manes.01G036500.7.v8.1	1892	1679.826	0.000000	0.000
Manes.01G036600.1.v8.1	1225	1012.826	19.374986	126.139
Manes.01G036600.3.v8.1	1662	1449.826	15.758564	146.861
Manes.01G036600.2.v8.1	959	746.831	0.000000	0.000
Manes.01G036700.1.v8.1	2764	2551.826	4.450391	73.000
Manes.01G036800.1.v8.1	644	431.976	0.000000	0.000
Manes.01G036800.11.v8.1	777	564.870	0.000000	0.000
Manes.01G036800.10.v8.1	1098	885.826	2.809722	15.999
Manes.01G036800.8.v8.1	763	550.873	0.000000	0.000
Manes.01G036800.9.v8.1	899	686.839	0.351017	1.550
Manes.01G036800.7.v8.1	1180	967.826	4.075218	25.353
Manes.01G036900.3.v8.1	696	483.912	65.614871	204.100
Manes.01G037000.1.v8.1	4337	4124.826	2.262934	60.000
Manes.01G037100.3.v8.1	3632	3419.826	5.640843	124.000
Manes.01G037200.2.v8.1	7752	7539.826	12.310532	596.639
Manes.01G037200.1.v8.1	7888	7675.826	0.942314	46.494
Manes.01G037300.1.v8.1	1324	1111.826	11.333776	81.000
Manes.01G037400.3.v8.1	2244	2031.826	95.895025	1252.438
Manes.01G037500.1.v8.1	1438	1225.826	334.004337	2631.810
Manes.01G038033.3.v8.1	1075	862.826	0.000000	0.000
Manes.01G038033.1.v8.1	938	725.834	0.214333	1.000
Manes.01G038033.7.v8.1	818	605.858	0.000000	0.000
Manes.01G037600.5.v8.1	1708	1495.826	46.863701	450.600
Manes.01G037600.2.v8.1	1629	1416.826	14.647564	133.400
Manes.01G037700.1.v8.1	3411	3198.826	9.321688	191.672
Manes.01G037700.2.v8.1	3414	3201.826	1.366290	28.120
Manes.01G037700.3.v8.1	2446	2233.826	8.093066	116.208
Manes.01G037900.1.v8.1	1455	1242.826	3.004189	24.000
Manes.01G038000.1.v8.1	2452	2239.826	12.224321	176.000
Manes.01G038100.1.v8.1	3098	2885.826	12.668467	235.000
Manes.01G038200.1.v8.1	1318	1105.826	27.151694	193.000
Manes.01G038300.1.v8.1	2387	2174.826	16.881610	236.000
Manes.01G038400.1.v8.1	1957	1744.826	2.585665	29.000
Manes.01G038400.2.v8.1	1858	1645.826	0.000000	0.000
Manes.01G038700.4.v8.1	1758	1545.826	50.855236	505.324
Manes.01G038700.2.v8.1	1219	1006.826	19.114046	123.703
Manes.01G038900.1.v8.1	720	507.898	11.333178	37.000
Manes.01G039000.1.v8.1	990	777.826	0.000000	0.000
Manes.01G039036.1.v8.1	2746	2533.826	0.507486	8.266
Manes.01G039204.1.v8.1	763	550.873	0.847493	3.001
Manes.01G039120.1.v8.1	2370	2157.826	1.858295	25.775
Manes.01G039060.1.v8.1	3003	2790.826	0.428714	7.691
Manes.01G039252.1.v8.1	2007	1794.826	1.717197	19.811
Manes.01G039240.1.v8.1	2783	2570.826	0.372329	6.153
Manes.01G039048.1.v8.1	385	177.246	0.000000	0.000
Manes.01G039024.1.v8.1	1655	1442.826	0.000000	0.000
Manes.01G036422.1.v8.1	2760	2547.826	4.491750	73.563
Manes.01G039216.1.v8.1	2300	2087.826	0.581983	7.810
Manes.01G039132.1.v8.1	2665	2452.826	0.206808	3.261
Manes.01G039180.1.v8.1	2887	2674.826	2.457346	42.251
Manes.01G039156.1.v8.1	3328	3115.826	0.926078	18.548
Manes.01G039156.2.v8.1	3314	3101.826	0.585835	11.681
Manes.01G041100.1.v8.1	3067	2854.826	0.827734	15.190
Manes.01G041151.1.v8.1	99	14.568	0.000000	0.000
Manes.01G041200.1.v8.1	733	520.890	6.271901	21.000
Manes.01G041300.1.v8.1	4141	3928.826	0.488564	12.338
Manes.01G041300.2.v8.1	4135	3922.826	2.736925	69.014
Manes.01G041300.3.v8.1	2873	2660.826	18.137275	310.215
Manes.01G041300.4.v8.1	2867	2654.826	27.357678	466.862
Manes.01G041400.1.v8.1	1016	803.826	3.483669	18.000
Manes.01G041500.1.v8.1	219	44.479	87.439672	25.000
Manes.01G041700.1.v8.1	4216	4003.826	0.038855	1.000
Manes.01G041800.1.v8.1	2055	1842.826	0.675355	8.000
Manes.01G041900.7.v8.1	2459	2246.826	1.038600	15.000
Manes.01G041900.2.v8.1	1979	1766.826	0.000000	0.000
Manes.01G041900.6.v8.1	2288	2075.826	0.000000	0.000
Manes.01G041900.8.v8.1	1988	1775.826	0.000000	0.000
Manes.01G042100.3.v8.1	1257	1044.826	0.000000	0.000
Manes.01G042100.7.v8.1	1348	1135.826	0.000000	0.000
Manes.01G042100.8.v8.1	1345	1132.826	4.766197	34.706
Manes.01G042100.9.v8.1	1248	1035.826	0.000000	0.000
Manes.01G042100.2.v8.1	1241	1028.826	0.800462	5.294
Manes.01G042100.4.v8.1	1146	933.826	0.000000	0.000
Manes.01G042100.10.v8.1	318	116.649	0.000000	0.000
Manes.01G042200.1.v8.1	1088	875.826	1.421015	8.000
Manes.01G042300.1.v8.1	459	248.449	1.252329	2.000
Manes.01G042400.3.v8.1	2975	2762.826	20.364491	361.660
Manes.01G042400.4.v8.1	2967	2754.826	5.309311	94.017
Manes.01G042600.3.v8.1	2524	2311.826	34.020616	505.558
Manes.01G042600.4.v8.1	2515	2302.826	9.068232	134.232
Manes.01G042700.10.v8.1	6230	6017.826	1.963829	75.966
Manes.01G042700.12.v8.1	6396	6183.826	0.000000	0.000
Manes.01G042700.9.v8.1	6290	6077.826	1.154410	45.101
Manes.01G042700.11.v8.1	6132	5919.826	0.000000	0.000
Manes.01G042700.7.v8.1	6146	5933.826	1.492664	56.934
Manes.01G042800.1.v8.1	1912	1699.826	28.602234	312.520
Manes.01G042900.1.v8.1	228	49.637	38.041593	12.138
Manes.01G043000.1.v8.1	2551	2338.826	12.921318	194.258
Manes.01G043000.2.v8.1	1409	1196.826	39.612118	304.742
Manes.01G043100.1.v8.1	1663	1450.826	30.345724	283.000
Manes.01G043200.4.v8.1	3701	3488.826	147.534776	3308.624
Manes.01G043200.6.v8.1	3909	3696.826	0.000000	0.000
Manes.01G043200.7.v8.1	3906	3693.826	3.839293	91.159
Manes.01G043200.8.v8.1	3704	3491.826	19.675186	441.616
Manes.01G043300.4.v8.1	1497	1284.826	19.620169	162.039
Manes.01G043300.2.v8.1	1962	1749.826	0.000000	0.000
Manes.01G043300.5.v8.1	1143	930.826	0.997564	5.969
Manes.01G043300.6.v8.1	1057	844.826	0.000000	0.000
Manes.01G043400.4.v8.1	882	669.843	48.698030	209.681
Manes.01G043450.1.v8.1	776	563.870	0.000000	0.000
Manes.01G043500.1.v8.1	2364	2151.826	9.346389	129.278
Manes.01G043600.1.v8.1	1871	1658.826	24.226978	258.329
Manes.01G043650.1.v8.1	795	582.867	5.071200	19.000
Manes.01G043700.1.v8.1	1428	1215.826	21.547191	168.398
Manes.01G043800.1.v8.1	1408	1195.826	0.390283	3.000
Manes.01G043900.1.v8.1	1084	871.826	139.363059	781.000
Manes.01G043951.1.v8.1	345	140.397	0.000000	0.000
Manes.01G044000.1.v8.1	1303	1090.826	0.000000	0.000
Manes.01G044100.5.v8.1	3794	3581.826	18.890564	434.934
Manes.01G044100.7.v8.1	3770	3557.826	8.775826	200.700
Manes.01G044100.10.v8.1	3749	3536.826	0.000000	0.000
Manes.01G044100.6.v8.1	3759	3546.826	2.340762	53.367
Manes.01G044100.8.v8.1	3735	3522.826	0.000000	0.000
Manes.01G044100.9.v8.1	3773	3560.826	0.000000	0.000
Manes.01G044200.1.v8.1	923	710.836	0.000000	0.000
Manes.01G044300.1.v8.1	384	176.308	0.882375	1.000
Manes.01G044400.1.v8.1	1846	1633.826	0.856965	9.000
Manes.01G044600.3.v8.1	1979	1766.826	15.578141	176.922
Manes.01G044600.4.v8.1	2158	1945.826	29.188209	365.078
Manes.01G044700.1.v8.1	2791	2578.826	8.403884	139.308
Manes.01G044700.2.v8.1	2133	1920.826	13.257636	163.692
Manes.01G044850.1.v8.1	915	702.836	0.000000	0.000
Manes.01G044900.1.v8.1	1038	825.826	0.000000	0.000
Manes.01G045000.1.v8.1	2088	1875.826	32.676087	394.000
Manes.01G050300.3.v8.1	1492	1279.826	261.866554	2154.292
Manes.01G050400.1.v8.1	2084	1871.826	9.059149	109.000
Manes.01G050450.1.v8.1	1085	872.826	0.000000	0.000
Manes.01G050500.6.v8.1	3483	3270.826	0.000000	0.000
Manes.01G050500.7.v8.1	3463	3250.826	0.000000	0.000
Manes.01G050500.8.v8.1	3320	3107.826	0.000000	0.000
Manes.01G050500.3.v8.1	3275	3062.826	5.495256	108.189
Manes.01G050500.2.v8.1	3466	3253.826	2.285904	47.811
Manes.01G050600.10.v8.1	3009	2796.826	5.117258	91.998
Manes.01G050600.6.v8.1	3017	2804.826	0.000000	0.000
Manes.01G050600.18.v8.1	3120	2907.826	0.535134	10.002
Manes.01G050700.1.v8.1	681	468.924	8.625760	26.000
Manes.01G050800.1.v8.1	2470	2257.826	5.374406	78.000
Manes.01G050900.2.v8.1	1396	1183.826	0.000000	0.000
Manes.01G050900.3.v8.1	1381	1168.826	13.443053	101.000
Manes.01G051000.1.v8.1	3030	2817.826	37.928784	687.000
Manes.01G051301.1.v8.1	360	154.016	0.000000	0.000
Manes.01G051334.1.v8.1	168	22.360	0.000000	0.000
Manes.01G051367.1.v8.1	370	163.233	0.000000	0.000
Manes.01G051400.7.v8.1	3726	3513.826	10.492873	237.000
Manes.01G051500.1.v8.1	1507	1294.826	9.268422	77.142
Manes.01G051515.1.v8.1	1779	1566.826	0.000000	0.000
Manes.01G051530.1.v8.1	1204	991.826	2.039080	13.000
Manes.01G051545.2.v8.1	4015	3802.826	6.140843	150.109
Manes.01G051545.3.v8.1	4247	4034.826	0.000000	0.000
Manes.01G051545.1.v8.1	4827	4614.826	2.174355	64.500
Manes.01G051545.4.v8.1	3478	3265.826	5.834368	122.479
Manes.10G106150.1.v8.1_24	1230	1017.826	0.000000	0.000
Manes.01G051560.1.v8.1	540	328.363	0.473775	1.000
Manes.01G051575.1.v8.1	180	26.620	0.000000	0.000
Manes.10G049950.1.v8.1	1167	954.826	0.000000	0.000
Manes.01G048100.5.v8.1	3051	2838.826	9.517034	173.666
Manes.01G048100.6.v8.1	3038	2825.826	11.681271	212.182
Manes.01G048100.7.v8.1	3143	2930.826	3.086746	58.152
Manes.01G048300.1.v8.1	408	199.054	5.470826	7.000
Manes.01G048400.1.v8.1	1077	864.826	120.575676	670.289
Manes.01G048766.1.v8.1	2517	2304.826	0.337488	5.000
Manes.01G048766.4.v8.1	2586	2373.826	0.000000	0.000
Manes.17G035396.1.v8.1_24	409	200.013	0.000000	0.000
Manes.17G035396.1.v8.1_33	409	200.013	0.000000	0.000
Manes.01G048600.1.v8.1	2227	2014.826	20.306944	263.000
Manes.01G046700.5.v8.1	3020	2807.826	0.968673	17.483
Manes.01G046700.9.v8.1	2910	2697.826	0.599929	10.404
Manes.01G046700.8.v8.1	2766	2553.826	0.000000	0.000
Manes.01G046700.10.v8.1	2743	2530.826	2.834578	46.113
Manes.16G047151.1.v8.1	553	341.282	2.756430	6.047
Manes.01G046200.1.v8.1	3121	2908.826	0.374375	7.000
Manes.01G046100.1.v8.1	860	647.849	3.842135	16.000
Manes.01G046000.1.v8.1	2295	2082.826	0.000000	0.000
Manes.01G045900.1.v8.1	3518	3305.826	1.222602	25.980
Manes.01G045900.2.v8.1	3182	2969.826	7.439520	142.020
Manes.01G045700.2.v8.1	632	419.997	10.531178	28.431
Manes.01G045700.3.v8.1	1144	931.826	5.218501	31.257
Manes.10G036329.1.v8.1_6	511	299.615	0.000000	0.000
Manes.01G045650.9.v8.1	2384	2171.826	0.000000	0.000
Manes.01G045650.1.v8.1	2526	2313.826	0.000000	0.000
Manes.01G045650.2.v8.1	2551	2338.826	0.000000	0.000
Manes.01G045650.7.v8.1	2464	2251.826	0.000000	0.000
Manes.01G045650.11.v8.1	2685	2472.826	0.000000	0.000
Manes.01G045650.13.v8.1	2682	2469.826	0.000000	0.000
Manes.01G045650.8.v8.1	2664	2451.826	0.000000	0.000
Manes.01G045650.10.v8.1	2715	2502.826	0.000000	0.000
Manes.01G045650.12.v8.1	2712	2499.826	0.435627	7.000
Manes.01G045650.14.v8.1	2694	2481.826	0.000000	0.000
Manes.01G045650.6.v8.1	2697	2484.826	0.000000	0.000
Manes.01G045600.1.v8.1	2726	2513.826	10.025503	162.000
Manes.01G045600.2.v8.1	2597	2384.826	0.000000	0.000
Manes.01G045560.1.v8.1	562	350.239	161.682469	364.000
Manes.01G048000.1.v8.1	3695	3482.826	0.465883	10.430
Manes.01G048000.2.v8.1	3718	3505.826	0.000000	0.000
Manes.01G047900.1.v8.1	4394	4181.826	0.901034	24.220
Manes.01G047900.3.v8.1	4123	3910.826	16.539188	415.773
Manes.01G047800.1.v8.1	1044	831.826	7.492193	40.060
Manes.01G047820.1.v8.1	3275	3062.826	42.256725	831.940
Manes.01G042501.1.v8.1	629	417.007	0.000000	0.000
Manes.01G048900.3.v8.1	2252	2039.826	1.119299	14.676
Manes.01G048900.2.v8.1	2235	2022.826	9.188666	119.477
Manes.01G048900.1.v8.1	1636	1423.826	64.557145	590.847
Manes.05G086326.1.v8.1	1137	924.826	0.672808	4.000
Manes.13G093532.1.v8.1	784	571.868	0.272038	1.000
Manes.01G049100.1.v8.1	2464	2251.826	17.689045	256.043
Manes.01G049200.1.v8.1	727	514.893	1.510705	5.000
Manes.16G048915.2.v8.1	1295	1082.826	31.233723	217.398
Manes.16G048915.3.v8.1	1315	1102.826	0.000000	0.000
Manes.01G049300.12.v8.1	1649	1436.826	1.007822	9.308
Manes.01G049300.5.v8.1	1630	1417.826	0.000000	0.000
Manes.01G049300.10.v8.1	1197	984.826	9.728686	61.587
Manes.01G049300.11.v8.1	2002	1789.826	2.023250	23.277
Manes.01G049300.4.v8.1	1358	1145.826	0.000000	0.000
Manes.01G049300.7.v8.1	1377	1164.826	0.863227	6.463
Manes.01G049300.8.v8.1	1205	992.826	0.000000	0.000
Manes.01G049300.9.v8.1	1219	1006.826	4.073706	26.364
Manes.01G049315.1.v8.1	1365	1152.826	1.619362	12.000
Manes.01G049330.2.v8.1	2450	2237.826	0.000000	0.000
Manes.01G049330.1.v8.1	2617	2404.826	0.000000	0.000
Manes.01G049330.3.v8.1	2197	1984.826	0.705418	9.000
Manes.01G049345.1.v8.1	201	35.388	8.792337	2.000
Manes.01G049360.1.v8.1	3263	3050.826	21.569957	423.000
Manes.01G049375.1.v8.1	1923	1710.826	10.883561	119.688
Manes.01G049375.2.v8.1	2014	1801.826	4.958279	57.427
Manes.01G049375.3.v8.1	1902	1689.826	9.471873	102.885
Manes.S095224.1.v8.1	1468	1255.826	0.371636	3.000
Manes.S095224.3.v8.1	894	681.840	0.000000	0.000
Manes.S095224.2.v8.1	753	540.878	0.000000	0.000
Manes.01G049390.1.v8.1_6	1447	1234.826	0.000000	0.000
Manes.01G049405.1.v8.1	510	298.629	0.000000	0.000
Manes.01G049420.1.v8.1	1431	1218.826	0.000000	0.000
Manes.01G049390.1.v8.1	1363	1150.826	0.000000	0.000
Manes.01G049390.1.v8.1_5	1435	1222.826	0.000000	0.000
Manes.01G049495.1.v8.1	267	75.762	0.000000	0.000
Manes.01G049510.1.v8.1	207	38.281	0.000000	0.000
Manes.01G049450.1.v8.1	391	182.878	0.000000	0.000
Manes.01G049525.1.v8.1	1143	930.826	0.376862	2.255
Manes.01G049435.1.v8.1	1236	1023.826	0.000000	0.000
Manes.S095215.1.v8.1	2608	2395.826	0.000000	0.000
Manes.04G060202.1.v8.1	1834	1621.826	0.000000	0.000
Manes.01G049601.1.v8.1	1352	1139.826	43.266037	317.000
Manes.01G049616.1.v8.1	2450	2237.826	18.213833	262.000
Manes.01G049631.1.v8.1	1736	1523.826	62.888570	616.000
Manes.01G048966.2.v8.1	1145	932.826	0.000000	0.000
Manes.01G048981.1.v8.1	879	666.843	0.000000	0.000
Manes.01G046800.2.v8.1	1352	1139.826	0.000000	0.000
Manes.01G047000.1.v8.1	1206	993.826	1.721903	11.000
Manes.01G047100.1.v8.1	730	517.891	1579.495847	5258.119
Manes.01G047200.1.v8.1	1835	1622.826	11.982969	125.000
Manes.01G047400.1.v8.1	1736	1523.826	12.046837	118.000
Manes.01G045500.8.v8.1	2123	1910.826	3.446342	42.330
Manes.01G045500.6.v8.1	2469	2256.826	0.465249	6.749
Manes.01G045500.10.v8.1	2378	2165.826	0.000000	0.000
Manes.01G045500.11.v8.1	2481	2268.826	0.000000	0.000
Manes.01G045500.9.v8.1	2508	2295.826	2.445621	36.091
Manes.01G045500.12.v8.1	1722	1509.826	0.000000	0.000
Manes.01G045515.1.v8.1	1486	1273.826	10.991547	90.000
Manes.01G045300.1.v8.1	928	715.836	12.822274	59.000
Manes.01G045150.1.v8.1	384	176.308	0.000000	0.000
Manes.09G076819.1.v8.1	384	176.308	0.000000	0.000
Manes.01G045165.1.v8.1	2213	2000.826	22.004094	283.000
Manes.01G045180.1.v8.1	347	142.196	0.000000	0.000
Manes.01G045195.1.v8.1	2475	2262.826	18.490400	268.950
Manes.01G045195.2.v8.1	2472	2259.826	4.231608	61.469
Manes.01G045195.3.v8.1	597	385.084	26.494308	65.582
Manes.01G045210.1.v8.1	1362	1149.826	76.579182	566.000
Manes.17G018312.1.v8.1	509	297.640	0.000000	0.000
Manes.01G049700.1.v8.1	2824	2611.826	35.440438	595.000
Manes.01G049800.8.v8.1	1038	825.826	19.403279	103.000
Manes.01G049815.1.v8.1	564	352.231	0.000000	0.000
Manes.01G049900.2.v8.1	920	707.836	1.193064	5.428
Manes.01G049900.3.v8.1	939	726.834	5.259265	24.572
Manes.01G049915.1.v8.1	390	181.933	0.000000	0.000
Manes.01G050200.18.v8.1	7236	7023.826	1.995909	90.113
Manes.01G050200.5.v8.1	4770	4557.826	6.809467	199.501
Manes.01G050200.7.v8.1	4765	4552.826	0.000000	0.000
Manes.01G050200.16.v8.1	4689	4476.826	0.000000	0.000
Manes.01G050200.17.v8.1	4684	4471.826	0.000000	0.000
Manes.01G050200.12.v8.1	5163	4950.826	0.000000	0.000
Manes.01G050200.13.v8.1	5158	4945.826	0.000000	0.000
Manes.01G050200.14.v8.1	5083	4870.826	0.000000	0.000
Manes.01G050200.15.v8.1	5088	4875.826	0.000000	0.000
Manes.01G050200.10.v8.1	4385	4172.826	7.099497	190.428
Manes.01G050200.11.v8.1	4390	4177.826	0.000000	0.000
Manes.01G052200.1.v8.1	555	343.270	11.843937	26.134
Manes.01G052200.3.v8.1	534	322.404	154.771225	320.748
Manes.01G052400.1.v8.1	2897	2684.826	9.966408	172.000
Manes.01G052500.1.v8.1	2591	2378.826	26.737361	408.841
Manes.01G052500.2.v8.1	2536	2323.826	24.478239	365.643
Manes.01G052600.2.v8.1	1576	1363.826	0.000000	0.000
Manes.01G052600.3.v8.1	1711	1498.826	0.000000	0.000
Manes.01G052600.4.v8.1	1585	1372.826	0.906569	8.000
Manes.01G052600.5.v8.1	1624	1411.826	0.000000	0.000
Manes.13G088960.1.v8.1	847	634.851	0.000000	0.000
Manes.01G056200.1.v8.1	1954	1741.826	3.126005	35.000
Manes.01G056204.1.v8.1	1650	1437.826	147.883494	1366.783
Manes.01G051600.1.v8.1	3016	2803.826	13.082766	235.789
Manes.01G051600.2.v8.1	2464	2251.826	7.614035	110.211
Manes.01G051700.1.v8.1	2352	2139.826	16.319518	224.471
Manes.01G051700.2.v8.1	2232	2019.826	2.428446	31.529
Manes.01G051800.1.v8.1	3042	2829.826	24.665801	448.672
Manes.01G051800.2.v8.1	3115	2902.826	0.979420	18.275
Manes.01G051800.4.v8.1	2948	2735.826	3.132408	55.086
Manes.01G051800.7.v8.1	3039	2826.826	0.000000	0.000
Manes.01G051900.1.v8.1	1853	1640.826	4.266545	45.000
Manes.01G052100.1.v8.1	2395	2182.826	18.404311	258.233
Manes.01G052104.1.v8.1	2760	2547.826	17.883465	292.884
Manes.01G052104.3.v8.1	3084	2871.826	4.935882	91.116
Manes.01G052104.2.v8.1	2726	2513.826	0.000000	0.000
Manes.01G052108.2.v8.1	2261	2048.826	25.835356	340.246
Manes.01G052108.1.v8.1	2759	2546.826	0.194564	3.185
Manes.01G052112.1.v8.1	1090	877.826	57.884487	326.621
Manes.01G052112.2.v8.1	330	127.054	24.952868	20.379
Manes.01G049500.10.v8.1	2932	2719.826	0.000000	0.000
Manes.01G049500.14.v8.1	2929	2716.826	0.000000	0.000
Manes.01G049500.21.v8.1	2812	2599.826	0.000000	0.000
Manes.01G049500.22.v8.1	3199	2986.826	0.000000	0.000
Manes.01G049500.24.v8.1	3319	3106.826	0.000000	0.000
Manes.01G049500.25.v8.1	3264	3051.826	0.000000	0.000
Manes.01G049500.26.v8.1	3316	3103.826	0.000000	0.000
Manes.01G049500.27.v8.1	3261	3048.826	0.000000	0.000
Manes.01G049500.31.v8.1	2911	2698.826	1.021716	17.725
Manes.01G049500.32.v8.1	3024	2811.826	0.000000	0.000
Manes.01G049500.35.v8.1	3196	2983.826	0.000000	0.000
Manes.01G049500.36.v8.1	2809	2596.826	0.000000	0.000
Manes.01G049500.6.v8.1	3134	2921.826	0.000000	0.000
Manes.01G049500.16.v8.1	2995	2782.826	4.217799	75.448
Manes.01G049500.23.v8.1	3115	2902.826	1.424815	26.586
Manes.01G049500.28.v8.1	2913	2700.826	0.000000	0.000
Manes.01G049500.29.v8.1	3245	3032.826	0.000000	0.000
Manes.01G049500.30.v8.1	3300	3087.826	0.000000	0.000
Manes.01G049500.33.v8.1	3242	3029.826	0.000000	0.000
Manes.01G049500.34.v8.1	3297	3084.826	1.549983	30.735
Manes.01G049500.7.v8.1	3130	2917.826	0.000000	0.000
Manes.11G091690.2.v8.1	1407	1194.826	0.000000	0.000
Manes.01G053000.1.v8.1	4412	4199.826	7.075032	191.000
Manes.01G053000.2.v8.1	4325	4112.826	0.000000	0.000
Manes.11G088378.1.v8.1	194	32.287	0.000000	0.000
Manes.11G165033.2.v8.1	513	301.589	0.000000	0.000
Manes.11G165033.1.v8.1	540	328.363	0.947550	2.000
Manes.01G053100.3.v8.1	1539	1326.826	0.000000	0.000
Manes.01G053100.1.v8.1	1781	1568.826	0.000000	0.000
Manes.01G053100.4.v8.1	1271	1058.826	0.000000	0.000
Manes.01G053100.5.v8.1	1151	938.826	0.000000	0.000
Manes.01G053150.1.v8.1	210	39.747	0.000000	0.000
Manes.01G053200.4.v8.1	6068	5855.826	11.928463	449.000
Manes.01G053300.1.v8.1	2599	2386.826	24.833079	381.000
Manes.01G053400.1.v8.1	264	73.539	110.004766	52.000
Manes.01G053600.3.v8.1	3287	3074.826	4.408331	87.130
Manes.01G053700.1.v8.1	2412	2199.826	2.263018	32.000
Manes.11G068178.1.v8.1	426	216.369	0.000000	0.000
Manes.01G053800.1.v8.1	2084	1871.826	17.785852	214.000
Manes.01G053875.1.v8.1	662	449.948	2.074509	6.000
Manes.01G053950.1.v8.1	2006	1793.826	0.520352	6.000
Manes.02G203753.1.v8.1	1014	801.826	26.968769	139.000
Manes.01G054100.1.v8.1	2170	1957.826	0.000000	0.000
Manes.01G054300.1.v8.1	2083	1870.826	0.166312	2.000
Manes.01G054400.1.v8.1	3373	3160.826	0.590618	12.000
Manes.01G054600.2.v8.1	6103	5890.826	27.940605	1058.000
Manes.01G054800.1.v8.1	1910	1697.826	6.414034	70.000
Manes.01G054900.1.v8.1	2286	2073.826	137.804439	1837.000
Manes.01G055000.1.v8.1	240	57.025	38.193698	14.000
Manes.01G055100.1.v8.1	240	57.025	40.921820	15.000
Manes.01G055200.1.v8.1	237	55.155	107.182254	38.000
Manes.01G055300.1.v8.1	1711	1498.826	0.103795	1.000
Manes.01G055400.4.v8.1	1930	1717.826	0.000000	0.000
Manes.01G055400.5.v8.1	1912	1699.826	0.000000	0.000
Manes.01G055500.6.v8.1	2884	2671.826	1.904159	32.703
Manes.01G055500.3.v8.1	1910	1697.826	15.057145	164.327
Manes.01G055512.1.v8.1	5335	5122.826	0.031882	1.050
Manes.16G044501.1.v8.1	955	742.831	0.000000	0.000
Manes.16G044551.1.v8.1	455	244.539	0.636177	1.000
Manes.07G083301.4.v8.1	1312	1099.826	0.000000	0.000
Manes.07G083301.5.v8.1	1196	983.826	1.015134	6.420
Manes.07G083301.10.v8.1	1117	904.826	0.000000	0.000
Manes.07G083301.3.v8.1	1792	1579.826	0.379904	3.858
Manes.07G083301.1.v8.1	1063	850.826	0.000000	0.000
Manes.07G083301.2.v8.1	1398	1185.826	0.000000	0.000
Manes.18G122902.1.v8.1_4	687	474.920	0.000000	0.000
Manes.14G157966.1.v8.1_44	431	221.206	0.000000	0.000
Manes.01G055600.2.v8.1	4734	4521.826	10.672810	310.218
Manes.01G055600.1.v8.1	4280	4067.826	1.601837	41.885
Manes.01G055600.5.v8.1	4357	4144.826	12.640568	336.780
Manes.01G055600.6.v8.1	3714	3501.826	0.227356	5.118
Manes.01G055700.1.v8.1	2448	2235.826	0.487064	7.000
Manes.01G055700.2.v8.1	2555	2342.826	0.000000	0.000
Manes.01G055704.1.v8.1	546	334.325	0.000000	0.000
Manes.01G055708.1.v8.1	1792	1579.826	24.969901	253.571
Manes.01G056000.5.v8.1	2103	1890.826	8.900451	108.178
Manes.01G056000.4.v8.1	2545	2332.826	4.002470	60.018
Manes.01G056100.3.v8.1	3657	3444.826	7.081394	156.805
Manes.01G056100.4.v8.1	3459	3246.826	24.136627	503.743
Manes.01G056300.1.v8.1	1707	1494.826	0.000000	0.000
Manes.01G056450.1.v8.1	3537	3324.826	12.287878	262.615
Manes.01G056450.2.v8.1	3479	3266.826	0.000000	0.000
Manes.01G056450.3.v8.1	3399	3186.826	0.848679	17.385
Manes.01G056600.1.v8.1	909	696.837	30.362252	136.000
Manes.15G181430.1.v8.1	456	245.515	0.000000	0.000
Manes.01G056700.2.v8.1	1416	1203.826	0.000000	0.000
Manes.01G056725.1.v8.1	909	696.837	0.000000	0.000
Manes.01G056800.1.v8.1	3882	3669.826	10.046834	237.000
Manes.18G104850.1.v8.1	626	414.015	0.000000	0.000
Manes.01G056900.1.v8.1	2957	2744.826	9.108746	160.712
Manes.01G056900.2.v8.1	2951	2738.826	0.982015	17.288
Manes.01G057000.1.v8.1	850	637.851	0.973793	3.993
Manes.01G057100.1.v8.1	1290	1077.826	0.000000	0.000
Manes.01G057100.2.v8.1	1287	1074.826	0.000000	0.000
Manes.01G057200.1.v8.1	1470	1257.826	0.123682	1.000
Manes.10G106150.1.v8.1	1149	936.826	0.166061	1.000
Manes.01G057300.1.v8.1	1915	1702.826	1.644480	18.000
Manes.01G057350.1.v8.1	1899	1686.826	0.000000	0.000
Manes.01G057400.1.v8.1	2020	1807.826	18.313538	212.815
Manes.01G057400.2.v8.1	2139	1926.826	4.294098	53.185
Manes.01G057800.2.v8.1	2409	2196.826	11.826253	167.000
Manes.01G057900.1.v8.1	2006	1793.826	25.844154	298.000
Manes.01G058000.1.v8.1	2012	1799.826	49.801306	576.162
Manes.01G058100.1.v8.1	3609	3396.826	6.869803	150.000
Manes.01G058200.3.v8.1	354	148.549	2.094535	2.000
Manes.11G130116.1.v8.1	2051	1838.826	0.000000	0.000
Manes.01G058300.1.v8.1	2319	2106.826	1.993708	27.000
Manes.01G058450.1.v8.1	234	53.270	0.000000	0.000
Manes.01G058600.4.v8.1	3029	2816.826	0.000000	0.000
Manes.01G058600.2.v8.1	2857	2644.826	0.000000	0.000
Manes.01G058600.3.v8.1	3629	3416.826	0.000000	0.000
Manes.01G058600.5.v8.1	3407	3194.826	0.895500	18.390
Manes.01G058600.1.v8.1	2303	2090.826	7.113951	95.610
Manes.01G058700.2.v8.1	3507	3294.826	153.146284	3243.490
Manes.01G058700.4.v8.1	3277	3064.826	4.572208	90.075
Manes.01G058700.5.v8.1	3311	3098.826	14.096767	280.796
Manes.01G058750.1.v8.1	920	707.836	0.000000	0.000
Manes.06G063050.1.v8.1_24	1147	934.826	0.083208	0.500
Manes.01G058800.2.v8.1	4445	4232.826	5.097903	138.706
Manes.01G058800.3.v8.1	3168	2955.826	16.278994	309.300
Manes.03G138751.1.v8.1	1067	854.826	2.911848	16.000
Manes.01G058900.1.v8.1	1600	1387.826	9.191899	82.000
Manes.01G059200.1.v8.1	1947	1734.826	13.720246	153.000
Manes.01G059300.16.v8.1	1945	1732.826	46.505164	518.000
Manes.01G059400.23.v8.1	3702	3489.826	0.000000	0.000
Manes.01G059400.24.v8.1	3808	3595.826	0.000000	0.000
Manes.01G059400.25.v8.1	3684	3471.826	0.000000	0.000
Manes.01G059400.3.v8.1	3826	3613.826	0.000000	0.000
Manes.01G059400.26.v8.1	4503	4290.826	0.000000	0.000
Manes.01G059400.12.v8.1	3501	3288.826	0.000000	0.000
Manes.01G059400.13.v8.1	3489	3276.826	0.592807	12.486
Manes.01G059400.14.v8.1	3447	3234.826	0.000000	0.000
Manes.01G059400.15.v8.1	3365	3152.826	0.000000	0.000
Manes.01G059400.16.v8.1	3571	3358.826	0.000000	0.000
Manes.01G059400.18.v8.1	3429	3216.826	0.000000	0.000
Manes.01G059400.20.v8.1	3553	3340.826	0.000000	0.000
Manes.01G059400.21.v8.1	3347	3134.826	0.000000	0.000
Manes.01G059400.22.v8.1	3471	3258.826	0.000000	0.000
Manes.01G059400.5.v8.1	3395	3182.826	0.000000	0.000
Manes.01G059400.6.v8.1	3519	3306.826	0.000000	0.000
Manes.01G059400.8.v8.1	3377	3164.826	0.000000	0.000
Manes.01G059400.17.v8.1	2996	2783.826	0.978718	17.514
Manes.01G059400.19.v8.1	2978	2765.826	0.000000	0.000
Manes.01G059400.7.v8.1	3056	2843.826	0.000000	0.000
Manes.01G059400.9.v8.1	3038	2825.826	0.000000	0.000
Manes.01G059500.1.v8.1	1971	1758.826	67.741732	765.866
Manes.01G059525.1.v8.1	312	111.532	0.000000	0.000
Manes.01G059550.1.v8.1	318	116.649	0.000000	0.000
Manes.01G059600.1.v8.1	1643	1430.826	171.905664	1581.068
Manes.01G059700.1.v8.1	1331	1118.826	192.687984	1385.769
Manes.01G059700.2.v8.1	1679	1466.826	50.382795	475.045
Manes.01G059751.1.v8.1	363	156.765	0.000000	0.000
Manes.01G059800.1.v8.1	2230	2017.826	151.238606	1961.643
Manes.01G059800.2.v8.1	2379	2166.826	2.819810	39.275
Manes.01G059900.1.v8.1	2074	1861.826	15.123972	181.000
Manes.01G060100.1.v8.1	3635	3422.826	4.844624	106.591
Manes.01G060100.2.v8.1	3320	3107.826	0.000000	0.000
Manes.01G060100.3.v8.1	3309	3096.826	1.778808	35.409
Manes.01G060200.1.v8.1	1840	1627.826	16.246781	170.000
Manes.01G060200.2.v8.1	1758	1545.826	0.000000	0.000
Manes.01G060300.2.v8.1	1966	1753.826	28.664656	323.152
Manes.01G060300.3.v8.1	1424	1211.826	23.473418	182.848
Manes.01G060400.1.v8.1	1992	1779.826	5.582985	63.873
Manes.01G060400.3.v8.1	1059	846.826	29.416887	160.127
Manes.01G060500.1.v8.1	1773	1560.826	0.000000	0.000
Manes.01G060600.1.v8.1	4094	3881.826	0.040077	1.000
Manes.01G060600.2.v8.1	4124	3911.826	0.000000	0.000
Manes.01G060600.3.v8.1	3968	3755.826	0.000000	0.000
Manes.01G060600.4.v8.1	3938	3725.826	0.000000	0.000
Manes.01G060600.5.v8.1	4000	3787.826	0.000000	0.000
Manes.01G060700.4.v8.1	2627	2414.826	0.000000	0.000
Manes.01G060700.6.v8.1	2584	2371.826	3.137721	47.838
Manes.01G060700.11.v8.1	2667	2454.826	0.000000	0.000
Manes.01G060700.16.v8.1	2624	2411.826	0.000000	0.000
Manes.01G060700.10.v8.1	2489	2276.826	0.000000	0.000
Manes.01G060700.17.v8.1	2628	2415.826	0.000000	0.000
Manes.01G060700.3.v8.1	2575	2362.826	1.215448	18.460
Manes.01G060700.12.v8.1	2541	2328.826	0.000000	0.000
Manes.01G060700.9.v8.1	2531	2318.826	0.000000	0.000
Manes.01G060700.1.v8.1	2615	2402.826	0.000000	0.000
Manes.01G060700.14.v8.1	2584	2371.826	2.472896	37.702
Manes.01G060875.10.v8.1	3276	3063.826	0.000000	0.000
Manes.01G060875.9.v8.1	2881	2668.826	0.477988	8.200
Manes.01G060875.1.v8.1	2909	2696.826	0.000000	0.000
Manes.01G060875.2.v8.1	2869	2656.826	0.000000	0.000
Manes.01G060875.3.v8.1	4008	3795.826	0.319682	7.800
Manes.01G060875.4.v8.1	3276	3063.826	0.000000	0.000
Manes.01G060875.5.v8.1	3226	3013.826	0.000000	0.000
Manes.01G060875.6.v8.1	3007	2794.826	0.000000	0.000
Manes.01G060875.7.v8.1	3057	2844.826	0.000000	0.000
Manes.01G060875.8.v8.1	3047	2834.826	0.000000	0.000
Manes.01G061050.2.v8.1	6849	6636.826	15.658219	668.000
Manes.01G061125.1.v8.1	630	418.003	0.000000	0.000
Manes.01G061200.9.v8.1	2895	2682.826	2.991344	51.586
Manes.01G061200.10.v8.1	2833	2620.826	5.370910	90.481
Manes.01G061200.6.v8.1	2598	2385.826	13.884473	212.932
Manes.01G061400.1.v8.1	2477	2264.826	105.156102	1530.886
Manes.01G061500.1.v8.1	1529	1316.826	18.548025	157.000
Manes.01G061550.1.v8.1	960	747.831	0.000000	0.000
Manes.01G061600.3.v8.1	2789	2576.826	25.218560	417.714
Manes.01G061600.4.v8.1	1923	1710.826	55.566393	611.071
Manes.01G061600.2.v8.1	1379	1166.826	10.161571	76.215
Manes.01G061701.1.v8.1	765	552.872	0.000000	0.000
Manes.01G061800.1.v8.1	1842	1629.826	12.504215	131.000
Manes.01G061850.1.v8.1	730	517.891	0.000000	0.000
Manes.01G061900.3.v8.1	1876	1663.826	22.632867	242.059
Manes.01G061900.1.v8.1	2806	2593.826	12.291773	204.941
Manes.01G062000.1.v8.1	2551	2338.826	5.985011	89.978
Manes.01G062100.1.v8.1	887	674.842	0.000000	0.000
Manes.01G062200.1.v8.1	523	311.491	0.000000	0.000
Manes.01G062300.1.v8.1	1479	1266.826	0.000000	0.000
Manes.01G062400.1.v8.1	1322	1109.826	84.727824	604.442
Manes.01G062400.2.v8.1	1236	1023.826	59.041259	388.558
Manes.01G062500.1.v8.1	1399	1186.826	12.321603	94.000
Manes.01G062600.1.v8.1	1107	894.826	124.388244	715.470
Manes.01G062600.2.v8.1	1525	1312.826	9.068813	76.530
Manes.01G062700.1.v8.1	3474	3261.826	14.308260	300.000
Manes.05G133326.1.v8.1_30	356	150.363	0.000000	0.000
Manes.14G157966.1.v8.1_40	431	221.206	0.000000	0.000
Manes.01G062800.1.v8.1	2202	1989.826	11.336507	145.000
Manes.01G062900.1.v8.1	420	210.576	0.000000	0.000
Manes.01G063000.2.v8.1	2376	2163.826	16.104678	224.000
Manes.01G063100.1.v8.1	3358	3145.826	6.676140	135.000
Manes.01G063300.1.v8.1	1940	1727.826	3.640791	40.436
Manes.01G063300.3.v8.1	2009	1796.826	0.741466	8.564
Manes.01G063400.1.v8.1	863	650.846	0.000000	0.000
Manes.01G063500.1.v8.1	1365	1152.826	15.671966	116.134
Manes.01G063600.1.v8.1	4224	4011.826	3.373677	87.000
Manes.01G063600.2.v8.1	4158	3945.826	0.000000	0.000
Manes.01G063700.1.v8.1	1268	1055.826	0.000000	0.000
Manes.01G063800.1.v8.1	1141	928.826	0.000000	0.000
Manes.01G063900.1.v8.1	690	477.916	0.000000	0.000
Manes.01G063933.1.v8.1	496	284.783	0.000000	0.000
Manes.01G063966.2.v8.1	535	323.397	0.000000	0.000
Manes.01G064000.1.v8.1	2464	2251.826	0.000000	0.000
Manes.01G064000.4.v8.1	2064	1851.826	13.441452	160.000
Manes.01G064100.1.v8.1	642	429.980	0.000000	0.000
Manes.01G064200.1.v8.1	946	733.833	70.619176	333.114
Manes.01G064400.2.v8.1	859	646.849	0.240504	1.000
Manes.13G069776.1.v8.1_3	315	114.077	0.000000	0.000
Manes.01G064500.2.v8.1	1064	851.826	5.113681	28.000
Manes.01G064600.2.v8.1	1735	1522.826	2.124168	20.793
Manes.01G064600.3.v8.1	1725	1512.826	17.914452	174.207
Manes.01G064900.1.v8.1	1118	905.826	0.858720	5.000
Manes.01G064950.1.v8.1	678	465.927	0.000000	0.000
Manes.01G065000.1.v8.1	3163	2950.826	1.159860	22.000
Manes.01G065000.2.v8.1	3049	2836.826	0.000000	0.000
Manes.01G065100.1.v8.1	2070	1857.826	21.939293	262.000
Manes.01G065200.1.v8.1	2387	2174.826	12.339932	172.509
Manes.01G065200.2.v8.1	2436	2223.826	6.729256	96.193
Manes.01G065200.3.v8.1	2261	2048.826	3.372559	44.416
Manes.01G065300.1.v8.1	956	743.831	1.254882	6.000
Manes.01G065400.1.v8.1	5133	4920.826	9.645570	305.098
Manes.01G065500.1.v8.1	1271	1058.826	0.000000	0.000
Manes.01G065600.3.v8.1	960	747.831	84.720337	407.254
Manes.01G065600.1.v8.1	1212	999.826	0.000000	0.000
Manes.01G065700.1.v8.1	1755	1542.826	18.452726	183.000
Manes.01G065800.3.v8.1	2457	2244.826	0.000000	0.000
Manes.01G065800.4.v8.1	2385	2172.826	0.071598	1.000
Manes.01G065800.1.v8.1	2533	2320.826	0.000000	0.000
Manes.01G065800.2.v8.1	2461	2248.826	0.000000	0.000
Manes.01G065900.7.v8.1	3293	3080.826	0.000000	0.000
Manes.01G065900.1.v8.1	3360	3147.826	9.460820	191.431
Manes.01G065900.4.v8.1	3389	3176.826	0.000000	0.000
Manes.01G065900.5.v8.1	3455	3242.826	0.322796	6.729
Manes.01G066000.4.v8.1	2162	1949.826	0.877654	11.000
Manes.01G066000.6.v8.1	2093	1880.826	0.000000	0.000
Manes.01G066000.5.v8.1	2160	1947.826	0.000000	0.000
Manes.01G066000.7.v8.1	2440	2227.826	0.000000	0.000
Manes.01G066100.1.v8.1	2112	1899.826	18.422720	224.979
Manes.01G066100.2.v8.1	2042	1829.826	1.293366	15.213
Manes.01G066100.3.v8.1	1825	1612.826	0.000000	0.000
Manes.01G066150.1.v8.1	601	389.077	0.000000	0.000
Manes.01G066175.1.v8.1	442	231.874	0.000000	0.000
Manes.01G066200.1.v8.1	3298	3085.826	43.345688	859.787
Manes.01G066400.1.v8.1	3277	3064.826	0.507599	10.000
Manes.01G066500.1.v8.1	1506	1293.826	0.000000	0.000
Manes.01G066600.1.v8.1	1975	1762.826	33.503691	379.643
Manes.01G066700.4.v8.1	1543	1330.826	11.482650	98.228
Manes.01G066700.5.v8.1	1318	1105.826	3.921028	27.871
Manes.01G066700.1.v8.1	1453	1240.826	7.510056	59.900
Manes.01G066800.1.v8.1	3041	2828.826	7.369278	134.000
Manes.01G066800.3.v8.1	3070	2857.826	0.000000	0.000
Manes.01G066800.2.v8.1	1176	963.826	0.000000	0.000
Manes.01G066900.1.v8.1	1843	1630.826	24.611522	258.000
Manes.01G067000.1.v8.1	1587	1374.826	0.000000	0.000
Manes.01G067100.1.v8.1	1560	1347.826	0.000000	0.000
Manes.01G067200.1.v8.1	489	277.880	0.000000	0.000
Manes.01G067233.1.v8.1	225	47.889	0.000000	0.000
Manes.01G067300.3.v8.1	707	494.906	0.000000	0.000
Manes.01G067400.1.v8.1	1115	902.826	0.000000	0.000
Manes.01G067500.1.v8.1	702	489.908	0.000000	0.000
Manes.01G067700.1.v8.1	2234	2021.826	1.231126	16.000
Manes.01G067900.1.v8.1	1616	1403.826	3.213743	29.000
Manes.01G068001.5.v8.1	2495	2282.826	4.880610	71.618
Manes.01G068001.2.v8.1	1984	1771.826	0.297170	3.385
Manes.01G068001.7.v8.1	2864	2651.826	1.192381	20.325
Manes.01G068001.6.v8.1	1767	1554.826	0.000000	0.000
Manes.01G068001.8.v8.1	1090	877.826	0.000000	0.000
Manes.01G068100.3.v8.1	1573	1360.826	1.155028	10.103
Manes.01G068100.5.v8.1	1567	1354.826	23.260348	202.569
Manes.01G068400.7.v8.1	3134	2921.826	0.000000	0.000
Manes.01G068400.2.v8.1	3037	2824.826	8.528334	154.857
Manes.01G068400.5.v8.1	2681	2468.826	11.737923	186.275
Manes.01G068400.3.v8.1	2817	2604.826	1.784359	29.877
Manes.01G068600.1.v8.1	1024	811.826	0.000000	0.000
Manes.01G068800.1.v8.1	2536	2323.826	8.706058	130.047
Manes.01G068901.1.v8.1	541	329.357	0.000000	0.000
Manes.01G069000.1.v8.1	2001	1788.826	38.787620	446.000
Manes.01G069050.1.v8.1	877	664.844	0.000000	0.000
Manes.01G069100.1.v8.1	2551	2338.826	0.000000	0.000
Manes.01G069100.2.v8.1	2515	2302.826	0.000000	0.000
Manes.01G069200.2.v8.1	2791	2578.826	0.241304	4.000
Manes.01G069300.1.v8.1	1550	1337.826	86.284080	742.000
Manes.01G069400.1.v8.1	1254	1041.826	0.597298	4.000
Manes.01G069500.1.v8.1	3671	3458.826	0.224889	5.000
Manes.01G069600.7.v8.1	3208	2995.826	4.522206	87.084
Manes.01G069600.8.v8.1	3089	2876.826	0.000000	0.000
Manes.01G069600.6.v8.1	3263	3050.826	1.933421	37.916
Manes.01G069600.3.v8.1	3404	3191.826	0.000000	0.000
Manes.01G069600.1.v8.1	3247	3034.826	0.000000	0.000
Manes.01G069700.1.v8.1	1602	1389.826	0.783545	7.000
Manes.01G069800.1.v8.1	2475	2262.826	7.163862	104.201
Manes.01G069900.1.v8.1	945	732.833	0.000000	0.000
Manes.01G070000.1.v8.1	2335	2122.826	285.713093	3898.685
Manes.01G070200.1.v8.1	1624	1411.826	1249.248451	11337.142
Manes.01G070300.1.v8.1	1487	1274.826	6.101625	50.000
Manes.01G070400.1.v8.1	2479	2266.826	0.000000	0.000
Manes.01G070500.1.v8.1	2557	2344.826	0.132692	2.000
Manes.01G070600.1.v8.1	2445	2232.826	0.000000	0.000
Manes.01G070700.1.v8.1	1563	1350.826	15.662674	136.000
Manes.01G070800.1.v8.1	1661	1448.826	0.000000	0.000
Manes.01G070800.2.v8.1	1367	1154.826	0.000000	0.000
Manes.01G070800.3.v8.1	990	777.826	0.400013	2.000
Manes.01G070900.1.v8.1	3231	3018.826	11.852668	230.000
Manes.01G071000.1.v8.1	766	553.872	0.561755	2.000
Manes.01G071051.1.v8.1	1254	1041.826	0.000000	0.000
Manes.01G071100.1.v8.1	1726	1513.826	7.501935	73.000
Manes.01G071200.1.v8.1	2039	1826.826	2.759213	32.401
Manes.01G071200.11.v8.1	1893	1680.826	0.000000	0.000
Manes.01G071200.12.v8.1	2246	2033.826	0.330410	4.320
Manes.01G071200.3.v8.1	1994	1781.826	11.382716	130.372
Manes.01G071200.4.v8.1	1991	1778.826	0.857058	9.800
Manes.01G071200.8.v8.1	2125	1912.826	1.147376	14.108
Manes.01G071300.1.v8.1	1468	1255.826	1.114909	9.000
Manes.01G071400.3.v8.1	1639	1426.826	44.132838	404.768
Manes.01G071400.1.v8.1	540	328.363	54.593906	115.232
Manes.01G071500.1.v8.1	3816	3603.826	4.575814	106.000
Manes.01G071600.1.v8.1	2345	2132.826	0.000000	0.000
Manes.13G089210.1.v8.1	447	236.737	0.000000	0.000
Manes.01G071700.1.v8.1	2700	2487.826	2.001043	32.000
Manes.01G071800.1.v8.1	2907	2694.826	5.599733	97.000
Manes.01G071900.1.v8.1	2437	2224.826	38.598408	552.000
Manes.01G072000.2.v8.1	1586	1373.826	11.097387	98.000
Manes.01G072100.1.v8.1	1702	1489.826	26.314273	252.000
Manes.01G072200.2.v8.1	4093	3880.826	1.856665	46.316
Manes.01G072200.1.v8.1	5254	5041.826	1.270335	41.170
Manes.01G072200.4.v8.1	4047	3834.826	0.000000	0.000
Manes.01G072200.3.v8.1	3939	3726.826	2.359086	56.514
Manes.01G072400.1.v8.1	2267	2054.826	15.520481	205.000
Manes.01G072601.1.v8.1	458	247.471	0.000000	0.000
Manes.01G072801.5.v8.1	2336	2123.826	3.156625	43.094
Manes.01G072801.8.v8.1	2323	2110.826	0.000000	0.000
Manes.01G072801.3.v8.1	2395	2182.826	2.998060	42.066
Manes.01G072801.12.v8.1	6418	6205.826	0.000000	0.000
Manes.01G072801.13.v8.1	6431	6218.826	0.371236	14.840
Manes.01G072801.10.v8.1	2143	1930.826	0.000000	0.000
Manes.01G072801.11.v8.1	2130	1917.826	0.000000	0.000
Manes.01G073000.1.v8.1	2268	2055.826	27.847604	368.000
Manes.01G073100.4.v8.1	2268	2055.826	0.266961	3.528
Manes.01G073100.9.v8.1	2893	2680.826	0.781257	13.463
Manes.01G073100.3.v8.1	2300	2087.826	0.000000	0.000
Manes.01G073100.8.v8.1	2925	2712.826	0.000000	0.000
Manes.01G073100.20.v8.1	4468	4255.826	3.008484	82.301
Manes.01G073100.19.v8.1	4064	3851.826	0.000000	0.000
Manes.01G073100.17.v8.1	3443	3230.826	0.000000	0.000
Manes.01G073100.18.v8.1	2007	1794.826	2.014276	23.239
Manes.01G073100.21.v8.1	2632	2419.826	0.995761	15.489
Manes.01G073100.22.v8.1	900	687.839	9.721570	42.983
Manes.01G073112.1.v8.1	816	603.858	0.000000	0.000
Manes.01G073125.1.v8.1	2760	2547.826	50.611499	828.882
Manes.01G073300.6.v8.1	2196	1983.826	0.698318	8.905
Manes.01G073300.8.v8.1	2715	2502.826	4.230976	68.068
Manes.01G073300.9.v8.1	2214	2001.826	12.825543	165.035
Manes.01G073400.1.v8.1	2511	2298.826	48.987888	723.883
Manes.01G073400.4.v8.1	2505	2292.826	6.660573	98.165
Manes.01G073500.1.v8.1	1263	1050.826	1.343331	9.074
Manes.01G073500.3.v8.1	1194	981.826	25.910748	163.526
Manes.01G073500.2.v8.1	1289	1076.826	1.357995	9.400
Manes.01G073500.4.v8.1	1344	1131.826	0.000000	0.000
Manes.01G073600.1.v8.1	1256	1043.826	0.447115	3.000
Manes.01G073700.11.v8.1	2927	2714.826	20.178807	352.137
Manes.01G073700.6.v8.1	2668	2455.826	0.737189	11.637
Manes.01G073700.1.v8.1	2831	2618.826	5.765396	97.053
Manes.01G073700.12.v8.1	2665	2452.826	0.000000	0.000
Manes.01G073700.13.v8.1	2479	2266.826	2.111893	30.773
Manes.01G073700.14.v8.1	2511	2298.826	9.839797	145.400
Manes.01G073750.1.v8.1	374	166.952	0.000000	0.000
Manes.01G073800.1.v8.1	3191	2978.826	15.667600	300.000
Manes.01G073800.2.v8.1	2950	2737.826	0.000000	0.000
Manes.13G088473.1.v8.1	818	605.858	0.256777	1.000
Manes.01G073900.1.v8.1	941	728.833	55.675180	260.834
Manes.01G074000.2.v8.1	1799	1586.826	5.294084	54.000
Manes.01G074100.1.v8.1	3033	2820.826	64.735202	1173.790
Manes.01G074200.1.v8.1	1923	1710.826	366.352403	4028.826
Manes.01G074300.6.v8.1	1985	1772.826	7.295545	83.138
Manes.01G074300.7.v8.1	1749	1536.826	4.946255	48.862
Manes.01G074400.1.v8.1	2362	2149.826	0.217092	3.000
Manes.17G035396.1.v8.1_40	407	198.098	0.000000	0.000
Manes.01G074500.1.v8.1	2339	2126.826	44.766500	612.010
Manes.01G074600.1.v8.1	1163	950.826	2.945085	18.000
Manes.01G074700.1.v8.1	1504	1291.826	74.784911	621.000
Manes.01G074800.1.v8.1	1825	1612.826	1.446872	15.000
Manes.01G074850.1.v8.1	1130	917.826	226.785456	1337.978
Manes.01G074925.1.v8.1	1076	863.826	67.999220	377.575
Manes.01G075000.1.v8.1	2832	2619.826	35.828779	603.362
Manes.01G075000.3.v8.1	3215	3002.826	3.711405	71.638
Manes.01G075100.1.v8.1	2145	1932.826	27.929495	347.000
Manes.01G075200.3.v8.1	1101	888.826	0.000000	0.000
Manes.01G075400.1.v8.1	1101	888.826	0.000000	0.000
Manes.01G075500.1.v8.1	1101	888.826	0.000000	0.000
Manes.01G075600.2.v8.1	1101	888.826	0.000000	0.000
Manes.01G075700.1.v8.1	3094	2881.826	38.996257	722.378
Manes.01G075700.2.v8.1	3107	2894.826	1.215740	22.622
Manes.01G075900.1.v8.1	474	263.135	9.459504	16.000
Manes.01G076000.4.v8.1	2568	2355.826	0.000000	0.000
Manes.01G076000.5.v8.1	2409	2196.826	0.000000	0.000
Manes.01G076000.3.v8.1	2302	2089.826	0.446650	6.000
Manes.01G076100.1.v8.1	2116	1903.826	86.901029	1063.471
Manes.01G076100.2.v8.1	2120	1907.826	4.691068	57.529
Manes.01G076201.1.v8.1	2790	2577.826	3.319215	55.000
Manes.01G076300.1.v8.1	1241	1028.826	1.814537	12.000
Manes.01G076400.1.v8.1	4031	3818.826	7.265486	178.348
Manes.01G076500.1.v8.1	3742	3529.826	0.088146	2.000
Manes.01G076600.1.v8.1	2049	1836.826	10.846271	128.063
Manes.01G076600.2.v8.1	1609	1396.826	16.699146	149.937
Manes.01G076700.1.v8.1	1155	942.826	0.000000	0.000
Manes.01G076800.2.v8.1	2030	1817.826	0.342321	4.000
Manes.01G076900.1.v8.1	2084	1871.826	18.035186	217.000
Manes.01G077000.1.v8.1	2686	2473.826	11.508224	183.000
Manes.01G077100.1.v8.1	1550	1337.826	0.000000	0.000
Manes.01G077200.11.v8.1	3150	2937.826	2.640421	49.862
Manes.01G077200.12.v8.1	3204	2991.826	1.351731	25.996
Manes.01G077200.14.v8.1	3021	2808.826	0.000000	0.000
Manes.01G077200.15.v8.1	2967	2754.826	0.000000	0.000
Manes.01G077200.3.v8.1	3757	3544.826	0.752303	17.142
Manes.01G077200.13.v8.1	2975	2762.826	0.000000	0.000
Manes.01G077300.1.v8.1	1848	1635.826	0.000000	0.000
Manes.01G077300.3.v8.1	1839	1626.826	0.669396	7.000
Manes.01G077400.1.v8.1	1401	1188.826	0.000000	0.000
Manes.01G077400.2.v8.1	1388	1175.826	0.396921	3.000
Manes.01G077400.3.v8.1	1180	967.826	0.000000	0.000
Manes.01G077500.7.v8.1	639	426.986	0.000000	0.000
Manes.01G077500.6.v8.1	675	462.932	12.434012	37.000
Manes.01G077700.1.v8.1	2972	2759.826	0.000000	0.000
Manes.01G077700.11.v8.1	2907	2694.826	0.000000	0.000
Manes.01G077700.19.v8.1	2978	2765.826	0.000000	0.000
Manes.01G077700.20.v8.1	2949	2736.826	0.000000	0.000
Manes.01G077700.21.v8.1	2943	2730.826	0.000000	0.000
Manes.01G077700.25.v8.1	2936	2723.826	0.000000	0.000
Manes.01G077700.6.v8.1	2913	2700.826	0.000000	0.000
Manes.01G077700.8.v8.1	2942	2729.826	0.000000	0.000
Manes.01G077700.14.v8.1	2832	2619.826	0.000000	0.000
Manes.01G077700.15.v8.1	2906	2693.826	0.000000	0.000
Manes.01G077700.16.v8.1	2877	2664.826	0.000000	0.000
Manes.01G077700.18.v8.1	2871	2658.826	0.000000	0.000
Manes.01G077700.23.v8.1	2864	2651.826	0.000000	0.000
Manes.01G077700.24.v8.1	2835	2622.826	0.000000	0.000
Manes.01G077700.26.v8.1	2900	2687.826	0.000000	0.000
Manes.01G077700.27.v8.1	2868	2655.826	0.000000	0.000
Manes.01G077700.28.v8.1	2871	2658.826	0.000000	0.000
Manes.01G077700.29.v8.1	2865	2652.826	1.290582	22.007
Manes.01G077700.3.v8.1	2870	2657.826	0.000000	0.000
Manes.01G077700.5.v8.1	2841	2628.826	0.000000	0.000
Manes.01G077700.7.v8.1	2835	2622.826	0.000000	0.000
Manes.01G077800.1.v8.1	1893	1680.826	0.000000	0.000
Manes.01G077900.1.v8.1	2054	1841.826	0.168930	2.000
Manes.01G078000.1.v8.1	677	464.928	0.000000	0.000
Manes.01G078100.1.v8.1	748	535.880	0.000000	0.000
Manes.01G078200.1.v8.1	691	478.916	0.000000	0.000
Manes.01G078301.1.v8.1	747	534.881	0.000000	0.000
Manes.01G078400.1.v8.1	408	199.054	0.000000	0.000
Manes.18G031966.1.v8.1	1065	852.826	0.000000	0.000
Manes.01G078500.1.v8.1	321	119.228	0.000000	0.000
Manes.01G078600.1.v8.1	620	408.030	0.000000	0.000
Manes.01G078800.1.v8.1	651	438.965	0.000000	0.000
Manes.01G078900.1.v8.1	321	119.228	0.000000	0.000
Manes.01G078950.1.v8.1	507	295.661	0.000000	0.000
Manes.01G079000.1.v8.1	1434	1221.826	46.219333	363.000
Manes.01G079100.1.v8.1	1711	1498.826	0.207589	2.000
Manes.01G079200.1.v8.1	2291	2078.826	2.882802	38.522
Manes.01G079200.11.v8.1	2366	2153.826	0.495876	6.865
Manes.01G079200.2.v8.1	2546	2333.826	3.170878	47.569
Manes.01G079200.4.v8.1	2536	2323.826	0.000000	0.000
Manes.01G079200.3.v8.1	594	382.094	17.197838	42.239
Manes.01G079300.1.v8.1	1915	1702.826	0.000000	0.000
Manes.01G079300.2.v8.1	1911	1698.826	3.378900	36.898
Manes.01G079400.1.v8.1	349	144.012	2.160522	2.000
Manes.01G079500.1.v8.1	3071	2858.826	0.000000	0.000
Manes.01G079500.3.v8.1	3320	3107.826	13.865943	277.000
Manes.01G079500.4.v8.1	2864	2651.826	0.000000	0.000
Manes.01G079600.1.v8.1	2431	2218.826	16.021415	228.506
Manes.01G079600.2.v8.1	2411	2198.826	0.404998	5.724
Manes.01G079700.6.v8.1	3554	3341.826	0.000000	0.000
Manes.01G079700.2.v8.1	3465	3252.826	6.597004	137.937
Manes.01G079700.4.v8.1	4651	4438.826	0.076582	2.185
Manes.01G079700.5.v8.1	2901	2688.826	4.563712	78.878
Manes.01G079700.7.v8.1	3236	3023.826	0.000000	0.000
Manes.01G079800.2.v8.1	2480	2267.826	20.305250	296.000
Manes.01G080000.1.v8.1	2456	2243.826	0.000000	0.000
Manes.01G080000.2.v8.1	2604	2391.826	0.673236	10.351
Manes.01G080000.3.v8.1	2530	2317.826	0.000000	0.000
Manes.01G080000.4.v8.1	2525	2312.826	1.187163	17.649
Manes.01G080000.5.v8.1	2451	2238.826	0.000000	0.000
Manes.01G080000.7.v8.1	2599	2386.826	0.000000	0.000
Manes.01G080100.1.v8.1	1467	1254.826	0.495910	4.000
Manes.01G080200.1.v8.1	3287	3074.826	4.654721	92.000
Manes.01G080200.3.v8.1	3162	2949.826	0.000000	0.000
Manes.01G080300.1.v8.1	2714	2501.826	0.000000	0.000
Manes.01G080300.2.v8.1	2427	2214.826	0.695591	9.903
Manes.01G080300.3.v8.1	2160	1947.826	4.412448	55.246
Manes.01G080300.5.v8.1	2208	1995.826	6.769819	86.851
Manes.01G080400.1.v8.1	781	568.869	81.768388	299.000
Manes.01G080600.1.v8.1	1810	1597.826	19.764823	203.000
Manes.01G080700.1.v8.1	2440	2227.826	5.237287	75.000
Manes.01G080800.1.v8.1	2240	2027.826	40.879993	532.862
Manes.01G080900.4.v8.1	5950	5737.826	8.319708	306.852
Manes.01G080900.6.v8.1	5665	5452.826	0.415923	14.578
Manes.01G080900.5.v8.1	5543	5330.826	18.548297	635.583
Manes.01G081000.1.v8.1	972	759.828	2.661670	13.000
Manes.01G081100.1.v8.1	2339	2126.826	0.000000	0.000
Manes.01G081200.1.v8.1	318	116.649	33.341519	25.000
Manes.01G080964.3.v8.1	3238	3025.826	10.251698	199.395
Manes.01G080964.5.v8.1	2979	2766.826	0.000000	0.000
Manes.01G080964.4.v8.1	3109	2896.826	0.463910	8.638
Manes.01G081400.14.v8.1	7987	7774.826	0.625176	31.244
Manes.01G081400.18.v8.1	7984	7771.826	0.000000	0.000
Manes.01G081400.16.v8.1	7803	7590.826	20.232342	987.208
Manes.01G081400.17.v8.1	7830	7617.826	17.356503	849.898
Manes.01G081400.19.v8.1	7827	7614.826	0.000000	0.000
Manes.01G081400.20.v8.1	7800	7587.826	2.940296	143.411
Manes.01G081400.21.v8.1	7978	7765.826	0.000000	0.000
Manes.01G081400.15.v8.1	7982	7769.826	5.991455	299.238
Manes.01G081500.10.v8.1	2246	2033.826	8.291047	108.392
Manes.01G081500.6.v8.1	2241	2028.826	2.955565	38.544
Manes.01G081500.4.v8.1	2585	2372.826	0.000000	0.000
Manes.01G081500.1.v8.1	2588	2375.826	4.691615	71.649
Manes.01G081500.2.v8.1	2583	2370.826	0.000000	0.000
Manes.01G081500.3.v8.1	2593	2380.826	0.000000	0.000
Manes.01G081500.5.v8.1	2606	2393.826	2.756459	42.415
Manes.01G081500.9.v8.1	2611	2398.826	0.000000	0.000
Manes.01G081600.1.v8.1	1230	1017.826	0.917073	6.000
Manes.01G081800.8.v8.1	2595	2382.826	0.409221	6.268
Manes.01G081800.9.v8.1	2608	2395.826	0.000000	0.000
Manes.01G081800.10.v8.1	2296	2083.826	0.000000	0.000
Manes.01G081800.7.v8.1	2965	2752.826	0.632127	11.186
Manes.01G081800.3.v8.1	1999	1786.826	2.137146	24.547
Manes.01G081900.1.v8.1	1431	1218.826	51.693951	405.000
Manes.01G082000.1.v8.1	174	24.468	0.000000	0.000
Manes.01G082200.3.v8.1	2462	2249.826	0.000000	0.000
Manes.01G082200.1.v8.1	2522	2309.826	12.405690	184.193
Manes.01G082200.5.v8.1	2673	2460.826	0.000000	0.000
Manes.01G082300.1.v8.1	3191	2978.826	9.162346	175.439
Manes.01G082300.2.v8.1	3181	2968.826	0.550614	10.508
Manes.01G082400.11.v8.1	1296	1083.826	1.704686	11.876
Manes.01G082400.10.v8.1	2623	2410.826	0.793208	12.292
Manes.01G082400.8.v8.1	2491	2278.826	0.000000	0.000
Manes.01G082400.9.v8.1	2482	2269.826	1.984186	28.950
Manes.01G082600.1.v8.1	2024	1811.826	42.365005	493.398
Manes.01G082700.1.v8.1	1758	1545.826	61.590993	612.000
Manes.01G082800.1.v8.1	4125	3912.826	5.606825	141.020
Manes.01G082800.2.v8.1	4122	3909.826	7.008198	176.132
Manes.01G082800.3.v8.1	4116	3903.826	7.166973	179.846
Manes.01G082800.4.v8.1	4113	3900.826	0.000000	0.000
Manes.01G082850.1.v8.1	480	269.031	0.000000	0.000
Manes.01G082900.2.v8.1	2382	2169.826	2.021480	28.195
Manes.01G082900.3.v8.1	2372	2159.826	0.778293	10.805
Manes.01G082900.4.v8.1	2559	2346.826	0.000000	0.000
Manes.01G083100.1.v8.1	1089	876.826	14.903639	84.000
Manes.01G083200.5.v8.1	3433	3220.826	0.000000	0.000
Manes.01G083200.6.v8.1	3407	3194.826	0.535639	11.000
Manes.01G083200.3.v8.1	3315	3102.826	0.000000	0.000
Manes.01G083275.1.v8.1	861	648.848	0.000000	0.000
Manes.01G083350.1.v8.1	1222	1009.826	3.389242	22.000
Manes.01G083500.1.v8.1	1428	1215.826	0.000000	0.000
Manes.01G083600.1.v8.1	1701	1488.826	0.313476	3.000
Manes.01G083700.2.v8.1	2864	2651.826	19.359550	330.000
Manes.13G022150.1.v8.1	936	723.834	0.000000	0.000
Manes.01G083800.1.v8.1	2179	1966.826	8.067902	102.000
Manes.01G083900.1.v8.1	1528	1315.826	43.327487	366.468
Manes.01G084100.6.v8.1	1693	1480.826	0.000000	0.000
Manes.01G084100.4.v8.1	1414	1201.826	0.235676	1.821
Manes.01G084100.7.v8.1	1719	1506.826	0.000000	0.000
Manes.01G084100.5.v8.1	1618	1405.826	6.804065	61.486
Manes.01G084100.1.v8.1	1629	1416.826	0.625180	5.694
Manes.01G084100.8.v8.1	1554	1341.826	0.000000	0.000
Manes.01G084200.2.v8.1	3827	3614.826	0.665648	15.467
Manes.01G084200.3.v8.1	3994	3781.826	0.000000	0.000
Manes.01G084200.1.v8.1	3739	3526.826	17.182509	389.533
Manes.01G084300.1.v8.1	4097	3884.826	2.852351	71.228
Manes.01G084300.2.v8.1	3697	3484.826	0.614831	13.772
Manes.01G084500.2.v8.1	1460	1247.826	1.246730	10.000
Manes.01G084600.1.v8.1	2381	2168.826	65.824014	917.662
Manes.01G084700.1.v8.1	2148	1935.826	44.709401	556.338
Manes.01G084800.3.v8.1	1891	1678.826	1.019327	11.000
Manes.01G084900.9.v8.1	1468	1255.826	21.554909	174.000
Manes.01G085000.2.v8.1	3443	3230.826	0.000000	0.000
Manes.01G085000.3.v8.1	3467	3254.826	0.000000	0.000
Manes.01G085000.4.v8.1	3200	2987.826	0.000000	0.000
Manes.01G085100.1.v8.1	783	570.869	1.362574	5.000
Manes.01G085200.1.v8.1	948	735.832	2.325627	11.000
Manes.01G085300.3.v8.1	1050	837.826	0.000000	0.000
Manes.01G085300.6.v8.1	1300	1087.826	0.000000	0.000
Manes.01G085300.1.v8.1	340	135.917	0.000000	0.000
Manes.01G085300.2.v8.1	331	127.933	0.000000	0.000
Manes.01G085400.1.v8.1	1585	1372.826	1.699817	15.000
Manes.01G085550.1.v8.1	878	665.844	0.000000	0.000
Manes.01G085500.1.v8.1	2326	2113.826	0.147193	2.000
Manes.01G085600.1.v8.1	2839	2626.826	0.533013	9.000
Manes.01G085700.2.v8.1	1147	934.826	13.146882	79.000
Manes.01G085800.1.v8.1	1458	1245.826	0.499493	4.000
Manes.01G085900.1.v8.1	1698	1485.826	8.795038	84.000
Manes.01G086000.1.v8.1	1728	1515.826	20.628759	201.000
Manes.01G086000.2.v8.1	1614	1401.826	0.000000	0.000
Manes.01G086000.3.v8.1	1705	1492.826	0.000000	0.000
Manes.01G086050.2.v8.1	1218	1005.826	0.155729	1.007
Manes.01G086100.1.v8.1	2143	1930.826	0.564003	7.000
Manes.01G086200.1.v8.1	4537	4324.826	30.588275	850.349
Manes.01G086400.1.v8.1	1994	1781.826	30.278822	346.799
Manes.01G086500.1.v8.1	228	49.637	18.804933	6.000
Manes.01G086600.1.v8.1	1338	1125.826	0.138183	1.000
Manes.01G086700.11.v8.1	2726	2513.826	2.287088	36.957
Manes.01G086700.4.v8.1	2731	2518.826	9.778514	158.323
Manes.01G086700.10.v8.1	2787	2574.826	0.000000	0.000
Manes.01G086700.3.v8.1	2890	2677.826	0.000000	0.000
Manes.01G086800.1.v8.1	1355	1142.826	152.973769	1123.752
Manes.01G086900.1.v8.1	2239	2026.826	0.307022	4.000
Manes.01G087050.1.v8.1	2981	2768.826	48.104864	856.167
Manes.01G087200.1.v8.1	1783	1570.826	5.411703	54.643
Manes.01G087200.2.v8.1	1651	1438.826	0.687323	6.357
Manes.01G087300.1.v8.1	3529	3316.826	0.000000	0.000
Manes.01G087300.3.v8.1	3351	3138.826	0.892137	18.000
Manes.01G087300.5.v8.1	3360	3147.826	0.000000	0.000
Manes.01G087400.1.v8.1	1296	1083.826	96.081924	669.383
Manes.01G087450.1.v8.1	144	15.080	0.000000	0.000
Manes.01G087500.1.v8.1	3003	2790.826	15.608157	280.000
Manes.01G087600.1.v8.1	2575	2362.826	2.370266	36.000
Manes.01G087650.1.v8.1	547	335.320	0.000000	0.000
Manes.01G087700.10.v8.1	7931	7718.826	6.676473	331.262
Manes.01G087800.1.v8.1	1859	1646.826	0.000000	0.000
Manes.01G087900.4.v8.1	1957	1744.826	12.898498	144.665
Manes.01G087900.5.v8.1	1952	1739.826	31.339885	350.491
Manes.01G087900.6.v8.1	1181	968.826	72.369413	450.686
Manes.01G088000.2.v8.1	1433	1220.826	0.000000	0.000
Manes.01G088101.1.v8.1	820	607.856	0.000000	0.000
Manes.01G088200.1.v8.1	1170	957.826	0.000000	0.000
Manes.01G088300.1.v8.1	1333	1120.826	0.000000	0.000
Manes.01G088400.1.v8.1	1170	957.826	0.000000	0.000
Manes.01G088500.1.v8.1	1197	984.826	24.326949	154.000
Manes.01G088500.2.v8.1	1323	1110.826	0.000000	0.000
Manes.01G088600.1.v8.1	2561	2348.826	0.397399	6.000
Manes.01G088600.2.v8.1	480	269.031	0.000000	0.000
Manes.01G088700.1.v8.1	3207	2994.826	0.000000	0.000
Manes.01G088800.1.v8.1	6100	5887.826	4.174731	158.000
Manes.01G089000.4.v8.1	2742	2529.826	0.000000	0.000
Manes.01G089000.2.v8.1	2750	2537.826	0.000000	0.000
Manes.01G089000.3.v8.1	2035	1822.826	20.478252	239.945
Manes.01G089000.5.v8.1	819	606.857	12.745066	49.717
Manes.01G089100.1.v8.1	2591	2378.826	0.000000	0.000
Manes.01G089100.2.v8.1	2450	2237.826	0.208555	3.000
Manes.01G089200.1.v8.1	2257	2044.826	0.000000	0.000
Manes.01G089200.2.v8.1	1865	1652.826	0.000000	0.000
Manes.01G089200.5.v8.1	2235	2022.826	0.000000	0.000
Manes.01G089200.7.v8.1	1844	1631.826	0.000000	0.000
Manes.01G089200.8.v8.1	1790	1577.826	0.000000	0.000
Manes.01G089200.9.v8.1	1702	1489.826	0.000000	0.000
Manes.01G089200.10.v8.1	1537	1324.826	0.587134	5.000
Manes.01G089300.1.v8.1	1175	962.826	0.000000	0.000
Manes.01G089400.1.v8.1	639	426.986	0.000000	0.000
Manes.01G089500.1.v8.1	642	429.980	0.000000	0.000
Manes.01G089600.1.v8.1	1781	1568.826	6.743114	68.000
Manes.01G089700.2.v8.1	3549	3336.826	10.739858	230.359
Manes.01G089700.3.v8.1	3545	3332.826	1.523608	32.641
Manes.01G089800.1.v8.1	2016	1803.826	16.127734	187.000
Manes.01G089900.1.v8.1	778	565.869	11.821664	43.000
Manes.01G090001.1.v8.1	4146	3933.826	0.039547	1.000
Manes.01G090001.2.v8.1	4265	4052.826	0.000000	0.000
Manes.01G090100.4.v8.1	4785	4572.826	0.000000	0.000
Manes.01G090100.5.v8.1	4881	4668.826	5.117630	153.586
Manes.01G090100.6.v8.1	5042	4829.826	0.000000	0.000
Manes.01G090200.1.v8.1	2720	2507.826	6.105032	98.414
Manes.01G090200.3.v8.1	2612	2399.826	0.000000	0.000
Manes.01G090200.2.v8.1	1854	1641.826	0.000000	0.000
Manes.01G090300.1.v8.1	2430	2217.826	0.140291	2.000
Manes.01G090300.2.v8.1	1194	981.826	0.000000	0.000
Manes.01G090400.1.v8.1	1487	1274.826	52.473973	430.000
Manes.01G090500.1.v8.1	3542	3329.826	3.556296	76.119
Manes.01G090500.3.v8.1	3087	2874.826	1.562885	28.881
Manes.01G090500.4.v8.1	2673	2460.826	0.000000	0.000
Manes.01G090600.1.v8.1	1540	1327.826	0.000000	0.000
Manes.01G090700.1.v8.1	1907	1694.826	9.913455	108.000
Manes.01G090800.1.v8.1	986	773.826	0.000000	0.000
Manes.01G090900.3.v8.1	1938	1725.826	11.262842	124.945
Manes.01G090900.6.v8.1	1858	1645.826	0.000000	0.000
Manes.01G090900.5.v8.1	1814	1601.826	0.000000	0.000
Manes.01G090900.4.v8.1	1674	1461.826	1.652956	15.532
Manes.01G090900.7.v8.1	1681	1468.826	25.266890	238.559
Manes.01G091100.1.v8.1	1393	1180.826	0.922229	7.000
Manes.01G091200.3.v8.1	1703	1490.826	2.087034	20.000
Manes.01G091300.2.v8.1	1997	1784.826	0.000000	0.000
Manes.01G091400.3.v8.1	2099	1886.826	0.000000	0.000
Manes.01G091400.1.v8.1	2410	2197.826	0.678033	9.579
Manes.01G091500.1.v8.1	1978	1765.826	1.622905	18.421
Manes.01G091600.1.v8.1	2757	2544.826	1.283771	21.000
Manes.01G091700.1.v8.1	2763	2550.826	0.305040	5.002
Manes.01G091800.1.v8.1	594	382.094	0.000000	0.000
Manes.01G092000.1.v8.1	2269	2056.826	7.336696	97.000
Manes.01G092100.3.v8.1	2021	1808.826	0.000000	0.000
Manes.01G092100.4.v8.1	2048	1835.826	8.051482	95.013
Manes.01G092100.5.v8.1	2572	2359.826	0.196946	2.987
Manes.01G092200.1.v8.1	246	60.978	28.063588	11.000
Manes.01G092300.1.v8.1	1260	1047.826	2.969390	20.000
Manes.01G092400.8.v8.1	3094	2881.826	4.372639	81.000
Manes.01G092500.1.v8.1	1671	1458.826	0.000000	0.000
Manes.01G092600.1.v8.1	1350	1137.826	22.425091	164.015
Manes.01G092600.2.v8.1	1750	1537.826	4.044976	39.985
Manes.01G092700.1.v8.1	2304	2091.826	0.000000	0.000
Manes.01G092700.4.v8.1	1819	1606.826	36.984598	382.000
Manes.01G092900.1.v8.1	4737	4524.826	0.129700	3.772
Manes.01G092900.2.v8.1	3980	3767.826	1.949987	47.228
Manes.01G093000.1.v8.1	1978	1765.826	3.964523	45.000
Manes.01G093100.2.v8.1	2114	1901.826	0.000000	0.000
Manes.01G093100.3.v8.1	2000	1787.826	1.827344	21.000
Manes.01G093200.1.v8.1	1806	1593.826	1.366512	14.000
Manes.01G093300.1.v8.1	1846	1633.826	11.144482	117.041
Manes.01G093400.1.v8.1	2294	2081.826	84.261813	1127.584
Manes.01G093475.1.v8.1	1593	1380.826	0.000000	0.000
Manes.01G093550.1.v8.1	2658	2445.826	18.206411	286.236
Manes.01G093625.1.v8.1	522	310.500	0.000000	0.000
Manes.03G095616.1.v8.1	539	327.368	0.000000	0.000
Manes.11G087467.1.v8.1_25	322	120.086	0.000000	0.000
Manes.01G093700.1.v8.1	3069	2856.826	27.291178	501.164
Manes.01G093733.1.v8.1	1802	1589.826	4.834621	49.407
Manes.01G093733.2.v8.1	1733	1520.826	0.162987	1.593
Manes.01G093766.1.v8.1	849	636.851	0.000000	0.000
Manes.01G094100.1.v8.1	1952	1739.826	0.983588	11.000
Manes.01G093800.1.v8.1	1709	1496.826	0.000000	0.000
Manes.01G093901.1.v8.1	3041	2828.826	17.415186	316.671
Manes.01G094000.1.v8.1	846	633.851	3.926982	16.000
Manes.01G094200.1.v8.1	2700	2487.826	19.084683	305.196
Manes.01G094300.3.v8.1	4415	4202.826	8.320259	224.777
Manes.01G094300.4.v8.1	3599	3386.826	4.419898	96.223
Manes.01G094500.1.v8.1	1758	1545.826	2.314694	23.000
Manes.01G094600.1.v8.1	330	127.054	186.427378	152.255
Manes.01G094700.1.v8.1	1840	1627.826	24.943587	261.000
Manes.01G094800.1.v8.1	3582	3369.826	2.446779	53.000
Manes.01G094950.1.v8.1	330	127.054	419.984148	343.000
Manes.01G095100.3.v8.1	3185	2972.826	0.000000	0.000
Manes.01G095300.1.v8.1	1711	1498.826	1.349331	13.000
Manes.01G095400.3.v8.1	1419	1206.826	0.000000	0.000
Manes.01G096400.2.v8.1	1987	1774.826	10.518452	120.000
Manes.01G096300.3.v8.1	5386	5173.826	0.000000	0.000
Manes.01G096300.6.v8.1	5506	5293.826	4.710048	160.276
Manes.01G096300.7.v8.1	4985	4772.826	0.773281	23.724
Manes.01G096200.1.v8.1	1957	1744.826	5.260491	59.000
Manes.01G096100.1.v8.1	689	476.917	77.635510	238.000
Manes.01G096000.1.v8.1	824	611.853	0.000000	0.000
Manes.01G096000.2.v8.1	666	453.942	0.000000	0.000
Manes.01G095900.1.v8.1	2139	1926.826	24.948380	309.000
Manes.01G095800.1.v8.1	3390	3177.826	31.967554	653.000
Manes.01G095700.1.v8.1	1635	1422.826	0.000000	0.000
Manes.01G095700.2.v8.1	1632	1419.826	0.109570	1.000
Manes.01G095700.3.v8.1	1278	1065.826	0.000000	0.000
Manes.01G095700.4.v8.1	1275	1062.826	0.000000	0.000
Manes.01G095600.2.v8.1	1990	1777.826	0.000000	0.000
Manes.01G095600.1.v8.1	2250	2037.826	0.000000	0.000
Manes.01G095500.9.v8.1	6618	6405.826	0.000000	0.000
Manes.01G095500.10.v8.1	6675	6462.826	0.000000	0.000
Manes.01G095500.11.v8.1	5816	5603.826	9.031268	325.317
Manes.01G095500.2.v8.1	6149	5936.826	6.228254	237.681
Manes.01G095500.8.v8.1	6363	6150.826	0.000000	0.000
Manes.01G095500.7.v8.1	6185	5972.826	4.407736	169.227
Manes.01G160600.3.v8.1	1638	1425.826	0.000000	0.000
Manes.01G128050.1.v8.1	1606	1393.826	5.134234	46.000
Manes.01G160600.2.v8.1	1624	1411.826	0.000000	0.000
Manes.01G128050.2.v8.1	904	691.838	0.000000	0.000
Manes.01G160602.1.v8.1	1795	1582.826	8.256053	84.000
Manes.01G097000.1.v8.1	1615	1402.826	0.000000	0.000
Manes.01G097100.1.v8.1	606	394.065	0.000000	0.000
Manes.01G097200.1.v8.1	1468	1255.826	0.371636	3.000
Manes.01G097300.1.v8.1	1359	1146.826	1.220876	9.000
Manes.01G097300.2.v8.1	1216	1003.826	0.000000	0.000
Manes.01G097400.1.v8.1	6651	6438.826	17.114781	708.356
Manes.01G097400.4.v8.1	6606	6393.826	0.317932	13.067
Manes.01G097500.1.v8.1	1592	1379.826	31.327147	277.855
Manes.01G097600.1.v8.1	2188	1975.826	44.033613	559.251
Manes.01G097600.2.v8.1	3403	3190.826	2.474298	50.749
Manes.01G097700.1.v8.1	1476	1263.826	74.780805	607.507
Manes.01G097800.1.v8.1	2400	2187.826	0.284429	4.000
Manes.01G097900.1.v8.1	2046	1833.826	100.006532	1178.854
Manes.01G098000.4.v8.1	2992	2779.826	5.308710	94.859
Manes.01G098000.6.v8.1	2545	2332.826	0.000000	0.000
Manes.01G098000.5.v8.1	2233	2020.826	2.089379	27.141
Manes.01G098100.3.v8.1	1533	1320.826	7.538080	64.000
Manes.01G098200.1.v8.1	2698	2485.826	2.440733	39.000
Manes.01G098300.1.v8.1	3056	2843.826	0.984682	18.000
Manes.03G165350.1.v8.1	520	308.518	0.000000	0.000
Manes.01G098400.1.v8.1	3516	3303.826	5.320931	113.000
Manes.01G098500.1.v8.1	354	148.549	83.781391	80.000
Manes.01G098600.1.v8.1	3777	3564.826	40.236382	922.000
Manes.01G098700.1.v8.1	519	307.526	8.094013	16.000
Manes.01G098800.2.v8.1	2166	1953.826	20.580743	258.476
Manes.01G098800.4.v8.1	2148	1935.826	20.454480	254.524
Manes.01G099000.7.v8.1	3978	3765.826	0.000000	0.000
Manes.01G099000.8.v8.1	3840	3627.826	0.140482	3.276
Manes.01G099000.5.v8.1	2734	2521.826	9.373743	151.950
Manes.01G099000.10.v8.1	2559	2346.826	0.000000	0.000
Manes.01G099000.9.v8.1	2421	2208.826	2.449147	34.774
Manes.01G099100.9.v8.1	3134	2921.826	0.000000	0.000
Manes.01G099100.6.v8.1	3261	3048.826	2.282632	44.734
Manes.01G099100.4.v8.1	2970	2757.826	0.000000	0.000
Manes.01G099100.3.v8.1	2422	2209.826	67.683818	961.428
Manes.01G099200.7.v8.1	1820	1607.826	3.350301	34.626
Manes.01G099200.1.v8.1	1927	1714.826	13.779533	151.890
Manes.01G099200.6.v8.1	1822	1609.826	7.359431	76.155
Manes.01G099300.2.v8.1	2655	2442.826	1.337375	21.000
Manes.01G099400.1.v8.1	3985	3772.826	34.587247	838.796
Manes.01G099500.1.v8.1	2209	1996.826	22.749350	292.000
Manes.01G099600.2.v8.1	3265	3052.826	0.000000	0.000
Manes.01G099600.3.v8.1	3161	2948.826	0.949620	18.000
Manes.01G099700.1.v8.1	1822	1609.826	7.054566	73.000
Manes.01G099800.1.v8.1	3045	2832.826	0.935967	17.043
Manes.01G099800.2.v8.1	2821	2608.826	0.000000	0.000
Manes.01G099900.1.v8.1	972	759.828	122.232061	597.000
Manes.01G100000.1.v8.1	1035	822.826	4.348568	23.000
Manes.01G100100.1.v8.1	549	337.309	24.905338	54.000
Manes.01G100300.1.v8.1	2326	2113.826	0.073596	1.000
Manes.01G100400.1.v8.1	3169	2956.826	18.399485	349.708
Manes.01G100400.2.v8.1	3079	2866.826	0.341461	6.292
Manes.01G100500.1.v8.1	3434	3221.826	3.090326	64.000
Manes.01G100600.2.v8.1	651	438.965	0.000000	0.000
Manes.01G100700.3.v8.1	2714	2501.826	0.373096	6.000
Manes.01G100700.7.v8.1	2657	2444.826	0.000000	0.000
Manes.01G100700.9.v8.1	2563	2350.826	0.000000	0.000
Manes.01G100800.1.v8.1	858	645.850	0.963507	4.000
Manes.01G100900.2.v8.1	1612	1399.826	8.629870	77.652
Manes.01G100900.1.v8.1	2391	2178.826	23.372958	327.348
Manes.01G101000.1.v8.1	1209	996.826	0.000000	0.000
Manes.01G101200.3.v8.1	1363	1150.826	18.363188	135.841
Manes.01G101200.6.v8.1	1226	1013.826	0.000000	0.000
Manes.01G101200.5.v8.1	1131	918.826	3.957137	23.372
Manes.01G101200.7.v8.1	1247	1034.826	7.334420	48.787
Manes.01G101300.1.v8.1	1376	1163.826	2.005070	15.000
Manes.01G101600.1.v8.1	3522	3309.826	1.833098	39.000
Manes.01G101700.2.v8.1	696	483.912	32.469939	101.000
Manes.01G102466.2.v8.1	906	693.838	13.004577	58.000
Manes.01G102000.1.v8.1	1099	886.826	97.727248	557.093
Manes.01G102100.1.v8.1	3175	2962.826	46.069024	877.382
Manes.01G102200.3.v8.1	949	736.832	18.157500	86.000
Manes.01G102300.1.v8.1	911	698.837	40.738189	183.000
Manes.01G102400.1.v8.1	3030	2817.826	27.590531	499.744
Manes.01G102500.1.v8.1	3025	2812.826	3.739494	67.613
Manes.01G102600.1.v8.1	1092	879.826	1.060916	6.000
Manes.01G102700.2.v8.1	1740	1527.826	1.076419	10.571
Manes.01G102700.1.v8.1	2340	2127.826	0.543128	7.429
Manes.01G102800.1.v8.1	3313	3100.826	4.415009	88.000
Manes.01G102900.1.v8.1	1668	1455.826	0.320581	3.000
Manes.01G103000.3.v8.1	2595	2382.826	10.826694	165.830
Manes.01G103000.4.v8.1	2521	2308.826	1.696003	25.170
Manes.01G103100.2.v8.1	1542	1329.826	1.871766	16.000
Manes.01G103200.1.v8.1	1528	1315.826	0.118230	1.000
Manes.01G103300.6.v8.1	2480	2267.826	1.407158	20.513
Manes.01G103300.7.v8.1	2172	1959.826	3.705674	46.683
Manes.01G103300.8.v8.1	2183	1970.826	5.194354	65.804
Manes.01G103400.7.v8.1	1082	869.826	21.852226	122.180
Manes.01G103400.6.v8.1	1074	861.826	0.000000	0.000
Manes.01G103400.5.v8.1	959	746.831	0.000000	0.000
Manes.01G103500.1.v8.1	1705	1492.826	18.566352	178.160
Manes.01G103500.3.v8.1	1775	1562.826	1.031430	10.362
Manes.01G103500.5.v8.1	606	394.065	0.000000	0.000
Manes.01G103500.4.v8.1	714	501.901	9.065426	29.247
Manes.01G103600.1.v8.1	3453	3240.826	4.704318	98.000
Manes.01G103700.1.v8.1	1219	1006.826	0.000000	0.000
Manes.01G103750.1.v8.1	568	356.206	0.000000	0.000
Manes.01G103800.2.v8.1	1580	1367.826	2.615914	23.000
Manes.01G104000.1.v8.1	1378	1165.826	24.008413	179.916
Manes.01G104000.2.v8.1	1157	944.826	52.539195	319.087
Manes.01G104100.7.v8.1	2361	2148.826	0.000000	0.000
Manes.01G104100.1.v8.1	2269	2056.826	0.000000	0.000
Manes.01G104100.5.v8.1	2150	1937.826	1.445054	18.000
Manes.01G104100.6.v8.1	2111	1898.826	0.000000	0.000
Manes.01G104200.1.v8.1	2636	2423.826	10.165939	158.388
Manes.01G104200.2.v8.1	2622	2409.826	1.911643	29.612
Manes.01G104201.1.v8.1	549	337.309	0.461210	1.000
Manes.01G104300.3.v8.1	3903	3690.826	42.574641	1010.062
Manes.01G104400.1.v8.1	1871	1658.826	7.662472	81.704
Manes.01G104400.2.v8.1	1841	1628.826	0.696845	7.296
Manes.01G104500.10.v8.1	1516	1303.826	1.884550	15.794
Manes.01G104500.7.v8.1	1519	1306.826	2.014969	16.926
Manes.01G104500.8.v8.1	1435	1222.826	1.689439	13.279
Manes.01G104500.9.v8.1	1432	1219.826	0.000000	0.000
Manes.01G104600.25.v8.1	2920	2707.826	2.278320	39.656
Manes.01G104600.24.v8.1	3081	2868.826	0.000000	0.000
Manes.01G104600.16.v8.1	2791	2578.826	0.000000	0.000
Manes.01G104600.31.v8.1	2706	2493.826	0.000000	0.000
Manes.01G104600.26.v8.1	3248	3035.826	0.215473	4.205
Manes.01G104600.23.v8.1	3409	3196.826	0.000000	0.000
Manes.01G104600.12.v8.1	2210	1997.826	0.000000	0.000
Manes.01G104600.28.v8.1	2257	2044.826	0.000000	0.000
Manes.01G104600.27.v8.1	2876	2663.826	1.357659	23.247
Manes.01G104600.29.v8.1	1901	1688.826	0.000000	0.000
Manes.01G104600.30.v8.1	1986	1773.826	0.000000	0.000
Manes.01G104600.10.v8.1	2663	2450.826	4.055650	63.892
Manes.01G104700.1.v8.1	2342	2129.826	21.109604	289.000
Manes.01G104800.1.v8.1	3919	3706.826	19.393093	462.086
Manes.01G104801.1.v8.1	8141	7928.826	5.858129	298.567
Manes.01G104801.2.v8.1	8138	7925.826	0.000000	0.000
Manes.01G104801.3.v8.1	9657	9444.826	0.448001	27.199
Manes.01G104801.4.v8.1	8065	7852.826	6.263060	316.145
Manes.01G104801.5.v8.1	8095	7882.826	2.330820	118.104
Manes.01G104801.6.v8.1	8019	7806.826	0.000000	0.000
Manes.01G104801.7.v8.1	8092	7879.826	0.000000	0.000
Manes.01G105000.5.v8.1	1383	1170.826	61.121202	460.000
Manes.01G105100.5.v8.1	2552	2339.826	7.193210	108.188
Manes.01G105100.6.v8.1	2457	2244.826	5.093921	73.504
Manes.01G105100.1.v8.1	3859	3646.826	0.183784	4.308
Manes.01G105100.7.v8.1	2528	2315.826	0.000000	0.000
Manes.01G105100.8.v8.1	3234	3021.826	0.000000	0.000
Manes.01G105101.1.v8.1	570	358.195	5.211799	12.000
Manes.01G105300.1.v8.1	2678	2465.826	1.829624	29.000
[truncated: 55,492 more rows]
