# Supplementary material for: Mutations in DNA polymerase δ subunit 1 co-segregate with CMD2-type resistance to Cassava Mosaic Geminiviruses
Source: Nat Commun. 2022 Jul 7;13:3933. doi: 10.1038/s41467-022-31414-0 (PMC9262879; doi:10.1038/s41467-022-31414-0)
Supplement: Supplementary file 10 — Source Data [file 41467_2022_31414_MOESM10_ESM.zip › figure_data/SupFig5_data/RNAseq4/quant/rnaseq4_tme204_1A_res_quant/quant.sf]

Name	Length	EffectiveLength	TPM	NumReads
Manes.01G000031.1.v8.1	3795	3588.191	37.264643	945.530
Manes.01G000031.2.v8.1	3753	3546.191	4.803098	120.444
Manes.01G000031.3.v8.1	3738	3531.191	0.842006	21.025
Manes.01G000062.1.v8.1	1653	1446.191	0.000000	0.000
Manes.01G000093.1.v8.1	1848	1641.191	0.086166	1.000
Manes.01G000124.1.v8.1	2149	1942.191	8.373421	115.000
Manes.01G000155.1.v8.1	2964	2757.191	15.848517	309.000
Manes.01G000186.1.v8.1	177	26.369	16.088620	3.000
Manes.01G000217.1.v8.1	675	468.325	0.000000	0.000
Manes.01G000248.3.v8.1	1953	1746.191	0.000000	0.000
Manes.01G000248.5.v8.1	570	363.650	16.514220	42.466
Manes.01G000248.4.v8.1	1683	1476.191	1.198047	12.506
Manes.01G000248.1.v8.1	2677	2470.191	2.008324	35.081
Manes.01G000248.2.v8.1	2062	1855.191	20.574361	269.909
Manes.01G000279.1.v8.1	812	605.223	31.046347	132.871
Manes.01G000279.3.v8.1	1818	1611.191	0.000000	0.000
Manes.01G000279.2.v8.1	1112	905.191	3.619318	23.167
Manes.01G000310.1.v8.1	601	394.499	0.000000	0.000
Manes.01G000341.1.v8.1	947	740.201	9.469524	49.566
Manes.01G000341.2.v8.1	1283	1076.191	0.188474	1.434
Manes.01G000372.1.v8.1	3197	2990.191	3.076819	65.058
Manes.01G000403.1.v8.1	861	654.218	34.801666	161.000
Manes.01G000434.1.v8.1	1098	891.191	0.476044	3.000
Manes.17G035396.1.v8.1_29	409	206.007	0.000000	0.000
Manes.01G000465.1.v8.1	1700	1493.191	82.464860	870.738
Manes.01G000496.1.v8.1	534	327.923	0.000000	0.000
Manes.01G000527.1.v8.1	1225	1018.191	3.472225	25.000
Manes.01G000558.1.v8.1	3030	2823.191	0.000000	0.000
Manes.01G000558.2.v8.1	2951	2744.191	0.000000	0.000
Manes.01G000558.4.v8.1	2910	2703.191	0.000000	0.000
Manes.01G000558.5.v8.1	2825	2618.191	0.000000	0.000
Manes.01G000558.3.v8.1	2750	2543.191	0.722872	13.000
Manes.01G000600.1.v8.1	1763	1556.191	0.272619	3.000
Manes.01G000550.1.v8.1	429	225.126	48.996662	78.000
Manes.01G000500.10.v8.1	1573	1366.191	0.412602	3.986
Manes.01G000500.4.v8.1	2074	1867.191	1.052491	13.897
Manes.01G000500.6.v8.1	1987	1780.191	0.000000	0.000
Manes.01G000500.8.v8.1	2111	1904.191	6.473489	87.167
Manes.01G000500.9.v8.1	2024	1817.191	0.000000	0.000
Manes.01G000500.5.v8.1	1718	1511.191	3.036828	32.452
Manes.01G000500.7.v8.1	1755	1548.191	0.000000	0.000
Manes.01G000500.11.v8.1	1591	1384.191	10.063178	98.500
Manes.01G000400.6.v8.1	3083	2876.191	0.000000	0.000
Manes.01G000400.7.v8.1	3020	2813.191	1.034341	20.576
Manes.01G000400.8.v8.1	2619	2412.191	1.431851	24.424
Manes.01G000300.4.v8.1	1769	1562.191	50.262588	555.242
Manes.01G000300.5.v8.1	1857	1650.191	13.807465	161.121
Manes.01G000300.6.v8.1	2074	1867.191	8.324523	109.914
Manes.13G000036.1.v8.1	515	309.127	0.000000	0.000
Manes.18G145866.1.v8.1_2	267	81.540	0.000000	0.000
Manes.01G001900.17.v8.1	3580	3373.191	3.438945	82.029
Manes.01G001900.14.v8.1	3967	3760.191	0.000000	0.000
Manes.01G001900.15.v8.1	3740	3533.191	0.000000	0.000
Manes.01G001900.16.v8.1	3593	3386.191	2.511482	60.137
Manes.01G001900.18.v8.1	4118	3911.191	0.000000	0.000
Manes.01G001900.19.v8.1	3971	3764.191	0.000000	0.000
Manes.01G001900.20.v8.1	3978	3771.191	0.000000	0.000
Manes.01G001900.21.v8.1	3935	3728.191	0.000000	0.000
Manes.01G001900.22.v8.1	4082	3875.191	0.000000	0.000
Manes.01G001900.23.v8.1	3974	3767.191	1.720212	45.825
Manes.01G001900.9.v8.1	3736	3529.191	0.401034	10.008
Manes.01G001951.1.v8.1	1451	1244.191	0.000000	0.000
Manes.01G001800.6.v8.1	5950	5743.191	0.077686	3.155
Manes.01G001800.1.v8.1	2633	2426.191	1.448143	24.845
Manes.01G001700.7.v8.1	2506	2299.191	22.376825	363.812
Manes.01G001700.10.v8.1	4004	3797.191	0.000000	0.000
Manes.01G001700.12.v8.1	3719	3512.191	2.392634	59.423
Manes.01G001700.11.v8.1	3802	3595.191	10.831451	275.367
Manes.01G001600.6.v8.1	5003	4796.191	2.575897	87.363
Manes.01G001600.7.v8.1	3983	3776.191	16.254443	434.039
Manes.01G001600.8.v8.1	4719	4512.191	17.507342	558.613
Manes.01G001400.1.v8.1	2161	1954.191	33.692397	465.588
Manes.01G001200.1.v8.1	1949	1742.191	16.579594	204.255
Manes.01G001200.3.v8.1	1891	1684.191	0.314457	3.745
Manes.01G001150.1.v8.1	1008	801.191	0.000000	0.000
Manes.01G001100.2.v8.1	3116	2909.191	1.212746	24.949
Manes.01G001100.3.v8.1	2961	2754.191	10.313333	200.861
Manes.01G002051.1.v8.1	1774	1567.191	6.857861	76.000
Manes.01G002300.1.v8.1	418	214.582	982.912583	1491.456
Manes.01G002151.2.v8.1	261	77.023	11.016148	6.000
Manes.01G002350.1.v8.1	761	554.239	0.000000	0.000
Manes.01G002400.2.v8.1	2259	2052.191	232.536334	3374.517
Manes.01G002500.1.v8.1	3624	3417.191	32.527115	785.991
Manes.01G002600.1.v8.1	2025	1818.191	6.611141	85.000
Manes.01G002700.1.v8.1	1101	894.191	0.158149	1.000
Manes.01G002800.1.v8.1	1827	1620.191	0.261850	3.000
Manes.01G002901.1.v8.1	3062	2855.191	16.988536	343.000
Manes.01G003000.1.v8.1	405	202.220	0.000000	0.000
Manes.01G003100.1.v8.1	4856	4649.191	3.528398	116.000
Manes.01G003100.3.v8.1	4760	4553.191	0.000000	0.000
Manes.01G003100.4.v8.1	4848	4641.191	0.000000	0.000
Manes.01G003200.1.v8.1	2389	2182.191	90.925047	1403.070
Manes.01G003300.1.v8.1	3526	3319.191	1.022530	24.000
Manes.01G003400.1.v8.1	360	160.241	0.000000	0.000
Manes.01G003500.1.v8.1	4803	4596.191	5.573385	181.142
Manes.01G003500.3.v8.1	5313	5106.191	4.039513	145.858
Manes.01G003500.2.v8.1	4713	4506.191	0.000000	0.000
Manes.01G003700.1.v8.1	2011	1804.191	32.324771	412.402
Manes.01G003800.1.v8.1	2386	2179.191	348.166560	5365.193
Manes.01G003900.1.v8.1	1100	893.191	10.607854	67.000
Manes.01G004000.1.v8.1	3930	3723.191	0.037982	1.000
Manes.01G004100.1.v8.1	1694	1487.191	9.582729	100.776
Manes.01G004100.2.v8.1	1685	1478.191	0.499729	5.224
Manes.01G004200.1.v8.1	663	456.343	1.239554	4.000
Manes.01G050733.1.v8.1_1	246	66.239	0.000000	0.000
Manes.01G004300.1.v8.1	762	555.239	0.764079	3.000
Manes.13G090650.1.v8.1	814	607.223	0.000000	0.000
Manes.01G004400.1.v8.1	927	720.204	0.000000	0.000
Manes.01G004466.1.v8.1	4587	4380.191	1.259124	39.000
Manes.01G004532.1.v8.1	681	474.319	0.000000	0.000
Manes.01G004600.2.v8.1	1047	840.191	4.207839	25.000
Manes.01G004625.1.v8.1	531	324.948	4.338952	9.970
Manes.01G004650.2.v8.1	1581	1374.191	0.663788	6.450
Manes.01G004840.2.v8.1	1487	1280.191	3.096307	28.030
Manes.01G004860.1.v8.1	1680	1473.191	2.164606	22.550
Manes.01G004880.1.v8.1	1025	818.191	17.283926	100.000
Manes.01G004820.1.v8.1	2044	1837.191	5.850006	76.000
Manes.01G005000.1.v8.1	5215	5008.191	7.508405	265.908
Manes.01G005000.2.v8.1	4067	3860.191	11.185843	305.338
Manes.01G005000.3.v8.1	4835	4628.191	0.000000	0.000
Manes.01G005033.1.v8.1	2165	1958.191	5.644126	78.155
Manes.01G005033.2.v8.1	1920	1713.191	0.000000	0.000
Manes.01G005033.3.v8.1	1703	1496.191	0.268935	2.845
Manes.01G005066.1.v8.1	2214	2007.191	69.326792	983.995
Manes.01G005100.10.v8.1	1736	1529.191	0.000000	0.000
Manes.01G005100.11.v8.1	1754	1547.191	0.000000	0.000
Manes.01G005100.12.v8.1	1684	1477.191	0.000000	0.000
Manes.01G005100.2.v8.1	1591	1384.191	0.630542	6.172
Manes.01G005100.5.v8.1	1497	1290.191	0.000000	0.000
Manes.01G005100.6.v8.1	1986	1779.191	0.703976	8.857
Manes.01G005100.7.v8.1	1666	1459.191	0.000000	0.000
Manes.01G005100.8.v8.1	1704	1497.191	0.000000	0.000
Manes.01G005100.9.v8.1	1774	1567.191	0.448581	4.971
Manes.01G005100.4.v8.1	1522	1315.191	0.000000	0.000
Manes.01G005233.1.v8.1	1363	1156.191	8.806432	72.000
Manes.01G005500.2.v8.1	7293	7086.191	32.160292	1611.521
Manes.01G005504.1.v8.1	472	266.866	0.000000	0.000
Manes.01G005508.1.v8.1	551	344.777	0.000000	0.000
Manes.01G005512.1.v8.1	1317	1110.191	0.382138	3.000
Manes.01G005584.1.v8.1	1094	887.191	6.216480	39.000
Manes.01G005536.2.v8.1	1697	1490.191	4.689869	49.420
Manes.01G005700.1.v8.1	2130	1923.191	6.439882	87.580
Manes.01G008250.10.v8.1	2573	2366.191	0.000000	0.000
Manes.01G008250.11.v8.1	2498	2291.191	0.000000	0.000
Manes.01G008250.12.v8.1	2470	2263.191	0.000000	0.000
Manes.01G008250.13.v8.1	2574	2367.191	0.984559	16.481
Manes.01G008250.9.v8.1	2580	2373.191	0.000000	0.000
Manes.01G008250.7.v8.1	2660	2453.191	8.782995	152.362
Manes.01G008250.8.v8.1	2495	2288.191	0.000000	0.000
Manes.01G010800.3.v8.1	2665	2458.191	8.005468	139.157
Manes.16G067750.1.v8.1_31	394	191.839	0.000000	0.000
Manes.01G006000.1.v8.1	1923	1716.191	0.000000	0.000
Manes.01G006000.6.v8.1	1777	1570.191	0.000000	0.000
Manes.01G006000.2.v8.1	2225	2018.191	3.913345	55.849
Manes.01G006000.4.v8.1	2079	1872.191	7.301302	96.661
Manes.01G006000.5.v8.1	2393	2186.191	0.000000	0.000
Manes.01G006000.7.v8.1	2247	2040.191	1.212301	17.490
Manes.01G006100.1.v8.1	447	242.494	152.860240	262.119
Manes.01G006200.7.v8.1	3538	3331.191	4.167724	98.175
Manes.01G006200.11.v8.1	3524	3317.191	0.000000	0.000
Manes.01G006200.10.v8.1	3531	3324.191	0.000000	0.000
Manes.01G006200.12.v8.1	3385	3178.191	0.626257	14.075
Manes.01G006200.8.v8.1	3398	3191.191	10.003974	225.750
Manes.01G006200.9.v8.1	3395	3188.191	0.000000	0.000
Manes.01G006300.1.v8.1	1079	872.191	40.048148	247.000
Manes.01G006400.1.v8.1	809	602.223	3438.705701	14643.864
Manes.01G006500.1.v8.1	930	723.204	0.195540	1.000
Manes.01G006600.2.v8.1	912	705.207	0.000000	0.000
Manes.01G006800.3.v8.1	1384	1177.191	0.120130	1.000
Manes.01G006900.2.v8.1	961	754.199	0.187504	1.000
Manes.01G007000.2.v8.1	627	420.423	3.363649	10.000
Manes.01G007050.1.v8.1	1278	1071.191	0.132017	1.000
Manes.01G007100.6.v8.1	5717	5510.191	1.953325	76.110
Manes.01G007100.3.v8.1	5994	5787.191	0.595682	24.377
Manes.01G007100.5.v8.1	4889	4682.191	8.774298	290.512
Manes.01G007100.4.v8.1	5421	5214.191	0.000000	0.000
Manes.01G007100.7.v8.1	5817	5610.191	0.000000	0.000
Manes.01G007300.11.v8.1	4631	4424.191	11.869864	371.349
Manes.01G007400.4.v8.1	4441	4234.191	22.098119	661.651
Manes.11G097150.1.v8.1	1531	1324.191	0.000000	0.000
Manes.01G007451.1.v8.1	88	20.106	0.000000	0.000
Manes.01G007500.1.v8.1	3234	3027.191	1.968496	42.138
Manes.01G007500.2.v8.1	3039	2832.191	0.000000	0.000
Manes.01G007500.3.v8.1	3274	3067.191	0.270257	5.862
Manes.01G007600.4.v8.1	3823	3616.191	0.000000	0.000
Manes.01G007600.5.v8.1	3539	3332.191	0.000000	0.000
Manes.01G007600.6.v8.1	3397	3190.191	8.200721	185.000
Manes.01G007700.1.v8.1	5195	4988.191	2.948406	104.000
Manes.01G007700.3.v8.1	4610	4403.191	0.000000	0.000
Manes.01G007800.2.v8.1	2241	2034.191	37.123298	534.000
Manes.01G007900.1.v8.1	3406	3199.191	8.884907	201.000
Manes.01G008000.1.v8.1	4992	4785.191	22.341869	756.000
Manes.01G008100.1.v8.1	2049	1842.191	0.000000	0.000
Manes.01G008200.2.v8.1	1435	1228.191	21.334214	185.287
Manes.01G008300.1.v8.1	1279	1072.191	1.846515	14.000
Manes.01G008400.1.v8.1	826	619.222	2.512137	11.000
Manes.01G008500.1.v8.1	2052	1845.191	11.934244	155.718
Manes.01G008600.1.v8.1	1160	953.191	24.264720	163.553
Manes.01G008701.1.v8.1	383	181.500	0.000000	0.000
Manes.01G008800.1.v8.1	2575	2368.191	81.798188	1369.820
Manes.01G008900.7.v8.1	3383	3176.191	0.000000	0.000
Manes.01G008900.2.v8.1	2337	2130.191	6.417553	96.670
Manes.01G008900.1.v8.1	2370	2163.191	10.758034	164.562
Manes.01G008900.5.v8.1	3112	2905.191	0.962229	19.768
Manes.01G008900.6.v8.1	2639	2432.191	0.000000	0.000
Manes.01G009000.3.v8.1	2078	1871.191	2.546961	33.701
Manes.01G009000.2.v8.1	2037	1830.191	6.378428	82.549
Manes.01G009000.4.v8.1	1787	1580.191	0.000000	0.000
Manes.01G009000.5.v8.1	1781	1574.191	0.000000	0.000
Manes.01G009000.1.v8.1	1741	1534.191	15.831194	171.750
Manes.01G009100.1.v8.1	2369	2162.191	17.201305	263.002
Manes.01G009200.1.v8.1	2763	2556.191	0.000000	0.000
Manes.01G009200.2.v8.1	2751	2544.191	0.058011	1.044
Manes.01G009300.1.v8.1	3337	3130.191	0.766052	16.956
Manes.01G009451.4.v8.1	3456	3249.191	6.751355	155.121
Manes.01G009451.5.v8.1	3074	2867.191	32.762455	664.257
Manes.01G009500.4.v8.1	1258	1051.191	0.336358	2.500
Manes.01G009500.2.v8.1	1386	1179.191	2.698300	22.500
Manes.01G009601.2.v8.1	1384	1177.191	17.703237	147.368
Manes.01G009601.1.v8.1	1858	1651.191	6.186847	72.239
Manes.01G009601.3.v8.1	1187	980.191	3.807889	26.394
Manes.01G009700.1.v8.1	3666	3459.191	21.217132	518.996
Manes.01G009800.1.v8.1	771	564.236	1.002526	4.000
Manes.01G009900.1.v8.1	3908	3701.191	2.827400	74.000
Manes.01G009900.2.v8.1	3903	3696.191	0.000000	0.000
Manes.01G010000.1.v8.1	2188	1981.191	63.099067	884.000
Manes.01G010100.1.v8.1	1411	1204.191	421.870732	3592.342
Manes.01G010150.1.v8.1	527	320.987	15.860307	36.000
Manes.01G010200.1.v8.1	1919	1712.191	7.598584	92.000
Manes.01G010200.2.v8.1	1940	1733.191	0.000000	0.000
Manes.01G010866.1.v8.1	1768	1561.191	7.354690	81.194
Manes.01G013700.1.v8.1	1998	1791.191	3.863981	48.942
Manes.01G012847.1.v8.1	894	687.212	13.521491	65.708
Manes.01G013130.2.v8.1	1017	810.191	0.000000	0.000
Manes.01G010300.4.v8.1	426	222.253	23.185543	36.439
Manes.01G010300.3.v8.1	2162	1955.191	1.197819	16.561
Manes.01G012564.1.v8.1	1712	1505.191	0.000000	0.000
Manes.01G011998.1.v8.1	1569	1362.191	2.640843	25.438
Manes.01G011432.1.v8.1	1441	1234.191	0.426050	3.718
Manes.01G013600.1.v8.1	4435	4228.191	17.525632	524.000
Manes.01G013500.6.v8.1	2722	2515.191	13.106795	233.115
Manes.01G013500.8.v8.1	2680	2473.191	0.000000	0.000
Manes.01G013500.10.v8.1	2433	2226.191	0.000000	0.000
Manes.01G013500.11.v8.1	1839	1632.191	0.000000	0.000
Manes.01G013500.7.v8.1	2019	1812.191	2.722263	34.885
Manes.01G013500.9.v8.1	1992	1785.191	0.000000	0.000
Manes.01G013300.1.v8.1	1854	1647.191	12.711265	148.059
Manes.01G013300.2.v8.1	1868	1661.191	0.305654	3.590
Manes.01G013300.3.v8.1	1825	1618.191	0.729735	8.350
Manes.01G013425.1.v8.1	481	275.671	0.000000	0.000
Manes.01G013100.1.v8.1	866	659.218	35.181267	164.000
Manes.01G013225.2.v8.1	2221	2014.191	1.333982	19.000
Manes.01G013225.1.v8.1	2335	2128.191	0.000000	0.000
Manes.01G012900.1.v8.1	2704	2497.191	10.636151	187.819
Manes.01G012900.2.v8.1	2378	2171.191	5.617064	86.240
Manes.01G012800.1.v8.1	2212	2005.191	24.982880	354.243
Manes.01G012800.2.v8.1	2212	2005.191	0.829162	11.757
Manes.01G012700.1.v8.1	2720	2513.191	28.708237	510.194
Manes.01G012700.2.v8.1	2326	2119.191	1.872959	28.067
Manes.S095210.1.v8.1	375	174.055	0.000000	0.000
Manes.01G012600.1.v8.1	2697	2490.191	24.992024	440.086
Manes.01G012500.1.v8.1	1757	1550.191	135.771206	1488.318
Manes.01G012400.1.v8.1	1713	1506.191	97.175624	1035.000
Manes.01G012300.1.v8.1	357	157.508	99.659266	111.000
Manes.01G012425.1.v8.1	273	86.124	1.642006	1.000
Manes.01G012200.6.v8.1	1289	1082.191	1.829453	14.000
Manes.01G012100.1.v8.1	2215	2008.191	25.843901	367.000
Manes.01G012100.2.v8.1	2182	1975.191	0.000000	0.000
Manes.01G012100.3.v8.1	2089	1882.191	0.000000	0.000
Manes.01G012000.1.v8.1	2143	1936.191	54.624230	747.888
Manes.01G011800.1.v8.1	1262	1055.191	36.259368	270.554
Manes.01G011800.2.v8.1	995	788.191	1.709092	9.526
Manes.01G011700.3.v8.1	4614	4407.191	0.000000	0.000
Manes.01G011700.5.v8.1	5074	4867.191	0.000000	0.000
Manes.01G011700.8.v8.1	4013	3806.191	0.074308	2.000
Manes.01G011700.6.v8.1	4476	4269.191	0.000000	0.000
Manes.01G011700.7.v8.1	4284	4077.191	0.000000	0.000
Manes.01G011600.4.v8.1	887	680.213	3.852893	18.533
Manes.01G011600.3.v8.1	297	105.294	23.459818	17.467
Manes.01G011600.1.v8.1	273	86.124	0.000000	0.000
Manes.01G011500.2.v8.1	1360	1153.191	29132.248707	237562.669
Manes.01G011400.1.v8.1	516	310.116	39.671236	86.997
Manes.01G011400.2.v8.1	513	307.150	105.435739	229.003
Manes.01G011300.1.v8.1	2594	2387.191	0.000000	0.000
Manes.01G011300.2.v8.1	2591	2384.191	1.304904	22.000
Manes.01G011300.3.v8.1	2591	2384.191	0.000000	0.000
Manes.01G011300.4.v8.1	2588	2381.191	0.000000	0.000
Manes.01G011300.5.v8.1	2588	2381.191	0.000000	0.000
Manes.01G011300.6.v8.1	2585	2378.191	0.000000	0.000
Manes.01G011200.1.v8.1	1726	1519.191	0.000000	0.000
Manes.01G011100.3.v8.1	1778	1571.191	19.639180	218.200
Manes.01G011100.4.v8.1	1696	1489.191	0.364631	3.840
Manes.01G011100.5.v8.1	1713	1506.191	0.000000	0.000
Manes.01G011100.10.v8.1	1819	1612.191	0.000000	0.000
Manes.01G011100.11.v8.1	1901	1694.191	0.747893	8.960
Manes.01G011100.9.v8.1	1836	1629.191	0.000000	0.000
Manes.01G011000.6.v8.1	3997	3790.191	8.298672	222.419
Manes.01G011000.1.v8.1	3240	3033.191	21.397077	458.941
Manes.01G011000.4.v8.1	3204	2997.191	21.640797	458.660
Manes.01G010900.1.v8.1	1032	825.191	0.000000	0.000
Manes.01G011042.1.v8.1	1479	1272.191	0.000000	0.000
Manes.01G011042.3.v8.1	1413	1206.191	0.820690	7.000
Manes.01G011113.1.v8.1	1514	1307.191	1.081827	10.000
Manes.01G011184.6.v8.1	1611	1404.191	0.000000	0.000
Manes.01G011184.7.v8.1	2056	1849.191	0.000000	0.000
Manes.01G011184.2.v8.1	1824	1617.191	0.000000	0.000
Manes.01G011184.8.v8.1	1894	1687.191	1.760160	21.000
Manes.01G014000.12.v8.1	1704	1497.191	1.573797	16.662
Manes.01G014000.10.v8.1	2028	1821.191	0.000000	0.000
Manes.01G014000.11.v8.1	2941	2734.191	0.000000	0.000
Manes.01G014000.2.v8.1	3042	2835.191	0.000000	0.000
Manes.01G014000.9.v8.1	2807	2600.191	0.072766	1.338
Manes.01G014500.1.v8.1	1933	1726.191	7.455033	91.000
Manes.01G014500.2.v8.1	2018	1811.191	0.000000	0.000
Manes.01G014900.5.v8.1	1871	1664.191	0.000000	0.000
Manes.01G014900.7.v8.1	4246	4039.191	1.397368	39.912
Manes.01G014900.8.v8.1	4135	3928.191	0.000000	0.000
Manes.01G014900.6.v8.1	1847	1640.191	1.062965	12.329
Manes.01G014900.3.v8.1	1965	1758.191	8.531030	106.065
Manes.01G014900.4.v8.1	1942	1735.191	12.199864	149.694
Manes.01G015000.1.v8.1	327	130.713	1.081875	1.000
Manes.01G015200.1.v8.1	731	524.261	4.855363	18.000
Manes.01G015500.1.v8.1	1040	833.191	0.509183	3.000
Manes.01G015700.1.v8.1	1016	809.191	6.460660	36.968
Manes.01G015800.1.v8.1	4017	3810.191	12.063729	325.036
Manes.01G015800.2.v8.1	3833	3626.191	0.776441	19.910
Manes.01G015800.3.v8.1	4297	4090.191	4.094178	118.417
Manes.01G016000.5.v8.1	4511	4304.191	1.194543	36.358
Manes.01G016000.7.v8.1	1902	1695.191	0.000000	0.000
Manes.01G016000.3.v8.1	2273	2066.191	6.450701	94.250
Manes.01G016000.4.v8.1	2142	1935.191	0.000000	0.000
Manes.01G016000.6.v8.1	3317	3110.191	0.884323	19.449
Manes.01G016100.1.v8.1	860	653.219	1.515432	7.000
Manes.01G016300.4.v8.1	3154	2947.191	9.838279	205.036
Manes.01G016300.2.v8.1	4010	3803.191	4.088828	109.964
Manes.01G016600.1.v8.1	2990	2783.191	158.630354	3121.996
Manes.01G016600.2.v8.1	5196	4989.191	2.466811	87.030
Manes.01G016800.1.v8.1	1182	975.191	6.815618	47.000
Manes.01G016900.1.v8.1	2108	1901.191	19.265090	259.000
Manes.01G017000.1.v8.1	894	687.212	356.907586	1734.400
Manes.01G017101.1.v8.1	3059	2852.191	0.396651	8.000
Manes.01G017151.1.v8.1	1911	1704.191	0.000000	0.000
Manes.01G017200.1.v8.1	3691	3484.191	4.383478	108.000
Manes.01G017300.1.v8.1	2029	1822.191	20.701000	266.740
Manes.01G017400.1.v8.1	408	205.056	0.000000	0.000
Manes.01G017500.1.v8.1	1206	999.191	23.069393	163.000
Manes.01G017600.1.v8.1	3741	3534.191	0.764463	19.105
Manes.01G017800.1.v8.1	1637	1430.191	17.501540	177.000
Manes.01G017900.1.v8.1	1537	1330.191	0.000000	0.000
Manes.01G018000.1.v8.1	1683	1476.191	0.000000	0.000
Manes.15G159901.1.v8.1	1412	1205.191	0.000000	0.000
Manes.01G018300.4.v8.1	2835	2628.191	0.000000	0.000
Manes.01G018300.2.v8.1	2979	2772.191	8.979222	176.021
Manes.01G018400.2.v8.1	2576	2369.191	0.656583	11.000
Manes.01G018400.3.v8.1	2559	2352.191	0.000000	0.000
Manes.01G018400.5.v8.1	2375	2168.191	0.000000	0.000
Manes.01G018400.4.v8.1	1916	1709.191	0.000000	0.000
Manes.01G018800.1.v8.1	1441	1234.191	43.082661	376.000
Manes.01G013800.1.v8.1	1269	1062.191	0.399407	3.000
Manes.01G014100.1.v8.1	1570	1363.191	0.207477	2.000
Manes.01G014200.1.v8.1	1709	1502.191	0.000000	0.000
Manes.01G014300.1.v8.1	1254	1047.191	0.000000	0.000
Manes.01G014400.1.v8.1	1781	1574.191	0.089834	1.000
Manes.01G014600.2.v8.1	3284	3077.191	0.000000	0.000
Manes.01G014700.3.v8.1	3634	3427.191	0.000000	0.000
Manes.01G014700.2.v8.1	3520	3313.191	0.000000	0.000
Manes.01G014700.4.v8.1	3287	3080.191	0.367290	8.000
Manes.01G014800.1.v8.1	719	512.273	44.016432	159.448
Manes.01G015100.3.v8.1	1410	1203.191	3.761079	32.000
Manes.01G015300.1.v8.1	3045	2838.191	12.827060	257.437
Manes.01G015400.2.v8.1	4364	4157.191	0.272635	8.015
Manes.01G015400.1.v8.1	4362	4155.191	1.788386	52.548
Manes.01G015600.1.v8.1	575	368.617	0.383638	1.000
Manes.01G015700.1.v8.1_1	734	527.258	3.495190	13.032
Manes.01G017700.1.v8.1	3070	2863.191	6.366231	128.895
Manes.01G018100.1.v8.1	1738	1531.191	0.000000	0.000
Manes.01G018200.1.v8.1	1985	1778.191	0.000000	0.000
Manes.01G018500.1.v8.1	2070	1863.191	9.263200	122.045
Manes.01G018500.2.v8.1	1946	1739.191	0.000000	0.000
Manes.01G018500.3.v8.1	1900	1693.191	11.939585	142.955
Manes.01G018600.1.v8.1	1732	1525.191	89.289232	963.000
Manes.01G018700.1.v8.1	1247	1040.191	47.225451	347.370
Manes.01G018700.2.v8.1	1118	911.191	0.000000	0.000
Manes.01G018900.1.v8.1	1929	1722.191	0.410569	5.000
Manes.01G018900.2.v8.1	2030	1823.191	0.000000	0.000
Manes.01G018900.3.v8.1	1943	1736.191	0.000000	0.000
Manes.01G019000.2.v8.1	1770	1563.191	0.814193	9.000
Manes.01G019100.1.v8.1	1420	1213.191	0.000000	0.000
Manes.01G019200.1.v8.1	1664	1457.191	0.000000	0.000
Manes.01G019300.1.v8.1	1600	1393.191	0.000000	0.000
Manes.01G019400.1.v8.1	1450	1243.191	0.000000	0.000
Manes.01G019500.1.v8.1	864	657.218	0.215173	1.000
Manes.01G019600.13.v8.1	3196	2989.191	1.524434	32.223
Manes.01G019600.9.v8.1	3899	3692.191	2.990627	78.082
Manes.01G019600.10.v8.1	2718	2511.191	13.948530	247.692
Manes.01G019600.12.v8.1	3066	2859.191	18.194190	367.857
Manes.01G019600.4.v8.1	2886	2679.191	37.128954	703.428
Manes.01G019600.1.v8.1	2722	2515.191	7.011152	124.699
Manes.01G019600.11.v8.1	3189	2982.191	26.793624	565.028
Manes.01G019700.1.v8.1	3935	3728.191	0.037931	1.000
Manes.01G019801.1.v8.1	400	197.496	1.432083	2.000
Manes.01G019900.1.v8.1	1707	1500.191	0.188530	2.000
Manes.01G020000.1.v8.1	2064	1857.191	41.651225	547.000
Manes.05G133326.1.v8.1_38	404	201.276	0.000000	0.000
Manes.05G133326.1.v8.1_37	396	193.725	0.000000	0.000
Manes.05G133326.1.v8.1_36	388	186.176	0.000000	0.000
Manes.05G133326.1.v8.1_41	417	213.625	0.000000	0.000
Manes.01G020100.1.v8.1	2835	2628.191	4.748457	88.250
Manes.01G020100.4.v8.1	2840	2633.191	4.849342	90.296
Manes.01G020100.2.v8.1	2915	2708.191	0.545912	10.455
Manes.01G020100.6.v8.1	2920	2713.191	0.000000	0.000
Manes.01G020200.1.v8.1	192	33.443	29.600185	7.000
Manes.01G020300.2.v8.1	1272	1065.191	0.000000	0.000
Manes.01G020350.1.v8.1	144	14.334	49.329428	5.000
Manes.01G020400.2.v8.1	3917	3710.191	16.689824	437.876
Manes.01G020400.3.v8.1	3711	3504.191	0.000000	0.000
Manes.01G020500.3.v8.1	3573	3366.191	5.611315	133.569
Manes.01G020500.4.v8.1	3375	3168.191	2.674750	59.924
Manes.01G020500.5.v8.1	1068	861.191	20.327952	123.793
Manes.01G020600.1.v8.1	3372	3165.191	8.086780	181.000
Manes.01G020700.4.v8.1	2386	2179.191	0.000000	0.000
Manes.01G020700.5.v8.1	2225	2018.191	0.280282	4.000
Manes.01G020700.6.v8.1	2378	2171.191	0.000000	0.000
Manes.01G020800.1.v8.1	3011	2804.191	12.288480	243.674
Manes.01G020800.2.v8.1	3062	2855.191	1.402978	28.326
Manes.01G021100.1.v8.1	744	537.246	0.000000	0.000
Manes.01G021200.1.v8.1	2950	2743.191	13.412291	260.173
Manes.01G021200.2.v8.1	3102	2895.191	1.017300	20.827
Manes.01G021300.1.v8.1	762	555.239	1.782852	7.000
Manes.01G021400.1.v8.1	747	540.243	41.096751	157.000
Manes.01G021500.1.v8.1	1186	979.191	32.461067	224.767
Manes.01G021500.2.v8.1	1358	1151.191	2.991845	24.355
Manes.01G021600.1.v8.1	1167	960.191	6.627534	45.000
Manes.01G021700.1.v8.1	1805	1598.191	13.626649	154.000
Manes.01G021800.1.v8.1	3170	2963.191	7.588125	159.000
Manes.01G021800.2.v8.1	2976	2769.191	0.000000	0.000
Manes.01G021900.1.v8.1	3627	3420.191	1.075029	26.000
Manes.01G022000.1.v8.1	1595	1388.191	3.259851	32.000
Manes.01G022100.1.v8.1	1439	1232.191	40.857239	356.000
Manes.01G022150.1.v8.1	840	633.221	0.223327	1.000
Manes.01G022300.6.v8.1	4807	4600.191	10.768261	350.287
Manes.01G022300.3.v8.1	4918	4711.191	1.282077	42.712
Manes.01G022300.4.v8.1	4356	4149.191	30.484886	894.440
Manes.01G022300.5.v8.1	4761	4554.191	0.639147	20.583
Manes.01G022400.1.v8.1	1483	1276.191	0.554053	5.000
Manes.01G022500.1.v8.1	1061	854.191	0.000000	0.000
Manes.01G022600.4.v8.1	2395	2188.191	32.532475	503.391
Manes.01G022600.5.v8.1	2263	2056.191	0.171341	2.491
Manes.01G022750.1.v8.1	2627	2420.191	19.729513	337.652
Manes.01G022900.1.v8.1	1384	1177.191	40.363554	336.000
Manes.01G023000.1.v8.1	1238	1031.191	0.000000	0.000
Manes.01G023100.1.v8.1	1032	825.191	0.000000	0.000
Manes.01G023200.1.v8.1	2457	2250.191	5.825308	92.692
Manes.01G023300.1.v8.1	1892	1685.191	7.410526	88.308
Manes.01G023400.1.v8.1	1879	1672.191	1.014828	12.000
Manes.01G023500.1.v8.1	1381	1174.191	0.722619	6.000
Manes.01G023600.1.v8.1	1475	1268.191	0.446039	4.000
Manes.01G023700.1.v8.1	763	556.238	39.582732	155.693
Manes.01G023900.1.v8.1	2015	1808.191	33.426101	427.399
Manes.01G023900.2.v8.1	2347	2140.191	12.528130	189.601
Manes.01G024000.1.v8.1	1715	1508.191	10.689208	114.000
Manes.01G024100.1.v8.1	2114	1907.191	2.150309	29.000
Manes.01G024200.1.v8.1	1245	1038.191	0.272427	2.000
Manes.01G024300.1.v8.1	3456	3249.191	32.635692	749.844
Manes.01G024400.1.v8.1	1502	1295.191	20.684514	189.445
Manes.01G024400.2.v8.1	1496	1289.191	5.984364	54.555
Manes.01G024500.1.v8.1	1126	919.191	0.153848	1.000
Manes.01G024600.1.v8.1	3878	3671.191	3.043106	79.000
Manes.01G024600.3.v8.1	3926	3719.191	0.000000	0.000
Manes.01G024600.2.v8.1	3178	2971.191	0.000000	0.000
Manes.01G024700.1.v8.1	2268	2061.191	5.557299	81.000
Manes.01G024800.1.v8.1	333	135.975	0.000000	0.000
Manes.01G024932.1.v8.1	231	56.055	0.000000	0.000
Manes.01G025000.6.v8.1	3651	3444.191	4.617841	112.468
Manes.01G025000.3.v8.1	2768	2561.191	13.556983	245.532
Manes.01G025000.8.v8.1	2779	2572.191	0.000000	0.000
Manes.01G025000.7.v8.1	3148	2941.191	0.000000	0.000
Manes.01G025100.1.v8.1	2604	2397.191	0.000000	0.000
Manes.01G025100.2.v8.1	2601	2394.191	3.957428	67.000
Manes.01G025200.1.v8.1	1753	1546.191	4.481568	49.000
Manes.01G025300.1.v8.1	1863	1656.191	5.123159	60.000
Manes.01G025400.2.v8.1	1540	1333.191	0.000000	0.000
Manes.01G025400.1.v8.1	1675	1468.191	26.027254	270.218
Manes.01G025500.1.v8.1	1413	1206.191	0.234483	2.000
Manes.01G025500.2.v8.1	1416	1209.191	0.000000	0.000
Manes.01G025600.2.v8.1	1201	994.191	0.000000	0.000
Manes.01G025600.3.v8.1	850	643.220	0.000000	0.000
Manes.01G025700.1.v8.1	1705	1498.191	0.000000	0.000
Manes.01G025900.1.v8.1	2951	2744.191	4.277212	83.000
Manes.01G026000.5.v8.1	4566	4359.191	1.232749	38.000
Manes.01G026000.6.v8.1	3715	3508.191	0.000000	0.000
Manes.01G026100.2.v8.1	1158	941.191	0.150252	1.000
Manes.06G158050.1.v8.1	1555	1348.191	0.209786	2.000
Manes.01G026200.2.v8.1	4505	4298.191	0.000000	0.000
Manes.01G026200.3.v8.1	4328	4121.191	0.000000	0.000
Manes.01G026200.5.v8.1	4511	4304.191	0.000000	0.000
Manes.01G026200.6.v8.1	5015	4808.191	0.000000	0.000
Manes.01G026200.8.v8.1	5041	4834.191	0.000000	0.000
Manes.01G026200.4.v8.1	4354	4147.191	0.000000	0.000
Manes.01G026200.7.v8.1	3733	3526.191	0.000000	0.000
Manes.01G026200.9.v8.1	3727	3520.191	0.241036	6.000
Manes.01G026300.1.v8.1	1396	1189.191	51.971702	437.040
Manes.01G026400.1.v8.1	1336	1129.191	0.000000	0.000
Manes.01G026500.2.v8.1	998	791.191	23.593347	132.000
Manes.01G026600.1.v8.1	1172	965.191	13.625949	93.000
Manes.01G026700.1.v8.1	2738	2531.191	7.440699	133.181
Manes.01G026800.2.v8.1	2697	2490.191	6.753039	118.915
Manes.01G026800.1.v8.1	2193	1986.191	28.129828	395.085
Manes.01G026850.1.v8.1	1337	1130.191	2.502506	20.000
Manes.01G026900.1.v8.1	1224	1017.191	51.856523	373.000
Manes.01G027000.1.v8.1	3206	2999.191	6.257715	132.716
Manes.01G027000.2.v8.1	3299	3092.191	0.195926	4.284
Manes.01G027100.1.v8.1	2064	1857.191	30.534079	401.000
Manes.01G027100.3.v8.1	2088	1881.191	0.000000	0.000
Manes.01G027200.1.v8.1	1852	1645.191	0.859569	10.000
Manes.01G027300.2.v8.1	2028	1821.191	0.000000	0.000
Manes.01G027350.1.v8.1	473	267.842	0.000000	0.000
Manes.01G027400.5.v8.1	2049	1842.191	0.000000	0.000
Manes.01G027400.11.v8.1	2162	1955.191	7.201196	99.563
Manes.01G027400.12.v8.1	2020	1813.191	16.129892	206.813
Manes.01G027400.8.v8.1	2080	1873.191	7.374574	97.684
Manes.01G027400.7.v8.1	2178	1971.191	1.861003	25.941
Manes.01G027400.14.v8.1	1904	1697.191	0.000000	0.000
Manes.01G027400.13.v8.1	2132	1925.191	0.000000	0.000
Manes.01G027400.15.v8.1	1825	1618.191	0.000000	0.000
Manes.01G027400.6.v8.1	1966	1759.191	0.000000	0.000
Manes.01G027500.1.v8.1	2010	1803.191	3.999682	51.000
Manes.01G027600.1.v8.1	2880	2673.191	3.703097	70.000
Manes.01G027700.2.v8.1	3193	2986.191	4.849685	102.408
Manes.01G027700.3.v8.1	2045	1838.191	1.430313	18.592
Manes.01G027700.6.v8.1	2071	1864.191	0.000000	0.000
Manes.01G027800.1.v8.1	1979	1772.191	5.153262	64.580
Manes.01G027800.2.v8.1	1948	1741.191	10.105133	124.420
Manes.01G027900.2.v8.1	1823	1616.191	6.912441	79.000
Manes.01G028000.1.v8.1	2069	1862.191	29.991273	394.932
Manes.01G028100.1.v8.1	1742	1535.191	10.139422	110.072
Manes.01G028200.1.v8.1	2029	1822.191	2.686426	34.616
Manes.01G028200.18.v8.1	2980	2773.191	0.147089	2.884
Manes.01G028200.19.v8.1	2155	1948.191	0.000000	0.000
Manes.01G028200.2.v8.1	2008	1801.191	4.657930	59.327
Manes.01G028200.20.v8.1	1997	1790.191	12.219865	154.692
Manes.01G028200.3.v8.1	2018	1811.191	4.291595	54.965
Manes.01G028200.9.v8.1	2166	1959.191	1.634975	22.651
Manes.01G028200.17.v8.1	2802	2595.191	11.376178	208.770
Manes.01G028300.1.v8.1	2619	2412.191	47.258662	806.113
Manes.01G028400.4.v8.1	2126	1919.191	13.295193	180.433
Manes.01G028400.3.v8.1	3061	2854.191	14.218051	286.963
Manes.01G028500.1.v8.1	1125	918.191	6.654264	43.205
Manes.01G028600.1.v8.1	1462	1255.191	0.000000	0.000
Manes.01G028600.3.v8.1	1365	1158.191	0.610502	5.000
Manes.01G028700.4.v8.1	3217	3010.191	15.273532	325.115
Manes.01G028800.1.v8.1	1895	1688.191	0.000000	0.000
Manes.01G028800.6.v8.1	1452	1245.191	22.653571	199.469
Manes.01G028800.10.v8.1	1629	1422.191	0.000000	0.000
Manes.01G028800.2.v8.1	1416	1209.191	20.287932	173.474
Manes.01G028800.3.v8.1	1545	1338.191	0.000000	0.000
Manes.01G028800.4.v8.1	1518	1311.191	10.488081	97.244
Manes.01G028800.5.v8.1	1515	1308.191	0.000000	0.000
Manes.01G028800.8.v8.1	1299	1092.191	0.000000	0.000
Manes.01G028800.9.v8.1	1632	1425.191	2.734067	27.554
Manes.01G028900.1.v8.1	3021	2814.191	24.077687	479.150
Manes.01G029001.1.v8.1	717	510.274	2.217089	8.000
Manes.01G029100.1.v8.1	2835	2628.191	26.526931	493.000
Manes.01G029200.1.v8.1	2843	2636.191	0.321863	6.000
Manes.01G029300.4.v8.1	3567	3360.191	3.072962	73.017
Manes.01G029300.3.v8.1	1742	1535.191	7.459820	80.983
Manes.01G029400.2.v8.1	2902	2695.191	34.050931	648.965
Manes.01G029500.1.v8.1	1167	960.191	11.405710	77.443
Manes.01G029600.1.v8.1	1578	1371.191	0.000000	0.000
Manes.01G029700.1.v8.1	1608	1401.191	1.715729	17.000
Manes.01G029800.1.v8.1	1761	1554.191	7.916111	87.000
Manes.01G029900.1.v8.1	2131	1924.191	1.907944	25.961
Manes.01G029900.2.v8.1	2137	1930.191	0.000000	0.000
Manes.01G029900.3.v8.1	2123	1916.191	0.000000	0.000
Manes.01G029900.4.v8.1	2117	1910.191	0.248731	3.360
Manes.01G029900.5.v8.1	2131	1924.191	0.000000	0.000
Manes.01G029900.6.v8.1	2125	1918.191	0.000000	0.000
Manes.01G029900.7.v8.1	1674	1467.191	0.000000	0.000
Manes.01G029900.8.v8.1	1668	1461.191	5.098374	52.680
Manes.01G029950.1.v8.1	759	552.240	0.000000	0.000
Manes.12G086500.1.v8.1	1055	848.191	0.500178	3.000
Manes.01G030000.1.v8.1	418	214.582	0.659029	1.000
Manes.01G030100.1.v8.1	953	746.200	626.603897	3306.371
Manes.01G030200.10.v8.1	3447	3240.191	0.292262	6.696
Manes.01G030200.11.v8.1	2761	2554.191	1.842573	33.280
Manes.01G030200.12.v8.1	3347	3140.191	9.020656	200.307
Manes.01G030200.13.v8.1	3233	3026.191	0.000000	0.000
Manes.01G030200.14.v8.1	3249	3042.191	0.000000	0.000
Manes.01G030200.15.v8.1	2936	2729.191	0.000000	0.000
Manes.01G030200.16.v8.1	2683	2476.191	0.000000	0.000
Manes.01G030200.17.v8.1	3269	3062.191	0.000000	0.000
Manes.01G030200.18.v8.1	2810	2603.191	0.000000	0.000
Manes.01G030200.19.v8.1	3282	3075.191	0.000000	0.000
Manes.01G030200.20.v8.1	2985	2778.191	0.000000	0.000
Manes.01G030200.21.v8.1	3298	3091.191	0.000000	0.000
Manes.01G030200.22.v8.1	3396	3189.191	6.727419	151.716
Manes.01G030200.23.v8.1	3496	3289.191	0.000000	0.000
Manes.01G030200.24.v8.1	3318	3111.191	0.000000	0.000
Manes.01G030200.25.v8.1	2732	2525.191	0.000000	0.000
Manes.01G030400.10.v8.1	2136	1929.191	15.501825	211.476
Manes.01G030400.11.v8.1	2128	1921.191	3.264220	44.346
Manes.01G030400.12.v8.1	2066	1859.191	0.000000	0.000
Manes.01G030400.5.v8.1	2074	1867.191	18.243994	240.886
Manes.01G030400.7.v8.1	2028	1821.191	0.000000	0.000
Manes.01G030400.8.v8.1	2090	1883.191	1.073247	14.292
Manes.01G030500.1.v8.1	2907	2700.191	1.780662	34.000
Manes.01G030600.1.v8.1	2133	1926.191	2.202515	30.000
Manes.01G030700.1.v8.1	4144	3937.191	6.285626	175.000
Manes.01G030800.1.v8.1	1244	1037.191	0.000000	0.000
Manes.01G030900.3.v8.1	2160	1953.191	2.752424	38.016
Manes.01G031200.4.v8.1	1451	1244.191	1.207943	10.628
Manes.01G031200.1.v8.1	1492	1285.191	12.029472	109.324
Manes.01G031200.3.v8.1	1509	1302.191	1.525581	14.048
Manes.01G031300.1.v8.1	1769	1562.191	0.000000	0.000
Manes.01G031300.3.v8.1	1679	1472.191	0.410549	4.274
Manes.01G031400.1.v8.1	1628	1421.191	15.595012	156.726
Manes.01G031600.1.v8.1	3306	3099.191	5.231190	114.644
Manes.01G031700.6.v8.1	2629	2422.191	0.000000	0.000
Manes.01G031700.7.v8.1	2620	2413.191	0.000000	0.000
Manes.01G031700.5.v8.1	2682	2475.191	0.000000	0.000
Manes.01G031700.9.v8.1	2673	2466.191	0.536480	9.356
Manes.01G031800.5.v8.1	3067	2860.191	8.930201	180.617
Manes.01G031800.3.v8.1	3149	2942.191	15.232471	316.916
Manes.01G031800.6.v8.1	2971	2764.191	0.000000	0.000
Manes.01G031800.9.v8.1	3067	2860.191	2.271970	45.952
Manes.01G031800.8.v8.1	2791	2584.191	13.205942	241.322
Manes.01G031900.2.v8.1	1994	1787.191	10.840433	137.000
Manes.01G032000.2.v8.1	2984	2777.191	0.000000	0.000
Manes.01G032000.3.v8.1	2244	2037.191	6.316939	91.000
Manes.01G032100.1.v8.1	1122	915.191	5.460373	35.338
Manes.01G032100.6.v8.1	456	251.246	7.689962	13.662
Manes.01G032300.1.v8.1	3712	3505.191	2.864466	71.000
Manes.01G032300.2.v8.1	3706	3499.191	0.000000	0.000
Manes.01G032400.18.v8.1	4796	4589.191	0.162296	5.267
Manes.01G032400.25.v8.1	2986	2779.191	0.000000	0.000
Manes.01G032400.28.v8.1	2716	2509.191	0.000000	0.000
Manes.01G032400.31.v8.1	2933	2726.191	0.000000	0.000
Manes.01G032400.33.v8.1	2922	2715.191	0.000000	0.000
Manes.01G032400.36.v8.1	2663	2456.191	0.000000	0.000
Manes.01G032400.10.v8.1	5255	5048.191	0.000000	0.000
Manes.01G032400.13.v8.1	5097	4890.191	0.000000	0.000
Manes.01G032400.15.v8.1	5896	5689.191	0.821455	33.047
Manes.01G032400.26.v8.1	4556	4349.191	0.000000	0.000
Manes.01G032400.29.v8.1	4286	4079.191	0.000000	0.000
Manes.01G032400.34.v8.1	4492	4285.191	0.000000	0.000
Manes.01G032400.16.v8.1	4502	4295.191	0.000000	0.000
Manes.01G032400.27.v8.1	3285	3078.191	0.000000	0.000
Manes.01G032400.30.v8.1	3015	2808.191	0.000000	0.000
Manes.01G032400.32.v8.1	3232	3025.191	0.000000	0.000
Manes.01G032400.35.v8.1	3221	3014.191	0.000000	0.000
Manes.01G032400.37.v8.1	2962	2755.191	0.000000	0.000
Manes.01G032400.2.v8.1	2785	2578.191	1.637360	29.851
Manes.01G032400.4.v8.1	2991	2784.191	0.000000	0.000
Manes.01G032400.3.v8.1	2999	2792.191	4.207521	83.076
Manes.01G032500.1.v8.1	2020	1813.191	32.288942	414.000
Manes.01G032600.1.v8.1	5166	4959.191	4.741708	166.283
Manes.01G032701.1.v8.1	1161	954.191	0.296409	2.000
Manes.01G049585.1.v8.1	598	391.509	0.000000	0.000
Manes.01G032800.1.v8.1	5207	5000.191	11.872391	419.786
Manes.01G032800.2.v8.1	5041	4834.191	0.114990	3.931
Manes.01G032900.1.v8.1	1647	1440.191	0.000000	0.000
Manes.01G032900.2.v8.1	1641	1434.191	0.000000	0.000
Manes.01G032900.4.v8.1	1560	1353.191	7.402707	70.836
Manes.01G032900.5.v8.1	1554	1347.191	2.851447	27.164
Manes.01G033000.1.v8.1	1988	1781.191	0.079394	1.000
Manes.01G033100.2.v8.1	1952	1745.191	0.137437	1.696
Manes.01G033100.1.v8.1	1874	1667.191	24.030579	283.304
Manes.01G033200.8.v8.1	2472	2265.191	1.752514	28.072
Manes.01G033200.9.v8.1	2434	2227.191	0.000000	0.000
Manes.01G033200.1.v8.1	2577	2370.191	4.612879	77.314
Manes.01G033200.10.v8.1	2472	2265.191	1.144898	18.339
Manes.01G033200.11.v8.1	2234	2027.191	0.000000	0.000
Manes.01G033200.12.v8.1	2272	2065.191	0.000000	0.000
Manes.01G033300.1.v8.1	3459	3252.191	13.237944	304.439
Manes.01G033300.2.v8.1	3527	3320.191	1.398602	32.837
Manes.01G033400.1.v8.1	1188	981.191	5.476803	38.000
Manes.01G033500.1.v8.1	2846	2639.191	0.000000	0.000
Manes.01G033500.12.v8.1	2728	2521.191	0.560908	10.000
Manes.01G033500.13.v8.1	3138	2931.191	0.000000	0.000
Manes.01G033500.14.v8.1	3356	3149.191	0.000000	0.000
Manes.01G033500.5.v8.1	3133	2926.191	0.000000	0.000
Manes.01G033500.8.v8.1	3390	3183.191	0.000000	0.000
Manes.01G033600.1.v8.1	1134	927.191	10.523906	69.000
Manes.01G033700.1.v8.1	2906	2699.191	3.900816	74.455
Manes.01G033700.2.v8.1	2768	2561.191	0.416612	7.545
Manes.01G033800.1.v8.1	570	363.650	48.220906	124.000
Manes.12G093950.1.v8.1	775	568.234	0.000000	0.000
Manes.10G106150.1.v8.1_14	1209	1002.191	0.000000	0.000
Manes.01G033900.3.v8.1	1395	1188.191	0.000000	0.000
Manes.05G133326.1.v8.1	237	60.048	0.000000	0.000
Manes.01G034000.1.v8.1	3487	3280.191	4.828541	112.000
Manes.01G034100.1.v8.1	2137	1930.191	0.439590	6.000
Manes.01G034200.1.v8.1	4992	4785.191	15.219660	515.000
Manes.01G034200.2.v8.1	4899	4692.191	0.000000	0.000
Manes.01G034250.1.v8.1	1104	897.191	0.000000	0.000
Manes.01G034300.3.v8.1	3933	3726.191	4.490847	118.330
Manes.01G034300.2.v8.1	2314	2107.191	15.920783	237.231
Manes.01G034400.1.v8.1	2489	2282.191	5.552749	89.611
Manes.01G034400.2.v8.1	3964	3757.191	1.393238	37.016
Manes.01G034400.3.v8.1	2004	1797.191	0.344056	4.372
Manes.01G034400.4.v8.1	1917	1710.191	0.000000	0.000
Manes.01G034500.1.v8.1	1523	1316.191	6.051100	56.319
Manes.01G034500.2.v8.1	1233	1026.191	6.295104	45.681
Manes.01G034600.1.v8.1	2294	2087.191	3.744948	55.273
Manes.01G034600.2.v8.1	2462	2255.191	2.679284	42.727
Manes.01G034600.3.v8.1	2207	2000.191	0.000000	0.000
Manes.01G034600.4.v8.1	2375	2168.191	0.000000	0.000
Manes.01G034700.7.v8.1	1605	1398.191	11.020072	108.957
Manes.01G034700.8.v8.1	1695	1488.191	1.999643	21.043
Manes.01G034700.9.v8.1	1782	1575.191	0.000000	0.000
Manes.01G034800.1.v8.1	2246	2039.191	1.040232	15.000
Manes.01G034900.1.v8.1	872	665.218	0.000000	0.000
Manes.01G035000.1.v8.1	2390	2183.191	0.064775	1.000
Manes.01G035000.2.v8.1	2591	2384.191	0.000000	0.000
Manes.01G035100.4.v8.1	3920	3713.191	0.563622	14.799
Manes.01G035100.7.v8.1	5225	5018.191	0.000000	0.000
Manes.01G035100.9.v8.1	5210	5003.191	0.000000	0.000
Manes.01G035100.10.v8.1	2831	2624.191	9.801211	181.877
Manes.01G035100.2.v8.1	1065	858.191	0.000000	0.000
Manes.01G035100.8.v8.1	1080	873.191	11.679998	72.120
Manes.01G035100.5.v8.1	987	780.193	12.439894	68.631
Manes.01G035100.6.v8.1	972	765.196	35.774062	193.573
Manes.01G036200.10.v8.1	2166	1959.191	10.218980	141.575
Manes.01G036200.11.v8.1	2169	1962.191	0.000000	0.000
Manes.01G036200.9.v8.1	2529	2322.191	0.000000	0.000
Manes.01G036200.12.v8.1	1998	1791.191	10.085112	127.740
Manes.01G036200.13.v8.1	2222	2015.191	0.000000	0.000
Manes.01G036200.14.v8.1	1826	1619.191	12.694086	145.346
Manes.01G036200.15.v8.1	1896	1689.191	0.000000	0.000
Manes.01G036300.7.v8.1	3163	2956.191	2.566656	53.654
Manes.01G036300.8.v8.1	3083	2876.191	1.346890	27.394
Manes.01G036300.5.v8.1	3667	3460.191	0.701339	17.161
Manes.01G036300.4.v8.1	2742	2535.191	15.328145	274.791
Manes.01G037766.1.v8.1	867	660.218	0.000000	0.000
Manes.01G039232.1.v8.1	199	37.035	0.000000	0.000
Manes.01G040700.4.v8.1	2607	2400.191	3.829698	65.000
Manes.01G040712.1.v8.1	1921	1714.191	18.314320	222.000
Manes.01G040500.1.v8.1	1809	1602.191	106.534433	1207.000
Manes.01G040400.1.v8.1	4022	3815.191	22.598225	609.668
Manes.01G040300.1.v8.1	642	435.387	8.444899	26.000
Manes.01G040200.1.v8.1	5418	5211.191	8.602393	317.000
Manes.01G040100.1.v8.1	1575	1368.191	26.460027	256.000
Manes.01G040000.5.v8.1	1872	1665.191	0.000000	0.000
Manes.01G040000.3.v8.1	2480	2273.191	0.493701	7.936
Manes.01G040000.6.v8.1	1658	1451.191	2.247535	23.064
Manes.01G039700.1.v8.1	1610	1403.191	8.608598	85.419
Manes.01G039700.2.v8.1	1169	962.191	26.687462	181.581
Manes.01G039600.1.v8.1	252	70.468	32.108823	16.000
Manes.01G039500.1.v8.1	3891	3684.191	10.056715	262.000
Manes.01G039400.3.v8.1	741	534.249	0.264699	1.000
Manes.01G039300.1.v8.1	1741	1534.191	0.921759	10.000
Manes.01G039200.1.v8.1	1894	1687.191	17.172646	204.882
Manes.01G039200.2.v8.1	1966	1759.191	0.893715	11.118
Manes.01G039212.1.v8.1	363	162.994	0.000000	0.000
Manes.01G036500.2.v8.1	1842	1635.191	4.670058	54.000
Manes.01G036500.9.v8.1	2322	2115.191	0.000000	0.000
Manes.01G036500.7.v8.1	1892	1685.191	0.000000	0.000
Manes.01G036600.1.v8.1	1225	1018.191	8.834560	63.609
Manes.01G036600.3.v8.1	1662	1455.191	12.332612	126.905
Manes.01G036600.2.v8.1	959	752.200	1.031459	5.486
Manes.01G036700.1.v8.1	2764	2557.191	4.977100	90.000
Manes.01G036800.1.v8.1	644	437.382	0.000000	0.000
Manes.01G036800.11.v8.1	777	570.233	0.000000	0.000
Manes.01G036800.10.v8.1	1098	891.191	1.439082	9.069
Manes.01G036800.8.v8.1	763	556.238	1.626306	6.397
Manes.01G036800.9.v8.1	899	692.210	0.000000	0.000
Manes.01G036800.7.v8.1	1180	973.191	3.416242	23.510
Manes.01G036900.3.v8.1	696	489.300	61.278379	212.024
Manes.01G037000.1.v8.1	4337	4130.191	2.841875	83.000
Manes.01G037100.3.v8.1	3632	3425.191	3.880968	94.000
Manes.01G037200.2.v8.1	7752	7545.191	10.787397	575.559
Manes.01G037200.1.v8.1	7888	7681.191	1.646663	89.441
Manes.01G037300.1.v8.1	1324	1117.191	6.708810	53.000
Manes.01G037400.3.v8.1	2244	2037.191	96.558920	1391.000
Manes.01G037500.1.v8.1	1438	1231.191	418.782268	3646.000
Manes.01G038033.3.v8.1	1075	868.191	0.000000	0.000
Manes.01G038033.1.v8.1	938	731.202	0.000000	0.000
Manes.01G038033.7.v8.1	818	611.222	0.462730	2.000
Manes.01G037600.5.v8.1	1708	1501.191	26.896229	285.516
Manes.01G037600.2.v8.1	1629	1422.191	11.305106	113.693
Manes.01G037700.1.v8.1	3411	3204.191	8.793524	199.244
Manes.01G037700.2.v8.1	3414	3207.191	1.891075	42.888
Manes.01G037700.3.v8.1	2446	2239.191	10.605819	167.934
Manes.01G037900.1.v8.1	1455	1248.191	1.926038	17.000
Manes.01G038000.1.v8.1	2452	2245.191	11.463444	182.000
Manes.01G038100.1.v8.1	3098	2891.191	3.913003	80.000
Manes.01G038200.1.v8.1	1318	1111.191	34.106970	268.000
Manes.01G038300.1.v8.1	2387	2180.191	14.870718	229.261
Manes.01G038400.1.v8.1	1957	1750.191	2.424001	30.000
Manes.01G038400.2.v8.1	1858	1651.191	0.000000	0.000
Manes.01G038700.4.v8.1	1758	1551.191	41.635465	456.701
Manes.01G038700.2.v8.1	1219	1012.191	21.976647	157.299
Manes.01G038900.1.v8.1	720	513.272	7.438971	27.000
Manes.01G039000.1.v8.1	990	783.192	0.000000	0.000
Manes.01G039036.1.v8.1	2746	2539.191	0.144334	2.592
Manes.01G039204.1.v8.1	763	556.238	0.000000	0.000
Manes.01G039120.1.v8.1	2370	2163.191	0.130747	2.000
Manes.01G039060.1.v8.1	3003	2796.191	0.053839	1.065
Manes.01G039252.1.v8.1	2007	1800.191	0.614132	7.818
Manes.01G039240.1.v8.1	2783	2576.191	0.000000	0.000
Manes.01G039048.1.v8.1	385	183.363	0.000000	0.000
Manes.01G039024.1.v8.1	1655	1448.191	0.000000	0.000
Manes.01G036422.1.v8.1	2760	2553.191	1.052367	19.000
Manes.01G039216.1.v8.1	2300	2093.191	0.325305	4.815
Manes.01G039132.1.v8.1	2665	2458.191	0.155499	2.703
Manes.01G039180.1.v8.1	2887	2680.191	1.055264	20.000
Manes.01G039156.1.v8.1	3328	3121.191	0.579420	12.788
Manes.01G039156.2.v8.1	3314	3107.191	0.365676	8.035
Manes.01G041100.1.v8.1	3067	2860.191	0.355242	7.185
Manes.01G041151.1.v8.1	99	13.725	0.000000	0.000
Manes.01G041200.1.v8.1	733	526.259	5.911804	22.000
Manes.01G041300.1.v8.1	4141	3934.191	1.419722	39.497
Manes.01G041300.2.v8.1	4135	3928.191	1.974051	54.835
Manes.01G041300.3.v8.1	2873	2666.191	9.533548	179.742
Manes.01G041300.4.v8.1	2867	2660.191	32.617754	613.578
Manes.01G041400.1.v8.1	1016	809.191	5.242848	30.000
Manes.01G041500.1.v8.1	219	48.512	55.386111	19.000
Manes.01G041700.1.v8.1	4216	4009.191	0.105818	3.000
Manes.01G041800.1.v8.1	2055	1848.191	0.459094	6.000
Manes.01G041900.7.v8.1	2459	2252.191	0.000000	0.000
Manes.01G041900.2.v8.1	1979	1772.191	1.160754	14.546
Manes.01G041900.6.v8.1	2288	2081.191	0.982117	14.454
Manes.01G041900.8.v8.1	1988	1781.191	0.000000	0.000
Manes.01G042100.3.v8.1	1257	1050.191	0.000000	0.000
Manes.01G042100.7.v8.1	1348	1141.191	2.916873	23.538
Manes.01G042100.8.v8.1	1345	1138.191	0.000000	0.000
Manes.01G042100.9.v8.1	1248	1041.191	0.000000	0.000
Manes.01G042100.2.v8.1	1241	1034.191	1.430508	10.462
Manes.01G042100.4.v8.1	1146	939.191	0.000000	0.000
Manes.01G042100.10.v8.1	318	122.934	0.000000	0.000
Manes.01G042200.1.v8.1	1088	881.191	0.160482	1.000
Manes.01G042300.1.v8.1	459	254.174	1.112745	2.000
Manes.01G042400.3.v8.1	2975	2768.191	23.078896	451.767
Manes.01G042400.4.v8.1	2967	2760.191	2.675230	52.216
Manes.01G042600.3.v8.1	2524	2317.191	25.937147	424.998
Manes.01G042600.4.v8.1	2515	2308.191	13.875834	226.482
Manes.01G042700.10.v8.1	6230	6023.191	0.000000	0.000
Manes.01G042700.12.v8.1	6396	6189.191	0.316285	13.843
Manes.01G042700.9.v8.1	6290	6083.191	1.729860	74.412
Manes.01G042700.11.v8.1	6132	5925.191	0.000000	0.000
Manes.01G042700.7.v8.1	6146	5939.191	1.160647	48.745
Manes.01G042800.1.v8.1	1912	1705.191	29.875393	360.238
Manes.01G042900.1.v8.1	228	54.146	65.293684	25.000
Manes.01G043000.1.v8.1	2551	2344.191	4.847135	80.349
Manes.01G043000.2.v8.1	1409	1202.191	15.721551	133.651
Manes.01G043100.1.v8.1	1663	1456.191	27.968629	288.000
Manes.01G043200.4.v8.1	3701	3494.191	121.493928	3001.955
Manes.01G043200.6.v8.1	3909	3702.191	0.000000	0.000
Manes.01G043200.7.v8.1	3906	3699.191	4.929522	128.948
Manes.01G043200.8.v8.1	3704	3497.191	21.929901	542.324
Manes.01G043300.4.v8.1	1497	1290.191	12.065385	110.077
Manes.01G043300.2.v8.1	1962	1755.191	0.000000	0.000
Manes.01G043300.5.v8.1	1143	936.191	2.707283	17.923
Manes.01G043300.6.v8.1	1057	850.191	0.000000	0.000
Manes.01G043400.4.v8.1	882	675.215	63.876948	304.993
Manes.01G043450.1.v8.1	776	569.234	0.000000	0.000
Manes.01G043500.1.v8.1	2364	2157.191	10.804827	164.820
Manes.01G043600.1.v8.1	1871	1664.191	26.656926	313.701
Manes.01G043650.1.v8.1	795	588.227	3.415720	14.208
Manes.01G043700.1.v8.1	1428	1221.191	24.700277	213.299
Manes.01G043800.1.v8.1	1408	1201.191	0.117729	1.000
Manes.01G043900.1.v8.1	1084	877.191	177.036398	1098.145
Manes.01G043951.1.v8.1	345	146.675	0.000000	0.000
Manes.01G044000.1.v8.1	1303	1096.191	0.000000	0.000
Manes.01G044100.5.v8.1	3794	3587.191	16.340330	414.494
Manes.01G044100.7.v8.1	3770	3563.191	7.582124	191.044
Manes.01G044100.10.v8.1	3749	3542.191	0.000000	0.000
Manes.01G044100.6.v8.1	3759	3552.191	0.000000	0.000
Manes.01G044100.8.v8.1	3735	3528.191	0.000000	0.000
Manes.01G044100.9.v8.1	3773	3566.191	0.000000	0.000
Manes.01G044200.1.v8.1	923	716.205	0.197451	1.000
Manes.01G044300.1.v8.1	384	182.432	3.100675	4.000
Manes.01G044400.1.v8.1	1846	1639.191	2.846960	33.000
Manes.01G044600.3.v8.1	1979	1772.191	10.521660	131.855
Manes.01G044600.4.v8.1	2158	1951.191	23.245350	320.729
Manes.01G044700.1.v8.1	2791	2584.191	8.228400	150.364
Manes.01G044700.2.v8.1	2133	1926.191	6.952205	94.695
Manes.01G044850.1.v8.1	915	708.207	0.000000	0.000
Manes.01G044900.1.v8.1	1038	831.191	0.000000	0.000
Manes.01G045000.1.v8.1	2088	1881.191	23.454097	312.000
Manes.01G050300.3.v8.1	1492	1285.191	223.687034	2032.879
Manes.01G050400.1.v8.1	2084	1877.191	8.588027	114.000
Manes.01G050450.1.v8.1	1085	878.191	0.000000	0.000
Manes.01G050500.6.v8.1	3483	3276.191	0.000000	0.000
Manes.01G050500.7.v8.1	3463	3256.191	1.403442	32.315
Manes.01G050500.8.v8.1	3320	3113.191	0.000000	0.000
Manes.01G050500.3.v8.1	3275	3068.191	3.982409	86.403
Manes.01G050500.2.v8.1	3466	3259.191	3.656944	84.281
Manes.01G050600.10.v8.1	3009	2802.191	1.713525	33.954
Manes.01G050600.6.v8.1	3017	2810.191	0.000000	0.000
Manes.01G050600.18.v8.1	3120	2913.191	2.332304	48.046
Manes.01G050700.1.v8.1	681	474.319	20.571946	69.000
Manes.01G050800.1.v8.1	2470	2263.191	1.124730	18.000
Manes.01G050900.2.v8.1	1396	1189.191	0.000000	0.000
Manes.01G050900.3.v8.1	1381	1174.191	12.645838	105.000
Manes.01G051000.1.v8.1	3030	2823.191	29.552181	589.974
Manes.01G051301.1.v8.1	360	160.241	0.905562	1.026
Manes.01G051334.1.v8.1	168	22.571	0.000000	0.000
Manes.01G051367.1.v8.1	370	169.427	0.000000	0.000
Manes.01G051400.7.v8.1	3726	3519.191	6.308902	157.000
Manes.01G051500.1.v8.1	1507	1300.191	10.575666	97.234
Manes.01G051515.1.v8.1	1779	1572.191	0.000000	0.000
Manes.01G051530.1.v8.1	1204	997.191	1.701766	12.000
Manes.01G051545.2.v8.1	4015	3808.191	0.000000	0.000
Manes.01G051545.3.v8.1	4247	4040.191	0.177084	5.059
Manes.01G051545.1.v8.1	4827	4620.191	5.025164	164.177
Manes.01G051545.4.v8.1	3478	3271.191	3.491451	80.763
Manes.10G106150.1.v8.1_24	1230	1023.191	0.000000	0.000
Manes.01G051560.1.v8.1	540	333.865	0.000000	0.000
Manes.01G051575.1.v8.1	180	27.692	0.000000	0.000
Manes.10G049950.1.v8.1	1167	960.191	0.000000	0.000
Manes.01G048100.5.v8.1	3051	2844.191	7.675670	154.375
Manes.01G048100.6.v8.1	3038	2831.191	13.177862	263.826
Manes.01G048100.7.v8.1	3143	2936.191	1.242551	25.799
Manes.01G048300.1.v8.1	408	205.056	3.448217	5.000
Manes.01G048400.1.v8.1	1077	870.191	169.173849	1041.000
Manes.01G048766.1.v8.1	2517	2310.191	0.367283	6.000
Manes.01G048766.4.v8.1	2586	2379.191	0.000000	0.000
Manes.17G035396.1.v8.1_24	409	206.007	0.000000	0.000
Manes.17G035396.1.v8.1_33	409	206.007	0.000000	0.000
Manes.01G048600.1.v8.1	2227	2020.191	16.730252	239.000
Manes.01G046700.5.v8.1	3020	2813.191	1.904285	37.882
Manes.01G046700.9.v8.1	2910	2703.191	0.000000	0.000
Manes.01G046700.8.v8.1	2766	2559.191	0.000000	0.000
Manes.01G046700.10.v8.1	2743	2536.191	5.415197	97.118
Manes.16G047151.1.v8.1	553	346.763	0.407816	1.000
Manes.01G046200.1.v8.1	3121	2914.191	0.485265	10.000
Manes.01G046100.1.v8.1	860	653.219	6.278219	29.000
Manes.01G046000.1.v8.1	2295	2088.191	0.000000	0.000
Manes.01G045900.1.v8.1	3518	3311.191	4.270835	100.000
Manes.01G045900.2.v8.1	3182	2975.191	0.000000	0.000
Manes.01G045700.2.v8.1	632	425.411	8.084265	24.319
Manes.01G045700.3.v8.1	1144	937.191	4.116804	27.283
Manes.10G036329.1.v8.1_6	511	305.176	0.000000	0.000
Manes.01G045650.9.v8.1	2384	2177.191	0.000000	0.000
Manes.01G045650.1.v8.1	2526	2319.191	0.000000	0.000
Manes.01G045650.2.v8.1	2551	2344.191	0.000000	0.000
Manes.01G045650.7.v8.1	2464	2257.191	0.313256	5.000
Manes.01G045650.11.v8.1	2685	2478.191	0.000000	0.000
Manes.01G045650.13.v8.1	2682	2475.191	0.000000	0.000
Manes.01G045650.8.v8.1	2664	2457.191	0.000000	0.000
Manes.01G045650.10.v8.1	2715	2508.191	0.000000	0.000
Manes.01G045650.12.v8.1	2712	2505.191	0.000000	0.000
Manes.01G045650.14.v8.1	2694	2487.191	0.000000	0.000
Manes.01G045650.6.v8.1	2697	2490.191	0.000000	0.000
Manes.01G045600.1.v8.1	2726	2519.191	9.301796	165.703
Manes.01G045600.2.v8.1	2597	2390.191	0.727540	12.297
Manes.01G045560.1.v8.1	562	355.701	117.282827	295.000
Manes.01G048000.1.v8.1	3695	3488.191	0.334815	8.259
Manes.01G048000.2.v8.1	3718	3511.191	0.000000	0.000
Manes.01G047900.1.v8.1	4394	4187.191	1.805176	53.450
Manes.01G047900.3.v8.1	4123	3916.191	10.988114	304.292
Manes.01G047800.1.v8.1	1044	837.191	10.472834	62.000
Manes.01G047820.1.v8.1	3275	3068.191	47.880974	1038.839
Manes.01G042501.1.v8.1	629	422.419	0.000000	0.000
Manes.01G048900.3.v8.1	2252	2045.191	0.956666	13.836
Manes.01G048900.2.v8.1	2235	2028.191	8.246488	118.272
Manes.01G048900.1.v8.1	1636	1429.191	83.699345	845.893
Manes.05G086326.1.v8.1	1137	930.191	1.064199	7.000
Manes.13G093532.1.v8.1	784	577.230	0.000000	0.000
Manes.01G049100.1.v8.1	2464	2257.191	14.974788	239.019
Manes.01G049200.1.v8.1	727	520.267	1.630879	6.000
Manes.16G048915.2.v8.1	1295	1088.191	26.307457	202.436
Manes.16G048915.3.v8.1	1315	1108.191	0.000000	0.000
Manes.01G049300.12.v8.1	1649	1442.191	0.234598	2.392
Manes.01G049300.5.v8.1	1630	1423.191	0.000000	0.000
Manes.01G049300.10.v8.1	1197	990.191	3.805081	26.643
Manes.01G049300.11.v8.1	2002	1795.191	1.446355	18.361
Manes.01G049300.4.v8.1	1358	1151.191	0.420765	3.425
Manes.01G049300.7.v8.1	1377	1170.191	0.000000	0.000
Manes.01G049300.8.v8.1	1205	998.191	0.000000	0.000
Manes.01G049300.9.v8.1	1219	1012.191	3.378026	24.178
Manes.01G049315.1.v8.1	1365	1158.191	0.854702	7.000
Manes.01G049330.2.v8.1	2450	2243.191	0.000000	0.000
Manes.01G049330.1.v8.1	2617	2410.191	0.300498	5.121
Manes.01G049330.3.v8.1	2197	1990.191	0.488762	6.879
Manes.01G049345.1.v8.1	201	38.115	18.551079	5.000
Manes.01G049360.1.v8.1	3263	3056.191	53.609008	1158.567
Manes.01G049375.1.v8.1	1923	1716.191	11.631806	141.161
Manes.01G049375.2.v8.1	2014	1807.191	2.829156	36.155
Manes.01G049375.3.v8.1	1902	1695.191	9.905339	118.738
Manes.S095224.1.v8.1	1468	1261.191	0.224257	2.000
Manes.S095224.3.v8.1	894	687.212	0.000000	0.000
Manes.S095224.2.v8.1	753	546.241	0.000000	0.000
Manes.01G049390.1.v8.1_6	1447	1240.191	0.000000	0.000
Manes.01G049405.1.v8.1	510	304.188	0.000000	0.000
Manes.01G049420.1.v8.1	1431	1224.191	0.000000	0.000
Manes.01G049390.1.v8.1	1363	1156.191	0.000000	0.000
Manes.01G049390.1.v8.1_5	1435	1228.191	0.000000	0.000
Manes.01G049495.1.v8.1	267	81.540	0.000000	0.000
Manes.01G049510.1.v8.1	207	41.480	0.000000	0.000
Manes.01G049450.1.v8.1	391	189.005	0.000000	0.000
Manes.01G049525.1.v8.1	1143	936.191	0.604217	4.000
Manes.01G049435.1.v8.1	1236	1029.191	0.000000	0.000
Manes.S095215.1.v8.1	2608	2401.191	0.000000	0.000
Manes.04G060202.1.v8.1	1834	1627.191	0.000000	0.000
Manes.01G049601.1.v8.1	1352	1145.191	38.651243	313.000
Manes.01G049616.1.v8.1	2450	2243.191	25.532056	405.000
Manes.01G049631.1.v8.1	1736	1529.191	50.308503	544.009
Manes.01G048966.2.v8.1	1145	938.191	0.000000	0.000
Manes.01G048981.1.v8.1	879	672.217	0.000000	0.000
Manes.01G046800.2.v8.1	1352	1145.191	0.123486	1.000
Manes.01G047000.1.v8.1	1206	999.191	0.283060	2.000
Manes.01G047100.1.v8.1	730	523.263	746.162315	2760.934
Manes.01G047200.1.v8.1	1835	1628.191	10.769942	124.000
Manes.01G047400.1.v8.1	1736	1529.191	10.727371	116.000
Manes.01G045500.8.v8.1	2123	1916.191	3.994438	54.125
Manes.01G045500.6.v8.1	2469	2262.191	1.005982	16.092
Manes.01G045500.10.v8.1	2378	2171.191	0.000000	0.000
Manes.01G045500.11.v8.1	2481	2274.191	0.000000	0.000
Manes.01G045500.9.v8.1	2508	2301.191	0.000000	0.000
Manes.01G045500.12.v8.1	1722	1515.191	0.000000	0.000
Manes.01G045515.1.v8.1	1486	1279.191	13.044987	118.000
Manes.01G045300.1.v8.1	928	721.204	6.274638	32.000
Manes.01G045150.1.v8.1	384	182.432	0.000000	0.000
Manes.09G076819.1.v8.1	384	182.432	0.000000	0.000
Manes.01G045165.1.v8.1	2213	2006.191	20.160011	286.000
Manes.01G045180.1.v8.1	347	148.475	0.000000	0.000
Manes.01G045195.1.v8.1	2475	2268.191	18.085229	290.073
Manes.01G045195.2.v8.1	2472	2265.191	2.516888	40.315
Manes.01G045195.3.v8.1	597	390.512	35.710174	98.612
Manes.01G045210.1.v8.1	1362	1155.191	87.773298	717.000
Manes.17G018312.1.v8.1	509	303.200	0.000000	0.000
Manes.01G049700.1.v8.1	2824	2617.191	28.475555	527.000
Manes.01G049800.8.v8.1	1038	831.191	20.076050	118.000
Manes.01G049815.1.v8.1	564	357.686	0.000000	0.000
Manes.01G049900.2.v8.1	920	713.205	1.352613	6.822
Manes.01G049900.3.v8.1	939	732.202	2.545225	13.178
Manes.01G049915.1.v8.1	390	188.059	0.000000	0.000
Manes.01G050200.18.v8.1	7236	7029.191	0.986958	49.058
Manes.01G050200.5.v8.1	4770	4563.191	6.733004	217.260
Manes.01G050200.7.v8.1	4765	4558.191	0.000000	0.000
Manes.01G050200.16.v8.1	4689	4482.191	0.000000	0.000
Manes.01G050200.17.v8.1	4684	4477.191	0.000000	0.000
Manes.01G050200.12.v8.1	5163	4956.191	0.000000	0.000
Manes.01G050200.13.v8.1	5158	4951.191	0.000000	0.000
Manes.01G050200.14.v8.1	5083	4876.191	0.000000	0.000
Manes.01G050200.15.v8.1	5088	4881.191	0.000000	0.000
Manes.01G050200.10.v8.1	4385	4178.191	5.744315	169.719
Manes.01G050200.11.v8.1	4390	4183.191	0.000000	0.000
Manes.01G052200.1.v8.1	555	348.751	16.344331	40.307
Manes.01G052200.3.v8.1	534	327.923	163.309541	378.693
Manes.01G052400.1.v8.1	2897	2690.191	12.476952	237.353
Manes.01G052500.1.v8.1	2591	2384.191	22.924438	386.494
Manes.01G052500.2.v8.1	2536	2329.191	12.295038	202.506
Manes.01G052600.2.v8.1	1576	1369.191	0.000000	0.000
Manes.01G052600.3.v8.1	1711	1504.191	0.000000	0.000
Manes.01G052600.4.v8.1	1585	1378.191	0.718267	7.000
Manes.01G052600.5.v8.1	1624	1417.191	0.000000	0.000
Manes.13G088960.1.v8.1	847	640.220	0.000000	0.000
Manes.01G056200.1.v8.1	1954	1747.191	4.694449	58.000
Manes.01G056204.1.v8.1	1650	1443.191	139.234898	1420.937
Manes.01G051600.1.v8.1	3016	2809.191	9.141138	181.587
Manes.01G051600.2.v8.1	2464	2257.191	10.112708	161.413
Manes.01G051700.1.v8.1	2352	2145.191	17.878704	271.210
Manes.01G051700.2.v8.1	2232	2025.191	0.613821	8.790
Manes.01G051800.1.v8.1	3042	2835.191	23.616587	473.481
Manes.01G051800.2.v8.1	3115	2908.191	1.932490	39.741
Manes.01G051800.4.v8.1	2948	2741.191	2.065006	40.028
Manes.01G051800.7.v8.1	3039	2832.191	0.000000	0.000
Manes.01G051900.1.v8.1	1853	1646.191	5.068376	59.000
Manes.01G052100.1.v8.1	2395	2188.191	19.775761	306.000
Manes.01G052104.1.v8.1	2760	2553.191	15.790985	285.099
Manes.01G052104.3.v8.1	3084	2877.191	3.321247	67.573
Manes.01G052104.2.v8.1	2726	2519.191	1.254260	22.344
Manes.01G052108.2.v8.1	2261	2054.191	21.458098	311.699
Manes.01G052108.1.v8.1	2759	2552.191	0.459969	8.301
Manes.01G052112.1.v8.1	1090	883.191	62.665232	391.367
Manes.01G052112.2.v8.1	330	133.344	34.608226	32.633
Manes.01G049500.10.v8.1	2932	2725.191	0.000000	0.000
Manes.01G049500.14.v8.1	2929	2722.191	0.000000	0.000
Manes.01G049500.21.v8.1	2812	2605.191	0.000000	0.000
Manes.01G049500.22.v8.1	3199	2992.191	0.000000	0.000
Manes.01G049500.24.v8.1	3319	3112.191	0.000000	0.000
Manes.01G049500.25.v8.1	3264	3057.191	0.000000	0.000
Manes.01G049500.26.v8.1	3316	3109.191	0.000000	0.000
Manes.01G049500.27.v8.1	3261	3054.191	0.000000	0.000
Manes.01G049500.31.v8.1	2911	2704.191	1.089842	20.840
Manes.01G049500.32.v8.1	3024	2817.191	2.298778	45.795
Manes.01G049500.35.v8.1	3196	2989.191	0.000000	0.000
Manes.01G049500.36.v8.1	2809	2602.191	0.000000	0.000
Manes.01G049500.6.v8.1	3134	2927.191	0.000000	0.000
Manes.01G049500.16.v8.1	2995	2788.191	0.000000	0.000
Manes.01G049500.23.v8.1	3115	2908.191	1.168686	24.034
Manes.01G049500.28.v8.1	2913	2706.191	0.000000	0.000
Manes.01G049500.29.v8.1	3245	3038.191	0.000000	0.000
Manes.01G049500.30.v8.1	3300	3093.191	0.000000	0.000
Manes.01G049500.33.v8.1	3242	3035.191	0.000000	0.000
Manes.01G049500.34.v8.1	3297	3090.191	1.708388	37.331
Manes.01G049500.7.v8.1	3130	2923.191	0.000000	0.000
Manes.11G091690.2.v8.1	1407	1200.191	0.000000	0.000
Manes.01G053000.1.v8.1	4412	4205.191	8.005563	238.057
Manes.01G053000.2.v8.1	4325	4118.191	0.000000	0.000
Manes.11G088378.1.v8.1	194	34.473	0.000000	0.000
Manes.11G165033.2.v8.1	513	307.150	0.000000	0.000
Manes.11G165033.1.v8.1	540	333.865	0.000000	0.000
Manes.01G053100.3.v8.1	1539	1332.191	0.000000	0.000
Manes.01G053100.1.v8.1	1781	1574.191	0.000000	0.000
Manes.01G053100.4.v8.1	1271	1064.191	0.000000	0.000
Manes.01G053100.5.v8.1	1151	944.191	0.000000	0.000
Manes.01G053150.1.v8.1	210	43.163	0.000000	0.000
Manes.01G053200.4.v8.1	6068	5861.191	11.708381	485.273
Manes.01G053300.1.v8.1	2599	2392.191	50.071284	847.008
Manes.01G053400.1.v8.1	264	79.259	94.564233	53.000
Manes.01G053600.3.v8.1	3287	3080.191	3.397434	74.000
Manes.01G053700.1.v8.1	2412	2205.191	3.270551	51.000
Manes.11G068178.1.v8.1	426	222.253	0.000000	0.000
Manes.01G053800.1.v8.1	2084	1877.191	15.066714	200.000
Manes.01G053875.1.v8.1	662	455.345	2.484540	8.000
Manes.01G053950.1.v8.1	2006	1799.191	4.322972	55.000
Manes.02G203753.1.v8.1	1014	807.191	29.702530	169.540
Manes.01G054100.1.v8.1	2170	1963.191	0.000000	0.000
Manes.01G054300.1.v8.1	2083	1876.191	0.226121	3.000
Manes.01G054400.1.v8.1	3373	3166.191	0.625299	14.000
Manes.01G054600.2.v8.1	6103	5896.191	24.786411	1033.447
Manes.01G054800.1.v8.1	1910	1703.191	11.458104	138.000
Manes.01G054900.1.v8.1	2286	2079.191	190.970363	2807.782
Manes.01G055000.1.v8.1	240	62.057	15.951668	7.000
Manes.01G055100.1.v8.1	240	62.057	27.345717	12.000
Manes.01G055200.1.v8.1	237	60.048	141.303272	60.000
Manes.01G055300.1.v8.1	1711	1504.191	0.376057	4.000
Manes.01G055400.4.v8.1	1930	1723.191	0.000000	0.000
Manes.01G055400.5.v8.1	1912	1705.191	0.000000	0.000
Manes.01G055500.6.v8.1	2884	2677.191	1.934733	36.627
Manes.01G055500.3.v8.1	1910	1703.191	17.260899	207.888
Manes.01G055512.1.v8.1	5335	5128.191	0.000000	0.000
Manes.16G044501.1.v8.1	955	748.200	0.378015	2.000
Manes.16G044551.1.v8.1	455	250.273	0.000000	0.000
Manes.07G083301.4.v8.1	1312	1105.191	0.909648	7.109
Manes.07G083301.5.v8.1	1196	989.191	0.000000	0.000
Manes.07G083301.10.v8.1	1117	910.191	0.000000	0.000
Manes.07G083301.3.v8.1	1792	1585.191	0.000000	0.000
Manes.07G083301.1.v8.1	1063	856.191	0.000000	0.000
Manes.07G083301.2.v8.1	1398	1191.191	0.000000	0.000
Manes.18G122902.1.v8.1_4	687	480.312	0.000000	0.000
Manes.14G157966.1.v8.1_44	431	227.046	0.000000	0.000
Manes.01G055600.2.v8.1	4734	4527.191	5.214846	166.945
Manes.01G055600.1.v8.1	4280	4073.191	1.806136	52.022
Manes.01G055600.5.v8.1	4357	4150.191	14.858535	436.061
Manes.01G055600.6.v8.1	3714	3507.191	0.160173	3.972
Manes.01G055700.1.v8.1	2448	2241.191	0.126197	2.000
Manes.01G055700.2.v8.1	2555	2348.191	0.000000	0.000
Manes.01G055704.1.v8.1	546	339.818	0.000000	0.000
Manes.01G055708.1.v8.1	1792	1585.191	19.636285	220.112
Manes.01G056000.5.v8.1	2103	1896.191	13.286160	178.149
Manes.01G056000.4.v8.1	2545	2338.191	5.434226	89.851
Manes.01G056100.3.v8.1	3657	3450.191	7.247715	176.826
Manes.01G056100.4.v8.1	3459	3252.191	23.462361	539.574
Manes.01G056300.1.v8.1	1707	1500.191	0.094265	1.000
Manes.01G056450.1.v8.1	3537	3330.191	8.699135	204.856
Manes.01G056450.2.v8.1	3479	3272.191	0.000000	0.000
Manes.01G056450.3.v8.1	3399	3192.191	3.550425	80.144
Manes.01G056600.1.v8.1	909	702.207	26.985884	134.000
Manes.15G181430.1.v8.1	456	251.246	0.000000	0.000
Manes.01G056700.2.v8.1	1416	1209.191	0.116951	1.000
Manes.01G056725.1.v8.1	909	702.207	0.000000	0.000
Manes.01G056800.1.v8.1	3882	3675.191	12.776594	332.046
Manes.18G104850.1.v8.1	626	419.425	0.337165	1.000
Manes.01G056900.1.v8.1	2957	2750.191	6.056255	117.780
Manes.01G056900.2.v8.1	2951	2744.191	2.536460	49.220
Manes.01G057000.1.v8.1	850	643.220	0.000000	0.000
Manes.01G057100.1.v8.1	1290	1083.191	0.000000	0.000
Manes.01G057100.2.v8.1	1287	1080.191	0.000000	0.000
Manes.01G057200.1.v8.1	1470	1263.191	0.000000	0.000
Manes.10G106150.1.v8.1	1149	942.191	0.000000	0.000
Manes.01G057300.1.v8.1	1915	1708.191	1.655734	20.000
Manes.01G057350.1.v8.1	1899	1692.191	0.000000	0.000
Manes.01G057400.1.v8.1	2020	1813.191	20.068223	257.309
Manes.01G057400.2.v8.1	2139	1932.191	7.076716	96.691
Manes.01G057800.2.v8.1	2409	2202.191	8.540704	133.000
Manes.01G057900.1.v8.1	2006	1799.191	26.409430	336.000
Manes.01G058000.1.v8.1	2012	1805.191	38.150728	487.000
Manes.01G058100.1.v8.1	3609	3402.191	11.721614	282.000
Manes.01G058200.3.v8.1	354	154.789	2.740807	3.000
Manes.11G130116.1.v8.1	2051	1844.191	0.000000	0.000
Manes.01G058300.1.v8.1	2319	2112.191	3.280650	49.000
Manes.01G058450.1.v8.1	234	58.033	2.436794	1.000
Manes.01G058600.4.v8.1	3029	2822.191	0.000000	0.000
Manes.01G058600.2.v8.1	2857	2650.191	0.000000	0.000
Manes.01G058600.3.v8.1	3629	3422.191	0.198620	4.807
Manes.01G058600.5.v8.1	3407	3200.191	1.254853	28.397
Manes.01G058600.1.v8.1	2303	2096.191	11.927239	176.797
Manes.01G058700.2.v8.1	3507	3300.191	112.758958	2631.438
Manes.01G058700.4.v8.1	3277	3070.191	8.588474	186.459
Manes.01G058700.5.v8.1	3311	3104.191	10.560284	231.807
Manes.01G058750.1.v8.1	920	713.205	0.000000	0.000
Manes.06G063050.1.v8.1_24	1147	940.191	0.000000	0.000
Manes.01G058800.2.v8.1	4445	4238.191	5.940294	178.029
Manes.01G058800.3.v8.1	3168	2961.191	20.868409	436.977
Manes.03G138751.1.v8.1	1067	860.191	0.493200	3.000
Manes.01G058900.1.v8.1	1600	1393.191	10.657999	105.000
Manes.01G059200.1.v8.1	1947	1740.191	12.433447	153.000
Manes.01G059300.16.v8.1	1945	1738.191	32.003558	393.368
Manes.01G059400.23.v8.1	3702	3495.191	0.000000	0.000
Manes.01G059400.24.v8.1	3808	3601.191	0.000000	0.000
Manes.01G059400.25.v8.1	3684	3477.191	0.141797	3.487
Manes.01G059400.3.v8.1	3826	3619.191	0.000000	0.000
Manes.01G059400.26.v8.1	4503	4296.191	0.060768	1.846
Manes.01G059400.12.v8.1	3501	3294.191	0.000000	0.000
Manes.01G059400.13.v8.1	3489	3282.191	0.000000	0.000
Manes.01G059400.14.v8.1	3447	3240.191	0.000000	0.000
Manes.01G059400.15.v8.1	3365	3158.191	0.000000	0.000
Manes.01G059400.16.v8.1	3571	3364.191	0.000000	0.000
Manes.01G059400.18.v8.1	3429	3222.191	0.000000	0.000
Manes.01G059400.20.v8.1	3553	3346.191	0.000000	0.000
Manes.01G059400.21.v8.1	3347	3140.191	0.000000	0.000
Manes.01G059400.22.v8.1	3471	3264.191	0.000000	0.000
Manes.01G059400.5.v8.1	3395	3188.191	0.000000	0.000
Manes.01G059400.6.v8.1	3519	3312.191	0.000000	0.000
Manes.01G059400.8.v8.1	3377	3170.191	0.000000	0.000
Manes.01G059400.17.v8.1	2996	2789.191	0.000000	0.000
Manes.01G059400.19.v8.1	2978	2771.191	0.000000	0.000
Manes.01G059400.7.v8.1	3056	2849.191	0.000000	0.000
Manes.01G059400.9.v8.1	3038	2831.191	2.181143	43.667
Manes.01G059500.1.v8.1	1971	1764.191	60.955477	760.434
Manes.01G059525.1.v8.1	312	117.816	0.000000	0.000
Manes.01G059550.1.v8.1	318	122.934	0.000000	0.000
Manes.01G059600.1.v8.1	1643	1436.191	181.734153	1845.660
Manes.01G059700.1.v8.1	1331	1124.191	185.074996	1471.265
Manes.01G059700.2.v8.1	1679	1472.191	46.840486	487.628
Manes.01G059751.1.v8.1	363	162.994	0.000000	0.000
Manes.01G059800.1.v8.1	2230	2023.191	194.406442	2781.317
Manes.01G059800.2.v8.1	2379	2172.191	4.719970	72.500
Manes.01G059900.1.v8.1	2074	1867.191	10.830395	143.000
Manes.01G060100.1.v8.1	3635	3428.191	1.164412	28.228
Manes.01G060100.2.v8.1	3320	3113.191	0.000000	0.000
Manes.01G060100.3.v8.1	3309	3102.191	4.457020	97.772
Manes.01G060200.1.v8.1	1840	1633.191	11.776032	136.000
Manes.01G060200.2.v8.1	1758	1551.191	0.000000	0.000
Manes.01G060300.2.v8.1	1966	1759.191	19.965611	248.370
Manes.01G060300.3.v8.1	1424	1217.191	16.919601	145.630
Manes.01G060400.1.v8.1	1992	1785.191	4.115178	51.949
Manes.01G060400.3.v8.1	1059	852.191	24.002343	144.642
Manes.01G060500.1.v8.1	1773	1566.191	0.000000	0.000
Manes.01G060600.1.v8.1	4094	3887.191	0.000000	0.000
Manes.01G060600.2.v8.1	4124	3917.191	0.000000	0.000
Manes.01G060600.3.v8.1	3968	3761.191	0.000000	0.000
Manes.01G060600.4.v8.1	3938	3731.191	0.151604	4.000
Manes.01G060600.5.v8.1	4000	3793.191	0.000000	0.000
Manes.01G060700.4.v8.1	2627	2420.191	1.196592	20.479
Manes.01G060700.6.v8.1	2584	2377.191	0.674004	11.330
Manes.01G060700.11.v8.1	2667	2460.191	0.835778	14.540
Manes.01G060700.16.v8.1	2624	2417.191	0.000000	0.000
Manes.01G060700.10.v8.1	2489	2282.191	1.803099	29.099
Manes.01G060700.17.v8.1	2628	2421.191	0.000000	0.000
Manes.01G060700.3.v8.1	2575	2368.191	0.000000	0.000
Manes.01G060700.12.v8.1	2541	2334.191	0.000000	0.000
Manes.01G060700.9.v8.1	2531	2324.191	3.623491	59.553
Manes.01G060700.1.v8.1	2615	2408.191	0.000000	0.000
Manes.01G060700.14.v8.1	2584	2377.191	0.000000	0.000
Manes.01G060875.10.v8.1	3276	3069.191	0.000000	0.000
Manes.01G060875.9.v8.1	2881	2674.191	0.000000	0.000
Manes.01G060875.1.v8.1	2909	2702.191	0.000000	0.000
Manes.01G060875.2.v8.1	2869	2662.191	0.000000	0.000
Manes.01G060875.3.v8.1	4008	3801.191	0.000000	0.000
Manes.01G060875.4.v8.1	3276	3069.191	0.000000	0.000
Manes.01G060875.5.v8.1	3226	3019.191	0.000000	0.000
Manes.01G060875.6.v8.1	3007	2800.191	0.000000	0.000
Manes.01G060875.7.v8.1	3057	2850.191	0.000000	0.000
Manes.01G060875.8.v8.1	3047	2840.191	0.746863	15.000
Manes.01G061050.2.v8.1	6849	6642.191	14.818180	696.000
Manes.01G061125.1.v8.1	630	423.416	0.000000	0.000
Manes.01G061200.9.v8.1	2895	2688.191	4.807595	91.388
Manes.01G061200.10.v8.1	2833	2626.191	3.014483	55.981
Manes.01G061200.6.v8.1	2598	2391.191	14.173061	239.652
Manes.01G061400.1.v8.1	2477	2270.191	96.996794	1557.122
Manes.01G061500.1.v8.1	1529	1322.191	12.406830	116.000
Manes.01G061550.1.v8.1	960	753.200	0.000000	0.000
Manes.01G061600.3.v8.1	2789	2582.191	17.881515	326.509
Manes.01G061600.4.v8.1	1923	1716.191	39.221930	475.990
Manes.01G061600.2.v8.1	1379	1172.191	10.163704	84.247
Manes.01G061701.1.v8.1	765	558.238	0.000000	0.000
Manes.01G061800.1.v8.1	1842	1635.191	9.599564	111.000
Manes.01G061850.1.v8.1	730	523.263	0.000000	0.000
Manes.01G061900.3.v8.1	1876	1669.191	16.396929	193.540
Manes.01G061900.1.v8.1	2806	2599.191	12.355827	227.098
Manes.01G062000.1.v8.1	2551	2344.191	2.473363	41.000
Manes.01G062100.1.v8.1	887	680.213	0.000000	0.000
Manes.01G062200.1.v8.1	523	317.031	0.000000	0.000
Manes.01G062300.1.v8.1	1479	1272.191	0.000000	0.000
Manes.01G062400.1.v8.1	1322	1115.191	39.759426	313.540
Manes.01G062400.2.v8.1	1236	1029.191	34.862515	253.722
Manes.01G062500.1.v8.1	1399	1192.191	11.743199	99.000
Manes.01G062600.1.v8.1	1107	900.191	117.011093	744.843
Manes.01G062600.2.v8.1	1525	1318.191	7.097344	66.157
Manes.01G062700.1.v8.1	3474	3267.191	10.950728	253.000
Manes.05G133326.1.v8.1_30	356	156.600	0.000000	0.000
Manes.14G157966.1.v8.1_40	431	227.046	0.000000	0.000
Manes.01G062800.1.v8.1	2202	1995.191	8.505381	120.000
Manes.01G062900.1.v8.1	420	216.496	0.000000	0.000
Manes.01G063000.2.v8.1	2376	2169.191	19.753612	303.003
Manes.01G063100.1.v8.1	3358	3151.191	8.978136	200.062
Manes.01G063300.1.v8.1	1940	1733.191	2.916529	35.745
Manes.01G063300.3.v8.1	2009	1802.191	1.746318	22.255
Manes.01G063400.1.v8.1	863	656.218	0.215501	1.000
Manes.01G063500.1.v8.1	1365	1158.191	14.297129	117.093
Manes.01G063600.1.v8.1	4224	4017.191	5.702818	162.000
Manes.01G063600.2.v8.1	4158	3951.191	0.000000	0.000
Manes.01G063700.1.v8.1	1268	1061.191	0.000000	0.000
Manes.01G063800.1.v8.1	1141	934.191	0.000000	0.000
Manes.01G063900.1.v8.1	690	483.308	0.000000	0.000
Manes.01G063933.1.v8.1	496	290.397	0.000000	0.000
Manes.01G063966.2.v8.1	535	328.914	0.000000	0.000
Manes.01G064000.1.v8.1	2464	2257.191	0.000000	0.000
Manes.01G064000.4.v8.1	2064	1857.191	15.914271	209.000
Manes.01G064100.1.v8.1	642	435.387	0.000000	0.000
Manes.01G064200.1.v8.1	946	739.201	55.670757	291.000
Manes.01G064400.2.v8.1	859	652.219	0.000000	0.000
Manes.13G069776.1.v8.1_3	315	120.357	0.000000	0.000
Manes.01G064500.2.v8.1	1064	857.191	4.949265	30.000
Manes.01G064600.2.v8.1	1735	1528.191	2.569153	27.763
Manes.01G064600.3.v8.1	1725	1518.191	16.136547	173.237
Manes.01G064900.1.v8.1	1118	911.191	0.931191	6.000
Manes.01G064950.1.v8.1	678	471.323	0.000000	0.000
Manes.01G065000.1.v8.1	3163	2956.191	1.374001	28.723
Manes.01G065000.2.v8.1	3049	2842.191	0.312341	6.277
Manes.01G065100.1.v8.1	2070	1863.191	19.582104	258.000
Manes.01G065200.1.v8.1	2387	2180.191	10.106088	155.805
Manes.01G065200.2.v8.1	2436	2229.191	1.486962	23.440
Manes.01G065200.3.v8.1	2261	2054.191	7.968902	115.756
Manes.01G065300.1.v8.1	956	749.200	0.755021	4.000
Manes.01G065400.1.v8.1	5133	4926.191	6.545165	228.000
Manes.01G065500.1.v8.1	1271	1064.191	0.000000	0.000
Manes.01G065600.3.v8.1	960	753.200	89.556779	476.993
Manes.01G065600.1.v8.1	1212	1005.191	0.000000	0.000
Manes.01G065700.1.v8.1	1755	1548.191	16.532977	181.000
Manes.01G065800.3.v8.1	2457	2250.191	0.251384	4.000
Manes.01G065800.4.v8.1	2385	2178.191	0.000000	0.000
Manes.01G065800.1.v8.1	2533	2326.191	0.000000	0.000
Manes.01G065800.2.v8.1	2461	2254.191	0.000000	0.000
Manes.01G065900.7.v8.1	3293	3086.191	0.000000	0.000
Manes.01G065900.1.v8.1	3360	3153.191	10.961105	244.404
Manes.01G065900.4.v8.1	3389	3182.191	0.000000	0.000
Manes.01G065900.5.v8.1	3455	3248.191	0.287185	6.596
Manes.01G066000.4.v8.1	2162	1955.191	0.000000	0.000
Manes.01G066000.6.v8.1	2093	1886.191	1.468060	19.581
Manes.01G066000.5.v8.1	2160	1953.191	0.000000	0.000
Manes.01G066000.7.v8.1	2440	2233.191	0.216513	3.419
Manes.01G066100.1.v8.1	2112	1905.191	15.498093	208.795
Manes.01G066100.2.v8.1	2042	1835.191	4.793383	62.205
Manes.01G066100.3.v8.1	1825	1618.191	0.000000	0.000
Manes.01G066150.1.v8.1	601	394.499	0.358468	1.000
Manes.01G066175.1.v8.1	442	237.652	0.000000	0.000
Manes.01G066200.1.v8.1	3298	3091.191	39.127114	855.277
Manes.01G066400.1.v8.1	3277	3070.191	0.875155	19.000
Manes.01G066500.1.v8.1	1506	1299.191	0.000000	0.000
Manes.01G066600.1.v8.1	1975	1768.191	19.114624	239.000
Manes.01G066700.4.v8.1	1543	1336.191	11.463597	108.316
Manes.01G066700.5.v8.1	1318	1111.191	0.000000	0.000
Manes.01G066700.1.v8.1	1453	1246.191	8.928924	78.684
Manes.01G066800.1.v8.1	3041	2834.191	5.879800	117.841
Manes.01G066800.3.v8.1	3070	2863.191	0.596138	12.070
Manes.01G066800.2.v8.1	1176	969.191	2.931301	20.090
Manes.01G066900.1.v8.1	1843	1636.191	22.817442	264.000
Manes.01G067000.1.v8.1	1587	1380.191	0.000000	0.000
Manes.01G067100.1.v8.1	1560	1353.191	0.000000	0.000
Manes.01G067200.1.v8.1	489	283.518	0.000000	0.000
Manes.01G067233.1.v8.1	225	52.250	0.000000	0.000
Manes.01G067300.3.v8.1	707	500.290	0.000000	0.000
Manes.01G067400.1.v8.1	1115	908.191	0.000000	0.000
Manes.01G067500.1.v8.1	702	495.293	0.285519	1.000
Manes.01G067700.1.v8.1	2234	2027.191	1.255668	18.000
Manes.01G067900.1.v8.1	1616	1409.191	1.404932	14.000
Manes.01G068001.5.v8.1	2495	2288.191	3.898055	63.073
Manes.01G068001.2.v8.1	1984	1777.191	0.239401	3.009
Manes.01G068001.7.v8.1	2864	2657.191	0.776994	14.600
Manes.01G068001.6.v8.1	1767	1560.191	0.000000	0.000
Manes.01G068001.8.v8.1	1090	883.191	0.000000	0.000
Manes.01G068100.3.v8.1	1573	1366.191	0.747925	7.226
Manes.01G068100.5.v8.1	1567	1360.191	20.595232	198.093
Manes.01G068400.7.v8.1	3134	2927.191	0.393152	8.138
Manes.01G068400.2.v8.1	3037	2830.191	10.045260	201.039
Manes.01G068400.5.v8.1	2681	2474.191	10.653539	186.393
Manes.01G068400.3.v8.1	2817	2610.191	0.944297	17.429
Manes.01G068600.1.v8.1	1024	817.191	0.000000	0.000
Manes.01G068800.1.v8.1	2536	2329.191	9.896452	163.000
Manes.01G068901.1.v8.1	541	334.856	0.000000	0.000
Manes.01G069000.1.v8.1	2001	1794.191	19.546996	248.000
Manes.01G069050.1.v8.1	877	670.217	0.000000	0.000
Manes.01G069100.1.v8.1	2551	2344.191	0.000000	0.000
Manes.01G069100.2.v8.1	2515	2308.191	0.000000	0.000
Manes.01G069200.2.v8.1	2791	2584.191	0.328340	6.000
Manes.01G069300.1.v8.1	1550	1343.191	80.217045	761.917
Manes.01G069400.1.v8.1	1254	1047.191	1.755555	13.000
Manes.01G069500.1.v8.1	3671	3464.191	0.244933	6.000
Manes.01G069600.7.v8.1	3208	3001.191	3.277122	69.549
Manes.01G069600.8.v8.1	3089	2882.191	2.047797	41.736
Manes.01G069600.6.v8.1	3263	3056.191	0.542079	11.715
Manes.01G069600.3.v8.1	3404	3197.191	0.000000	0.000
Manes.01G069600.1.v8.1	3247	3040.191	0.000000	0.000
Manes.01G069700.1.v8.1	1602	1395.191	1.216311	12.000
Manes.01G069800.1.v8.1	2475	2268.191	9.352104	150.000
Manes.01G069900.1.v8.1	945	738.201	0.000000	0.000
Manes.01G070000.1.v8.1	2335	2128.191	259.015802	3897.982
Manes.01G070200.1.v8.1	1624	1417.191	538.579856	5397.361
Manes.01G070300.1.v8.1	1487	1280.191	4.749969	43.000
Manes.01G070400.1.v8.1	2479	2272.191	0.000000	0.000
Manes.01G070500.1.v8.1	2557	2350.191	0.060172	1.000
Manes.01G070600.1.v8.1	2445	2238.191	0.000000	0.000
Manes.01G070700.1.v8.1	1563	1356.191	18.352230	176.000
Manes.01G070800.1.v8.1	1661	1454.191	0.000000	0.000
Manes.01G070800.2.v8.1	1367	1160.191	0.000000	0.000
Manes.01G070800.3.v8.1	990	783.192	0.000000	0.000
Manes.01G070900.1.v8.1	3231	3024.191	12.999678	278.000
Manes.01G071000.1.v8.1	766	559.238	0.000000	0.000
Manes.01G071051.1.v8.1	1254	1047.191	0.000000	0.000
Manes.01G071100.1.v8.1	1726	1519.191	6.236766	67.000
Manes.01G071200.1.v8.1	2039	1832.191	0.356444	4.618
Manes.01G071200.11.v8.1	1893	1686.191	0.576516	6.874
Manes.01G071200.12.v8.1	2246	2039.191	0.000000	0.000
Manes.01G071200.3.v8.1	1994	1787.191	11.430612	144.459
Manes.01G071200.4.v8.1	1991	1784.191	1.351317	17.049
Manes.01G071200.8.v8.1	2125	1918.191	0.000000	0.000
Manes.01G071300.1.v8.1	1468	1261.191	1.794057	16.000
Manes.01G071400.3.v8.1	1639	1432.191	39.481576	399.851
Manes.01G071400.1.v8.1	540	333.865	39.455131	93.149
Manes.01G071500.1.v8.1	3816	3609.191	5.289576	135.000
Manes.01G071600.1.v8.1	2345	2138.191	0.000000	0.000
Manes.13G089210.1.v8.1	447	242.494	0.000000	0.000
Manes.01G071700.1.v8.1	2700	2493.191	1.985224	35.000
Manes.01G071800.1.v8.1	2907	2700.191	7.122647	136.000
Manes.01G071900.1.v8.1	2437	2230.191	34.938685	551.000
Manes.01G072000.2.v8.1	1586	1379.191	7.279993	71.000
Manes.01G072100.1.v8.1	1702	1495.191	36.805676	389.148
Manes.01G072200.2.v8.1	4093	3886.191	0.884065	24.295
Manes.01G072200.1.v8.1	5254	5047.191	2.065548	73.720
Manes.01G072200.4.v8.1	4047	3840.191	0.380076	10.321
Manes.01G072200.3.v8.1	3939	3732.191	2.450158	64.664
Manes.01G072400.1.v8.1	2267	2060.191	18.818806	274.159
Manes.01G072601.1.v8.1	458	253.198	1.675554	3.000
Manes.01G072801.5.v8.1	2336	2129.191	5.048324	76.009
Manes.01G072801.8.v8.1	2323	2116.191	0.000000	0.000
Manes.01G072801.3.v8.1	2395	2188.191	0.877319	13.575
Manes.01G072801.12.v8.1	6418	6211.191	0.000000	0.000
Manes.01G072801.13.v8.1	6431	6224.191	0.327532	14.416
Manes.01G072801.10.v8.1	2143	1936.191	0.000000	0.000
Manes.01G072801.11.v8.1	2130	1923.191	0.000000	0.000
Manes.01G073000.1.v8.1	2268	2061.191	37.868503	551.950
Manes.01G073100.4.v8.1	2268	2061.191	1.885018	27.475
Manes.01G073100.9.v8.1	2893	2686.191	1.972535	37.468
Manes.01G073100.3.v8.1	2300	2093.191	0.000000	0.000
Manes.01G073100.8.v8.1	2925	2718.191	0.000000	0.000
Manes.01G073100.20.v8.1	4468	4261.191	2.744507	82.699
Manes.01G073100.19.v8.1	4064	3857.191	0.000000	0.000
Manes.01G073100.17.v8.1	3443	3236.191	0.000000	0.000
Manes.01G073100.18.v8.1	2007	1800.191	3.176725	40.439
Manes.01G073100.21.v8.1	2632	2425.191	0.000000	0.000
Manes.01G073100.22.v8.1	900	693.209	2.635494	12.919
Manes.01G073112.1.v8.1	816	609.222	0.000000	0.000
Manes.01G073125.1.v8.1	2760	2553.191	44.096457	796.141
Manes.01G073300.6.v8.1	2196	1989.191	1.233830	17.355
Manes.01G073300.8.v8.1	2715	2508.191	4.080263	72.369
Manes.01G073300.9.v8.1	2214	2007.191	8.803762	124.957
Manes.01G073400.1.v8.1	2511	2304.191	41.944768	683.438
Manes.01G073400.4.v8.1	2505	2298.191	6.203311	100.812
Manes.01G073500.1.v8.1	1263	1056.191	0.000000	0.000
Manes.01G073500.3.v8.1	1194	987.191	27.185540	189.776
Manes.01G073500.2.v8.1	1289	1082.191	2.512055	19.224
Manes.01G073500.4.v8.1	1344	1137.191	0.000000	0.000
Manes.01G073600.1.v8.1	1256	1049.191	0.134785	1.000
Manes.01G073700.11.v8.1	2927	2720.191	13.432203	258.374
Manes.01G073700.6.v8.1	2668	2461.191	0.657297	11.440
Manes.01G073700.1.v8.1	2831	2624.191	12.119735	224.901
Manes.01G073700.12.v8.1	2665	2458.191	0.000000	0.000
Manes.01G073700.13.v8.1	2479	2272.191	5.965256	95.847
Manes.01G073700.14.v8.1	2511	2304.191	0.000000	0.000
Manes.01G073750.1.v8.1	374	173.128	0.000000	0.000
Manes.01G073800.1.v8.1	3191	2984.191	13.932974	294.018
Manes.01G073800.2.v8.1	2950	2743.191	0.000000	0.000
Manes.13G088473.1.v8.1	818	611.222	0.000000	0.000
Manes.01G073900.1.v8.1	941	734.202	65.243849	338.734
Manes.01G074000.2.v8.1	1799	1592.191	9.059454	102.000
Manes.01G074100.1.v8.1	3033	2826.191	41.080777	821.000
Manes.01G074200.1.v8.1	1923	1716.191	327.858720	3978.830
Manes.01G074300.6.v8.1	1985	1778.191	6.563088	82.526
Manes.01G074300.7.v8.1	1749	1542.191	6.304081	68.748
Manes.01G074400.1.v8.1	2362	2155.191	0.065616	1.000
Manes.17G035396.1.v8.1_40	407	204.107	0.000000	0.000
Manes.01G074500.1.v8.1	2339	2132.191	49.199028	741.798
Manes.01G074600.1.v8.1	1163	956.191	5.028418	34.000
Manes.01G074700.1.v8.1	1504	1297.191	69.910005	641.278
Manes.01G074800.1.v8.1	1825	1618.191	3.058689	35.000
Manes.01G074850.1.v8.1	1130	923.191	133.732230	873.033
Manes.01G074925.1.v8.1	1076	869.191	37.740567	231.967
Manes.01G075000.1.v8.1	2832	2625.191	55.276613	1026.137
Manes.01G075000.3.v8.1	3215	3008.191	5.119782	108.908
Manes.01G075100.1.v8.1	2145	1938.191	35.751686	490.000
Manes.01G075200.3.v8.1	1101	894.191	0.000000	0.000
Manes.01G075400.1.v8.1	1101	894.191	0.000000	0.000
Manes.01G075500.1.v8.1	1101	894.191	0.000000	0.000
Manes.01G075600.2.v8.1	1101	894.191	0.000000	0.000
Manes.01G075700.1.v8.1	3094	2887.191	30.545726	623.633
Manes.01G075700.2.v8.1	3107	2900.191	0.407990	8.367
Manes.01G075900.1.v8.1	474	268.819	3.156371	6.000
Manes.01G076000.4.v8.1	2568	2361.191	0.000000	0.000
Manes.01G076000.5.v8.1	2409	2202.191	0.000000	0.000
Manes.01G076000.3.v8.1	2302	2095.191	0.404972	6.000
Manes.01G076100.1.v8.1	2116	1909.191	67.329167	908.983
Manes.01G076100.2.v8.1	2120	1913.191	3.676428	49.738
Manes.01G076201.1.v8.1	2790	2583.191	3.284670	60.000
Manes.01G076300.1.v8.1	1241	1034.191	4.512428	33.000
Manes.01G076400.1.v8.1	4031	3824.191	15.827094	428.000
Manes.01G076500.1.v8.1	3742	3535.191	0.520029	13.000
Manes.01G076600.1.v8.1	2049	1842.191	17.081438	222.516
Manes.01G076600.2.v8.1	1609	1402.191	6.402525	63.484
Manes.01G076700.1.v8.1	1155	948.191	0.000000	0.000
Manes.01G076800.2.v8.1	2030	1823.191	0.310259	4.000
Manes.01G076900.1.v8.1	2084	1877.191	16.573386	220.000
Manes.01G077000.1.v8.1	2686	2479.191	10.267377	180.000
Manes.01G077100.1.v8.1	1550	1343.191	0.000000	0.000
Manes.01G077200.11.v8.1	3150	2943.191	0.000000	0.000
Manes.01G077200.12.v8.1	3204	2997.191	2.647036	56.102
Manes.01G077200.14.v8.1	3021	2814.191	0.000000	0.000
Manes.01G077200.15.v8.1	2967	2760.191	0.000000	0.000
Manes.01G077200.3.v8.1	3757	3550.191	0.741035	18.603
Manes.01G077200.13.v8.1	2975	2768.191	0.985687	19.295
Manes.01G077300.1.v8.1	1848	1641.191	0.775498	9.000
Manes.01G077300.3.v8.1	1839	1632.191	0.000000	0.000
Manes.01G077400.1.v8.1	1401	1194.191	0.000000	0.000
Manes.01G077400.2.v8.1	1388	1181.191	0.838060	7.000
Manes.01G077400.3.v8.1	1180	973.191	0.000000	0.000
Manes.01G077500.7.v8.1	639	432.395	0.000000	0.000
Manes.01G077500.6.v8.1	675	468.325	11.474486	38.000
Manes.01G077700.1.v8.1	2972	2765.191	0.000000	0.000
Manes.01G077700.11.v8.1	2907	2700.191	0.000000	0.000
Manes.01G077700.19.v8.1	2978	2771.191	0.000000	0.000
Manes.01G077700.20.v8.1	2949	2742.191	0.000000	0.000
Manes.01G077700.21.v8.1	2943	2736.191	0.000000	0.000
Manes.01G077700.25.v8.1	2936	2729.191	0.000000	0.000
Manes.01G077700.6.v8.1	2913	2706.191	0.000000	0.000
Manes.01G077700.8.v8.1	2942	2735.191	0.000000	0.000
Manes.01G077700.14.v8.1	2832	2625.191	0.000000	0.000
Manes.01G077700.15.v8.1	2906	2699.191	0.000000	0.000
Manes.01G077700.16.v8.1	2877	2670.191	0.000000	0.000
Manes.01G077700.18.v8.1	2871	2664.191	0.000000	0.000
Manes.01G077700.23.v8.1	2864	2657.191	1.208085	22.700
Manes.01G077700.24.v8.1	2835	2628.191	0.000000	0.000
Manes.01G077700.26.v8.1	2900	2693.191	0.362355	6.901
Manes.01G077700.27.v8.1	2868	2661.191	0.000000	0.000
Manes.01G077700.28.v8.1	2871	2664.191	0.000000	0.000
Manes.01G077700.29.v8.1	2865	2658.191	0.000000	0.000
Manes.01G077700.3.v8.1	2870	2663.191	0.923900	17.399
Manes.01G077700.5.v8.1	2841	2634.191	0.000000	0.000
Manes.01G077700.7.v8.1	2835	2628.191	0.000000	0.000
Manes.01G077800.1.v8.1	1893	1686.191	0.000000	0.000
Manes.01G077900.1.v8.1	2054	1847.191	0.000000	0.000
Manes.01G078000.1.v8.1	677	470.324	0.000000	0.000
Manes.01G078100.1.v8.1	748	541.242	0.261280	1.000
Manes.01G078200.1.v8.1	691	484.307	0.000000	0.000
Manes.01G078301.1.v8.1	747	540.243	0.000000	0.000
Manes.01G078400.1.v8.1	408	205.056	0.000000	0.000
Manes.18G031966.1.v8.1	1065	858.191	0.000000	0.000
Manes.01G078500.1.v8.1	321	125.509	0.000000	0.000
Manes.01G078600.1.v8.1	620	413.441	0.000000	0.000
Manes.01G078800.1.v8.1	651	444.366	0.000000	0.000
Manes.01G078900.1.v8.1	321	125.509	0.000000	0.000
Manes.01G078950.1.v8.1	507	301.229	0.000000	0.000
Manes.01G079000.1.v8.1	1434	1227.191	45.085908	391.251
Manes.01G079100.1.v8.1	1711	1504.191	0.188029	2.000
Manes.01G079200.1.v8.1	2291	2084.191	4.291758	63.252
Manes.01G079200.11.v8.1	2366	2159.191	0.000000	0.000
Manes.01G079200.2.v8.1	2546	2339.191	0.000000	0.000
Manes.01G079200.4.v8.1	2536	2329.191	2.412062	39.728
Manes.01G079200.3.v8.1	594	387.526	14.413948	39.499
Manes.01G079300.1.v8.1	1915	1708.191	0.000000	0.000
Manes.01G079300.2.v8.1	1911	1704.191	5.768905	69.521
Manes.01G079400.1.v8.1	349	150.276	1.882081	2.000
Manes.01G079500.1.v8.1	3071	2864.191	0.000000	0.000
Manes.01G079500.3.v8.1	3320	3113.191	11.295053	248.655
Manes.01G079500.4.v8.1	2864	2657.191	1.455303	27.345
Manes.01G079600.1.v8.1	2431	2224.191	15.232025	239.570
Manes.01G079600.2.v8.1	2411	2204.191	0.412523	6.430
Manes.01G079700.6.v8.1	3554	3347.191	0.000000	0.000
Manes.01G079700.2.v8.1	3465	3258.191	4.229448	97.446
Manes.01G079700.4.v8.1	4651	4444.191	0.062967	1.979
Manes.01G079700.5.v8.1	2901	2694.191	6.486351	123.575
Manes.01G079700.7.v8.1	3236	3029.191	0.000000	0.000
Manes.01G079800.2.v8.1	2480	2273.191	21.089233	339.000
Manes.01G080000.1.v8.1	2456	2249.191	0.757880	12.054
Manes.01G080000.2.v8.1	2604	2397.191	0.000000	0.000
Manes.01G080000.3.v8.1	2530	2323.191	1.761981	28.946
Manes.01G080000.4.v8.1	2525	2318.191	0.000000	0.000
Manes.01G080000.5.v8.1	2451	2244.191	0.000000	0.000
Manes.01G080000.7.v8.1	2599	2392.191	0.000000	0.000
Manes.01G080100.1.v8.1	1467	1260.191	1.683263	15.000
Manes.01G080200.1.v8.1	3287	3080.191	3.718813	81.000
Manes.01G080200.3.v8.1	3162	2955.191	0.000000	0.000
Manes.01G080300.1.v8.1	2714	2507.191	0.000000	0.000
Manes.01G080300.2.v8.1	2427	2220.191	0.217062	3.408
Manes.01G080300.3.v8.1	2160	1953.191	2.887872	39.886
Manes.01G080300.5.v8.1	2208	2001.191	7.399098	104.706
Manes.01G080400.1.v8.1	781	574.230	98.015339	398.000
Manes.01G080600.1.v8.1	1810	1603.191	17.994589	204.000
Manes.01G080700.1.v8.1	2440	2233.191	5.255926	83.000
Manes.01G080800.1.v8.1	2240	2033.191	44.931546	646.000
Manes.01G080900.4.v8.1	5950	5743.191	6.039334	245.270
Manes.01G080900.6.v8.1	5665	5458.191	0.806554	31.130
Manes.01G080900.5.v8.1	5543	5336.191	17.983693	678.599
Manes.01G081000.1.v8.1	972	765.196	3.881001	21.000
Manes.01G081100.1.v8.1	2339	2132.191	0.397944	6.000
Manes.01G081200.1.v8.1	318	122.934	34.510201	30.000
Manes.01G080964.3.v8.1	3238	3031.191	12.223202	262.000
Manes.01G080964.5.v8.1	2979	2772.191	0.000000	0.000
Manes.01G080964.4.v8.1	3109	2902.191	0.000000	0.000
Manes.01G081400.14.v8.1	7987	7780.191	5.075209	279.220
Manes.01G081400.18.v8.1	7984	7777.191	0.000000	0.000
Manes.01G081400.16.v8.1	7803	7596.191	20.794936	1117.009
Manes.01G081400.17.v8.1	7830	7623.191	10.659034	574.589
Manes.01G081400.19.v8.1	7827	7620.191	0.000000	0.000
Manes.01G081400.20.v8.1	7800	7593.191	5.860856	314.694
Manes.01G081400.21.v8.1	7978	7771.191	0.000000	0.000
Manes.01G081400.15.v8.1	7982	7775.191	0.000000	0.000
Manes.01G081500.10.v8.1	2246	2039.191	3.937626	56.780
Manes.01G081500.6.v8.1	2241	2034.191	12.454338	179.149
Manes.01G081500.4.v8.1	2585	2378.191	0.000000	0.000
Manes.01G081500.1.v8.1	2588	2381.191	1.916737	32.275
Manes.01G081500.2.v8.1	2583	2376.191	0.000000	0.000
Manes.01G081500.3.v8.1	2593	2386.191	0.000000	0.000
Manes.01G081500.5.v8.1	2606	2399.191	1.697329	28.796
Manes.01G081500.9.v8.1	2611	2404.191	0.000000	0.000
Manes.01G081600.1.v8.1	1230	1023.191	0.276421	2.000
Manes.01G081800.8.v8.1	2595	2388.191	0.000000	0.000
Manes.01G081800.9.v8.1	2608	2401.191	0.000000	0.000
Manes.01G081800.10.v8.1	2296	2089.191	0.000000	0.000
Manes.01G081800.7.v8.1	2965	2758.191	1.016245	19.821
Manes.01G081800.3.v8.1	1999	1792.191	1.907879	24.179
Manes.01G081900.1.v8.1	1431	1224.191	43.203554	374.000
Manes.01G082000.1.v8.1	174	25.104	28.166438	5.000
Manes.01G082200.3.v8.1	2462	2255.191	0.000000	0.000
Manes.01G082200.1.v8.1	2522	2315.191	11.758915	192.512
Manes.01G082200.5.v8.1	2673	2466.191	0.000000	0.000
Manes.01G082300.1.v8.1	3191	2984.191	9.400439	198.371
Manes.01G082300.2.v8.1	3181	2974.191	0.195779	4.118
Manes.01G082400.11.v8.1	1296	1089.191	2.530740	19.492
Manes.01G082400.10.v8.1	2623	2416.191	2.456323	41.968
Manes.01G082400.8.v8.1	2491	2284.191	0.590623	9.540
Manes.01G082400.9.v8.1	2482	2275.191	0.000000	0.000
Manes.01G082600.1.v8.1	2024	1817.191	50.398817	647.625
Manes.01G082700.1.v8.1	1758	1551.191	64.857776	711.427
Manes.01G082800.1.v8.1	4125	3918.191	7.572983	209.824
Manes.01G082800.2.v8.1	4122	3915.191	5.608759	155.283
Manes.01G082800.3.v8.1	4116	3909.191	5.820339	160.893
Manes.01G082800.4.v8.1	4113	3906.191	0.000000	0.000
Manes.01G082850.1.v8.1	480	274.690	0.000000	0.000
Manes.01G082900.2.v8.1	2382	2175.191	0.000000	0.000
Manes.01G082900.3.v8.1	2372	2165.191	2.873780	44.000
Manes.01G082900.4.v8.1	2559	2352.191	0.000000	0.000
Manes.01G083100.1.v8.1	1089	882.191	4.809010	30.000
Manes.01G083200.5.v8.1	3433	3226.191	0.000000	0.000
Manes.01G083200.6.v8.1	3407	3200.191	0.000000	0.000
Manes.01G083200.3.v8.1	3315	3108.191	0.591470	13.000
Manes.01G083275.1.v8.1	861	654.218	0.000000	0.000
Manes.01G083350.1.v8.1	1222	1015.191	2.785988	20.000
Manes.01G083500.1.v8.1	1428	1221.191	0.000000	0.000
Manes.01G083600.1.v8.1	1701	1494.191	0.094644	1.000
Manes.01G083700.2.v8.1	2864	2657.191	20.117131	378.000
Manes.13G022150.1.v8.1	936	729.203	0.000000	0.000
Manes.01G083800.1.v8.1	2179	1972.191	7.027067	98.000
Manes.01G083900.1.v8.1	1528	1321.191	36.499408	341.000
Manes.01G084100.6.v8.1	1693	1486.191	0.559911	5.884
Manes.01G084100.4.v8.1	1414	1207.191	0.000000	0.000
Manes.01G084100.7.v8.1	1719	1512.191	0.213440	2.282
Manes.01G084100.5.v8.1	1618	1411.191	6.144043	61.312
Manes.01G084100.1.v8.1	1629	1422.191	1.145656	11.522
Manes.01G084100.8.v8.1	1554	1347.191	0.000000	0.000
Manes.01G084200.2.v8.1	3827	3620.191	0.508650	13.021
Manes.01G084200.3.v8.1	3994	3787.191	0.417137	11.171
Manes.01G084200.1.v8.1	3739	3532.191	14.325218	357.807
Manes.01G084300.1.v8.1	4097	3890.191	3.409583	93.794
Manes.01G084300.2.v8.1	3697	3490.191	0.616116	15.206
Manes.01G084500.2.v8.1	1460	1253.191	3.046797	27.000
Manes.01G084600.1.v8.1	2381	2174.191	48.170104	740.591
Manes.01G084700.1.v8.1	2148	1941.191	51.534671	707.409
Manes.01G084800.3.v8.1	1891	1684.191	1.931228	23.000
Manes.01G084900.9.v8.1	1468	1261.191	19.734624	176.000
Manes.01G085000.2.v8.1	3443	3236.191	0.000000	0.000
Manes.01G085000.3.v8.1	3467	3260.191	0.000000	0.000
Manes.01G085000.4.v8.1	3200	2993.191	0.000000	0.000
Manes.01G085100.1.v8.1	783	576.230	2.208736	9.000
Manes.01G085200.1.v8.1	948	741.201	1.335546	7.000
Manes.01G085300.3.v8.1	1050	843.191	0.000000	0.000
Manes.01G085300.6.v8.1	1300	1093.191	0.000000	0.000
Manes.01G085300.1.v8.1	340	142.197	0.000000	0.000
Manes.01G085300.2.v8.1	331	134.221	0.000000	0.000
Manes.01G085400.1.v8.1	1585	1378.191	0.410438	4.000
Manes.01G085550.1.v8.1	878	671.217	0.000000	0.000
Manes.01G085500.1.v8.1	2326	2119.191	0.133462	2.000
Manes.01G085600.1.v8.1	2839	2632.191	0.590979	11.000
Manes.01G085700.2.v8.1	1147	940.191	16.846086	112.000
Manes.01G085800.1.v8.1	1458	1251.191	0.452099	4.000
Manes.01G085900.1.v8.1	1698	1491.191	7.586715	80.000
Manes.01G086000.1.v8.1	1728	1521.191	17.074482	183.668
Manes.01G086000.2.v8.1	1614	1407.191	0.636411	6.333
Manes.01G086000.3.v8.1	1705	1498.191	3.397967	35.999
Manes.01G086050.2.v8.1	1218	1011.191	0.140969	1.008
Manes.01G086100.1.v8.1	2143	1936.191	0.292152	4.000
Manes.01G086200.1.v8.1	4537	4330.191	39.416899	1206.959
Manes.01G086400.1.v8.1	1994	1787.191	26.586755	336.000
Manes.01G086500.1.v8.1	228	54.146	18.282231	7.000
Manes.01G086600.1.v8.1	1338	1131.191	0.125015	1.000
Manes.01G086700.11.v8.1	2726	2519.191	0.683979	12.184
Manes.01G086700.4.v8.1	2731	2524.191	6.118125	109.205
Manes.01G086700.10.v8.1	2787	2580.191	0.197872	3.610
Manes.01G086700.3.v8.1	2890	2683.191	0.000000	0.000
Manes.01G086800.1.v8.1	1355	1148.191	527.107611	4279.730
Manes.01G086900.1.v8.1	2239	2032.191	0.278351	4.000
Manes.01G087050.1.v8.1	2981	2774.191	57.497186	1127.940
Manes.01G087200.1.v8.1	1783	1576.191	6.998143	78.000
Manes.01G087200.2.v8.1	1651	1444.191	0.000000	0.000
Manes.01G087300.1.v8.1	3529	3322.191	0.000000	0.000
Manes.01G087300.3.v8.1	3351	3144.191	0.000000	0.000
Manes.01G087300.5.v8.1	3360	3153.191	0.852119	19.000
Manes.01G087400.1.v8.1	1296	1089.191	85.690642	659.995
Manes.01G087450.1.v8.1	144	14.334	0.000000	0.000
Manes.01G087500.1.v8.1	3003	2796.191	15.020577	297.000
Manes.01G087600.1.v8.1	2575	2368.191	1.791437	30.000
Manes.01G087650.1.v8.1	547	340.809	0.000000	0.000
Manes.01G087700.10.v8.1	7931	7724.191	6.279688	343.000
Manes.01G087800.1.v8.1	1859	1652.191	0.000000	0.000
Manes.01G087900.4.v8.1	1957	1750.191	14.640109	181.189
Manes.01G087900.5.v8.1	1952	1745.191	26.973817	332.880
Manes.01G087900.6.v8.1	1181	974.191	64.877274	446.930
Manes.01G088000.2.v8.1	1433	1226.191	0.000000	0.000
Manes.01G088101.1.v8.1	820	613.222	0.000000	0.000
Manes.01G088200.1.v8.1	1170	963.191	0.000000	0.000
Manes.01G088300.1.v8.1	1333	1126.191	0.000000	0.000
Manes.01G088400.1.v8.1	1170	963.191	0.000000	0.000
Manes.01G088500.1.v8.1	1197	990.191	30.562711	214.000
Manes.01G088500.2.v8.1	1323	1116.191	0.000000	0.000
Manes.01G088600.1.v8.1	2561	2354.191	0.060070	1.000
Manes.01G088600.2.v8.1	480	274.690	0.000000	0.000
Manes.01G088700.1.v8.1	3207	3000.191	0.000000	0.000
Manes.01G088800.1.v8.1	6100	5893.191	3.863424	161.000
Manes.01G089000.4.v8.1	2742	2535.191	0.000000	0.000
Manes.01G089000.2.v8.1	2750	2543.191	0.000000	0.000
Manes.01G089000.3.v8.1	2035	1828.191	16.657419	215.344
Manes.01G089000.5.v8.1	819	612.222	10.315021	44.656
Manes.01G089100.1.v8.1	2591	2384.191	0.000000	0.000
Manes.01G089100.2.v8.1	2450	2243.191	0.000000	0.000
Manes.01G089200.1.v8.1	2257	2050.191	0.000000	0.000
Manes.01G089200.2.v8.1	1865	1658.191	0.000000	0.000
Manes.01G089200.5.v8.1	2235	2028.191	0.000000	0.000
Manes.01G089200.7.v8.1	1844	1637.191	0.000000	0.000
Manes.01G089200.8.v8.1	1790	1583.191	0.000000	0.000
Manes.01G089200.9.v8.1	1702	1495.191	0.000000	0.000
Manes.01G089200.10.v8.1	1537	1330.191	0.850497	8.000
Manes.01G089300.1.v8.1	1175	968.191	0.000000	0.000
Manes.01G089400.1.v8.1	639	432.395	0.000000	0.000
Manes.01G089500.1.v8.1	642	435.387	0.000000	0.000
Manes.01G089600.1.v8.1	1781	1574.191	8.271412	92.075
Manes.01G089700.2.v8.1	3549	3342.191	10.154931	240.000
Manes.01G089700.3.v8.1	3545	3338.191	0.000000	0.000
Manes.01G089800.1.v8.1	2016	1809.191	15.888529	203.269
Manes.01G089900.1.v8.1	778	571.233	5.446364	22.000
Manes.01G090001.1.v8.1	4146	3939.191	0.000000	0.000
Manes.01G090001.2.v8.1	4265	4058.191	0.034847	1.000
Manes.01G090100.4.v8.1	4785	4578.191	0.000000	0.000
Manes.01G090100.5.v8.1	4881	4674.191	4.748634	156.956
Manes.01G090100.6.v8.1	5042	4835.191	0.000000	0.000
Manes.01G090200.1.v8.1	2720	2513.191	6.071223	107.896
Manes.01G090200.3.v8.1	2612	2405.191	0.000000	0.000
Manes.01G090200.2.v8.1	1854	1647.191	4.734603	55.148
Manes.01G090300.1.v8.1	2430	2223.191	0.000000	0.000
Manes.01G090300.2.v8.1	1194	987.191	0.000000	0.000
Manes.01G090400.1.v8.1	1487	1280.191	68.046061	616.000
Manes.01G090500.1.v8.1	3542	3335.191	0.932720	21.998
Manes.01G090500.3.v8.1	3087	2880.191	2.307788	47.002
Manes.01G090500.4.v8.1	2673	2466.191	0.000000	0.000
Manes.01G090600.1.v8.1	1540	1333.191	0.000000	0.000
Manes.01G090700.1.v8.1	1907	1700.191	7.901743	95.000
Manes.01G090800.1.v8.1	986	779.193	0.000000	0.000
Manes.01G090900.3.v8.1	1938	1731.191	12.824301	156.993
Manes.01G090900.6.v8.1	1858	1651.191	0.000000	0.000
Manes.01G090900.5.v8.1	1814	1607.191	0.000000	0.000
Manes.01G090900.4.v8.1	1674	1467.191	6.668063	69.181
Manes.01G090900.7.v8.1	1681	1474.191	33.264971	346.772
Manes.01G091100.1.v8.1	1393	1186.191	3.218890	27.000
Manes.01G091200.3.v8.1	1703	1496.191	3.780681	40.000
Manes.01G091300.2.v8.1	1997	1790.191	0.000000	0.000
Manes.01G091400.3.v8.1	2099	1892.191	1.193586	15.971
Manes.01G091400.1.v8.1	2410	2203.191	0.322819	5.029
Manes.01G091500.1.v8.1	1978	1771.191	1.357315	17.000
Manes.01G091600.1.v8.1	2757	2550.191	1.386323	25.000
Manes.01G091700.1.v8.1	2763	2556.191	0.276715	5.002
Manes.01G091800.1.v8.1	594	387.526	0.000000	0.000
Manes.01G092000.1.v8.1	2269	2062.191	4.183097	61.000
Manes.01G092100.3.v8.1	2021	1814.191	0.000000	0.000
Manes.01G092100.4.v8.1	2048	1841.191	9.498599	123.669
Manes.01G092100.5.v8.1	2572	2365.191	0.445443	7.450
Manes.01G092200.1.v8.1	246	66.239	27.754113	13.000
Manes.01G092300.1.v8.1	1260	1053.191	2.685468	20.000
Manes.01G092400.8.v8.1	3094	2887.191	5.436814	111.000
Manes.01G092500.1.v8.1	1671	1464.191	0.000000	0.000
Manes.01G092600.1.v8.1	1350	1143.191	31.502607	254.664
Manes.01G092600.2.v8.1	1750	1543.191	7.361823	80.336
Manes.01G092700.1.v8.1	2304	2097.191	0.187364	2.779
Manes.01G092700.4.v8.1	1819	1612.191	33.439348	381.221
Manes.01G092900.1.v8.1	4737	4530.191	0.118879	3.808
Manes.01G092900.2.v8.1	3980	3773.191	1.506348	40.192
Manes.01G093000.1.v8.1	1978	1771.191	3.115014	39.015
Manes.01G093100.2.v8.1	2114	1907.191	0.000000	0.000
Manes.01G093100.3.v8.1	2000	1793.191	1.182937	15.000
Manes.01G093200.1.v8.1	1806	1599.191	1.149582	13.000
Manes.01G093300.1.v8.1	1846	1639.191	13.935151	161.527
Manes.01G093400.1.v8.1	2294	2087.191	95.798803	1413.921
Manes.01G093475.1.v8.1	1593	1386.191	0.000000	0.000
Manes.01G093550.1.v8.1	2658	2451.191	12.904268	223.673
Manes.01G093625.1.v8.1	522	316.043	0.000000	0.000
Manes.03G095616.1.v8.1	539	332.875	0.000000	0.000
Manes.11G087467.1.v8.1_25	322	126.364	0.000000	0.000
Manes.01G093700.1.v8.1	3069	2862.191	21.795151	441.125
Manes.01G093733.1.v8.1	1802	1595.191	0.000000	0.000
Manes.01G093733.2.v8.1	1733	1526.191	0.079905	0.862
Manes.01G093766.1.v8.1	849	642.220	1.541386	7.000
Manes.01G094100.1.v8.1	1952	1745.191	1.377536	17.000
Manes.01G093800.1.v8.1	1709	1502.191	0.000000	0.000
Manes.01G093901.1.v8.1	3041	2834.191	12.583943	252.202
Manes.01G094000.1.v8.1	846	639.220	0.000000	0.000
Manes.01G094200.1.v8.1	2700	2493.191	13.499523	238.000
Manes.01G094300.3.v8.1	4415	4208.191	8.883792	264.361
Manes.01G094300.4.v8.1	3599	3392.191	1.652506	39.639
Manes.01G094500.1.v8.1	1758	1551.191	3.099636	34.000
Manes.01G094600.1.v8.1	330	133.344	287.403223	271.000
Manes.01G094700.1.v8.1	1840	1633.191	31.518202	364.000
Manes.01G094800.1.v8.1	3582	3375.191	1.550245	37.000
Manes.01G094950.1.v8.1	330	133.344	444.361441	419.000
Manes.01G095100.3.v8.1	3185	2978.191	0.000000	0.000
Manes.01G095300.1.v8.1	1711	1504.191	0.376057	4.000
Manes.01G095400.3.v8.1	1419	1212.191	0.000000	0.000
Manes.01G096400.2.v8.1	1987	1780.191	9.532814	120.003
Manes.01G096300.3.v8.1	5386	5179.191	0.000000	0.000
Manes.01G096300.6.v8.1	5506	5299.191	3.535360	132.479
Manes.01G096300.7.v8.1	4985	4778.191	1.643208	55.521
Manes.01G096200.1.v8.1	1957	1750.191	6.464003	80.000
Manes.01G096100.1.v8.1	689	482.310	78.285693	267.000
Manes.01G096000.1.v8.1	824	617.222	1.145580	5.000
Manes.01G096000.2.v8.1	666	459.337	0.000000	0.000
Manes.01G095900.1.v8.1	2139	1932.191	34.472111	471.000
Manes.01G095800.1.v8.1	3390	3183.191	27.366233	616.000
Manes.01G095700.1.v8.1	1635	1428.191	0.000000	0.000
Manes.01G095700.2.v8.1	1632	1425.191	0.099226	1.000
Manes.01G095700.3.v8.1	1278	1071.191	0.000000	0.000
Manes.01G095700.4.v8.1	1275	1068.191	0.000000	0.000
Manes.01G095600.2.v8.1	1990	1783.191	0.158609	2.000
Manes.01G095600.1.v8.1	2250	2043.191	0.000000	0.000
Manes.01G095500.9.v8.1	6618	6411.191	0.805414	36.514
Manes.01G095500.10.v8.1	6675	6468.191	0.000000	0.000
Manes.01G095500.11.v8.1	5816	5609.191	9.619703	381.562
Manes.01G095500.2.v8.1	6149	5942.191	0.000000	0.000
Manes.01G095500.8.v8.1	6363	6156.191	0.130626	5.687
Manes.01G095500.7.v8.1	6185	5978.191	6.747487	285.243
Manes.01G160600.3.v8.1	1638	1431.191	0.000000	0.000
Manes.01G128050.1.v8.1	1606	1399.191	8.340200	82.519
Manes.01G160600.2.v8.1	1624	1417.191	0.000000	0.000
Manes.01G128050.2.v8.1	904	697.207	6.385239	31.481
Manes.01G160602.1.v8.1	1795	1588.191	14.780951	166.000
Manes.01G097000.1.v8.1	1615	1408.191	0.000000	0.000
Manes.01G097100.1.v8.1	606	399.481	0.000000	0.000
Manes.01G097200.1.v8.1	1468	1261.191	2.354699	21.000
Manes.01G097300.1.v8.1	1359	1152.191	0.981889	8.000
Manes.01G097300.2.v8.1	1216	1009.191	0.000000	0.000
Manes.01G097400.1.v8.1	6651	6444.191	15.897635	724.443
Manes.01G097400.4.v8.1	6606	6399.191	0.000000	0.000
Manes.01G097500.1.v8.1	1592	1385.191	64.771016	634.444
Manes.01G097600.1.v8.1	2188	1981.191	53.633730	751.393
Manes.01G097600.2.v8.1	3403	3196.191	1.946979	44.004
Manes.01G097700.1.v8.1	1476	1269.191	88.021199	789.982
Manes.01G097800.1.v8.1	2400	2193.191	0.515835	8.000
Manes.01G097900.1.v8.1	2046	1839.191	101.879327	1325.000
Manes.01G098000.4.v8.1	2992	2785.191	4.894782	96.403
Manes.01G098000.6.v8.1	2545	2338.191	2.963011	48.991
Manes.01G098000.5.v8.1	2233	2026.191	1.507952	21.606
Manes.01G098100.3.v8.1	1533	1326.191	7.570932	71.000
Manes.01G098200.1.v8.1	2698	2491.191	3.916869	69.000
Manes.01G098300.1.v8.1	3056	2849.191	1.538640	31.000
Manes.03G165350.1.v8.1	520	314.066	0.000000	0.000
Manes.01G098400.1.v8.1	3516	3309.191	6.538326	153.000
Manes.01G098500.1.v8.1	354	154.789	53.902533	59.000
Manes.01G098600.1.v8.1	3777	3570.191	44.102744	1113.423
Manes.01G098700.1.v8.1	519	313.078	8.582186	19.000
Manes.01G098800.2.v8.1	2166	1959.191	14.680943	203.392
Manes.01G098800.4.v8.1	2148	1941.191	24.959814	342.620
Manes.01G099000.7.v8.1	3978	3771.191	0.000000	0.000
Manes.01G099000.8.v8.1	3840	3633.191	0.117561	3.020
Manes.01G099000.5.v8.1	2734	2527.191	7.504035	134.102
Manes.01G099000.10.v8.1	2559	2352.191	0.483886	8.049
Manes.01G099000.9.v8.1	2421	2214.191	2.671520	41.829
Manes.01G099100.9.v8.1	3134	2927.191	0.000000	0.000
Manes.01G099100.6.v8.1	3261	3054.191	2.663330	57.521
Manes.01G099100.4.v8.1	2970	2763.191	0.000000	0.000
Manes.01G099100.3.v8.1	2422	2215.191	58.445475	915.514
Manes.01G099200.7.v8.1	1820	1613.191	0.000000	0.000
Manes.01G099200.1.v8.1	1927	1720.191	18.423478	224.105
Manes.01G099200.6.v8.1	1822	1615.191	5.681792	64.895
Manes.01G099300.2.v8.1	2655	2448.191	3.581322	62.000
Manes.01G099400.1.v8.1	3985	3778.191	29.841253	797.267
Manes.01G099500.1.v8.1	2209	2002.191	25.497566	361.000
Manes.01G099600.2.v8.1	3265	3058.191	0.000000	0.000
Manes.01G099600.3.v8.1	3161	2954.191	1.100997	23.000
Manes.01G099700.1.v8.1	1822	1615.191	5.340759	61.000
Manes.01G099800.1.v8.1	3045	2838.191	1.594430	32.000
Manes.01G099800.2.v8.1	2821	2614.191	0.000000	0.000
Manes.01G099900.1.v8.1	972	765.196	88.338978	478.000
Manes.01G100000.1.v8.1	1035	828.191	7.513102	44.000
Manes.01G100100.1.v8.1	549	342.792	31.961534	77.475
Manes.01G100300.1.v8.1	2326	2119.191	0.266924	4.000
Manes.01G100400.1.v8.1	3169	2962.191	13.947382	292.152
Manes.01G100400.2.v8.1	3079	2872.191	0.309354	6.283
Manes.01G100500.1.v8.1	3434	3227.191	3.286500	75.000
Manes.01G100600.2.v8.1	651	444.366	0.000000	0.000
Manes.01G100700.3.v8.1	2714	2507.191	0.000000	0.000
Manes.01G100700.7.v8.1	2657	2450.191	0.000000	0.000
Manes.01G100700.9.v8.1	2563	2356.191	0.540168	9.000
Manes.01G100800.1.v8.1	858	651.219	1.085776	5.000
Manes.01G100900.2.v8.1	1612	1405.191	3.280985	32.602
Manes.01G100900.1.v8.1	2391	2184.191	21.808475	336.836
Manes.01G101000.1.v8.1	1209	1002.191	0.141106	1.000
Manes.01G101200.3.v8.1	1363	1156.191	11.654535	95.286
Manes.01G101200.6.v8.1	1226	1019.191	0.000000	0.000
Manes.01G101200.5.v8.1	1131	924.191	6.384832	41.727
Manes.01G101200.7.v8.1	1247	1040.191	7.611861	55.990
Manes.01G101300.1.v8.1	1376	1169.191	1.209516	10.000
Manes.01G101600.1.v8.1	3522	3315.191	1.535645	36.000
Manes.01G101700.2.v8.1	696	489.300	62.716431	217.000
Manes.01G102466.2.v8.1	906	699.207	7.483295	37.000
Manes.01G102000.1.v8.1	1099	892.191	84.862162	535.396
Manes.01G102100.1.v8.1	3175	2968.191	43.223092	907.216
Manes.01G102200.3.v8.1	949	742.201	12.384791	65.000
Manes.01G102300.1.v8.1	911	704.207	70.486182	351.000
Manes.01G102400.1.v8.1	3030	2823.191	24.143698	482.000
Manes.01G102500.1.v8.1	3025	2818.191	3.702475	73.785
Manes.01G102600.1.v8.1	1092	885.191	1.597571	10.000
Manes.01G102700.2.v8.1	1740	1533.191	0.000000	0.000
Manes.01G102700.1.v8.1	2340	2133.191	1.060687	16.000
Manes.01G102800.1.v8.1	3313	3106.191	6.601412	145.000
Manes.01G102900.1.v8.1	1668	1461.191	0.193562	2.000
Manes.01G103000.3.v8.1	2595	2388.191	10.967499	185.216
Manes.01G103000.4.v8.1	2521	2314.191	0.414527	6.784
Manes.01G103100.2.v8.1	1542	1335.191	1.906453	18.000
Manes.01G103200.1.v8.1	1528	1321.191	0.428146	4.000
Manes.01G103300.6.v8.1	2480	2273.191	0.771695	12.405
Manes.01G103300.7.v8.1	2172	1965.191	5.702391	79.244
Manes.01G103300.8.v8.1	2183	1976.191	3.245348	45.352
Manes.01G103400.7.v8.1	1082	875.191	10.621315	65.733
Manes.01G103400.6.v8.1	1074	867.191	0.000000	0.000
Manes.01G103400.5.v8.1	959	752.200	1.366197	7.267
Manes.01G103500.1.v8.1	1705	1498.191	13.339859	141.326
Manes.01G103500.3.v8.1	1775	1568.191	1.785113	19.796
Manes.01G103500.5.v8.1	606	399.481	0.000000	0.000
Manes.01G103500.4.v8.1	714	507.277	9.281741	33.295
Manes.01G103600.1.v8.1	3453	3246.191	6.275776	144.060
Manes.01G103700.1.v8.1	1219	1012.191	0.698561	5.000
Manes.01G103750.1.v8.1	568	361.662	0.000000	0.000
Manes.01G103800.2.v8.1	1580	1373.191	2.986511	29.000
Manes.01G104000.1.v8.1	1378	1171.191	21.093010	174.690
Manes.01G104000.2.v8.1	1157	950.191	66.657359	447.880
Manes.01G104100.7.v8.1	2361	2154.191	0.000000	0.000
Manes.01G104100.1.v8.1	2269	2062.191	0.886224	12.923
Manes.01G104100.5.v8.1	2150	1943.191	0.587777	8.077
Manes.01G104100.6.v8.1	2111	1904.191	0.000000	0.000
Manes.01G104200.1.v8.1	2636	2429.191	9.708539	166.770
Manes.01G104200.2.v8.1	2622	2415.191	0.777778	13.283
Manes.01G104201.1.v8.1	549	342.792	0.412541	1.000
Manes.01G104300.3.v8.1	3903	3696.191	34.701630	907.000
Manes.01G104400.1.v8.1	1871	1664.191	7.052969	83.000
Manes.01G104400.2.v8.1	1841	1634.191	0.000000	0.000
Manes.01G104500.10.v8.1	1516	1309.191	0.000000	0.000
Manes.01G104500.7.v8.1	1519	1312.191	4.440271	41.201
Manes.01G104500.8.v8.1	1435	1228.191	0.782827	6.799
Manes.01G104500.9.v8.1	1432	1225.191	0.000000	0.000
Manes.01G104600.25.v8.1	2920	2713.191	2.074232	39.796
Manes.01G104600.24.v8.1	3081	2874.191	0.000000	0.000
Manes.01G104600.16.v8.1	2791	2584.191	0.000000	0.000
Manes.01G104600.31.v8.1	2706	2499.191	0.000000	0.000
Manes.01G104600.26.v8.1	3248	3041.191	0.202277	4.350
Manes.01G104600.23.v8.1	3409	3202.191	0.000000	0.000
Manes.01G104600.12.v8.1	2210	2003.191	0.000000	0.000
Manes.01G104600.28.v8.1	2257	2050.191	0.000000	0.000
Manes.01G104600.27.v8.1	2876	2669.191	0.439611	8.298
Manes.01G104600.29.v8.1	1901	1694.191	0.000000	0.000
Manes.01G104600.30.v8.1	1986	1779.191	0.000000	0.000
Manes.01G104600.10.v8.1	2663	2456.191	3.889560	67.556
Manes.01G104700.1.v8.1	2342	2135.191	22.783410	344.000
Manes.01G104800.1.v8.1	3919	3712.191	16.257794	426.771
Manes.01G104801.1.v8.1	8141	7934.191	12.959340	727.091
Manes.01G104801.2.v8.1	8138	7931.191	0.426772	23.935
Manes.01G104801.3.v8.1	9657	9450.191	0.320706	21.431
Manes.01G104801.4.v8.1	8065	7858.191	0.000000	0.000
Manes.01G104801.5.v8.1	8095	7888.191	0.000000	0.000
Manes.01G104801.6.v8.1	8019	7812.191	0.000000	0.000
Manes.01G104801.7.v8.1	8092	7885.191	0.000000	0.000
Manes.01G105000.5.v8.1	1383	1176.191	46.529691	387.000
Manes.01G105100.5.v8.1	2552	2345.191	8.827362	146.390
Manes.01G105100.6.v8.1	2457	2250.191	1.768496	28.140
Manes.01G105100.1.v8.1	3859	3652.191	0.000000	0.000
Manes.01G105100.7.v8.1	2528	2321.191	0.000000	0.000
Manes.01G105100.8.v8.1	3234	3027.191	0.115368	2.470
Manes.01G105101.1.v8.1	570	363.650	4.666539	12.000
Manes.01G105300.1.v8.1	2678	2471.191	2.002898	35.000
[truncated: 55,492 more rows]
