# Supplementary material for: Mutations in DNA polymerase δ subunit 1 co-segregate with CMD2-type resistance to Cassava Mosaic Geminiviruses
Source: Nat Commun. 2022 Jul 7;13:3933. doi: 10.1038/s41467-022-31414-0 (PMC9262879; doi:10.1038/s41467-022-31414-0)
Supplement: Supplementary file 10 — Source Data [file 41467_2022_31414_MOESM10_ESM.zip › figure_data/SupFig5_data/RNAseq4/quant/rnaseq4_tme204_3A_sus_quant/quant.sf]

Name	Length	EffectiveLength	TPM	NumReads
Manes.01G000031.1.v8.1	3795	3596.767	37.434316	775.870
Manes.01G000031.2.v8.1	3753	3554.767	6.071541	124.370
Manes.01G000031.3.v8.1	3738	3539.767	0.821628	16.759
Manes.01G000062.1.v8.1	1653	1454.767	0.000000	0.000
Manes.01G000093.1.v8.1	1848	1649.767	0.000000	0.000
Manes.01G000124.1.v8.1	2149	1950.767	11.208776	126.000
Manes.01G000155.1.v8.1	2964	2765.767	16.062659	256.000
Manes.01G000186.1.v8.1	177	31.244	16.663021	3.000
Manes.01G000217.1.v8.1	675	476.909	0.000000	0.000
Manes.01G000248.3.v8.1	1953	1754.767	0.000000	0.000
Manes.01G000248.5.v8.1	570	372.274	13.181302	28.277
Manes.01G000248.4.v8.1	1683	1484.767	3.235685	27.684
Manes.01G000248.1.v8.1	2677	2478.767	2.398785	34.264
Manes.01G000248.2.v8.1	2062	1863.767	17.323524	186.052
Manes.01G000279.1.v8.1	812	613.804	17.601336	62.256
Manes.01G000279.3.v8.1	1818	1619.767	0.000000	0.000
Manes.01G000279.2.v8.1	1112	913.767	5.737750	30.212
Manes.01G000310.1.v8.1	601	403.113	0.000000	0.000
Manes.01G000341.1.v8.1	947	748.773	9.270499	40.000
Manes.01G000341.2.v8.1	1283	1084.767	0.000000	0.000
Manes.01G000372.1.v8.1	3197	2998.767	3.761523	65.000
Manes.01G000403.1.v8.1	861	662.793	27.491867	105.000
Manes.01G000434.1.v8.1	1098	899.767	0.771477	4.000
Manes.17G035396.1.v8.1_29	409	214.727	0.000000	0.000
Manes.01G000465.1.v8.1	1700	1501.767	69.102163	598.000
Manes.01G000496.1.v8.1	534	336.566	0.000000	0.000
Manes.01G000527.1.v8.1	1225	1026.767	4.225334	25.000
Manes.01G000558.1.v8.1	3030	2831.767	0.000000	0.000
Manes.01G000558.2.v8.1	2951	2752.767	0.000000	0.000
Manes.01G000558.4.v8.1	2910	2711.767	0.000000	0.000
Manes.01G000558.5.v8.1	2825	2626.767	0.000000	0.000
Manes.01G000558.3.v8.1	2750	2551.767	0.680068	10.000
Manes.01G000600.1.v8.1	1763	1564.767	0.554515	5.000
Manes.01G000550.1.v8.1	429	233.849	34.136169	46.000
Manes.01G000500.10.v8.1	1573	1374.767	0.000000	0.000
Manes.01G000500.4.v8.1	2074	1875.767	0.000000	0.000
Manes.01G000500.6.v8.1	1987	1788.767	0.000000	0.000
Manes.01G000500.8.v8.1	2111	1912.767	7.121236	78.492
Manes.01G000500.9.v8.1	2024	1825.767	0.000000	0.000
Manes.01G000500.5.v8.1	1718	1519.767	4.322049	37.851
Manes.01G000500.7.v8.1	1755	1556.767	0.000000	0.000
Manes.01G000500.11.v8.1	1591	1392.767	10.551036	84.680
Manes.01G000400.6.v8.1	3083	2884.767	0.000000	0.000
Manes.01G000400.7.v8.1	3020	2821.767	0.801489	13.032
Manes.01G000400.8.v8.1	2619	2420.767	1.431414	19.968
Manes.01G000300.4.v8.1	1769	1570.767	37.724124	341.458
Manes.01G000300.5.v8.1	1857	1658.767	18.481674	176.658
Manes.01G000300.6.v8.1	2074	1875.767	9.055722	97.883
Manes.13G000036.1.v8.1	515	317.785	0.000000	0.000
Manes.18G145866.1.v8.1_2	267	89.820	0.000000	0.000
Manes.01G001900.17.v8.1	3580	3381.767	2.812271	54.803
Manes.01G001900.14.v8.1	3967	3768.767	0.000000	0.000
Manes.01G001900.15.v8.1	3740	3541.767	3.408946	69.574
Manes.01G001900.16.v8.1	3593	3394.767	1.986540	38.861
Manes.01G001900.18.v8.1	4118	3919.767	0.000000	0.000
Manes.01G001900.19.v8.1	3971	3772.767	0.000000	0.000
Manes.01G001900.20.v8.1	3978	3779.767	0.000000	0.000
Manes.01G001900.21.v8.1	3935	3736.767	0.000000	0.000
Manes.01G001900.22.v8.1	4082	3883.767	0.000000	0.000
Manes.01G001900.23.v8.1	3974	3775.767	3.849750	83.762
Manes.01G001900.9.v8.1	3736	3537.767	0.000000	0.000
Manes.01G001951.1.v8.1	1451	1252.767	0.000000	0.000
Manes.01G001800.6.v8.1	5950	5751.767	0.042989	1.425
Manes.01G001800.1.v8.1	2633	2434.767	1.181391	16.575
Manes.01G001700.7.v8.1	2506	2307.767	18.840811	250.552
Manes.01G001700.10.v8.1	4004	3805.767	0.000000	0.000
Manes.01G001700.12.v8.1	3719	3520.767	5.897848	119.657
Manes.01G001700.11.v8.1	3802	3603.767	8.994506	186.785
Manes.01G001600.6.v8.1	5003	4804.767	4.513885	124.977
Manes.01G001600.7.v8.1	3983	3784.767	11.088707	241.839
Manes.01G001600.8.v8.1	4719	4520.767	15.093035	393.184
Manes.01G001400.1.v8.1	2161	1962.767	27.054887	306.000
Manes.01G001200.1.v8.1	1949	1750.767	15.462841	156.000
Manes.01G001200.3.v8.1	1891	1692.767	0.000000	0.000
Manes.01G001150.1.v8.1	1008	809.767	0.214305	1.000
Manes.01G001100.2.v8.1	3116	2917.767	1.635424	27.497
Manes.01G001100.3.v8.1	2961	2762.767	12.656976	201.503
Manes.01G002051.1.v8.1	1774	1575.767	5.176055	47.000
Manes.01G002300.1.v8.1	418	223.304	585.183969	753.000
Manes.01G002151.2.v8.1	261	85.222	0.000000	0.000
Manes.01G002350.1.v8.1	761	562.829	0.642255	2.083
Manes.01G002400.2.v8.1	2259	2060.767	223.067226	2648.937
Manes.01G002500.1.v8.1	3624	3425.767	31.407037	620.000
Manes.01G002600.1.v8.1	2025	1826.767	15.294517	161.000
Manes.01G002700.1.v8.1	1101	902.767	0.192228	1.000
Manes.01G002800.1.v8.1	1827	1628.767	0.213090	2.000
Manes.01G002901.1.v8.1	3062	2863.767	13.513264	223.000
Manes.01G003000.1.v8.1	405	210.931	0.000000	0.000
Manes.01G003100.1.v8.1	4856	4657.767	3.837537	103.000
Manes.01G003100.3.v8.1	4760	4561.767	0.000000	0.000
Manes.01G003100.4.v8.1	4848	4649.767	0.000000	0.000
Manes.01G003200.1.v8.1	2389	2190.767	56.478917	713.000
Manes.01G003300.1.v8.1	3526	3327.767	0.938669	18.000
Manes.01G003400.1.v8.1	360	169.060	0.000000	0.000
Manes.01G003500.1.v8.1	4803	4604.767	7.413942	196.727
Manes.01G003500.3.v8.1	5313	5114.767	3.809281	112.273
Manes.01G003500.2.v8.1	4713	4514.767	0.000000	0.000
Manes.01G003700.1.v8.1	2011	1812.767	38.675186	404.000
Manes.01G003800.1.v8.1	2386	2187.767	226.220849	2851.942
Manes.01G003900.1.v8.1	1100	901.767	13.086017	68.000
Manes.01G004000.1.v8.1	3930	3731.767	0.232514	5.000
Manes.01G004100.1.v8.1	1694	1495.767	10.546966	90.907
Manes.01G004100.2.v8.1	1685	1486.767	0.477712	4.093
Manes.01G004200.1.v8.1	663	464.933	0.373253	1.000
Manes.01G050733.1.v8.1_1	246	74.022	0.000000	0.000
Manes.01G004300.1.v8.1	762	563.829	0.000000	0.000
Manes.13G090650.1.v8.1	814	615.804	0.000000	0.000
Manes.01G004400.1.v8.1	927	728.777	0.000000	0.000
Manes.01G004466.1.v8.1	4587	4388.767	1.581651	40.000
Manes.01G004532.1.v8.1	681	482.897	0.000000	0.000
Manes.01G004600.2.v8.1	1047	848.767	3.271330	16.000
Manes.01G004625.1.v8.1	531	333.593	11.058928	21.259
Manes.01G004650.2.v8.1	1581	1382.767	0.753070	6.001
Manes.01G004840.2.v8.1	1487	1288.767	2.523585	18.741
Manes.01G004860.1.v8.1	1680	1481.767	3.162044	26.999
Manes.01G004880.1.v8.1	1025	826.767	14.063213	67.000
Manes.01G004820.1.v8.1	2044	1845.767	5.359090	57.000
Manes.01G005000.1.v8.1	5215	5016.767	8.935905	258.327
Manes.01G005000.2.v8.1	4067	3868.767	8.913548	198.715
Manes.01G005000.3.v8.1	4835	4636.767	0.821828	21.959
Manes.01G005033.1.v8.1	2165	1966.767	2.676630	30.335
Manes.01G005033.2.v8.1	1920	1721.767	0.000000	0.000
Manes.01G005033.3.v8.1	1703	1504.767	1.460559	12.665
Manes.01G005066.1.v8.1	2214	2015.767	91.312283	1060.661
Manes.01G005100.10.v8.1	1736	1537.767	0.000000	0.000
Manes.01G005100.11.v8.1	1754	1555.767	0.000000	0.000
Manes.01G005100.12.v8.1	1684	1485.767	0.000000	0.000
Manes.01G005100.2.v8.1	1591	1392.767	0.000000	0.000
Manes.01G005100.5.v8.1	1497	1298.767	0.613311	4.590
Manes.01G005100.6.v8.1	1986	1787.767	0.428069	4.410
Manes.01G005100.7.v8.1	1666	1467.767	0.000000	0.000
Manes.01G005100.8.v8.1	1704	1505.767	0.000000	0.000
Manes.01G005100.9.v8.1	1774	1575.767	0.000000	0.000
Manes.01G005100.4.v8.1	1522	1323.767	0.000000	0.000
Manes.01G005233.1.v8.1	1363	1164.767	6.853489	46.000
Manes.01G005500.2.v8.1	7293	7094.767	37.540474	1534.775
Manes.01G005504.1.v8.1	472	275.544	0.000000	0.000
Manes.01G005508.1.v8.1	551	353.410	0.000000	0.000
Manes.01G005512.1.v8.1	1317	1118.767	0.775574	5.000
Manes.01G005584.1.v8.1	1094	895.767	5.618183	29.000
Manes.01G005536.2.v8.1	1697	1498.767	5.210414	45.000
Manes.01G005700.1.v8.1	2130	1931.767	6.288345	70.000
Manes.01G008250.10.v8.1	2573	2374.767	0.000000	0.000
Manes.01G008250.11.v8.1	2498	2299.767	0.000000	0.000
Manes.01G008250.12.v8.1	2470	2271.767	0.426041	5.577
Manes.01G008250.13.v8.1	2574	2375.767	0.000000	0.000
Manes.01G008250.9.v8.1	2580	2381.767	0.000000	0.000
Manes.01G008250.7.v8.1	2660	2461.767	8.390198	119.022
Manes.01G008250.8.v8.1	2495	2296.767	0.000000	0.000
Manes.01G010800.3.v8.1	2665	2466.767	8.470229	120.401
Manes.16G067750.1.v8.1_31	394	200.546	0.000000	0.000
Manes.01G006000.1.v8.1	1923	1724.767	3.030709	30.122
Manes.01G006000.6.v8.1	1777	1578.767	0.000000	0.000
Manes.01G006000.2.v8.1	2225	2026.767	0.000000	0.000
Manes.01G006000.4.v8.1	2079	1880.767	10.599746	114.878
Manes.01G006000.5.v8.1	2393	2194.767	0.000000	0.000
Manes.01G006000.7.v8.1	2247	2048.767	0.000000	0.000
Manes.01G006100.1.v8.1	447	251.228	126.408673	183.000
Manes.01G006200.7.v8.1	3538	3339.767	4.383183	84.355
Manes.01G006200.11.v8.1	3524	3325.767	0.000000	0.000
Manes.01G006200.10.v8.1	3531	3332.767	0.000000	0.000
Manes.01G006200.12.v8.1	3385	3186.767	0.626743	11.509
Manes.01G006200.8.v8.1	3398	3199.767	11.288096	208.135
Manes.01G006200.9.v8.1	3395	3196.767	0.000000	0.000
Manes.01G006300.1.v8.1	1079	880.767	53.001011	269.000
Manes.01G006400.1.v8.1	809	610.805	4697.552308	16534.122
Manes.01G006500.1.v8.1	930	731.776	0.000000	0.000
Manes.01G006600.2.v8.1	912	713.780	0.000000	0.000
Manes.01G006800.3.v8.1	1384	1185.767	0.000000	0.000
Manes.01G006900.2.v8.1	961	762.771	0.000000	0.000
Manes.01G007000.2.v8.1	627	429.017	2.022502	5.000
Manes.01G007050.1.v8.1	1278	1079.767	0.000000	0.000
Manes.01G007100.6.v8.1	5717	5518.767	0.349299	11.108
Manes.01G007100.3.v8.1	5994	5795.767	1.156883	38.637
Manes.01G007100.5.v8.1	4889	4690.767	6.551935	177.101
Manes.01G007100.4.v8.1	5421	5222.767	2.729728	82.154
Manes.01G007100.7.v8.1	5817	5618.767	0.000000	0.000
Manes.01G007300.11.v8.1	4631	4432.767	14.028852	358.347
Manes.01G007400.4.v8.1	4441	4242.767	26.367553	644.653
Manes.11G097150.1.v8.1	1531	1332.767	0.000000	0.000
Manes.01G007451.1.v8.1	88	19.168	0.000000	0.000
Manes.01G007500.1.v8.1	3234	3035.767	1.943585	34.000
Manes.01G007500.2.v8.1	3039	2840.767	0.000000	0.000
Manes.01G007500.3.v8.1	3274	3075.767	0.000000	0.000
Manes.01G007600.4.v8.1	3823	3624.767	0.000000	0.000
Manes.01G007600.5.v8.1	3539	3340.767	0.000000	0.000
Manes.01G007600.6.v8.1	3397	3198.767	5.425134	100.000
Manes.01G007700.1.v8.1	5195	4996.767	0.877735	25.273
Manes.01G007700.3.v8.1	4610	4411.767	2.152687	54.727
Manes.01G007800.2.v8.1	2241	2042.767	33.301231	392.000
Manes.01G007900.1.v8.1	3406	3207.767	9.034555	167.000
Manes.01G008000.1.v8.1	4992	4793.767	24.001021	663.000
Manes.01G008100.1.v8.1	2049	1850.767	0.000000	0.000
Manes.01G008200.2.v8.1	1435	1236.767	16.744660	119.336
Manes.01G008300.1.v8.1	1279	1080.767	0.481706	3.000
Manes.01G008400.1.v8.1	826	627.801	3.593473	13.000
Manes.01G008500.1.v8.1	2052	1853.767	12.512744	133.664
Manes.01G008600.1.v8.1	1160	961.767	13.893568	77.000
Manes.01G008701.1.v8.1	383	190.245	0.912180	1.000
Manes.01G008800.1.v8.1	2575	2376.767	88.639060	1214.000
Manes.01G008900.7.v8.1	3383	3184.767	0.708193	12.997
Manes.01G008900.2.v8.1	2337	2138.767	3.268961	40.288
Manes.01G008900.1.v8.1	2370	2171.767	12.602371	157.715
Manes.01G008900.5.v8.1	3112	2913.767	0.000000	0.000
Manes.01G008900.6.v8.1	2639	2440.767	0.000000	0.000
Manes.01G009000.3.v8.1	2078	1879.767	5.629851	60.983
Manes.01G009000.2.v8.1	2037	1838.767	2.418359	25.624
Manes.01G009000.4.v8.1	1787	1588.767	0.000000	0.000
Manes.01G009000.5.v8.1	1781	1582.767	0.000000	0.000
Manes.01G009000.1.v8.1	1741	1542.767	16.579392	147.393
Manes.01G009100.1.v8.1	2369	2170.767	14.389720	180.000
Manes.01G009200.1.v8.1	2763	2564.767	0.000000	0.000
Manes.01G009200.2.v8.1	2751	2552.767	0.000000	0.000
Manes.01G009300.1.v8.1	3337	3138.767	0.387019	7.000
Manes.01G009451.4.v8.1	3456	3257.767	8.017811	150.516
Manes.01G009451.5.v8.1	3074	2875.767	29.839504	494.484
Manes.01G009500.4.v8.1	1258	1059.767	1.371064	8.373
Manes.01G009500.2.v8.1	1386	1187.767	0.529935	3.627
Manes.01G009601.2.v8.1	1384	1185.767	29.609780	202.321
Manes.01G009601.1.v8.1	1858	1659.767	5.172093	49.468
Manes.01G009601.3.v8.1	1187	988.767	1.090114	6.211
Manes.01G009700.1.v8.1	3666	3467.767	15.213067	304.000
Manes.01G009800.1.v8.1	771	572.825	0.605901	2.000
Manes.01G009900.1.v8.1	3908	3709.767	2.947047	63.000
Manes.01G009900.2.v8.1	3903	3704.767	0.000000	0.000
Manes.01G010000.1.v8.1	2188	1989.767	59.232228	679.152
Manes.01G010100.1.v8.1	1411	1212.767	386.731532	2702.676
Manes.01G010150.1.v8.1	527	329.633	8.949771	17.000
Manes.01G010200.1.v8.1	1919	1720.767	6.151780	61.000
Manes.01G010200.2.v8.1	1940	1741.767	0.000000	0.000
Manes.01G010866.1.v8.1	1768	1569.767	8.123067	73.479
Manes.01G013700.1.v8.1	1998	1799.767	5.756678	59.703
Manes.01G012847.1.v8.1	894	695.784	17.158479	68.796
Manes.01G013130.2.v8.1	1017	818.767	0.000000	0.000
Manes.01G010300.4.v8.1	426	230.971	21.060912	28.031
Manes.01G010300.3.v8.1	2162	1963.767	0.880946	9.969
Manes.01G012564.1.v8.1	1712	1513.767	0.000000	0.000
Manes.01G011998.1.v8.1	1569	1370.767	4.998268	39.481
Manes.01G011432.1.v8.1	1441	1242.767	1.611640	11.542
Manes.01G013600.1.v8.1	4435	4236.767	17.121669	418.011
Manes.01G013500.6.v8.1	2722	2523.767	7.551580	109.823
Manes.01G013500.8.v8.1	2680	2481.767	0.000000	0.000
Manes.01G013500.10.v8.1	2433	2234.767	0.000000	0.000
Manes.01G013500.11.v8.1	1839	1640.767	0.000000	0.000
Manes.01G013500.7.v8.1	2019	1820.767	8.308826	87.177
Manes.01G013500.9.v8.1	1992	1793.767	0.000000	0.000
Manes.01G013300.1.v8.1	1854	1655.767	8.737766	83.369
Manes.01G013300.2.v8.1	1868	1669.767	0.574111	5.524
Manes.01G013300.3.v8.1	1825	1626.767	3.745034	35.107
Manes.01G013425.1.v8.1	481	284.349	0.000000	0.000
Manes.01G013100.1.v8.1	866	667.793	45.996492	177.000
Manes.01G013225.2.v8.1	2221	2022.767	0.000000	0.000
Manes.01G013225.1.v8.1	2335	2136.767	0.730934	9.000
Manes.01G012900.1.v8.1	2704	2505.767	9.159345	132.255
Manes.01G012900.2.v8.1	2378	2179.767	10.408979	130.745
Manes.01G012800.1.v8.1	2212	2013.767	23.379401	271.300
Manes.01G012800.2.v8.1	2212	2013.767	0.835915	9.700
Manes.01G012700.1.v8.1	2720	2521.767	31.655264	460.000
Manes.01G012700.2.v8.1	2326	2127.767	0.000000	0.000
Manes.S095210.1.v8.1	375	182.826	0.000000	0.000
Manes.01G012600.1.v8.1	2697	2498.767	22.362645	322.000
Manes.01G012500.1.v8.1	1757	1558.767	105.135030	944.356
Manes.01G012400.1.v8.1	1713	1514.767	76.515029	667.882
Manes.01G012300.1.v8.1	357	166.334	39.645671	38.000
Manes.01G012425.1.v8.1	273	94.473	0.000000	0.000
Manes.01G012200.6.v8.1	1289	1090.767	1.113676	7.000
Manes.01G012100.1.v8.1	2215	2016.767	24.781627	288.000
Manes.01G012100.2.v8.1	2182	1983.767	0.000000	0.000
Manes.01G012100.3.v8.1	2089	1890.767	0.000000	0.000
Manes.01G012000.1.v8.1	2143	1944.767	64.693921	725.000
Manes.01G011800.1.v8.1	1262	1063.767	33.098078	202.888
Manes.01G011800.2.v8.1	995	796.768	1.549009	7.112
Manes.01G011700.3.v8.1	4614	4415.767	0.000000	0.000
Manes.01G011700.5.v8.1	5074	4875.767	0.000000	0.000
Manes.01G011700.8.v8.1	4013	3814.767	0.000000	0.000
Manes.01G011700.6.v8.1	4476	4277.767	0.000000	0.000
Manes.01G011700.7.v8.1	4284	4085.767	0.042474	1.000
Manes.01G011600.4.v8.1	887	688.786	3.781270	15.008
Manes.01G011600.3.v8.1	297	113.933	18.265336	11.992
Manes.01G011600.1.v8.1	273	94.473	0.000000	0.000
Manes.01G011500.2.v8.1	1360	1161.767	28513.273092	190885.588
Manes.01G011400.1.v8.1	516	318.772	29.544116	54.270
Manes.01G011400.2.v8.1	513	315.813	83.374991	151.730
Manes.01G011300.1.v8.1	2594	2395.767	0.000000	0.000
Manes.01G011300.2.v8.1	2591	2392.767	1.160413	16.000
Manes.01G011300.3.v8.1	2591	2392.767	0.000000	0.000
Manes.01G011300.4.v8.1	2588	2389.767	0.000000	0.000
Manes.01G011300.5.v8.1	2588	2389.767	0.000000	0.000
Manes.01G011300.6.v8.1	2585	2386.767	0.000000	0.000
Manes.01G011200.1.v8.1	1726	1527.767	0.000000	0.000
Manes.01G011100.3.v8.1	1778	1579.767	15.228209	138.627
Manes.01G011100.4.v8.1	1696	1497.767	1.302792	11.244
Manes.01G011100.5.v8.1	1713	1514.767	0.472980	4.129
Manes.01G011100.10.v8.1	1819	1620.767	0.000000	0.000
Manes.01G011100.11.v8.1	1901	1702.767	0.000000	0.000
Manes.01G011100.9.v8.1	1836	1637.767	0.000000	0.000
Manes.01G011000.6.v8.1	3997	3798.767	8.184425	179.159
Manes.01G011000.1.v8.1	3240	3041.767	14.833255	259.998
Manes.01G011000.4.v8.1	3204	3005.767	19.851757	343.844
Manes.01G010900.1.v8.1	1032	833.767	0.000000	0.000
Manes.01G011042.1.v8.1	1479	1280.767	0.948464	7.000
Manes.01G011042.3.v8.1	1413	1214.767	0.000000	0.000
Manes.01G011113.1.v8.1	1514	1315.767	2.637813	20.000
Manes.01G011184.6.v8.1	1611	1412.767	0.356449	2.902
Manes.01G011184.7.v8.1	2056	1857.767	0.000000	0.000
Manes.01G011184.2.v8.1	1824	1625.767	0.000000	0.000
Manes.01G011184.8.v8.1	1894	1695.767	2.261428	22.098
Manes.01G014000.12.v8.1	1704	1505.767	0.414806	3.599
Manes.01G014000.10.v8.1	2028	1829.767	0.132850	1.401
Manes.01G014000.11.v8.1	2941	2742.767	0.000000	0.000
Manes.01G014000.2.v8.1	3042	2843.767	0.000000	0.000
Manes.01G014000.9.v8.1	2807	2608.767	0.000000	0.000
Manes.01G014500.1.v8.1	1933	1734.767	5.501924	55.000
Manes.01G014500.2.v8.1	2018	1819.767	0.000000	0.000
Manes.01G014900.5.v8.1	1871	1672.767	0.000000	0.000
Manes.01G014900.7.v8.1	4246	4047.767	1.257423	29.329
Manes.01G014900.8.v8.1	4135	3936.767	0.000000	0.000
Manes.01G014900.6.v8.1	1847	1648.767	0.000000	0.000
Manes.01G014900.3.v8.1	1965	1766.767	6.085639	61.957
Manes.01G014900.4.v8.1	1942	1743.767	16.292528	163.713
Manes.01G015000.1.v8.1	327	139.571	2.486727	2.000
Manes.01G015200.1.v8.1	731	532.850	5.210843	16.000
Manes.01G015500.1.v8.1	1040	841.767	0.206158	1.000
Manes.01G015700.1.v8.1	1016	817.767	7.113522	33.521
Manes.01G015800.1.v8.1	4017	3818.767	17.184915	378.162
Manes.01G015800.2.v8.1	3833	3634.767	0.261669	5.481
Manes.01G015800.3.v8.1	4297	4098.767	3.275242	77.358
Manes.01G016000.5.v8.1	4511	4312.767	1.359034	33.775
Manes.01G016000.7.v8.1	1902	1703.767	0.000000	0.000
Manes.01G016000.3.v8.1	2273	2074.767	6.660816	79.635
Manes.01G016000.4.v8.1	2142	1943.767	0.000000	0.000
Manes.01G016000.6.v8.1	3317	3118.767	1.163989	20.919
Manes.01G016100.1.v8.1	860	661.794	1.835560	7.000
Manes.01G016300.4.v8.1	3154	2955.767	10.534926	179.436
Manes.01G016300.2.v8.1	4010	3811.767	4.578371	100.564
Manes.01G016600.1.v8.1	2990	2791.767	102.439799	1647.991
Manes.01G016600.2.v8.1	5196	4997.767	2.816364	81.109
Manes.01G016800.1.v8.1	1182	983.767	4.057220	23.000
Manes.01G016900.1.v8.1	2108	1909.767	15.720225	173.000
Manes.01G017000.1.v8.1	894	695.784	200.778639	805.006
Manes.01G017101.1.v8.1	3059	2860.767	0.181983	3.000
Manes.01G017151.1.v8.1	1911	1712.767	0.405280	4.000
Manes.01G017200.1.v8.1	3691	3492.767	4.074153	82.000
Manes.01G017300.1.v8.1	2029	1830.767	23.318202	246.000
Manes.01G017400.1.v8.1	408	213.778	0.000000	0.000
Manes.01G017500.1.v8.1	1206	1007.767	23.246982	135.000
Manes.01G017600.1.v8.1	3741	3542.767	0.899058	18.354
Manes.01G017800.1.v8.1	1637	1438.767	17.006763	141.000
Manes.01G017900.1.v8.1	1537	1338.767	0.000000	0.000
Manes.01G018000.1.v8.1	1683	1484.767	0.000000	0.000
Manes.15G159901.1.v8.1	1412	1213.767	0.000000	0.000
Manes.01G018300.4.v8.1	2835	2636.767	0.000000	0.000
Manes.01G018300.2.v8.1	2979	2780.767	5.429349	87.000
Manes.01G018400.2.v8.1	2576	2377.767	0.000000	0.000
Manes.01G018400.3.v8.1	2559	2360.767	0.000000	0.000
Manes.01G018400.5.v8.1	2375	2176.767	0.558058	7.000
Manes.01G018400.4.v8.1	1916	1717.767	0.000000	0.000
Manes.01G018800.1.v8.1	1441	1242.767	59.904654	429.000
Manes.01G013800.1.v8.1	1269	1070.767	0.324137	2.000
Manes.01G014100.1.v8.1	1570	1371.767	0.126506	1.000
Manes.01G014200.1.v8.1	1709	1510.767	0.524556	4.567
Manes.01G014300.1.v8.1	1254	1055.767	0.000000	0.000
Manes.01G014400.1.v8.1	1781	1582.767	0.109642	1.000
Manes.01G014600.2.v8.1	3284	3085.767	0.000000	0.000
Manes.01G014700.3.v8.1	3634	3435.767	0.000000	0.000
Manes.01G014700.2.v8.1	3520	3321.767	0.000000	0.000
Manes.01G014700.4.v8.1	3287	3088.767	0.337100	6.000
Manes.01G014800.1.v8.1	719	520.858	80.468420	241.519
Manes.01G015100.3.v8.1	1410	1211.767	3.437044	24.000
Manes.01G015300.1.v8.1	3045	2846.767	14.114243	231.535
Manes.01G015400.2.v8.1	4364	4165.767	0.271126	6.508
Manes.01G015400.1.v8.1	4362	4163.767	2.248808	53.957
Manes.01G015600.1.v8.1	575	377.245	0.920026	2.000
Manes.01G015700.1.v8.1_1	734	535.849	2.098147	6.479
Manes.01G017700.1.v8.1	3070	2871.767	6.565329	108.646
Manes.01G018100.1.v8.1	1738	1539.767	0.000000	0.000
Manes.01G018200.1.v8.1	1985	1786.767	0.000000	0.000
Manes.01G018500.1.v8.1	2070	1871.767	21.604010	233.020
Manes.01G018500.2.v8.1	1946	1747.767	1.884546	18.980
Manes.01G018500.3.v8.1	1900	1701.767	0.000000	0.000
Manes.01G018600.1.v8.1	1732	1533.767	101.271383	895.062
Manes.01G018700.1.v8.1	1247	1048.767	59.568469	360.000
Manes.01G018700.2.v8.1	1118	919.767	0.000000	0.000
Manes.01G018900.1.v8.1	1929	1730.767	0.200532	2.000
Manes.01G018900.2.v8.1	2030	1831.767	0.000000	0.000
Manes.01G018900.3.v8.1	1943	1744.767	0.000000	0.000
Manes.01G019000.2.v8.1	1770	1571.767	0.993682	9.000
Manes.01G019100.1.v8.1	1420	1221.767	0.000000	0.000
Manes.01G019200.1.v8.1	1664	1465.767	0.000000	0.000
Manes.01G019300.1.v8.1	1600	1401.767	0.000000	0.000
Manes.01G019400.1.v8.1	1450	1251.767	0.000000	0.000
Manes.01G019500.1.v8.1	864	665.793	0.000000	0.000
Manes.01G019600.13.v8.1	3196	2997.767	1.950702	33.697
Manes.01G019600.9.v8.1	3899	3700.767	2.389451	50.956
Manes.01G019600.10.v8.1	2718	2519.767	5.598848	81.295
Manes.01G019600.12.v8.1	3066	2867.767	22.571386	373.000
Manes.01G019600.4.v8.1	2886	2687.767	20.234658	313.397
Manes.01G019600.1.v8.1	2722	2523.767	24.254004	352.728
Manes.01G019600.11.v8.1	3189	2990.767	25.371539	437.257
Manes.01G019700.1.v8.1	3935	3736.767	0.046441	1.000
Manes.01G019801.1.v8.1	400	206.191	0.841634	1.000
Manes.01G019900.1.v8.1	1707	1508.767	0.000000	0.000
Manes.01G020000.1.v8.1	2064	1865.767	40.180874	432.000
Manes.05G133326.1.v8.1_38	404	209.979	0.000000	0.000
Manes.05G133326.1.v8.1_37	396	202.428	0.000000	0.000
Manes.05G133326.1.v8.1_36	388	194.910	0.000000	0.000
Manes.05G133326.1.v8.1_41	417	222.346	0.000000	0.000
Manes.01G020100.1.v8.1	2835	2636.767	10.267056	156.000
Manes.01G020100.4.v8.1	2840	2641.767	0.000000	0.000
Manes.01G020100.2.v8.1	2915	2716.767	0.000000	0.000
Manes.01G020100.6.v8.1	2920	2721.767	0.000000	0.000
Manes.01G020200.1.v8.1	192	39.138	17.736137	4.000
Manes.01G020300.2.v8.1	1272	1073.767	0.323231	2.000
Manes.01G020350.1.v8.1	144	16.918	20.514584	2.000
Manes.01G020400.2.v8.1	3917	3718.767	15.114286	323.887
Manes.01G020400.3.v8.1	3711	3512.767	0.000000	0.000
Manes.01G020500.3.v8.1	3573	3374.767	7.769453	151.092
Manes.01G020500.4.v8.1	3375	3176.767	2.252462	41.233
Manes.01G020500.5.v8.1	1068	869.767	23.501186	117.788
Manes.01G020600.1.v8.1	3372	3173.767	6.780157	124.000
Manes.01G020700.4.v8.1	2386	2187.767	0.000000	0.000
Manes.01G020700.5.v8.1	2225	2026.767	0.171246	2.000
Manes.01G020700.6.v8.1	2378	2179.767	0.000000	0.000
Manes.01G020800.1.v8.1	3011	2812.767	11.759535	190.603
Manes.01G020800.2.v8.1	3062	2863.767	0.345375	5.699
Manes.01G021100.1.v8.1	744	545.839	0.000000	0.000
Manes.01G021200.1.v8.1	2950	2751.767	11.490450	182.203
Manes.01G021200.2.v8.1	3102	2903.767	0.000000	0.000
Manes.01G021300.1.v8.1	762	563.829	3.077837	10.000
Manes.01G021400.1.v8.1	747	548.838	49.958079	158.000
Manes.01G021500.1.v8.1	1186	987.767	33.445344	190.369
Manes.01G021500.2.v8.1	1358	1159.767	0.842507	5.631
Manes.01G021600.1.v8.1	1167	968.767	5.732230	32.000
Manes.01G021700.1.v8.1	1805	1606.767	8.640326	80.000
Manes.01G021800.1.v8.1	3170	2971.767	7.124234	122.000
Manes.01G021800.2.v8.1	2976	2777.767	0.000000	0.000
Manes.01G021900.1.v8.1	3627	3428.767	0.455510	9.000
Manes.01G022000.1.v8.1	1595	1396.767	3.603023	29.000
Manes.01G022100.1.v8.1	1439	1240.767	40.839987	292.000
Manes.01G022150.1.v8.1	840	641.795	0.000000	0.000
Manes.01G022300.6.v8.1	4807	4608.767	12.628193	335.377
Manes.01G022300.3.v8.1	4918	4719.767	1.735296	47.196
Manes.01G022300.4.v8.1	4356	4157.767	30.140305	722.129
Manes.01G022300.5.v8.1	4761	4562.767	0.855454	22.492
Manes.01G022400.1.v8.1	1483	1284.767	0.810438	6.000
Manes.01G022500.1.v8.1	1061	862.767	0.000000	0.000
Manes.01G022600.4.v8.1	2395	2196.767	25.831928	327.000
Manes.01G022600.5.v8.1	2263	2064.767	0.000000	0.000
Manes.01G022750.1.v8.1	2627	2428.767	15.790631	221.000
Manes.01G022900.1.v8.1	1384	1185.767	42.734287	292.000
Manes.01G023000.1.v8.1	1238	1039.767	0.000000	0.000
Manes.01G023100.1.v8.1	1032	833.767	0.000000	0.000
Manes.01G023200.1.v8.1	2457	2258.767	4.175512	54.349
Manes.01G023300.1.v8.1	1892	1693.767	7.033783	68.651
Manes.01G023400.1.v8.1	1879	1680.767	0.412996	4.000
Manes.01G023500.1.v8.1	1381	1182.767	0.586886	4.000
Manes.01G023600.1.v8.1	1475	1276.767	0.679597	5.000
Manes.01G023700.1.v8.1	763	564.829	38.404860	125.000
Manes.01G023900.1.v8.1	2015	1816.767	25.941285	271.580
Manes.01G023900.2.v8.1	2347	2148.767	12.795695	158.438
Manes.01G024000.1.v8.1	1715	1516.767	8.695363	76.000
Manes.01G024100.1.v8.1	2114	1915.767	1.177589	13.000
Manes.01G024200.1.v8.1	1245	1046.767	0.165784	1.000
Manes.01G024300.1.v8.1	3456	3257.767	26.527872	498.000
Manes.01G024400.1.v8.1	1502	1303.767	18.955086	142.407
Manes.01G024400.2.v8.1	1496	1297.767	3.288513	24.593
Manes.01G024500.1.v8.1	1126	927.767	0.187048	1.000
Manes.01G024600.1.v8.1	3878	3679.767	0.990358	21.000
Manes.01G024600.3.v8.1	3926	3727.767	0.000000	0.000
Manes.01G024600.2.v8.1	3178	2979.767	0.000000	0.000
Manes.01G024700.1.v8.1	2268	2069.767	5.449855	65.000
Manes.01G024800.1.v8.1	333	144.849	1.198061	1.000
Manes.01G024932.1.v8.1	231	63.393	0.000000	0.000
Manes.01G025000.6.v8.1	3651	3452.767	6.681125	132.930
Manes.01G025000.3.v8.1	2768	2569.767	12.093111	179.077
Manes.01G025000.8.v8.1	2779	2580.767	0.000000	0.000
Manes.01G025000.7.v8.1	3148	2949.767	0.000000	0.000
Manes.01G025100.1.v8.1	2604	2405.767	0.000000	0.000
Manes.01G025100.2.v8.1	2601	2402.767	2.816735	39.000
Manes.01G025200.1.v8.1	1753	1554.767	3.236873	29.000
Manes.01G025300.1.v8.1	1863	1664.767	2.918755	28.000
Manes.01G025400.2.v8.1	1540	1341.767	0.865888	6.695
Manes.01G025400.1.v8.1	1675	1476.767	21.893022	186.305
Manes.01G025500.1.v8.1	1413	1214.767	0.714282	5.000
Manes.01G025500.2.v8.1	1416	1217.767	0.000000	0.000
Manes.01G025600.2.v8.1	1201	1002.767	0.173058	1.000
Manes.01G025600.3.v8.1	850	651.795	0.000000	0.000
Manes.01G025700.1.v8.1	1705	1506.767	0.000000	0.000
Manes.01G025900.1.v8.1	2951	2752.767	3.467259	55.000
Manes.01G026000.5.v8.1	4566	4367.767	0.794628	20.000
Manes.01G026000.6.v8.1	3715	3516.767	0.000000	0.000
Manes.01G026100.2.v8.1	1158	949.767	0.365431	2.000
Manes.06G158050.1.v8.1	1555	1356.767	0.000000	0.000
Manes.01G026200.2.v8.1	4505	4306.767	0.000000	0.000
Manes.01G026200.3.v8.1	4328	4129.767	0.000000	0.000
Manes.01G026200.5.v8.1	4511	4312.767	0.000000	0.000
Manes.01G026200.6.v8.1	5015	4816.767	0.000000	0.000
Manes.01G026200.8.v8.1	5041	4842.767	0.000000	0.000
Manes.01G026200.4.v8.1	4354	4155.767	0.000000	0.000
Manes.01G026200.7.v8.1	3733	3534.767	0.000000	0.000
Manes.01G026200.9.v8.1	3727	3528.767	0.344245	7.000
Manes.01G026300.1.v8.1	1396	1197.767	49.260583	340.000
Manes.01G026400.1.v8.1	1336	1137.767	0.000000	0.000
Manes.01G026500.2.v8.1	998	799.767	12.151151	56.000
Manes.01G026600.1.v8.1	1172	973.767	9.623469	54.000
Manes.01G026700.1.v8.1	2738	2539.767	4.714637	69.000
Manes.01G026800.2.v8.1	2697	2498.767	5.758509	82.917
Manes.01G026800.1.v8.1	2193	1994.767	23.496241	270.083
Manes.01G026850.1.v8.1	1337	1138.767	1.523906	10.000
Manes.01G026900.1.v8.1	1224	1025.767	48.554124	287.000
Manes.01G027000.1.v8.1	3206	3007.767	4.846500	84.000
Manes.01G027000.2.v8.1	3299	3100.767	0.000000	0.000
Manes.01G027100.1.v8.1	2064	1865.767	27.744492	298.292
Manes.01G027100.3.v8.1	2088	1889.767	0.616025	6.708
Manes.01G027200.1.v8.1	1852	1653.767	0.314804	3.000
Manes.01G027300.2.v8.1	2028	1829.767	0.000000	0.000
Manes.01G027350.1.v8.1	473	276.520	0.000000	0.000
Manes.01G027400.5.v8.1	2049	1850.767	1.539851	16.422
Manes.01G027400.11.v8.1	2162	1963.767	9.321347	105.481
Manes.01G027400.12.v8.1	2020	1821.767	10.846820	113.868
Manes.01G027400.8.v8.1	2080	1881.767	9.031199	97.931
Manes.01G027400.7.v8.1	2178	1979.767	2.042156	23.298
Manes.01G027400.14.v8.1	1904	1705.767	0.000000	0.000
Manes.01G027400.13.v8.1	2132	1933.767	0.000000	0.000
Manes.01G027400.15.v8.1	1825	1626.767	0.000000	0.000
Manes.01G027400.6.v8.1	1966	1767.767	0.000000	0.000
Manes.01G027500.1.v8.1	2010	1811.767	4.501824	47.000
Manes.01G027600.1.v8.1	2880	2681.767	4.529707	70.000
Manes.01G027700.2.v8.1	3193	2994.767	5.910582	102.000
Manes.01G027700.3.v8.1	2045	1846.767	0.000000	0.000
Manes.01G027700.6.v8.1	2071	1872.767	0.000000	0.000
Manes.01G027800.1.v8.1	1979	1780.767	6.254459	64.181
Manes.01G027800.2.v8.1	1948	1749.767	10.594072	106.819
Manes.01G027900.2.v8.1	1823	1624.767	6.515260	61.000
Manes.01G028000.1.v8.1	2069	1870.767	24.788782	267.228
Manes.01G028100.1.v8.1	1742	1543.767	7.730781	68.772
Manes.01G028200.1.v8.1	2029	1830.767	1.102498	11.631
Manes.01G028200.18.v8.1	2980	2781.767	2.003890	32.122
Manes.01G028200.19.v8.1	2155	1956.767	0.000000	0.000
Manes.01G028200.2.v8.1	2008	1809.767	16.467521	171.735
Manes.01G028200.20.v8.1	1997	1798.767	5.374706	55.710
Manes.01G028200.3.v8.1	2018	1819.767	0.000000	0.000
Manes.01G028200.9.v8.1	2166	1967.767	1.123615	12.741
Manes.01G028200.17.v8.1	2802	2603.767	5.550218	83.276
Manes.01G028300.1.v8.1	2619	2420.767	43.525359	607.159
Manes.01G028400.4.v8.1	2126	1927.767	11.669031	129.627
Manes.01G028400.3.v8.1	3061	2862.767	11.722017	193.373
Manes.01G028500.1.v8.1	1125	926.767	6.553758	35.000
Manes.01G028600.1.v8.1	1462	1263.767	0.000000	0.000
Manes.01G028600.3.v8.1	1365	1166.767	0.297467	2.000
Manes.01G028700.4.v8.1	3217	3018.767	22.534585	392.000
Manes.01G028800.1.v8.1	1895	1696.767	0.301829	2.951
Manes.01G028800.6.v8.1	1452	1253.767	28.657313	207.042
Manes.01G028800.10.v8.1	1629	1430.767	0.000000	0.000
Manes.01G028800.2.v8.1	1416	1217.767	15.546188	109.093
Manes.01G028800.3.v8.1	1545	1346.767	0.000000	0.000
Manes.01G028800.4.v8.1	1518	1319.767	12.675231	96.396
Manes.01G028800.5.v8.1	1515	1316.767	0.000000	0.000
Manes.01G028800.8.v8.1	1299	1100.767	0.000000	0.000
Manes.01G028800.9.v8.1	1632	1433.767	1.878967	15.524
Manes.01G028900.1.v8.1	3021	2822.767	23.484505	382.000
Manes.01G029001.1.v8.1	717	518.860	1.672294	5.000
Manes.01G029100.1.v8.1	2835	2636.767	25.799268	392.000
Manes.01G029200.1.v8.1	2843	2644.767	0.065615	1.000
Manes.01G029300.4.v8.1	3567	3368.767	2.845880	55.245
Manes.01G029300.3.v8.1	1742	1543.767	9.657151	85.909
Manes.01G029400.2.v8.1	2902	2703.767	31.579956	492.026
Manes.01G029500.1.v8.1	1167	968.767	11.464459	64.000
Manes.01G029600.1.v8.1	1578	1379.767	0.000000	0.000
Manes.01G029700.1.v8.1	1608	1409.767	0.984772	8.000
Manes.01G029800.1.v8.1	1761	1562.767	10.438225	94.000
Manes.01G029900.1.v8.1	2131	1932.767	0.593765	6.613
Manes.01G029900.2.v8.1	2137	1938.767	0.000000	0.000
Manes.01G029900.3.v8.1	2123	1924.767	0.000000	0.000
Manes.01G029900.4.v8.1	2117	1918.767	0.240244	2.656
Manes.01G029900.5.v8.1	2131	1932.767	0.000000	0.000
Manes.01G029900.6.v8.1	2125	1926.767	0.000000	0.000
Manes.01G029900.7.v8.1	1674	1475.767	0.000000	0.000
Manes.01G029900.8.v8.1	1668	1469.767	5.871323	49.727
Manes.01G029950.1.v8.1	759	560.831	0.000000	0.000
Manes.12G086500.1.v8.1	1055	856.767	0.000000	0.000
Manes.01G030000.1.v8.1	418	223.304	0.000000	0.000
Manes.01G030100.1.v8.1	953	754.772	590.895162	2570.000
Manes.01G030200.10.v8.1	3447	3248.767	0.000000	0.000
Manes.01G030200.11.v8.1	2761	2562.767	0.000000	0.000
Manes.01G030200.12.v8.1	3347	3148.767	13.897438	252.163
Manes.01G030200.13.v8.1	3233	3034.767	0.000000	0.000
Manes.01G030200.14.v8.1	3249	3050.767	0.557039	9.793
Manes.01G030200.15.v8.1	2936	2737.767	0.000000	0.000
Manes.01G030200.16.v8.1	2683	2484.767	0.000000	0.000
Manes.01G030200.17.v8.1	3269	3070.767	0.000000	0.000
Manes.01G030200.18.v8.1	2810	2611.767	0.000000	0.000
Manes.01G030200.19.v8.1	3282	3083.767	0.000000	0.000
Manes.01G030200.20.v8.1	2985	2786.767	0.000000	0.000
Manes.01G030200.21.v8.1	3298	3099.767	0.000000	0.000
Manes.01G030200.22.v8.1	3396	3197.767	7.476574	137.771
Manes.01G030200.23.v8.1	3496	3297.767	0.000000	0.000
Manes.01G030200.24.v8.1	3318	3119.767	0.000000	0.000
Manes.01G030200.25.v8.1	2732	2533.767	0.000000	0.000
Manes.01G030400.10.v8.1	2136	1937.767	23.226367	259.352
Manes.01G030400.11.v8.1	2128	1929.767	1.648344	18.330
Manes.01G030400.12.v8.1	2066	1867.767	0.000000	0.000
Manes.01G030400.5.v8.1	2074	1875.767	11.181624	120.862
Manes.01G030400.7.v8.1	2028	1829.767	0.000000	0.000
Manes.01G030400.8.v8.1	2090	1891.767	1.050869	11.456
Manes.01G030500.1.v8.1	2907	2708.767	1.537562	24.000
Manes.01G030600.1.v8.1	2133	1934.767	1.524801	17.000
Manes.01G030700.1.v8.1	4144	3945.767	6.113311	139.000
Manes.01G030800.1.v8.1	1244	1045.767	0.000000	0.000
Manes.01G030900.3.v8.1	2160	1961.767	2.211493	25.000
Manes.01G031200.4.v8.1	1451	1252.767	0.746966	5.392
Manes.01G031200.1.v8.1	1492	1293.767	13.123419	97.839
Manes.01G031200.3.v8.1	1509	1310.767	0.763791	5.769
Manes.01G031300.1.v8.1	1769	1570.767	0.000000	0.000
Manes.01G031300.3.v8.1	1679	1480.767	0.522070	4.455
Manes.01G031400.1.v8.1	1628	1429.767	20.214361	166.545
Manes.01G031600.1.v8.1	3306	3107.767	5.416470	97.000
Manes.01G031700.6.v8.1	2629	2430.767	0.000000	0.000
Manes.01G031700.7.v8.1	2620	2421.767	0.358287	5.000
Manes.01G031700.5.v8.1	2682	2483.767	0.000000	0.000
Manes.01G031700.9.v8.1	2673	2474.767	0.000000	0.000
Manes.01G031800.5.v8.1	3067	2868.767	7.622564	126.009
Manes.01G031800.3.v8.1	3149	2950.767	27.744174	471.752
Manes.01G031800.6.v8.1	2971	2772.767	0.000000	0.000
Manes.01G031800.9.v8.1	3067	2868.767	2.743796	45.358
Manes.01G031800.8.v8.1	2791	2592.767	13.488075	201.521
Manes.01G031900.2.v8.1	1994	1795.767	11.789703	122.000
Manes.01G032000.2.v8.1	2984	2785.767	0.405900	6.516
Manes.01G032000.3.v8.1	2244	2045.767	6.233480	73.484
Manes.01G032100.1.v8.1	1122	923.767	8.004737	42.610
Manes.01G032100.6.v8.1	456	259.963	5.600381	8.390
Manes.01G032300.1.v8.1	3712	3513.767	3.210210	65.000
Manes.01G032300.2.v8.1	3706	3507.767	0.000000	0.000
Manes.01G032400.18.v8.1	4796	4597.767	0.000000	0.000
Manes.01G032400.25.v8.1	2986	2787.767	0.000000	0.000
Manes.01G032400.28.v8.1	2716	2517.767	0.000000	0.000
Manes.01G032400.31.v8.1	2933	2734.767	0.000000	0.000
Manes.01G032400.33.v8.1	2922	2723.767	0.000000	0.000
Manes.01G032400.36.v8.1	2663	2464.767	0.000000	0.000
Manes.01G032400.10.v8.1	5255	5056.767	0.000000	0.000
Manes.01G032400.13.v8.1	5097	4898.767	0.000000	0.000
Manes.01G032400.15.v8.1	5896	5697.767	0.677005	22.228
Manes.01G032400.26.v8.1	4556	4357.767	0.000000	0.000
Manes.01G032400.29.v8.1	4286	4087.767	0.000000	0.000
Manes.01G032400.34.v8.1	4492	4293.767	0.000000	0.000
Manes.01G032400.16.v8.1	4502	4303.767	0.000000	0.000
Manes.01G032400.27.v8.1	3285	3086.767	0.000000	0.000
Manes.01G032400.30.v8.1	3015	2816.767	0.000000	0.000
Manes.01G032400.32.v8.1	3232	3033.767	0.000000	0.000
Manes.01G032400.35.v8.1	3221	3022.767	0.000000	0.000
Manes.01G032400.37.v8.1	2962	2763.767	0.000000	0.000
Manes.01G032400.2.v8.1	2785	2586.767	3.776366	56.291
Manes.01G032400.4.v8.1	2991	2792.767	0.000000	0.000
Manes.01G032400.3.v8.1	2999	2800.767	2.570186	41.481
Manes.01G032500.1.v8.1	2020	1821.767	35.150101	369.000
Manes.01G032600.1.v8.1	5166	4967.767	5.030306	144.000
Manes.01G032701.1.v8.1	1161	962.767	0.000000	0.000
Manes.01G049585.1.v8.1	598	400.125	0.433708	1.000
Manes.01G032800.1.v8.1	5207	5008.767	10.496489	302.958
Manes.01G032800.2.v8.1	5041	4842.767	0.467368	13.042
Manes.01G032900.1.v8.1	1647	1448.767	0.000000	0.000
Manes.01G032900.2.v8.1	1641	1442.767	0.000000	0.000
Manes.01G032900.4.v8.1	1560	1361.767	8.736066	68.553
Manes.01G032900.5.v8.1	1554	1355.767	2.489219	19.447
Manes.01G033000.1.v8.1	1988	1789.767	0.000000	0.000
Manes.01G033100.2.v8.1	1952	1753.767	2.505173	25.317
Manes.01G033100.1.v8.1	1874	1675.767	24.357287	235.207
Manes.01G033200.8.v8.1	2472	2273.767	2.204838	28.889
Manes.01G033200.9.v8.1	2434	2235.767	0.000000	0.000
Manes.01G033200.1.v8.1	2577	2378.767	6.803633	93.261
Manes.01G033200.10.v8.1	2472	2273.767	0.000000	0.000
Manes.01G033200.11.v8.1	2234	2035.767	0.000000	0.000
Manes.01G033200.12.v8.1	2272	2073.767	0.000000	0.000
Manes.01G033300.1.v8.1	3459	3260.767	9.584288	180.089
Manes.01G033300.2.v8.1	3527	3328.767	2.385669	45.762
Manes.01G033400.1.v8.1	1188	989.767	5.785940	33.000
Manes.01G033500.1.v8.1	2846	2647.767	0.493476	7.529
Manes.01G033500.12.v8.1	2728	2529.767	0.000000	0.000
Manes.01G033500.13.v8.1	3138	2939.767	0.000000	0.000
Manes.01G033500.14.v8.1	3356	3157.767	0.300648	5.471
Manes.01G033500.5.v8.1	3133	2934.767	0.000000	0.000
Manes.01G033500.8.v8.1	3390	3191.767	0.000000	0.000
Manes.01G033600.1.v8.1	1134	935.767	10.756059	58.000
Manes.01G033700.1.v8.1	2906	2707.767	3.864597	60.301
Manes.01G033700.2.v8.1	2768	2569.767	0.182284	2.699
Manes.01G033800.1.v8.1	570	372.274	40.089350	86.000
Manes.12G093950.1.v8.1	775	576.821	0.000000	0.000
Manes.10G106150.1.v8.1_14	1209	1010.767	0.000000	0.000
Manes.01G033900.3.v8.1	1395	1196.767	0.000000	0.000
Manes.05G133326.1.v8.1	237	67.589	0.000000	0.000
Manes.01G034000.1.v8.1	3487	3288.767	4.749004	90.000
Manes.01G034100.1.v8.1	2137	1938.767	0.268527	3.000
Manes.01G034200.1.v8.1	4992	4793.767	15.131865	418.000
Manes.01G034200.2.v8.1	4899	4700.767	0.000000	0.000
Manes.01G034250.1.v8.1	1104	905.767	0.000000	0.000
Manes.01G034300.3.v8.1	3933	3734.767	4.336434	93.326
Manes.01G034300.2.v8.1	2314	2115.767	15.065121	183.674
Manes.01G034400.1.v8.1	2489	2290.767	4.839228	63.880
Manes.01G034400.2.v8.1	3964	3765.767	0.548713	11.907
Manes.01G034400.3.v8.1	2004	1805.767	2.655486	27.632
Manes.01G034400.4.v8.1	1917	1718.767	0.664460	6.581
Manes.01G034500.1.v8.1	1523	1324.767	1.782801	13.610
Manes.01G034500.2.v8.1	1233	1034.767	2.413345	14.390
Manes.01G034600.1.v8.1	2294	2095.767	4.574684	55.247
Manes.01G034600.2.v8.1	2462	2263.767	1.054264	13.753
Manes.01G034600.3.v8.1	2207	2008.767	0.000000	0.000
Manes.01G034600.4.v8.1	2375	2176.767	0.000000	0.000
Manes.01G034700.7.v8.1	1605	1406.767	7.754536	62.862
Manes.01G034700.8.v8.1	1695	1496.767	3.378357	29.138
Manes.01G034700.9.v8.1	1782	1583.767	0.000000	0.000
Manes.01G034800.1.v8.1	2246	2047.767	1.016936	12.000
Manes.01G034900.1.v8.1	872	673.789	0.000000	0.000
Manes.01G035000.1.v8.1	2390	2191.767	0.000000	0.000
Manes.01G035000.2.v8.1	2591	2392.767	0.000000	0.000
Manes.01G035100.4.v8.1	3920	3721.767	0.860388	18.452
Manes.01G035100.7.v8.1	5225	5026.767	0.000000	0.000
Manes.01G035100.9.v8.1	5210	5011.767	0.000000	0.000
Manes.01G035100.10.v8.1	2831	2632.767	8.841680	134.139
Manes.01G035100.2.v8.1	1065	866.767	18.230692	91.057
Manes.01G035100.8.v8.1	1080	881.767	0.000000	0.000
Manes.01G035100.5.v8.1	987	788.768	17.492386	79.507
Manes.01G035100.6.v8.1	972	773.769	24.187028	107.845
Manes.01G036200.10.v8.1	2166	1967.767	7.958731	90.245
Manes.01G036200.11.v8.1	2169	1970.767	0.000000	0.000
Manes.01G036200.9.v8.1	2529	2330.767	0.000000	0.000
Manes.01G036200.12.v8.1	1998	1799.767	6.940109	71.976
Manes.01G036200.13.v8.1	2222	2023.767	0.000000	0.000
Manes.01G036200.14.v8.1	1826	1627.767	10.172957	95.422
Manes.01G036200.15.v8.1	1896	1697.767	8.418114	82.357
Manes.01G036300.7.v8.1	3163	2964.767	5.699247	97.368
Manes.01G036300.8.v8.1	3083	2884.767	1.604742	26.676
Manes.01G036300.5.v8.1	3667	3468.767	1.253000	25.046
Manes.01G036300.4.v8.1	2742	2543.767	11.932502	174.910
Manes.01G037766.1.v8.1	867	668.792	0.000000	0.000
Manes.01G039232.1.v8.1	199	43.082	0.000000	0.000
Manes.01G040700.4.v8.1	2607	2408.767	2.961772	41.111
Manes.01G040712.1.v8.1	1921	1722.767	15.009034	149.000
Manes.01G040500.1.v8.1	1809	1610.767	97.608693	906.000
Manes.01G040400.1.v8.1	4022	3823.767	18.071391	398.190
Manes.01G040300.1.v8.1	642	443.973	5.081365	13.000
Manes.01G040200.1.v8.1	5418	5219.767	8.843489	266.000
Manes.01G040100.1.v8.1	1575	1376.767	31.007565	246.000
Manes.01G040000.5.v8.1	1872	1673.767	0.000000	0.000
Manes.01G040000.3.v8.1	2480	2281.767	0.389681	5.124
Manes.01G040000.6.v8.1	1658	1459.767	1.174091	9.876
Manes.01G039700.1.v8.1	1610	1411.767	4.253303	34.602
Manes.01G039700.2.v8.1	1169	970.767	24.561764	137.398
Manes.01G039600.1.v8.1	252	78.411	17.705393	8.000
Manes.01G039500.1.v8.1	3891	3692.767	8.881841	189.000
Manes.01G039400.3.v8.1	741	542.841	0.000000	0.000
Manes.01G039300.1.v8.1	1741	1542.767	0.224969	2.000
Manes.01G039200.1.v8.1	1894	1695.767	14.941001	146.000
Manes.01G039200.2.v8.1	1966	1767.767	0.000000	0.000
Manes.01G039212.1.v8.1	363	171.797	0.000000	0.000
Manes.01G036500.2.v8.1	1842	1643.767	5.247761	49.707
Manes.01G036500.9.v8.1	2322	2123.767	0.000000	0.000
Manes.01G036500.7.v8.1	1892	1693.767	0.542258	5.293
Manes.01G036600.1.v8.1	1225	1026.767	13.182716	77.998
Manes.01G036600.3.v8.1	1662	1463.767	16.005197	135.002
Manes.01G036600.2.v8.1	959	760.771	0.000000	0.000
Manes.01G036700.1.v8.1	2764	2565.767	2.502520	37.000
Manes.01G036800.1.v8.1	644	445.967	0.000000	0.000
Manes.01G036800.11.v8.1	777	578.820	0.000000	0.000
Manes.01G036800.10.v8.1	1098	899.767	0.876282	4.543
Manes.01G036800.8.v8.1	763	564.829	2.010498	6.544
Manes.01G036800.9.v8.1	899	700.783	0.375965	1.518
Manes.01G036800.7.v8.1	1180	981.767	2.668728	15.098
Manes.01G036900.3.v8.1	696	497.879	58.311808	167.297
Manes.01G037000.1.v8.1	4337	4138.767	2.977011	71.000
Manes.01G037100.3.v8.1	3632	3433.767	2.779617	55.000
Manes.01G037200.2.v8.1	7752	7553.767	8.947357	389.462
Manes.01G037200.1.v8.1	7888	7689.767	1.952927	86.538
Manes.01G037300.1.v8.1	1324	1125.767	9.094869	59.000
Manes.01G037400.3.v8.1	2244	2045.767	120.487980	1420.388
Manes.01G037500.1.v8.1	1438	1239.767	387.413352	2767.717
Manes.01G038033.3.v8.1	1075	876.767	0.000000	0.000
Manes.01G038033.1.v8.1	938	739.774	0.000000	0.000
Manes.01G038033.7.v8.1	818	619.803	0.279988	1.000
Manes.01G037600.5.v8.1	1708	1509.767	37.028449	322.146
Manes.01G037600.2.v8.1	1629	1430.767	8.836641	72.856
Manes.01G037700.1.v8.1	3411	3212.767	10.327380	191.195
Manes.01G037700.2.v8.1	3414	3215.767	1.621483	30.047
Manes.01G037700.3.v8.1	2446	2247.767	8.164971	105.758
Manes.01G037900.1.v8.1	1455	1256.767	3.037812	22.000
Manes.01G038000.1.v8.1	2452	2253.767	9.085860	118.000
Manes.01G038100.1.v8.1	3098	2899.767	7.600352	127.000
Manes.01G038200.1.v8.1	1318	1119.767	29.135545	188.000
Manes.01G038300.1.v8.1	2387	2188.767	14.667809	185.000
Manes.01G038400.1.v8.1	1957	1758.767	2.170738	22.000
Manes.01G038400.2.v8.1	1858	1659.767	0.000000	0.000
Manes.01G038700.4.v8.1	1758	1559.767	42.594913	382.846
Manes.01G038700.2.v8.1	1219	1020.767	20.503816	120.606
Manes.01G038900.1.v8.1	720	521.857	5.653155	17.000
Manes.01G039000.1.v8.1	990	791.768	0.000000	0.000
Manes.01G039036.1.v8.1	2746	2547.767	0.000000	0.000
Manes.01G039204.1.v8.1	763	564.829	0.307239	1.000
Manes.01G039120.1.v8.1	2370	2171.767	0.465798	5.829
Manes.01G039060.1.v8.1	3003	2804.767	0.134196	2.169
Manes.01G039252.1.v8.1	2007	1808.767	0.479712	5.000
Manes.01G039240.1.v8.1	2783	2584.767	0.000000	0.000
Manes.01G039048.1.v8.1	385	192.108	0.000000	0.000
Manes.01G039024.1.v8.1	1655	1456.767	0.575502	4.831
Manes.01G036422.1.v8.1	2760	2561.767	1.675011	24.727
Manes.01G039216.1.v8.1	2300	2101.767	0.112870	1.367
Manes.01G039132.1.v8.1	2665	2466.767	0.351751	5.000
Manes.01G039180.1.v8.1	2887	2688.767	1.149797	17.815
Manes.01G039156.1.v8.1	3328	3129.767	0.644813	11.629
Manes.01G039156.2.v8.1	3314	3115.767	0.000000	0.000
Manes.01G041100.1.v8.1	3067	2868.767	0.159275	2.633
Manes.01G041151.1.v8.1	99	8.187	0.000000	0.000
Manes.01G041200.1.v8.1	733	534.849	5.191366	16.000
Manes.01G041300.1.v8.1	4141	3942.767	0.810393	18.412
Manes.01G041300.2.v8.1	4135	3936.767	3.591253	81.469
Manes.01G041300.3.v8.1	2873	2674.767	16.953448	261.307
Manes.01G041300.4.v8.1	2867	2668.767	21.771248	334.812
Manes.01G041400.1.v8.1	1016	817.767	3.395340	16.000
Manes.01G041500.1.v8.1	219	55.395	31.327178	10.000
Manes.01G041700.1.v8.1	4216	4017.767	0.129578	3.000
Manes.01G041800.1.v8.1	2055	1856.767	0.373848	4.000
Manes.01G041900.7.v8.1	2459	2260.767	0.000000	0.000
Manes.01G041900.2.v8.1	1979	1780.767	0.941948	9.666
Manes.01G041900.6.v8.1	2288	2089.767	1.107286	13.334
Manes.01G041900.8.v8.1	1988	1789.767	0.000000	0.000
Manes.01G042100.3.v8.1	1257	1058.767	3.246968	19.810
Manes.01G042100.7.v8.1	1348	1149.767	0.000000	0.000
Manes.01G042100.8.v8.1	1345	1146.767	0.911261	6.022
Manes.01G042100.9.v8.1	1248	1049.767	0.000000	0.000
Manes.01G042100.2.v8.1	1241	1042.767	0.000000	0.000
Manes.01G042100.4.v8.1	1146	947.767	0.396996	2.168
Manes.01G042100.10.v8.1	318	131.752	0.000000	0.000
Manes.01G042200.1.v8.1	1088	889.767	0.195037	1.000
Manes.01G042300.1.v8.1	459	262.879	0.660143	1.000
Manes.01G042400.3.v8.1	2975	2776.767	19.984233	319.767
Manes.01G042400.4.v8.1	2967	2768.767	2.333378	37.229
Manes.01G042600.3.v8.1	2524	2325.767	29.304926	392.748
Manes.01G042600.4.v8.1	2515	2316.767	7.737472	103.297
Manes.01G042700.10.v8.1	6230	6031.767	0.000000	0.000
Manes.01G042700.12.v8.1	6396	6197.767	0.000000	0.000
Manes.01G042700.9.v8.1	6290	6091.767	1.982551	69.594
Manes.01G042700.11.v8.1	6132	5933.767	0.000000	0.000
Manes.01G042700.7.v8.1	6146	5947.767	0.624548	21.406
Manes.01G042800.1.v8.1	1912	1713.767	30.884537	305.000
Manes.01G042900.1.v8.1	228	61.373	25.448454	9.000
Manes.01G043000.1.v8.1	2551	2352.767	3.932834	53.320
Manes.01G043000.2.v8.1	1409	1210.767	14.573613	101.680
Manes.01G043100.1.v8.1	1663	1464.767	24.998095	211.000
Manes.01G043200.4.v8.1	3701	3502.767	90.431667	1825.319
Manes.01G043200.6.v8.1	3909	3710.767	0.000000	0.000
Manes.01G043200.7.v8.1	3906	3707.767	4.703652	100.497
Manes.01G043200.8.v8.1	3704	3505.767	18.076810	365.184
Manes.01G043300.4.v8.1	1497	1298.767	11.454051	85.723
Manes.01G043300.2.v8.1	1962	1763.767	0.247078	2.511
Manes.01G043300.5.v8.1	1143	944.767	1.610124	8.766
Manes.01G043300.6.v8.1	1057	858.767	0.000000	0.000
Manes.01G043400.4.v8.1	882	683.787	45.681966	180.000
Manes.01G043450.1.v8.1	776	577.820	0.000000	0.000
Manes.01G043500.1.v8.1	2364	2165.767	7.277545	90.825
Manes.01G043600.1.v8.1	1871	1672.767	21.943806	211.521
Manes.01G043650.1.v8.1	795	596.813	2.086412	7.175
Manes.01G043700.1.v8.1	1428	1229.767	21.940204	155.479
Manes.01G043800.1.v8.1	1408	1209.767	0.143447	1.000
Manes.01G043900.1.v8.1	1084	885.767	128.717853	657.000
Manes.01G043951.1.v8.1	345	155.516	0.000000	0.000
Manes.01G044000.1.v8.1	1303	1104.767	0.000000	0.000
Manes.01G044100.5.v8.1	3794	3595.767	9.180193	190.217
Manes.01G044100.7.v8.1	3770	3571.767	9.695034	199.544
Manes.01G044100.10.v8.1	3749	3550.767	0.000000	0.000
Manes.01G044100.6.v8.1	3759	3560.767	8.735350	179.238
Manes.01G044100.8.v8.1	3735	3536.767	0.000000	0.000
Manes.01G044100.9.v8.1	3773	3574.767	0.000000	0.000
Manes.01G044200.1.v8.1	923	724.777	0.000000	0.000
Manes.01G044300.1.v8.1	384	191.175	0.000000	0.000
Manes.01G044400.1.v8.1	1846	1647.767	2.106334	20.000
Manes.01G044600.3.v8.1	1979	1780.767	15.740246	161.520
Manes.01G044600.4.v8.1	2158	1959.767	29.175481	329.480
Manes.01G044700.1.v8.1	2791	2592.767	9.881585	147.638
Manes.01G044700.2.v8.1	2133	1934.767	7.925594	88.362
Manes.01G044850.1.v8.1	915	716.780	0.000000	0.000
Manes.01G044900.1.v8.1	1038	839.767	0.000000	0.000
Manes.01G045000.1.v8.1	2088	1889.767	22.590190	246.000
Manes.01G050300.3.v8.1	1492	1293.767	230.731664	1720.166
Manes.01G050400.1.v8.1	2084	1885.767	9.110458	99.000
Manes.01G050450.1.v8.1	1085	886.767	0.000000	0.000
Manes.01G050500.6.v8.1	3483	3284.767	0.000000	0.000
Manes.01G050500.7.v8.1	3463	3264.767	0.000000	0.000
Manes.01G050500.8.v8.1	3320	3121.767	0.000000	0.000
Manes.01G050500.3.v8.1	3275	3076.767	5.131176	90.974
Manes.01G050500.2.v8.1	3466	3267.767	4.515361	85.026
Manes.01G050600.10.v8.1	3009	2810.767	0.000000	0.000
Manes.01G050600.6.v8.1	3017	2818.767	0.000000	0.000
Manes.01G050600.18.v8.1	3120	2921.767	3.623075	61.000
Manes.01G050700.1.v8.1	681	482.897	7.906080	22.000
Manes.01G050800.1.v8.1	2470	2271.767	6.874985	90.000
Manes.01G050900.2.v8.1	1396	1197.767	0.000000	0.000
Manes.01G050900.3.v8.1	1381	1182.767	13.058214	89.000
Manes.01G051000.1.v8.1	3030	2831.767	34.378354	560.983
Manes.01G051301.1.v8.1	360	169.060	1.044172	1.017
Manes.01G051334.1.v8.1	168	26.935	0.000000	0.000
Manes.01G051367.1.v8.1	370	178.215	0.000000	0.000
Manes.01G051400.7.v8.1	3726	3527.767	7.526354	153.000
Manes.01G051500.1.v8.1	1507	1308.767	6.364611	48.000
Manes.01G051515.1.v8.1	1779	1580.767	0.000000	0.000
Manes.01G051530.1.v8.1	1204	1005.767	0.345085	2.000
Manes.01G051545.2.v8.1	4015	3816.767	3.719426	81.805
Manes.01G051545.3.v8.1	4247	4048.767	0.000000	0.000
Manes.01G051545.1.v8.1	4827	4628.767	3.095139	82.557
Manes.01G051545.4.v8.1	3478	3279.767	9.081654	171.639
Manes.10G106150.1.v8.1_24	1230	1031.767	0.000000	0.000
Manes.01G051560.1.v8.1	540	342.510	0.000000	0.000
Manes.01G051575.1.v8.1	180	32.747	0.000000	0.000
Manes.10G049950.1.v8.1	1167	968.767	0.000000	0.000
Manes.01G048100.5.v8.1	3051	2852.767	4.322862	71.063
Manes.01G048100.6.v8.1	3038	2839.767	16.720195	273.609
Manes.01G048100.7.v8.1	3143	2944.767	0.490744	8.327
Manes.01G048300.1.v8.1	408	213.778	2.435290	3.000
Manes.01G048400.1.v8.1	1077	878.767	121.251618	614.000
Manes.01G048766.1.v8.1	2517	2318.767	0.149681	2.000
Manes.01G048766.4.v8.1	2586	2387.767	0.000000	0.000
Manes.17G035396.1.v8.1_24	409	214.727	0.000000	0.000
Manes.17G035396.1.v8.1_33	409	214.727	0.000000	0.000
Manes.01G048600.1.v8.1	2227	2028.767	13.942751	163.000
Manes.01G046700.5.v8.1	3020	2821.767	1.070374	17.405
Manes.01G046700.9.v8.1	2910	2711.767	4.313213	67.400
Manes.01G046700.8.v8.1	2766	2567.767	1.432447	21.195
Manes.01G046700.10.v8.1	2743	2544.767	0.000000	0.000
Manes.16G047151.1.v8.1	553	355.392	0.488299	1.000
Manes.01G046200.1.v8.1	3121	2922.767	0.712492	12.000
Manes.01G046100.1.v8.1	860	661.794	3.933344	15.000
Manes.01G046000.1.v8.1	2295	2096.767	0.000000	0.000
Manes.01G045900.1.v8.1	3518	3319.767	0.318067	6.085
Manes.01G045900.2.v8.1	3182	2983.767	7.439623	127.915
Manes.01G045700.2.v8.1	632	433.999	13.308510	33.283
Manes.01G045700.3.v8.1	1144	945.767	3.786099	20.634
Manes.10G036329.1.v8.1_6	511	313.841	0.000000	0.000
Manes.01G045650.9.v8.1	2384	2185.767	0.000000	0.000
Manes.01G045650.1.v8.1	2526	2327.767	0.000000	0.000
Manes.01G045650.2.v8.1	2551	2352.767	0.000000	0.000
Manes.01G045650.7.v8.1	2464	2265.767	0.000000	0.000
Manes.01G045650.11.v8.1	2685	2486.767	0.000000	0.000
Manes.01G045650.13.v8.1	2682	2483.767	0.000000	0.000
Manes.01G045650.8.v8.1	2664	2465.767	0.000000	0.000
Manes.01G045650.10.v8.1	2715	2516.767	0.000000	0.000
Manes.01G045650.12.v8.1	2712	2513.767	0.000000	0.000
Manes.01G045650.14.v8.1	2694	2495.767	0.417196	6.000
Manes.01G045650.6.v8.1	2697	2498.767	0.000000	0.000
Manes.01G045600.1.v8.1	2726	2527.767	10.211847	148.747
Manes.01G045600.2.v8.1	2597	2398.767	0.673998	9.317
Manes.01G045560.1.v8.1	562	364.327	95.264585	200.000
Manes.01G048000.1.v8.1	3695	3496.767	0.485835	9.790
Manes.01G048000.2.v8.1	3718	3519.767	0.000000	0.000
Manes.01G047900.1.v8.1	4394	4195.767	1.011284	24.451
Manes.01G047900.3.v8.1	4123	3924.767	13.519467	305.760
Manes.01G047800.1.v8.1	1044	845.767	10.259169	50.000
Manes.01G047820.1.v8.1	3275	3076.767	45.573233	808.000
Manes.01G042501.1.v8.1	629	431.008	0.000000	0.000
Manes.01G048900.3.v8.1	2252	2053.767	0.000000	0.000
Manes.01G048900.2.v8.1	2235	2036.767	10.929512	128.277
Manes.01G048900.1.v8.1	1636	1437.767	80.714340	668.723
Manes.05G086326.1.v8.1	1137	938.767	0.739427	4.000
Manes.13G093532.1.v8.1	784	585.815	0.000000	0.000
Manes.01G049100.1.v8.1	2464	2265.767	13.862973	181.000
Manes.01G049200.1.v8.1	727	528.852	2.296978	7.000
Manes.16G048915.2.v8.1	1295	1096.767	24.114233	152.403
Manes.16G048915.3.v8.1	1315	1116.767	0.000000	0.000
Manes.01G049300.12.v8.1	1649	1450.767	0.000000	0.000
Manes.01G049300.5.v8.1	1630	1431.767	0.000000	0.000
Manes.01G049300.10.v8.1	1197	998.767	3.440001	19.798
Manes.01G049300.11.v8.1	2002	1803.767	0.933763	9.706
Manes.01G049300.4.v8.1	1358	1159.767	0.000000	0.000
Manes.01G049300.7.v8.1	1377	1178.767	0.843015	5.726
Manes.01G049300.8.v8.1	1205	1006.767	0.000000	0.000
Manes.01G049300.9.v8.1	1219	1020.767	6.251104	36.770
Manes.01G049315.1.v8.1	1365	1166.767	0.743668	5.000
Manes.01G049330.2.v8.1	2450	2251.767	0.000000	0.000
Manes.01G049330.1.v8.1	2617	2418.767	0.645716	9.000
Manes.01G049330.3.v8.1	2197	1998.767	0.000000	0.000
Manes.01G049345.1.v8.1	201	44.263	11.761710	3.000
Manes.01G049360.1.v8.1	3263	3064.767	46.940764	829.000
Manes.01G049375.1.v8.1	1923	1724.767	19.720791	196.003
Manes.01G049375.2.v8.1	2014	1815.767	1.560403	16.327
Manes.01G049375.3.v8.1	1902	1703.767	0.577574	5.671
Manes.S095224.1.v8.1	1468	1269.767	0.273337	2.000
Manes.S095224.3.v8.1	894	695.784	0.000000	0.000
Manes.S095224.2.v8.1	753	554.836	0.000000	0.000
Manes.01G049390.1.v8.1_6	1447	1248.767	0.000000	0.000
Manes.01G049405.1.v8.1	510	312.857	0.000000	0.000
Manes.01G049420.1.v8.1	1431	1232.767	0.000000	0.000
Manes.01G049390.1.v8.1	1363	1164.767	0.000000	0.000
Manes.01G049390.1.v8.1_5	1435	1236.767	0.000000	0.000
Manes.01G049495.1.v8.1	267	89.820	0.000000	0.000
Manes.01G049510.1.v8.1	207	47.871	0.000000	0.000
Manes.01G049450.1.v8.1	391	197.718	0.000000	0.000
Manes.01G049525.1.v8.1	1143	944.767	0.367365	2.000
Manes.01G049435.1.v8.1	1236	1037.767	0.000000	0.000
Manes.S095215.1.v8.1	2608	2409.767	0.000000	0.000
Manes.04G060202.1.v8.1	1834	1635.767	0.000000	0.000
Manes.01G049601.1.v8.1	1352	1153.767	47.529357	316.000
Manes.01G049616.1.v8.1	2450	2251.767	37.300527	484.000
Manes.01G049631.1.v8.1	1736	1537.767	54.055264	479.000
Manes.01G048966.2.v8.1	1145	946.767	0.000000	0.000
Manes.01G048981.1.v8.1	879	680.787	0.000000	0.000
Manes.01G046800.2.v8.1	1352	1153.767	0.150409	1.000
Manes.01G047000.1.v8.1	1206	1007.767	0.516600	3.000
Manes.01G047100.1.v8.1	730	531.851	570.677364	1748.991
Manes.01G047200.1.v8.1	1835	1636.767	8.906057	84.000
Manes.01G047400.1.v8.1	1736	1537.767	5.868212	52.000
Manes.01G045500.8.v8.1	2123	1924.767	1.225382	13.591
Manes.01G045500.6.v8.1	2469	2270.767	0.000000	0.000
Manes.01G045500.10.v8.1	2378	2179.767	0.000000	0.000
Manes.01G045500.11.v8.1	2481	2282.767	0.000000	0.000
Manes.01G045500.9.v8.1	2508	2309.767	1.623439	21.608
Manes.01G045500.12.v8.1	1722	1523.767	1.320031	11.591
Manes.01G045515.1.v8.1	1486	1287.767	12.397769	92.000
Manes.01G045300.1.v8.1	928	729.777	8.560626	36.000
Manes.01G045150.1.v8.1	384	191.175	0.000000	0.000
Manes.09G076819.1.v8.1	384	191.175	0.000000	0.000
Manes.01G045165.1.v8.1	2213	2014.767	24.117165	280.000
Manes.01G045180.1.v8.1	347	157.312	0.000000	0.000
Manes.01G045195.1.v8.1	2475	2276.767	18.752244	246.025
Manes.01G045195.2.v8.1	2472	2273.767	2.888031	37.840
Manes.01G045195.3.v8.1	597	399.129	25.276545	58.135
Manes.01G045210.1.v8.1	1362	1163.767	61.734406	414.000
Manes.17G018312.1.v8.1	509	311.873	0.000000	0.000
Manes.01G049700.1.v8.1	2824	2625.767	33.970349	514.000
Manes.01G049800.8.v8.1	1038	839.767	23.764678	115.000
Manes.01G049815.1.v8.1	564	366.313	0.000000	0.000
Manes.01G049900.2.v8.1	920	721.778	1.641977	6.829
Manes.01G049900.3.v8.1	939	740.774	0.977044	4.171
Manes.01G049915.1.v8.1	390	196.781	0.000000	0.000
Manes.01G050200.18.v8.1	7236	7037.767	1.108974	44.974
Manes.01G050200.5.v8.1	4770	4571.767	0.000000	0.000
Manes.01G050200.7.v8.1	4765	4566.767	5.007594	131.779
Manes.01G050200.16.v8.1	4689	4490.767	0.000000	0.000
Manes.01G050200.17.v8.1	4684	4485.767	0.000000	0.000
Manes.01G050200.12.v8.1	5163	4964.767	0.000000	0.000
Manes.01G050200.13.v8.1	5158	4959.767	0.000000	0.000
Manes.01G050200.14.v8.1	5083	4884.767	0.000000	0.000
Manes.01G050200.15.v8.1	5088	4889.767	0.000000	0.000
Manes.01G050200.10.v8.1	4385	4186.767	3.060668	73.842
Manes.01G050200.11.v8.1	4390	4191.767	4.032549	97.406
Manes.01G052200.1.v8.1	555	357.373	26.261090	54.081
Manes.01G052200.3.v8.1	534	336.566	183.516113	355.919
Manes.01G052400.1.v8.1	2897	2698.767	11.638748	181.000
Manes.01G052500.1.v8.1	2591	2392.767	17.439857	240.464
Manes.01G052500.2.v8.1	2536	2337.767	14.515043	195.536
Manes.01G052600.2.v8.1	1576	1377.767	0.412182	3.272
Manes.01G052600.3.v8.1	1711	1512.767	0.000000	0.000
Manes.01G052600.4.v8.1	1585	1386.767	0.341322	2.728
Manes.01G052600.5.v8.1	1624	1425.767	0.000000	0.000
Manes.13G088960.1.v8.1	847	648.795	0.000000	0.000
Manes.01G056200.1.v8.1	1954	1755.767	4.645410	47.000
Manes.01G056204.1.v8.1	1650	1451.767	129.337750	1082.005
Manes.01G051600.1.v8.1	3016	2817.767	11.066076	179.682
Manes.01G051600.2.v8.1	2464	2265.767	3.394327	44.318
Manes.01G051700.1.v8.1	2352	2153.767	16.437074	204.000
Manes.01G051700.2.v8.1	2232	2033.767	0.000000	0.000
Manes.01G051800.1.v8.1	3042	2843.767	20.860433	341.841
Manes.01G051800.2.v8.1	3115	2916.767	0.390231	6.559
Manes.01G051800.4.v8.1	2948	2749.767	0.000000	0.000
Manes.01G051800.7.v8.1	3039	2840.767	7.122888	116.600
Manes.01G051900.1.v8.1	1853	1654.767	8.389695	80.000
Manes.01G052100.1.v8.1	2395	2196.767	24.725973	313.000
Manes.01G052104.1.v8.1	2760	2561.767	19.095698	281.892
Manes.01G052104.3.v8.1	3084	2885.767	3.275965	54.476
Manes.01G052104.2.v8.1	2726	2527.767	1.363802	19.865
Manes.01G052108.2.v8.1	2261	2062.767	23.455171	278.802
Manes.01G052108.1.v8.1	2759	2560.767	0.216728	3.198
Manes.01G052112.1.v8.1	1090	891.767	75.309971	387.000
Manes.01G052112.2.v8.1	330	142.207	0.000000	0.000
Manes.01G049500.10.v8.1	2932	2733.767	0.000000	0.000
Manes.01G049500.14.v8.1	2929	2730.767	0.936368	14.735
Manes.01G049500.21.v8.1	2812	2613.767	0.000000	0.000
Manes.01G049500.22.v8.1	3199	3000.767	0.000000	0.000
Manes.01G049500.24.v8.1	3319	3120.767	0.000000	0.000
Manes.01G049500.25.v8.1	3264	3065.767	0.000000	0.000
Manes.01G049500.26.v8.1	3316	3117.767	0.000000	0.000
Manes.01G049500.27.v8.1	3261	3062.767	0.000000	0.000
Manes.01G049500.31.v8.1	2911	2712.767	0.000000	0.000
Manes.01G049500.32.v8.1	3024	2825.767	0.571880	9.312
Manes.01G049500.35.v8.1	3196	2997.767	1.769358	30.565
Manes.01G049500.36.v8.1	2809	2610.767	0.000000	0.000
Manes.01G049500.6.v8.1	3134	2935.767	0.000000	0.000
Manes.01G049500.16.v8.1	2995	2796.767	4.298571	69.277
Manes.01G049500.23.v8.1	3115	2916.767	0.000000	0.000
Manes.01G049500.28.v8.1	2913	2714.767	0.000000	0.000
Manes.01G049500.29.v8.1	3245	3046.767	0.000000	0.000
Manes.01G049500.30.v8.1	3300	3101.767	0.000000	0.000
Manes.01G049500.33.v8.1	3242	3043.767	0.000000	0.000
Manes.01G049500.34.v8.1	3297	3098.767	0.000000	0.000
Manes.01G049500.7.v8.1	3130	2931.767	0.965808	16.317
Manes.11G091690.2.v8.1	1407	1208.767	0.000000	0.000
Manes.01G053000.1.v8.1	4412	4213.767	8.071954	196.000
Manes.01G053000.2.v8.1	4325	4126.767	0.000000	0.000
Manes.11G088378.1.v8.1	194	40.258	4.310620	1.000
Manes.11G165033.2.v8.1	513	315.813	0.000000	0.000
Manes.11G165033.1.v8.1	540	342.510	2.026656	4.000
Manes.01G053100.3.v8.1	1539	1340.767	0.000000	0.000
Manes.01G053100.1.v8.1	1781	1582.767	0.000000	0.000
Manes.01G053100.4.v8.1	1271	1072.767	0.000000	0.000
Manes.01G053100.5.v8.1	1151	952.767	0.000000	0.000
Manes.01G053150.1.v8.1	210	49.692	0.000000	0.000
Manes.01G053200.4.v8.1	6068	5869.767	13.451901	455.000
Manes.01G053300.1.v8.1	2599	2400.767	35.723155	494.205
Manes.01G053400.1.v8.1	264	87.502	75.363445	38.000
Manes.01G053600.3.v8.1	3287	3088.767	3.820470	68.000
Manes.01G053700.1.v8.1	2412	2213.767	4.389845	56.000
Manes.11G068178.1.v8.1	426	230.971	0.751340	1.000
Manes.01G053800.1.v8.1	2084	1885.767	13.619674	148.000
Manes.01G053875.1.v8.1	662	463.935	1.496222	4.000
Manes.01G053950.1.v8.1	2006	1807.767	2.975858	31.000
Manes.02G203753.1.v8.1	1014	815.767	35.525748	167.000
Manes.01G054100.1.v8.1	2170	1971.767	0.000000	0.000
Manes.01G054300.1.v8.1	2083	1884.767	0.276221	3.000
Manes.01G054400.1.v8.1	3373	3174.767	0.929245	17.000
Manes.01G054600.2.v8.1	6103	5904.767	25.539367	869.000
Manes.01G054800.1.v8.1	1910	1711.767	9.428255	93.000
Manes.01G054900.1.v8.1	2286	2087.767	135.404191	1629.000
Manes.01G055000.1.v8.1	240	69.694	24.899934	10.000
Manes.01G055100.1.v8.1	240	69.694	34.859908	14.000
Manes.01G055200.1.v8.1	237	67.589	71.890613	28.000
Manes.01G055300.1.v8.1	1711	1512.767	0.114715	1.000
Manes.01G055400.4.v8.1	1930	1731.767	0.000000	0.000
Manes.01G055400.5.v8.1	1912	1713.767	0.000000	0.000
Manes.01G055500.6.v8.1	2884	2685.767	1.400065	21.668
Manes.01G055500.3.v8.1	1910	1711.767	15.848772	156.332
Manes.01G055512.1.v8.1	5335	5136.767	0.065863	1.950
Manes.16G044501.1.v8.1	955	756.772	0.229313	1.000
Manes.16G044551.1.v8.1	455	258.992	0.670049	1.000
Manes.07G083301.4.v8.1	1312	1113.767	0.000000	0.000
Manes.07G083301.5.v8.1	1196	997.767	0.000000	0.000
Manes.07G083301.10.v8.1	1117	918.767	0.000000	0.000
Manes.07G083301.3.v8.1	1792	1593.767	0.109695	1.007
Manes.07G083301.1.v8.1	1063	864.767	0.000000	0.000
Manes.07G083301.2.v8.1	1398	1199.767	0.000000	0.000
Manes.18G122902.1.v8.1_4	687	488.888	0.000000	0.000
Manes.14G157966.1.v8.1_44	431	235.774	0.368016	0.500
Manes.01G055600.2.v8.1	4734	4535.767	4.937758	129.059
Manes.01G055600.1.v8.1	4280	4081.767	4.727149	111.187
Manes.01G055600.5.v8.1	4357	4158.767	11.131142	266.754
Manes.01G055600.6.v8.1	3714	3515.767	0.000000	0.000
Manes.01G055700.1.v8.1	2448	2249.767	0.385679	5.000
Manes.01G055700.2.v8.1	2555	2356.767	0.000000	0.000
Manes.01G055704.1.v8.1	546	348.452	0.000000	0.000
Manes.01G055708.1.v8.1	1792	1593.767	19.750152	181.385
Manes.01G056000.5.v8.1	2103	1904.767	12.431593	136.451
Manes.01G056000.4.v8.1	2545	2346.767	5.142996	69.549
Manes.01G056100.3.v8.1	3657	3458.767	5.858021	116.756
Manes.01G056100.4.v8.1	3459	3260.767	25.398836	477.244
Manes.01G056300.1.v8.1	1707	1508.767	0.000000	0.000
Manes.01G056450.1.v8.1	3537	3338.767	12.861889	247.456
Manes.01G056450.2.v8.1	3479	3280.767	0.000000	0.000
Manes.01G056450.3.v8.1	3399	3200.767	0.246370	4.544
Manes.01G056600.1.v8.1	909	710.780	25.147522	103.000
Manes.15G181430.1.v8.1	456	259.963	0.000000	0.000
Manes.01G056700.2.v8.1	1416	1217.767	0.142505	1.000
Manes.01G056725.1.v8.1	909	710.780	0.000000	0.000
Manes.01G056800.1.v8.1	3882	3683.767	14.462365	307.000
Manes.18G104850.1.v8.1	626	428.020	0.405442	1.000
Manes.01G056900.1.v8.1	2957	2758.767	7.526317	119.648
Manes.01G056900.2.v8.1	2951	2752.767	0.778701	12.352
Manes.01G057000.1.v8.1	850	651.795	1.133649	4.258
Manes.01G057100.1.v8.1	1290	1091.767	0.000000	0.000
Manes.01G057100.2.v8.1	1287	1088.767	0.000000	0.000
Manes.01G057200.1.v8.1	1470	1271.767	0.000000	0.000
Manes.10G106150.1.v8.1	1149	950.767	0.000000	0.000
Manes.01G057300.1.v8.1	1915	1716.767	1.213006	12.000
Manes.01G057350.1.v8.1	1899	1700.767	0.000000	0.000
Manes.01G057400.1.v8.1	2020	1821.767	14.589179	153.155
Manes.01G057400.2.v8.1	2139	1940.767	5.440589	60.845
Manes.01G057800.2.v8.1	2409	2210.767	11.460483	146.000
Manes.01G057900.1.v8.1	2006	1807.767	18.239133	190.000
Manes.01G058000.1.v8.1	2012	1813.767	36.261916	379.000
Manes.01G058100.1.v8.1	3609	3410.767	9.768824	192.000
Manes.01G058200.3.v8.1	354	163.625	2.121166	2.000
Manes.11G130116.1.v8.1	2051	1852.767	0.000000	0.000
Manes.01G058300.1.v8.1	2319	2120.767	2.536657	31.000
Manes.01G058450.1.v8.1	234	65.487	0.000000	0.000
Manes.01G058600.4.v8.1	3029	2830.767	0.000000	0.000
Manes.01G058600.2.v8.1	2857	2658.767	0.000000	0.000
Manes.01G058600.3.v8.1	3629	3430.767	1.065227	21.059
Manes.01G058600.5.v8.1	3407	3208.767	0.434863	8.041
Manes.01G058600.1.v8.1	2303	2104.767	9.720827	117.900
Manes.01G058700.2.v8.1	3507	3308.767	131.048279	2498.644
Manes.01G058700.4.v8.1	3277	3078.767	3.300843	58.561
Manes.01G058700.5.v8.1	3311	3112.767	8.387803	150.453
Manes.01G058750.1.v8.1	920	721.778	0.000000	0.000
Manes.06G063050.1.v8.1_24	1147	948.767	0.182908	1.000
Manes.01G058800.2.v8.1	4445	4246.767	5.342229	130.734
Manes.01G058800.3.v8.1	3168	2969.767	20.584566	352.266
Manes.03G138751.1.v8.1	1067	868.767	2.397015	12.000
Manes.01G058900.1.v8.1	1600	1401.767	8.542132	69.000
Manes.01G059200.1.v8.1	1947	1748.767	14.488540	146.004
Manes.01G059300.16.v8.1	1945	1746.767	62.291042	627.000
Manes.01G059400.23.v8.1	3702	3503.767	0.000000	0.000
Manes.01G059400.24.v8.1	3808	3609.767	0.000000	0.000
Manes.01G059400.25.v8.1	3684	3485.767	0.000000	0.000
Manes.01G059400.3.v8.1	3826	3627.767	0.335505	7.014
Manes.01G059400.26.v8.1	4503	4304.767	0.091869	2.279
Manes.01G059400.12.v8.1	3501	3302.767	0.000000	0.000
Manes.01G059400.13.v8.1	3489	3290.767	0.000000	0.000
Manes.01G059400.14.v8.1	3447	3248.767	0.000000	0.000
Manes.01G059400.15.v8.1	3365	3166.767	0.000000	0.000
Manes.01G059400.16.v8.1	3571	3372.767	0.000000	0.000
Manes.01G059400.18.v8.1	3429	3230.767	0.000000	0.000
Manes.01G059400.20.v8.1	3553	3354.767	0.000000	0.000
Manes.01G059400.21.v8.1	3347	3148.767	0.000000	0.000
Manes.01G059400.22.v8.1	3471	3272.767	0.000000	0.000
Manes.01G059400.5.v8.1	3395	3196.767	0.000000	0.000
Manes.01G059400.6.v8.1	3519	3320.767	0.000000	0.000
Manes.01G059400.8.v8.1	3377	3178.767	0.000000	0.000
Manes.01G059400.17.v8.1	2996	2797.767	0.000000	0.000
Manes.01G059400.19.v8.1	2978	2779.767	0.000000	0.000
Manes.01G059400.7.v8.1	3056	2857.767	2.593401	42.707
Manes.01G059400.9.v8.1	3038	2839.767	0.000000	0.000
Manes.01G059500.1.v8.1	1971	1772.767	71.856778	734.051
Manes.01G059525.1.v8.1	312	126.602	0.000000	0.000
Manes.01G059550.1.v8.1	318	131.752	0.000000	0.000
Manes.01G059600.1.v8.1	1643	1444.767	192.543435	1603.000
Manes.01G059700.1.v8.1	1331	1132.767	177.739164	1160.194
Manes.01G059700.2.v8.1	1679	1480.767	59.394702	506.806
Manes.01G059751.1.v8.1	363	171.797	0.000000	0.000
Manes.01G059800.1.v8.1	2230	2031.767	154.884245	1813.377
Manes.01G059800.2.v8.1	2379	2180.767	3.312207	41.623
Manes.01G059900.1.v8.1	2074	1875.767	8.511419	92.000
Manes.01G060100.1.v8.1	3635	3436.767	3.081760	61.032
Manes.01G060100.2.v8.1	3320	3121.767	0.000000	0.000
Manes.01G060100.3.v8.1	3309	3110.767	2.062313	36.968
Manes.01G060200.1.v8.1	1840	1641.767	9.979926	94.416
Manes.01G060200.2.v8.1	1758	1559.767	3.847760	34.584
Manes.01G060300.2.v8.1	1966	1767.767	26.470523	269.646
Manes.01G060300.3.v8.1	1424	1225.767	20.733447	146.449
Manes.01G060400.1.v8.1	1992	1793.767	5.236768	54.130
Manes.01G060400.3.v8.1	1059	860.767	26.989276	133.870
Manes.01G060500.1.v8.1	1773	1574.767	0.000000	0.000
Manes.01G060600.1.v8.1	4094	3895.767	0.000000	0.000
Manes.01G060600.2.v8.1	4124	3925.767	0.000000	0.000
Manes.01G060600.3.v8.1	3968	3769.767	0.000000	0.000
Manes.01G060600.4.v8.1	3938	3739.767	0.185613	4.000
Manes.01G060600.5.v8.1	4000	3801.767	0.000000	0.000
Manes.01G060700.4.v8.1	2627	2428.767	0.000000	0.000
Manes.01G060700.6.v8.1	2584	2385.767	0.000000	0.000
Manes.01G060700.11.v8.1	2667	2468.767	0.000000	0.000
Manes.01G060700.16.v8.1	2624	2425.767	0.000000	0.000
Manes.01G060700.10.v8.1	2489	2290.767	0.000000	0.000
Manes.01G060700.17.v8.1	2628	2429.767	0.000000	0.000
Manes.01G060700.3.v8.1	2575	2376.767	2.726821	37.347
Manes.01G060700.12.v8.1	2541	2342.767	0.000000	0.000
Manes.01G060700.9.v8.1	2531	2332.767	0.000000	0.000
Manes.01G060700.1.v8.1	2615	2416.767	1.698374	23.652
Manes.01G060700.14.v8.1	2584	2385.767	0.436511	6.001
Manes.01G060875.10.v8.1	3276	3077.767	0.000000	0.000
Manes.01G060875.9.v8.1	2881	2682.767	1.347513	20.832
Manes.01G060875.1.v8.1	2909	2710.767	0.000000	0.000
Manes.01G060875.2.v8.1	2869	2670.767	0.000000	0.000
Manes.01G060875.3.v8.1	4008	3809.767	0.098771	2.168
Manes.01G060875.4.v8.1	3276	3077.767	0.000000	0.000
Manes.01G060875.5.v8.1	3226	3027.767	0.000000	0.000
Manes.01G060875.6.v8.1	3007	2808.767	0.000000	0.000
Manes.01G060875.7.v8.1	3057	2858.767	0.000000	0.000
Manes.01G060875.8.v8.1	3047	2848.767	0.000000	0.000
Manes.01G061050.2.v8.1	6849	6650.767	14.690270	563.000
Manes.01G061125.1.v8.1	630	432.005	0.000000	0.000
Manes.01G061200.9.v8.1	2895	2696.767	6.358240	98.807
Manes.01G061200.10.v8.1	2833	2634.767	5.261865	79.889
Manes.01G061200.6.v8.1	2598	2399.767	10.796792	149.304
Manes.01G061400.1.v8.1	2477	2278.767	153.583994	2016.754
Manes.01G061500.1.v8.1	1529	1330.767	7.563433	58.000
Manes.01G061550.1.v8.1	960	761.771	0.000000	0.000
Manes.01G061600.3.v8.1	2789	2590.767	28.205075	421.078
Manes.01G061600.4.v8.1	1923	1724.767	65.965188	655.620
Manes.01G061600.2.v8.1	1379	1180.767	12.683805	86.302
Manes.01G061701.1.v8.1	765	566.829	0.000000	0.000
Manes.01G061800.1.v8.1	1842	1643.767	9.290422	88.000
Manes.01G061850.1.v8.1	730	531.851	0.000000	0.000
Manes.01G061900.3.v8.1	1876	1677.767	14.500258	140.189
Manes.01G061900.1.v8.1	2806	2607.767	12.897407	193.811
Manes.01G062000.1.v8.1	2551	2352.767	2.065248	28.000
Manes.01G062100.1.v8.1	887	688.786	0.000000	0.000
Manes.01G062200.1.v8.1	523	325.682	0.000000	0.000
Manes.01G062300.1.v8.1	1479	1280.767	0.000000	0.000
Manes.01G062400.1.v8.1	1322	1123.767	47.464593	307.364
Manes.01G062400.2.v8.1	1236	1037.767	31.544058	188.636
Manes.01G062500.1.v8.1	1399	1200.767	9.682980	67.000
Manes.01G062600.1.v8.1	1107	908.767	108.857555	570.057
Manes.01G062600.2.v8.1	1525	1326.767	4.444527	33.980
Manes.01G062700.1.v8.1	3474	3275.767	11.230936	212.000
Manes.05G133326.1.v8.1_30	356	165.431	0.000000	0.000
Manes.14G157966.1.v8.1_40	431	235.774	0.368016	0.500
Manes.01G062800.1.v8.1	2202	2003.767	8.920374	103.000
Manes.01G062900.1.v8.1	420	225.218	0.000000	0.000
Manes.01G063000.2.v8.1	2376	2177.767	15.777814	198.000
Manes.01G063100.1.v8.1	3358	3159.767	9.116877	166.000
Manes.01G063300.1.v8.1	1940	1741.767	1.867575	18.745
Manes.01G063300.3.v8.1	2009	1810.767	2.707900	28.255
Manes.01G063400.1.v8.1	863	664.793	0.261040	1.000
Manes.01G063500.1.v8.1	1365	1166.767	20.525225	138.000
Manes.01G063600.1.v8.1	4224	4025.767	5.646974	131.000
Manes.01G063600.2.v8.1	4158	3959.767	0.000000	0.000
Manes.01G063700.1.v8.1	1268	1069.767	0.000000	0.000
Manes.01G063800.1.v8.1	1141	942.767	0.000000	0.000
Manes.01G063900.1.v8.1	690	491.885	0.000000	0.000
Manes.01G063933.1.v8.1	496	299.070	0.000000	0.000
Manes.01G063966.2.v8.1	535	337.557	1.028196	2.000
Manes.01G064000.1.v8.1	2464	2265.767	0.000000	0.000
Manes.01G064000.4.v8.1	2064	1865.767	10.882320	117.000
Manes.01G064100.1.v8.1	642	443.973	0.000000	0.000
Manes.01G064200.1.v8.1	946	747.773	70.765482	304.929
Manes.01G064400.2.v8.1	859	660.794	0.526736	2.006
Manes.13G069776.1.v8.1_3	315	129.161	0.000000	0.000
Manes.01G064500.2.v8.1	1064	865.767	2.605765	13.000
Manes.01G064600.2.v8.1	1735	1536.767	3.005423	26.615
Manes.01G064600.3.v8.1	1725	1526.767	14.479040	127.385
Manes.01G064900.1.v8.1	1118	919.767	0.377351	2.000
Manes.01G064950.1.v8.1	678	479.901	0.000000	0.000
Manes.01G065000.1.v8.1	3163	2964.767	1.755997	30.000
Manes.01G065000.2.v8.1	3049	2850.767	0.000000	0.000
Manes.01G065100.1.v8.1	2070	1871.767	22.251152	240.000
Manes.01G065200.1.v8.1	2387	2188.767	10.003759	126.174
Manes.01G065200.2.v8.1	2436	2237.767	4.561922	58.826
Manes.01G065200.3.v8.1	2261	2062.767	0.000000	0.000
Manes.01G065300.1.v8.1	956	757.771	1.374061	6.000
Manes.01G065400.1.v8.1	5133	4934.767	5.907935	168.000
Manes.01G065500.1.v8.1	1271	1072.767	0.000000	0.000
Manes.01G065600.3.v8.1	960	761.771	72.531603	318.389
Manes.01G065600.1.v8.1	1212	1013.767	0.446875	2.611
Manes.01G065700.1.v8.1	1755	1556.767	14.602953	131.000
Manes.01G065800.3.v8.1	2457	2258.767	0.000000	0.000
Manes.01G065800.4.v8.1	2385	2186.767	0.000000	0.000
Manes.01G065800.1.v8.1	2533	2334.767	0.000000	0.000
Manes.01G065800.2.v8.1	2461	2262.767	0.076693	1.000
Manes.01G065900.7.v8.1	3293	3094.767	0.000000	0.000
Manes.01G065900.1.v8.1	3360	3161.767	6.985596	127.274
Manes.01G065900.4.v8.1	3389	3190.767	0.000000	0.000
Manes.01G065900.5.v8.1	3455	3256.767	0.305102	5.726
Manes.01G066000.4.v8.1	2162	1963.767	0.000000	0.000
Manes.01G066000.6.v8.1	2093	1894.767	0.559963	6.114
Manes.01G066000.5.v8.1	2160	1961.767	0.520678	5.886
Manes.01G066000.7.v8.1	2440	2241.767	0.000000	0.000
Manes.01G066100.1.v8.1	2112	1913.767	19.361483	213.518
Manes.01G066100.2.v8.1	2042	1843.767	0.986571	10.482
Manes.01G066100.3.v8.1	1825	1626.767	0.000000	0.000
Manes.01G066150.1.v8.1	601	403.113	0.430493	1.000
Manes.01G066175.1.v8.1	442	246.389	0.000000	0.000
Manes.01G066200.1.v8.1	3298	3099.767	42.155963	753.000
Manes.01G066400.1.v8.1	3277	3078.767	0.225464	4.000
Manes.01G066500.1.v8.1	1506	1307.767	0.000000	0.000
Manes.01G066600.1.v8.1	1975	1776.767	23.831555	244.000
Manes.01G066700.4.v8.1	1543	1344.767	10.699317	82.911
Manes.01G066700.5.v8.1	1318	1119.767	5.862627	37.829
Manes.01G066700.1.v8.1	1453	1254.767	7.089413	51.260
Manes.01G066800.1.v8.1	3041	2842.767	6.039087	98.928
Manes.01G066800.3.v8.1	3070	2871.767	0.000000	0.000
Manes.01G066800.2.v8.1	1176	977.767	2.885929	16.260
Manes.01G066900.1.v8.1	1843	1644.767	30.914075	293.000
Manes.01G067000.1.v8.1	1587	1388.767	0.124958	1.000
Manes.01G067100.1.v8.1	1560	1361.767	0.000000	0.000
Manes.01G067200.1.v8.1	489	292.194	0.000000	0.000
Manes.01G067233.1.v8.1	225	59.371	0.000000	0.000
Manes.01G067300.3.v8.1	707	508.869	0.000000	0.000
Manes.01G067400.1.v8.1	1115	916.767	0.378585	2.000
Manes.01G067500.1.v8.1	702	503.873	0.344407	1.000
Manes.01G067700.1.v8.1	2234	2035.767	1.363908	16.000
Manes.01G067900.1.v8.1	1616	1417.767	2.080832	17.000
Manes.01G068001.5.v8.1	2495	2296.767	3.346792	44.295
Manes.01G068001.2.v8.1	1984	1785.767	0.000000	0.000
Manes.01G068001.7.v8.1	2864	2665.767	1.090900	16.758
Manes.01G068001.6.v8.1	1767	1568.767	0.000000	0.000
Manes.01G068001.8.v8.1	1090	891.767	0.000000	0.000
Manes.01G068100.3.v8.1	1573	1374.767	0.695424	5.509
Manes.01G068100.5.v8.1	1567	1368.767	20.340972	160.438
Manes.01G068400.7.v8.1	3134	2935.767	0.493950	8.356
Manes.01G068400.2.v8.1	3037	2838.767	10.364690	169.548
Manes.01G068400.5.v8.1	2681	2482.767	12.130574	173.550
Manes.01G068400.3.v8.1	2817	2618.767	3.548309	53.546
Manes.01G068600.1.v8.1	1024	825.767	0.000000	0.000
Manes.01G068800.1.v8.1	2536	2337.767	8.759390	118.000
Manes.01G068901.1.v8.1	541	343.501	0.000000	0.000
Manes.01G069000.1.v8.1	2001	1802.767	14.054205	146.000
Manes.01G069050.1.v8.1	877	678.787	0.000000	0.000
Manes.01G069100.1.v8.1	2551	2352.767	0.000000	0.000
Manes.01G069100.2.v8.1	2515	2316.767	0.000000	0.000
Manes.01G069200.2.v8.1	2791	2592.767	0.401588	6.000
Manes.01G069300.1.v8.1	1550	1351.767	66.885023	521.000
Manes.01G069400.1.v8.1	1254	1055.767	1.808080	11.000
Manes.01G069500.1.v8.1	3671	3472.767	0.449738	9.000
Manes.01G069600.7.v8.1	3208	3009.767	4.259516	73.875
Manes.01G069600.8.v8.1	3089	2890.767	0.000000	0.000
Manes.01G069600.6.v8.1	3263	3064.767	1.535884	27.125
Manes.01G069600.3.v8.1	3404	3205.767	0.000000	0.000
Manes.01G069600.1.v8.1	3247	3048.767	0.000000	0.000
Manes.01G069700.1.v8.1	1602	1403.767	1.236226	10.000
Manes.01G069800.1.v8.1	2475	2276.767	8.612970	113.000
Manes.01G069900.1.v8.1	945	746.773	0.232383	1.000
Manes.01G070000.1.v8.1	2335	2136.767	326.401664	4018.986
Manes.01G070200.1.v8.1	1624	1425.767	393.626620	3234.000
Manes.01G070300.1.v8.1	1487	1288.767	4.443575	33.000
Manes.01G070400.1.v8.1	2479	2280.767	0.000000	0.000
Manes.01G070500.1.v8.1	2557	2358.767	0.000000	0.000
Manes.01G070600.1.v8.1	2445	2246.767	0.000000	0.000
Manes.01G070700.1.v8.1	1563	1364.767	12.206909	96.000
Manes.01G070800.1.v8.1	1661	1462.767	0.000000	0.000
Manes.01G070800.2.v8.1	1367	1168.767	0.296958	2.000
Manes.01G070800.3.v8.1	990	791.768	0.000000	0.000
Manes.01G070900.1.v8.1	3231	3032.767	15.792945	276.000
Manes.01G071000.1.v8.1	766	567.829	0.305616	1.000
Manes.01G071051.1.v8.1	1254	1055.767	0.000000	0.000
Manes.01G071100.1.v8.1	1726	1527.767	6.701745	59.000
Manes.01G071200.1.v8.1	2039	1840.767	1.866182	19.795
Manes.01G071200.11.v8.1	1893	1694.767	0.000000	0.000
Manes.01G071200.12.v8.1	2246	2047.767	0.778795	9.190
Manes.01G071200.3.v8.1	1994	1795.767	12.288302	127.160
Manes.01G071200.4.v8.1	1991	1792.767	1.050788	10.855
Manes.01G071200.8.v8.1	2125	1926.767	0.000000	0.000
Manes.01G071300.1.v8.1	1468	1269.767	0.410006	3.000
Manes.01G071400.3.v8.1	1639	1440.767	47.505811	394.410
Manes.01G071400.1.v8.1	540	342.510	34.130946	67.364
Manes.01G071500.1.v8.1	3816	3617.767	4.029320	84.000
Manes.01G071600.1.v8.1	2345	2146.767	0.000000	0.000
Manes.13G089210.1.v8.1	447	251.228	1.381516	2.000
Manes.01G071700.1.v8.1	2700	2501.767	2.011612	29.000
Manes.01G071800.1.v8.1	2907	2708.767	6.214314	97.000
Manes.01G071900.1.v8.1	2437	2238.767	33.641387	434.000
Manes.01G072000.2.v8.1	1586	1387.767	8.628306	69.000
Manes.01G072100.1.v8.1	1702	1503.767	29.427451	255.000
Manes.01G072200.2.v8.1	4093	3894.767	0.944593	21.200
Manes.01G072200.1.v8.1	5254	5055.767	1.788540	52.107
Manes.01G072200.4.v8.1	4047	3848.767	0.000000	0.000
Manes.01G072200.3.v8.1	3939	3740.767	4.114570	88.694
Manes.01G072400.1.v8.1	2267	2068.767	14.344241	171.000
Manes.01G072601.1.v8.1	458	261.908	0.000000	0.000
Manes.01G072801.5.v8.1	2336	2137.767	1.584582	19.520
Manes.01G072801.8.v8.1	2323	2124.767	0.000000	0.000
Manes.01G072801.3.v8.1	2395	2196.767	2.646858	33.506
Manes.01G072801.12.v8.1	6418	6219.767	0.696798	24.974
Manes.01G072801.13.v8.1	6431	6232.767	0.000000	0.000
Manes.01G072801.10.v8.1	2143	1944.767	0.000000	0.000
Manes.01G072801.11.v8.1	2130	1931.767	0.000000	0.000
Manes.01G073000.1.v8.1	2268	2069.767	38.735893	462.000
Manes.01G073100.4.v8.1	2268	2069.767	0.000000	0.000
Manes.01G073100.9.v8.1	2893	2694.767	2.194314	34.074
Manes.01G073100.3.v8.1	2300	2101.767	0.000000	0.000
Manes.01G073100.8.v8.1	2925	2726.767	0.000000	0.000
Manes.01G073100.20.v8.1	4468	4269.767	2.626982	64.635
Manes.01G073100.19.v8.1	4064	3865.767	0.000000	0.000
Manes.01G073100.17.v8.1	3443	3244.767	0.000000	0.000
Manes.01G073100.18.v8.1	2007	1808.767	3.398611	35.423
Manes.01G073100.21.v8.1	2632	2433.767	0.000000	0.000
Manes.01G073100.22.v8.1	900	701.783	6.891020	27.867
Manes.01G073112.1.v8.1	816	617.803	0.000000	0.000
Manes.01G073125.1.v8.1	2760	2561.767	44.302751	653.999
Manes.01G073300.6.v8.1	2196	1997.767	0.000000	0.000
Manes.01G073300.8.v8.1	2715	2516.767	2.760430	40.034
Manes.01G073300.9.v8.1	2214	2015.767	13.262780	154.057
Manes.01G073400.1.v8.1	2511	2312.767	45.284244	603.512
Manes.01G073400.4.v8.1	2505	2306.767	7.463621	99.211
Manes.01G073500.1.v8.1	1263	1064.767	0.000000	0.000
Manes.01G073500.3.v8.1	1194	995.767	34.813528	199.762
Manes.01G073500.2.v8.1	1289	1090.767	3.378898	21.238
Manes.01G073500.4.v8.1	1344	1145.767	0.000000	0.000
Manes.01G073600.1.v8.1	1256	1057.767	0.164060	1.000
Manes.01G073700.11.v8.1	2927	2728.767	20.855313	327.937
Manes.01G073700.6.v8.1	2668	2469.767	1.716632	24.431
Manes.01G073700.1.v8.1	2831	2632.767	9.169066	139.106
Manes.01G073700.12.v8.1	2665	2466.767	1.040770	14.794
Manes.01G073700.13.v8.1	2479	2280.767	0.000000	0.000
Manes.01G073700.14.v8.1	2511	2312.767	6.198836	82.613
Manes.01G073750.1.v8.1	374	181.903	0.954013	1.000
Manes.01G073800.1.v8.1	3191	2992.767	14.960286	258.000
Manes.01G073800.2.v8.1	2950	2751.767	0.000000	0.000
Manes.13G088473.1.v8.1	818	619.803	0.279988	1.000
Manes.01G073900.1.v8.1	941	742.774	56.539508	242.000
Manes.01G074000.2.v8.1	1799	1600.767	5.637262	52.000
Manes.01G074100.1.v8.1	3033	2834.767	34.587897	565.000
Manes.01G074200.1.v8.1	1923	1724.767	328.307214	3263.006
Manes.01G074300.6.v8.1	1985	1786.767	4.463322	45.955
Manes.01G074300.7.v8.1	1749	1550.767	4.369296	39.045
Manes.01G074400.1.v8.1	2362	2163.767	0.240605	3.000
Manes.17G035396.1.v8.1_40	407	212.830	0.000000	0.000
Manes.01G074500.1.v8.1	2339	2140.767	45.881762	566.000
Manes.01G074600.1.v8.1	1163	964.767	3.237748	18.000
Manes.01G074700.1.v8.1	1504	1305.767	40.268915	303.000
Manes.01G074800.1.v8.1	1825	1626.767	1.813496	17.000
Manes.01G074850.1.v8.1	1130	931.767	102.899594	552.495
Manes.01G074925.1.v8.1	1076	877.767	41.617581	210.505
Manes.01G075000.1.v8.1	2832	2633.767	28.626913	434.469
Manes.01G075000.3.v8.1	3215	3016.767	5.955548	103.531
Manes.01G075100.1.v8.1	2145	1946.767	28.079516	315.000
Manes.01G075200.3.v8.1	1101	902.767	0.000000	0.000
Manes.01G075400.1.v8.1	1101	902.767	0.000000	0.000
Manes.01G075500.1.v8.1	1101	902.767	0.000000	0.000
Manes.01G075600.2.v8.1	1101	902.767	0.000000	0.000
Manes.01G075700.1.v8.1	3094	2895.767	24.573375	410.049
Manes.01G075700.2.v8.1	3107	2908.767	0.653361	10.951
Manes.01G075900.1.v8.1	474	277.495	6.253722	10.000
Manes.01G076000.4.v8.1	2568	2369.767	0.000000	0.000
Manes.01G076000.5.v8.1	2409	2210.767	0.000000	0.000
Manes.01G076000.3.v8.1	2302	2103.767	0.659911	8.000
Manes.01G076100.1.v8.1	2116	1917.767	92.375267	1020.842
Manes.01G076100.2.v8.1	2120	1921.767	4.598052	50.919
Manes.01G076201.1.v8.1	2790	2591.767	2.209587	33.000
Manes.01G076300.1.v8.1	1241	1042.767	5.325442	32.000
Manes.01G076400.1.v8.1	4031	3832.767	27.573886	609.000
Manes.01G076500.1.v8.1	3742	3543.767	0.244849	5.000
Manes.01G076600.1.v8.1	2049	1850.767	9.772316	104.221
Manes.01G076600.2.v8.1	1609	1410.767	6.615285	53.779
Manes.01G076700.1.v8.1	1155	956.767	0.000000	0.000
Manes.01G076800.2.v8.1	2030	1831.767	0.284213	3.000
Manes.01G076900.1.v8.1	2084	1885.767	19.233189	209.000
Manes.01G077000.1.v8.1	2686	2487.767	8.231242	118.000
Manes.01G077100.1.v8.1	1550	1351.767	0.000000	0.000
Manes.01G077200.11.v8.1	3150	2951.767	0.330121	5.615
Manes.01G077200.12.v8.1	3204	3005.767	1.266881	21.943
Manes.01G077200.14.v8.1	3021	2822.767	0.000000	0.000
Manes.01G077200.15.v8.1	2967	2768.767	0.000000	0.000
Manes.01G077200.3.v8.1	3757	3558.767	0.889124	18.233
Manes.01G077200.13.v8.1	2975	2776.767	1.012957	16.208
Manes.01G077300.1.v8.1	1848	1649.767	1.683024	16.000
Manes.01G077300.3.v8.1	1839	1640.767	0.000000	0.000
Manes.01G077400.1.v8.1	1401	1202.767	0.865691	6.000
Manes.01G077400.2.v8.1	1388	1189.767	0.000000	0.000
Manes.01G077400.3.v8.1	1180	981.767	0.000000	0.000
Manes.01G077500.7.v8.1	639	440.980	0.000000	0.000
Manes.01G077500.6.v8.1	675	476.909	9.460862	26.000
Manes.01G077700.1.v8.1	2972	2773.767	0.000000	0.000
Manes.01G077700.11.v8.1	2907	2708.767	0.000000	0.000
Manes.01G077700.19.v8.1	2978	2779.767	0.000000	0.000
Manes.01G077700.20.v8.1	2949	2750.767	0.000000	0.000
Manes.01G077700.21.v8.1	2943	2744.767	0.000000	0.000
Manes.01G077700.25.v8.1	2936	2737.767	0.000000	0.000
Manes.01G077700.6.v8.1	2913	2714.767	0.000000	0.000
Manes.01G077700.8.v8.1	2942	2743.767	0.000000	0.000
Manes.01G077700.14.v8.1	2832	2633.767	0.000000	0.000
Manes.01G077700.15.v8.1	2906	2707.767	0.000000	0.000
Manes.01G077700.16.v8.1	2877	2678.767	1.861986	28.742
Manes.01G077700.18.v8.1	2871	2672.767	0.000000	0.000
Manes.01G077700.23.v8.1	2864	2665.767	0.000000	0.000
Manes.01G077700.24.v8.1	2835	2636.767	0.000000	0.000
Manes.01G077700.26.v8.1	2900	2701.767	0.000000	0.000
Manes.01G077700.27.v8.1	2868	2669.767	0.000000	0.000
Manes.01G077700.28.v8.1	2871	2672.767	0.000000	0.000
Manes.01G077700.29.v8.1	2865	2666.767	0.000000	0.000
Manes.01G077700.3.v8.1	2870	2671.767	0.000000	0.000
Manes.01G077700.5.v8.1	2841	2642.767	0.000000	0.000
Manes.01G077700.7.v8.1	2835	2636.767	0.000000	0.000
Manes.01G077800.1.v8.1	1893	1694.767	0.000000	0.000
Manes.01G077900.1.v8.1	2054	1855.767	0.000000	0.000
Manes.01G078000.1.v8.1	677	478.903	0.000000	0.000
Manes.01G078100.1.v8.1	748	549.838	0.000000	0.000
Manes.01G078200.1.v8.1	691	492.884	0.000000	0.000
Manes.01G078301.1.v8.1	747	548.838	0.000000	0.000
Manes.01G078400.1.v8.1	408	213.778	0.000000	0.000
Manes.18G031966.1.v8.1	1065	866.767	0.000000	0.000
Manes.01G078500.1.v8.1	321	134.350	0.000000	0.000
Manes.01G078600.1.v8.1	620	422.036	0.000000	0.000
Manes.01G078800.1.v8.1	651	452.953	0.000000	0.000
Manes.01G078900.1.v8.1	321	134.350	0.000000	0.000
Manes.01G078950.1.v8.1	507	309.902	0.000000	0.000
Manes.01G079000.1.v8.1	1434	1235.767	47.043670	335.000
Manes.01G079100.1.v8.1	1711	1512.767	2.179589	19.000
Manes.01G079200.1.v8.1	2291	2092.767	3.653510	44.059
Manes.01G079200.11.v8.1	2366	2167.767	0.759160	9.483
Manes.01G079200.2.v8.1	2546	2347.767	0.000000	0.000
Manes.01G079200.4.v8.1	2536	2337.767	2.370175	31.929
Manes.01G079200.3.v8.1	594	396.143	23.810658	54.354
Manes.01G079300.1.v8.1	1915	1716.767	0.000000	0.000
Manes.01G079300.2.v8.1	1911	1712.767	5.184983	51.174
Manes.01G079400.1.v8.1	349	159.114	1.090647	1.000
Manes.01G079500.1.v8.1	3071	2872.767	0.912393	15.104
Manes.01G079500.3.v8.1	3320	3121.767	13.669235	245.896
Manes.01G079500.4.v8.1	2864	2665.767	0.000000	0.000
Manes.01G079600.1.v8.1	2431	2232.767	16.719058	215.111
Manes.01G079600.2.v8.1	2411	2212.767	0.461866	5.889
Manes.01G079700.6.v8.1	3554	3355.767	0.000000	0.000
Manes.01G079700.2.v8.1	3465	3266.767	5.700425	107.308
Manes.01G079700.4.v8.1	4651	4452.767	0.000000	0.000
Manes.01G079700.5.v8.1	2901	2702.767	3.254794	50.692
Manes.01G079700.7.v8.1	3236	3037.767	0.000000	0.000
Manes.01G079800.2.v8.1	2480	2281.767	21.751429	286.000
Manes.01G080000.1.v8.1	2456	2257.767	0.000000	0.000
Manes.01G080000.2.v8.1	2604	2405.767	0.000000	0.000
Manes.01G080000.3.v8.1	2530	2331.767	2.679233	36.000
Manes.01G080000.4.v8.1	2525	2326.767	0.000000	0.000
Manes.01G080000.5.v8.1	2451	2252.767	0.000000	0.000
Manes.01G080000.7.v8.1	2599	2400.767	0.000000	0.000
Manes.01G080100.1.v8.1	1467	1268.767	1.641317	12.000
Manes.01G080200.1.v8.1	3287	3088.767	2.415886	43.000
Manes.01G080200.3.v8.1	3162	2963.767	0.000000	0.000
Manes.01G080300.1.v8.1	2714	2515.767	0.000000	0.000
Manes.01G080300.2.v8.1	2427	2228.767	0.515904	6.626
Manes.01G080300.3.v8.1	2160	1961.767	3.867630	43.722
Manes.01G080300.5.v8.1	2208	2009.767	4.719058	54.652
Manes.01G080400.1.v8.1	781	582.817	105.405698	354.000
Manes.01G080600.1.v8.1	1810	1611.767	14.858325	138.000
Manes.01G080700.1.v8.1	2440	2241.767	5.411647	69.908
Manes.01G080800.1.v8.1	2240	2041.767	36.547302	430.000
Manes.01G080900.4.v8.1	5950	5751.767	6.740255	223.401
Manes.01G080900.6.v8.1	5665	5466.767	0.000000	0.000
Manes.01G080900.5.v8.1	5543	5344.767	17.812284	548.599
Manes.01G081000.1.v8.1	972	773.769	3.812682	17.000
Manes.01G081100.1.v8.1	2339	2140.767	0.081063	1.000
Manes.01G081200.1.v8.1	318	131.752	30.294407	23.000
Manes.01G080964.3.v8.1	3238	3039.767	9.990583	175.000
Manes.01G080964.5.v8.1	2979	2780.767	0.000000	0.000
Manes.01G080964.4.v8.1	3109	2910.767	0.000000	0.000
Manes.01G081400.14.v8.1	7987	7788.767	1.864701	83.692
Manes.01G081400.18.v8.1	7984	7785.767	0.000000	0.000
Manes.01G081400.16.v8.1	7803	7604.767	18.479472	809.809
Manes.01G081400.17.v8.1	7830	7631.767	20.679606	909.440
Manes.01G081400.19.v8.1	7827	7628.767	0.000000	0.000
Manes.01G081400.20.v8.1	7800	7601.767	3.651559	159.956
Manes.01G081400.21.v8.1	7978	7779.767	0.000000	0.000
Manes.01G081400.15.v8.1	7982	7783.767	2.499317	112.103
Manes.01G081500.10.v8.1	2246	2047.767	5.961445	70.346
Manes.01G081500.6.v8.1	2241	2042.767	9.295147	109.416
Manes.01G081500.4.v8.1	2585	2386.767	0.000000	0.000
Manes.01G081500.1.v8.1	2588	2389.767	7.114618	97.975
Manes.01G081500.2.v8.1	2583	2384.767	0.000000	0.000
Manes.01G081500.3.v8.1	2593	2394.767	0.000000	0.000
Manes.01G081500.5.v8.1	2606	2407.767	1.677703	23.278
Manes.01G081500.9.v8.1	2611	2412.767	0.000000	0.000
Manes.01G081600.1.v8.1	1230	1031.767	0.168194	1.000
Manes.01G081800.8.v8.1	2595	2396.767	0.167888	2.319
Manes.01G081800.9.v8.1	2608	2409.767	0.000000	0.000
Manes.01G081800.10.v8.1	2296	2097.767	0.000000	0.000
Manes.01G081800.7.v8.1	2965	2766.767	0.835235	13.316
Manes.01G081800.3.v8.1	1999	1800.767	3.600795	37.365
Manes.01G081900.1.v8.1	1431	1232.767	52.648207	374.000
Manes.01G082000.1.v8.1	174	29.800	40.764010	7.000
Manes.01G082200.3.v8.1	2462	2263.767	0.000000	0.000
Manes.01G082200.1.v8.1	2522	2323.767	7.733696	103.559
Manes.01G082200.5.v8.1	2673	2474.767	0.767535	10.946
Manes.01G082300.1.v8.1	3191	2992.767	8.436655	145.496
Manes.01G082300.2.v8.1	3181	2982.767	0.000000	0.000
Manes.01G082400.11.v8.1	1296	1097.767	1.376976	8.711
Manes.01G082400.10.v8.1	2623	2424.767	2.008979	28.071
Manes.01G082400.8.v8.1	2491	2292.767	0.000000	0.000
Manes.01G082400.9.v8.1	2482	2283.767	1.542922	20.305
Manes.01G082600.1.v8.1	2024	1825.767	36.965885	388.914
Manes.01G082700.1.v8.1	1758	1559.767	58.855759	529.000
Manes.01G082800.1.v8.1	4125	3926.767	11.452505	259.145
Manes.01G082800.2.v8.1	4122	3923.767	4.046786	91.500
Manes.01G082800.3.v8.1	4116	3917.767	6.394216	144.355
Manes.01G082800.4.v8.1	4113	3914.767	0.000000	0.000
Manes.01G082850.1.v8.1	480	283.370	0.000000	0.000
Manes.01G082900.2.v8.1	2382	2183.767	2.511338	31.602
Manes.01G082900.3.v8.1	2372	2173.767	0.000000	0.000
Manes.01G082900.4.v8.1	2559	2360.767	0.249763	3.398
Manes.01G083100.1.v8.1	1089	890.767	2.727450	14.000
Manes.01G083200.5.v8.1	3433	3234.767	0.000000	0.000
Manes.01G083200.6.v8.1	3407	3208.767	0.594905	11.000
Manes.01G083200.3.v8.1	3315	3116.767	0.000000	0.000
Manes.01G083275.1.v8.1	861	662.793	0.000000	0.000
Manes.01G083350.1.v8.1	1222	1023.767	2.712138	16.000
Manes.01G083500.1.v8.1	1428	1229.767	0.000000	0.000
Manes.01G083600.1.v8.1	1701	1502.767	0.115479	1.000
Manes.01G083700.2.v8.1	2864	2665.767	17.055803	262.000
Manes.13G022150.1.v8.1	936	737.774	0.000000	0.000
Manes.01G083800.1.v8.1	2179	1980.767	8.147842	93.000
Manes.01G083900.1.v8.1	1528	1329.767	36.801587	282.000
Manes.01G084100.6.v8.1	1693	1494.767	0.642364	5.533
Manes.01G084100.4.v8.1	1414	1215.767	0.000000	0.000
Manes.01G084100.7.v8.1	1719	1520.767	0.000000	0.000
Manes.01G084100.5.v8.1	1618	1419.767	4.989772	40.823
Manes.01G084100.1.v8.1	1629	1430.767	1.291008	10.644
Manes.01G084100.8.v8.1	1554	1355.767	0.000000	0.000
Manes.01G084200.2.v8.1	3827	3628.767	0.000000	0.000
Manes.01G084200.3.v8.1	3994	3795.767	0.000000	0.000
Manes.01G084200.1.v8.1	3739	3540.767	13.331059	272.000
Manes.01G084300.1.v8.1	4097	3898.767	3.402955	76.452
Manes.01G084300.2.v8.1	3697	3498.767	0.225565	4.548
Manes.01G084500.2.v8.1	1460	1261.767	2.200563	16.000
Manes.01G084600.1.v8.1	2381	2182.767	56.938907	716.182
Manes.01G084700.1.v8.1	2148	1949.767	40.836706	458.818
Manes.01G084800.3.v8.1	1891	1692.767	1.947823	19.000
Manes.01G084900.9.v8.1	1468	1269.767	19.953625	146.000
Manes.01G085000.2.v8.1	3443	3244.767	0.000000	0.000
Manes.01G085000.3.v8.1	3467	3268.767	0.000000	0.000
Manes.01G085000.4.v8.1	3200	3001.767	0.115623	2.000
Manes.01G085100.1.v8.1	783	584.816	1.186955	4.000
Manes.01G085200.1.v8.1	948	749.772	2.545988	11.000
Manes.01G085300.3.v8.1	1050	851.767	0.000000	0.000
Manes.01G085300.6.v8.1	1300	1101.767	0.000000	0.000
Manes.01G085300.1.v8.1	340	151.053	0.000000	0.000
Manes.01G085300.2.v8.1	331	143.087	2.425618	2.000
Manes.01G085400.1.v8.1	1585	1386.767	3.003314	24.000
Manes.01G085550.1.v8.1	878	679.787	0.000000	0.000
Manes.01G085500.1.v8.1	2326	2127.767	0.081558	1.000
Manes.01G085600.1.v8.1	2839	2640.767	0.657148	10.000
Manes.01G085700.2.v8.1	1147	948.767	9.328322	51.000
Manes.01G085800.1.v8.1	1458	1259.767	0.275507	2.000
Manes.01G085900.1.v8.1	1698	1499.767	7.299094	63.081
Manes.01G086000.1.v8.1	1728	1529.767	21.955587	193.543
Manes.01G086000.2.v8.1	1614	1415.767	0.000000	0.000
Manes.01G086000.3.v8.1	1705	1506.767	0.513329	4.457
Manes.01G086050.2.v8.1	1218	1019.767	0.343681	2.020
Manes.01G086100.1.v8.1	2143	1944.767	0.981563	11.000
Manes.01G086200.1.v8.1	4537	4338.767	24.398134	610.000
Manes.01G086400.1.v8.1	1994	1795.767	35.852295	371.000
Manes.01G086500.1.v8.1	228	61.373	8.482818	3.000
Manes.01G086600.1.v8.1	1338	1139.767	0.304514	2.000
Manes.01G086700.11.v8.1	2726	2527.767	0.357593	5.209
Manes.01G086700.4.v8.1	2731	2532.767	5.878153	85.791
Manes.01G086700.10.v8.1	2787	2588.767	0.000000	0.000
Manes.01G086700.3.v8.1	2890	2691.767	0.000000	0.000
Manes.01G086800.1.v8.1	1355	1156.767	254.129891	1693.982
Manes.01G086900.1.v8.1	2239	2040.767	0.255106	3.000
Manes.01G087050.1.v8.1	2981	2782.767	51.448200	825.000
Manes.01G087200.1.v8.1	1783	1584.767	5.584673	51.000
Manes.01G087200.2.v8.1	1651	1452.767	0.000000	0.000
Manes.01G087300.1.v8.1	3529	3330.767	0.573115	11.000
Manes.01G087300.3.v8.1	3351	3152.767	0.000000	0.000
Manes.01G087300.5.v8.1	3360	3161.767	0.000000	0.000
Manes.01G087400.1.v8.1	1296	1097.767	79.831477	505.000
Manes.01G087450.1.v8.1	144	16.918	0.000000	0.000
Manes.01G087500.1.v8.1	3003	2804.767	13.116928	212.000
Manes.01G087600.1.v8.1	2575	2376.767	1.898365	26.000
Manes.01G087650.1.v8.1	547	349.444	0.000000	0.000
Manes.01G087700.10.v8.1	7931	7732.767	6.579334	293.173
Manes.01G087800.1.v8.1	1859	1660.767	0.000000	0.000
Manes.01G087900.4.v8.1	1957	1758.767	11.658596	118.158
Manes.01G087900.5.v8.1	1952	1753.767	21.624274	218.535
Manes.01G087900.6.v8.1	1181	982.767	66.625131	377.308
Manes.01G088000.2.v8.1	1433	1234.767	0.000000	0.000
Manes.01G088101.1.v8.1	820	621.803	0.000000	0.000
Manes.01G088200.1.v8.1	1170	971.767	0.000000	0.000
Manes.01G088300.1.v8.1	1333	1134.767	0.000000	0.000
Manes.01G088400.1.v8.1	1170	971.767	0.000000	0.000
Manes.01G088500.1.v8.1	1197	998.767	29.711520	171.000
Manes.01G088500.2.v8.1	1323	1124.767	0.000000	0.000
Manes.01G088600.1.v8.1	2561	2362.767	0.073447	1.000
Manes.01G088600.2.v8.1	480	283.370	0.000000	0.000
Manes.01G088700.1.v8.1	3207	3008.767	0.115354	2.000
Manes.01G088800.1.v8.1	6100	5901.767	3.263879	111.000
Manes.01G089000.4.v8.1	2742	2543.767	0.000000	0.000
Manes.01G089000.2.v8.1	2750	2551.767	0.000000	0.000
Manes.01G089000.3.v8.1	2035	1836.767	17.301152	183.120
Manes.01G089000.5.v8.1	819	620.803	9.470684	33.880
Manes.01G089100.1.v8.1	2591	2392.767	0.000000	0.000
Manes.01G089100.2.v8.1	2450	2251.767	0.000000	0.000
Manes.01G089200.1.v8.1	2257	2058.767	0.842919	10.000
Manes.01G089200.2.v8.1	1865	1666.767	0.000000	0.000
Manes.01G089200.5.v8.1	2235	2036.767	0.000000	0.000
Manes.01G089200.7.v8.1	1844	1645.767	0.000000	0.000
Manes.01G089200.8.v8.1	1790	1591.767	0.000000	0.000
Manes.01G089200.9.v8.1	1702	1503.767	0.000000	0.000
Manes.01G089200.10.v8.1	1537	1338.767	0.000000	0.000
Manes.01G089300.1.v8.1	1175	976.767	0.000000	0.000
Manes.01G089400.1.v8.1	639	440.980	0.000000	0.000
Manes.01G089500.1.v8.1	642	443.973	0.000000	0.000
Manes.01G089600.1.v8.1	1781	1582.767	6.797790	62.000
Manes.01G089700.2.v8.1	3549	3350.767	8.495496	164.036
Manes.01G089700.3.v8.1	3545	3346.767	2.072210	39.964
Manes.01G089800.1.v8.1	2016	1817.767	13.556362	142.000
Manes.01G089900.1.v8.1	778	579.819	2.992959	10.000
Manes.01G090001.1.v8.1	4146	3947.767	0.000000	0.000
Manes.01G090001.2.v8.1	4265	4066.767	0.000000	0.000
Manes.01G090100.4.v8.1	4785	4586.767	0.000000	0.000
Manes.01G090100.5.v8.1	4881	4682.767	3.047364	82.231
Manes.01G090100.6.v8.1	5042	4843.767	0.000000	0.000
Manes.01G090200.1.v8.1	2720	2521.767	6.728075	97.769
Manes.01G090200.3.v8.1	2612	2413.767	0.000000	0.000
Manes.01G090200.2.v8.1	1854	1655.767	0.000000	0.000
Manes.01G090300.1.v8.1	2430	2231.767	0.077758	1.000
Manes.01G090300.2.v8.1	1194	995.767	0.000000	0.000
Manes.01G090400.1.v8.1	1487	1288.767	45.109020	335.000
Manes.01G090500.1.v8.1	3542	3343.767	0.564347	10.874
Manes.01G090500.3.v8.1	3087	2888.767	2.770936	46.126
Manes.01G090500.4.v8.1	2673	2474.767	0.000000	0.000
Manes.01G090600.1.v8.1	1540	1341.767	0.000000	0.000
Manes.01G090700.1.v8.1	1907	1708.767	10.460379	103.000
Manes.01G090800.1.v8.1	986	787.768	0.000000	0.000
Manes.01G090900.3.v8.1	1938	1739.767	17.034550	170.777
Manes.01G090900.6.v8.1	1858	1659.767	0.000000	0.000
Manes.01G090900.5.v8.1	1814	1615.767	0.000000	0.000
Manes.01G090900.4.v8.1	1674	1475.767	2.958526	25.159
Manes.01G090900.7.v8.1	1681	1482.767	24.706051	211.098
Manes.01G091100.1.v8.1	1393	1194.767	2.759709	19.000
Manes.01G091200.3.v8.1	1703	1504.767	3.459752	30.000
Manes.01G091300.2.v8.1	1997	1798.767	0.000000	0.000
Manes.01G091400.3.v8.1	2099	1900.767	0.000000	0.000
Manes.01G091400.1.v8.1	2410	2211.767	1.490758	19.000
Manes.01G091500.1.v8.1	1978	1779.767	0.585034	6.000
Manes.01G091600.1.v8.1	2757	2558.767	0.746028	11.000
Manes.01G091700.1.v8.1	2763	2564.767	0.676621	10.000
Manes.01G091800.1.v8.1	594	396.143	0.438067	1.000
Manes.01G092000.1.v8.1	2269	2070.767	5.950044	71.000
Manes.01G092100.3.v8.1	2021	1822.767	8.394032	88.168
Manes.01G092100.4.v8.1	2048	1849.767	0.000000	0.000
Manes.01G092100.5.v8.1	2572	2373.767	0.207071	2.832
Manes.01G092200.1.v8.1	246	74.022	25.788358	11.000
Manes.01G092300.1.v8.1	1260	1061.767	0.980652	6.000
Manes.01G092400.8.v8.1	3094	2895.767	3.895317	65.000
Manes.01G092500.1.v8.1	1671	1472.767	0.000000	0.000
Manes.01G092600.1.v8.1	1350	1151.767	30.424962	201.930
Manes.01G092600.2.v8.1	1750	1551.767	9.066184	81.070
Manes.01G092700.1.v8.1	2304	2105.767	0.620856	7.534
Manes.01G092700.4.v8.1	1819	1620.767	30.243989	282.466
Manes.01G092900.1.v8.1	4737	4538.767	0.393236	10.285
Manes.01G092900.2.v8.1	3980	3781.767	1.547118	33.715
Manes.01G093000.1.v8.1	1978	1779.767	2.827665	29.000
Manes.01G093100.2.v8.1	2114	1915.767	0.000000	0.000
Manes.01G093100.3.v8.1	2000	1801.767	0.481576	5.000
Manes.01G093200.1.v8.1	1806	1607.767	0.539684	5.000
Manes.01G093300.1.v8.1	1846	1647.767	18.641055	177.000
Manes.01G093400.1.v8.1	2294	2095.767	98.784842	1192.999
Manes.01G093475.1.v8.1	1593	1394.767	0.000000	0.000
Manes.01G093550.1.v8.1	2658	2459.767	13.123228	186.012
Manes.01G093625.1.v8.1	522	324.696	0.000000	0.000
Manes.03G095616.1.v8.1	539	341.519	0.000000	0.000
Manes.11G087467.1.v8.1_25	322	135.216	0.000000	0.000
Manes.01G093700.1.v8.1	3069	2870.767	21.201725	350.733
Manes.01G093733.1.v8.1	1802	1603.767	0.000000	0.000
Manes.01G093733.2.v8.1	1733	1534.767	0.000000	0.000
Manes.01G093766.1.v8.1	849	650.795	1.333273	5.000
Manes.01G094100.1.v8.1	1952	1753.767	1.187415	12.000
Manes.01G093800.1.v8.1	1709	1510.767	0.000000	0.000
Manes.01G093901.1.v8.1	3041	2842.767	11.614174	190.255
Manes.01G094000.1.v8.1	846	647.795	0.000000	0.000
Manes.01G094200.1.v8.1	2700	2501.767	16.231995	234.005
Manes.01G094300.3.v8.1	4415	4216.767	9.232244	224.333
Manes.01G094300.4.v8.1	3599	3400.767	3.759130	73.667
Manes.01G094500.1.v8.1	1758	1559.767	2.670205	24.000
Manes.01G094600.1.v8.1	330	142.207	627.242233	514.000
Manes.01G094700.1.v8.1	1840	1641.767	25.262679	239.000
Manes.01G094800.1.v8.1	3582	3383.767	0.769279	15.000
Manes.01G094950.1.v8.1	330	142.207	330.705535	271.000
Manes.01G095100.3.v8.1	3185	2986.767	0.000000	0.000
Manes.01G095300.1.v8.1	1711	1512.767	1.835443	16.000
Manes.01G095400.3.v8.1	1419	1220.767	0.000000	0.000
Manes.01G096400.2.v8.1	1987	1788.767	9.216433	95.000
Manes.01G096300.3.v8.1	5386	5187.767	0.000000	0.000
Manes.01G096300.6.v8.1	5506	5307.767	4.381129	134.000
Manes.01G096300.7.v8.1	4985	4786.767	0.000000	0.000
Manes.01G096200.1.v8.1	1957	1758.767	6.610884	67.000
Manes.01G096100.1.v8.1	689	490.886	77.420575	219.000
Manes.01G096000.1.v8.1	824	625.802	0.000000	0.000
Manes.01G096000.2.v8.1	666	467.927	0.370864	1.000
Manes.01G095900.1.v8.1	2139	1940.767	41.726708	466.653
Manes.01G095800.1.v8.1	3390	3191.767	26.478347	487.000
Manes.01G095700.1.v8.1	1635	1436.767	0.000000	0.000
Manes.01G095700.2.v8.1	1632	1433.767	0.000000	0.000
Manes.01G095700.3.v8.1	1278	1079.767	0.000000	0.000
Manes.01G095700.4.v8.1	1275	1076.767	0.161165	1.000
Manes.01G095600.2.v8.1	1990	1791.767	0.387411	4.000
Manes.01G095600.1.v8.1	2250	2051.767	0.000000	0.000
Manes.01G095500.9.v8.1	6618	6419.767	0.000000	0.000
Manes.01G095500.10.v8.1	6675	6476.767	0.000000	0.000
Manes.01G095500.11.v8.1	5816	5617.767	9.294229	300.874
Manes.01G095500.2.v8.1	6149	5950.767	4.635031	158.940
Manes.01G095500.8.v8.1	6363	6164.767	0.147029	5.223
Manes.01G095500.7.v8.1	6185	5986.767	2.972712	102.554
Manes.01G160600.3.v8.1	1638	1439.767	0.219782	1.823
Manes.01G128050.1.v8.1	1606	1407.767	8.280947	67.177
Manes.01G160600.2.v8.1	1624	1425.767	0.000000	0.000
Manes.01G128050.2.v8.1	904	705.781	0.000000	0.000
Manes.01G160602.1.v8.1	1795	1596.767	15.106584	139.000
Manes.01G097000.1.v8.1	1615	1416.767	0.000000	0.000
Manes.01G097100.1.v8.1	606	408.088	0.000000	0.000
Manes.01G097200.1.v8.1	1468	1269.767	2.323367	17.000
Manes.01G097300.1.v8.1	1359	1160.767	1.046516	7.000
Manes.01G097300.2.v8.1	1216	1017.767	0.000000	0.000
Manes.01G097400.1.v8.1	6651	6452.767	16.468923	612.376
Manes.01G097400.4.v8.1	6606	6407.767	0.273058	10.082
Manes.01G097500.1.v8.1	1592	1393.767	64.939936	521.566
Manes.01G097600.1.v8.1	2188	1989.767	50.833369	582.852
Manes.01G097600.2.v8.1	3403	3204.767	1.253475	23.148
Manes.01G097700.1.v8.1	1476	1277.767	62.066535	457.000
Manes.01G097800.1.v8.1	2400	2201.767	0.157635	2.000
Manes.01G097900.1.v8.1	2046	1847.767	138.809844	1478.000
Manes.01G098000.4.v8.1	2992	2793.767	2.660269	42.827
Manes.01G098000.6.v8.1	2545	2346.767	4.430831	59.919
Manes.01G098000.5.v8.1	2233	2034.767	2.750805	32.254
Manes.01G098100.3.v8.1	1533	1334.767	6.370648	49.000
Manes.01G098200.1.v8.1	2698	2499.767	3.957021	57.000
Manes.01G098300.1.v8.1	3056	2857.767	0.242899	4.000
Manes.03G165350.1.v8.1	520	322.720	0.000000	0.000
Manes.01G098400.1.v8.1	3516	3317.767	6.590491	126.000
Manes.01G098500.1.v8.1	354	163.625	53.029150	50.000
Manes.01G098600.1.v8.1	3777	3578.767	32.585842	672.000
Manes.01G098700.1.v8.1	519	321.733	14.023964	26.000
Manes.01G098800.2.v8.1	2166	1967.767	18.012729	204.249
Manes.01G098800.4.v8.1	2148	1949.767	23.118912	259.751
Manes.01G099000.7.v8.1	3978	3779.767	0.000000	0.000
Manes.01G099000.8.v8.1	3840	3641.767	0.138459	2.906
Manes.01G099000.5.v8.1	2734	2535.767	9.988848	145.959
Manes.01G099000.10.v8.1	2559	2360.767	0.000000	0.000
Manes.01G099000.9.v8.1	2421	2222.767	0.947421	12.135
Manes.01G099100.9.v8.1	3134	2935.767	0.866605	14.661
Manes.01G099100.6.v8.1	3261	3062.767	1.472112	25.981
Manes.01G099100.4.v8.1	2970	2771.767	0.000000	0.000
Manes.01G099100.3.v8.1	2422	2223.767	78.533748	1006.358
Manes.01G099200.7.v8.1	1820	1621.767	0.925298	8.647
Manes.01G099200.1.v8.1	1927	1728.767	13.289353	132.388
Manes.01G099200.6.v8.1	1822	1623.767	5.339945	49.965
Manes.01G099300.2.v8.1	2655	2456.767	1.765912	25.000
Manes.01G099400.1.v8.1	3985	3786.767	34.828768	760.000
Manes.01G099500.1.v8.1	2209	2010.767	17.174511	199.000
Manes.01G099600.2.v8.1	3265	3066.767	0.000000	0.000
Manes.01G099600.3.v8.1	3161	2962.767	0.702873	12.000
Manes.01G099700.1.v8.1	1822	1623.767	7.481133	70.000
Manes.01G099800.1.v8.1	3045	2846.767	0.975351	16.000
Manes.01G099800.2.v8.1	2821	2622.767	0.000000	0.000
Manes.01G099900.1.v8.1	972	773.769	75.356538	336.000
Manes.01G100000.1.v8.1	1035	836.767	8.503001	41.000
Manes.01G100100.1.v8.1	549	351.428	17.777036	36.000
Manes.01G100300.1.v8.1	2326	2127.767	0.244675	3.000
Manes.01G100400.1.v8.1	3169	2970.767	12.105756	207.237
Manes.01G100400.2.v8.1	3079	2880.767	0.889319	14.763
Manes.01G100500.1.v8.1	3434	3235.767	4.022325	75.000
Manes.01G100600.2.v8.1	651	452.953	0.766249	2.000
Manes.01G100700.3.v8.1	2714	2515.767	0.000000	0.000
Manes.01G100700.7.v8.1	2657	2458.767	0.000000	0.000
Manes.01G100700.9.v8.1	2563	2364.767	0.293538	4.000
Manes.01G100800.1.v8.1	858	659.794	0.263018	1.000
Manes.01G100900.2.v8.1	1612	1413.767	3.146633	25.635
Manes.01G100900.1.v8.1	2391	2192.767	21.634343	273.365
Manes.01G101000.1.v8.1	1209	1010.767	0.000000	0.000
Manes.01G101200.3.v8.1	1363	1164.767	14.421884	96.798
Manes.01G101200.6.v8.1	1226	1027.767	0.000000	0.000
Manes.01G101200.5.v8.1	1131	932.767	2.305764	12.394
Manes.01G101200.7.v8.1	1247	1048.767	9.234451	55.808
Manes.01G101300.1.v8.1	1376	1177.767	1.768133	12.000
Manes.01G101600.1.v8.1	3522	3323.767	3.602563	69.000
Manes.01G101700.2.v8.1	696	497.879	62.042518	178.000
Manes.01G102466.2.v8.1	906	707.781	8.826672	36.000
Manes.01G102000.1.v8.1	1099	900.767	73.401583	381.000
Manes.01G102100.1.v8.1	3175	2976.767	40.701733	698.176
Manes.01G102200.3.v8.1	949	750.772	13.406423	58.000
Manes.01G102300.1.v8.1	911	712.780	70.605035	290.000
Manes.01G102400.1.v8.1	3030	2831.767	24.267819	396.000
Manes.01G102500.1.v8.1	3025	2826.767	2.874587	46.824
Manes.01G102600.1.v8.1	1092	893.767	0.582492	3.000
Manes.01G102700.2.v8.1	1740	1541.767	0.000000	0.000
Manes.01G102700.1.v8.1	2340	2141.767	0.972304	12.000
Manes.01G102800.1.v8.1	3313	3114.767	5.404298	97.000
Manes.01G102900.1.v8.1	1668	1469.767	0.236143	2.000
Manes.01G103000.3.v8.1	2595	2396.767	7.674907	106.000
Manes.01G103000.4.v8.1	2521	2322.767	0.000000	0.000
Manes.01G103100.2.v8.1	1542	1343.767	1.291425	10.000
Manes.01G103200.1.v8.1	1528	1329.767	0.130502	1.000
Manes.01G103300.6.v8.1	2480	2281.767	1.230488	16.179
Manes.01G103300.7.v8.1	2172	1973.767	4.613117	52.468
Manes.01G103300.8.v8.1	2183	1984.767	3.877946	44.353
Manes.01G103400.7.v8.1	1082	883.767	13.240291	67.428
Manes.01G103400.6.v8.1	1074	875.767	1.104053	5.572
Manes.01G103400.5.v8.1	959	760.771	0.000000	0.000
Manes.01G103500.1.v8.1	1705	1506.767	14.510284	125.988
Manes.01G103500.3.v8.1	1775	1576.767	2.277525	20.694
Manes.01G103500.5.v8.1	606	408.088	0.000000	0.000
Manes.01G103500.4.v8.1	714	515.865	11.881141	35.318
Manes.01G103600.1.v8.1	3453	3254.767	6.878011	129.000
Manes.01G103700.1.v8.1	1219	1020.767	0.000000	0.000
Manes.01G103750.1.v8.1	568	370.286	0.000000	0.000
Manes.01G103800.2.v8.1	1580	1381.767	2.386227	19.000
Manes.01G104000.1.v8.1	1378	1179.767	21.285283	144.705
Manes.01G104000.2.v8.1	1157	958.767	31.547943	174.298
Manes.01G104100.7.v8.1	2361	2162.767	0.000000	0.000
Manes.01G104100.1.v8.1	2269	2070.767	1.173248	14.000
Manes.01G104100.5.v8.1	2150	1951.767	0.000000	0.000
Manes.01G104100.6.v8.1	2111	1912.767	0.000000	0.000
Manes.01G104200.1.v8.1	2636	2437.767	8.535791	119.907
Manes.01G104200.2.v8.1	2622	2423.767	0.364682	5.093
Manes.01G104201.1.v8.1	549	351.428	0.493807	1.000
Manes.01G104300.3.v8.1	3903	3704.767	32.016372	683.502
Manes.01G104400.1.v8.1	1871	1672.767	5.602106	54.000
Manes.01G104400.2.v8.1	1841	1642.767	0.000000	0.000
Manes.01G104500.10.v8.1	1516	1317.767	0.000000	0.000
Manes.01G104500.7.v8.1	1519	1320.767	3.830564	29.154
Manes.01G104500.8.v8.1	1435	1236.767	0.000000	0.000
Manes.01G104500.9.v8.1	1432	1233.767	0.000000	0.000
Manes.01G104600.25.v8.1	2920	2721.767	0.000000	0.000
Manes.01G104600.24.v8.1	3081	2882.767	0.000000	0.000
Manes.01G104600.16.v8.1	2791	2592.767	0.000000	0.000
Manes.01G104600.31.v8.1	2706	2507.767	0.000000	0.000
Manes.01G104600.26.v8.1	3248	3049.767	1.168729	20.539
Manes.01G104600.23.v8.1	3409	3210.767	0.256768	4.751
Manes.01G104600.12.v8.1	2210	2011.767	0.000000	0.000
Manes.01G104600.28.v8.1	2257	2058.767	0.000000	0.000
Manes.01G104600.27.v8.1	2876	2677.767	1.018525	15.716
Manes.01G104600.29.v8.1	1901	1702.767	0.000000	0.000
Manes.01G104600.30.v8.1	1986	1787.767	0.000000	0.000
Manes.01G104600.10.v8.1	2663	2464.767	4.646424	65.994
Manes.01G104700.1.v8.1	2342	2143.767	21.499226	265.587
Manes.01G104800.1.v8.1	3919	3720.767	16.448648	352.671
Manes.01G104801.1.v8.1	8141	7942.767	13.593629	622.177
Manes.01G104801.2.v8.1	8138	7939.767	0.474390	21.705
Manes.01G104801.3.v8.1	9657	9458.767	0.286415	15.611
Manes.01G104801.4.v8.1	8065	7866.767	0.000000	0.000
Manes.01G104801.5.v8.1	8095	7896.767	0.000000	0.000
Manes.01G104801.6.v8.1	8019	7820.767	0.000000	0.000
Manes.01G104801.7.v8.1	8092	7893.767	0.000000	0.000
Manes.01G105000.5.v8.1	1383	1184.767	53.462946	365.000
Manes.01G105100.5.v8.1	2552	2353.767	9.363394	127.000
Manes.01G105100.6.v8.1	2457	2258.767	0.000000	0.000
Manes.01G105100.1.v8.1	3859	3660.767	0.000000	0.000
Manes.01G105100.7.v8.1	2528	2329.767	0.000000	0.000
Manes.01G105100.8.v8.1	3234	3035.767	0.000000	0.000
Manes.01G105101.1.v8.1	570	372.274	6.060018	13.000
Manes.01G105300.1.v8.1	2678	2479.767	1.189683	17.000
[truncated: 55,492 more rows]
