# Supplementary material for: Mutations in DNA polymerase δ subunit 1 co-segregate with CMD2-type resistance to Cassava Mosaic Geminiviruses
Source: Nat Commun. 2022 Jul 7;13:3933. doi: 10.1038/s41467-022-31414-0 (PMC9262879; doi:10.1038/s41467-022-31414-0)
Supplement: Supplementary file 10 — Source Data [file 41467_2022_31414_MOESM10_ESM.zip › figure_data/SupFig5_data/RNAseq10/quant/rnaseq10_tme204_3596.2_sus_quant/quant.sf]

Name	Length	EffectiveLength	TPM	NumReads
Manes.01G000031.1.v8.1	3795	3591.171	16.925750	862.748
Manes.01G000031.2.v8.1	3753	3549.171	6.296033	317.171
Manes.01G000031.3.v8.1	3738	3534.171	0.538096	26.993
Manes.01G000062.1.v8.1	1653	1449.171	0.000000	0.000
Manes.01G000093.1.v8.1	1848	1644.171	0.000000	0.000
Manes.01G000124.1.v8.1	2149	1945.171	5.475928	151.187
Manes.01G000155.1.v8.1	2964	2760.171	7.529891	295.002
Manes.01G000186.1.v8.1	177	37.048	7.606632	4.000
Manes.01G000217.1.v8.1	675	471.417	0.000000	0.000
Manes.01G000248.3.v8.1	1953	1749.171	0.000000	0.000
Manes.01G000248.5.v8.1	570	367.182	12.471693	64.999
Manes.01G000248.4.v8.1	1683	1479.171	0.206636	4.338
Manes.01G000248.1.v8.1	2677	2473.171	3.320940	116.578
Manes.01G000248.2.v8.1	2062	1858.171	53.123713	1401.116
Manes.01G000279.1.v8.1	812	608.206	102.695016	886.544
Manes.01G000279.3.v8.1	1818	1614.171	0.058356	1.337
Manes.01G000279.2.v8.1	1112	908.171	5.818569	75.004
Manes.01G000310.1.v8.1	601	397.854	0.000000	0.000
Manes.01G000341.1.v8.1	947	743.175	1.706403	18.000
Manes.01G000341.2.v8.1	1283	1079.171	0.000000	0.000
Manes.01G000372.1.v8.1	3197	2993.171	6.002177	255.000
Manes.01G000403.1.v8.1	861	657.191	38.164423	356.000
Manes.01G000434.1.v8.1	1098	894.171	0.472749	6.000
Manes.17G035396.1.v8.1_29	409	212.926	0.000000	0.000
Manes.01G000465.1.v8.1	1700	1496.171	135.126926	2869.611
Manes.01G000496.1.v8.1	534	331.806	0.000000	0.000
Manes.01G000527.1.v8.1	1225	1021.171	13.414726	194.438
Manes.01G000558.1.v8.1	3030	2826.171	0.000000	0.000
Manes.01G000558.2.v8.1	2951	2747.171	0.000000	0.000
Manes.01G000558.4.v8.1	2910	2706.171	0.000000	0.000
Manes.01G000558.5.v8.1	2825	2621.171	0.000000	0.000
Manes.01G000558.3.v8.1	2750	2546.171	0.055340	2.000
Manes.01G000600.1.v8.1	1763	1559.171	0.406676	9.000
Manes.01G000550.1.v8.1	429	231.336	21.318463	70.000
Manes.01G000500.10.v8.1	1573	1369.171	2.403015	46.700
Manes.01G000500.4.v8.1	2074	1870.171	2.550214	67.695
Manes.01G000500.6.v8.1	1987	1783.171	0.000000	0.000
Manes.01G000500.8.v8.1	2111	1907.171	7.325706	198.307
Manes.01G000500.9.v8.1	2024	1820.171	1.078260	27.857
Manes.01G000500.5.v8.1	1718	1514.171	5.199505	111.747
Manes.01G000500.7.v8.1	1755	1551.171	0.380891	8.386
Manes.01G000500.11.v8.1	1591	1387.171	12.492219	245.963
Manes.01G000400.6.v8.1	3083	2879.171	0.000000	0.000
Manes.01G000400.7.v8.1	3020	2816.171	0.300116	11.996
Manes.01G000400.8.v8.1	2619	2415.171	1.137779	39.004
Manes.01G000300.4.v8.1	1769	1565.171	22.726039	504.877
Manes.01G000300.5.v8.1	1857	1653.171	25.043481	587.641
Manes.01G000300.6.v8.1	2074	1870.171	3.739414	99.262
Manes.13G000036.1.v8.1	515	313.343	0.000000	0.000
Manes.18G145866.1.v8.1_2	267	94.350	0.000000	0.000
Manes.01G001900.17.v8.1	3580	3376.171	0.000000	0.000
Manes.01G001900.14.v8.1	3967	3763.171	0.000000	0.000
Manes.01G001900.15.v8.1	3740	3536.171	1.476798	74.123
Manes.01G001900.16.v8.1	3593	3389.171	6.344691	305.214
Manes.01G001900.18.v8.1	4118	3914.171	0.000000	0.000
Manes.01G001900.19.v8.1	3971	3767.171	0.000000	0.000
Manes.01G001900.20.v8.1	3978	3774.171	0.000000	0.000
Manes.01G001900.21.v8.1	3935	3731.171	4.403113	233.187
Manes.01G001900.22.v8.1	4082	3878.171	0.000000	0.000
Manes.01G001900.23.v8.1	3974	3770.171	0.000000	0.000
Manes.01G001900.9.v8.1	3736	3532.171	3.527525	176.853
Manes.01G001951.1.v8.1	1451	1247.171	0.000000	0.000
Manes.01G001800.6.v8.1	5950	5746.171	0.125523	10.238
Manes.01G001800.1.v8.1	2633	2429.171	0.718180	24.762
Manes.01G001700.7.v8.1	2506	2302.171	14.213539	464.451
Manes.01G001700.10.v8.1	4004	3800.171	0.000000	0.000
Manes.01G001700.12.v8.1	3719	3515.171	3.382575	168.769
Manes.01G001700.11.v8.1	3802	3598.171	18.063795	922.551
Manes.01G001600.6.v8.1	5003	4799.171	6.335677	431.578
Manes.01G001600.7.v8.1	3983	3779.171	20.748119	1112.949
Manes.01G001600.8.v8.1	4719	4515.171	14.528511	931.097
Manes.01G001400.1.v8.1	2161	1957.171	15.514888	431.000
Manes.01G001200.1.v8.1	1949	1745.171	11.432796	283.198
Manes.01G001200.3.v8.1	1891	1687.171	2.936274	70.316
Manes.01G001150.1.v8.1	1008	804.171	0.963706	11.000
Manes.01G001100.2.v8.1	3116	2912.171	1.513131	62.545
Manes.01G001100.3.v8.1	2961	2757.171	5.428793	212.455
Manes.01G002051.1.v8.1	1774	1570.171	8.794462	196.000
Manes.01G002300.1.v8.1	418	221.164	2510.819915	7881.872
Manes.01G002151.2.v8.1	261	89.968	0.000000	0.000
Manes.01G002350.1.v8.1	761	557.246	0.000000	0.000
Manes.01G002400.2.v8.1	2259	2055.171	138.203086	4031.490
Manes.01G002500.1.v8.1	3624	3420.171	21.327382	1035.345
Manes.01G002600.1.v8.1	2025	1821.171	0.116057	3.000
Manes.01G002700.1.v8.1	1101	897.171	0.000000	0.000
Manes.01G002800.1.v8.1	1827	1623.171	0.911497	21.000
Manes.01G002901.1.v8.1	3062	2858.171	16.444930	667.145
Manes.01G003000.1.v8.1	405	209.277	0.000000	0.000
Manes.01G003100.1.v8.1	4856	4652.171	2.710845	179.003
Manes.01G003100.3.v8.1	4760	4556.171	0.000000	0.000
Manes.01G003100.4.v8.1	4848	4644.171	0.000000	0.000
Manes.01G003200.1.v8.1	2389	2185.171	83.106928	2577.641
Manes.01G003300.1.v8.1	3526	3322.171	0.721036	34.000
Manes.01G003400.1.v8.1	360	169.309	0.000000	0.000
Manes.01G003500.1.v8.1	4803	4599.171	2.741927	178.993
Manes.01G003500.3.v8.1	5313	5109.171	3.922757	284.473
Manes.01G003500.2.v8.1	4713	4509.171	0.000000	0.000
Manes.01G003700.1.v8.1	2011	1807.171	32.711326	839.068
Manes.01G003800.1.v8.1	2386	2182.171	371.976437	11521.368
Manes.01G003900.1.v8.1	1100	896.171	7.702751	97.980
Manes.01G004000.1.v8.1	3930	3726.171	0.170169	9.000
Manes.01G004100.1.v8.1	1694	1490.171	13.194626	279.083
Manes.01G004100.2.v8.1	1685	1481.171	0.000000	0.000
Manes.01G004200.1.v8.1	663	459.458	0.153340	1.000
Manes.01G050733.1.v8.1_1	246	79.348	0.000000	0.000
Manes.01G004300.1.v8.1	762	558.245	0.126205	1.000
Manes.13G090650.1.v8.1	814	610.206	0.000000	0.000
Manes.01G004400.1.v8.1	927	723.179	0.000000	0.000
Manes.01G004466.1.v8.1	4587	4383.171	0.482206	30.000
Manes.01G004532.1.v8.1	681	477.399	0.000000	0.000
Manes.01G004600.2.v8.1	1047	843.171	54.691903	654.544
Manes.01G004625.1.v8.1	531	328.884	15.773621	73.633
Manes.01G004650.2.v8.1	1581	1377.171	0.562736	11.000
Manes.01G004840.2.v8.1	1487	1283.171	3.698798	67.367
Manes.01G004860.1.v8.1	1680	1476.171	1.956804	41.000
Manes.01G004880.1.v8.1	1025	821.171	12.697791	148.000
Manes.01G004820.1.v8.1	2044	1840.171	4.832800	126.228
Manes.01G005000.1.v8.1	5215	5011.171	6.454881	459.121
Manes.01G005000.2.v8.1	4067	3863.171	2.924816	160.377
Manes.01G005000.3.v8.1	4835	4631.171	2.494478	163.972
Manes.01G005033.1.v8.1	2165	1961.171	0.866932	24.132
Manes.01G005033.2.v8.1	1920	1716.171	0.000000	0.000
Manes.01G005033.3.v8.1	1703	1499.171	1.121652	23.868
Manes.01G005066.1.v8.1	2214	2010.171	36.568257	1043.367
Manes.01G005100.10.v8.1	1736	1532.171	0.227679	4.951
Manes.01G005100.11.v8.1	1754	1550.171	0.000000	0.000
Manes.01G005100.12.v8.1	1684	1480.171	0.000000	0.000
Manes.01G005100.2.v8.1	1591	1387.171	0.000000	0.000
Manes.01G005100.5.v8.1	1497	1293.171	0.142024	2.607
Manes.01G005100.6.v8.1	1986	1782.171	0.206523	5.224
Manes.01G005100.7.v8.1	1666	1462.171	0.000000	0.000
Manes.01G005100.8.v8.1	1704	1500.171	0.000000	0.000
Manes.01G005100.9.v8.1	1774	1570.171	0.191436	4.266
Manes.01G005100.4.v8.1	1522	1318.171	0.000000	0.000
Manes.01G005233.1.v8.1	1363	1159.171	6.928791	114.000
Manes.01G005500.2.v8.1	7293	7089.171	13.156931	1323.884
Manes.01G005504.1.v8.1	472	271.940	0.259076	1.000
Manes.01G005508.1.v8.1	551	348.461	0.000000	0.000
Manes.01G005512.1.v8.1	1317	1113.171	0.443033	7.000
Manes.01G005584.1.v8.1	1094	890.171	5.936084	75.002
Manes.01G005536.2.v8.1	1697	1493.171	3.170939	67.204
Manes.01G005700.1.v8.1	2130	1926.171	2.924685	79.960
Manes.01G008250.10.v8.1	2573	2369.171	0.178853	6.014
Manes.01G008250.11.v8.1	2498	2294.171	0.000000	0.000
Manes.01G008250.12.v8.1	2470	2266.171	0.000000	0.000
Manes.01G008250.13.v8.1	2574	2370.171	0.284513	9.572
Manes.01G008250.9.v8.1	2580	2376.171	0.000000	0.000
Manes.01G008250.7.v8.1	2660	2456.171	3.504197	122.165
Manes.01G008250.8.v8.1	2495	2291.171	0.000000	0.000
Manes.01G010800.3.v8.1	2665	2461.171	3.413604	119.249
Manes.16G067750.1.v8.1_31	394	199.305	0.000000	0.000
Manes.01G006000.1.v8.1	1923	1719.171	0.000000	0.000
Manes.01G006000.6.v8.1	1777	1573.171	0.000000	0.000
Manes.01G006000.2.v8.1	2225	2021.171	1.129876	32.414
Manes.01G006000.4.v8.1	2079	1875.171	13.982781	372.164
Manes.01G006000.5.v8.1	2393	2189.171	0.000000	0.000
Manes.01G006000.7.v8.1	2247	2043.171	1.338316	38.812
Manes.01G006100.1.v8.1	447	248.189	67.851573	239.025
Manes.01G006200.7.v8.1	3538	3334.171	2.231659	105.613
Manes.01G006200.11.v8.1	3524	3320.171	0.000000	0.000
Manes.01G006200.10.v8.1	3531	3327.171	0.000000	0.000
Manes.01G006200.12.v8.1	3385	3181.171	0.270066	12.194
Manes.01G006200.8.v8.1	3398	3194.171	5.121477	232.195
Manes.01G006200.9.v8.1	3395	3191.171	0.000000	0.000
Manes.01G006300.1.v8.1	1079	875.171	52.445910	651.485
Manes.01G006400.1.v8.1	809	605.207	5400.809694	46394.059
Manes.01G006500.1.v8.1	930	726.179	0.291057	3.000
Manes.01G006600.2.v8.1	912	708.183	0.099484	1.000
Manes.01G006800.3.v8.1	1384	1180.171	0.179092	3.000
Manes.01G006900.2.v8.1	961	757.174	0.000000	0.000
Manes.01G007000.2.v8.1	627	423.627	0.831547	5.000
Manes.01G007050.1.v8.1	1278	1074.171	0.000000	0.000
Manes.01G007100.6.v8.1	5717	5513.171	1.600104	125.213
Manes.01G007100.3.v8.1	5994	5790.171	0.525205	43.164
Manes.01G007100.5.v8.1	4889	4685.171	7.408293	492.656
Manes.01G007100.4.v8.1	5421	5217.171	0.000000	0.000
Manes.01G007100.7.v8.1	5817	5613.171	0.000000	0.000
Manes.01G007300.11.v8.1	4631	4427.171	8.437821	530.220
Manes.01G007400.4.v8.1	4441	4237.171	19.942990	1199.406
Manes.11G097150.1.v8.1	1531	1327.171	0.000000	0.000
Manes.01G007451.1.v8.1	88	7.968	0.000000	0.000
Manes.01G007500.1.v8.1	3234	3030.171	1.069525	46.000
Manes.01G007500.2.v8.1	3039	2835.171	0.000000	0.000
Manes.01G007500.3.v8.1	3274	3070.171	0.000000	0.000
Manes.01G007600.4.v8.1	3823	3619.171	0.154472	7.935
Manes.01G007600.5.v8.1	3539	3335.171	1.283905	60.779
Manes.01G007600.6.v8.1	3397	3193.171	10.719005	485.821
Manes.01G007700.1.v8.1	5195	4991.171	0.342738	24.281
Manes.01G007700.3.v8.1	4610	4406.171	0.619105	38.719
Manes.01G007800.2.v8.1	2241	2037.171	21.945823	634.570
Manes.01G007900.1.v8.1	3406	3202.171	6.556498	298.000
Manes.01G008000.1.v8.1	4992	4788.171	17.515693	1190.411
Manes.01G008100.1.v8.1	2049	1845.171	0.038182	1.000
Manes.01G008200.2.v8.1	1435	1231.171	16.054643	280.556
Manes.01G008300.1.v8.1	1279	1075.171	1.245020	19.000
Manes.01G008400.1.v8.1	826	622.202	4.076349	36.000
Manes.01G008500.1.v8.1	2052	1848.171	6.879416	180.465
Manes.01G008600.1.v8.1	1160	956.171	32.273089	438.002
Manes.01G008701.1.v8.1	383	189.469	1.115533	3.000
Manes.01G008800.1.v8.1	2575	2371.171	30.442213	1024.564
Manes.01G008900.7.v8.1	3383	3179.171	0.000000	0.000
Manes.01G008900.2.v8.1	2337	2133.171	9.825887	297.507
Manes.01G008900.1.v8.1	2370	2166.171	6.068220	186.575
Manes.01G008900.5.v8.1	3112	2908.171	0.436690	18.026
Manes.01G008900.6.v8.1	2639	2435.171	0.634151	21.919
Manes.01G009000.3.v8.1	2078	1874.171	1.383363	36.800
Manes.01G009000.2.v8.1	2037	1833.171	4.703380	122.381
Manes.01G009000.4.v8.1	1787	1583.171	0.000000	0.000
Manes.01G009000.5.v8.1	1781	1577.171	0.000000	0.000
Manes.01G009000.1.v8.1	1741	1537.171	13.840474	301.976
Manes.01G009100.1.v8.1	2369	2165.171	13.406184	412.000
Manes.01G009200.1.v8.1	2763	2559.171	0.000000	0.000
Manes.01G009200.2.v8.1	2751	2547.171	0.000000	0.000
Manes.01G009300.1.v8.1	3337	3133.171	0.067459	3.000
Manes.01G009451.4.v8.1	3456	3252.171	3.056543	141.092
Manes.01G009451.5.v8.1	3074	2870.171	34.629473	1410.761
Manes.01G009500.4.v8.1	1258	1054.171	0.000000	0.000
Manes.01G009500.2.v8.1	1386	1182.171	0.476771	8.000
Manes.01G009601.2.v8.1	1384	1180.171	4.551707	76.246
Manes.01G009601.1.v8.1	1858	1654.171	2.127348	49.948
Manes.01G009601.3.v8.1	1187	983.171	0.487681	6.806
Manes.01G009700.1.v8.1	3666	3462.171	20.890570	1026.594
Manes.01G009800.1.v8.1	771	567.239	0.372611	3.000
Manes.01G009900.1.v8.1	3908	3704.171	1.382232	72.673
Manes.01G009900.2.v8.1	3903	3699.171	0.653784	34.327
Manes.01G010000.1.v8.1	2188	1984.171	64.780092	1824.402
Manes.01G010100.1.v8.1	1411	1207.171	243.301713	4168.827
Manes.01G010150.1.v8.1	527	324.994	19.076913	88.000
Manes.01G010200.1.v8.1	1919	1715.171	4.209875	102.489
Manes.01G010200.2.v8.1	1940	1736.171	0.142482	3.511
Manes.01G010866.1.v8.1	1768	1564.171	5.502099	122.155
Manes.01G013700.1.v8.1	1998	1794.171	5.154663	131.270
Manes.01G012847.1.v8.1	894	690.186	35.139877	344.244
Manes.01G013130.2.v8.1	1017	813.171	0.191497	2.210
Manes.01G010300.4.v8.1	426	228.558	16.574141	53.768
Manes.01G010300.3.v8.1	2162	1958.171	2.310991	64.232
Manes.01G012564.1.v8.1	1712	1508.171	0.000000	0.000
Manes.01G011998.1.v8.1	1569	1365.171	6.112680	118.446
Manes.01G011432.1.v8.1	1441	1237.171	0.683550	12.003
Manes.01G013600.1.v8.1	4435	4231.171	10.990931	660.077
Manes.01G013500.6.v8.1	2722	2518.171	4.314378	154.207
Manes.01G013500.8.v8.1	2680	2476.171	0.000000	0.000
Manes.01G013500.10.v8.1	2433	2229.171	0.000000	0.000
Manes.01G013500.11.v8.1	1839	1635.171	0.000000	0.000
Manes.01G013500.7.v8.1	2019	1815.171	6.551456	168.793
Manes.01G013500.9.v8.1	1992	1788.171	0.000000	0.000
Manes.01G013300.1.v8.1	1854	1650.171	7.760060	181.758
Manes.01G013300.2.v8.1	1868	1664.171	0.144694	3.418
Manes.01G013300.3.v8.1	1825	1621.171	7.250265	166.833
Manes.01G013425.1.v8.1	481	280.536	0.000000	0.000
Manes.01G013100.1.v8.1	866	662.190	22.023567	207.000
Manes.01G013225.2.v8.1	2221	2017.171	0.244487	7.000
Manes.01G013225.1.v8.1	2335	2131.171	0.000000	0.000
Manes.01G012900.1.v8.1	2704	2500.171	1.219773	43.286
Manes.01G012900.2.v8.1	2378	2174.171	9.775222	301.662
Manes.01G012800.1.v8.1	2212	2008.171	17.862571	509.149
Manes.01G012800.2.v8.1	2212	2008.171	0.000000	0.000
Manes.01G012700.1.v8.1	2720	2516.171	18.792979	671.175
Manes.01G012700.2.v8.1	2326	2122.171	0.387138	11.661
Manes.S095210.1.v8.1	375	182.377	0.000000	0.000
Manes.01G012600.1.v8.1	2697	2493.171	18.699555	661.734
Manes.01G012500.1.v8.1	1757	1553.171	135.198580	2980.515
Manes.01G012400.1.v8.1	1713	1509.171	29.231553	626.167
Manes.01G012300.1.v8.1	357	166.705	6.339319	15.000
Manes.01G012425.1.v8.1	273	98.790	0.000000	0.000
Manes.01G012200.6.v8.1	1289	1085.171	0.324618	5.000
Manes.01G012100.1.v8.1	2215	2011.171	28.232627	805.935
Manes.01G012100.2.v8.1	2182	1978.171	0.000000	0.000
Manes.01G012100.3.v8.1	2089	1885.171	0.529794	14.176
Manes.01G012000.1.v8.1	2143	1939.171	115.622373	3182.422
Manes.01G011800.1.v8.1	1262	1058.171	52.437919	787.592
Manes.01G011800.2.v8.1	995	791.171	1.248133	14.016
Manes.01G011700.3.v8.1	4614	4410.171	0.000000	0.000
Manes.01G011700.5.v8.1	5074	4870.171	0.000000	0.000
Manes.01G011700.8.v8.1	4013	3809.171	0.018496	1.000
Manes.01G011700.6.v8.1	4476	4272.171	0.000000	0.000
Manes.01G011700.7.v8.1	4284	4080.171	0.000000	0.000
Manes.01G011600.4.v8.1	887	683.187	9.381540	90.973
Manes.01G011600.3.v8.1	297	117.104	42.333898	70.365
Manes.01G011600.1.v8.1	273	98.790	0.000000	0.000
Manes.01G011500.2.v8.1	1360	1156.171	41102.946488	674520.126
Manes.01G011400.1.v8.1	516	314.311	30.996329	138.283
Manes.01G011400.2.v8.1	513	311.405	66.626145	294.489
Manes.01G011300.1.v8.1	2594	2390.171	0.000000	0.000
Manes.01G011300.2.v8.1	2591	2387.171	0.590264	20.000
Manes.01G011300.3.v8.1	2591	2387.171	0.000000	0.000
Manes.01G011300.4.v8.1	2588	2384.171	0.000000	0.000
Manes.01G011300.5.v8.1	2588	2384.171	0.000000	0.000
Manes.01G011300.6.v8.1	2585	2381.171	0.000000	0.000
Manes.01G011200.1.v8.1	1726	1522.171	0.000000	0.000
Manes.01G011100.3.v8.1	1778	1574.171	13.875913	310.037
Manes.01G011100.4.v8.1	1696	1492.171	0.090040	1.907
Manes.01G011100.5.v8.1	1713	1509.171	0.000000	0.000
Manes.01G011100.10.v8.1	1819	1615.171	0.000000	0.000
Manes.01G011100.11.v8.1	1901	1697.171	0.185300	4.464
Manes.01G011100.9.v8.1	1836	1632.171	0.000000	0.000
Manes.01G011000.6.v8.1	3997	3793.171	9.605745	517.170
Manes.01G011000.1.v8.1	3240	3036.171	5.336246	229.965
Manes.01G011000.4.v8.1	3204	3000.171	12.137464	516.861
Manes.01G010900.1.v8.1	1032	828.171	0.000000	0.000
Manes.01G011042.1.v8.1	1479	1275.171	1.215498	22.000
Manes.01G011042.3.v8.1	1413	1209.171	0.000000	0.000
Manes.01G011113.1.v8.1	1514	1310.171	0.161322	3.000
Manes.01G011184.6.v8.1	1611	1407.171	0.000000	0.000
Manes.01G011184.7.v8.1	2056	1852.171	0.000000	0.000
Manes.01G011184.2.v8.1	1824	1620.171	0.000000	0.000
Manes.01G011184.8.v8.1	1894	1690.171	0.958732	23.000
Manes.01G014000.12.v8.1	1704	1500.171	0.000000	0.000
Manes.01G014000.10.v8.1	2028	1824.171	0.463464	12.000
Manes.01G014000.11.v8.1	2941	2737.171	0.000000	0.000
Manes.01G014000.2.v8.1	3042	2838.171	0.000000	0.000
Manes.01G014000.9.v8.1	2807	2603.171	0.000000	0.000
Manes.01G014500.1.v8.1	1933	1729.171	0.488926	12.000
Manes.01G014500.2.v8.1	2018	1814.171	0.000000	0.000
Manes.01G014900.5.v8.1	1871	1667.171	0.000000	0.000
Manes.01G014900.7.v8.1	4246	4042.171	0.201088	11.537
Manes.01G014900.8.v8.1	4135	3931.171	0.000000	0.000
Manes.01G014900.6.v8.1	1847	1643.171	0.000000	0.000
Manes.01G014900.3.v8.1	1965	1761.171	3.442302	86.050
Manes.01G014900.4.v8.1	1942	1738.171	9.685232	238.947
Manes.01G015000.1.v8.1	327	141.314	0.000000	0.000
Manes.01G015200.1.v8.1	731	527.284	3.340381	25.000
Manes.01G015500.1.v8.1	1040	836.171	0.505541	6.000
Manes.01G015700.1.v8.1	1016	812.171	4.479173	51.635
Manes.01G015800.1.v8.1	4017	3813.171	12.390346	670.609
Manes.01G015800.2.v8.1	3833	3629.171	0.124635	6.420
Manes.01G015800.3.v8.1	4297	4093.171	1.273877	74.009
Manes.01G016000.5.v8.1	4511	4307.171	0.501286	30.646
Manes.01G016000.7.v8.1	1902	1698.171	4.734680	114.123
Manes.01G016000.3.v8.1	2273	2069.171	3.746586	110.035
Manes.01G016000.4.v8.1	2142	1938.171	0.880037	24.210
Manes.01G016000.6.v8.1	3317	3113.171	0.565680	24.996
Manes.01G016100.1.v8.1	860	656.191	0.644201	6.000
Manes.01G016300.4.v8.1	3154	2950.171	1.238632	51.867
Manes.01G016300.2.v8.1	4010	3806.171	7.341129	396.598
Manes.01G016600.1.v8.1	2990	2786.171	125.407232	4959.412
Manes.01G016600.2.v8.1	5196	4992.171	1.806437	128.001
Manes.01G016800.1.v8.1	1182	978.171	6.482309	90.000
Manes.01G016900.1.v8.1	2108	1904.171	15.626910	422.356
Manes.01G017000.1.v8.1	894	690.186	214.750330	2103.779
Manes.01G017101.1.v8.1	3059	2855.171	0.493512	20.000
Manes.01G017151.1.v8.1	1911	1707.171	0.082538	2.000
Manes.01G017200.1.v8.1	3691	3487.171	1.333432	66.000
Manes.01G017300.1.v8.1	2029	1825.171	15.208725	394.000
Manes.01G017400.1.v8.1	408	212.013	0.000000	0.000
Manes.01G017500.1.v8.1	1206	1002.171	16.520612	235.000
Manes.01G017600.1.v8.1	3741	3537.171	0.399700	20.067
Manes.01G017800.1.v8.1	1637	1433.171	17.795520	362.000
Manes.01G017900.1.v8.1	1537	1333.171	0.000000	0.000
Manes.01G018000.1.v8.1	1683	1479.171	0.000000	0.000
Manes.15G159901.1.v8.1	1412	1208.171	0.000000	0.000
Manes.01G018300.4.v8.1	2835	2631.171	1.135233	42.397
Manes.01G018300.2.v8.1	2979	2775.171	0.218407	8.603
Manes.01G018400.2.v8.1	2576	2372.171	0.000000	0.000
Manes.01G018400.3.v8.1	2559	2355.171	0.329056	11.000
Manes.01G018400.5.v8.1	2375	2171.171	0.000000	0.000
Manes.01G018400.4.v8.1	1916	1712.171	0.000000	0.000
Manes.01G018800.1.v8.1	1441	1237.171	17.486223	307.062
Manes.01G013800.1.v8.1	1269	1065.171	0.066143	1.000
Manes.01G014100.1.v8.1	1570	1366.171	0.154709	3.000
Manes.01G014200.1.v8.1	1709	1505.171	0.046807	1.000
Manes.01G014300.1.v8.1	1254	1050.171	0.000000	0.000
Manes.01G014400.1.v8.1	1781	1577.171	0.000000	0.000
Manes.01G014600.2.v8.1	3284	3080.171	0.000000	0.000
Manes.01G014700.3.v8.1	3634	3430.171	0.000000	0.000
Manes.01G014700.2.v8.1	3520	3316.171	0.000000	0.000
Manes.01G014700.4.v8.1	3287	3083.171	0.114254	5.000
Manes.01G014800.1.v8.1	719	515.300	8.476789	62.000
Manes.01G015100.3.v8.1	1410	1206.171	2.686885	46.000
Manes.01G015300.1.v8.1	3045	2841.171	13.832075	557.808
Manes.01G015400.2.v8.1	4364	4160.171	0.445522	26.308
Manes.01G015400.1.v8.1	4362	4158.171	1.215650	71.748
Manes.01G015600.1.v8.1	575	372.113	0.567998	3.000
Manes.01G015700.1.v8.1_1	734	530.279	3.104268	23.365
Manes.01G017700.1.v8.1	3070	2866.171	5.414457	220.271
Manes.01G018100.1.v8.1	1738	1534.171	0.000000	0.000
Manes.01G018200.1.v8.1	1985	1781.171	0.000000	0.000
Manes.01G018500.1.v8.1	2070	1866.171	6.057407	160.449
Manes.01G018500.2.v8.1	1946	1742.171	0.000000	0.000
Manes.01G018500.3.v8.1	1900	1696.171	3.539643	85.218
Manes.01G018600.1.v8.1	1732	1528.171	76.819029	1666.252
Manes.01G018700.1.v8.1	1247	1043.171	33.654209	498.304
Manes.01G018700.2.v8.1	1118	914.171	0.000000	0.000
Manes.01G018900.1.v8.1	1929	1725.171	0.000000	0.000
Manes.01G018900.2.v8.1	2030	1826.171	0.000000	0.000
Manes.01G018900.3.v8.1	1943	1739.171	0.000000	0.000
Manes.01G019000.2.v8.1	1770	1566.171	0.000000	0.000
Manes.01G019100.1.v8.1	1420	1216.171	0.000000	0.000
Manes.01G019200.1.v8.1	1664	1460.171	0.000000	0.000
Manes.01G019300.1.v8.1	1600	1396.171	0.000000	0.000
Manes.01G019400.1.v8.1	1450	1246.171	0.000000	0.000
Manes.01G019500.1.v8.1	864	660.191	0.000000	0.000
Manes.01G019600.13.v8.1	3196	2992.171	2.591495	110.062
Manes.01G019600.9.v8.1	3899	3695.171	1.169458	61.337
Manes.01G019600.10.v8.1	2718	2514.171	0.000000	0.000
Manes.01G019600.12.v8.1	3066	2862.171	0.000000	0.000
Manes.01G019600.4.v8.1	2886	2682.171	17.696871	673.725
Manes.01G019600.1.v8.1	2722	2518.171	18.150627	648.749
Manes.01G019600.11.v8.1	3189	2985.171	6.859963	290.664
Manes.01G019700.1.v8.1	3935	3731.171	0.018882	1.000
Manes.01G019801.1.v8.1	400	204.723	16.518632	48.000
Manes.01G019900.1.v8.1	1707	1503.171	0.000000	0.000
Manes.01G020000.1.v8.1	2064	1860.171	64.230303	1695.870
Manes.05G133326.1.v8.1_38	404	208.368	0.000000	0.000
Manes.05G133326.1.v8.1_37	396	201.096	0.000000	0.000
Manes.05G133326.1.v8.1_36	388	193.932	0.000000	0.000
Manes.05G133326.1.v8.1_41	417	220.242	0.000000	0.000
Manes.01G020100.1.v8.1	2835	2631.171	6.140195	229.314
Manes.01G020100.4.v8.1	2840	2636.171	1.621860	60.686
Manes.01G020100.2.v8.1	2915	2711.171	0.000000	0.000
Manes.01G020100.6.v8.1	2920	2716.171	0.000000	0.000
Manes.01G020200.1.v8.1	192	45.300	23.329096	15.000
Manes.01G020300.2.v8.1	1272	1068.171	0.065957	1.000
Manes.01G020350.1.v8.1	144	20.301	3.470370	1.000
Manes.01G020400.2.v8.1	3917	3713.171	12.669855	667.754
Manes.01G020400.3.v8.1	3711	3507.171	0.000000	0.000
Manes.01G020500.3.v8.1	3573	3369.171	5.382784	257.413
Manes.01G020500.4.v8.1	3375	3171.171	6.394209	287.810
Manes.01G020500.5.v8.1	1068	864.171	13.537419	166.049
Manes.01G020600.1.v8.1	3372	3168.171	2.446157	110.000
Manes.01G020700.4.v8.1	2386	2182.171	0.000000	0.000
Manes.01G020700.5.v8.1	2225	2021.171	0.000000	0.000
Manes.01G020700.6.v8.1	2378	2174.171	0.097214	3.000
Manes.01G020800.1.v8.1	3011	2807.171	9.905783	394.691
Manes.01G020800.2.v8.1	3062	2858.171	0.164303	6.666
Manes.01G021100.1.v8.1	744	540.265	0.000000	0.000
Manes.01G021200.1.v8.1	2950	2746.171	10.056852	392.003
Manes.01G021200.2.v8.1	3102	2898.171	0.164644	6.773
Manes.01G021300.1.v8.1	762	558.245	0.126205	1.000
Manes.01G021400.1.v8.1	747	543.261	49.799223	384.000
Manes.01G021500.1.v8.1	1186	982.171	44.215538	616.399
Manes.01G021500.2.v8.1	1358	1154.171	5.591524	91.601
Manes.01G021600.1.v8.1	1167	963.171	2.121264	29.000
Manes.01G021700.1.v8.1	1805	1601.171	4.709121	107.023
Manes.01G021800.1.v8.1	3170	2966.171	3.829848	161.242
Manes.01G021800.2.v8.1	2976	2772.171	0.000000	0.000
Manes.01G021900.1.v8.1	3627	3423.171	0.164659	8.000
Manes.01G022000.1.v8.1	1595	1391.171	1.316719	26.000
Manes.01G022100.1.v8.1	1439	1235.171	17.884862	313.554
Manes.01G022150.1.v8.1	840	636.194	0.110742	1.000
Manes.01G022300.6.v8.1	4807	4603.171	3.225609	210.750
Manes.01G022300.3.v8.1	4918	4714.171	0.000000	0.000
Manes.01G022300.4.v8.1	4356	4152.171	15.502265	913.630
Manes.01G022300.5.v8.1	4761	4557.171	2.369089	153.242
Manes.01G022400.1.v8.1	1483	1279.171	0.165231	3.000
Manes.01G022500.1.v8.1	1061	857.171	0.000000	0.000
Manes.01G022600.4.v8.1	2395	2191.171	22.460038	698.532
Manes.01G022600.5.v8.1	2263	2059.171	0.000000	0.000
Manes.01G022750.1.v8.1	2627	2423.171	14.508304	499.000
Manes.01G022900.1.v8.1	1384	1180.171	75.267792	1260.823
Manes.01G023000.1.v8.1	1238	1034.171	0.000000	0.000
Manes.01G023100.1.v8.1	1032	828.171	0.000000	0.000
Manes.01G023200.1.v8.1	2457	2253.171	0.800775	25.610
Manes.01G023300.1.v8.1	1892	1688.171	7.077746	169.594
Manes.01G023400.1.v8.1	1879	1675.171	0.378515	9.000
Manes.01G023500.1.v8.1	1381	1177.171	0.359097	6.000
Manes.01G023600.1.v8.1	1475	1271.171	0.277119	5.000
Manes.01G023700.1.v8.1	763	559.244	18.896871	150.000
Manes.01G023900.1.v8.1	2015	1811.171	15.621081	401.578
Manes.01G023900.2.v8.1	2347	2143.171	5.550653	168.850
Manes.01G024000.1.v8.1	1715	1511.171	7.412823	159.000
Manes.01G024100.1.v8.1	2114	1910.171	8.224941	223.000
Manes.01G024200.1.v8.1	1245	1041.171	0.338336	5.000
Manes.01G024300.1.v8.1	3456	3252.171	21.793390	1006.000
Manes.01G024400.1.v8.1	1502	1298.171	16.255360	299.522
Manes.01G024400.2.v8.1	1496	1292.171	4.060781	74.478
Manes.01G024500.1.v8.1	1126	922.171	0.000000	0.000
Manes.01G024600.1.v8.1	3878	3674.171	0.539929	28.158
Manes.01G024600.3.v8.1	3926	3722.171	0.000000	0.000
Manes.01G024600.2.v8.1	3178	2974.171	0.351592	14.842
Manes.01G024700.1.v8.1	2268	2064.171	7.734904	226.621
Manes.01G024800.1.v8.1	333	146.302	0.481560	1.000
Manes.01G024932.1.v8.1	231	69.186	0.000000	0.000
Manes.01G025000.6.v8.1	3651	3447.171	7.548167	369.321
Manes.01G025000.3.v8.1	2768	2564.171	4.661380	169.653
Manes.01G025000.8.v8.1	2779	2575.171	0.000000	0.000
Manes.01G025000.7.v8.1	3148	2944.171	0.000000	0.000
Manes.01G025100.1.v8.1	2604	2400.171	0.000000	0.000
Manes.01G025100.2.v8.1	2601	2397.171	1.528286	52.000
Manes.01G025200.1.v8.1	1753	1549.171	2.501287	55.000
Manes.01G025300.1.v8.1	1863	1659.171	1.571125	37.000
Manes.01G025400.2.v8.1	1540	1336.171	0.000000	0.000
Manes.01G025400.1.v8.1	1675	1471.171	19.011986	397.000
Manes.01G025500.1.v8.1	1413	1209.171	1.107047	19.000
Manes.01G025500.2.v8.1	1416	1212.171	0.000000	0.000
Manes.01G025600.2.v8.1	1201	997.171	0.000000	0.000
Manes.01G025600.3.v8.1	850	646.192	0.000000	0.000
Manes.01G025700.1.v8.1	1705	1501.171	0.000000	0.000
Manes.01G025900.1.v8.1	2951	2747.171	2.846672	111.000
Manes.01G026000.5.v8.1	4566	4362.171	0.823697	51.000
Manes.01G026000.6.v8.1	3715	3511.171	0.000000	0.000
Manes.01G026100.2.v8.1	1158	944.171	0.074619	1.000
Manes.06G158050.1.v8.1	1555	1351.171	0.000000	0.000
Manes.01G026200.2.v8.1	4505	4301.171	0.000000	0.000
Manes.01G026200.3.v8.1	4328	4124.171	0.000000	0.000
Manes.01G026200.5.v8.1	4511	4307.171	0.000000	0.000
Manes.01G026200.6.v8.1	5015	4811.171	0.000000	0.000
Manes.01G026200.8.v8.1	5041	4837.171	0.000000	0.000
Manes.01G026200.4.v8.1	4354	4150.171	0.000000	0.000
Manes.01G026200.7.v8.1	3733	3529.171	0.000000	0.000
Manes.01G026200.9.v8.1	3727	3523.171	0.039994	2.000
Manes.01G026300.1.v8.1	1396	1192.171	10.637365	180.000
Manes.01G026400.1.v8.1	1336	1132.171	0.000000	0.000
Manes.01G026500.2.v8.1	998	794.171	7.097020	80.000
Manes.01G026600.1.v8.1	1172	968.171	8.077389	111.000
Manes.01G026700.1.v8.1	2738	2534.171	2.781272	100.041
Manes.01G026800.2.v8.1	2697	2493.171	2.790515	98.750
Manes.01G026800.1.v8.1	2193	1989.171	14.215817	401.369
Manes.01G026850.1.v8.1	1337	1133.171	1.492162	24.000
Manes.01G026900.1.v8.1	1224	1020.171	25.414112	368.000
Manes.01G027000.1.v8.1	3206	3002.171	2.078930	88.588
Manes.01G027000.2.v8.1	3299	3095.171	0.145950	6.412
Manes.01G027100.1.v8.1	2064	1860.171	18.126536	478.594
Manes.01G027100.3.v8.1	2088	1884.171	0.000000	0.000
Manes.01G027200.1.v8.1	1852	1648.171	0.598447	14.000
Manes.01G027300.2.v8.1	2028	1824.171	0.000000	0.000
Manes.01G027350.1.v8.1	473	272.890	0.000000	0.000
Manes.01G027400.5.v8.1	2049	1845.171	0.000000	0.000
Manes.01G027400.11.v8.1	2162	1958.171	2.653104	73.740
Manes.01G027400.12.v8.1	2020	1816.171	8.783201	226.417
Manes.01G027400.8.v8.1	2080	1876.171	1.452576	38.682
Manes.01G027400.7.v8.1	2178	1974.171	0.899178	25.196
Manes.01G027400.14.v8.1	1904	1700.171	0.000000	0.000
Manes.01G027400.13.v8.1	2132	1928.171	0.000000	0.000
Manes.01G027400.15.v8.1	1825	1621.171	0.000000	0.000
Manes.01G027400.6.v8.1	1966	1762.171	0.000000	0.000
Manes.01G027500.1.v8.1	2010	1806.171	2.613461	67.000
Manes.01G027600.1.v8.1	2880	2676.171	1.659029	63.018
Manes.01G027700.2.v8.1	3193	2989.171	0.872070	37.000
Manes.01G027700.3.v8.1	2045	1841.171	0.000000	0.000
Manes.01G027700.6.v8.1	2071	1867.171	0.000000	0.000
Manes.01G027800.1.v8.1	1979	1775.171	0.000000	0.000
Manes.01G027800.2.v8.1	1948	1744.171	4.645248	115.000
Manes.01G027900.2.v8.1	1823	1619.171	5.003861	115.000
Manes.01G028000.1.v8.1	2069	1865.171	7.963699	210.830
Manes.01G028100.1.v8.1	1742	1538.171	4.725493	103.170
Manes.01G028200.1.v8.1	2029	1825.171	1.371167	35.522
Manes.01G028200.18.v8.1	2980	2776.171	0.977720	38.527
Manes.01G028200.19.v8.1	2155	1951.171	5.559243	153.961
Manes.01G028200.2.v8.1	2008	1804.171	0.000000	0.000
Manes.01G028200.20.v8.1	1997	1793.171	17.041808	433.748
Manes.01G028200.3.v8.1	2018	1814.171	2.771175	71.358
Manes.01G028200.9.v8.1	2166	1962.171	0.000000	0.000
Manes.01G028200.17.v8.1	2802	2598.171	11.427445	421.421
Manes.01G028300.1.v8.1	2619	2415.171	33.061926	1133.381
Manes.01G028400.4.v8.1	2126	1922.171	2.166474	59.108
Manes.01G028400.3.v8.1	3061	2857.171	9.680261	392.575
Manes.01G028500.1.v8.1	1125	921.171	3.135766	41.000
Manes.01G028600.1.v8.1	1462	1258.171	0.000000	0.000
Manes.01G028600.3.v8.1	1365	1161.171	0.000000	0.000
Manes.01G028700.4.v8.1	3217	3013.171	9.095488	389.000
Manes.01G028800.1.v8.1	1895	1691.171	0.564210	13.543
Manes.01G028800.6.v8.1	1452	1248.171	18.466702	327.162
Manes.01G028800.10.v8.1	1629	1425.171	0.000000	0.000
Manes.01G028800.2.v8.1	1416	1212.171	21.062722	362.392
Manes.01G028800.3.v8.1	1545	1341.171	0.000000	0.000
Manes.01G028800.4.v8.1	1518	1314.171	13.045227	243.334
Manes.01G028800.5.v8.1	1515	1311.171	0.000000	0.000
Manes.01G028800.8.v8.1	1299	1095.171	0.000000	0.000
Manes.01G028800.9.v8.1	1632	1428.171	1.853911	37.581
Manes.01G028900.1.v8.1	3021	2817.171	5.841801	233.593
Manes.01G029001.1.v8.1	717	513.303	0.823526	6.000
Manes.01G029100.1.v8.1	2835	2631.171	24.281250	906.818
Manes.01G029200.1.v8.1	2843	2639.171	0.000000	0.000
Manes.01G029300.4.v8.1	3567	3363.171	1.896505	90.532
Manes.01G029300.3.v8.1	1742	1538.171	3.047185	66.528
Manes.01G029400.2.v8.1	2902	2698.171	20.063845	768.393
Manes.01G029500.1.v8.1	1167	963.171	9.947996	136.000
Manes.01G029600.1.v8.1	1578	1374.171	0.000000	0.000
Manes.01G029700.1.v8.1	1608	1404.171	0.150522	3.000
Manes.01G029800.1.v8.1	1761	1557.171	6.650912	147.000
Manes.01G029900.1.v8.1	2131	1927.171	1.222401	33.437
Manes.01G029900.2.v8.1	2137	1933.171	0.000000	0.000
Manes.01G029900.3.v8.1	2123	1919.171	0.000000	0.000
Manes.01G029900.4.v8.1	2117	1913.171	0.104744	2.844
Manes.01G029900.5.v8.1	2131	1927.171	0.000000	0.000
Manes.01G029900.6.v8.1	2125	1921.171	0.000000	0.000
Manes.01G029900.7.v8.1	1674	1470.171	0.000000	0.000
Manes.01G029900.8.v8.1	1668	1464.171	1.478100	30.718
Manes.01G029950.1.v8.1	759	555.248	0.000000	0.000
Manes.12G086500.1.v8.1	1055	851.171	0.000000	0.000
Manes.01G030000.1.v8.1	418	221.164	0.000000	0.000
Manes.01G030100.1.v8.1	953	749.174	886.865675	9430.621
Manes.01G030200.10.v8.1	3447	3243.171	0.000000	0.000
Manes.01G030200.11.v8.1	2761	2557.171	5.536011	200.935
Manes.01G030200.12.v8.1	3347	3143.171	5.831103	260.147
Manes.01G030200.13.v8.1	3233	3029.171	0.000000	0.000
Manes.01G030200.14.v8.1	3249	3045.171	0.000000	0.000
Manes.01G030200.15.v8.1	2936	2732.171	0.857128	33.239
Manes.01G030200.16.v8.1	2683	2479.171	0.000000	0.000
Manes.01G030200.17.v8.1	3269	3065.171	0.000000	0.000
Manes.01G030200.18.v8.1	2810	2606.171	0.000000	0.000
Manes.01G030200.19.v8.1	3282	3078.171	0.000000	0.000
Manes.01G030200.20.v8.1	2985	2781.171	0.000000	0.000
Manes.01G030200.21.v8.1	3298	3094.171	0.000000	0.000
Manes.01G030200.22.v8.1	3396	3192.171	7.360353	333.491
Manes.01G030200.23.v8.1	3496	3292.171	0.000000	0.000
Manes.01G030200.24.v8.1	3318	3114.171	0.000000	0.000
Manes.01G030200.25.v8.1	2732	2528.171	0.000000	0.000
Manes.01G030400.10.v8.1	2136	1932.171	20.144572	552.463
Manes.01G030400.11.v8.1	2128	1924.171	6.383947	174.354
Manes.01G030400.12.v8.1	2066	1862.171	0.000000	0.000
Manes.01G030400.5.v8.1	2074	1870.171	11.208408	297.526
Manes.01G030400.7.v8.1	2028	1824.171	0.000000	0.000
Manes.01G030400.8.v8.1	2090	1886.171	1.500910	40.182
Manes.01G030500.1.v8.1	2907	2703.171	0.260631	10.000
Manes.01G030600.1.v8.1	2133	1929.171	0.182599	5.000
Manes.01G030700.1.v8.1	4144	3940.171	5.902297	330.093
Manes.01G030800.1.v8.1	1244	1040.171	0.000000	0.000
Manes.01G030900.3.v8.1	2160	1956.171	2.052902	57.000
Manes.01G031200.4.v8.1	1451	1247.171	0.562489	9.957
Manes.01G031200.1.v8.1	1492	1288.171	13.553491	247.813
Manes.01G031200.3.v8.1	1509	1305.171	2.087413	38.670
Manes.01G031300.1.v8.1	1769	1565.171	0.000000	0.000
Manes.01G031300.3.v8.1	1679	1475.171	0.052438	1.098
Manes.01G031400.1.v8.1	1628	1424.171	31.531977	637.402
Manes.01G031600.1.v8.1	3306	3102.171	4.419141	194.582
Manes.01G031700.6.v8.1	2629	2425.171	0.000000	0.000
Manes.01G031700.7.v8.1	2620	2416.171	0.000000	0.000
Manes.01G031700.5.v8.1	2682	2478.171	0.000000	0.000
Manes.01G031700.9.v8.1	2673	2469.171	0.924764	32.410
Manes.01G031800.5.v8.1	3067	2863.171	4.824987	196.084
Manes.01G031800.3.v8.1	3149	2945.171	16.634678	695.384
Manes.01G031800.6.v8.1	2971	2767.171	3.628338	142.509
Manes.01G031800.9.v8.1	3067	2863.171	0.000000	0.000
Manes.01G031800.8.v8.1	2791	2587.171	25.590979	939.749
Manes.01G031900.2.v8.1	1994	1790.171	5.745906	146.000
Manes.01G032000.2.v8.1	2984	2780.171	0.060688	2.395
Manes.01G032000.3.v8.1	2244	2040.171	1.367717	39.606
Manes.01G032100.1.v8.1	1122	918.171	12.917807	168.350
Manes.01G032100.6.v8.1	456	256.717	4.944317	18.016
Manes.01G032300.1.v8.1	3712	3508.171	1.908528	95.034
Manes.01G032300.2.v8.1	3706	3502.171	0.000000	0.000
Manes.01G032400.18.v8.1	4796	4592.171	0.065056	4.240
Manes.01G032400.25.v8.1	2986	2782.171	0.000000	0.000
Manes.01G032400.28.v8.1	2716	2512.171	0.000000	0.000
Manes.01G032400.31.v8.1	2933	2729.171	0.000000	0.000
Manes.01G032400.33.v8.1	2922	2718.171	0.000000	0.000
Manes.01G032400.36.v8.1	2663	2459.171	0.000000	0.000
Manes.01G032400.10.v8.1	5255	5051.171	1.085448	77.822
Manes.01G032400.13.v8.1	5097	4893.171	0.000000	0.000
Manes.01G032400.15.v8.1	5896	5692.171	0.093942	7.590
Manes.01G032400.26.v8.1	4556	4352.171	0.000000	0.000
Manes.01G032400.29.v8.1	4286	4082.171	0.095668	5.543
Manes.01G032400.34.v8.1	4492	4288.171	0.000000	0.000
Manes.01G032400.16.v8.1	4502	4298.171	0.000000	0.000
Manes.01G032400.27.v8.1	3285	3081.171	0.000000	0.000
Manes.01G032400.30.v8.1	3015	2811.171	0.000000	0.000
Manes.01G032400.32.v8.1	3232	3028.171	0.000000	0.000
Manes.01G032400.35.v8.1	3221	3017.171	0.000000	0.000
Manes.01G032400.37.v8.1	2962	2758.171	0.000000	0.000
Manes.01G032400.2.v8.1	2785	2581.171	2.966709	108.691
Manes.01G032400.4.v8.1	2991	2787.171	0.000000	0.000
Manes.01G032400.3.v8.1	2999	2795.171	1.288350	51.114
Manes.01G032500.1.v8.1	2020	1816.171	15.167715	391.000
Manes.01G032600.1.v8.1	5166	4962.171	2.936209	206.804
Manes.01G032701.1.v8.1	1161	957.171	0.294422	4.000
Manes.01G049585.1.v8.1	598	394.880	0.356833	2.000
Manes.01G032800.1.v8.1	5207	5003.171	7.953554	564.815
Manes.01G032800.2.v8.1	5041	4837.171	0.063820	4.382
Manes.01G032900.1.v8.1	1647	1443.171	0.464261	9.510
Manes.01G032900.2.v8.1	1641	1437.171	0.000000	0.000
Manes.01G032900.4.v8.1	1560	1356.171	7.394564	142.340
Manes.01G032900.5.v8.1	1554	1350.171	1.677617	32.150
Manes.01G033000.1.v8.1	1988	1784.171	0.039528	1.001
Manes.01G033100.2.v8.1	1952	1748.171	0.987575	24.505
Manes.01G033100.1.v8.1	1874	1670.171	21.491926	509.491
Manes.01G033200.8.v8.1	2472	2268.171	0.000000	0.000
Manes.01G033200.9.v8.1	2434	2230.171	3.408078	107.882
Manes.01G033200.1.v8.1	2577	2373.171	1.842960	62.079
Manes.01G033200.10.v8.1	2472	2268.171	0.000000	0.000
Manes.01G033200.11.v8.1	2234	2030.171	0.000000	0.000
Manes.01G033200.12.v8.1	2272	2068.171	0.000000	0.000
Manes.01G033300.1.v8.1	3459	3255.171	13.962593	645.119
Manes.01G033300.2.v8.1	3527	3323.171	0.938884	44.286
Manes.01G033400.1.v8.1	1188	984.171	1.216966	17.000
Manes.01G033500.1.v8.1	2846	2642.171	0.319978	12.000
Manes.01G033500.12.v8.1	2728	2524.171	0.000000	0.000
Manes.01G033500.13.v8.1	3138	2934.171	0.000000	0.000
Manes.01G033500.14.v8.1	3356	3152.171	0.000000	0.000
Manes.01G033500.5.v8.1	3133	2929.171	0.000000	0.000
Manes.01G033500.8.v8.1	3390	3186.171	0.000000	0.000
Manes.01G033600.1.v8.1	1134	930.171	24.313280	321.001
Manes.01G033700.1.v8.1	2906	2702.171	4.076780	156.362
Manes.01G033700.2.v8.1	2768	2564.171	0.047755	1.738
Manes.01G033800.1.v8.1	570	367.182	27.630041	144.000
Manes.12G093950.1.v8.1	775	571.232	0.000000	0.000
Manes.10G106150.1.v8.1_14	1209	1005.171	0.000000	0.000
Manes.01G033900.3.v8.1	1395	1191.171	0.000000	0.000
Manes.05G133326.1.v8.1	237	73.214	0.000000	0.000
Manes.01G034000.1.v8.1	3487	3283.171	1.888380	88.000
Manes.01G034100.1.v8.1	2137	1933.171	0.546665	15.000
Manes.01G034200.1.v8.1	4992	4788.171	8.650742	587.926
Manes.01G034200.2.v8.1	4899	4695.171	6.337739	422.363
Manes.01G034250.1.v8.1	1104	900.171	0.000000	0.000
Manes.01G034300.3.v8.1	3933	3729.171	7.942847	420.425
Manes.01G034300.2.v8.1	2314	2110.171	8.484962	254.137
Manes.01G034400.1.v8.1	2489	2285.171	4.794642	155.516
Manes.01G034400.2.v8.1	3964	3760.171	0.625510	33.384
Manes.01G034400.3.v8.1	2004	1800.171	2.509701	64.126
Manes.01G034400.4.v8.1	1917	1713.171	0.000000	0.000
Manes.01G034500.1.v8.1	1523	1319.171	7.763216	145.359
Manes.01G034500.2.v8.1	1233	1029.171	12.195766	178.154
Manes.01G034600.1.v8.1	2294	2090.171	6.457724	191.585
Manes.01G034600.2.v8.1	2462	2258.171	4.318441	138.415
Manes.01G034600.3.v8.1	2207	2003.171	0.000000	0.000
Manes.01G034600.4.v8.1	2375	2171.171	0.000000	0.000
Manes.01G034700.7.v8.1	1605	1401.171	13.217715	262.874
Manes.01G034700.8.v8.1	1695	1491.171	0.000000	0.000
Manes.01G034700.9.v8.1	1782	1578.171	0.599518	13.429
Manes.01G034800.1.v8.1	2246	2042.171	0.586485	17.000
Manes.01G034900.1.v8.1	872	668.190	0.105439	1.000
Manes.01G035000.1.v8.1	2390	2186.171	0.483401	15.000
Manes.01G035000.2.v8.1	2591	2387.171	0.000000	0.000
Manes.01G035100.4.v8.1	3920	3716.171	0.192697	10.164
Manes.01G035100.7.v8.1	5225	5021.171	0.000000	0.000
Manes.01G035100.9.v8.1	5210	5006.171	0.000000	0.000
Manes.01G035100.10.v8.1	2831	2627.171	5.190860	193.565
Manes.01G035100.2.v8.1	1065	861.171	0.000000	0.000
Manes.01G035100.8.v8.1	1080	876.171	0.000000	0.000
Manes.01G035100.5.v8.1	987	783.172	19.659231	218.536
Manes.01G035100.6.v8.1	972	768.172	25.119598	273.887
Manes.01G036200.10.v8.1	2166	1962.171	1.018874	28.376
Manes.01G036200.11.v8.1	2169	1965.171	0.000000	0.000
Manes.01G036200.9.v8.1	2529	2325.171	1.602114	52.875
Manes.01G036200.12.v8.1	1998	1794.171	4.611583	117.439
Manes.01G036200.13.v8.1	2222	2018.171	0.000000	0.000
Manes.01G036200.14.v8.1	1826	1622.171	7.136186	164.309
Manes.01G036200.15.v8.1	1896	1692.171	0.000000	0.000
Manes.01G036300.7.v8.1	3163	2959.171	2.739932	115.083
Manes.01G036300.8.v8.1	3083	2879.171	0.692384	28.295
Manes.01G036300.5.v8.1	3667	3463.171	0.205572	10.105
Manes.01G036300.4.v8.1	2742	2538.171	8.233577	296.626
Manes.01G037766.1.v8.1	867	663.190	0.000000	0.000
Manes.01G039232.1.v8.1	199	49.322	0.000000	0.000
Manes.01G040700.4.v8.1	2607	2403.171	7.270549	248.000
Manes.01G040712.1.v8.1	1921	1717.171	13.527958	329.720
Manes.01G040500.1.v8.1	1809	1605.171	72.967182	1662.451
Manes.01G040400.1.v8.1	4022	3818.171	11.131269	603.254
Manes.01G040300.1.v8.1	642	438.543	2.570441	16.000
Manes.01G040200.1.v8.1	5418	5214.171	4.445400	329.000
Manes.01G040100.1.v8.1	1575	1371.171	28.385304	552.440
Manes.01G040000.5.v8.1	1872	1668.171	0.000000	0.000
Manes.01G040000.3.v8.1	2480	2276.171	0.000000	0.000
Manes.01G040000.6.v8.1	1658	1454.171	0.484490	10.000
Manes.01G039700.1.v8.1	1610	1406.171	14.037252	280.169
Manes.01G039700.2.v8.1	1169	965.171	60.461264	828.288
Manes.01G039600.1.v8.1	252	83.541	16.866696	20.000
Manes.01G039500.1.v8.1	3891	3687.171	9.802216	513.000
Manes.01G039400.3.v8.1	741	537.268	0.000000	0.000
Manes.01G039300.1.v8.1	1741	1537.171	0.091666	2.000
Manes.01G039200.1.v8.1	1894	1690.171	9.002202	215.963
Manes.01G039200.2.v8.1	1966	1762.171	0.375027	9.380
Manes.01G039212.1.v8.1	363	171.902	0.000000	0.000
Manes.01G036500.2.v8.1	1842	1638.171	1.462244	34.000
Manes.01G036500.9.v8.1	2322	2118.171	0.000000	0.000
Manes.01G036500.7.v8.1	1892	1688.171	0.000000	0.000
Manes.01G036600.1.v8.1	1225	1021.171	1.691777	24.521
Manes.01G036600.3.v8.1	1662	1458.171	5.413495	112.043
Manes.01G036600.2.v8.1	959	755.174	12.775570	136.939
Manes.01G036700.1.v8.1	2764	2560.171	1.238351	45.000
Manes.01G036800.1.v8.1	644	440.534	0.000000	0.000
Manes.01G036800.11.v8.1	777	573.230	0.000000	0.000
Manes.01G036800.10.v8.1	1098	894.171	0.089064	1.130
Manes.01G036800.8.v8.1	763	559.244	0.000000	0.000
Manes.01G036800.9.v8.1	899	695.186	0.251784	2.484
Manes.01G036800.7.v8.1	1180	976.171	1.038475	14.389
Manes.01G036900.3.v8.1	696	492.354	50.283427	351.401
Manes.01G037000.1.v8.1	4337	4133.171	4.807123	282.013
Manes.01G037100.3.v8.1	3632	3428.171	0.308268	15.000
Manes.01G037200.2.v8.1	7752	7548.171	6.918433	741.224
Manes.01G037200.1.v8.1	7888	7684.171	0.364693	39.776
Manes.01G037300.1.v8.1	1324	1120.171	8.113449	129.000
Manes.01G037400.3.v8.1	2244	2040.171	36.569768	1058.982
Manes.01G037500.1.v8.1	1438	1234.171	249.600858	4372.414
Manes.01G038033.3.v8.1	1075	871.171	0.000000	0.000
Manes.01G038033.1.v8.1	938	734.177	0.000000	0.000
Manes.01G038033.7.v8.1	818	614.205	0.229412	2.000
Manes.01G037600.5.v8.1	1708	1504.171	26.816800	572.538
Manes.01G037600.2.v8.1	1629	1425.171	3.819306	77.259
Manes.01G037700.1.v8.1	3411	3207.171	2.245688	102.228
Manes.01G037700.2.v8.1	3414	3210.171	0.000000	0.000
Manes.01G037700.3.v8.1	2446	2242.171	10.864878	345.775
Manes.01G037900.1.v8.1	1455	1251.171	0.788336	14.000
Manes.01G038000.1.v8.1	2452	2248.171	8.033228	256.342
Manes.01G038100.1.v8.1	3098	2894.171	1.265842	52.000
Manes.01G038200.1.v8.1	1318	1114.171	33.617547	531.640
Manes.01G038300.1.v8.1	2387	2183.171	10.810843	335.002
Manes.01G038400.1.v8.1	1957	1753.171	0.683164	17.000
Manes.01G038400.2.v8.1	1858	1654.171	0.000000	0.000
Manes.01G038700.4.v8.1	1758	1554.171	32.009848	706.126
Manes.01G038700.2.v8.1	1219	1015.171	15.884402	228.881
Manes.01G038900.1.v8.1	720	516.299	0.409374	3.000
Manes.01G039000.1.v8.1	990	786.172	0.000000	0.000
Manes.01G039036.1.v8.1	2746	2542.171	0.027792	1.003
Manes.01G039204.1.v8.1	763	559.244	0.222881	1.769
Manes.01G039120.1.v8.1	2370	2166.171	0.000000	0.000
Manes.01G039060.1.v8.1	3003	2799.171	0.000000	0.000
Manes.01G039252.1.v8.1	2007	1803.171	0.000000	0.000
Manes.01G039240.1.v8.1	2783	2579.171	0.033621	1.231
Manes.01G039048.1.v8.1	385	191.251	0.000000	0.000
Manes.01G039024.1.v8.1	1655	1451.171	0.000000	0.000
Manes.01G036422.1.v8.1	2760	2556.171	0.000000	0.000
Manes.01G039216.1.v8.1	2300	2096.171	0.000000	0.000
Manes.01G039132.1.v8.1	2665	2461.171	0.143129	5.000
Manes.01G039180.1.v8.1	2887	2683.171	0.026183	0.997
Manes.01G039156.1.v8.1	3328	3124.171	0.000000	0.000
Manes.01G039156.2.v8.1	3314	3110.171	0.000000	0.000
Manes.01G041100.1.v8.1	3067	2863.171	0.000000	0.000
Manes.01G041151.1.v8.1	99	8.021	0.000000	0.000
Manes.01G041200.1.v8.1	733	529.281	1.901947	14.288
Manes.01G041300.1.v8.1	4141	3937.171	1.702996	95.169
Manes.01G041300.2.v8.1	4135	3931.171	1.087853	60.700
Manes.01G041300.3.v8.1	2873	2669.171	6.720033	254.594
Manes.01G041300.4.v8.1	2867	2663.171	15.441902	583.713
Manes.01G041400.1.v8.1	1016	812.171	6.940072	80.004
Manes.01G041500.1.v8.1	219	61.391	72.299573	63.000
Manes.01G041700.1.v8.1	4216	4012.171	0.263398	15.000
Manes.01G041800.1.v8.1	2055	1851.171	0.038059	1.000
Manes.01G041900.7.v8.1	2459	2255.171	0.000000	0.000
Manes.01G041900.2.v8.1	1979	1775.171	0.457034	11.516
Manes.01G041900.6.v8.1	2288	2084.171	0.286804	8.484
Manes.01G041900.8.v8.1	1988	1784.171	0.000000	0.000
Manes.01G042100.3.v8.1	1257	1053.171	1.221158	18.255
Manes.01G042100.7.v8.1	1348	1144.171	3.234845	52.534
Manes.01G042100.8.v8.1	1345	1141.171	0.000000	0.000
Manes.01G042100.9.v8.1	1248	1044.171	0.000000	0.000
Manes.01G042100.2.v8.1	1241	1037.171	1.989698	29.291
Manes.01G042100.4.v8.1	1146	942.171	0.000000	0.000
Manes.01G042100.10.v8.1	318	133.927	0.000000	0.000
Manes.01G042200.1.v8.1	1088	884.171	0.079683	1.000
Manes.01G042300.1.v8.1	459	259.570	0.000000	0.000
Manes.01G042400.3.v8.1	2975	2771.171	10.289225	404.712
Manes.01G042400.4.v8.1	2967	2763.171	2.362493	92.657
Manes.01G042600.3.v8.1	2524	2320.171	12.995946	427.984
Manes.01G042600.4.v8.1	2515	2311.171	5.822580	191.006
Manes.01G042700.10.v8.1	6230	6026.171	1.465664	125.365
Manes.01G042700.12.v8.1	6396	6192.171	0.000000	0.000
Manes.01G042700.9.v8.1	6290	6086.171	0.546317	47.194
Manes.01G042700.11.v8.1	6132	5928.171	0.000000	0.000
Manes.01G042700.7.v8.1	6146	5942.171	0.361313	30.474
Manes.01G042800.1.v8.1	1912	1708.171	39.722090	963.082
Manes.01G042900.1.v8.1	228	67.195	66.054970	63.000
Manes.01G043000.1.v8.1	2551	2347.171	0.861133	28.689
Manes.01G043000.2.v8.1	1409	1205.171	2.005789	34.311
Manes.01G043100.1.v8.1	1663	1459.171	13.006294	269.376
Manes.01G043200.4.v8.1	3701	3497.171	8.625642	428.162
Manes.01G043200.6.v8.1	3909	3705.171	0.000000	0.000
Manes.01G043200.7.v8.1	3906	3702.171	0.491703	25.838
Manes.01G043200.8.v8.1	3704	3500.171	0.000000	0.000
Manes.01G043300.4.v8.1	1497	1293.171	15.600819	286.354
Manes.01G043300.2.v8.1	1962	1758.171	0.000000	0.000
Manes.01G043300.5.v8.1	1143	939.171	0.691718	9.221
Manes.01G043300.6.v8.1	1057	853.171	0.000000	0.000
Manes.01G043400.4.v8.1	882	678.188	68.563677	660.000
Manes.01G043450.1.v8.1	776	572.231	0.000000	0.000
Manes.01G043500.1.v8.1	2364	2160.171	2.196778	67.356
Manes.01G043600.1.v8.1	1871	1667.171	28.768646	680.768
Manes.01G043650.1.v8.1	795	591.218	4.009265	33.644
Manes.01G043700.1.v8.1	1428	1224.171	2.294709	39.872
Manes.01G043800.1.v8.1	1408	1204.171	0.175523	3.000
Manes.01G043900.1.v8.1	1084	880.171	152.160351	1900.940
Manes.01G043951.1.v8.1	345	156.391	0.000000	0.000
Manes.01G044000.1.v8.1	1303	1099.171	0.000000	0.000
Manes.01G044100.5.v8.1	3794	3590.171	3.836256	195.489
Manes.01G044100.7.v8.1	3770	3566.171	4.554708	230.549
Manes.01G044100.10.v8.1	3749	3545.171	0.000000	0.000
Manes.01G044100.6.v8.1	3759	3555.171	6.965911	351.510
Manes.01G044100.8.v8.1	3735	3531.171	0.000000	0.000
Manes.01G044100.9.v8.1	3773	3569.171	0.000000	0.000
Manes.01G044200.1.v8.1	923	719.183	0.881665	9.000
Manes.01G044300.1.v8.1	384	190.359	0.000000	0.000
Manes.01G044400.1.v8.1	1846	1642.171	1.158365	27.000
Manes.01G044600.3.v8.1	1979	1775.171	11.850076	298.580
Manes.01G044600.4.v8.1	2158	1954.171	21.013519	582.856
Manes.01G044700.1.v8.1	2791	2587.171	11.338455	416.369
Manes.01G044700.2.v8.1	2133	1929.171	0.610204	16.709
Manes.01G044850.1.v8.1	915	711.183	0.198129	2.000
Manes.01G044900.1.v8.1	1038	834.171	0.000000	0.000
Manes.01G045000.1.v8.1	2088	1884.171	5.915051	158.190
Manes.01G050300.3.v8.1	1492	1288.171	118.637949	2169.187
Manes.01G050400.1.v8.1	2084	1880.171	7.906518	211.000
Manes.01G050450.1.v8.1	1085	881.171	0.000000	0.000
Manes.01G050500.6.v8.1	3483	3279.171	0.000000	0.000
Manes.01G050500.7.v8.1	3463	3259.171	0.674670	31.210
Manes.01G050500.8.v8.1	3320	3116.171	0.000000	0.000
Manes.01G050500.3.v8.1	3275	3071.171	0.000000	0.000
Manes.01G050500.2.v8.1	3466	3262.171	3.281975	151.964
Manes.01G050600.10.v8.1	3009	2805.171	0.828810	33.000
Manes.01G050600.6.v8.1	3017	2813.171	0.000000	0.000
Manes.01G050600.18.v8.1	3120	2916.171	0.000000	0.000
Manes.01G050700.1.v8.1	681	477.399	7.231280	49.000
Manes.01G050800.1.v8.1	2470	2266.171	0.870493	28.000
Manes.01G050900.2.v8.1	1396	1192.171	0.845012	14.299
Manes.01G050900.3.v8.1	1381	1177.171	7.164094	119.702
Manes.01G051000.1.v8.1	3030	2826.171	24.987947	1002.372
Manes.01G051301.1.v8.1	360	169.309	0.000000	0.000
Manes.01G051334.1.v8.1	168	32.516	0.000000	0.000
Manes.01G051367.1.v8.1	370	177.996	0.000000	0.000
Manes.01G051400.7.v8.1	3726	3522.171	2.260311	113.000
Manes.01G051500.1.v8.1	1507	1303.171	6.433476	119.000
Manes.01G051515.1.v8.1	1779	1575.171	0.000000	0.000
Manes.01G051530.1.v8.1	1204	1000.171	0.070441	1.000
Manes.01G051545.2.v8.1	4015	3811.171	0.000000	0.000
Manes.01G051545.3.v8.1	4247	4043.171	0.134027	7.692
Manes.01G051545.1.v8.1	4827	4623.171	2.353982	154.470
Manes.01G051545.4.v8.1	3478	3274.171	6.380110	296.503
Manes.10G106150.1.v8.1_24	1230	1026.171	0.000000	0.000
Manes.01G051560.1.v8.1	540	337.675	0.000000	0.000
Manes.01G051575.1.v8.1	180	38.647	0.000000	0.000
Manes.10G049950.1.v8.1	1167	963.171	0.000000	0.000
Manes.01G048100.5.v8.1	3051	2847.171	2.815526	113.782
Manes.01G048100.6.v8.1	3038	2834.171	15.566740	626.215
Manes.01G048100.7.v8.1	3143	2939.171	0.000000	0.000
Manes.01G048300.1.v8.1	408	212.013	12.959950	39.000
Manes.01G048400.1.v8.1	1077	873.171	385.338209	4775.747
Manes.01G048766.1.v8.1	2517	2313.171	1.853576	60.858
Manes.01G048766.4.v8.1	2586	2382.171	0.477401	16.142
Manes.17G035396.1.v8.1_24	409	212.926	0.000000	0.000
Manes.17G035396.1.v8.1_33	409	212.926	0.000000	0.000
Manes.01G048600.1.v8.1	2227	2023.171	4.426978	127.128
Manes.01G046700.5.v8.1	3020	2816.171	0.421338	16.842
Manes.01G046700.9.v8.1	2910	2706.171	1.997176	76.713
Manes.01G046700.8.v8.1	2766	2562.171	5.118409	186.141
Manes.01G046700.10.v8.1	2743	2539.171	4.651573	167.645
Manes.16G047151.1.v8.1	553	350.433	0.000000	0.000
Manes.01G046200.1.v8.1	3121	2917.171	2.197757	91.000
Manes.01G046100.1.v8.1	860	656.191	4.187305	39.000
Manes.01G046000.1.v8.1	2295	2091.171	0.000000	0.000
Manes.01G045900.1.v8.1	3518	3314.171	0.122181	5.748
Manes.01G045900.2.v8.1	3182	2978.171	3.554799	150.267
Manes.01G045700.2.v8.1	632	428.600	0.000000	0.000
Manes.01G045700.3.v8.1	1144	940.171	0.000000	0.000
Manes.10G036329.1.v8.1_6	511	309.469	0.000000	0.000
Manes.01G045650.9.v8.1	2384	2180.171	0.000000	0.000
Manes.01G045650.1.v8.1	2526	2322.171	0.000000	0.000
Manes.01G045650.2.v8.1	2551	2347.171	0.000000	0.000
Manes.01G045650.7.v8.1	2464	2260.171	0.000000	0.000
Manes.01G045650.11.v8.1	2685	2481.171	0.000000	0.000
Manes.01G045650.13.v8.1	2682	2478.171	0.000000	0.000
Manes.01G045650.8.v8.1	2664	2460.171	0.200462	7.000
Manes.01G045650.10.v8.1	2715	2511.171	0.000000	0.000
Manes.01G045650.12.v8.1	2712	2508.171	0.000000	0.000
Manes.01G045650.14.v8.1	2694	2490.171	0.000000	0.000
Manes.01G045650.6.v8.1	2697	2493.171	0.000000	0.000
Manes.01G045600.1.v8.1	2726	2522.171	7.244541	259.349
Manes.01G045600.2.v8.1	2597	2393.171	0.401863	13.651
Manes.01G045560.1.v8.1	562	359.293	37.256772	190.000
Manes.01G048000.1.v8.1	3695	3491.171	0.134213	6.651
Manes.01G048000.2.v8.1	3718	3514.171	0.000000	0.000
Manes.01G047900.1.v8.1	4394	4190.171	0.000000	0.000
Manes.01G047900.3.v8.1	4123	3919.171	7.656662	425.925
Manes.01G047800.1.v8.1	1044	840.171	6.037608	72.000
Manes.01G047820.1.v8.1	3275	3071.171	70.924043	3091.700
Manes.01G042501.1.v8.1	629	425.615	0.000000	0.000
Manes.01G048900.3.v8.1	2252	2048.171	0.000000	0.000
Manes.01G048900.2.v8.1	2235	2031.171	5.095490	146.904
Manes.01G048900.1.v8.1	1636	1432.171	62.626270	1273.067
Manes.05G086326.1.v8.1	1137	933.171	0.523332	6.932
Manes.13G093532.1.v8.1	784	580.225	0.000000	0.000
Manes.01G049100.1.v8.1	2464	2260.171	7.761724	249.000
Manes.01G049200.1.v8.1	727	523.289	0.000000	0.000
Manes.16G048915.2.v8.1	1295	1091.171	24.524338	379.831
Manes.16G048915.3.v8.1	1315	1111.171	0.000000	0.000
Manes.01G049300.12.v8.1	1649	1445.171	0.619742	12.712
Manes.01G049300.5.v8.1	1630	1426.171	0.000000	0.000
Manes.01G049300.10.v8.1	1197	993.171	4.055373	57.168
Manes.01G049300.11.v8.1	2002	1798.171	1.257771	32.102
Manes.01G049300.4.v8.1	1358	1154.171	0.000000	0.000
Manes.01G049300.7.v8.1	1377	1173.171	0.000000	0.000
Manes.01G049300.8.v8.1	1205	1001.171	0.000000	0.000
Manes.01G049300.9.v8.1	1219	1015.171	0.972802	14.017
Manes.01G049315.1.v8.1	1365	1161.171	0.910113	15.000
Manes.01G049330.2.v8.1	2450	2246.171	0.000000	0.000
Manes.01G049330.1.v8.1	2617	2413.171	0.000000	0.000
Manes.01G049330.3.v8.1	2197	1993.171	0.176736	5.000
Manes.01G049345.1.v8.1	201	50.502	8.370285	6.000
Manes.01G049360.1.v8.1	3263	3059.171	16.121092	700.000
Manes.01G049375.1.v8.1	1923	1719.171	9.599726	234.249
Manes.01G049375.2.v8.1	2014	1810.171	2.169017	55.729
Manes.01G049375.3.v8.1	1902	1698.171	1.577552	38.025
Manes.S095224.1.v8.1	1468	1264.171	0.111461	2.000
Manes.S095224.3.v8.1	894	690.186	0.000000	0.000
Manes.S095224.2.v8.1	753	549.253	0.000000	0.000
Manes.01G049390.1.v8.1_6	1447	1243.171	0.000000	0.000
Manes.01G049405.1.v8.1	510	308.501	0.228373	1.000
Manes.01G049420.1.v8.1	1431	1227.171	0.000000	0.000
Manes.01G049390.1.v8.1	1363	1159.171	0.000000	0.000
Manes.01G049390.1.v8.1_5	1435	1231.171	0.000000	0.000
Manes.01G049495.1.v8.1	267	94.350	0.000000	0.000
Manes.01G049510.1.v8.1	207	54.077	0.000000	0.000
Manes.01G049450.1.v8.1	391	196.612	0.000000	0.000
Manes.01G049525.1.v8.1	1143	939.171	0.525114	7.000
Manes.01G049435.1.v8.1	1236	1032.171	0.000000	0.000
Manes.S095215.1.v8.1	2608	2404.171	0.000000	0.000
Manes.04G060202.1.v8.1	1834	1630.171	0.000000	0.000
Manes.01G049601.1.v8.1	1352	1148.171	78.842747	1284.897
Manes.01G049616.1.v8.1	2450	2246.171	58.327596	1859.588
Manes.01G049631.1.v8.1	1736	1532.171	29.796682	648.000
Manes.01G048966.2.v8.1	1145	941.171	0.000000	0.000
Manes.01G048981.1.v8.1	879	675.189	0.000000	0.000
Manes.01G046800.2.v8.1	1352	1148.171	0.306806	5.000
Manes.01G047000.1.v8.1	1206	1002.171	1.124808	16.000
Manes.01G047100.1.v8.1	730	526.285	40.696140	304.000
Manes.01G047200.1.v8.1	1835	1631.171	0.129575	3.000
Manes.01G047400.1.v8.1	1736	1532.171	7.495153	163.000
Manes.01G045500.8.v8.1	2123	1919.171	1.528131	41.627
Manes.01G045500.6.v8.1	2469	2265.171	1.519456	48.853
Manes.01G045500.10.v8.1	2378	2174.171	0.000000	0.000
Manes.01G045500.11.v8.1	2481	2277.171	0.000000	0.000
Manes.01G045500.9.v8.1	2508	2304.171	0.345271	11.292
Manes.01G045500.12.v8.1	1722	1518.171	0.296914	6.398
Manes.01G045515.1.v8.1	1486	1282.171	15.415321	280.542
Manes.01G045300.1.v8.1	928	724.179	2.724032	28.000
Manes.01G045150.1.v8.1	384	190.359	0.000000	0.000
Manes.09G076819.1.v8.1	384	190.359	0.000000	0.000
Manes.01G045165.1.v8.1	2213	2009.171	16.936762	483.000
Manes.01G045180.1.v8.1	347	158.088	0.000000	0.000
Manes.01G045195.1.v8.1	2475	2271.171	23.846428	768.729
Manes.01G045195.2.v8.1	2472	2268.171	0.646893	20.826
Manes.01G045195.3.v8.1	597	393.889	0.258521	1.445
Manes.01G045210.1.v8.1	1362	1158.171	105.981718	1742.222
Manes.17G018312.1.v8.1	509	307.532	0.000000	0.000
Manes.01G049700.1.v8.1	2824	2620.171	13.986151	520.149
Manes.01G049800.8.v8.1	1038	834.171	11.908693	141.000
Manes.01G049815.1.v8.1	564	361.264	0.000000	0.000
Manes.01G049900.2.v8.1	920	716.183	0.112641	1.145
Manes.01G049900.3.v8.1	939	735.177	0.944416	9.855
Manes.01G049915.1.v8.1	390	195.719	0.000000	0.000
Manes.01G050200.18.v8.1	7236	7032.171	1.174681	117.249
Manes.01G050200.5.v8.1	4770	4566.171	3.814944	247.252
Manes.01G050200.7.v8.1	4765	4561.171	0.908774	58.834
Manes.01G050200.16.v8.1	4689	4485.171	0.000000	0.000
Manes.01G050200.17.v8.1	4684	4480.171	0.000000	0.000
Manes.01G050200.12.v8.1	5163	4959.171	0.000000	0.000
Manes.01G050200.13.v8.1	5158	4954.171	0.000000	0.000
Manes.01G050200.14.v8.1	5083	4879.171	0.083109	5.756
Manes.01G050200.15.v8.1	5088	4884.171	0.000000	0.000
Manes.01G050200.10.v8.1	4385	4181.171	5.617771	333.397
Manes.01G050200.11.v8.1	4390	4186.171	0.000000	0.000
Manes.01G052200.1.v8.1	555	352.400	21.933507	109.709
Manes.01G052200.3.v8.1	534	331.806	354.637099	1670.199
Manes.01G052400.1.v8.1	2897	2693.171	5.075023	194.000
Manes.01G052500.1.v8.1	2591	2387.171	0.190966	6.471
Manes.01G052500.2.v8.1	2536	2332.171	8.112071	268.529
Manes.01G052600.2.v8.1	1576	1372.171	0.000000	0.000
Manes.01G052600.3.v8.1	1711	1507.171	0.000000	0.000
Manes.01G052600.4.v8.1	1585	1381.171	1.020194	20.000
Manes.01G052600.5.v8.1	1624	1420.171	0.000000	0.000
Manes.13G088960.1.v8.1	847	643.192	0.000000	0.000
Manes.01G056200.1.v8.1	1954	1750.171	0.885615	22.000
Manes.01G056204.1.v8.1	1650	1446.171	53.393830	1096.000
Manes.01G051600.1.v8.1	3016	2812.171	4.199784	167.636
Manes.01G051600.2.v8.1	2464	2260.171	8.411766	269.854
Manes.01G051700.1.v8.1	2352	2148.171	9.507680	289.897
Manes.01G051700.2.v8.1	2232	2028.171	0.281521	8.104
Manes.01G051800.1.v8.1	3042	2838.171	26.138722	1052.986
Manes.01G051800.2.v8.1	3115	2911.171	1.126732	46.557
Manes.01G051800.4.v8.1	2948	2744.171	1.059893	41.283
Manes.01G051800.7.v8.1	3039	2835.171	2.341674	94.234
Manes.01G051900.1.v8.1	1853	1649.171	4.186425	97.996
Manes.01G052100.1.v8.1	2395	2191.171	15.082931	469.096
Manes.01G052104.1.v8.1	2760	2556.171	14.096564	511.450
Manes.01G052104.3.v8.1	3084	2880.171	0.823704	33.674
Manes.01G052104.2.v8.1	2726	2522.171	0.651064	23.308
Manes.01G052108.2.v8.1	2261	2057.171	14.570500	425.446
Manes.01G052108.1.v8.1	2759	2555.171	0.373715	13.554
Manes.01G052112.1.v8.1	1090	886.171	51.040812	642.000
Manes.01G052112.2.v8.1	330	143.801	0.000000	0.000
Manes.01G049500.10.v8.1	2932	2728.171	0.000000	0.000
Manes.01G049500.14.v8.1	2929	2725.171	0.000000	0.000
Manes.01G049500.21.v8.1	2812	2608.171	0.000000	0.000
Manes.01G049500.22.v8.1	3199	2995.171	0.000000	0.000
Manes.01G049500.24.v8.1	3319	3115.171	0.000000	0.000
Manes.01G049500.25.v8.1	3264	3060.171	0.000000	0.000
Manes.01G049500.26.v8.1	3316	3112.171	0.000000	0.000
Manes.01G049500.27.v8.1	3261	3057.171	0.000000	0.000
Manes.01G049500.31.v8.1	2911	2707.171	0.000000	0.000
Manes.01G049500.32.v8.1	3024	2820.171	0.559135	22.382
Manes.01G049500.35.v8.1	3196	2992.171	0.000000	0.000
Manes.01G049500.36.v8.1	2809	2605.171	0.000000	0.000
Manes.01G049500.6.v8.1	3134	2930.171	0.000000	0.000
Manes.01G049500.16.v8.1	2995	2791.171	0.609507	24.147
Manes.01G049500.23.v8.1	3115	2911.171	0.706636	29.199
Manes.01G049500.28.v8.1	2913	2709.171	0.000000	0.000
Manes.01G049500.29.v8.1	3245	3041.171	0.000000	0.000
Manes.01G049500.30.v8.1	3300	3096.171	0.000000	0.000
Manes.01G049500.33.v8.1	3242	3038.171	0.000000	0.000
Manes.01G049500.34.v8.1	3297	3093.171	0.643963	28.273
Manes.01G049500.7.v8.1	3130	2926.171	0.000000	0.000
Manes.11G091690.2.v8.1	1407	1203.171	0.000000	0.000
Manes.01G053000.1.v8.1	4412	4208.171	13.959616	833.809
Manes.01G053000.2.v8.1	4325	4121.171	0.109078	6.381
Manes.11G088378.1.v8.1	194	46.447	0.000000	0.000
Manes.11G165033.2.v8.1	513	311.405	0.000000	0.000
Manes.11G165033.1.v8.1	540	337.675	1.043208	5.000
Manes.01G053100.3.v8.1	1539	1335.171	0.000000	0.000
Manes.01G053100.1.v8.1	1781	1577.171	0.000000	0.000
Manes.01G053100.4.v8.1	1271	1067.171	0.000000	0.000
Manes.01G053100.5.v8.1	1151	947.171	0.000000	0.000
Manes.01G053150.1.v8.1	210	55.853	0.000000	0.000
Manes.01G053200.4.v8.1	6068	5864.171	7.112386	592.000
Manes.01G053300.1.v8.1	2599	2395.171	28.591135	972.003
Manes.01G053400.1.v8.1	264	92.151	140.675945	184.000
Manes.01G053600.3.v8.1	3287	3083.171	1.759516	77.000
Manes.01G053700.1.v8.1	2412	2208.171	4.530601	142.000
Manes.11G068178.1.v8.1	426	228.558	0.000000	0.000
Manes.01G053800.1.v8.1	2084	1880.171	12.740361	340.000
Manes.01G053875.1.v8.1	662	458.461	0.922038	6.000
Manes.01G053950.1.v8.1	2006	1802.171	1.837393	47.000
Manes.02G203753.1.v8.1	1014	810.171	56.299371	647.411
Manes.01G054100.1.v8.1	2170	1966.171	0.000000	0.000
Manes.01G054300.1.v8.1	2083	1879.171	0.000000	0.000
Manes.01G054400.1.v8.1	3373	3169.171	0.111154	5.000
Manes.01G054600.2.v8.1	6103	5899.171	16.249633	1360.612
Manes.01G054800.1.v8.1	1910	1706.171	11.355605	275.000
Manes.01G054900.1.v8.1	2286	2082.171	254.610109	7524.747
Manes.01G055000.1.v8.1	240	75.233	1.872924	2.000
Manes.01G055100.1.v8.1	240	75.233	29.966776	32.000
Manes.01G055200.1.v8.1	237	73.214	101.040557	105.000
Manes.01G055300.1.v8.1	1711	1507.171	0.093491	2.000
Manes.01G055400.4.v8.1	1930	1726.171	0.000000	0.000
Manes.01G055400.5.v8.1	1912	1708.171	0.000000	0.000
Manes.01G055500.6.v8.1	2884	2680.171	1.477826	56.219
Manes.01G055500.3.v8.1	1910	1706.171	15.021719	363.783
Manes.01G055512.1.v8.1	5335	5131.171	0.000000	0.000
Manes.16G044501.1.v8.1	955	751.174	0.562744	6.000
Manes.16G044551.1.v8.1	455	255.768	0.550915	2.000
Manes.07G083301.4.v8.1	1312	1108.171	0.000000	0.000
Manes.07G083301.5.v8.1	1196	992.171	0.000000	0.000
Manes.07G083301.10.v8.1	1117	913.171	0.000000	0.000
Manes.07G083301.3.v8.1	1792	1588.171	0.044682	1.007
Manes.07G083301.1.v8.1	1063	859.171	0.000000	0.000
Manes.07G083301.2.v8.1	1398	1194.171	0.000000	0.000
Manes.18G122902.1.v8.1_4	687	483.376	0.000000	0.000
Manes.14G157966.1.v8.1_44	431	233.198	0.000000	0.000
Manes.01G055600.2.v8.1	4734	4530.171	3.530857	227.036
Manes.01G055600.1.v8.1	4280	4076.171	1.027947	59.473
Manes.01G055600.5.v8.1	4357	4153.171	15.366784	905.863
Manes.01G055600.6.v8.1	3714	3510.171	0.032121	1.600
Manes.01G055700.1.v8.1	2448	2244.171	0.313938	10.000
Manes.01G055700.2.v8.1	2555	2351.171	0.000000	0.000
Manes.01G055704.1.v8.1	546	343.547	0.000000	0.000
Manes.01G055708.1.v8.1	1792	1588.171	3.745175	84.425
Manes.01G056000.5.v8.1	2103	1899.171	7.788530	209.952
Manes.01G056000.4.v8.1	2545	2341.171	3.522347	117.048
Manes.01G056100.3.v8.1	3657	3453.171	6.088707	298.430
Manes.01G056100.4.v8.1	3459	3255.171	8.648064	399.570
Manes.01G056300.1.v8.1	1707	1503.171	0.000000	0.000
Manes.01G056450.1.v8.1	3537	3333.171	11.891806	562.607
Manes.01G056450.2.v8.1	3479	3275.171	0.000000	0.000
Manes.01G056450.3.v8.1	3399	3195.171	1.266064	57.418
Manes.01G056600.1.v8.1	909	705.183	32.669763	327.000
Manes.15G181430.1.v8.1	456	256.717	0.000000	0.000
Manes.01G056700.2.v8.1	1416	1212.171	0.116243	2.000
Manes.01G056725.1.v8.1	909	705.183	0.000000	0.000
Manes.01G056800.1.v8.1	3882	3678.171	12.575009	656.508
Manes.18G104850.1.v8.1	626	422.633	0.000000	0.000
Manes.01G056900.1.v8.1	2957	2753.171	0.602823	23.557
Manes.01G056900.2.v8.1	2951	2747.171	4.502395	175.561
Manes.01G057000.1.v8.1	850	646.192	0.134088	1.230
Manes.01G057100.1.v8.1	1290	1086.171	0.000000	0.000
Manes.01G057100.2.v8.1	1287	1083.171	0.000000	0.000
Manes.01G057200.1.v8.1	1470	1266.171	0.000000	0.000
Manes.10G106150.1.v8.1	1149	945.171	0.000000	0.000
Manes.01G057300.1.v8.1	1915	1711.171	0.864622	21.000
Manes.01G057350.1.v8.1	1899	1695.171	0.000000	0.000
Manes.01G057400.1.v8.1	2020	1816.171	20.877003	538.176
Manes.01G057400.2.v8.1	2139	1935.171	13.500133	370.815
Manes.01G057800.2.v8.1	2409	2205.171	12.747669	399.000
Manes.01G057900.1.v8.1	2006	1802.171	21.586086	552.166
Manes.01G058000.1.v8.1	2012	1808.171	16.286899	418.001
Manes.01G058100.1.v8.1	3609	3405.171	14.814391	716.016
Manes.01G058200.3.v8.1	354	164.099	0.000000	0.000
Manes.11G130116.1.v8.1	2051	1847.171	0.000000	0.000
Manes.01G058300.1.v8.1	2319	2115.171	1.132488	34.000
Manes.01G058450.1.v8.1	234	71.202	0.000000	0.000
Manes.01G058600.4.v8.1	3029	2825.171	0.000000	0.000
Manes.01G058600.2.v8.1	2857	2653.171	0.000000	0.000
Manes.01G058600.3.v8.1	3629	3425.171	0.755150	36.713
Manes.01G058600.5.v8.1	3407	3203.171	0.585081	26.601
Manes.01G058600.1.v8.1	2303	2099.171	8.648571	257.687
Manes.01G058700.2.v8.1	3507	3303.171	45.384449	2127.835
Manes.01G058700.4.v8.1	3277	3073.171	13.865135	604.798
Manes.01G058700.5.v8.1	3311	3107.171	8.668566	382.307
Manes.01G058750.1.v8.1	920	716.183	0.098373	1.000
Manes.06G063050.1.v8.1_24	1147	943.171	0.000000	0.000
Manes.01G058800.2.v8.1	4445	4241.171	7.074507	425.875
Manes.01G058800.3.v8.1	3168	2964.171	12.411181	522.175
Manes.03G138751.1.v8.1	1067	863.171	1.714046	21.000
Manes.01G058900.1.v8.1	1600	1396.171	1.211080	24.000
Manes.01G059200.1.v8.1	1947	1743.171	5.456246	135.000
Manes.01G059300.16.v8.1	1945	1741.171	6.474090	160.000
Manes.01G059400.23.v8.1	3702	3498.171	0.403067	20.013
Manes.01G059400.24.v8.1	3808	3604.171	0.000000	0.000
Manes.01G059400.25.v8.1	3684	3480.171	0.000000	0.000
Manes.01G059400.3.v8.1	3826	3622.171	0.000000	0.000
Manes.01G059400.26.v8.1	4503	4299.171	0.000000	0.000
Manes.01G059400.12.v8.1	3501	3297.171	0.298865	13.987
Manes.01G059400.13.v8.1	3489	3285.171	0.000000	0.000
Manes.01G059400.14.v8.1	3447	3243.171	0.000000	0.000
Manes.01G059400.15.v8.1	3365	3161.171	0.000000	0.000
Manes.01G059400.16.v8.1	3571	3367.171	0.000000	0.000
Manes.01G059400.18.v8.1	3429	3225.171	0.000000	0.000
Manes.01G059400.20.v8.1	3553	3349.171	0.000000	0.000
Manes.01G059400.21.v8.1	3347	3143.171	0.000000	0.000
Manes.01G059400.22.v8.1	3471	3267.171	0.000000	0.000
Manes.01G059400.5.v8.1	3395	3191.171	0.000000	0.000
Manes.01G059400.6.v8.1	3519	3315.171	0.000000	0.000
Manes.01G059400.8.v8.1	3377	3173.171	0.000000	0.000
Manes.01G059400.17.v8.1	2996	2792.171	0.000000	0.000
Manes.01G059400.19.v8.1	2978	2774.171	0.000000	0.000
Manes.01G059400.7.v8.1	3056	2852.171	0.000000	0.000
Manes.01G059400.9.v8.1	3038	2834.171	0.000000	0.000
Manes.01G059500.1.v8.1	1971	1767.171	37.236860	934.010
Manes.01G059525.1.v8.1	312	129.032	0.000000	0.000
Manes.01G059550.1.v8.1	318	133.927	0.526057	1.000
Manes.01G059600.1.v8.1	1643	1439.171	175.136636	3577.579
Manes.01G059700.1.v8.1	1331	1127.171	121.840374	1949.310
Manes.01G059700.2.v8.1	1679	1475.171	50.163023	1050.330
Manes.01G059751.1.v8.1	363	171.902	0.000000	0.000
Manes.01G059800.1.v8.1	2230	2026.171	119.493044	3436.518
Manes.01G059800.2.v8.1	2379	2175.171	0.000000	0.000
Manes.01G059900.1.v8.1	2074	1870.171	8.335390	221.262
Manes.01G060100.1.v8.1	3635	3431.171	1.716102	83.577
Manes.01G060100.2.v8.1	3320	3116.171	0.000000	0.000
Manes.01G060100.3.v8.1	3309	3105.171	2.187744	96.423
Manes.01G060200.1.v8.1	1840	1636.171	8.525830	198.000
Manes.01G060200.2.v8.1	1758	1554.171	0.000000	0.000
Manes.01G060300.2.v8.1	1966	1762.171	2.661190	66.562
Manes.01G060300.3.v8.1	1424	1220.171	17.076618	295.748
Manes.01G060400.1.v8.1	1992	1788.171	3.667870	93.094
Manes.01G060400.3.v8.1	1059	855.171	44.562693	540.909
Manes.01G060500.1.v8.1	1773	1569.171	0.000000	0.000
Manes.01G060600.1.v8.1	4094	3890.171	0.000000	0.000
Manes.01G060600.2.v8.1	4124	3920.171	0.000000	0.000
Manes.01G060600.3.v8.1	3968	3764.171	0.000000	0.000
Manes.01G060600.4.v8.1	3938	3734.171	0.113203	6.000
Manes.01G060600.5.v8.1	4000	3796.171	0.000000	0.000
Manes.01G060700.4.v8.1	2627	2423.171	0.000000	0.000
Manes.01G060700.6.v8.1	2584	2380.171	0.000000	0.000
Manes.01G060700.11.v8.1	2667	2463.171	0.000000	0.000
Manes.01G060700.16.v8.1	2624	2420.171	0.000000	0.000
Manes.01G060700.10.v8.1	2489	2285.171	0.000000	0.000
Manes.01G060700.17.v8.1	2628	2424.171	0.000000	0.000
Manes.01G060700.3.v8.1	2575	2371.171	0.000000	0.000
Manes.01G060700.12.v8.1	2541	2337.171	1.009075	33.474
Manes.01G060700.9.v8.1	2531	2327.171	2.764952	91.330
Manes.01G060700.1.v8.1	2615	2411.171	0.000000	0.000
Manes.01G060700.14.v8.1	2584	2380.171	0.246194	8.317
Manes.01G060875.10.v8.1	3276	3072.171	0.000000	0.000
Manes.01G060875.9.v8.1	2881	2677.171	0.000000	0.000
Manes.01G060875.1.v8.1	2909	2705.171	0.000000	0.000
Manes.01G060875.2.v8.1	2869	2665.171	0.446446	16.889
Manes.01G060875.3.v8.1	4008	3804.171	0.000000	0.000
Manes.01G060875.4.v8.1	3276	3072.171	0.000000	0.000
Manes.01G060875.5.v8.1	3226	3022.171	0.142469	6.111
Manes.01G060875.6.v8.1	3007	2803.171	0.000000	0.000
Manes.01G060875.7.v8.1	3057	2853.171	0.000000	0.000
Manes.01G060875.8.v8.1	3047	2843.171	0.000000	0.000
Manes.01G061050.2.v8.1	6849	6645.171	9.015069	850.306
Manes.01G061125.1.v8.1	630	426.610	0.000000	0.000
Manes.01G061200.9.v8.1	2895	2691.171	0.000000	0.000
Manes.01G061200.10.v8.1	2833	2629.171	6.489622	242.180
Manes.01G061200.6.v8.1	2598	2394.171	7.330635	249.113
Manes.01G061400.1.v8.1	2477	2273.171	92.910697	2997.766
Manes.01G061500.1.v8.1	1529	1325.171	6.805934	128.015
Manes.01G061550.1.v8.1	960	756.174	0.000000	0.000
Manes.01G061600.3.v8.1	2789	2585.171	24.373647	894.354
Manes.01G061600.4.v8.1	1923	1719.171	0.302860	7.390
Manes.01G061600.2.v8.1	1379	1175.171	29.412880	490.612
Manes.01G061701.1.v8.1	765	561.243	0.000000	0.000
Manes.01G061800.1.v8.1	1842	1638.171	7.235458	168.238
Manes.01G061850.1.v8.1	730	526.285	0.133869	1.000
Manes.01G061900.3.v8.1	1876	1672.171	3.965397	94.117
Manes.01G061900.1.v8.1	2806	2602.171	14.746026	544.641
Manes.01G062000.1.v8.1	2551	2347.171	1.651920	55.034
Manes.01G062100.1.v8.1	887	683.187	0.000000	0.000
Manes.01G062200.1.v8.1	523	321.105	0.000000	0.000
Manes.01G062300.1.v8.1	1479	1275.171	0.000000	0.000
Manes.01G062400.1.v8.1	1322	1118.171	13.864843	220.051
Manes.01G062400.2.v8.1	1236	1032.171	37.753129	553.101
Manes.01G062500.1.v8.1	1399	1195.171	2.416874	41.000
Manes.01G062600.1.v8.1	1107	903.171	118.664712	1521.218
Manes.01G062600.2.v8.1	1525	1321.171	2.406858	45.135
Manes.01G062700.1.v8.1	3474	3270.171	2.967079	137.721
Manes.05G133326.1.v8.1_30	356	165.835	0.000000	0.000
Manes.14G157966.1.v8.1_40	431	233.198	0.000000	0.000
Manes.01G062800.1.v8.1	2202	1998.171	4.513126	128.000
Manes.01G062900.1.v8.1	420	223.011	0.000000	0.000
Manes.01G063000.2.v8.1	2376	2172.171	9.742275	300.368
Manes.01G063100.1.v8.1	3358	3154.171	10.676914	478.003
Manes.01G063300.1.v8.1	1940	1736.171	6.830271	168.318
Manes.01G063300.3.v8.1	2009	1805.171	4.163643	106.682
Manes.01G063400.1.v8.1	863	659.191	0.106878	1.000
Manes.01G063500.1.v8.1	1365	1161.171	39.070281	643.936
Manes.01G063600.1.v8.1	4224	4020.171	3.400263	194.025
Manes.01G063600.2.v8.1	4158	3954.171	0.000000	0.000
Manes.01G063700.1.v8.1	1268	1064.171	0.000000	0.000
Manes.01G063800.1.v8.1	1141	937.171	0.000000	0.000
Manes.01G063900.1.v8.1	690	486.370	0.000000	0.000
Manes.01G063933.1.v8.1	496	294.943	0.000000	0.000
Manes.01G063966.2.v8.1	535	332.783	0.000000	0.000
Manes.01G064000.1.v8.1	2464	2260.171	0.000000	0.000
Manes.01G064000.4.v8.1	2064	1860.171	16.236734	428.698
Manes.01G064100.1.v8.1	642	438.543	0.000000	0.000
Manes.01G064200.1.v8.1	946	742.176	6.455092	68.000
Manes.01G064400.2.v8.1	859	655.191	0.000000	0.000
Manes.13G069776.1.v8.1_3	315	131.470	0.000000	0.000
Manes.01G064500.2.v8.1	1064	860.171	2.047648	25.000
Manes.01G064600.2.v8.1	1735	1531.171	4.821841	104.794
Manes.01G064600.3.v8.1	1725	1521.171	12.473005	269.308
Manes.01G064900.1.v8.1	1118	914.171	1.310152	17.000
Manes.01G064950.1.v8.1	678	474.408	0.000000	0.000
Manes.01G065000.1.v8.1	3163	2959.171	0.333318	14.000
Manes.01G065000.2.v8.1	3049	2845.171	0.000000	0.000
Manes.01G065100.1.v8.1	2070	1866.171	16.422451	435.000
Manes.01G065200.1.v8.1	2387	2183.171	16.816986	521.118
Manes.01G065200.2.v8.1	2436	2232.171	2.309103	73.159
Manes.01G065200.3.v8.1	2261	2057.171	12.717600	371.343
Manes.01G065300.1.v8.1	956	752.174	0.093666	1.000
Manes.01G065400.1.v8.1	5133	4929.171	7.575341	530.000
Manes.01G065500.1.v8.1	1271	1067.171	0.000000	0.000
Manes.01G065600.3.v8.1	960	756.174	73.340179	787.160
Manes.01G065600.1.v8.1	1212	1008.171	0.000000	0.000
Manes.01G065700.1.v8.1	1755	1551.171	8.220894	181.000
Manes.01G065800.3.v8.1	2457	2253.171	0.000000	0.000
Manes.01G065800.4.v8.1	2385	2181.171	0.000000	0.000
Manes.01G065800.1.v8.1	2533	2329.171	0.000000	0.000
Manes.01G065800.2.v8.1	2461	2257.171	0.000000	0.000
Manes.01G065900.7.v8.1	3293	3089.171	0.000000	0.000
Manes.01G065900.1.v8.1	3360	3156.171	3.125127	140.000
Manes.01G065900.4.v8.1	3389	3185.171	0.000000	0.000
Manes.01G065900.5.v8.1	3455	3251.171	0.000000	0.000
Manes.01G066000.4.v8.1	2162	1958.171	0.000000	0.000
Manes.01G066000.6.v8.1	2093	1889.171	0.633983	17.000
Manes.01G066000.5.v8.1	2160	1956.171	0.000000	0.000
Manes.01G066000.7.v8.1	2440	2236.171	0.000000	0.000
Manes.01G066100.1.v8.1	2112	1908.171	11.799567	319.583
Manes.01G066100.2.v8.1	2042	1838.171	6.526382	170.278
Manes.01G066100.3.v8.1	1825	1621.171	0.000000	0.000
Manes.01G066150.1.v8.1	601	397.854	0.177083	1.000
Manes.01G066175.1.v8.1	442	243.497	0.000000	0.000
Manes.01G066200.1.v8.1	3298	3094.171	15.775486	692.830
Manes.01G066400.1.v8.1	3277	3073.171	0.366803	16.000
Manes.01G066500.1.v8.1	1506	1302.171	0.000000	0.000
Manes.01G066600.1.v8.1	1975	1771.171	1.752010	44.045
Manes.01G066700.4.v8.1	1543	1339.171	9.785782	186.008
Manes.01G066700.5.v8.1	1318	1114.171	0.199247	3.151
Manes.01G066700.1.v8.1	1453	1249.171	9.522619	168.841
Manes.01G066800.1.v8.1	3041	2837.171	3.243860	130.631
Manes.01G066800.3.v8.1	3070	2866.171	0.254871	10.369
Manes.01G066800.2.v8.1	1176	972.171	0.000000	0.000
Manes.01G066900.1.v8.1	1843	1639.171	35.265344	820.488
Manes.01G067000.1.v8.1	1587	1383.171	0.000000	0.000
Manes.01G067100.1.v8.1	1560	1356.171	0.000000	0.000
Manes.01G067200.1.v8.1	489	288.212	0.000000	0.000
Manes.01G067233.1.v8.1	225	65.232	0.000000	0.000
Manes.01G067300.3.v8.1	707	503.327	0.000000	0.000
Manes.01G067400.1.v8.1	1115	911.171	0.000000	0.000
Manes.01G067500.1.v8.1	702	498.340	0.000000	0.000
Manes.01G067700.1.v8.1	2234	2030.171	0.381733	11.000
Manes.01G067900.1.v8.1	1616	1412.171	0.548789	11.000
Manes.01G068001.5.v8.1	2495	2291.171	5.851690	190.300
Manes.01G068001.2.v8.1	1984	1780.171	0.000000	0.000
Manes.01G068001.7.v8.1	2864	2660.171	0.318791	12.037
Manes.01G068001.6.v8.1	1767	1563.171	0.000000	0.000
Manes.01G068001.8.v8.1	1090	886.171	0.086879	1.093
Manes.01G068100.3.v8.1	1573	1369.171	22.751403	442.146
Manes.01G068100.5.v8.1	1567	1363.171	7.929467	153.424
Manes.01G068400.7.v8.1	3134	2930.171	3.080991	128.140
Manes.01G068400.2.v8.1	3037	2833.171	3.353868	134.871
Manes.01G068400.5.v8.1	2681	2477.171	2.502693	87.996
Manes.01G068400.3.v8.1	2817	2613.171	0.000000	0.000
Manes.01G068600.1.v8.1	1024	820.171	0.000000	0.000
Manes.01G068800.1.v8.1	2536	2332.171	7.534755	249.419
Manes.01G068901.1.v8.1	541	338.653	0.000000	0.000
Manes.01G069000.1.v8.1	2001	1797.171	7.058352	180.050
Manes.01G069050.1.v8.1	877	673.190	0.000000	0.000
Manes.01G069100.1.v8.1	2551	2347.171	0.000000	0.000
Manes.01G069100.2.v8.1	2515	2311.171	0.000000	0.000
Manes.01G069200.2.v8.1	2791	2587.171	0.136159	5.000
Manes.01G069300.1.v8.1	1550	1346.171	59.235371	1131.830
Manes.01G069400.1.v8.1	1254	1050.171	0.469611	7.000
Manes.01G069500.1.v8.1	3671	3467.171	0.000000	0.000
Manes.01G069600.7.v8.1	3208	3004.171	1.868915	79.692
Manes.01G069600.8.v8.1	3089	2885.171	1.659673	67.966
Manes.01G069600.6.v8.1	3263	3059.171	0.000000	0.000
Manes.01G069600.3.v8.1	3404	3200.171	2.671295	121.337
Manes.01G069600.1.v8.1	3247	3043.171	0.000000	0.000
Manes.01G069700.1.v8.1	1602	1398.171	0.151168	3.000
Manes.01G069800.1.v8.1	2475	2271.171	9.897951	319.077
Manes.01G069900.1.v8.1	945	741.176	0.285168	3.000
Manes.01G070000.1.v8.1	2335	2131.171	237.804807	7193.475
Manes.01G070200.1.v8.1	1624	1420.171	177.343774	3574.839
Manes.01G070300.1.v8.1	1487	1283.171	7.851482	143.000
Manes.01G070400.1.v8.1	2479	2275.171	0.000000	0.000
Manes.01G070500.1.v8.1	2557	2353.171	0.000000	0.000
Manes.01G070600.1.v8.1	2445	2241.171	0.000000	0.000
Manes.01G070700.1.v8.1	1563	1359.171	20.993317	405.000
Manes.01G070800.1.v8.1	1661	1457.171	0.338445	7.000
Manes.01G070800.2.v8.1	1367	1163.171	0.000000	0.000
Manes.01G070800.3.v8.1	990	786.172	0.000000	0.000
Manes.01G070900.1.v8.1	3231	3027.171	8.810541	378.564
Manes.01G071000.1.v8.1	766	562.242	0.626537	5.000
Manes.01G071051.1.v8.1	1254	1050.171	0.000000	0.000
Manes.01G071100.1.v8.1	1726	1522.171	4.304470	93.000
Manes.01G071200.1.v8.1	2039	1835.171	0.614954	16.018
Manes.01G071200.11.v8.1	1893	1689.171	0.396450	9.505
Manes.01G071200.12.v8.1	2246	2042.171	0.293465	8.506
Manes.01G071200.3.v8.1	1994	1790.171	5.555990	141.174
Manes.01G071200.4.v8.1	1991	1787.171	0.297089	7.536
Manes.01G071200.8.v8.1	2125	1921.171	0.156201	4.259
Manes.01G071300.1.v8.1	1468	1264.171	0.390115	7.000
Manes.01G071400.3.v8.1	1639	1435.171	34.244160	697.574
Manes.01G071400.1.v8.1	540	337.675	33.680803	161.429
Manes.01G071500.1.v8.1	3816	3612.171	4.176716	214.143
Manes.01G071600.1.v8.1	2345	2141.171	0.000000	0.000
Manes.13G089210.1.v8.1	447	248.189	0.000000	0.000
Manes.01G071700.1.v8.1	2700	2496.171	1.157203	41.000
Manes.01G071800.1.v8.1	2907	2703.171	4.170102	160.000
Manes.01G071900.1.v8.1	2437	2233.171	51.396025	1629.114
Manes.01G072000.2.v8.1	1586	1382.171	11.825686	232.000
Manes.01G072100.1.v8.1	1702	1498.171	46.495123	988.709
Manes.01G072200.2.v8.1	4093	3889.171	0.185545	10.242
Manes.01G072200.1.v8.1	5254	5050.171	1.452101	104.088
Manes.01G072200.4.v8.1	4047	3843.171	0.000000	0.000
Manes.01G072200.3.v8.1	3939	3735.171	1.389555	73.669
Manes.01G072400.1.v8.1	2267	2063.171	27.086265	793.203
Manes.01G072601.1.v8.1	458	258.619	0.272420	1.000
Manes.01G072801.5.v8.1	2336	2132.171	0.000000	0.000
Manes.01G072801.8.v8.1	2323	2119.171	0.000000	0.000
Manes.01G072801.3.v8.1	2395	2191.171	1.042543	32.424
Manes.01G072801.12.v8.1	6418	6214.171	0.074552	6.576
Manes.01G072801.13.v8.1	6431	6227.171	0.000000	0.000
Manes.01G072801.10.v8.1	2143	1939.171	0.000000	0.000
Manes.01G072801.11.v8.1	2130	1926.171	0.000000	0.000
Manes.01G073000.1.v8.1	2268	2064.171	49.234275	1442.491
Manes.01G073100.4.v8.1	2268	2064.171	3.630835	106.378
Manes.01G073100.9.v8.1	2893	2689.171	2.469217	94.249
Manes.01G073100.3.v8.1	2300	2096.171	0.000000	0.000
Manes.01G073100.8.v8.1	2925	2721.171	0.000000	0.000
Manes.01G073100.20.v8.1	4468	4264.171	2.303446	139.416
Manes.01G073100.19.v8.1	4064	3860.171	0.112538	6.166
Manes.01G073100.17.v8.1	3443	3239.171	0.000000	0.000
Manes.01G073100.18.v8.1	2007	1803.171	2.101953	53.797
Manes.01G073100.21.v8.1	2632	2428.171	0.000000	0.000
Manes.01G073100.22.v8.1	900	696.186	0.000000	0.000
Manes.01G073112.1.v8.1	816	612.206	0.000000	0.000
Manes.01G073125.1.v8.1	2760	2556.171	19.156360	695.029
Manes.01G073300.6.v8.1	2196	1992.171	0.000000	0.000
Manes.01G073300.8.v8.1	2715	2511.171	0.373790	13.323
Manes.01G073300.9.v8.1	2214	2010.171	8.474033	241.781
Manes.01G073400.1.v8.1	2511	2307.171	34.765127	1138.475
Manes.01G073400.4.v8.1	2505	2301.171	5.424239	177.169
Manes.01G073500.1.v8.1	1263	1059.171	0.000000	0.000
Manes.01G073500.3.v8.1	1194	990.171	38.029814	534.484
Manes.01G073500.2.v8.1	1289	1085.171	6.488989	99.948
Manes.01G073500.4.v8.1	1344	1140.171	0.000000	0.000
Manes.01G073600.1.v8.1	1256	1052.171	0.066960	1.000
Manes.01G073700.11.v8.1	2927	2723.171	8.683687	335.644
Manes.01G073700.6.v8.1	2668	2464.171	0.362600	12.682
Manes.01G073700.1.v8.1	2831	2627.171	7.817115	291.497
Manes.01G073700.12.v8.1	2665	2461.171	0.000000	0.000
Manes.01G073700.13.v8.1	2479	2275.171	0.000000	0.000
Manes.01G073700.14.v8.1	2511	2307.171	7.963909	260.799
Manes.01G073750.1.v8.1	374	181.498	0.000000	0.000
Manes.01G073800.1.v8.1	3191	2987.171	9.332074	395.675
Manes.01G073800.2.v8.1	2950	2746.171	5.370159	209.322
Manes.13G088473.1.v8.1	818	614.205	1.602016	13.966
Manes.01G073900.1.v8.1	941	737.176	79.516067	832.005
Manes.01G074000.2.v8.1	1799	1595.171	5.565522	126.012
Manes.01G074100.1.v8.1	3033	2829.171	5.354013	215.000
Manes.01G074200.1.v8.1	1923	1719.171	127.829216	3119.242
Manes.01G074300.6.v8.1	1985	1781.171	3.073871	77.713
Manes.01G074300.7.v8.1	1749	1545.171	14.745926	323.406
Manes.01G074400.1.v8.1	2362	2158.171	0.065290	2.000
Manes.17G035396.1.v8.1_40	407	211.099	0.000000	0.000
Manes.01G074500.1.v8.1	2339	2135.171	65.899374	1997.164
Manes.01G074600.1.v8.1	1163	959.171	1.175233	16.000
Manes.01G074700.1.v8.1	1504	1300.171	139.421645	2572.945
Manes.01G074800.1.v8.1	1825	1621.171	1.129912	26.000
Manes.01G074850.1.v8.1	1130	926.171	1.854420	24.378
Manes.01G074925.1.v8.1	1076	872.171	0.373356	4.622
Manes.01G075000.1.v8.1	2832	2628.171	74.745452	2788.292
Manes.01G075000.3.v8.1	3215	3011.171	9.354678	399.820
Manes.01G075100.1.v8.1	2145	1941.171	35.183526	969.400
Manes.01G075200.3.v8.1	1101	897.171	0.000000	0.000
Manes.01G075400.1.v8.1	1101	897.171	0.000000	0.000
Manes.01G075500.1.v8.1	1101	897.171	0.000000	0.000
Manes.01G075600.2.v8.1	1101	897.171	0.000000	0.000
Manes.01G075700.1.v8.1	3094	2890.171	5.387277	221.000
Manes.01G075700.2.v8.1	3107	2903.171	0.000000	0.000
Manes.01G075900.1.v8.1	474	273.843	12.349216	48.000
Manes.01G076000.4.v8.1	2568	2364.171	0.000000	0.000
Manes.01G076000.5.v8.1	2409	2205.171	0.000000	0.000
Manes.01G076000.3.v8.1	2302	2098.171	0.134313	4.000
Manes.01G076100.1.v8.1	2116	1912.171	54.642939	1483.066
Manes.01G076100.2.v8.1	2120	1916.171	19.509142	530.606
Manes.01G076201.1.v8.1	2790	2586.171	6.658145	244.405
Manes.01G076300.1.v8.1	1241	1037.171	10.053365	148.000
Manes.01G076400.1.v8.1	4031	3827.171	12.487523	678.350
Manes.01G076500.1.v8.1	3742	3538.171	0.935878	47.000
Manes.01G076600.1.v8.1	2049	1845.171	21.000374	550.001
Manes.01G076600.2.v8.1	1609	1405.171	0.000000	0.000
Manes.01G076700.1.v8.1	1155	951.171	0.000000	0.000
Manes.01G076800.2.v8.1	2030	1826.171	0.231478	6.000
Manes.01G076900.1.v8.1	2084	1880.171	8.356178	223.000
Manes.01G077000.1.v8.1	2686	2482.171	10.888551	383.620
Manes.01G077100.1.v8.1	1550	1346.171	0.000000	0.000
Manes.01G077200.11.v8.1	3150	2946.171	0.000000	0.000
Manes.01G077200.12.v8.1	3204	3000.171	2.089427	88.976
Manes.01G077200.14.v8.1	3021	2817.171	0.000000	0.000
Manes.01G077200.15.v8.1	2967	2763.171	0.000000	0.000
Manes.01G077200.3.v8.1	3757	3553.171	0.278375	14.039
Manes.01G077200.13.v8.1	2975	2771.171	0.000000	0.000
Manes.01G077300.1.v8.1	1848	1644.171	4.972435	116.042
Manes.01G077300.3.v8.1	1839	1635.171	0.000000	0.000
Manes.01G077400.1.v8.1	1401	1197.171	0.985168	16.740
Manes.01G077400.2.v8.1	1388	1184.171	1.486819	24.990
Manes.01G077400.3.v8.1	1180	976.171	1.751581	24.269
Manes.01G077500.7.v8.1	639	435.559	0.000000	0.000
Manes.01G077500.6.v8.1	675	471.417	29.292135	196.000
Manes.01G077700.1.v8.1	2972	2768.171	0.000000	0.000
Manes.01G077700.11.v8.1	2907	2703.171	0.000000	0.000
Manes.01G077700.19.v8.1	2978	2774.171	0.000000	0.000
Manes.01G077700.20.v8.1	2949	2745.171	0.000000	0.000
Manes.01G077700.21.v8.1	2943	2739.171	0.000000	0.000
Manes.01G077700.25.v8.1	2936	2732.171	0.000000	0.000
Manes.01G077700.6.v8.1	2913	2709.171	0.000000	0.000
Manes.01G077700.8.v8.1	2942	2738.171	0.000000	0.000
Manes.01G077700.14.v8.1	2832	2628.171	0.123394	4.603
Manes.01G077700.15.v8.1	2906	2702.171	0.000000	0.000
Manes.01G077700.16.v8.1	2877	2673.171	0.000000	0.000
Manes.01G077700.18.v8.1	2871	2667.171	0.000000	0.000
Manes.01G077700.23.v8.1	2864	2660.171	0.000000	0.000
Manes.01G077700.24.v8.1	2835	2631.171	0.000000	0.000
Manes.01G077700.26.v8.1	2900	2696.171	0.000000	0.000
Manes.01G077700.27.v8.1	2868	2664.171	0.000000	0.000
Manes.01G077700.28.v8.1	2871	2667.171	0.000000	0.000
Manes.01G077700.29.v8.1	2865	2661.171	0.189745	7.167
Manes.01G077700.3.v8.1	2870	2666.171	0.000000	0.000
Manes.01G077700.5.v8.1	2841	2637.171	0.000000	0.000
Manes.01G077700.7.v8.1	2835	2631.171	0.000000	0.000
Manes.01G077800.1.v8.1	1893	1689.171	0.000000	0.000
Manes.01G077900.1.v8.1	2054	1850.171	0.000000	0.000
Manes.01G078000.1.v8.1	677	473.410	0.000000	0.000
Manes.01G078100.1.v8.1	748	544.261	0.000000	0.000
Manes.01G078200.1.v8.1	691	487.369	0.000000	0.000
Manes.01G078301.1.v8.1	747	543.261	0.000000	0.000
Manes.01G078400.1.v8.1	408	212.013	0.000000	0.000
Manes.18G031966.1.v8.1	1065	861.171	0.000000	0.000
Manes.01G078500.1.v8.1	321	136.383	0.000000	0.000
Manes.01G078600.1.v8.1	620	416.674	0.000000	0.000
Manes.01G078800.1.v8.1	651	447.503	0.000000	0.000
Manes.01G078900.1.v8.1	321	136.383	0.000000	0.000
Manes.01G078950.1.v8.1	507	305.591	0.000000	0.000
Manes.01G079000.1.v8.1	1434	1230.171	54.303435	948.184
Manes.01G079100.1.v8.1	1711	1507.171	0.000000	0.000
Manes.01G079200.1.v8.1	2291	2087.171	4.569773	135.379
Manes.01G079200.11.v8.1	2366	2162.171	1.135718	34.855
Manes.01G079200.2.v8.1	2546	2342.171	0.000000	0.000
Manes.01G079200.4.v8.1	2536	2332.171	3.420194	113.217
Manes.01G079200.3.v8.1	594	390.914	10.908722	60.528
Manes.01G079300.1.v8.1	1915	1711.171	0.000000	0.000
Manes.01G079300.2.v8.1	1911	1707.171	0.826262	20.021
Manes.01G079400.1.v8.1	349	159.803	0.440874	1.000
Manes.01G079500.1.v8.1	3071	2867.171	0.145107	5.905
Manes.01G079500.3.v8.1	3320	3116.171	7.081188	313.204
Manes.01G079500.4.v8.1	2864	2660.171	0.000000	0.000
Manes.01G079600.1.v8.1	2431	2227.171	11.256845	355.853
Manes.01G079600.2.v8.1	2411	2207.171	0.515467	16.149
Manes.01G079700.6.v8.1	3554	3350.171	0.270823	12.878
Manes.01G079700.2.v8.1	3465	3261.171	3.632655	168.150
Manes.01G079700.4.v8.1	4651	4447.171	0.000000	0.000
Manes.01G079700.5.v8.1	2901	2697.171	1.435967	54.973
Manes.01G079700.7.v8.1	3236	3032.171	0.000000	0.000
Manes.01G079800.2.v8.1	2480	2276.171	8.542943	276.002
Manes.01G080000.1.v8.1	2456	2252.171	0.399575	12.773
Manes.01G080000.2.v8.1	2604	2400.171	0.055779	1.900
Manes.01G080000.3.v8.1	2530	2326.171	0.851052	28.099
Manes.01G080000.4.v8.1	2525	2321.171	0.000000	0.000
Manes.01G080000.5.v8.1	2451	2247.171	0.000000	0.000
Manes.01G080000.7.v8.1	2599	2395.171	0.000000	0.000
Manes.01G080100.1.v8.1	1467	1263.171	0.390424	7.000
Manes.01G080200.1.v8.1	3287	3083.171	0.000000	0.000
Manes.01G080200.3.v8.1	3162	2958.171	0.833576	35.000
Manes.01G080300.1.v8.1	2714	2510.171	0.000000	0.000
Manes.01G080300.2.v8.1	2427	2223.171	0.589538	18.603
Manes.01G080300.3.v8.1	2160	1956.171	3.451731	95.839
Manes.01G080300.5.v8.1	2208	2004.171	3.324008	94.558
Manes.01G080400.1.v8.1	781	577.228	193.578045	1586.000
Manes.01G080600.1.v8.1	1810	1606.171	9.343035	213.000
Manes.01G080700.1.v8.1	2440	2236.171	8.569693	272.001
Manes.01G080800.1.v8.1	2240	2036.171	47.213885	1364.532
Manes.01G080900.4.v8.1	5950	5746.171	5.489254	447.705
Manes.01G080900.6.v8.1	5665	5461.171	0.697049	54.032
Manes.01G080900.5.v8.1	5543	5339.171	9.452802	716.365
Manes.01G081000.1.v8.1	972	768.172	2.568027	28.000
Manes.01G081100.1.v8.1	2339	2135.171	0.098989	3.000
Manes.01G081200.1.v8.1	318	133.927	15.781722	30.000
Manes.01G080964.3.v8.1	3238	3034.171	11.192446	482.020
Manes.01G080964.5.v8.1	2979	2775.171	1.308447	51.540
Manes.01G080964.4.v8.1	3109	2905.171	0.000000	0.000
Manes.01G081400.14.v8.1	7987	7783.171	1.849482	204.318
Manes.01G081400.18.v8.1	7984	7780.171	0.000000	0.000
Manes.01G081400.16.v8.1	7803	7599.171	16.259368	1753.758
Manes.01G081400.17.v8.1	7830	7626.171	5.799011	627.712
Manes.01G081400.19.v8.1	7827	7623.171	0.000000	0.000
Manes.01G081400.20.v8.1	7800	7596.171	0.423243	45.634
Manes.01G081400.21.v8.1	7978	7774.171	0.000000	0.000
Manes.01G081400.15.v8.1	7982	7778.171	0.000000	0.000
Manes.01G081500.10.v8.1	2246	2042.171	7.211046	209.021
Manes.01G081500.6.v8.1	2241	2037.171	4.334741	125.340
Manes.01G081500.4.v8.1	2585	2381.171	0.000000	0.000
Manes.01G081500.1.v8.1	2588	2384.171	1.758420	59.506
Manes.01G081500.2.v8.1	2583	2379.171	0.182306	6.156
Manes.01G081500.3.v8.1	2593	2389.171	0.000000	0.000
Manes.01G081500.5.v8.1	2606	2402.171	2.052331	69.976
Manes.01G081500.9.v8.1	2611	2407.171	0.000000	0.000
Manes.01G081600.1.v8.1	1230	1026.171	0.480594	7.000
Manes.01G081800.8.v8.1	2595	2391.171	0.000000	0.000
Manes.01G081800.9.v8.1	2608	2404.171	0.000000	0.000
Manes.01G081800.10.v8.1	2296	2092.171	0.000000	0.000
Manes.01G081800.7.v8.1	2965	2761.171	0.497859	19.512
Manes.01G081800.3.v8.1	1999	1795.171	1.824474	46.488
Manes.01G081900.1.v8.1	1431	1227.171	61.715453	1074.976
Manes.01G082000.1.v8.1	174	35.506	11.905493	6.000
Manes.01G082200.3.v8.1	2462	2258.171	0.000000	0.000
Manes.01G082200.1.v8.1	2522	2318.171	7.586178	249.614
Manes.01G082200.5.v8.1	2673	2469.171	0.363103	12.726
Manes.01G082300.1.v8.1	3191	2987.171	14.944609	633.643
Manes.01G082300.2.v8.1	3181	2977.171	2.089364	88.291
Manes.01G082400.11.v8.1	1296	1092.171	0.000000	0.000
Manes.01G082400.10.v8.1	2623	2419.171	0.758070	26.030
Manes.01G082400.8.v8.1	2491	2287.171	0.000000	0.000
Manes.01G082400.9.v8.1	2482	2278.171	0.000000	0.000
Manes.01G082600.1.v8.1	2024	1820.171	73.446671	1897.510
Manes.01G082700.1.v8.1	1758	1554.171	104.721980	2310.130
Manes.01G082800.1.v8.1	4125	3921.171	6.825606	379.889
Manes.01G082800.2.v8.1	4122	3918.171	0.000000	0.000
Manes.01G082800.3.v8.1	4116	3912.171	6.303602	350.031
Manes.01G082800.4.v8.1	4113	3909.171	2.638546	146.403
Manes.01G082850.1.v8.1	480	279.576	0.000000	0.000
Manes.01G082900.2.v8.1	2382	2178.171	0.808627	25.000
Manes.01G082900.3.v8.1	2372	2168.171	0.000000	0.000
Manes.01G082900.4.v8.1	2559	2355.171	0.000000	0.000
Manes.01G083100.1.v8.1	1089	885.171	0.079593	1.000
Manes.01G083200.5.v8.1	3433	3229.171	0.000000	0.000
Manes.01G083200.6.v8.1	3407	3203.171	0.197953	9.000
Manes.01G083200.3.v8.1	3315	3111.171	0.000000	0.000
Manes.01G083275.1.v8.1	861	657.191	0.000000	0.000
Manes.01G083350.1.v8.1	1222	1018.171	0.968740	14.000
Manes.01G083500.1.v8.1	1428	1224.171	0.000000	0.000
Manes.01G083600.1.v8.1	1701	1497.171	0.000000	0.000
Manes.01G083700.2.v8.1	2864	2660.171	16.844097	636.000
Manes.13G022150.1.v8.1	936	732.178	0.000000	0.000
Manes.01G083800.1.v8.1	2179	1975.171	5.421744	152.000
Manes.01G083900.1.v8.1	1528	1324.171	68.446502	1286.457
Manes.01G084100.6.v8.1	1693	1489.171	0.300663	6.355
Manes.01G084100.4.v8.1	1414	1210.171	1.898785	32.615
Manes.01G084100.7.v8.1	1719	1515.171	0.000000	0.000
Manes.01G084100.5.v8.1	1618	1414.171	4.513822	90.604
Manes.01G084100.1.v8.1	1629	1425.171	1.355787	27.426
Manes.01G084100.8.v8.1	1554	1350.171	0.000000	0.000
Manes.01G084200.2.v8.1	3827	3623.171	0.208204	10.707
Manes.01G084200.3.v8.1	3994	3790.171	0.000000	0.000
Manes.01G084200.1.v8.1	3739	3535.171	8.193230	411.117
Manes.01G084300.1.v8.1	4097	3893.171	2.262074	125.000
Manes.01G084300.2.v8.1	3697	3493.171	0.000000	0.000
Manes.01G084500.2.v8.1	1460	1256.171	2.187338	39.000
Manes.01G084600.1.v8.1	2381	2177.171	37.245281	1150.969
Manes.01G084700.1.v8.1	2148	1944.171	76.575510	2113.120
Manes.01G084800.3.v8.1	1891	1687.171	1.085711	26.000
Manes.01G084900.9.v8.1	1468	1264.171	17.834902	320.019
Manes.01G085000.2.v8.1	3443	3239.171	0.000000	0.000
Manes.01G085000.3.v8.1	3467	3263.171	0.000000	0.000
Manes.01G085000.4.v8.1	3200	2996.171	0.000000	0.000
Manes.01G085100.1.v8.1	783	579.226	0.121633	1.000
Manes.01G085200.1.v8.1	948	744.175	0.852056	9.000
Manes.01G085300.3.v8.1	1050	846.171	0.000000	0.000
Manes.01G085300.6.v8.1	1300	1096.171	0.000000	0.000
Manes.01G085300.1.v8.1	340	152.199	0.000000	0.000
Manes.01G085300.2.v8.1	331	144.632	0.000000	0.000
Manes.01G085400.1.v8.1	1585	1381.171	0.051010	1.000
Manes.01G085550.1.v8.1	878	674.189	0.000000	0.000
Manes.01G085500.1.v8.1	2326	2122.171	0.033199	1.000
Manes.01G085600.1.v8.1	2839	2635.171	0.026736	1.000
Manes.01G085700.2.v8.1	1147	943.171	3.734906	50.000
Manes.01G085800.1.v8.1	1458	1254.171	0.898801	16.000
Manes.01G085900.1.v8.1	1698	1494.171	4.903805	104.000
Manes.01G086000.1.v8.1	1728	1524.171	16.999151	367.757
Manes.01G086000.2.v8.1	1614	1410.171	5.659424	113.278
Manes.01G086000.3.v8.1	1705	1501.171	1.081423	23.042
Manes.01G086050.2.v8.1	1218	1014.171	0.284154	4.090
Manes.01G086100.1.v8.1	2143	1939.171	0.036332	1.000
Manes.01G086200.1.v8.1	4537	4333.171	34.636020	2130.265
Manes.01G086400.1.v8.1	1994	1790.171	18.953045	481.585
Manes.01G086500.1.v8.1	228	67.195	0.000000	0.000
Manes.01G086600.1.v8.1	1338	1134.171	0.124237	2.000
Manes.01G086700.11.v8.1	2726	2522.171	0.000000	0.000
Manes.01G086700.4.v8.1	2731	2527.171	2.118747	76.000
Manes.01G086700.10.v8.1	2787	2583.171	0.000000	0.000
Manes.01G086700.3.v8.1	2890	2686.171	0.000000	0.000
Manes.01G086800.1.v8.1	1355	1151.171	1084.687803	17723.296
Manes.01G086900.1.v8.1	2239	2035.171	0.311560	9.000
Manes.01G087050.1.v8.1	2981	2777.171	79.361394	3128.324
Manes.01G087200.1.v8.1	1783	1579.171	3.257198	73.008
Manes.01G087200.2.v8.1	1651	1447.171	0.000000	0.000
Manes.01G087300.1.v8.1	3529	3325.171	0.000000	0.000
Manes.01G087300.3.v8.1	3351	3147.171	0.268634	12.000
Manes.01G087300.5.v8.1	3360	3156.171	0.000000	0.000
Manes.01G087400.1.v8.1	1296	1092.171	51.606236	800.005
Manes.01G087450.1.v8.1	144	20.301	0.000000	0.000
Manes.01G087500.1.v8.1	3003	2799.171	11.099837	441.007
Manes.01G087600.1.v8.1	2575	2371.171	1.069856	36.007
Manes.01G087650.1.v8.1	547	344.526	0.000000	0.000
Manes.01G087700.10.v8.1	7931	7727.171	4.349489	477.044
Manes.01G087800.1.v8.1	1859	1655.171	0.000000	0.000
Manes.01G087900.4.v8.1	1957	1753.171	11.187146	278.383
Manes.01G087900.5.v8.1	1952	1748.171	41.716669	1035.126
Manes.01G087900.6.v8.1	1181	977.171	26.861246	372.560
Manes.01G088000.2.v8.1	1433	1229.171	0.000000	0.000
Manes.01G088101.1.v8.1	820	616.205	0.000000	0.000
Manes.01G088200.1.v8.1	1170	966.171	0.000000	0.000
Manes.01G088300.1.v8.1	1333	1129.171	0.000000	0.000
Manes.01G088400.1.v8.1	1170	966.171	0.000000	0.000
Manes.01G088500.1.v8.1	1197	993.171	36.178527	510.005
Manes.01G088500.2.v8.1	1323	1119.171	0.000000	0.000
Manes.01G088600.1.v8.1	2561	2357.171	0.136230	4.558
Manes.01G088600.2.v8.1	480	279.576	0.000000	0.000
Manes.01G088700.1.v8.1	3207	3003.171	0.127669	5.442
Manes.01G088800.1.v8.1	6100	5896.171	1.421926	119.000
Manes.01G089000.4.v8.1	2742	2538.171	0.066176	2.384
Manes.01G089000.2.v8.1	2750	2546.171	0.000000	0.000
Manes.01G089000.3.v8.1	2035	1831.171	19.412001	504.544
Manes.01G089000.5.v8.1	819	615.205	0.962971	8.409
Manes.01G089100.1.v8.1	2591	2387.171	0.000000	0.000
Manes.01G089100.2.v8.1	2450	2246.171	0.000000	0.000
Manes.01G089200.1.v8.1	2257	2053.171	0.095073	2.771
Manes.01G089200.2.v8.1	1865	1661.171	0.476256	11.229
Manes.01G089200.5.v8.1	2235	2031.171	0.000000	0.000
Manes.01G089200.7.v8.1	1844	1640.171	0.000000	0.000
Manes.01G089200.8.v8.1	1790	1586.171	0.000000	0.000
Manes.01G089200.9.v8.1	1702	1498.171	0.000000	0.000
Manes.01G089200.10.v8.1	1537	1333.171	0.000000	0.000
Manes.01G089300.1.v8.1	1175	971.171	0.000000	0.000
Manes.01G089400.1.v8.1	639	435.559	0.000000	0.000
Manes.01G089500.1.v8.1	642	438.543	0.000000	0.000
Manes.01G089600.1.v8.1	1781	1577.171	8.607910	192.698
Manes.01G089700.2.v8.1	3549	3345.171	7.729019	366.980
Manes.01G089700.3.v8.1	3545	3341.171	0.260943	12.375
Manes.01G089800.1.v8.1	2016	1812.171	9.642140	248.012
Manes.01G089900.1.v8.1	778	574.230	0.000000	0.000
Manes.01G090001.1.v8.1	4146	3942.171	0.000000	0.000
Manes.01G090001.2.v8.1	4265	4061.171	0.000000	0.000
Manes.01G090100.4.v8.1	4785	4581.171	0.000000	0.000
Manes.01G090100.5.v8.1	4881	4677.171	2.000279	132.793
Manes.01G090100.6.v8.1	5042	4838.171	0.000000	0.000
Manes.01G090200.1.v8.1	2720	2516.171	9.981839	356.493
Manes.01G090200.3.v8.1	2612	2408.171	0.000000	0.000
Manes.01G090200.2.v8.1	1854	1650.171	0.166642	3.903
Manes.01G090300.1.v8.1	2430	2226.171	0.126591	4.000
Manes.01G090300.2.v8.1	1194	990.171	0.000000	0.000
Manes.01G090400.1.v8.1	1487	1283.171	47.657945	868.000
Manes.01G090500.1.v8.1	3542	3338.171	0.000000	0.000
Manes.01G090500.3.v8.1	3087	2883.171	0.635336	26.000
Manes.01G090500.4.v8.1	2673	2469.171	0.000000	0.000
Manes.01G090600.1.v8.1	1540	1336.171	0.000000	0.000
Manes.01G090700.1.v8.1	1907	1703.171	5.749852	139.000
Manes.01G090800.1.v8.1	986	782.172	0.000000	0.000
Manes.01G090900.3.v8.1	1938	1734.171	30.129175	741.616
Manes.01G090900.6.v8.1	1858	1654.171	0.000000	0.000
Manes.01G090900.5.v8.1	1814	1610.171	0.000000	0.000
Manes.01G090900.4.v8.1	1674	1470.171	45.302665	945.347
Manes.01G090900.7.v8.1	1681	1477.171	26.728849	560.416
Manes.01G091100.1.v8.1	1393	1189.171	0.533210	9.000
Manes.01G091200.3.v8.1	1703	1499.171	17.079950	363.444
Manes.01G091300.2.v8.1	1997	1793.171	0.000000	0.000
Manes.01G091400.3.v8.1	2099	1895.171	3.812049	102.543
Manes.01G091400.1.v8.1	2410	2206.171	5.036031	157.698
Manes.01G091500.1.v8.1	1978	1774.171	0.516236	13.000
Manes.01G091600.1.v8.1	2757	2553.171	0.165566	6.000
Manes.01G091700.1.v8.1	2763	2559.171	0.357886	13.000
Manes.01G091800.1.v8.1	594	390.914	0.000000	0.000
Manes.01G092000.1.v8.1	2269	2065.171	4.230248	124.000
Manes.01G092100.3.v8.1	2021	1817.171	14.970949	386.140
Manes.01G092100.4.v8.1	2048	1844.171	0.000000	0.000
Manes.01G092100.5.v8.1	2572	2368.171	0.608235	20.445
Manes.01G092200.1.v8.1	246	79.348	30.215140	34.030
Manes.01G092300.1.v8.1	1260	1056.171	0.066706	1.000
Manes.01G092400.8.v8.1	3094	2890.171	7.191155	295.000
Manes.01G092500.1.v8.1	1671	1467.171	0.000000	0.000
Manes.01G092600.1.v8.1	1350	1146.171	12.137660	197.462
Manes.01G092600.2.v8.1	1750	1546.171	0.115631	2.538
Manes.01G092700.1.v8.1	2304	2100.171	0.998302	29.759
Manes.01G092700.4.v8.1	1819	1615.171	39.053376	895.317
Manes.01G092900.1.v8.1	4737	4533.171	0.885876	57.000
Manes.01G092900.2.v8.1	3980	3776.171	0.000000	0.000
Manes.01G093000.1.v8.1	1978	1774.171	1.667838	42.000
Manes.01G093100.2.v8.1	2114	1910.171	0.000000	0.000
Manes.01G093100.3.v8.1	2000	1796.171	0.470689	12.000
Manes.01G093200.1.v8.1	1806	1602.171	0.043989	1.000
Manes.01G093300.1.v8.1	1846	1642.171	14.157864	330.002
Manes.01G093400.1.v8.1	2294	2090.171	124.064204	3680.681
Manes.01G093475.1.v8.1	1593	1389.171	0.000000	0.000
Manes.01G093550.1.v8.1	2658	2454.171	6.938786	241.706
Manes.01G093625.1.v8.1	522	320.135	0.000000	0.000
Manes.03G095616.1.v8.1	539	336.697	0.000000	0.000
Manes.11G087467.1.v8.1_25	322	137.194	0.000000	0.000
Manes.01G093700.1.v8.1	3069	2865.171	13.029949	529.899
Manes.01G093733.1.v8.1	1802	1598.171	0.000000	0.000
Manes.01G093733.2.v8.1	1733	1529.171	0.131892	2.863
Manes.01G093766.1.v8.1	849	645.192	0.000000	0.000
Manes.01G094100.1.v8.1	1952	1748.171	0.120903	3.000
Manes.01G093800.1.v8.1	1709	1505.171	0.000000	0.000
Manes.01G093901.1.v8.1	3041	2837.171	11.456628	461.362
Manes.01G094000.1.v8.1	846	642.193	0.438828	4.000
Manes.01G094200.1.v8.1	2700	2496.171	8.722393	309.037
Manes.01G094300.3.v8.1	4415	4211.171	9.010333	538.572
Manes.01G094300.4.v8.1	3599	3395.171	0.253341	12.209
Manes.01G094500.1.v8.1	1758	1554.171	1.677270	37.000
Manes.01G094600.1.v8.1	330	143.801	350.853788	716.123
Manes.01G094700.1.v8.1	1840	1636.171	17.334705	402.573
Manes.01G094800.1.v8.1	3582	3378.171	0.396253	19.000
Manes.01G094950.1.v8.1	330	143.801	845.838926	1726.431
Manes.01G095100.3.v8.1	3185	2981.171	0.023633	1.000
Manes.01G095300.1.v8.1	1711	1507.171	0.046745	1.000
Manes.01G095400.3.v8.1	1419	1215.171	0.000000	0.000
Manes.01G096400.2.v8.1	1987	1783.171	5.673366	143.593
Manes.01G096300.3.v8.1	5386	5182.171	0.930905	68.473
Manes.01G096300.6.v8.1	5506	5302.171	2.731598	205.575
Manes.01G096300.7.v8.1	4985	4781.171	0.000000	0.000
Manes.01G096200.1.v8.1	1957	1753.171	6.680415	166.237
Manes.01G096100.1.v8.1	689	485.372	75.122952	517.544
Manes.01G096000.1.v8.1	824	620.203	0.908775	8.000
Manes.01G096000.2.v8.1	666	462.446	0.000000	0.000
Manes.01G095900.1.v8.1	2139	1935.171	22.081538	606.525
Manes.01G095800.1.v8.1	3390	3186.171	5.762783	260.616
Manes.01G095700.1.v8.1	1635	1431.171	0.000000	0.000
Manes.01G095700.2.v8.1	1632	1428.171	0.000000	0.000
Manes.01G095700.3.v8.1	1278	1074.171	0.000000	0.000
Manes.01G095700.4.v8.1	1275	1071.171	0.000000	0.000
Manes.01G095600.2.v8.1	1990	1786.171	0.141653	3.591
Manes.01G095600.1.v8.1	2250	2046.171	0.082937	2.409
Manes.01G095500.9.v8.1	6618	6414.171	1.112458	101.280
Manes.01G095500.10.v8.1	6675	6471.171	0.000000	0.000
Manes.01G095500.11.v8.1	5816	5612.171	4.526498	360.573
Manes.01G095500.2.v8.1	6149	5945.171	0.000000	0.000
Manes.01G095500.8.v8.1	6363	6159.171	0.196147	17.148
Manes.01G095500.7.v8.1	6185	5981.171	0.000000	0.000
Manes.01G160600.3.v8.1	1638	1434.171	0.000000	0.000
Manes.01G128050.1.v8.1	1606	1402.171	9.485736	188.787
Manes.01G160600.2.v8.1	1624	1420.171	0.000000	0.000
Manes.01G128050.2.v8.1	904	700.185	8.390217	83.385
Manes.01G160602.1.v8.1	1795	1591.171	8.702241	196.539
Manes.01G097000.1.v8.1	1615	1411.171	0.000000	0.000
Manes.01G097100.1.v8.1	606	402.799	0.000000	0.000
Manes.01G097200.1.v8.1	1468	1264.171	1.281806	23.000
Manes.01G097300.1.v8.1	1359	1155.171	0.000000	0.000
Manes.01G097300.2.v8.1	1216	1012.171	0.487241	7.000
Manes.01G097400.1.v8.1	6651	6447.171	15.512979	1419.594
Manes.01G097400.4.v8.1	6606	6402.171	0.398227	36.187
Manes.01G097500.1.v8.1	1592	1388.171	72.624680	1430.959
Manes.01G097600.1.v8.1	2188	1984.171	24.147909	680.078
Manes.01G097600.2.v8.1	3403	3199.171	0.835884	37.956
Manes.01G097700.1.v8.1	1476	1272.171	75.412220	1361.718
Manes.01G097800.1.v8.1	2400	2196.171	0.417040	13.000
Manes.01G097900.1.v8.1	2046	1842.171	51.525504	1347.262
Manes.01G098000.4.v8.1	2992	2788.171	3.038730	120.257
Manes.01G098000.6.v8.1	2545	2341.171	3.904362	129.743
Manes.01G098000.5.v8.1	2233	2029.171	0.000000	0.000
Manes.01G098100.3.v8.1	1533	1329.171	7.526752	142.000
Manes.01G098200.1.v8.1	2698	2494.171	2.175027	77.000
Manes.01G098300.1.v8.1	3056	2852.171	0.469330	19.000
Manes.03G165350.1.v8.1	520	318.192	0.000000	0.000
Manes.01G098400.1.v8.1	3516	3312.171	4.084028	192.000
Manes.01G098500.1.v8.1	354	164.099	24.472035	57.000
Manes.01G098600.1.v8.1	3777	3573.171	32.216859	1633.943
Manes.01G098700.1.v8.1	519	317.220	12.437353	56.000
Manes.01G098800.2.v8.1	2166	1962.171	15.921922	443.437
Manes.01G098800.4.v8.1	2148	1944.171	20.542616	566.879
Manes.01G099000.7.v8.1	3978	3774.171	0.000000	0.000
Manes.01G099000.8.v8.1	3840	3636.171	0.266953	13.778
Manes.01G099000.5.v8.1	2734	2530.171	4.739063	170.193
Manes.01G099000.10.v8.1	2559	2355.171	0.093189	3.115
Manes.01G099000.9.v8.1	2421	2217.171	0.443457	13.956
Manes.01G099100.9.v8.1	3134	2930.171	2.080015	86.509
Manes.01G099100.6.v8.1	3261	3057.171	1.456116	63.185
Manes.01G099100.4.v8.1	2970	2766.171	0.000000	0.000
Manes.01G099100.3.v8.1	2422	2218.171	63.359174	1994.823
Manes.01G099200.7.v8.1	1820	1616.171	7.580501	173.894
Manes.01G099200.1.v8.1	1927	1723.171	11.438038	279.756
Manes.01G099200.6.v8.1	1822	1618.171	2.932315	67.350
Manes.01G099300.2.v8.1	2655	2451.171	8.996738	313.010
Manes.01G099400.1.v8.1	3985	3781.171	17.333575	930.281
Manes.01G099500.1.v8.1	2209	2005.171	15.460183	440.013
Manes.01G099600.2.v8.1	3265	3061.171	0.000000	0.000
Manes.01G099600.3.v8.1	3161	2957.171	0.142947	6.000
Manes.01G099700.1.v8.1	1822	1618.171	31.913887	733.000
Manes.01G099800.1.v8.1	3045	2841.171	0.000000	0.000
Manes.01G099800.2.v8.1	2821	2617.171	0.484573	18.001
Manes.01G099900.1.v8.1	972	768.172	39.085489	426.161
Manes.01G100000.1.v8.1	1035	831.171	3.644837	43.000
Manes.01G100100.1.v8.1	549	346.491	13.216656	65.000
Manes.01G100300.1.v8.1	2326	2122.171	0.033199	1.000
Manes.01G100400.1.v8.1	3169	2965.171	3.255150	137.000
Manes.01G100400.2.v8.1	3079	2875.171	0.000000	0.000
Manes.01G100500.1.v8.1	3434	3230.171	3.359139	154.012
Manes.01G100600.2.v8.1	651	447.503	0.000000	0.000
Manes.01G100700.3.v8.1	2714	2510.171	0.000000	0.000
Manes.01G100700.7.v8.1	2657	2453.171	0.000000	0.000
Manes.01G100700.9.v8.1	2563	2359.171	0.238908	8.000
Manes.01G100800.1.v8.1	858	654.191	0.323085	3.000
Manes.01G100900.2.v8.1	1612	1408.171	0.859339	17.176
Manes.01G100900.1.v8.1	2391	2187.171	10.914195	338.824
Manes.01G101000.1.v8.1	1209	1005.171	0.070091	1.000
Manes.01G101200.3.v8.1	1363	1159.171	6.921394	113.878
Manes.01G101200.6.v8.1	1226	1022.171	0.000000	0.000
Manes.01G101200.5.v8.1	1131	927.171	8.766841	115.373
Manes.01G101200.7.v8.1	1247	1043.171	2.674368	39.598
Manes.01G101300.1.v8.1	1376	1172.171	1.923354	32.000
Manes.01G101600.1.v8.1	3522	3318.171	1.422578	67.000
Manes.01G101700.2.v8.1	696	492.354	62.818417	439.000
Manes.01G102466.2.v8.1	906	702.183	2.811003	28.016
Manes.01G102000.1.v8.1	1099	895.171	79.551994	1010.781
Manes.01G102100.1.v8.1	3175	2971.171	24.058901	1014.620
Manes.01G102200.3.v8.1	949	745.174	8.698218	92.000
Manes.01G102300.1.v8.1	911	707.183	46.618248	467.937
Manes.01G102400.1.v8.1	3030	2826.171	14.957293	600.000
Manes.01G102500.1.v8.1	3025	2821.171	3.890388	155.784
Manes.01G102600.1.v8.1	1092	888.171	0.237971	3.000
Manes.01G102700.2.v8.1	1740	1536.171	1.001616	21.839
Manes.01G102700.1.v8.1	2340	2136.171	0.996259	30.207
Manes.01G102800.1.v8.1	3313	3109.171	13.135450	579.681
Manes.01G102900.1.v8.1	1668	1464.171	0.144354	3.000
Manes.01G103000.3.v8.1	2595	2391.171	4.254550	144.399
Manes.01G103000.4.v8.1	2521	2317.171	0.255963	8.418
Manes.01G103100.2.v8.1	1542	1338.171	1.316402	25.003
Manes.01G103200.1.v8.1	1528	1324.171	0.000000	0.000
Manes.01G103300.6.v8.1	2480	2276.171	2.437414	78.747
Manes.01G103300.7.v8.1	2172	1968.171	5.665017	158.257
Manes.01G103300.8.v8.1	2183	1979.171	5.666363	159.180
Manes.01G103400.7.v8.1	1082	878.171	0.356149	4.439
Manes.01G103400.6.v8.1	1074	870.171	0.000000	0.000
Manes.01G103400.5.v8.1	959	755.174	4.250541	45.561
Manes.01G103500.1.v8.1	1705	1501.171	7.840428	167.059
Manes.01G103500.3.v8.1	1775	1571.171	0.210160	4.687
Manes.01G103500.5.v8.1	606	402.799	3.892472	22.254
Manes.01G103500.4.v8.1	714	510.309	0.000000	0.000
Manes.01G103600.1.v8.1	3453	3249.171	4.228265	195.000
Manes.01G103700.1.v8.1	1219	1015.171	0.277601	4.000
Manes.01G103750.1.v8.1	568	365.209	0.000000	0.000
Manes.01G103800.2.v8.1	1580	1376.171	1.075095	21.000
Manes.01G104000.1.v8.1	1378	1174.171	2.457076	40.950
Manes.01G104000.2.v8.1	1157	953.171	40.596311	549.234
Manes.01G104100.7.v8.1	2361	2157.171	0.000000	0.000
Manes.01G104100.1.v8.1	2269	2065.171	0.000000	0.000
Manes.01G104100.5.v8.1	2150	1946.171	0.000000	0.000
Manes.01G104100.6.v8.1	2111	1907.171	0.184706	5.000
Manes.01G104200.1.v8.1	2636	2432.171	8.105894	279.830
Manes.01G104200.2.v8.1	2622	2418.171	1.491043	51.177
Manes.01G104201.1.v8.1	549	346.491	0.000000	0.000
Manes.01G104300.3.v8.1	3903	3699.171	13.108040	688.243
Manes.01G104400.1.v8.1	1871	1667.171	2.075561	49.115
Manes.01G104400.2.v8.1	1841	1637.171	1.974583	45.885
Manes.01G104500.10.v8.1	1516	1312.171	1.173067	21.848
Manes.01G104500.7.v8.1	1519	1315.171	3.986032	74.409
Manes.01G104500.8.v8.1	1435	1231.171	0.214212	3.743
Manes.01G104500.9.v8.1	1432	1228.171	0.000000	0.000
Manes.01G104600.25.v8.1	2920	2716.171	0.000000	0.000
Manes.01G104600.24.v8.1	3081	2877.171	0.000000	0.000
Manes.01G104600.16.v8.1	2791	2587.171	0.000000	0.000
Manes.01G104600.31.v8.1	2706	2502.171	0.000000	0.000
Manes.01G104600.26.v8.1	3248	3044.171	0.541797	23.410
Manes.01G104600.23.v8.1	3409	3205.171	0.000000	0.000
Manes.01G104600.12.v8.1	2210	2006.171	0.146549	4.173
Manes.01G104600.28.v8.1	2257	2053.171	0.000000	0.000
Manes.01G104600.27.v8.1	2876	2672.171	0.991601	37.610
Manes.01G104600.29.v8.1	1901	1697.171	0.000000	0.000
Manes.01G104600.30.v8.1	1986	1782.171	0.000000	0.000
Manes.01G104600.10.v8.1	2663	2459.171	3.693225	128.912
Manes.01G104700.1.v8.1	2342	2138.171	24.036015	729.465
Manes.01G104800.1.v8.1	3919	3715.171	12.429853	655.458
Manes.01G104801.1.v8.1	8141	7937.171	5.592793	630.078
Manes.01G104801.2.v8.1	8138	7934.171	2.258021	254.290
Manes.01G104801.3.v8.1	9657	9453.171	0.070875	9.510
Manes.01G104801.4.v8.1	8065	7861.171	0.000000	0.000
Manes.01G104801.5.v8.1	8095	7891.171	1.850876	207.309
Manes.01G104801.6.v8.1	8019	7815.171	0.000000	0.000
Manes.01G104801.7.v8.1	8092	7888.171	0.000000	0.000
Manes.01G105000.5.v8.1	1383	1179.171	11.949599	200.000
Manes.01G105100.5.v8.1	2552	2348.171	2.140716	71.349
Manes.01G105100.6.v8.1	2457	2253.171	3.262143	104.327
Manes.01G105100.1.v8.1	3859	3655.171	0.000000	0.000
Manes.01G105100.7.v8.1	2528	2324.171	0.000000	0.000
Manes.01G105100.8.v8.1	3234	3030.171	0.055895	2.404
Manes.01G105101.1.v8.1	570	367.182	4.988757	26.000
Manes.01G105300.1.v8.1	2678	2474.171	1.366821	48.000
[truncated: 55,492 more rows]
