# Supplementary material for: Mutations in DNA polymerase δ subunit 1 co-segregate with CMD2-type resistance to Cassava Mosaic Geminiviruses
Source: Nat Commun. 2022 Jul 7;13:3933. doi: 10.1038/s41467-022-31414-0 (PMC9262879; doi:10.1038/s41467-022-31414-0)
Supplement: Supplementary file 10 — Source Data [file 41467_2022_31414_MOESM10_ESM.zip › figure_data/SupFig5_data/RNAseq10/quant/rnaseq10_tme204_3591.1_sus_quant/quant.sf]

Name	Length	EffectiveLength	TPM	NumReads
Manes.01G000031.1.v8.1	3795	3592.066	18.569652	1313.325
Manes.01G000031.2.v8.1	3753	3550.066	1.565138	109.399
Manes.01G000031.3.v8.1	3738	3535.066	0.133540	9.295
Manes.01G000062.1.v8.1	1653	1450.066	0.000000	0.000
Manes.01G000093.1.v8.1	1848	1645.066	0.000000	0.000
Manes.01G000124.1.v8.1	2149	1946.066	5.089450	195.008
Manes.01G000155.1.v8.1	2964	2761.066	5.923543	322.020
Manes.01G000186.1.v8.1	177	37.973	1.337521	1.000
Manes.01G000217.1.v8.1	675	472.348	0.000000	0.000
Manes.01G000248.3.v8.1	1953	1750.066	0.000000	0.000
Manes.01G000248.5.v8.1	570	368.137	12.985737	94.124
Manes.01G000248.4.v8.1	1683	1480.066	0.000000	0.000
Manes.01G000248.1.v8.1	2677	2474.066	2.781223	135.479
Manes.01G000248.2.v8.1	2062	1859.066	55.429186	2028.884
Manes.01G000279.1.v8.1	812	609.114	88.277557	1058.700
Manes.01G000279.3.v8.1	1818	1615.066	0.244965	7.790
Manes.01G000279.2.v8.1	1112	909.066	4.875723	87.269
Manes.01G000310.1.v8.1	601	398.783	0.000000	0.000
Manes.01G000341.1.v8.1	947	744.069	1.843004	27.000
Manes.01G000341.2.v8.1	1283	1080.066	0.000000	0.000
Manes.01G000372.1.v8.1	3197	2994.066	4.291757	253.000
Manes.01G000403.1.v8.1	861	658.094	42.375280	549.066
Manes.01G000434.1.v8.1	1098	895.066	0.453953	8.000
Manes.17G035396.1.v8.1_29	409	213.812	0.000000	0.000
Manes.01G000465.1.v8.1	1700	1497.066	155.242448	4575.888
Manes.01G000496.1.v8.1	534	332.792	0.000000	0.000
Manes.01G000527.1.v8.1	1225	1022.066	8.149687	164.000
Manes.01G000558.1.v8.1	3030	2827.066	0.000000	0.000
Manes.01G000558.2.v8.1	2951	2748.066	0.000000	0.000
Manes.01G000558.4.v8.1	2910	2707.066	0.000000	0.000
Manes.01G000558.5.v8.1	2825	2622.066	0.000000	0.000
Manes.01G000558.3.v8.1	2750	2547.066	0.039881	2.000
Manes.01G000600.1.v8.1	1763	1560.066	0.618567	19.000
Manes.01G000550.1.v8.1	429	232.264	22.304565	102.000
Manes.01G000500.10.v8.1	1573	1370.066	2.213036	59.697
Manes.01G000500.4.v8.1	2074	1871.066	8.286219	305.260
Manes.01G000500.6.v8.1	1987	1784.066	0.000000	0.000
Manes.01G000500.8.v8.1	2111	1908.066	9.860944	370.455
Manes.01G000500.9.v8.1	2024	1821.066	2.081832	74.644
Manes.01G000500.5.v8.1	1718	1515.066	4.926899	146.970
Manes.01G000500.7.v8.1	1755	1552.066	1.321219	40.375
Manes.01G000500.11.v8.1	1591	1388.066	14.284285	390.385
Manes.01G000400.6.v8.1	3083	2880.066	0.000000	0.000
Manes.01G000400.7.v8.1	3020	2817.066	1.009642	56.000
Manes.01G000400.8.v8.1	2619	2416.066	0.000000	0.000
Manes.01G000300.4.v8.1	1769	1566.066	27.884146	859.788
Manes.01G000300.5.v8.1	1857	1654.066	16.081236	523.717
Manes.01G000300.6.v8.1	2074	1871.066	4.763919	175.500
Manes.13G000036.1.v8.1	515	314.300	0.000000	0.000
Manes.18G145866.1.v8.1_2	267	95.386	0.000000	0.000
Manes.01G001900.17.v8.1	3580	3377.066	0.000000	0.000
Manes.01G001900.14.v8.1	3967	3764.066	0.000000	0.000
Manes.01G001900.15.v8.1	3740	3537.066	0.000000	0.000
Manes.01G001900.16.v8.1	3593	3390.066	6.983190	466.107
Manes.01G001900.18.v8.1	4118	3915.066	0.000000	0.000
Manes.01G001900.19.v8.1	3971	3768.066	0.000000	0.000
Manes.01G001900.20.v8.1	3978	3775.066	0.000000	0.000
Manes.01G001900.21.v8.1	3935	3732.066	4.480831	329.255
Manes.01G001900.22.v8.1	4082	3879.066	0.000000	0.000
Manes.01G001900.23.v8.1	3974	3771.066	0.000000	0.000
Manes.01G001900.9.v8.1	3736	3533.066	4.338176	301.775
Manes.01G001951.1.v8.1	1451	1248.066	0.000000	0.000
Manes.01G001800.6.v8.1	5950	5747.066	0.183399	20.752
Manes.01G001800.1.v8.1	2633	2430.066	0.485889	23.248
Manes.01G001700.7.v8.1	2506	2303.066	12.659862	574.063
Manes.01G001700.10.v8.1	4004	3801.066	0.000000	0.000
Manes.01G001700.12.v8.1	3719	3516.066	3.237129	224.100
Manes.01G001700.11.v8.1	3802	3599.066	12.471769	883.775
Manes.01G001600.6.v8.1	5003	4800.066	4.777846	451.547
Manes.01G001600.7.v8.1	3983	3780.066	15.357186	1142.971
Manes.01G001600.8.v8.1	4719	4516.066	13.531787	1203.204
Manes.01G001400.1.v8.1	2161	1958.066	14.472952	557.967
Manes.01G001200.1.v8.1	1949	1746.066	13.509748	464.442
Manes.01G001200.3.v8.1	1891	1688.066	0.167213	5.558
Manes.01G001150.1.v8.1	1008	805.066	0.189263	3.000
Manes.01G001100.2.v8.1	3116	2913.066	1.713592	98.284
Manes.01G001100.3.v8.1	2961	2758.066	4.912218	266.751
Manes.01G002051.1.v8.1	1774	1571.066	7.366626	227.870
Manes.01G002300.1.v8.1	418	222.060	1132.664951	4952.172
Manes.01G002151.2.v8.1	261	90.990	2.790952	5.000
Manes.01G002350.1.v8.1	761	558.155	0.673097	7.397
Manes.01G002400.2.v8.1	2259	2056.066	142.650929	5774.783
Manes.01G002500.1.v8.1	3624	3421.066	18.766482	1264.062
Manes.01G002600.1.v8.1	2025	1822.066	0.139374	5.000
Manes.01G002700.1.v8.1	1101	898.066	0.000000	0.000
Manes.01G002800.1.v8.1	1827	1624.066	0.562918	18.000
Manes.01G002901.1.v8.1	3062	2859.066	13.554307	763.002
Manes.01G003000.1.v8.1	405	210.169	0.000000	0.000
Manes.01G003100.1.v8.1	4856	4653.066	1.726428	158.165
Manes.01G003100.3.v8.1	4760	4557.066	0.000000	0.000
Manes.01G003100.4.v8.1	4848	4645.066	0.000000	0.000
Manes.01G003200.1.v8.1	2389	2186.066	42.998091	1850.702
Manes.01G003300.1.v8.1	3526	3323.066	0.596253	39.012
Manes.01G003400.1.v8.1	360	170.224	0.000000	0.000
Manes.01G003500.1.v8.1	4803	4600.066	2.720777	246.423
Manes.01G003500.3.v8.1	5313	5110.066	2.219559	223.315
Manes.01G003500.2.v8.1	4713	4510.066	0.000000	0.000
Manes.01G003700.1.v8.1	2011	1808.066	30.538761	1087.151
Manes.01G003800.1.v8.1	2386	2183.066	384.978771	16547.319
Manes.01G003900.1.v8.1	1100	897.066	6.341174	112.000
Manes.01G004000.1.v8.1	3930	3727.066	0.136273	10.000
Manes.01G004100.1.v8.1	1694	1491.066	11.127708	326.683
Manes.01G004100.2.v8.1	1685	1482.066	0.000000	0.000
Manes.01G004200.1.v8.1	663	460.376	0.110322	1.000
Manes.01G050733.1.v8.1_1	246	80.327	0.000000	0.000
Manes.01G004300.1.v8.1	762	559.153	0.363333	4.000
Manes.13G090650.1.v8.1	814	611.113	0.000000	0.000
Manes.01G004400.1.v8.1	927	724.074	0.000000	0.000
Manes.01G004466.1.v8.1	4587	4384.066	0.289627	25.000
Manes.01G004532.1.v8.1	681	478.322	0.000000	0.000
Manes.01G004600.2.v8.1	1047	844.066	15.584734	259.000
Manes.01G004625.1.v8.1	531	329.857	20.484103	133.035
Manes.01G004650.2.v8.1	1581	1378.066	0.075733	2.055
Manes.01G004840.2.v8.1	1487	1284.066	3.439793	86.965
Manes.01G004860.1.v8.1	1680	1477.066	2.095634	60.945
Manes.01G004880.1.v8.1	1025	822.066	11.869775	192.120
Manes.01G004820.1.v8.1	2044	1841.066	3.475979	126.000
Manes.01G005000.1.v8.1	5215	5012.066	5.103307	503.608
Manes.01G005000.2.v8.1	4067	3864.066	1.451321	110.416
Manes.01G005000.3.v8.1	4835	4632.066	4.031143	367.644
Manes.01G005033.1.v8.1	2165	1962.066	0.966234	37.327
Manes.01G005033.2.v8.1	1920	1717.066	0.000000	0.000
Manes.01G005033.3.v8.1	1703	1500.066	0.801538	23.673
Manes.01G005066.1.v8.1	2214	2011.066	33.404307	1322.674
Manes.01G005100.10.v8.1	1736	1533.066	0.359942	10.865
Manes.01G005100.11.v8.1	1754	1551.066	0.000000	0.000
Manes.01G005100.12.v8.1	1684	1481.066	0.000000	0.000
Manes.01G005100.2.v8.1	1591	1388.066	0.000000	0.000
Manes.01G005100.5.v8.1	1497	1294.066	0.075103	1.914
Manes.01G005100.6.v8.1	1986	1783.066	0.063286	2.222
Manes.01G005100.7.v8.1	1666	1463.066	0.000000	0.000
Manes.01G005100.8.v8.1	1704	1501.066	0.000000	0.000
Manes.01G005100.9.v8.1	1774	1571.066	0.000000	0.000
Manes.01G005100.4.v8.1	1522	1319.066	0.000000	0.000
Manes.01G005233.1.v8.1	1363	1160.066	6.873738	157.000
Manes.01G005500.2.v8.1	7293	7090.066	10.387766	1450.095
Manes.01G005504.1.v8.1	472	272.805	0.000000	0.000
Manes.01G005508.1.v8.1	551	349.448	0.000000	0.000
Manes.01G005512.1.v8.1	1317	1114.066	0.227948	5.000
Manes.01G005584.1.v8.1	1094	891.066	1.937961	34.000
Manes.01G005536.2.v8.1	1697	1494.066	1.087818	32.000
Manes.01G005700.1.v8.1	2130	1927.066	2.846447	108.000
Manes.01G008250.10.v8.1	2573	2370.066	0.354956	16.564
Manes.01G008250.11.v8.1	2498	2295.066	0.000000	0.000
Manes.01G008250.12.v8.1	2470	2267.066	0.000000	0.000
Manes.01G008250.13.v8.1	2574	2371.066	0.000000	0.000
Manes.01G008250.9.v8.1	2580	2377.066	0.000000	0.000
Manes.01G008250.7.v8.1	2660	2457.066	3.606150	174.455
Manes.01G008250.8.v8.1	2495	2292.066	0.000000	0.000
Manes.01G010800.3.v8.1	2665	2462.066	1.959349	94.981
Manes.16G067750.1.v8.1_31	394	200.227	0.000000	0.000
Manes.01G006000.1.v8.1	1923	1720.066	0.000000	0.000
Manes.01G006000.6.v8.1	1777	1574.066	0.000000	0.000
Manes.01G006000.2.v8.1	2225	2022.066	1.040871	41.440
Manes.01G006000.4.v8.1	2079	1876.066	10.714426	395.768
Manes.01G006000.5.v8.1	2393	2190.066	0.000000	0.000
Manes.01G006000.7.v8.1	2247	2044.066	0.940462	37.850
Manes.01G006100.1.v8.1	447	249.102	47.279778	231.887
Manes.01G006200.7.v8.1	3538	3335.066	0.000000	0.000
Manes.01G006200.11.v8.1	3524	3321.066	0.000000	0.000
Manes.01G006200.10.v8.1	3531	3328.066	0.000000	0.000
Manes.01G006200.12.v8.1	3385	3182.066	0.461577	28.919
Manes.01G006200.8.v8.1	3398	3195.066	5.682905	357.499
Manes.01G006200.9.v8.1	3395	3192.066	0.000000	0.000
Manes.01G006300.1.v8.1	1079	876.066	58.650773	1011.660
Manes.01G006400.1.v8.1	809	606.117	6572.547215	78435.763
Manes.01G006500.1.v8.1	930	727.074	0.349275	5.000
Manes.01G006600.2.v8.1	912	709.079	0.000000	0.000
Manes.01G006800.3.v8.1	1384	1181.066	0.000000	0.000
Manes.01G006900.2.v8.1	961	758.068	0.000000	0.000
Manes.01G007000.2.v8.1	627	424.559	1.435553	12.000
Manes.01G007050.1.v8.1	1278	1075.066	0.000000	0.000
Manes.01G007100.6.v8.1	5717	5514.066	2.201512	239.011
Manes.01G007100.3.v8.1	5994	5791.066	0.255282	29.107
Manes.01G007100.5.v8.1	4889	4686.066	4.778490	440.883
Manes.01G007100.4.v8.1	5421	5218.066	0.000000	0.000
Manes.01G007100.7.v8.1	5817	5614.066	0.000000	0.000
Manes.01G007300.11.v8.1	4631	4428.066	6.124965	534.001
Manes.01G007400.4.v8.1	4441	4238.066	16.112303	1344.465
Manes.11G097150.1.v8.1	1531	1328.066	0.000000	0.000
Manes.01G007451.1.v8.1	88	7.160	0.000000	0.000
Manes.01G007500.1.v8.1	3234	3031.066	0.653499	39.000
Manes.01G007500.2.v8.1	3039	2836.066	0.000000	0.000
Manes.01G007500.3.v8.1	3274	3071.066	0.000000	0.000
Manes.01G007600.4.v8.1	3823	3620.066	0.349196	24.889
Manes.01G007600.5.v8.1	3539	3336.066	0.000000	0.000
Manes.01G007600.6.v8.1	3397	3194.066	11.524093	724.727
Manes.01G007700.1.v8.1	5195	4992.066	0.441023	43.348
Manes.01G007700.3.v8.1	4610	4407.066	0.422404	36.652
Manes.01G007800.2.v8.1	2241	2038.066	22.391852	898.529
Manes.01G007900.1.v8.1	3406	3203.066	3.773871	238.000
Manes.01G008000.1.v8.1	4992	4789.066	13.447835	1268.023
Manes.01G008100.1.v8.1	2049	1846.066	0.055025	2.000
Manes.01G008200.2.v8.1	1435	1232.066	20.723521	502.715
Manes.01G008300.1.v8.1	1279	1076.066	0.849590	18.000
Manes.01G008400.1.v8.1	826	623.110	4.890604	60.000
Manes.01G008500.1.v8.1	2052	1849.066	8.007594	291.527
Manes.01G008600.1.v8.1	1160	957.066	39.476063	743.875
Manes.01G008701.1.v8.1	383	190.390	0.266767	1.000
Manes.01G008800.1.v8.1	2575	2372.066	30.862433	1441.388
Manes.01G008900.7.v8.1	3383	3180.066	0.390957	24.479
Manes.01G008900.2.v8.1	2337	2134.066	8.293571	348.476
Manes.01G008900.1.v8.1	2370	2167.066	8.182985	349.147
Manes.01G008900.5.v8.1	3112	2909.066	0.000000	0.000
Manes.01G008900.6.v8.1	2639	2436.066	0.000000	0.000
Manes.01G009000.3.v8.1	2078	1875.066	4.516342	166.735
Manes.01G009000.2.v8.1	2037	1834.066	1.232919	44.522
Manes.01G009000.4.v8.1	1787	1584.066	0.000000	0.000
Manes.01G009000.5.v8.1	1781	1578.066	0.000000	0.000
Manes.01G009000.1.v8.1	1741	1538.066	13.167918	398.764
Manes.01G009100.1.v8.1	2369	2166.066	9.168137	391.000
Manes.01G009200.1.v8.1	2763	2560.066	0.000000	0.000
Manes.01G009200.2.v8.1	2751	2548.066	0.000000	0.000
Manes.01G009300.1.v8.1	3337	3134.066	0.113440	7.000
Manes.01G009451.4.v8.1	3456	3253.066	2.492927	159.671
Manes.01G009451.5.v8.1	3074	2871.066	30.594015	1729.433
Manes.01G009500.4.v8.1	1258	1055.066	0.240695	5.000
Manes.01G009500.2.v8.1	1386	1183.066	0.000000	0.000
Manes.01G009601.2.v8.1	1384	1181.066	10.650247	247.661
Manes.01G009601.1.v8.1	1858	1655.066	1.545573	50.365
Manes.01G009601.3.v8.1	1187	984.066	1.237343	23.974
Manes.01G009700.1.v8.1	3666	3463.066	19.371294	1320.819
Manes.01G009800.1.v8.1	771	568.144	0.178792	2.000
Manes.01G009900.1.v8.1	3908	3705.066	1.349723	98.461
Manes.01G009900.2.v8.1	3903	3700.066	0.281932	20.539
Manes.01G010000.1.v8.1	2188	1985.066	49.986809	1953.684
Manes.01G010100.1.v8.1	1411	1208.066	236.704354	5630.162
Manes.01G010150.1.v8.1	527	325.954	23.428103	150.355
Manes.01G010200.1.v8.1	1919	1716.066	5.962217	201.449
Manes.01G010200.2.v8.1	1940	1737.066	0.000000	0.000
Manes.01G010866.1.v8.1	1768	1565.066	11.193246	344.915
Manes.01G013700.1.v8.1	1998	1795.066	12.635098	446.563
Manes.01G012847.1.v8.1	894	691.085	75.582478	1028.435
Manes.01G013130.2.v8.1	1017	814.066	0.000000	0.000
Manes.01G010300.4.v8.1	426	229.477	20.189335	91.219
Manes.01G010300.3.v8.1	2162	1959.066	3.649916	140.785
Manes.01G012564.1.v8.1	1712	1509.066	0.000000	0.000
Manes.01G011998.1.v8.1	1569	1366.066	11.628715	312.772
Manes.01G011432.1.v8.1	1441	1238.066	0.584058	14.237
Manes.01G013600.1.v8.1	4435	4232.066	8.848156	737.274
Manes.01G013500.6.v8.1	2722	2519.066	3.665034	181.778
Manes.01G013500.8.v8.1	2680	2477.066	0.000000	0.000
Manes.01G013500.10.v8.1	2433	2230.066	0.000000	0.000
Manes.01G013500.11.v8.1	1839	1636.066	0.000000	0.000
Manes.01G013500.7.v8.1	2019	1816.066	5.711454	204.222
Manes.01G013500.9.v8.1	1992	1789.066	0.000000	0.000
Manes.01G013300.1.v8.1	1854	1651.066	7.060205	229.512
Manes.01G013300.2.v8.1	1868	1665.066	0.451488	14.801
Manes.01G013300.3.v8.1	1825	1622.066	7.129264	227.686
Manes.01G013425.1.v8.1	481	281.427	0.000000	0.000
Manes.01G013100.1.v8.1	866	663.093	5.591446	73.000
Manes.01G013225.2.v8.1	2221	2018.066	0.050335	2.000
Manes.01G013225.1.v8.1	2335	2132.066	0.000000	0.000
Manes.01G012900.1.v8.1	2704	2501.066	2.292061	112.869
Manes.01G012900.2.v8.1	2378	2175.066	8.152518	349.131
Manes.01G012800.1.v8.1	2212	2009.066	14.939814	590.967
Manes.01G012800.2.v8.1	2212	2009.066	0.000000	0.000
Manes.01G012700.1.v8.1	2720	2517.066	18.621457	922.852
Manes.01G012700.2.v8.1	2326	2123.066	0.362372	15.148
Manes.S095210.1.v8.1	375	183.293	0.000000	0.000
Manes.01G012600.1.v8.1	2697	2494.066	12.483275	613.000
Manes.01G012500.1.v8.1	1757	1554.066	141.934301	4342.910
Manes.01G012400.1.v8.1	1713	1510.066	52.360463	1556.766
Manes.01G012300.1.v8.1	357	167.637	4.544611	15.000
Manes.01G012425.1.v8.1	273	99.828	0.000000	0.000
Manes.01G012200.6.v8.1	1289	1086.066	0.233824	5.000
Manes.01G012100.1.v8.1	2215	2012.066	26.174930	1036.936
Manes.01G012100.2.v8.1	2182	1979.066	0.000000	0.000
Manes.01G012100.3.v8.1	2089	1886.066	0.392603	14.579
Manes.01G012000.1.v8.1	2143	1940.066	102.762661	3925.327
Manes.01G011800.1.v8.1	1262	1059.066	48.919994	1020.078
Manes.01G011800.2.v8.1	995	792.066	0.883241	13.774
Manes.01G011700.3.v8.1	4614	4411.066	0.000000	0.000
Manes.01G011700.5.v8.1	5074	4871.066	0.000000	0.000
Manes.01G011700.8.v8.1	4013	3810.066	0.026661	2.000
Manes.01G011700.6.v8.1	4476	4273.066	0.000000	0.000
Manes.01G011700.7.v8.1	4284	4081.066	0.000000	0.000
Manes.01G011600.4.v8.1	887	684.089	7.437300	100.173
Manes.01G011600.3.v8.1	297	118.131	42.000844	97.689
Manes.01G011600.1.v8.1	273	99.828	0.617104	1.213
Manes.01G011500.2.v8.1	1360	1157.066	49446.275357	1126459.780
Manes.01G011400.1.v8.1	516	315.269	25.575370	158.755
Manes.01G011400.2.v8.1	513	312.358	49.958382	307.245
Manes.01G011300.1.v8.1	2594	2391.066	0.000000	0.000
Manes.01G011300.2.v8.1	2591	2388.066	0.000000	0.000
Manes.01G011300.3.v8.1	2591	2388.066	0.000000	0.000
Manes.01G011300.4.v8.1	2588	2385.066	0.000000	0.000
Manes.01G011300.5.v8.1	2588	2385.066	0.234244	11.000
Manes.01G011300.6.v8.1	2585	2382.066	0.000000	0.000
Manes.01G011200.1.v8.1	1726	1523.066	0.000000	0.000
Manes.01G011100.3.v8.1	1778	1575.066	12.342930	382.773
Manes.01G011100.4.v8.1	1696	1493.066	0.739524	21.740
Manes.01G011100.5.v8.1	1713	1510.066	0.076071	2.262
Manes.01G011100.10.v8.1	1819	1616.066	0.000000	0.000
Manes.01G011100.11.v8.1	1901	1698.066	0.634894	21.227
Manes.01G011100.9.v8.1	1836	1633.066	0.000000	0.000
Manes.01G011000.6.v8.1	3997	3794.066	5.420341	404.907
Manes.01G011000.1.v8.1	3240	3037.066	2.209688	132.132
Manes.01G011000.4.v8.1	3204	3001.066	11.593062	685.011
Manes.01G010900.1.v8.1	1032	829.066	0.000000	0.000
Manes.01G011042.1.v8.1	1479	1276.066	0.918604	23.079
Manes.01G011042.3.v8.1	1413	1210.066	0.080619	1.921
Manes.01G011113.1.v8.1	1514	1311.066	0.271175	7.000
Manes.01G011184.6.v8.1	1611	1408.066	0.000000	0.000
Manes.01G011184.7.v8.1	2056	1853.066	0.000000	0.000
Manes.01G011184.2.v8.1	1824	1621.066	0.532628	17.000
Manes.01G011184.8.v8.1	1894	1691.066	0.000000	0.000
Manes.01G014000.12.v8.1	1704	1501.066	0.156877	4.636
Manes.01G014000.10.v8.1	2028	1825.066	0.065776	2.364
Manes.01G014000.11.v8.1	2941	2738.066	0.000000	0.000
Manes.01G014000.2.v8.1	3042	2839.066	0.000000	0.000
Manes.01G014000.9.v8.1	2807	2604.066	0.000000	0.000
Manes.01G014500.1.v8.1	1933	1730.066	0.293571	10.000
Manes.01G014500.2.v8.1	2018	1815.066	0.000000	0.000
Manes.01G014900.5.v8.1	1871	1668.066	0.000000	0.000
Manes.01G014900.7.v8.1	4246	4043.066	0.107177	8.532
Manes.01G014900.8.v8.1	4135	3932.066	0.000000	0.000
Manes.01G014900.6.v8.1	1847	1644.066	0.369668	11.966
Manes.01G014900.3.v8.1	1965	1762.066	2.294691	79.610
Manes.01G014900.4.v8.1	1942	1739.066	8.973134	307.245
Manes.01G015000.1.v8.1	327	142.395	0.356682	1.000
Manes.01G015200.1.v8.1	731	528.204	2.019265	21.000
Manes.01G015500.1.v8.1	1040	837.066	0.060676	1.000
Manes.01G015700.1.v8.1	1016	813.066	1.144444	18.321
Manes.01G015800.1.v8.1	4017	3814.066	4.050683	304.187
Manes.01G015800.2.v8.1	3833	3630.066	2.955270	211.220
Manes.01G015800.3.v8.1	4297	4094.066	0.615233	49.593
Manes.01G016000.5.v8.1	4511	4308.066	0.192761	16.350
Manes.01G016000.7.v8.1	1902	1699.066	3.163705	105.835
Manes.01G016000.3.v8.1	2273	2070.066	3.139772	127.969
Manes.01G016000.4.v8.1	2142	1939.066	0.770905	29.432
Manes.01G016000.6.v8.1	3317	3114.066	0.186155	11.414
Manes.01G016100.1.v8.1	860	657.095	0.000000	0.000
Manes.01G016300.4.v8.1	3154	2951.066	1.058575	61.507
Manes.01G016300.2.v8.1	4010	3807.066	7.565221	567.069
Manes.01G016600.1.v8.1	2990	2787.066	116.022728	6366.699
Manes.01G016600.2.v8.1	5196	4993.066	0.065703	6.459
Manes.01G016800.1.v8.1	1182	979.066	2.023153	39.000
Manes.01G016900.1.v8.1	2108	1905.066	2.213036	83.009
Manes.01G017000.1.v8.1	894	691.085	248.818731	3385.625
Manes.01G017101.1.v8.1	3059	2856.066	0.035566	2.000
Manes.01G017151.1.v8.1	1911	1708.066	0.148676	5.000
Manes.01G017200.1.v8.1	3691	3488.066	0.655245	45.000
Manes.01G017300.1.v8.1	2029	1826.066	10.542466	379.038
Manes.01G017400.1.v8.1	408	212.900	0.000000	0.000
Manes.01G017500.1.v8.1	1206	1003.066	12.101645	239.000
Manes.01G017600.1.v8.1	3741	3538.066	0.071950	5.012
Manes.01G017800.1.v8.1	1637	1434.066	8.377949	236.554
Manes.01G017900.1.v8.1	1537	1334.066	0.000000	0.000
Manes.01G018000.1.v8.1	1683	1480.066	0.000000	0.000
Manes.15G159901.1.v8.1	1412	1209.066	0.000000	0.000
Manes.01G018300.4.v8.1	2835	2632.066	0.000000	0.000
Manes.01G018300.2.v8.1	2979	2776.066	1.975923	108.000
Manes.01G018400.2.v8.1	2576	2373.066	0.000000	0.000
Manes.01G018400.3.v8.1	2559	2356.066	0.000000	0.000
Manes.01G018400.5.v8.1	2375	2172.066	0.000000	0.000
Manes.01G018400.4.v8.1	1916	1713.066	0.000000	0.000
Manes.01G018800.1.v8.1	1441	1238.066	0.574328	14.000
Manes.01G013800.1.v8.1	1269	1066.066	0.142927	3.000
Manes.01G014100.1.v8.1	1570	1367.066	0.111457	3.000
Manes.01G014200.1.v8.1	1709	1506.066	0.067447	2.000
Manes.01G014300.1.v8.1	1254	1051.066	0.000000	0.000
Manes.01G014400.1.v8.1	1781	1578.066	0.000000	0.000
Manes.01G014600.2.v8.1	3284	3081.066	0.016484	1.000
Manes.01G014700.3.v8.1	3634	3431.066	0.000000	0.000
Manes.01G014700.2.v8.1	3520	3317.066	0.000000	0.000
Manes.01G014700.4.v8.1	3287	3084.066	0.148216	9.000
Manes.01G014800.1.v8.1	719	516.227	4.132230	42.000
Manes.01G015100.3.v8.1	1410	1207.066	1.388542	33.000
Manes.01G015300.1.v8.1	3045	2842.066	13.913015	778.537
Manes.01G015400.2.v8.1	4364	4161.066	0.269309	22.064
Manes.01G015400.1.v8.1	4362	4159.066	1.403760	114.951
Manes.01G015600.1.v8.1	575	373.068	0.952985	7.000
Manes.01G015700.1.v8.1_1	734	531.196	1.403536	14.679
Manes.01G017700.1.v8.1	3070	2867.066	5.322409	300.448
Manes.01G018100.1.v8.1	1738	1535.066	0.000000	0.000
Manes.01G018200.1.v8.1	1985	1782.066	0.000000	0.000
Manes.01G018500.1.v8.1	2070	1867.066	6.843921	251.587
Manes.01G018500.2.v8.1	1946	1743.066	0.716970	24.606
Manes.01G018500.3.v8.1	1900	1697.066	1.223451	40.880
Manes.01G018600.1.v8.1	1732	1529.066	64.922364	1954.540
Manes.01G018700.1.v8.1	1247	1044.066	40.031087	822.904
Manes.01G018700.2.v8.1	1118	915.066	0.000000	0.000
Manes.01G018900.1.v8.1	1929	1726.066	0.000000	0.000
Manes.01G018900.2.v8.1	2030	1827.066	0.000000	0.000
Manes.01G018900.3.v8.1	1943	1740.066	0.000000	0.000
Manes.01G019000.2.v8.1	1770	1567.066	0.032411	1.000
Manes.01G019100.1.v8.1	1420	1217.066	0.000000	0.000
Manes.01G019200.1.v8.1	1664	1461.066	0.000000	0.000
Manes.01G019300.1.v8.1	1600	1397.066	0.000000	0.000
Manes.01G019400.1.v8.1	1450	1247.066	0.000000	0.000
Manes.01G019500.1.v8.1	864	661.093	0.000000	0.000
Manes.01G019600.13.v8.1	3196	2993.066	0.263696	15.540
Manes.01G019600.9.v8.1	3899	3696.066	1.428782	103.975
Manes.01G019600.10.v8.1	2718	2515.066	0.000000	0.000
Manes.01G019600.12.v8.1	3066	2863.066	7.819415	440.788
Manes.01G019600.4.v8.1	2886	2683.066	11.041339	583.280
Manes.01G019600.1.v8.1	2722	2519.066	14.792424	733.674
Manes.01G019600.11.v8.1	3189	2986.066	5.274722	310.115
Manes.01G019700.1.v8.1	3935	3732.066	0.040827	3.000
Manes.01G019801.1.v8.1	400	205.645	2.716760	11.000
Manes.01G019900.1.v8.1	1707	1504.066	0.000000	0.000
Manes.01G020000.1.v8.1	2064	1861.066	62.420167	2287.235
Manes.05G133326.1.v8.1_38	404	209.260	0.000000	0.000
Manes.05G133326.1.v8.1_37	396	202.035	0.000000	0.000
Manes.05G133326.1.v8.1_36	388	194.842	0.000000	0.000
Manes.05G133326.1.v8.1_41	417	221.139	0.000000	0.000
Manes.01G020100.1.v8.1	2835	2632.066	7.727368	400.454
Manes.01G020100.4.v8.1	2840	2637.066	3.414493	177.285
Manes.01G020100.2.v8.1	2915	2712.066	1.072355	57.262
Manes.01G020100.6.v8.1	2920	2717.066	0.000000	0.000
Manes.01G020200.1.v8.1	192	46.169	22.001830	20.000
Manes.01G020300.2.v8.1	1272	1069.066	0.332560	7.000
Manes.01G020350.1.v8.1	144	21.081	0.000000	0.000
Manes.01G020400.2.v8.1	3917	3714.066	7.733724	565.539
Manes.01G020400.3.v8.1	3711	3508.066	4.566712	315.424
Manes.01G020500.3.v8.1	3573	3370.066	6.494308	430.919
Manes.01G020500.4.v8.1	3375	3172.066	4.141262	258.642
Manes.01G020500.5.v8.1	1068	865.066	8.377032	142.680
Manes.01G020600.1.v8.1	3372	3169.066	2.406761	150.172
Manes.01G020700.4.v8.1	2386	2183.066	0.000000	0.000
Manes.01G020700.5.v8.1	2225	2022.066	0.200942	8.000
Manes.01G020700.6.v8.1	2378	2175.066	0.000000	0.000
Manes.01G020800.1.v8.1	3011	2808.066	7.832049	433.019
Manes.01G020800.2.v8.1	3062	2859.066	0.419226	23.599
Manes.01G021100.1.v8.1	744	541.176	0.000000	0.000
Manes.01G021200.1.v8.1	2950	2747.066	9.508431	514.283
Manes.01G021200.2.v8.1	3102	2899.066	0.117682	6.717
Manes.01G021300.1.v8.1	762	559.153	0.272500	3.000
Manes.01G021400.1.v8.1	747	544.173	59.641462	639.013
Manes.01G021500.1.v8.1	1186	983.066	55.571974	1075.629
Manes.01G021500.2.v8.1	1358	1155.066	5.611111	127.609
Manes.01G021600.1.v8.1	1167	964.066	1.053687	20.001
Manes.01G021700.1.v8.1	1805	1602.066	5.041014	159.009
Manes.01G021800.1.v8.1	3170	2967.066	2.961392	173.000
Manes.01G021800.2.v8.1	2976	2773.066	0.000000	0.000
Manes.01G021900.1.v8.1	3627	3424.066	0.237331	16.000
Manes.01G022000.1.v8.1	1595	1392.066	0.729703	20.000
Manes.01G022100.1.v8.1	1439	1236.066	20.721787	504.305
Manes.01G022150.1.v8.1	840	637.105	0.079720	1.000
Manes.01G022300.6.v8.1	4807	4604.066	3.652927	331.136
Manes.01G022300.3.v8.1	4918	4715.066	0.000000	0.000
Manes.01G022300.4.v8.1	4356	4153.066	11.988216	980.274
Manes.01G022300.5.v8.1	4761	4558.066	0.000000	0.000
Manes.01G022400.1.v8.1	1483	1280.066	0.198387	5.000
Manes.01G022500.1.v8.1	1061	858.066	0.000000	0.000
Manes.01G022600.4.v8.1	2395	2192.066	26.632502	1149.449
Manes.01G022600.5.v8.1	2263	2060.066	0.238471	9.673
Manes.01G022750.1.v8.1	2627	2424.066	10.832335	517.000
Manes.01G022900.1.v8.1	1384	1181.066	56.248336	1308.000
Manes.01G023000.1.v8.1	1238	1035.066	0.000000	0.000
Manes.01G023100.1.v8.1	1032	829.066	0.000000	0.000
Manes.01G023200.1.v8.1	2457	2254.066	0.840020	37.280
Manes.01G023300.1.v8.1	1892	1689.066	11.297955	375.725
Manes.01G023400.1.v8.1	1879	1676.066	0.303029	10.000
Manes.01G023500.1.v8.1	1381	1178.066	0.172451	4.000
Manes.01G023600.1.v8.1	1475	1272.066	0.119781	3.000
Manes.01G023700.1.v8.1	763	560.152	35.556180	392.144
Manes.01G023900.1.v8.1	2015	1812.066	19.701920	702.921
Manes.01G023900.2.v8.1	2347	2144.066	8.371423	353.396
Manes.01G024000.1.v8.1	1715	1512.066	5.743827	171.000
Manes.01G024100.1.v8.1	2114	1911.066	2.234949	84.094
Manes.01G024200.1.v8.1	1245	1042.066	0.048739	1.000
Manes.01G024300.1.v8.1	3456	3253.066	19.672981	1260.048
Manes.01G024400.1.v8.1	1502	1299.066	14.381580	367.842
Manes.01G024400.2.v8.1	1496	1293.066	5.308793	135.158
Manes.01G024500.1.v8.1	1126	923.066	0.935389	17.000
Manes.01G024600.1.v8.1	3878	3675.066	0.760805	55.051
Manes.01G024600.3.v8.1	3926	3723.066	0.000000	0.000
Manes.01G024600.2.v8.1	3178	2975.066	0.425932	24.949
Manes.01G024700.1.v8.1	2268	2065.066	5.263126	213.994
Manes.01G024800.1.v8.1	333	147.368	0.000000	0.000
Manes.01G024932.1.v8.1	231	70.140	0.000000	0.000
Manes.01G025000.6.v8.1	3651	3448.066	8.224988	558.386
Manes.01G025000.3.v8.1	2768	2565.066	0.000000	0.000
Manes.01G025000.8.v8.1	2779	2576.066	0.000000	0.000
Manes.01G025000.7.v8.1	3148	2945.066	0.000000	0.000
Manes.01G025100.1.v8.1	2604	2401.066	0.000000	0.000
Manes.01G025100.2.v8.1	2601	2398.066	3.611040	170.497
Manes.01G025200.1.v8.1	1753	1550.066	3.374917	103.000
Manes.01G025300.1.v8.1	1863	1660.066	2.631171	86.000
Manes.01G025400.2.v8.1	1540	1337.066	0.000000	0.000
Manes.01G025400.1.v8.1	1675	1472.066	19.578369	567.450
Manes.01G025500.1.v8.1	1413	1210.066	0.461700	11.000
Manes.01G025500.2.v8.1	1416	1213.066	0.000000	0.000
Manes.01G025600.2.v8.1	1201	998.066	0.000000	0.000
Manes.01G025600.3.v8.1	850	647.102	0.000000	0.000
Manes.01G025700.1.v8.1	1705	1502.066	0.000000	0.000
Manes.01G025900.1.v8.1	2951	2748.066	0.979546	53.000
Manes.01G026000.5.v8.1	4566	4363.066	1.082598	93.000
Manes.01G026000.6.v8.1	3715	3512.066	0.000000	0.000
Manes.01G026100.2.v8.1	1158	945.066	0.591162	11.000
Manes.06G158050.1.v8.1	1555	1352.066	0.037565	1.000
Manes.01G026200.2.v8.1	4505	4302.066	0.000000	0.000
Manes.01G026200.3.v8.1	4328	4125.066	0.000000	0.000
Manes.01G026200.5.v8.1	4511	4308.066	0.000000	0.000
Manes.01G026200.6.v8.1	5015	4812.066	0.000000	0.000
Manes.01G026200.8.v8.1	5041	4838.066	0.000000	0.000
Manes.01G026200.4.v8.1	4354	4151.066	0.000000	0.000
Manes.01G026200.7.v8.1	3733	3530.066	0.000000	0.000
Manes.01G026200.9.v8.1	3727	3524.066	0.144123	10.000
Manes.01G026300.1.v8.1	1396	1193.066	11.792105	277.000
Manes.01G026400.1.v8.1	1336	1133.066	0.000000	0.000
Manes.01G026500.2.v8.1	998	795.066	11.370847	178.000
Manes.01G026600.1.v8.1	1172	969.066	10.796672	206.000
Manes.01G026700.1.v8.1	2738	2535.066	1.821537	90.918
Manes.01G026800.2.v8.1	2697	2494.066	2.543971	124.924
Manes.01G026800.1.v8.1	2193	1990.066	13.913547	545.167
Manes.01G026850.1.v8.1	1337	1134.066	1.567493	35.000
Manes.01G026900.1.v8.1	1224	1021.066	30.044186	604.002
Manes.01G027000.1.v8.1	3206	3003.066	2.898665	171.391
Manes.01G027000.2.v8.1	3299	3096.066	0.092021	5.609
Manes.01G027100.1.v8.1	2064	1861.066	9.879300	362.003
Manes.01G027100.3.v8.1	2088	1885.066	0.000000	0.000
Manes.01G027200.1.v8.1	1852	1649.066	0.615982	20.000
Manes.01G027300.2.v8.1	2028	1825.066	0.000000	0.000
Manes.01G027350.1.v8.1	473	273.765	0.371046	2.000
Manes.01G027400.5.v8.1	2049	1846.066	0.000000	0.000
Manes.01G027400.11.v8.1	2162	1959.066	3.261469	125.802
Manes.01G027400.12.v8.1	2020	1817.066	5.459959	195.337
Manes.01G027400.8.v8.1	2080	1877.066	1.395776	51.584
Manes.01G027400.7.v8.1	2178	1975.066	1.876168	72.959
Manes.01G027400.14.v8.1	1904	1701.066	0.000000	0.000
Manes.01G027400.13.v8.1	2132	1929.066	0.000000	0.000
Manes.01G027400.15.v8.1	1825	1622.066	3.661615	116.941
Manes.01G027400.6.v8.1	1966	1763.066	0.000000	0.000
Manes.01G027500.1.v8.1	2010	1807.066	1.770690	63.000
Manes.01G027600.1.v8.1	2880	2677.066	1.689721	89.063
Manes.01G027700.2.v8.1	3193	2990.066	0.951225	56.000
Manes.01G027700.3.v8.1	2045	1842.066	0.000000	0.000
Manes.01G027700.6.v8.1	2071	1868.066	0.000000	0.000
Manes.01G027800.1.v8.1	1979	1776.066	2.869816	100.355
Manes.01G027800.2.v8.1	1948	1745.066	4.888777	167.972
Manes.01G027900.2.v8.1	1823	1620.066	1.598871	51.000
Manes.01G028000.1.v8.1	2069	1866.066	7.891714	289.949
Manes.01G028100.1.v8.1	1742	1539.066	2.790611	84.563
Manes.01G028200.1.v8.1	2029	1826.066	1.910662	68.695
Manes.01G028200.18.v8.1	2980	2777.066	0.970440	53.061
Manes.01G028200.19.v8.1	2155	1952.066	4.350242	167.198
Manes.01G028200.2.v8.1	2008	1805.066	0.000000	0.000
Manes.01G028200.20.v8.1	1997	1794.066	17.145054	605.621
Manes.01G028200.3.v8.1	2018	1815.066	2.226590	79.571
Manes.01G028200.9.v8.1	2166	1963.066	1.113618	43.042
Manes.01G028200.17.v8.1	2802	2599.066	8.780828	449.342
Manes.01G028300.1.v8.1	2619	2416.066	39.355247	1872.128
Manes.01G028400.4.v8.1	2126	1923.066	1.297410	49.124
Manes.01G028400.3.v8.1	3061	2858.066	9.152882	515.056
Manes.01G028500.1.v8.1	1125	922.066	4.571852	83.000
Manes.01G028600.1.v8.1	1462	1259.066	0.000000	0.000
Manes.01G028600.3.v8.1	1365	1162.066	0.087413	2.000
Manes.01G028700.4.v8.1	3217	3014.066	16.764589	994.878
Manes.01G028800.1.v8.1	1895	1692.066	0.395435	13.174
Manes.01G028800.6.v8.1	1452	1249.066	16.018505	393.941
Manes.01G028800.10.v8.1	1629	1426.066	0.000000	0.000
Manes.01G028800.2.v8.1	1416	1213.066	21.757486	519.657
Manes.01G028800.3.v8.1	1545	1342.066	0.000000	0.000
Manes.01G028800.4.v8.1	1518	1315.066	10.344695	267.849
Manes.01G028800.5.v8.1	1515	1312.066	0.000000	0.000
Manes.01G028800.8.v8.1	1299	1096.066	1.324854	28.591
Manes.01G028800.9.v8.1	1632	1429.066	2.052033	57.738
Manes.01G028900.1.v8.1	3021	2818.066	5.953108	330.308
Manes.01G029001.1.v8.1	717	514.231	0.395073	4.000
Manes.01G029100.1.v8.1	2835	2632.066	19.694721	1020.635
Manes.01G029200.1.v8.1	2843	2640.066	0.000000	0.000
Manes.01G029300.4.v8.1	3567	3364.066	3.197312	211.774
Manes.01G029300.3.v8.1	1742	1539.066	3.441908	104.299
Manes.01G029400.2.v8.1	2902	2699.066	19.931667	1059.208
Manes.01G029500.1.v8.1	1167	964.066	10.610244	201.398
Manes.01G029600.1.v8.1	1578	1375.066	0.000000	0.000
Manes.01G029700.1.v8.1	1608	1405.066	0.216886	6.000
Manes.01G029800.1.v8.1	1761	1558.066	4.791897	147.000
Manes.01G029900.1.v8.1	2131	1928.066	0.540736	20.527
Manes.01G029900.2.v8.1	2137	1934.066	0.000000	0.000
Manes.01G029900.3.v8.1	2123	1920.066	0.000000	0.000
Manes.01G029900.4.v8.1	2117	1914.066	0.000000	0.000
Manes.01G029900.5.v8.1	2131	1928.066	0.000000	0.000
Manes.01G029900.6.v8.1	2125	1922.066	0.000000	0.000
Manes.01G029900.7.v8.1	1674	1471.066	0.000000	0.000
Manes.01G029900.8.v8.1	1668	1465.066	0.875851	25.265
Manes.01G029950.1.v8.1	759	556.159	0.000000	0.000
Manes.12G086500.1.v8.1	1055	852.066	0.000000	0.000
Manes.01G030000.1.v8.1	418	222.060	0.000000	0.000
Manes.01G030100.1.v8.1	953	750.068	1147.593482	16947.776
Manes.01G030200.10.v8.1	3447	3244.066	0.106420	6.797
Manes.01G030200.11.v8.1	2761	2558.066	7.002535	352.688
Manes.01G030200.12.v8.1	3347	3144.066	3.866811	239.369
Manes.01G030200.13.v8.1	3233	3030.066	0.000000	0.000
Manes.01G030200.14.v8.1	3249	3046.066	0.000000	0.000
Manes.01G030200.15.v8.1	2936	2733.066	0.000000	0.000
Manes.01G030200.16.v8.1	2683	2480.066	0.000000	0.000
Manes.01G030200.17.v8.1	3269	3066.066	0.000000	0.000
Manes.01G030200.18.v8.1	2810	2607.066	0.000000	0.000
Manes.01G030200.19.v8.1	3282	3079.066	0.000000	0.000
Manes.01G030200.20.v8.1	2985	2782.066	0.000000	0.000
Manes.01G030200.21.v8.1	3298	3095.066	0.000000	0.000
Manes.01G030200.22.v8.1	3396	3193.066	4.980937	313.143
Manes.01G030200.23.v8.1	3496	3293.066	0.000000	0.000
Manes.01G030200.24.v8.1	3318	3115.066	0.000000	0.000
Manes.01G030200.25.v8.1	2732	2529.066	0.000000	0.000
Manes.01G030400.10.v8.1	2136	1933.066	17.869486	680.116
Manes.01G030400.11.v8.1	2128	1925.066	4.151898	157.368
Manes.01G030400.12.v8.1	2066	1863.066	0.000000	0.000
Manes.01G030400.5.v8.1	2074	1871.066	12.442422	458.372
Manes.01G030400.7.v8.1	2028	1825.066	0.000000	0.000
Manes.01G030400.8.v8.1	2090	1887.066	1.300253	48.310
Manes.01G030500.1.v8.1	2907	2704.066	0.544699	29.000
Manes.01G030600.1.v8.1	2133	1930.066	0.210520	8.000
Manes.01G030700.1.v8.1	4144	3941.066	5.851715	454.068
Manes.01G030800.1.v8.1	1244	1041.066	0.000000	0.000
Manes.01G030900.3.v8.1	2160	1957.066	2.205918	85.000
Manes.01G031200.4.v8.1	1451	1248.066	0.269642	6.626
Manes.01G031200.1.v8.1	1492	1289.066	8.305773	210.804
Manes.01G031200.3.v8.1	1509	1306.066	1.111014	28.570
Manes.01G031300.1.v8.1	1769	1566.066	0.000000	0.000
Manes.01G031300.3.v8.1	1679	1476.066	0.000000	0.000
Manes.01G031400.1.v8.1	1628	1425.066	8.731867	245.000
Manes.01G031600.1.v8.1	3306	3103.066	2.204253	134.672
Manes.01G031700.6.v8.1	2629	2426.066	0.000000	0.000
Manes.01G031700.7.v8.1	2620	2417.066	0.280066	13.328
Manes.01G031700.5.v8.1	2682	2479.066	0.000000	0.000
Manes.01G031700.9.v8.1	2673	2470.066	0.000000	0.000
Manes.01G031800.5.v8.1	3067	2864.066	20.249228	1141.867
Manes.01G031800.3.v8.1	3149	2946.066	32.144849	1864.566
Manes.01G031800.6.v8.1	2971	2768.066	1.114613	60.747
Manes.01G031800.9.v8.1	3067	2864.066	0.000000	0.000
Manes.01G031800.8.v8.1	2791	2588.066	37.704069	1921.266
Manes.01G031900.2.v8.1	1994	1791.066	6.495678	229.066
Manes.01G032000.2.v8.1	2984	2781.066	0.331385	18.145
Manes.01G032000.3.v8.1	2244	2041.066	1.741330	69.978
Manes.01G032100.1.v8.1	1122	919.066	8.841976	160.000
Manes.01G032100.6.v8.1	456	257.598	0.000000	0.000
Manes.01G032300.1.v8.1	3712	3509.066	0.000000	0.000
Manes.01G032300.2.v8.1	3706	3503.066	0.913415	63.000
Manes.01G032400.18.v8.1	4796	4593.066	0.000000	0.000
Manes.01G032400.25.v8.1	2986	2783.066	0.000000	0.000
Manes.01G032400.28.v8.1	2716	2513.066	0.000000	0.000
Manes.01G032400.31.v8.1	2933	2730.066	0.000000	0.000
Manes.01G032400.33.v8.1	2922	2719.066	0.030352	1.625
Manes.01G032400.36.v8.1	2663	2460.066	0.000000	0.000
Manes.01G032400.10.v8.1	5255	5052.066	0.515603	51.287
Manes.01G032400.13.v8.1	5097	4894.066	0.000000	0.000
Manes.01G032400.15.v8.1	5896	5693.066	0.158322	17.746
Manes.01G032400.26.v8.1	4556	4353.066	0.000000	0.000
Manes.01G032400.29.v8.1	4286	4083.066	0.000000	0.000
Manes.01G032400.34.v8.1	4492	4289.066	0.000000	0.000
Manes.01G032400.16.v8.1	4502	4299.066	0.000000	0.000
Manes.01G032400.27.v8.1	3285	3082.066	0.000000	0.000
Manes.01G032400.30.v8.1	3015	2812.066	0.000000	0.000
Manes.01G032400.32.v8.1	3232	3029.066	0.000000	0.000
Manes.01G032400.35.v8.1	3221	3018.066	0.000000	0.000
Manes.01G032400.37.v8.1	2962	2759.066	0.000000	0.000
Manes.01G032400.2.v8.1	2785	2582.066	0.195436	9.936
Manes.01G032400.4.v8.1	2991	2788.066	2.280545	125.189
Manes.01G032400.3.v8.1	2999	2796.066	0.000000	0.000
Manes.01G032500.1.v8.1	2020	1817.066	14.898156	533.000
Manes.01G032600.1.v8.1	5166	4963.066	2.141778	209.290
Manes.01G032701.1.v8.1	1161	958.066	0.159038	3.000
Manes.01G049585.1.v8.1	598	395.811	0.128318	1.000
Manes.01G032800.1.v8.1	5207	5004.066	4.753349	468.324
Manes.01G032800.2.v8.1	5041	4838.066	0.486957	46.386
Manes.01G032900.1.v8.1	1647	1444.066	0.000000	0.000
Manes.01G032900.2.v8.1	1641	1438.066	0.000000	0.000
Manes.01G032900.4.v8.1	1560	1357.066	4.891221	130.690
Manes.01G032900.5.v8.1	1554	1351.066	2.567934	68.310
Manes.01G033000.1.v8.1	1988	1785.066	0.000000	0.000
Manes.01G033100.2.v8.1	1952	1749.066	0.601476	20.713
Manes.01G033100.1.v8.1	1874	1671.066	15.877145	522.384
Manes.01G033200.8.v8.1	2472	2269.066	2.290018	102.308
Manes.01G033200.9.v8.1	2434	2231.066	0.000000	0.000
Manes.01G033200.1.v8.1	2577	2374.066	1.969978	92.083
Manes.01G033200.10.v8.1	2472	2269.066	0.944014	42.174
Manes.01G033200.11.v8.1	2234	2031.066	0.000000	0.000
Manes.01G033200.12.v8.1	2272	2069.066	0.000000	0.000
Manes.01G033300.1.v8.1	3459	3256.066	10.349892	663.518
Manes.01G033300.2.v8.1	3527	3324.066	1.038533	67.969
Manes.01G033400.1.v8.1	1188	985.066	2.474867	48.000
Manes.01G033500.1.v8.1	2846	2643.066	0.000000	0.000
Manes.01G033500.12.v8.1	2728	2525.066	0.000000	0.000
Manes.01G033500.13.v8.1	3138	2935.066	0.000000	0.000
Manes.01G033500.14.v8.1	3356	3153.066	0.000000	0.000
Manes.01G033500.5.v8.1	3133	2930.066	0.000000	0.000
Manes.01G033500.8.v8.1	3390	3187.066	0.000000	0.000
Manes.01G033600.1.v8.1	1134	931.066	6.327812	116.000
Manes.01G033700.1.v8.1	2906	2703.066	2.748438	146.274
Manes.01G033700.2.v8.1	2768	2565.066	0.034179	1.726
Manes.01G033800.1.v8.1	570	368.137	36.718176	266.143
Manes.12G093950.1.v8.1	775	572.142	0.000000	0.000
Manes.10G106150.1.v8.1_14	1209	1006.066	0.000000	0.000
Manes.01G033900.3.v8.1	1395	1192.066	0.000000	0.000
Manes.05G133326.1.v8.1	237	74.148	0.000000	0.000
Manes.01G034000.1.v8.1	3487	3284.066	1.330034	86.000
Manes.01G034100.1.v8.1	2137	1934.066	0.052521	2.000
Manes.01G034200.1.v8.1	4992	4789.066	10.818630	1020.110
Manes.01G034200.2.v8.1	4899	4696.066	3.281922	303.450
Manes.01G034250.1.v8.1	1104	901.066	0.000000	0.000
Manes.01G034300.3.v8.1	3933	3730.066	5.766895	423.528
Manes.01G034300.2.v8.1	2314	2111.066	7.758518	322.481
Manes.01G034400.1.v8.1	2489	2286.066	4.048483	182.224
Manes.01G034400.2.v8.1	3964	3761.066	0.606365	44.902
Manes.01G034400.3.v8.1	2004	1801.066	2.167829	76.874
Manes.01G034400.4.v8.1	1917	1714.066	0.000000	0.000
Manes.01G034500.1.v8.1	1523	1320.066	16.892485	439.049
Manes.01G034500.2.v8.1	1233	1030.066	16.913188	343.016
Manes.01G034600.1.v8.1	2294	2091.066	4.829840	198.849
Manes.01G034600.2.v8.1	2462	2259.066	2.926126	130.151
Manes.01G034600.3.v8.1	2207	2004.066	0.000000	0.000
Manes.01G034600.4.v8.1	2375	2172.066	0.000000	0.000
Manes.01G034700.7.v8.1	1605	1402.066	3.953917	109.149
Manes.01G034700.8.v8.1	1695	1492.066	0.354646	10.419
Manes.01G034700.9.v8.1	1782	1579.066	4.034460	125.432
Manes.01G034800.1.v8.1	2246	2043.066	0.223736	9.000
Manes.01G034900.1.v8.1	872	669.091	0.000000	0.000
Manes.01G035000.1.v8.1	2390	2187.066	0.859243	37.000
Manes.01G035000.2.v8.1	2591	2388.066	0.000000	0.000
Manes.01G035100.4.v8.1	3920	3717.066	0.000000	0.000
Manes.01G035100.7.v8.1	5225	5022.066	0.000000	0.000
Manes.01G035100.9.v8.1	5210	5007.066	0.060918	6.006
Manes.01G035100.10.v8.1	2831	2628.066	2.917652	150.971
Manes.01G035100.2.v8.1	1065	862.066	0.000000	0.000
Manes.01G035100.8.v8.1	1080	877.066	0.000000	0.000
Manes.01G035100.5.v8.1	987	784.066	5.866786	90.568
Manes.01G035100.6.v8.1	972	769.067	12.472427	188.860
Manes.01G036200.10.v8.1	2166	1963.066	4.856988	187.727
Manes.01G036200.11.v8.1	2169	1966.066	0.000000	0.000
Manes.01G036200.9.v8.1	2529	2326.066	0.000000	0.000
Manes.01G036200.12.v8.1	1998	1795.066	3.347965	118.327
Manes.01G036200.13.v8.1	2222	2019.066	0.000000	0.000
Manes.01G036200.14.v8.1	1826	1623.066	0.000000	0.000
Manes.01G036200.15.v8.1	1896	1693.066	2.582726	86.095
Manes.01G036300.7.v8.1	3163	2960.066	1.643475	95.783
Manes.01G036300.8.v8.1	3083	2880.066	1.191983	67.592
Manes.01G036300.5.v8.1	3667	3464.066	0.587762	40.088
Manes.01G036300.4.v8.1	2742	2539.066	5.191603	259.537
Manes.01G037766.1.v8.1	867	664.093	0.000000	0.000
Manes.01G039232.1.v8.1	199	50.216	0.000000	0.000
Manes.01G040700.4.v8.1	2607	2404.066	3.845041	182.000
Manes.01G040712.1.v8.1	1921	1718.066	13.884526	469.672
Manes.01G040500.1.v8.1	1809	1606.066	70.112611	2217.091
Manes.01G040400.1.v8.1	4022	3819.066	10.945073	823.000
Manes.01G040300.1.v8.1	642	439.476	4.276046	37.000
Manes.01G040200.1.v8.1	5418	5215.066	3.545011	364.000
Manes.01G040100.1.v8.1	1575	1372.066	28.645612	773.851
Manes.01G040000.5.v8.1	1872	1669.066	0.000000	0.000
Manes.01G040000.3.v8.1	2480	2277.066	0.401488	18.000
Manes.01G040000.6.v8.1	1658	1455.066	0.000000	0.000
Manes.01G039700.1.v8.1	1610	1407.066	19.255671	533.454
Manes.01G039700.2.v8.1	1169	966.066	114.834137	2184.247
Manes.01G039600.1.v8.1	252	84.529	19.227374	32.000
Manes.01G039500.1.v8.1	3891	3688.066	6.541403	475.000
Manes.01G039400.3.v8.1	741	538.180	2.359328	25.000
Manes.01G039300.1.v8.1	1741	1538.066	0.660436	20.000
Manes.01G039200.1.v8.1	1894	1691.066	10.892942	362.685
Manes.01G039200.2.v8.1	1966	1763.066	0.441185	15.315
Manes.01G039212.1.v8.1	363	172.815	0.000000	0.000
Manes.01G036500.2.v8.1	1842	1639.066	1.385810	44.722
Manes.01G036500.9.v8.1	2322	2119.066	0.000000	0.000
Manes.01G036500.7.v8.1	1892	1689.066	0.068490	2.278
Manes.01G036600.1.v8.1	1225	1022.066	7.630130	153.545
Manes.01G036600.3.v8.1	1662	1459.066	9.598864	275.752
Manes.01G036600.2.v8.1	959	756.068	4.749575	70.703
Manes.01G036700.1.v8.1	2764	2561.066	0.456124	23.000
Manes.01G036800.1.v8.1	644	441.465	0.000000	0.000
Manes.01G036800.11.v8.1	777	574.141	0.000000	0.000
Manes.01G036800.10.v8.1	1098	895.066	0.432023	7.614
Manes.01G036800.8.v8.1	763	560.152	0.000000	0.000
Manes.01G036800.9.v8.1	899	696.082	0.000000	0.000
Manes.01G036800.7.v8.1	1180	977.066	1.631529	31.386
Manes.01G036900.3.v8.1	696	493.274	40.980772	398.008
Manes.01G037000.1.v8.1	4337	4134.066	4.791408	390.000
Manes.01G037100.3.v8.1	3632	3429.066	1.096054	74.000
Manes.01G037200.2.v8.1	7752	7549.066	5.296489	787.237
Manes.01G037200.1.v8.1	7888	7685.066	0.257889	39.022
Manes.01G037300.1.v8.1	1324	1121.066	9.622327	212.391
Manes.01G037400.3.v8.1	2244	2041.066	44.004882	1768.406
Manes.01G037500.1.v8.1	1438	1235.066	343.543447	8354.026
Manes.01G038033.3.v8.1	1075	872.066	0.000000	0.000
Manes.01G038033.1.v8.1	938	735.073	0.000000	0.000
Manes.01G038033.7.v8.1	818	615.113	0.082570	1.000
Manes.01G037600.5.v8.1	1708	1505.066	19.353661	573.512
Manes.01G037600.2.v8.1	1629	1426.066	5.374643	150.908
Manes.01G037700.1.v8.1	3411	3208.066	0.000000	0.000
Manes.01G037700.2.v8.1	3414	3211.066	2.361450	149.297
Manes.01G037700.3.v8.1	2446	2243.066	9.073127	400.703
Manes.01G037900.1.v8.1	1455	1252.066	1.054683	26.000
Manes.01G038000.1.v8.1	2452	2249.066	7.655499	339.000
Manes.01G038100.1.v8.1	3098	2895.066	7.118644	405.770
Manes.01G038200.1.v8.1	1318	1115.066	19.349062	424.800
Manes.01G038300.1.v8.1	2387	2184.066	9.766963	420.000
Manes.01G038400.1.v8.1	1957	1754.066	0.260599	9.000
Manes.01G038400.2.v8.1	1858	1655.066	0.000000	0.000
Manes.01G038700.4.v8.1	1758	1555.066	28.857462	883.550
Manes.01G038700.2.v8.1	1219	1016.066	22.012255	440.363
Manes.01G038900.1.v8.1	720	517.225	0.196393	2.000
Manes.01G039000.1.v8.1	990	787.066	0.000000	0.000
Manes.01G039036.1.v8.1	2746	2543.066	0.000000	0.000
Manes.01G039204.1.v8.1	763	560.152	0.000000	0.000
Manes.01G039120.1.v8.1	2370	2167.066	0.000000	0.000
Manes.01G039060.1.v8.1	3003	2800.066	0.018139	1.000
Manes.01G039252.1.v8.1	2007	1804.066	0.394141	14.000
Manes.01G039240.1.v8.1	2783	2580.066	0.000000	0.000
Manes.01G039048.1.v8.1	385	192.174	0.000000	0.000
Manes.01G039024.1.v8.1	1655	1452.066	0.000000	0.000
Manes.01G036422.1.v8.1	2760	2557.066	0.258213	13.000
Manes.01G039216.1.v8.1	2300	2097.066	0.000000	0.000
Manes.01G039132.1.v8.1	2665	2462.066	0.000000	0.000
Manes.01G039180.1.v8.1	2887	2684.066	0.189227	10.000
Manes.01G039156.1.v8.1	3328	3125.066	0.056379	3.469
Manes.01G039156.2.v8.1	3314	3111.066	0.024994	1.531
Manes.01G041100.1.v8.1	3067	2864.066	0.000000	0.000
Manes.01G041151.1.v8.1	99	7.601	0.000000	0.000
Manes.01G041200.1.v8.1	733	530.199	2.107463	22.000
Manes.01G041300.1.v8.1	4141	3938.066	0.541993	42.024
Manes.01G041300.2.v8.1	4135	3932.066	1.011602	78.317
Manes.01G041300.3.v8.1	2873	2670.066	0.000000	0.000
Manes.01G041300.4.v8.1	2867	2664.066	17.328438	908.926
Manes.01G041400.1.v8.1	1016	813.066	5.746959	92.000
Manes.01G041500.1.v8.1	219	62.364	96.685502	118.719
Manes.01G041700.1.v8.1	4216	4013.066	0.227810	18.000
Manes.01G041800.1.v8.1	2055	1852.066	0.027423	1.000
Manes.01G041900.7.v8.1	2459	2256.066	0.000000	0.000
Manes.01G041900.2.v8.1	1979	1776.066	0.306058	10.703
Manes.01G041900.6.v8.1	2288	2085.066	0.129040	5.297
Manes.01G041900.8.v8.1	1988	1785.066	0.000000	0.000
Manes.01G042100.3.v8.1	1257	1054.066	0.000000	0.000
Manes.01G042100.7.v8.1	1348	1145.066	3.682234	83.017
Manes.01G042100.8.v8.1	1345	1142.066	0.000000	0.000
Manes.01G042100.9.v8.1	1248	1045.066	0.000000	0.000
Manes.01G042100.2.v8.1	1241	1038.066	1.662707	33.983
Manes.01G042100.4.v8.1	1146	943.066	0.000000	0.000
Manes.01G042100.10.v8.1	318	134.989	0.000000	0.000
Manes.01G042200.1.v8.1	1088	885.066	0.172156	3.000
Manes.01G042300.1.v8.1	459	260.444	0.390024	2.000
Manes.01G042400.3.v8.1	2975	2772.066	12.890958	703.579
Manes.01G042400.4.v8.1	2967	2764.066	0.977581	53.202
Manes.01G042600.3.v8.1	2524	2321.066	12.685705	579.730
Manes.01G042600.4.v8.1	2515	2312.066	5.502264	250.476
Manes.01G042700.10.v8.1	6230	6027.066	0.000000	0.000
Manes.01G042700.12.v8.1	6396	6193.066	0.000000	0.000
Manes.01G042700.9.v8.1	6290	6087.066	0.596716	71.515
Manes.01G042700.11.v8.1	6132	5929.066	0.000000	0.000
Manes.01G042700.7.v8.1	6146	5943.066	1.157962	135.497
Manes.01G042800.1.v8.1	1912	1709.066	30.104645	1013.016
Manes.01G042900.1.v8.1	228	68.153	76.759156	103.000
Manes.01G043000.1.v8.1	2551	2348.066	0.575011	26.583
Manes.01G043000.2.v8.1	1409	1206.066	1.575685	37.417
Manes.01G043100.1.v8.1	1663	1460.066	10.854164	312.027
Manes.01G043200.4.v8.1	3701	3498.066	5.517129	379.984
Manes.01G043200.6.v8.1	3909	3706.066	0.000000	0.000
Manes.01G043200.7.v8.1	3906	3703.066	0.391939	28.576
Manes.01G043200.8.v8.1	3704	3501.066	0.794505	54.767
Manes.01G043300.4.v8.1	1497	1294.066	12.094477	308.154
Manes.01G043300.2.v8.1	1962	1759.066	0.180390	6.248
Manes.01G043300.5.v8.1	1143	940.066	0.410533	7.599
Manes.01G043300.6.v8.1	1057	854.066	0.000000	0.000
Manes.01G043400.4.v8.1	882	679.089	50.971165	681.515
Manes.01G043450.1.v8.1	776	573.141	0.000000	0.000
Manes.01G043500.1.v8.1	2364	2161.066	6.016571	256.001
Manes.01G043600.1.v8.1	1871	1668.066	17.974907	590.342
Manes.01G043650.1.v8.1	795	592.128	0.000000	0.000
Manes.01G043700.1.v8.1	1428	1225.066	4.131688	99.658
Manes.01G043800.1.v8.1	1408	1205.066	0.000000	0.000
Manes.01G043900.1.v8.1	1084	881.066	174.668777	3030.035
Manes.01G043951.1.v8.1	345	157.435	0.000000	0.000
Manes.01G044000.1.v8.1	1303	1100.066	0.000000	0.000
Manes.01G044100.5.v8.1	3794	3591.066	6.892541	487.334
Manes.01G044100.7.v8.1	3770	3567.066	4.079709	286.526
Manes.01G044100.10.v8.1	3749	3546.066	0.000000	0.000
Manes.01G044100.6.v8.1	3759	3556.066	0.232350	16.268
Manes.01G044100.8.v8.1	3735	3532.066	0.000000	0.000
Manes.01G044100.9.v8.1	3773	3570.066	0.000000	0.000
Manes.01G044200.1.v8.1	923	720.077	0.846405	12.000
Manes.01G044300.1.v8.1	384	191.282	1.062093	4.000
Manes.01G044400.1.v8.1	1846	1643.066	1.483755	48.000
Manes.01G044600.3.v8.1	1979	1776.066	18.692823	653.669
Manes.01G044600.4.v8.1	2158	1955.066	28.463310	1095.647
Manes.01G044700.1.v8.1	2791	2588.066	7.438575	379.044
Manes.01G044700.2.v8.1	2133	1930.066	0.156744	5.956
Manes.01G044850.1.v8.1	915	712.078	0.213978	3.000
Manes.01G044900.1.v8.1	1038	835.066	0.000000	0.000
Manes.01G045000.1.v8.1	2088	1885.066	7.791881	289.196
Manes.01G050300.3.v8.1	1492	1289.066	101.923373	2586.860
Manes.01G050400.1.v8.1	2084	1881.066	7.371230	273.003
Manes.01G050450.1.v8.1	1085	882.066	0.000000	0.000
Manes.01G050500.6.v8.1	3483	3280.066	0.000000	0.000
Manes.01G050500.7.v8.1	3463	3260.066	0.160922	10.329
Manes.01G050500.8.v8.1	3320	3117.066	0.000000	0.000
Manes.01G050500.3.v8.1	3275	3072.066	2.839859	171.772
Manes.01G050500.2.v8.1	3466	3263.066	0.994594	63.899
Manes.01G050600.10.v8.1	3009	2806.066	0.904999	50.000
Manes.01G050600.6.v8.1	3017	2814.066	0.000000	0.000
Manes.01G050600.18.v8.1	3120	2917.066	0.000000	0.000
Manes.01G050700.1.v8.1	681	478.322	7.114264	67.000
Manes.01G050800.1.v8.1	2470	2267.066	0.537679	24.000
Manes.01G050900.2.v8.1	1396	1193.066	0.000000	0.000
Manes.01G050900.3.v8.1	1381	1178.066	5.992682	139.000
Manes.01G051000.1.v8.1	3030	2827.066	19.225249	1070.119
Manes.01G051301.1.v8.1	360	170.224	0.697779	2.339
Manes.01G051334.1.v8.1	168	33.426	0.000000	0.000
Manes.01G051367.1.v8.1	370	178.885	0.000000	0.000
Manes.01G051400.7.v8.1	3726	3523.066	2.335448	162.000
Manes.01G051500.1.v8.1	1507	1304.066	5.997872	154.000
Manes.01G051515.1.v8.1	1779	1576.066	0.000000	0.000
Manes.01G051530.1.v8.1	1204	1001.066	0.304414	6.000
Manes.01G051545.2.v8.1	4015	3812.066	0.000000	0.000
Manes.01G051545.3.v8.1	4247	4044.066	0.152220	12.120
Manes.01G051545.1.v8.1	4827	4624.066	1.305317	118.840
Manes.01G051545.4.v8.1	3478	3275.066	5.025289	324.045
Manes.10G106150.1.v8.1_24	1230	1027.066	0.049451	1.000
Manes.01G051560.1.v8.1	540	338.655	0.000000	0.000
Manes.01G051575.1.v8.1	180	39.571	0.000000	0.000
Manes.10G049950.1.v8.1	1167	964.066	0.000000	0.000
Manes.01G048100.5.v8.1	3051	2848.066	7.208016	404.194
Manes.01G048100.6.v8.1	3038	2835.066	10.818985	603.912
Manes.01G048100.7.v8.1	3143	2940.066	0.000000	0.000
Manes.01G048300.1.v8.1	408	212.900	6.441158	27.000
Manes.01G048400.1.v8.1	1077	874.066	555.143555	9553.742
Manes.01G048766.1.v8.1	2517	2314.066	0.412002	18.772
Manes.01G048766.4.v8.1	2586	2383.066	0.111434	5.228
Manes.17G035396.1.v8.1_24	409	213.812	0.000000	0.000
Manes.17G035396.1.v8.1_33	409	213.812	0.000000	0.000
Manes.01G048600.1.v8.1	2227	2024.066	3.419864	136.288
Manes.01G046700.5.v8.1	3020	2817.066	1.601780	88.843
Manes.01G046700.9.v8.1	2910	2707.066	1.114295	59.391
Manes.01G046700.8.v8.1	2766	2563.066	0.679060	34.268
Manes.01G046700.10.v8.1	2743	2540.066	4.411174	220.609
Manes.16G047151.1.v8.1	553	351.415	0.582168	4.028
Manes.01G046200.1.v8.1	3121	2918.066	1.253180	72.000
Manes.01G046100.1.v8.1	860	657.095	4.483075	58.000
Manes.01G046000.1.v8.1	2295	2092.066	0.000000	0.000
Manes.01G045900.1.v8.1	3518	3315.066	0.000000	0.000
Manes.01G045900.2.v8.1	3182	2979.066	2.045866	120.000
Manes.01G045700.2.v8.1	632	429.533	0.000000	0.000
Manes.01G045700.3.v8.1	1144	941.066	0.000000	0.000
Manes.10G036329.1.v8.1_6	511	310.420	0.000000	0.000
Manes.01G045650.9.v8.1	2384	2181.066	0.000000	0.000
Manes.01G045650.1.v8.1	2526	2323.066	0.327949	15.000
Manes.01G045650.2.v8.1	2551	2348.066	0.000000	0.000
Manes.01G045650.7.v8.1	2464	2261.066	0.000000	0.000
Manes.01G045650.11.v8.1	2685	2482.066	0.000000	0.000
Manes.01G045650.13.v8.1	2682	2479.066	0.000000	0.000
Manes.01G045650.8.v8.1	2664	2461.066	0.000000	0.000
Manes.01G045650.10.v8.1	2715	2512.066	0.000000	0.000
Manes.01G045650.12.v8.1	2712	2509.066	0.000000	0.000
Manes.01G045650.14.v8.1	2694	2491.066	0.000000	0.000
Manes.01G045650.6.v8.1	2697	2494.066	0.000000	0.000
Manes.01G045600.1.v8.1	2726	2523.066	3.643560	181.000
Manes.01G045600.2.v8.1	2597	2394.066	0.000000	0.000
Manes.01G045560.1.v8.1	562	360.252	62.737801	445.000
Manes.01G048000.1.v8.1	3695	3492.066	0.040387	2.777
Manes.01G048000.2.v8.1	3718	3515.066	0.000000	0.000
Manes.01G047900.1.v8.1	4394	4191.066	0.000000	0.000
Manes.01G047900.3.v8.1	4123	3920.066	7.288071	562.510
Manes.01G047800.1.v8.1	1044	841.066	2.053170	34.000
Manes.01G047820.1.v8.1	3275	3072.066	53.727939	3249.786
Manes.01G042501.1.v8.1	629	426.547	0.000000	0.000
Manes.01G048900.3.v8.1	2252	2049.066	0.500822	20.205
Manes.01G048900.2.v8.1	2235	2032.066	5.282770	211.360
Manes.01G048900.1.v8.1	1636	1433.066	68.124764	1922.185
Manes.05G086326.1.v8.1	1137	934.066	0.439762	8.088
Manes.13G093532.1.v8.1	784	581.136	0.000000	0.000
Manes.01G049100.1.v8.1	2464	2261.066	8.670618	386.000
Manes.01G049200.1.v8.1	727	524.213	1.937751	20.000
Manes.16G048915.2.v8.1	1295	1092.066	5.142461	110.572
Manes.16G048915.3.v8.1	1315	1112.066	0.000000	0.000
Manes.01G049300.12.v8.1	1649	1446.066	0.238486	6.790
Manes.01G049300.5.v8.1	1630	1427.066	0.000000	0.000
Manes.01G049300.10.v8.1	1197	994.066	2.392297	46.822
Manes.01G049300.11.v8.1	2002	1799.066	0.791787	28.047
Manes.01G049300.4.v8.1	1358	1155.066	0.000000	0.000
Manes.01G049300.7.v8.1	1377	1174.066	0.590396	13.648
Manes.01G049300.8.v8.1	1205	1002.066	0.000000	0.000
Manes.01G049300.9.v8.1	1219	1016.066	1.184342	23.693
Manes.01G049315.1.v8.1	1365	1162.066	0.524477	12.000
Manes.01G049330.2.v8.1	2450	2247.066	0.000000	0.000
Manes.01G049330.1.v8.1	2617	2414.066	0.000000	0.000
Manes.01G049330.3.v8.1	2197	1994.066	0.050941	2.000
Manes.01G049345.1.v8.1	201	51.390	0.988324	1.000
Manes.01G049360.1.v8.1	3263	3060.066	8.249005	497.000
Manes.01G049375.1.v8.1	1923	1720.066	11.531362	390.526
Manes.01G049375.2.v8.1	2014	1811.066	0.750117	26.748
Manes.01G049375.3.v8.1	1902	1699.066	1.695710	56.726
Manes.S095224.1.v8.1	1468	1265.066	0.281035	7.000
Manes.S095224.3.v8.1	894	691.085	0.000000	0.000
Manes.S095224.2.v8.1	753	550.166	0.000000	0.000
Manes.01G049390.1.v8.1_6	1447	1244.066	0.000000	0.000
Manes.01G049405.1.v8.1	510	309.452	0.000000	0.000
Manes.01G049420.1.v8.1	1431	1228.066	0.000000	0.000
Manes.01G049390.1.v8.1	1363	1160.066	0.000000	0.000
Manes.01G049390.1.v8.1_5	1435	1232.066	0.000000	0.000
Manes.01G049495.1.v8.1	267	95.386	0.000000	0.000
Manes.01G049510.1.v8.1	207	54.983	0.000000	0.000
Manes.01G049450.1.v8.1	391	197.530	0.000000	0.000
Manes.01G049525.1.v8.1	1143	940.066	0.976224	18.069
Manes.01G049435.1.v8.1	1236	1033.066	0.000000	0.000
Manes.S095215.1.v8.1	2608	2405.066	0.000000	0.000
Manes.04G060202.1.v8.1	1834	1631.066	0.000000	0.000
Manes.01G049601.1.v8.1	1352	1149.066	74.506737	1685.639
Manes.01G049616.1.v8.1	2450	2247.066	29.767644	1316.995
Manes.01G049631.1.v8.1	1736	1533.066	27.249889	822.526
Manes.01G048966.2.v8.1	1145	942.066	0.000000	0.000
Manes.01G048981.1.v8.1	879	676.089	0.000000	0.000
Manes.01G046800.2.v8.1	1352	1149.066	0.353607	8.000
Manes.01G047000.1.v8.1	1206	1003.066	0.759517	15.000
Manes.01G047100.1.v8.1	730	527.208	69.657898	723.063
Manes.01G047200.1.v8.1	1835	1632.066	0.062240	2.000
Manes.01G047400.1.v8.1	1736	1533.066	4.936299	149.000
Manes.01G045500.8.v8.1	2123	1920.066	0.000000	0.000
Manes.01G045500.6.v8.1	2469	2266.066	0.072025	3.213
Manes.01G045500.10.v8.1	2378	2175.066	0.088418	3.787
Manes.01G045500.11.v8.1	2481	2278.066	0.000000	0.000
Manes.01G045500.9.v8.1	2508	2305.066	0.000000	0.000
Manes.01G045500.12.v8.1	1722	1519.066	0.000000	0.000
Manes.01G045515.1.v8.1	1486	1283.066	12.669005	320.048
Manes.01G045300.1.v8.1	928	725.074	4.989907	71.236
Manes.01G045150.1.v8.1	384	191.282	0.265523	1.000
Manes.09G076819.1.v8.1	384	191.282	0.000000	0.000
Manes.01G045165.1.v8.1	2213	2010.066	15.868115	628.000
Manes.01G045180.1.v8.1	347	159.120	0.000000	0.000
Manes.01G045195.1.v8.1	2475	2272.066	12.154564	543.731
Manes.01G045195.2.v8.1	2472	2269.066	3.168256	141.544
Manes.01G045195.3.v8.1	597	394.820	0.914909	7.112
Manes.01G045210.1.v8.1	1362	1159.066	124.519767	2841.649
Manes.17G018312.1.v8.1	509	308.484	0.000000	0.000
Manes.01G049700.1.v8.1	2824	2621.066	12.382231	639.000
Manes.01G049800.8.v8.1	1038	835.066	5.413090	89.000
Manes.01G049815.1.v8.1	564	362.227	0.000000	0.000
Manes.01G049900.2.v8.1	920	717.077	0.391538	5.528
Manes.01G049900.3.v8.1	939	736.073	0.377577	5.472
Manes.01G049915.1.v8.1	390	196.633	0.000000	0.000
Manes.01G050200.18.v8.1	7236	7033.066	0.935523	129.546
Manes.01G050200.5.v8.1	4770	4567.066	0.000000	0.000
Manes.01G050200.7.v8.1	4765	4562.066	1.963629	176.378
Manes.01G050200.16.v8.1	4689	4486.066	0.000000	0.000
Manes.01G050200.17.v8.1	4684	4481.066	0.000000	0.000
Manes.01G050200.12.v8.1	5163	4960.066	0.000000	0.000
Manes.01G050200.13.v8.1	5158	4955.066	0.000000	0.000
Manes.01G050200.14.v8.1	5083	4880.066	0.000000	0.000
Manes.01G050200.15.v8.1	5088	4885.066	0.000000	0.000
Manes.01G050200.10.v8.1	4385	4182.066	4.682596	385.569
Manes.01G050200.11.v8.1	4390	4187.066	2.812681	231.875
Manes.01G052200.1.v8.1	555	353.378	104.369955	726.170
Manes.01G052200.3.v8.1	534	332.792	228.090702	1494.528
Manes.01G052400.1.v8.1	2897	2694.066	16.914070	897.182
Manes.01G052500.1.v8.1	2591	2388.066	7.082293	333.000
Manes.01G052500.2.v8.1	2536	2333.066	0.000000	0.000
Manes.01G052600.2.v8.1	1576	1373.066	0.628830	17.000
Manes.01G052600.3.v8.1	1711	1508.066	0.000000	0.000
Manes.01G052600.4.v8.1	1585	1382.066	0.000000	0.000
Manes.01G052600.5.v8.1	1624	1421.066	0.000000	0.000
Manes.13G088960.1.v8.1	847	644.103	0.000000	0.000
Manes.01G056200.1.v8.1	1954	1751.066	1.334232	46.000
Manes.01G056204.1.v8.1	1650	1447.066	51.874757	1477.979
Manes.01G051600.1.v8.1	3016	2813.066	2.951075	163.450
Manes.01G051600.2.v8.1	2464	2261.066	6.414439	285.559
Manes.01G051700.1.v8.1	2352	2149.066	8.484391	359.000
Manes.01G051700.2.v8.1	2232	2029.066	0.000000	0.000
Manes.01G051800.1.v8.1	3042	2839.066	20.226110	1130.607
Manes.01G051800.2.v8.1	3115	2912.066	1.108012	63.529
Manes.01G051800.4.v8.1	2948	2745.066	0.000000	0.000
Manes.01G051800.7.v8.1	3039	2836.066	1.625144	90.747
Manes.01G051900.1.v8.1	1853	1650.066	4.678625	152.000
Manes.01G052100.1.v8.1	2395	2192.066	14.851845	641.000
Manes.01G052104.1.v8.1	2760	2557.066	10.183449	512.697
Manes.01G052104.3.v8.1	3084	2881.066	0.742384	42.112
Manes.01G052104.2.v8.1	2726	2523.066	2.489331	123.662
Manes.01G052108.2.v8.1	2261	2058.066	8.094510	328.000
Manes.01G052108.1.v8.1	2759	2556.066	0.000000	0.000
Manes.01G052112.1.v8.1	1090	887.066	48.905549	854.158
Manes.01G052112.2.v8.1	330	144.875	0.000000	0.000
Manes.01G049500.10.v8.1	2932	2729.066	0.000000	0.000
Manes.01G049500.14.v8.1	2929	2726.066	0.000000	0.000
Manes.01G049500.21.v8.1	2812	2609.066	0.000000	0.000
Manes.01G049500.22.v8.1	3199	2996.066	0.973056	57.400
Manes.01G049500.24.v8.1	3319	3116.066	0.000000	0.000
Manes.01G049500.25.v8.1	3264	3061.066	0.000000	0.000
Manes.01G049500.26.v8.1	3316	3113.066	0.000000	0.000
Manes.01G049500.27.v8.1	3261	3058.066	0.000000	0.000
Manes.01G049500.31.v8.1	2911	2708.066	0.000000	0.000
Manes.01G049500.32.v8.1	3024	2821.066	0.552279	30.676
Manes.01G049500.35.v8.1	3196	2993.066	0.000000	0.000
Manes.01G049500.36.v8.1	2809	2606.066	0.000000	0.000
Manes.01G049500.6.v8.1	3134	2931.066	0.000000	0.000
Manes.01G049500.16.v8.1	2995	2792.066	0.910445	50.050
Manes.01G049500.23.v8.1	3115	2912.066	0.756293	43.363
Manes.01G049500.28.v8.1	2913	2710.066	0.991515	52.906
Manes.01G049500.29.v8.1	3245	3042.066	0.000000	0.000
Manes.01G049500.30.v8.1	3300	3097.066	0.000000	0.000
Manes.01G049500.33.v8.1	3242	3039.066	0.000000	0.000
Manes.01G049500.34.v8.1	3297	3094.066	0.000000	0.000
Manes.01G049500.7.v8.1	3130	2927.066	0.000000	0.000
Manes.11G091690.2.v8.1	1407	1204.066	0.000000	0.000
Manes.01G053000.1.v8.1	4412	4209.066	13.249391	1098.008
Manes.01G053000.2.v8.1	4325	4122.066	0.000000	0.000
Manes.11G088378.1.v8.1	194	47.312	1.073505	1.000
Manes.11G165033.2.v8.1	513	312.358	0.000000	0.000
Manes.11G165033.1.v8.1	540	338.655	0.599900	4.000
Manes.01G053100.3.v8.1	1539	1336.066	0.000000	0.000
Manes.01G053100.1.v8.1	1781	1578.066	0.000000	0.000
Manes.01G053100.4.v8.1	1271	1068.066	0.000000	0.000
Manes.01G053100.5.v8.1	1151	948.066	0.000000	0.000
Manes.01G053150.1.v8.1	210	56.794	0.000000	0.000
Manes.01G053200.4.v8.1	6068	5865.066	6.962403	804.000
Manes.01G053300.1.v8.1	2599	2396.066	28.152766	1328.140
Manes.01G053400.1.v8.1	264	93.181	116.645272	214.001
Manes.01G053600.3.v8.1	3287	3084.066	2.634950	160.000
Manes.01G053700.1.v8.1	2412	2209.066	10.599082	461.000
Manes.11G068178.1.v8.1	426	229.477	0.000000	0.000
Manes.01G053800.1.v8.1	2084	1881.066	14.013265	519.000
Manes.01G053875.1.v8.1	662	459.379	0.995056	9.000
Manes.01G053950.1.v8.1	2006	1803.066	1.408427	50.000
Manes.02G203753.1.v8.1	1014	811.066	13.275648	212.000
Manes.01G054100.1.v8.1	2170	1967.066	0.000000	0.000
Manes.01G054300.1.v8.1	2083	1880.066	0.162089	6.000
Manes.01G054400.1.v8.1	3373	3170.066	0.128173	8.000
Manes.01G054600.2.v8.1	6103	5900.066	14.615075	1697.782
Manes.01G054800.1.v8.1	1910	1707.066	8.598394	288.996
Manes.01G054900.1.v8.1	2286	2083.066	229.665323	9419.383
Manes.01G055000.1.v8.1	240	76.179	6.000410	9.000
Manes.01G055100.1.v8.1	240	76.179	22.668216	34.000
Manes.01G055200.1.v8.1	237	74.148	121.880417	177.933
Manes.01G055300.1.v8.1	1711	1508.066	0.101036	3.000
Manes.01G055400.4.v8.1	1930	1727.066	0.000000	0.000
Manes.01G055400.5.v8.1	1912	1709.066	0.000000	0.000
Manes.01G055500.6.v8.1	2884	2681.066	1.108275	58.503
Manes.01G055500.3.v8.1	1910	1707.066	11.150498	374.773
Manes.01G055512.1.v8.1	5335	5132.066	0.000000	0.000
Manes.16G044501.1.v8.1	955	752.068	0.270134	4.000
Manes.16G044551.1.v8.1	455	256.651	0.395788	2.000
Manes.07G083301.4.v8.1	1312	1109.066	0.000000	0.000
Manes.07G083301.5.v8.1	1196	993.066	0.000000	0.000
Manes.07G083301.10.v8.1	1117	914.066	0.000000	0.000
Manes.07G083301.3.v8.1	1792	1589.066	0.000000	0.000
Manes.07G083301.1.v8.1	1063	860.066	0.059673	1.010
Manes.07G083301.2.v8.1	1398	1195.066	0.000000	0.000
Manes.18G122902.1.v8.1_4	687	484.304	0.000000	0.000
Manes.14G157966.1.v8.1_44	431	234.129	0.000000	0.000
Manes.01G055600.2.v8.1	4734	4531.066	2.057117	183.520
Manes.01G055600.1.v8.1	4280	4077.066	0.465874	37.397
Manes.01G055600.5.v8.1	4357	4154.066	12.488331	1021.414
Manes.01G055600.6.v8.1	3714	3511.066	0.024255	1.677
Manes.01G055700.1.v8.1	2448	2245.066	0.135737	6.000
Manes.01G055700.2.v8.1	2555	2352.066	0.000000	0.000
Manes.01G055704.1.v8.1	546	344.541	0.000000	0.000
Manes.01G055708.1.v8.1	1792	1589.066	21.074522	659.362
Manes.01G056000.5.v8.1	2103	1900.066	4.559668	170.579
Manes.01G056000.4.v8.1	2545	2342.066	4.760825	219.536
Manes.01G056100.3.v8.1	3657	3454.066	2.039835	138.723
Manes.01G056100.4.v8.1	3459	3256.066	9.494289	608.667
Manes.01G056300.1.v8.1	1707	1504.066	0.000000	0.000
Manes.01G056450.1.v8.1	3537	3334.066	6.400583	420.163
Manes.01G056450.2.v8.1	3479	3276.066	0.000000	0.000
Manes.01G056450.3.v8.1	3399	3196.066	0.825334	51.936
Manes.01G056600.1.v8.1	909	706.080	28.988607	403.000
Manes.15G181430.1.v8.1	456	257.598	0.000000	0.000
Manes.01G056700.2.v8.1	1416	1213.066	0.125607	3.000
Manes.01G056725.1.v8.1	909	706.080	0.000000	0.000
Manes.01G056800.1.v8.1	3882	3679.066	13.539851	980.789
Manes.18G104850.1.v8.1	626	423.568	0.000000	0.000
Manes.01G056900.1.v8.1	2957	2754.066	3.367189	182.585
Manes.01G056900.2.v8.1	2951	2748.066	0.820883	44.415
Manes.01G057000.1.v8.1	850	647.102	0.235464	3.000
Manes.01G057100.1.v8.1	1290	1087.066	0.000000	0.000
Manes.01G057100.2.v8.1	1287	1084.066	0.046851	1.000
Manes.01G057200.1.v8.1	1470	1267.066	0.000000	0.000
Manes.10G106150.1.v8.1	1149	946.066	0.000000	0.000
Manes.01G057300.1.v8.1	1915	1712.066	0.177995	6.000
Manes.01G057350.1.v8.1	1899	1696.066	0.000000	0.000
Manes.01G057400.1.v8.1	2020	1817.066	22.869574	818.187
Manes.01G057400.2.v8.1	2139	1936.066	4.911306	187.215
Manes.01G057800.2.v8.1	2409	2206.066	6.400351	278.001
Manes.01G057900.1.v8.1	2006	1803.066	14.422663	512.013
Manes.01G058000.1.v8.1	2012	1809.066	11.034936	393.050
Manes.01G058100.1.v8.1	3609	3406.066	10.842928	727.149
Manes.01G058200.3.v8.1	354	165.070	0.923059	3.000
Manes.11G130116.1.v8.1	2051	1848.066	0.000000	0.000
Manes.01G058300.1.v8.1	2319	2116.066	1.416116	59.000
Manes.01G058450.1.v8.1	234	72.135	0.000000	0.000
Manes.01G058600.4.v8.1	3029	2826.066	0.000000	0.000
Manes.01G058600.2.v8.1	2857	2654.066	0.000000	0.000
Manes.01G058600.3.v8.1	3629	3426.066	0.472325	31.861
Manes.01G058600.5.v8.1	3407	3204.066	0.620761	39.161
Manes.01G058600.1.v8.1	2303	2100.066	7.037333	290.981
Manes.01G058700.2.v8.1	3507	3304.066	47.103591	3064.268
Manes.01G058700.4.v8.1	3277	3074.066	4.493018	271.941
Manes.01G058700.5.v8.1	3311	3108.066	10.887002	666.227
Manes.01G058750.1.v8.1	920	717.077	0.000000	0.000
Manes.06G063050.1.v8.1_24	1147	944.066	0.000000	0.000
Manes.01G058800.2.v8.1	4445	4242.066	4.524401	377.888
Manes.01G058800.3.v8.1	3168	2965.066	6.862517	400.628
Manes.03G138751.1.v8.1	1067	864.066	0.705359	12.000
Manes.01G058900.1.v8.1	1600	1397.066	1.126992	31.000
Manes.01G059200.1.v8.1	1947	1744.066	1.834652	63.000
Manes.01G059300.16.v8.1	1945	1742.066	22.974276	788.008
Manes.01G059400.23.v8.1	3702	3499.066	0.000000	0.000
Manes.01G059400.24.v8.1	3808	3605.066	0.000000	0.000
Manes.01G059400.25.v8.1	3684	3481.066	0.000000	0.000
Manes.01G059400.3.v8.1	3826	3623.066	0.110627	7.892
Manes.01G059400.26.v8.1	4503	4300.066	0.000000	0.000
Manes.01G059400.12.v8.1	3501	3298.066	0.000000	0.000
Manes.01G059400.13.v8.1	3489	3286.066	0.000000	0.000
Manes.01G059400.14.v8.1	3447	3244.066	0.000000	0.000
Manes.01G059400.15.v8.1	3365	3162.066	0.000000	0.000
Manes.01G059400.16.v8.1	3571	3368.066	0.000000	0.000
Manes.01G059400.18.v8.1	3429	3226.066	0.000000	0.000
Manes.01G059400.20.v8.1	3553	3350.066	0.000000	0.000
Manes.01G059400.21.v8.1	3347	3144.066	0.000000	0.000
Manes.01G059400.22.v8.1	3471	3268.066	0.000000	0.000
Manes.01G059400.5.v8.1	3395	3192.066	0.000000	0.000
Manes.01G059400.6.v8.1	3519	3316.066	0.000000	0.000
Manes.01G059400.8.v8.1	3377	3174.066	0.000000	0.000
Manes.01G059400.17.v8.1	2996	2793.066	0.000000	0.000
Manes.01G059400.19.v8.1	2978	2775.066	0.000000	0.000
Manes.01G059400.7.v8.1	3056	2853.066	0.892021	50.108
Manes.01G059400.9.v8.1	3038	2835.066	0.000000	0.000
Manes.01G059500.1.v8.1	1971	1768.066	47.141818	1641.076
Manes.01G059525.1.v8.1	312	130.107	0.000000	0.000
Manes.01G059550.1.v8.1	318	134.989	0.000000	0.000
Manes.01G059600.1.v8.1	1643	1440.066	160.523646	4551.404
Manes.01G059700.1.v8.1	1331	1128.066	123.690854	2747.237
Manes.01G059700.2.v8.1	1679	1476.066	36.621114	1064.293
Manes.01G059751.1.v8.1	363	172.815	0.000000	0.000
Manes.01G059800.1.v8.1	2230	2027.066	91.267551	3642.573
Manes.01G059800.2.v8.1	2379	2176.066	0.187636	8.039
Manes.01G059900.1.v8.1	2074	1871.066	5.076081	187.000
Manes.01G060100.1.v8.1	3635	3432.066	1.977573	133.633
Manes.01G060100.2.v8.1	3320	3117.066	0.788103	48.367
Manes.01G060100.3.v8.1	3309	3106.066	0.000000	0.000
Manes.01G060200.1.v8.1	1840	1637.066	7.883958	254.117
Manes.01G060200.2.v8.1	1758	1555.066	0.000000	0.000
Manes.01G060300.2.v8.1	1966	1763.066	4.452682	154.566
Manes.01G060300.3.v8.1	1424	1221.066	16.672741	400.839
Manes.01G060400.1.v8.1	1992	1789.066	2.449419	86.281
Manes.01G060400.3.v8.1	1059	856.066	36.648820	617.719
Manes.01G060500.1.v8.1	1773	1570.066	0.000000	0.000
Manes.01G060600.1.v8.1	4094	3891.066	0.000000	0.000
Manes.01G060600.2.v8.1	4124	3921.066	0.000000	0.000
Manes.01G060600.3.v8.1	3968	3765.066	0.000000	0.000
Manes.01G060600.4.v8.1	3938	3735.066	0.203971	15.000
Manes.01G060600.5.v8.1	4000	3797.066	0.000000	0.000
Manes.01G060700.4.v8.1	2627	2424.066	1.053640	50.288
Manes.01G060700.6.v8.1	2584	2381.066	0.000000	0.000
Manes.01G060700.11.v8.1	2667	2464.066	0.105513	5.119
Manes.01G060700.16.v8.1	2624	2421.066	0.000000	0.000
Manes.01G060700.10.v8.1	2489	2286.066	0.000000	0.000
Manes.01G060700.17.v8.1	2628	2425.066	0.000000	0.000
Manes.01G060700.3.v8.1	2575	2372.066	0.000000	0.000
Manes.01G060700.12.v8.1	2541	2338.066	0.000000	0.000
Manes.01G060700.9.v8.1	2531	2328.066	1.867332	85.593
Manes.01G060700.1.v8.1	2615	2412.066	0.000000	0.000
Manes.01G060700.14.v8.1	2584	2381.066	0.000000	0.000
Manes.01G060875.10.v8.1	3276	3073.066	0.000000	0.000
Manes.01G060875.9.v8.1	2881	2678.066	0.000000	0.000
Manes.01G060875.1.v8.1	2909	2706.066	0.000000	0.000
Manes.01G060875.2.v8.1	2869	2666.066	0.438160	23.000
Manes.01G060875.3.v8.1	4008	3805.066	0.000000	0.000
Manes.01G060875.4.v8.1	3276	3073.066	0.000000	0.000
Manes.01G060875.5.v8.1	3226	3023.066	0.000000	0.000
Manes.01G060875.6.v8.1	3007	2804.066	0.000000	0.000
Manes.01G060875.7.v8.1	3057	2854.066	0.000000	0.000
Manes.01G060875.8.v8.1	3047	2844.066	0.000000	0.000
Manes.01G061050.2.v8.1	6849	6646.066	8.395206	1098.551
Manes.01G061125.1.v8.1	630	427.543	0.000000	0.000
Manes.01G061200.9.v8.1	2895	2692.066	2.099485	111.281
Manes.01G061200.10.v8.1	2833	2630.066	2.095093	108.491
Manes.01G061200.6.v8.1	2598	2395.066	11.502615	542.423
Manes.01G061400.1.v8.1	2477	2274.066	102.133913	4572.956
Manes.01G061500.1.v8.1	1529	1326.066	3.293892	86.000
Manes.01G061550.1.v8.1	960	757.068	0.000000	0.000
Manes.01G061600.3.v8.1	2789	2586.066	19.257992	980.561
Manes.01G061600.4.v8.1	1923	1720.066	0.000000	0.000
Manes.01G061600.2.v8.1	1379	1176.066	26.072629	603.727
Manes.01G061701.1.v8.1	765	562.150	0.000000	0.000
Manes.01G061800.1.v8.1	1842	1639.066	5.515686	178.000
Manes.01G061850.1.v8.1	730	527.208	0.000000	0.000
Manes.01G061900.3.v8.1	1876	1673.066	6.046562	199.180
Manes.01G061900.1.v8.1	2806	2603.066	14.018804	718.489
Manes.01G062000.1.v8.1	2551	2348.066	1.211306	56.000
Manes.01G062100.1.v8.1	887	684.089	0.000000	0.000
Manes.01G062200.1.v8.1	523	322.062	0.000000	0.000
Manes.01G062300.1.v8.1	1479	1276.066	0.000000	0.000
Manes.01G062400.1.v8.1	1322	1119.066	7.237886	159.475
Manes.01G062400.2.v8.1	1236	1033.066	16.957431	344.915
Manes.01G062500.1.v8.1	1399	1196.066	0.764352	18.000
Manes.01G062600.1.v8.1	1107	904.066	104.800763	1865.471
Manes.01G062600.2.v8.1	1525	1322.066	4.409175	114.772
Manes.01G062700.1.v8.1	3474	3271.066	2.049560	132.000
Manes.05G133326.1.v8.1_30	356	166.780	0.000000	0.000
Manes.14G157966.1.v8.1_40	431	234.129	0.000000	0.000
Manes.01G062800.1.v8.1	2202	1999.066	13.577163	534.392
Manes.01G062900.1.v8.1	420	223.913	0.000000	0.000
Manes.01G063000.2.v8.1	2376	2173.066	8.601053	368.001
Manes.01G063100.1.v8.1	3358	3155.066	10.443592	648.757
Manes.01G063300.1.v8.1	1940	1737.066	1.275460	43.622
Manes.01G063300.3.v8.1	2009	1806.066	1.360470	48.378
Manes.01G063400.1.v8.1	863	660.093	0.769433	10.000
Manes.01G063500.1.v8.1	1365	1162.066	31.643867	724.010
Manes.01G063600.1.v8.1	4224	4021.066	3.706829	293.473
Manes.01G063600.2.v8.1	4158	3955.066	0.000000	0.000
Manes.01G063700.1.v8.1	1268	1065.066	0.000000	0.000
Manes.01G063800.1.v8.1	1141	938.066	0.000000	0.000
Manes.01G063900.1.v8.1	690	487.294	0.000000	0.000
Manes.01G063933.1.v8.1	496	295.891	0.000000	0.000
Manes.01G063966.2.v8.1	535	333.770	0.152170	1.000
Manes.01G064000.1.v8.1	2464	2261.066	0.308055	13.714
Manes.01G064000.4.v8.1	2064	1861.066	11.184079	409.813
Manes.01G064100.1.v8.1	642	439.476	0.000000	0.000
Manes.01G064200.1.v8.1	946	743.070	48.384780	707.885
Manes.01G064400.2.v8.1	859	656.096	0.000000	0.000
Manes.13G069776.1.v8.1_3	315	132.538	0.000000	0.000
Manes.01G064500.2.v8.1	1064	861.066	1.297664	22.000
Manes.01G064600.2.v8.1	1735	1532.066	1.595671	48.133
Manes.01G064600.3.v8.1	1725	1522.066	12.241959	366.867
Manes.01G064900.1.v8.1	1118	915.066	1.498621	27.000
Manes.01G064950.1.v8.1	678	475.335	0.000000	0.000
Manes.01G065000.1.v8.1	3163	2960.066	0.000000	0.000
Manes.01G065000.2.v8.1	3049	2846.066	0.321256	18.002
Manes.01G065100.1.v8.1	2070	1867.066	15.985021	587.620
Manes.01G065200.1.v8.1	2387	2184.066	18.795123	808.230
Manes.01G065200.2.v8.1	2436	2233.066	2.724071	119.769
Manes.01G065200.3.v8.1	2261	2058.066	6.901044	279.639
Manes.01G065300.1.v8.1	956	753.068	0.000000	0.000
Manes.01G065400.1.v8.1	5133	4930.066	1.854367	180.000
Manes.01G065500.1.v8.1	1271	1068.066	0.000000	0.000
Manes.01G065600.3.v8.1	960	757.068	90.136416	1343.566
Manes.01G065600.1.v8.1	1212	1009.066	4.415733	87.730
Manes.01G065700.1.v8.1	1755	1552.066	5.040728	154.038
Manes.01G065800.3.v8.1	2457	2254.066	0.000000	0.000
Manes.01G065800.4.v8.1	2385	2182.066	0.093104	4.000
Manes.01G065800.1.v8.1	2533	2330.066	0.000000	0.000
Manes.01G065800.2.v8.1	2461	2258.066	0.000000	0.000
Manes.01G065900.7.v8.1	3293	3090.066	0.000000	0.000
Manes.01G065900.1.v8.1	3360	3157.066	1.930517	120.000
Manes.01G065900.4.v8.1	3389	3186.066	0.000000	0.000
Manes.01G065900.5.v8.1	3455	3252.066	0.000000	0.000
Manes.01G066000.4.v8.1	2162	1959.066	0.000000	0.000
Manes.01G066000.6.v8.1	2093	1890.066	0.725542	27.000
Manes.01G066000.5.v8.1	2160	1957.066	0.000000	0.000
Manes.01G066000.7.v8.1	2440	2237.066	0.000000	0.000
Manes.01G066100.1.v8.1	2112	1909.066	14.519883	545.768
Manes.01G066100.2.v8.1	2042	1839.066	3.651870	132.232
Manes.01G066100.3.v8.1	1825	1622.066	0.000000	0.000
Manes.01G066150.1.v8.1	601	398.783	0.891532	7.000
Manes.01G066175.1.v8.1	442	244.406	0.000000	0.000
Manes.01G066200.1.v8.1	3298	3095.066	13.768047	839.008
Manes.01G066400.1.v8.1	3277	3074.066	0.214786	13.000
Manes.01G066500.1.v8.1	1506	1303.066	0.000000	0.000
Manes.01G066600.1.v8.1	1975	1772.066	11.091952	387.001
Manes.01G066700.4.v8.1	1543	1340.066	7.097458	187.263
Manes.01G066700.5.v8.1	1318	1115.066	0.558200	12.255
Manes.01G066700.1.v8.1	1453	1250.066	5.667086	139.482
Manes.01G066800.1.v8.1	3041	2838.066	3.671784	205.175
Manes.01G066800.3.v8.1	3070	2867.066	0.494563	27.918
Manes.01G066800.2.v8.1	1176	973.066	0.000000	0.000
Manes.01G066900.1.v8.1	1843	1640.066	33.147081	1070.362
Manes.01G067000.1.v8.1	1587	1384.066	0.036696	1.000
Manes.01G067100.1.v8.1	1560	1357.066	0.000000	0.000
Manes.01G067200.1.v8.1	489	289.111	0.000000	0.000
Manes.01G067233.1.v8.1	225	66.204	0.000000	0.000
Manes.01G067300.3.v8.1	707	504.244	0.000000	0.000
Manes.01G067400.1.v8.1	1115	912.066	0.000000	0.000
Manes.01G067500.1.v8.1	702	499.257	0.000000	0.000
Manes.01G067700.1.v8.1	2234	2031.066	0.075019	3.000
Manes.01G067900.1.v8.1	1616	1413.066	1.078288	30.000
Manes.01G068001.5.v8.1	2495	2292.066	9.284530	418.997
Manes.01G068001.2.v8.1	1984	1781.066	0.000000	0.000
Manes.01G068001.7.v8.1	2864	2661.066	0.196754	10.309
Manes.01G068001.6.v8.1	1767	1564.066	0.000000	0.000
Manes.01G068001.8.v8.1	1090	887.066	0.062720	1.095
Manes.01G068100.3.v8.1	1573	1370.066	0.000000	0.000
Manes.01G068100.5.v8.1	1567	1364.066	29.122130	782.136
Manes.01G068400.7.v8.1	3134	2931.066	8.844737	510.428
Manes.01G068400.2.v8.1	3037	2834.066	12.759825	711.998
Manes.01G068400.5.v8.1	2681	2478.066	0.000000	0.000
Manes.01G068400.3.v8.1	2817	2614.066	2.004857	103.187
Manes.01G068600.1.v8.1	1024	821.066	0.000000	0.000
Manes.01G068800.1.v8.1	2536	2333.066	2.699421	124.000
Manes.01G068901.1.v8.1	541	339.634	0.000000	0.000
Manes.01G069000.1.v8.1	2001	1798.066	5.875350	208.000
Manes.01G069050.1.v8.1	877	674.089	0.000000	0.000
Manes.01G069100.1.v8.1	2551	2348.066	0.000000	0.000
Manes.01G069100.2.v8.1	2515	2312.066	0.000000	0.000
Manes.01G069200.2.v8.1	2791	2588.066	0.196246	10.000
Manes.01G069300.1.v8.1	1550	1347.066	46.163121	1224.357
Manes.01G069400.1.v8.1	1254	1051.066	0.386577	8.000
Manes.01G069500.1.v8.1	3671	3468.066	0.102515	7.000
Manes.01G069600.7.v8.1	3208	3005.066	1.592441	94.220
Manes.01G069600.8.v8.1	3089	2886.066	0.000000	0.000
Manes.01G069600.6.v8.1	3263	3060.066	0.586639	35.345
Manes.01G069600.3.v8.1	3404	3201.066	1.792096	112.948
Manes.01G069600.1.v8.1	3247	3044.066	0.000000	0.000
Manes.01G069700.1.v8.1	1602	1399.066	0.000000	0.000
Manes.01G069800.1.v8.1	2475	2272.066	9.678829	432.980
Manes.01G069900.1.v8.1	945	742.071	0.068443	1.000
Manes.01G070000.1.v8.1	2335	2132.066	197.217453	8278.850
Manes.01G070200.1.v8.1	1624	1421.066	63.877265	1787.247
Manes.01G070300.1.v8.1	1487	1284.066	3.964575	100.232
Manes.01G070400.1.v8.1	2479	2276.066	0.000000	0.000
Manes.01G070500.1.v8.1	2557	2354.066	0.043151	2.000
Manes.01G070600.1.v8.1	2445	2242.066	0.000000	0.000
Manes.01G070700.1.v8.1	1563	1360.066	15.534932	416.000
Manes.01G070800.1.v8.1	1661	1458.066	0.060671	1.742
Manes.01G070800.2.v8.1	1367	1164.066	0.000000	0.000
Manes.01G070800.3.v8.1	990	787.066	0.468380	7.258
Manes.01G070900.1.v8.1	3231	3028.066	8.356581	498.216
Manes.01G071000.1.v8.1	766	563.148	0.000000	0.000
Manes.01G071051.1.v8.1	1254	1051.066	0.048322	1.000
Manes.01G071100.1.v8.1	1726	1523.066	4.135033	124.000
Manes.01G071200.1.v8.1	2039	1836.066	0.180401	6.522
Manes.01G071200.11.v8.1	1893	1690.066	0.000000	0.000
Manes.01G071200.12.v8.1	2246	2043.066	0.000000	0.000
Manes.01G071200.3.v8.1	1994	1791.066	6.716816	236.864
Manes.01G071200.4.v8.1	1991	1788.066	0.000000	0.000
Manes.01G071200.8.v8.1	2125	1922.066	0.000000	0.000
Manes.01G071300.1.v8.1	1468	1265.066	0.521923	13.000
Manes.01G071400.3.v8.1	1639	1436.066	29.818816	843.119
Manes.01G071400.1.v8.1	540	338.655	35.827736	238.891
Manes.01G071500.1.v8.1	3816	3613.066	3.984835	283.472
Manes.01G071600.1.v8.1	2345	2142.066	0.000000	0.000
Manes.13G089210.1.v8.1	447	249.102	0.000000	0.000
Manes.01G071700.1.v8.1	2700	2497.066	1.118687	55.000
Manes.01G071800.1.v8.1	2907	2704.066	2.554451	136.000
Manes.01G071900.1.v8.1	2437	2234.066	54.513949	2397.881
Manes.01G072000.2.v8.1	1586	1383.066	10.439446	284.279
Manes.01G072100.1.v8.1	1702	1499.066	31.316486	924.310
Manes.01G072200.2.v8.1	4093	3890.066	0.365440	27.990
Manes.01G072200.1.v8.1	5254	5051.066	0.901175	89.622
Manes.01G072200.4.v8.1	4047	3844.066	0.000000	0.000
Manes.01G072200.3.v8.1	3939	3736.066	1.500664	110.388
Manes.01G072400.1.v8.1	2267	2064.066	26.474958	1075.927
Manes.01G072601.1.v8.1	458	259.493	1.565812	8.000
Manes.01G072801.5.v8.1	2336	2133.066	3.858080	162.032
Manes.01G072801.8.v8.1	2323	2120.066	0.000000	0.000
Manes.01G072801.3.v8.1	2395	2192.066	3.376275	145.719
Manes.01G072801.12.v8.1	6418	6215.066	0.000000	0.000
Manes.01G072801.13.v8.1	6431	6228.066	0.281851	34.562
Manes.01G072801.10.v8.1	2143	1940.066	0.000000	0.000
Manes.01G072801.11.v8.1	2130	1927.066	0.000000	0.000
Manes.01G073000.1.v8.1	2268	2065.066	39.572884	1608.998
Manes.01G073100.4.v8.1	2268	2065.066	5.908425	240.231
Manes.01G073100.9.v8.1	2893	2690.066	1.225848	64.927
Manes.01G073100.3.v8.1	2300	2097.066	0.000000	0.000
Manes.01G073100.8.v8.1	2925	2722.066	0.000000	0.000
Manes.01G073100.20.v8.1	4468	4265.066	1.892599	158.931
Manes.01G073100.19.v8.1	4064	3861.066	0.000000	0.000
Manes.01G073100.17.v8.1	3443	3240.066	0.000000	0.000
Manes.01G073100.18.v8.1	2007	1804.066	0.000000	0.000
Manes.01G073100.21.v8.1	2632	2429.066	1.442953	69.011
Manes.01G073100.22.v8.1	900	697.081	0.000000	0.000
Manes.01G073112.1.v8.1	816	613.113	0.000000	0.000
Manes.01G073125.1.v8.1	2760	2557.066	35.709906	1797.855
Manes.01G073300.6.v8.1	2196	1993.066	0.857012	33.630
Manes.01G073300.8.v8.1	2715	2512.066	1.006311	49.772
Manes.01G073300.9.v8.1	2214	2011.066	6.565114	259.952
Manes.01G073400.1.v8.1	2511	2308.066	33.893575	1540.244
Manes.01G073400.4.v8.1	2505	2302.066	7.278482	329.900
Manes.01G073500.1.v8.1	1263	1060.066	1.179156	24.611
Manes.01G073500.3.v8.1	1194	991.066	54.408523	1061.680
Manes.01G073500.2.v8.1	1289	1086.066	2.862621	61.213
Manes.01G073500.4.v8.1	1344	1141.066	0.000000	0.000
Manes.01G073600.1.v8.1	1256	1053.066	0.144691	3.000
Manes.01G073700.11.v8.1	2927	2724.066	5.695258	305.460
Manes.01G073700.6.v8.1	2668	2465.066	0.183940	8.927
Manes.01G073700.1.v8.1	2831	2628.066	4.979805	257.675
Manes.01G073700.12.v8.1	2665	2462.066	0.213510	10.350
Manes.01G073700.13.v8.1	2479	2276.066	0.616732	27.638
Manes.01G073700.14.v8.1	2511	2308.066	5.512509	250.508
Manes.01G073750.1.v8.1	374	182.412	0.000000	0.000
Manes.01G073800.1.v8.1	3191	2988.066	2.963163	174.329
Manes.01G073800.2.v8.1	2950	2747.066	2.842976	153.768
Manes.13G088473.1.v8.1	818	615.113	3.220222	39.000
Manes.01G073900.1.v8.1	941	738.072	73.221882	1064.053
Manes.01G074000.2.v8.1	1799	1596.066	6.809872	214.000
Manes.01G074100.1.v8.1	3033	2830.066	8.865564	494.000
Manes.01G074200.1.v8.1	1923	1720.066	93.132726	3154.071
Manes.01G074300.6.v8.1	1985	1782.066	1.826355	64.082
Manes.01G074300.7.v8.1	1749	1546.066	10.057607	306.159
Manes.01G074400.1.v8.1	2362	2159.066	0.023524	1.000
Manes.17G035396.1.v8.1_40	407	211.990	0.000000	0.000
Manes.01G074500.1.v8.1	2339	2136.066	66.497763	2796.699
Manes.01G074600.1.v8.1	1163	960.066	2.654584	50.179
Manes.01G074700.1.v8.1	1504	1301.066	138.833711	3556.463
Manes.01G074800.1.v8.1	1825	1622.066	1.283782	41.000
Manes.01G074850.1.v8.1	1130	927.066	0.164356	3.000
Manes.01G074925.1.v8.1	1076	873.066	0.000000	0.000
Manes.01G075000.1.v8.1	2832	2629.066	65.591125	3395.241
Manes.01G075000.3.v8.1	3215	3012.066	6.367265	377.608
Manes.01G075100.1.v8.1	2145	1942.066	53.884246	2060.392
Manes.01G075200.3.v8.1	1101	898.066	0.000000	0.000
Manes.01G075400.1.v8.1	1101	898.066	0.000000	0.000
Manes.01G075500.1.v8.1	1101	898.066	0.000000	0.000
Manes.01G075600.2.v8.1	1101	898.066	0.000000	0.000
Manes.01G075700.1.v8.1	3094	2891.066	20.030159	1140.162
Manes.01G075700.2.v8.1	3107	2904.066	1.613015	92.229
Manes.01G075900.1.v8.1	474	274.725	19.411853	105.000
Manes.01G076000.4.v8.1	2568	2365.066	0.000000	0.000
Manes.01G076000.5.v8.1	2409	2206.066	0.000000	0.000
Manes.01G076000.3.v8.1	2302	2099.066	0.048393	2.000
Manes.01G076100.1.v8.1	2116	1913.066	64.254598	2420.238
Manes.01G076100.2.v8.1	2120	1917.066	16.602872	626.678
Manes.01G076201.1.v8.1	2790	2587.066	2.749149	140.033
Manes.01G076300.1.v8.1	1241	1038.066	11.552787	236.122
Manes.01G076400.1.v8.1	4031	3828.066	14.668529	1105.580
Manes.01G076500.1.v8.1	3742	3539.066	1.765194	123.000
Manes.01G076600.1.v8.1	2049	1846.066	12.743359	463.186
Manes.01G076600.2.v8.1	1609	1406.066	0.000000	0.000
Manes.01G076700.1.v8.1	1155	952.066	0.000000	0.000
Manes.01G076800.2.v8.1	2030	1827.066	0.055597	2.000
Manes.01G076900.1.v8.1	2084	1881.066	8.559483	317.012
Manes.01G077000.1.v8.1	2686	2483.066	3.763618	184.000
Manes.01G077100.1.v8.1	1550	1347.066	0.000000	0.000
Manes.01G077200.11.v8.1	3150	2947.066	0.369681	21.451
Manes.01G077200.12.v8.1	3204	3001.066	0.000000	0.000
Manes.01G077200.14.v8.1	3021	2818.066	0.000000	0.000
Manes.01G077200.15.v8.1	2967	2764.066	0.000000	0.000
Manes.01G077200.3.v8.1	3757	3554.066	0.365115	25.549
Manes.01G077200.13.v8.1	2975	2772.066	0.000000	0.000
Manes.01G077300.1.v8.1	1848	1645.066	0.000000	0.000
Manes.01G077300.3.v8.1	1839	1636.066	0.062088	2.000
Manes.01G077400.1.v8.1	1401	1198.066	1.059828	25.000
Manes.01G077400.2.v8.1	1388	1185.066	0.000000	0.000
Manes.01G077400.3.v8.1	1180	977.066	0.000000	0.000
Manes.01G077500.7.v8.1	639	436.491	0.000000	0.000
Manes.01G077500.6.v8.1	675	472.348	22.257903	207.000
Manes.01G077700.1.v8.1	2972	2769.066	0.000000	0.000
Manes.01G077700.11.v8.1	2907	2704.066	0.000000	0.000
Manes.01G077700.19.v8.1	2978	2775.066	0.000000	0.000
Manes.01G077700.20.v8.1	2949	2746.066	0.000000	0.000
Manes.01G077700.21.v8.1	2943	2740.066	0.000000	0.000
Manes.01G077700.25.v8.1	2936	2733.066	0.000000	0.000
Manes.01G077700.6.v8.1	2913	2710.066	0.000000	0.000
Manes.01G077700.8.v8.1	2942	2739.066	0.000000	0.000
Manes.01G077700.14.v8.1	2832	2629.066	0.000000	0.000
Manes.01G077700.15.v8.1	2906	2703.066	0.000000	0.000
Manes.01G077700.16.v8.1	2877	2674.066	0.038228	2.013
Manes.01G077700.18.v8.1	2871	2668.066	0.000000	0.000
Manes.01G077700.23.v8.1	2864	2661.066	0.000000	0.000
Manes.01G077700.24.v8.1	2835	2632.066	0.000000	0.000
Manes.01G077700.26.v8.1	2900	2697.066	0.000000	0.000
Manes.01G077700.27.v8.1	2868	2665.066	0.000000	0.000
Manes.01G077700.28.v8.1	2871	2668.066	0.000000	0.000
Manes.01G077700.29.v8.1	2865	2662.066	0.000000	0.000
Manes.01G077700.3.v8.1	2870	2667.066	0.000000	0.000
Manes.01G077700.5.v8.1	2841	2638.066	0.096019	4.987
Manes.01G077700.7.v8.1	2835	2632.066	0.000000	0.000
Manes.01G077800.1.v8.1	1893	1690.066	0.000000	0.000
Manes.01G077900.1.v8.1	2054	1851.066	0.000000	0.000
Manes.01G078000.1.v8.1	677	474.340	0.000000	0.000
Manes.01G078100.1.v8.1	748	545.172	0.000000	0.000
Manes.01G078200.1.v8.1	691	488.289	0.000000	0.000
Manes.01G078301.1.v8.1	747	544.173	0.000000	0.000
Manes.01G078400.1.v8.1	408	212.900	0.000000	0.000
Manes.18G031966.1.v8.1	1065	862.066	0.000000	0.000
Manes.01G078500.1.v8.1	321	137.430	2.956544	8.000
Manes.01G078600.1.v8.1	620	417.616	0.000000	0.000
Manes.01G078800.1.v8.1	651	448.437	0.000000	0.000
Manes.01G078900.1.v8.1	321	137.430	0.000000	0.000
Manes.01G078950.1.v8.1	507	306.550	0.000000	0.000
Manes.01G079000.1.v8.1	1434	1231.066	58.005457	1405.964
Manes.01G079100.1.v8.1	1711	1508.066	0.033679	1.000
Manes.01G079200.1.v8.1	2291	2088.066	5.420802	222.860
Manes.01G079200.11.v8.1	2366	2163.066	0.168860	7.192
Manes.01G079200.2.v8.1	2546	2343.066	0.421490	19.444
Manes.01G079200.4.v8.1	2536	2333.066	1.440246	66.159
Manes.01G079200.3.v8.1	594	391.850	7.994477	61.679
Manes.01G079300.1.v8.1	1915	1712.066	0.000000	0.000
Manes.01G079300.2.v8.1	1911	1708.066	1.299296	43.696
Manes.01G079400.1.v8.1	349	160.815	0.947481	3.000
Manes.01G079500.1.v8.1	3071	2868.066	0.000000	0.000
Manes.01G079500.3.v8.1	3320	3117.066	8.026177	492.582
Manes.01G079500.4.v8.1	2864	2661.066	1.295901	67.897
Manes.01G079600.1.v8.1	2431	2228.066	13.358127	586.000
Manes.01G079600.2.v8.1	2411	2208.066	0.000000	0.000
Manes.01G079700.6.v8.1	3554	3351.066	0.112788	7.442
Manes.01G079700.2.v8.1	3465	3262.066	2.997267	192.505
Manes.01G079700.4.v8.1	4651	4448.066	0.000000	0.000
Manes.01G079700.5.v8.1	2901	2698.066	1.657560	88.053
Manes.01G079700.7.v8.1	3236	3033.066	0.000000	0.000
Manes.01G079800.2.v8.1	2480	2277.066	8.788133	394.000
Manes.01G080000.1.v8.1	2456	2253.066	0.337210	14.959
Manes.01G080000.2.v8.1	2604	2401.066	0.339871	16.067
Manes.01G080000.3.v8.1	2530	2327.066	0.392349	17.976
Manes.01G080000.4.v8.1	2525	2322.066	0.000000	0.000
Manes.01G080000.5.v8.1	2451	2248.066	0.000000	0.000
Manes.01G080000.7.v8.1	2599	2396.066	0.000000	0.000
Manes.01G080100.1.v8.1	1467	1264.066	0.642875	16.000
Manes.01G080200.1.v8.1	3287	3084.066	2.404392	146.000
Manes.01G080200.3.v8.1	3162	2959.066	0.000000	0.000
Manes.01G080300.1.v8.1	2714	2511.066	0.000000	0.000
Manes.01G080300.2.v8.1	2427	2224.066	0.866811	37.957
Manes.01G080300.3.v8.1	2160	1957.066	1.645301	63.398
Manes.01G080300.5.v8.1	2208	2005.066	5.119827	202.119
Manes.01G080400.1.v8.1	781	578.137	196.220261	2233.566
Manes.01G080600.1.v8.1	1810	1607.066	9.512809	301.000
Manes.01G080700.1.v8.1	2440	2237.066	6.686579	294.515
Manes.01G080800.1.v8.1	2240	2037.066	50.755513	2035.693
Manes.01G080900.4.v8.1	5950	5747.066	2.565540	290.301
Manes.01G080900.6.v8.1	5665	5462.066	0.712225	76.595
Manes.01G080900.5.v8.1	5543	5340.066	8.649391	909.403
Manes.01G081000.1.v8.1	972	769.067	1.584978	24.000
Manes.01G081100.1.v8.1	2339	2136.066	0.023777	1.000
Manes.01G081200.1.v8.1	318	134.989	16.555023	44.000
Manes.01G080964.3.v8.1	3238	3035.066	12.290828	734.469
Manes.01G080964.5.v8.1	2979	2776.066	0.000000	0.000
Manes.01G080964.4.v8.1	3109	2906.066	0.000000	0.000
Manes.01G081400.14.v8.1	7987	7784.066	3.017547	462.471
Manes.01G081400.18.v8.1	7984	7781.066	0.000000	0.000
Manes.01G081400.16.v8.1	7803	7600.066	8.725723	1305.698
Manes.01G081400.17.v8.1	7830	7627.066	3.659489	549.543
Manes.01G081400.19.v8.1	7827	7624.066	0.000000	0.000
Manes.01G081400.20.v8.1	7800	7597.066	2.329567	348.454
Manes.01G081400.21.v8.1	7978	7775.066	0.000000	0.000
Manes.01G081400.15.v8.1	7982	7779.066	0.000000	0.000
Manes.01G081500.10.v8.1	2246	2043.066	3.636265	146.272
Manes.01G081500.6.v8.1	2241	2038.066	2.970982	119.218
Manes.01G081500.4.v8.1	2585	2382.066	0.000000	0.000
Manes.01G081500.1.v8.1	2588	2385.066	0.636764	29.902
Manes.01G081500.2.v8.1	2583	2380.066	0.397076	18.607
Manes.01G081500.3.v8.1	2593	2390.066	0.000000	0.000
Manes.01G081500.5.v8.1	2606	2403.066	0.000000	0.000
Manes.01G081500.9.v8.1	2611	2408.066	0.000000	0.000
Manes.01G081600.1.v8.1	1230	1027.066	0.197805	4.000
Manes.01G081800.8.v8.1	2595	2392.066	0.000000	0.000
Manes.01G081800.9.v8.1	2608	2405.066	0.000000	0.000
Manes.01G081800.10.v8.1	2296	2093.066	0.000000	0.000
Manes.01G081800.7.v8.1	2965	2762.066	0.000000	0.000
Manes.01G081800.3.v8.1	1999	1796.066	0.593845	21.000
Manes.01G081900.1.v8.1	1431	1228.066	51.235339	1238.840
Manes.01G082000.1.v8.1	174	36.423	13.944470	10.000
Manes.01G082200.3.v8.1	2462	2259.066	0.000000	0.000
Manes.01G082200.1.v8.1	2522	2319.066	5.788524	264.305
Manes.01G082200.5.v8.1	2673	2470.066	0.098537	4.792
Manes.01G082300.1.v8.1	3191	2988.066	11.344759	667.436
Manes.01G082300.2.v8.1	3181	2978.066	1.789498	104.928
Manes.01G082400.11.v8.1	1296	1093.066	0.931360	20.044
Manes.01G082400.10.v8.1	2623	2420.066	1.784426	85.026
Manes.01G082400.8.v8.1	2491	2288.066	1.246001	56.132
Manes.01G082400.9.v8.1	2482	2279.066	0.000000	0.000
Manes.01G082600.1.v8.1	2024	1821.066	54.559886	1956.245
Manes.01G082700.1.v8.1	1758	1555.066	45.576554	1395.450
Manes.01G082800.1.v8.1	4125	3922.066	5.524518	426.612
Manes.01G082800.2.v8.1	4122	3919.066	1.488639	114.867
Manes.01G082800.3.v8.1	4116	3913.066	5.292450	407.754
Manes.01G082800.4.v8.1	4113	3910.066	2.815727	216.770
Manes.01G082850.1.v8.1	480	280.465	0.000000	0.000
Manes.01G082900.2.v8.1	2382	2179.066	0.000000	0.000
Manes.01G082900.3.v8.1	2372	2169.066	1.404929	60.000
Manes.01G082900.4.v8.1	2559	2356.066	0.000000	0.000
Manes.01G083100.1.v8.1	1089	886.066	0.114641	2.000
Manes.01G083200.5.v8.1	3433	3230.066	0.000000	0.000
Manes.01G083200.6.v8.1	3407	3204.066	0.000000	0.000
Manes.01G083200.3.v8.1	3315	3112.066	0.097922	6.000
Manes.01G083275.1.v8.1	861	658.094	0.000000	0.000
Manes.01G083350.1.v8.1	1222	1019.066	0.348877	7.000
Manes.01G083500.1.v8.1	1428	1225.066	0.000000	0.000
Manes.01G083600.1.v8.1	1701	1498.066	0.000000	0.000
Manes.01G083700.2.v8.1	2864	2661.066	14.410348	755.012
Manes.13G022150.1.v8.1	936	733.074	0.000000	0.000
Manes.01G083800.1.v8.1	2179	1976.066	3.752558	146.000
Manes.01G083900.1.v8.1	1528	1325.066	34.341339	895.940
Manes.01G084100.6.v8.1	1693	1490.066	0.056538	1.659
Manes.01G084100.4.v8.1	1414	1211.066	0.913288	21.777
Manes.01G084100.7.v8.1	1719	1516.066	0.000000	0.000
Manes.01G084100.5.v8.1	1618	1415.066	5.086985	141.730
Manes.01G084100.1.v8.1	1629	1426.066	0.210028	5.897
Manes.01G084100.8.v8.1	1554	1351.066	0.000000	0.000
Manes.01G084200.2.v8.1	3827	3624.066	0.451014	32.182
Manes.01G084200.3.v8.1	3994	3791.066	0.075867	5.663
Manes.01G084200.1.v8.1	3739	3536.066	5.431576	378.155
Manes.01G084300.1.v8.1	4097	3894.066	1.638017	125.587
Manes.01G084300.2.v8.1	3697	3494.066	0.035070	2.413
Manes.01G084500.2.v8.1	1460	1257.066	1.454522	36.000
Manes.01G084600.1.v8.1	2381	2178.066	38.162727	1636.569
Manes.01G084700.1.v8.1	2148	1945.066	28.988686	1110.163
Manes.01G084800.3.v8.1	1891	1688.066	0.933090	31.013
Manes.01G084900.9.v8.1	1468	1265.066	20.114106	501.000
Manes.01G085000.2.v8.1	3443	3240.066	0.000000	0.000
Manes.01G085000.3.v8.1	3467	3264.066	0.000000	0.000
Manes.01G085000.4.v8.1	3200	2997.066	0.016946	1.000
Manes.01G085100.1.v8.1	783	580.136	0.963027	11.000
Manes.01G085200.1.v8.1	948	745.069	2.522220	37.000
Manes.01G085300.3.v8.1	1050	847.066	0.000000	0.000
Manes.01G085300.6.v8.1	1300	1097.066	0.000000	0.000
Manes.01G085300.1.v8.1	340	153.231	0.000000	0.000
Manes.01G085300.2.v8.1	331	145.704	0.000000	0.000
Manes.01G085400.1.v8.1	1585	1382.066	0.146997	4.000
Manes.01G085550.1.v8.1	878	675.089	0.000000	0.000
Manes.01G085500.1.v8.1	2326	2123.066	0.000000	0.000
Manes.01G085600.1.v8.1	2839	2636.066	0.038534	2.000
Manes.01G085700.2.v8.1	1147	944.066	5.003301	93.000
Manes.01G085800.1.v8.1	1458	1255.066	0.121403	3.000
Manes.01G085900.1.v8.1	1698	1495.066	6.453513	189.968
Manes.01G086000.1.v8.1	1728	1525.066	9.765511	293.229
Manes.01G086000.2.v8.1	1614	1411.066	1.709337	47.490
Manes.01G086000.3.v8.1	1705	1502.066	1.435080	42.441
Manes.01G086050.2.v8.1	1218	1015.066	0.050770	1.015
Manes.01G086100.1.v8.1	2143	1940.066	0.052359	2.000
Manes.01G086200.1.v8.1	4537	4334.066	34.857745	2974.533
Manes.01G086400.1.v8.1	1994	1791.066	15.426355	544.000
Manes.01G086500.1.v8.1	228	68.153	5.216642	7.000
Manes.01G086600.1.v8.1	1338	1135.066	0.089492	2.000
Manes.01G086700.11.v8.1	2726	2523.066	0.180467	8.965
Manes.01G086700.4.v8.1	2731	2528.066	1.748564	87.035
Manes.01G086700.10.v8.1	2787	2584.066	0.000000	0.000
Manes.01G086700.3.v8.1	2890	2687.066	0.000000	0.000
Manes.01G086800.1.v8.1	1355	1152.066	1329.284648	30152.222
Manes.01G086900.1.v8.1	2239	2036.066	0.349231	14.000
Manes.01G087050.1.v8.1	2981	2778.066	112.081169	6130.547
Manes.01G087200.1.v8.1	1783	1580.066	4.146584	129.000
Manes.01G087200.2.v8.1	1651	1448.066	0.000000	0.000
Manes.01G087300.1.v8.1	3529	3326.066	0.000000	0.000
Manes.01G087300.3.v8.1	3351	3148.066	0.193604	12.000
Manes.01G087300.5.v8.1	3360	3157.066	0.000000	0.000
Manes.01G087400.1.v8.1	1296	1093.066	46.496950	1000.679
Manes.01G087450.1.v8.1	144	21.081	0.000000	0.000
Manes.01G087500.1.v8.1	3003	2800.066	8.652191	477.000
Manes.01G087600.1.v8.1	2575	2372.066	0.792229	37.000
Manes.01G087650.1.v8.1	547	345.522	0.000000	0.000
Manes.01G087700.10.v8.1	7931	7728.066	3.456937	526.001
Manes.01G087800.1.v8.1	1859	1656.066	0.000000	0.000
Manes.01G087900.4.v8.1	1957	1754.066	19.576000	676.073
Manes.01G087900.5.v8.1	1952	1749.066	47.552727	1637.592
Manes.01G087900.6.v8.1	1181	978.066	5.085655	97.935
Manes.01G088000.2.v8.1	1433	1230.066	0.000000	0.000
Manes.01G088101.1.v8.1	820	617.112	0.000000	0.000
Manes.01G088200.1.v8.1	1170	967.066	0.000000	0.000
Manes.01G088300.1.v8.1	1333	1130.066	0.000000	0.000
Manes.01G088400.1.v8.1	1170	967.066	0.000000	0.000
Manes.01G088500.1.v8.1	1197	994.066	24.770336	484.809
Manes.01G088500.2.v8.1	1323	1120.066	1.459847	32.194
Manes.01G088600.1.v8.1	2561	2358.066	0.147178	6.833
Manes.01G088600.2.v8.1	480	280.465	0.000000	0.000
Manes.01G088700.1.v8.1	3207	3004.066	0.121170	7.167
Manes.01G088800.1.v8.1	6100	5897.066	1.653650	192.001
Manes.01G089000.4.v8.1	2742	2539.066	0.000000	0.000
Manes.01G089000.2.v8.1	2750	2547.066	0.000000	0.000
Manes.01G089000.3.v8.1	2035	1832.066	13.173932	475.204
Manes.01G089000.5.v8.1	819	616.113	1.799465	21.829
Manes.01G089100.1.v8.1	2591	2388.066	0.000000	0.000
Manes.01G089100.2.v8.1	2450	2247.066	0.000000	0.000
Manes.01G089200.1.v8.1	2257	2054.066	0.000000	0.000
Manes.01G089200.2.v8.1	1865	1662.066	0.580606	19.000
Manes.01G089200.5.v8.1	2235	2032.066	0.000000	0.000
Manes.01G089200.7.v8.1	1844	1641.066	0.000000	0.000
Manes.01G089200.8.v8.1	1790	1587.066	0.000000	0.000
Manes.01G089200.9.v8.1	1702	1499.066	0.000000	0.000
Manes.01G089200.10.v8.1	1537	1334.066	0.000000	0.000
Manes.01G089300.1.v8.1	1175	972.066	0.000000	0.000
Manes.01G089400.1.v8.1	639	436.491	0.000000	0.000
Manes.01G089500.1.v8.1	642	439.476	0.000000	0.000
Manes.01G089600.1.v8.1	1781	1578.066	8.368049	260.000
Manes.01G089700.2.v8.1	3549	3346.066	5.450523	359.085
Manes.01G089700.3.v8.1	3545	3342.066	0.089898	5.915
Manes.01G089800.1.v8.1	2016	1813.066	8.559728	305.561
Manes.01G089900.1.v8.1	778	575.140	0.176617	2.000
Manes.01G090001.1.v8.1	4146	3943.066	0.000000	0.000
Manes.01G090001.2.v8.1	4265	4062.066	0.000000	0.000
Manes.01G090100.4.v8.1	4785	4582.066	0.000000	0.000
Manes.01G090100.5.v8.1	4881	4678.066	1.807200	166.455
Manes.01G090100.6.v8.1	5042	4839.066	0.000000	0.000
Manes.01G090200.1.v8.1	2720	2517.066	10.867778	538.591
Manes.01G090200.3.v8.1	2612	2409.066	0.000000	0.000
Manes.01G090200.2.v8.1	1854	1651.066	0.341186	11.091
Manes.01G090300.1.v8.1	2430	2227.066	0.022806	1.000
Manes.01G090300.2.v8.1	1194	991.066	0.000000	0.000
Manes.01G090400.1.v8.1	1487	1284.066	51.562282	1303.597
Manes.01G090500.1.v8.1	3542	3339.066	0.152108	10.000
Manes.01G090500.3.v8.1	3087	2884.066	0.000000	0.000
Manes.01G090500.4.v8.1	2673	2470.066	0.000000	0.000
Manes.01G090600.1.v8.1	1540	1337.066	0.000000	0.000
Manes.01G090700.1.v8.1	1907	1704.066	5.096661	171.000
Manes.01G090800.1.v8.1	986	783.066	0.000000	0.000
Manes.01G090900.3.v8.1	1938	1735.066	27.130040	926.809
Manes.01G090900.6.v8.1	1858	1655.066	0.000000	0.000
Manes.01G090900.5.v8.1	1814	1611.066	0.000000	0.000
Manes.01G090900.4.v8.1	1674	1471.066	42.537439	1232.048
Manes.01G090900.7.v8.1	1681	1478.066	0.000000	0.000
Manes.01G091100.1.v8.1	1393	1190.066	0.682849	16.000
Manes.01G091200.3.v8.1	1703	1500.066	23.237584	686.318
Manes.01G091300.2.v8.1	1997	1794.066	0.000000	0.000
Manes.01G091400.3.v8.1	2099	1896.066	0.000000	0.000
Manes.01G091400.1.v8.1	2410	2207.066	12.629478	548.813
Manes.01G091500.1.v8.1	1978	1775.066	0.171677	6.000
Manes.01G091600.1.v8.1	2757	2554.066	0.139201	7.000
Manes.01G091700.1.v8.1	2763	2560.066	0.019842	1.000
Manes.01G091800.1.v8.1	594	391.850	0.518461	4.000
Manes.01G092000.1.v8.1	2269	2066.066	4.578246	186.238
Manes.01G092100.3.v8.1	2021	1818.066	11.504859	411.827
Manes.01G092100.4.v8.1	2048	1845.066	0.000000	0.000
Manes.01G092100.5.v8.1	2572	2369.066	0.711184	33.173
Manes.01G092200.1.v8.1	246	80.327	15.174918	24.000
Manes.01G092300.1.v8.1	1260	1057.066	0.336335	7.000
Manes.01G092400.8.v8.1	3094	2891.066	7.168595	408.053
Manes.01G092500.1.v8.1	1671	1468.066	0.000000	0.000
Manes.01G092600.1.v8.1	1350	1147.066	8.368535	189.000
Manes.01G092600.2.v8.1	1750	1547.066	0.000000	0.000
Manes.01G092700.1.v8.1	2304	2101.066	1.030594	42.634
Manes.01G092700.4.v8.1	1819	1616.066	30.622402	974.366
Manes.01G092900.1.v8.1	4737	4534.066	0.325752	29.080
Manes.01G092900.2.v8.1	3980	3777.066	0.604030	44.920
Manes.01G093000.1.v8.1	1978	1775.066	1.258967	44.000
Manes.01G093100.2.v8.1	2114	1911.066	0.159460	6.000
Manes.01G093100.3.v8.1	2000	1797.066	0.000000	0.000
Manes.01G093200.1.v8.1	1806	1603.066	0.126732	4.000
Manes.01G093300.1.v8.1	1846	1643.066	9.428027	305.000
Manes.01G093400.1.v8.1	2294	2091.066	100.492587	4137.383
Manes.01G093475.1.v8.1	1593	1390.066	0.000000	0.000
Manes.01G093550.1.v8.1	2658	2455.066	4.580787	221.425
Manes.01G093625.1.v8.1	522	321.090	0.000000	0.000
Manes.03G095616.1.v8.1	539	337.676	0.150410	1.000
Manes.11G087467.1.v8.1_25	322	138.245	0.000000	0.000
Manes.01G093700.1.v8.1	3069	2866.066	9.232106	520.968
Manes.01G093733.1.v8.1	1802	1599.066	0.000000	0.000
Manes.01G093733.2.v8.1	1733	1530.066	0.000000	0.000
Manes.01G093766.1.v8.1	849	646.102	0.393047	5.000
Manes.01G094100.1.v8.1	1952	1749.066	0.232306	8.000
Manes.01G093800.1.v8.1	1709	1506.066	0.000000	0.000
Manes.01G093901.1.v8.1	3041	2838.066	8.379409	468.231
Manes.01G094000.1.v8.1	846	643.103	0.000000	0.000
Manes.01G094200.1.v8.1	2700	2497.066	7.403675	364.000
Manes.01G094300.3.v8.1	4415	4212.066	8.027336	665.718
Manes.01G094300.4.v8.1	3599	3396.066	0.000000	0.000
Manes.01G094500.1.v8.1	1758	1555.066	1.894328	58.000
Manes.01G094600.1.v8.1	330	144.875	636.480348	1815.522
Manes.01G094700.1.v8.1	1840	1637.066	18.318946	590.460
Manes.01G094800.1.v8.1	3582	3379.066	0.255916	17.026
Manes.01G094950.1.v8.1	330	144.875	803.770559	2292.707
Manes.01G095100.3.v8.1	3185	2982.066	0.000000	0.000
Manes.01G095300.1.v8.1	1711	1508.066	0.134715	4.000
Manes.01G095400.3.v8.1	1419	1216.066	0.000000	0.000
Manes.01G096400.2.v8.1	1987	1784.066	4.864695	170.880
Manes.01G096300.3.v8.1	5386	5183.066	0.161266	16.457
Manes.01G096300.6.v8.1	5506	5303.066	2.439779	254.743
Manes.01G096300.7.v8.1	4985	4782.066	0.500457	47.120
Manes.01G096200.1.v8.1	1957	1754.066	9.092006	314.000
Manes.01G096100.1.v8.1	689	486.298	66.785663	639.455
Manes.01G096000.1.v8.1	824	621.110	0.817725	10.000
Manes.01G096000.2.v8.1	666	463.368	0.000000	0.000
Manes.01G095900.1.v8.1	2139	1936.066	21.807943	831.302
Manes.01G095800.1.v8.1	3390	3187.066	3.553790	223.001
Manes.01G095700.1.v8.1	1635	1432.066	0.000000	0.000
Manes.01G095700.2.v8.1	1632	1429.066	0.000000	0.000
Manes.01G095700.3.v8.1	1278	1075.066	0.000000	0.000
Manes.01G095700.4.v8.1	1275	1072.066	0.000000	0.000
Manes.01G095600.2.v8.1	1990	1787.066	0.198945	7.000
Manes.01G095600.1.v8.1	2250	2047.066	0.000000	0.000
Manes.01G095500.9.v8.1	6618	6415.066	0.258278	32.622
Manes.01G095500.10.v8.1	6675	6472.066	0.000000	0.000
Manes.01G095500.11.v8.1	5816	5613.066	5.045094	557.562
Manes.01G095500.2.v8.1	6149	5946.066	0.000000	0.000
Manes.01G095500.8.v8.1	6363	6160.066	0.436679	52.963
Manes.01G095500.7.v8.1	6185	5982.066	0.000000	0.000
Manes.01G160600.3.v8.1	1638	1435.066	0.251974	7.120
Manes.01G128050.1.v8.1	1606	1403.066	9.482368	261.950
Manes.01G160600.2.v8.1	1624	1421.066	0.000000	0.000
Manes.01G128050.2.v8.1	904	701.081	0.000000	0.000
Manes.01G160602.1.v8.1	1795	1592.066	6.731276	211.000
Manes.01G097000.1.v8.1	1615	1412.066	0.000000	0.000
Manes.01G097100.1.v8.1	606	403.738	0.000000	0.000
Manes.01G097200.1.v8.1	1468	1265.066	0.802958	20.000
Manes.01G097300.1.v8.1	1359	1156.066	0.000000	0.000
Manes.01G097300.2.v8.1	1216	1013.066	0.350943	7.000
Manes.01G097400.1.v8.1	6651	6448.066	8.897764	1129.625
Manes.01G097400.4.v8.1	6606	6403.066	0.000000	0.000
Manes.01G097500.1.v8.1	1592	1389.066	74.473880	2036.812
Manes.01G097600.1.v8.1	2188	1985.066	33.344869	1303.251
Manes.01G097600.2.v8.1	3403	3200.066	0.821722	51.774
Manes.01G097700.1.v8.1	1476	1273.066	88.110183	2208.518
Manes.01G097800.1.v8.1	2400	2197.066	0.208054	9.000
Manes.01G097900.1.v8.1	2046	1843.066	45.549593	1652.911
Manes.01G098000.4.v8.1	2992	2789.066	1.764116	96.875
Manes.01G098000.6.v8.1	2545	2342.066	3.407715	157.140
Manes.01G098000.5.v8.1	2233	2030.066	0.000000	0.000
Manes.01G098100.3.v8.1	1533	1330.066	7.140760	187.000
Manes.01G098200.1.v8.1	2698	2495.066	1.302789	64.000
Manes.01G098300.1.v8.1	3056	2853.066	0.071207	4.000
Manes.03G165350.1.v8.1	520	319.147	0.159142	1.000
Manes.01G098400.1.v8.1	3516	3313.066	4.062880	265.026
Manes.01G098500.1.v8.1	354	165.070	15.384311	50.000
Manes.01G098600.1.v8.1	3777	3574.066	24.845221	1748.354
Manes.01G098700.1.v8.1	519	318.178	8.939115	56.000
Manes.01G098800.2.v8.1	2166	1963.066	16.339940	631.552
Manes.01G098800.4.v8.1	2148	1945.066	25.180279	964.315
Manes.01G099000.7.v8.1	3978	3775.066	0.000000	0.000
Manes.01G099000.8.v8.1	3840	3637.066	0.768995	55.068
Manes.01G099000.5.v8.1	2734	2531.066	4.353077	216.932
Manes.01G099000.10.v8.1	2559	2356.066	0.000000	0.000
Manes.01G099000.9.v8.1	2421	2218.066	0.000000	0.000
Manes.01G099100.9.v8.1	3134	2931.066	1.367294	78.906
Manes.01G099100.6.v8.1	3261	3058.066	0.771680	46.463
Manes.01G099100.4.v8.1	2970	2767.066	0.000000	0.000
Manes.01G099100.3.v8.1	2422	2219.066	50.855512	2221.940
Manes.01G099200.7.v8.1	1820	1617.066	0.314420	10.011
Manes.01G099200.1.v8.1	1927	1724.066	14.006917	475.467
Manes.01G099200.6.v8.1	1822	1619.066	3.096505	98.710
Manes.01G099300.2.v8.1	2655	2452.066	7.788232	376.006
Manes.01G099400.1.v8.1	3985	3782.066	14.048166	1046.099
Manes.01G099500.1.v8.1	2209	2006.066	13.164972	519.983
Manes.01G099600.2.v8.1	3265	3062.066	0.000000	0.000
Manes.01G099600.3.v8.1	3161	2958.066	0.068682	4.000
Manes.01G099700.1.v8.1	1822	1619.066	16.375025	522.000
Manes.01G099800.1.v8.1	3045	2842.066	0.285931	16.000
Manes.01G099800.2.v8.1	2821	2618.066	0.000000	0.000
Manes.01G099900.1.v8.1	972	769.067	37.049395	561.008
Manes.01G100000.1.v8.1	1035	832.066	3.359982	55.045
Manes.01G100100.1.v8.1	549	347.483	12.570148	86.000
Manes.01G100300.1.v8.1	2326	2123.066	0.095691	4.000
Manes.01G100400.1.v8.1	3169	2966.066	4.078249	238.165
Manes.01G100400.2.v8.1	3079	2876.066	0.297638	16.854
Manes.01G100500.1.v8.1	3434	3231.066	2.137810	136.000
Manes.01G100600.2.v8.1	651	448.437	0.000000	0.000
Manes.01G100700.3.v8.1	2714	2511.066	0.060679	3.000
Manes.01G100700.7.v8.1	2657	2454.066	0.000000	0.000
Manes.01G100700.9.v8.1	2563	2360.066	0.000000	0.000
Manes.01G100800.1.v8.1	858	655.097	0.000000	0.000
Manes.01G100900.2.v8.1	1612	1409.066	0.268819	7.458
Manes.01G100900.1.v8.1	2391	2188.066	12.297841	529.802
Manes.01G101000.1.v8.1	1209	1006.066	0.000000	0.000
Manes.01G101200.3.v8.1	1363	1160.066	11.293546	257.951
Manes.01G101200.6.v8.1	1226	1023.066	1.331453	26.820
Manes.01G101200.5.v8.1	1131	928.066	2.812050	51.384
Manes.01G101200.7.v8.1	1247	1044.066	3.756969	77.231
Manes.01G101300.1.v8.1	1376	1173.066	2.424854	56.006
Manes.01G101600.1.v8.1	3522	3319.066	1.316008	86.000
Manes.01G101700.2.v8.1	696	493.274	11.943897	116.000
Manes.01G102466.2.v8.1	906	703.080	1.372539	19.000
Manes.01G102000.1.v8.1	1099	896.066	105.353157	1858.709
Manes.01G102100.1.v8.1	3175	2972.066	18.932390	1107.868
Manes.01G102200.3.v8.1	949	746.069	7.284183	107.000
Manes.01G102300.1.v8.1	911	708.079	38.160016	532.003
Manes.01G102400.1.v8.1	3030	2827.066	10.725422	597.000
Manes.01G102500.1.v8.1	3025	2822.066	3.452759	191.848
Manes.01G102600.1.v8.1	1092	889.066	0.114254	2.000
Manes.01G102700.2.v8.1	1740	1537.066	0.992897	30.048
Manes.01G102700.1.v8.1	2340	2137.066	0.854431	35.952
Manes.01G102800.1.v8.1	3313	3110.066	7.891191	483.210
Manes.01G102900.1.v8.1	1668	1465.066	0.242670	7.000
Manes.01G103000.3.v8.1	2595	2392.066	2.923643	137.696
Manes.01G103000.4.v8.1	2521	2318.066	1.715670	78.304
Manes.01G103100.2.v8.1	1542	1339.066	0.000000	0.000
Manes.01G103200.1.v8.1	1528	1325.066	0.000000	0.000
Manes.01G103300.6.v8.1	2480	2277.066	1.162968	52.140
Manes.01G103300.7.v8.1	2172	1969.066	4.853016	188.146
Manes.01G103300.8.v8.1	2183	1980.066	4.301953	167.714
Manes.01G103400.7.v8.1	1082	879.066	2.852988	49.379
Manes.01G103400.6.v8.1	1074	871.066	0.000000	0.000
Manes.01G103400.5.v8.1	959	756.068	4.408219	65.622
Manes.01G103500.1.v8.1	1705	1502.066	10.805041	319.550
Manes.01G103500.3.v8.1	1775	1572.066	1.288752	39.890
Manes.01G103500.5.v8.1	606	403.738	4.221753	33.560
Manes.01G103500.4.v8.1	714	511.235	0.000000	0.000
Manes.01G103600.1.v8.1	3453	3250.066	4.172488	267.000
Manes.01G103700.1.v8.1	1219	1016.066	0.000000	0.000
Manes.01G103750.1.v8.1	568	366.165	0.000000	0.000
Manes.01G103800.2.v8.1	1580	1377.066	2.212955	60.000
Manes.01G104000.1.v8.1	1378	1175.066	2.454880	56.796
Manes.01G104000.2.v8.1	1157	954.066	53.034058	996.225
Manes.01G104100.7.v8.1	2361	2158.066	0.000000	0.000
Manes.01G104100.1.v8.1	2269	2066.066	0.196663	8.000
Manes.01G104100.5.v8.1	2150	1947.066	0.000000	0.000
Manes.01G104100.6.v8.1	2111	1908.066	0.000000	0.000
Manes.01G104200.1.v8.1	2636	2433.066	7.549234	361.644
Manes.01G104200.2.v8.1	2622	2419.066	1.183266	56.358
Manes.01G104201.1.v8.1	549	347.483	0.000000	0.000
Manes.01G104300.3.v8.1	3903	3700.066	10.542717	768.044
Manes.01G104400.1.v8.1	1871	1668.066	3.856213	126.648
Manes.01G104400.2.v8.1	1841	1638.066	0.000000	0.000
Manes.01G104500.10.v8.1	1516	1313.066	0.830405	21.468
Manes.01G104500.7.v8.1	1519	1316.066	1.332646	34.532
Manes.01G104500.8.v8.1	1435	1232.066	0.000000	0.000
Manes.01G104500.9.v8.1	1432	1229.066	0.000000	0.000
Manes.01G104600.25.v8.1	2920	2717.066	0.000000	0.000
Manes.01G104600.24.v8.1	3081	2878.066	0.000000	0.000
Manes.01G104600.16.v8.1	2791	2588.066	0.000000	0.000
Manes.01G104600.31.v8.1	2706	2503.066	0.000000	0.000
Manes.01G104600.26.v8.1	3248	3045.066	0.000000	0.000
Manes.01G104600.23.v8.1	3409	3206.066	0.000000	0.000
Manes.01G104600.12.v8.1	2210	2007.066	0.417212	16.487
Manes.01G104600.28.v8.1	2257	2054.066	0.000000	0.000
Manes.01G104600.27.v8.1	2876	2673.066	0.653373	34.387
Manes.01G104600.29.v8.1	1901	1698.066	0.000000	0.000
Manes.01G104600.30.v8.1	1986	1783.066	0.000000	0.000
Manes.01G104600.10.v8.1	2663	2460.066	3.533011	171.126
Manes.01G104700.1.v8.1	2342	2139.066	22.040103	928.243
Manes.01G104800.1.v8.1	3919	3716.066	9.654586	706.384
Manes.01G104801.1.v8.1	8141	7938.066	4.188340	654.607
Manes.01G104801.2.v8.1	8138	7935.066	0.000000	0.000
Manes.01G104801.3.v8.1	9657	9454.066	0.078665	14.643
Manes.01G104801.4.v8.1	8065	7862.066	0.298431	46.196
Manes.01G104801.5.v8.1	8095	7892.066	2.169343	337.088
Manes.01G104801.6.v8.1	8019	7816.066	0.000000	0.000
Manes.01G104801.7.v8.1	8092	7889.066	0.000000	0.000
Manes.01G105000.5.v8.1	1383	1180.066	10.157377	236.000
Manes.01G105100.5.v8.1	2552	2349.066	1.895095	87.650
Manes.01G105100.6.v8.1	2457	2254.066	0.980394	43.510
Manes.01G105100.1.v8.1	3859	3656.066	0.025563	1.840
Manes.01G105100.7.v8.1	2528	2325.066	0.000000	0.000
Manes.01G105100.8.v8.1	3234	3031.066	0.000000	0.000
Manes.01G105101.1.v8.1	570	368.137	4.828749	35.000
Manes.01G105300.1.v8.1	2678	2475.066	1.456960	71.000
[truncated: 55,492 more rows]
