# Supplementary material for: Mutations in DNA polymerase δ subunit 1 co-segregate with CMD2-type resistance to Cassava Mosaic Geminiviruses
Source: Nat Commun. 2022 Jul 7;13:3933. doi: 10.1038/s41467-022-31414-0 (PMC9262879; doi:10.1038/s41467-022-31414-0)
Supplement: Supplementary file 10 — Source Data [file 41467_2022_31414_MOESM10_ESM.zip › figure_data/SupFig5_data/RNAseq10/quant/rnaseq10_tme204_3594.1_res_quant/quant.sf]

Name	Length	EffectiveLength	TPM	NumReads
Manes.01G000031.1.v8.1	3795	3602.768	21.594655	1337.393
Manes.01G000031.2.v8.1	3753	3560.768	3.731363	228.396
Manes.01G000031.3.v8.1	3738	3545.768	0.726597	44.287
Manes.01G000062.1.v8.1	1653	1460.768	0.000000	0.000
Manes.01G000093.1.v8.1	1848	1655.768	0.000000	0.000
Manes.01G000124.1.v8.1	2149	1956.768	5.024244	169.000
Manes.01G000155.1.v8.1	2964	2771.768	6.967943	332.000
Manes.01G000186.1.v8.1	177	41.231	12.698268	9.000
Manes.01G000217.1.v8.1	675	482.831	0.000000	0.000
Manes.01G000248.3.v8.1	1953	1760.768	0.000000	0.000
Manes.01G000248.5.v8.1	570	378.117	0.000000	0.000
Manes.01G000248.4.v8.1	1683	1490.768	0.283731	7.271
Manes.01G000248.1.v8.1	2677	2484.768	0.000000	0.000
Manes.01G000248.2.v8.1	2062	1869.768	0.000000	0.000
Manes.01G000279.1.v8.1	812	619.790	80.235557	854.846
Manes.01G000279.3.v8.1	1818	1625.768	0.000000	0.000
Manes.01G000279.2.v8.1	1112	919.768	4.166945	65.883
Manes.01G000310.1.v8.1	601	408.970	0.000000	0.000
Manes.01G000341.1.v8.1	947	754.773	4.624429	60.000
Manes.01G000341.2.v8.1	1283	1090.768	0.000000	0.000
Manes.01G000372.1.v8.1	3197	3004.768	4.820718	249.000
Manes.01G000403.1.v8.1	861	668.781	34.358664	395.000
Manes.01G000434.1.v8.1	1098	905.768	0.449577	7.000
Manes.17G035396.1.v8.1_29	409	221.767	0.000000	0.000
Manes.01G000465.1.v8.1	1700	1507.768	127.006239	3291.821
Manes.01G000496.1.v8.1	534	342.436	0.000000	0.000
Manes.01G000527.1.v8.1	1225	1032.768	12.786343	227.000
Manes.01G000558.1.v8.1	3030	2837.768	0.000000	0.000
Manes.01G000558.2.v8.1	2951	2758.768	0.000000	0.000
Manes.01G000558.4.v8.1	2910	2717.768	0.000000	0.000
Manes.01G000558.5.v8.1	2825	2632.768	0.000000	0.000
Manes.01G000558.3.v8.1	2750	2557.768	0.045488	2.000
Manes.01G000600.1.v8.1	1763	1570.768	1.259187	34.000
Manes.01G000550.1.v8.1	429	240.500	36.524533	151.000
Manes.01G000500.10.v8.1	1573	1380.768	5.814754	138.016
Manes.01G000500.4.v8.1	2074	1881.768	10.259515	331.871
Manes.01G000500.6.v8.1	1987	1794.768	0.000000	0.000
Manes.01G000500.8.v8.1	2111	1918.768	0.375160	12.374
Manes.01G000500.9.v8.1	2024	1831.768	0.000000	0.000
Manes.01G000500.5.v8.1	1718	1525.768	6.994051	183.440
Manes.01G000500.7.v8.1	1755	1562.768	0.000000	0.000
Manes.01G000500.11.v8.1	1591	1398.768	49.752776	1196.299
Manes.01G000400.6.v8.1	3083	2890.768	0.146202	7.265
Manes.01G000400.7.v8.1	3020	2827.768	2.422059	117.735
Manes.01G000400.8.v8.1	2619	2426.768	0.000000	0.000
Manes.01G000300.4.v8.1	1769	1576.768	34.676258	939.889
Manes.01G000300.5.v8.1	1857	1664.768	13.099600	374.877
Manes.01G000300.6.v8.1	2074	1881.768	2.787985	90.185
Manes.13G000036.1.v8.1	515	323.713	0.000000	0.000
Manes.18G145866.1.v8.1_2	267	101.418	0.000000	0.000
Manes.01G001900.17.v8.1	3580	3387.768	2.311324	134.602
Manes.01G001900.14.v8.1	3967	3774.768	0.000000	0.000
Manes.01G001900.15.v8.1	3740	3547.768	0.000000	0.000
Manes.01G001900.16.v8.1	3593	3400.768	7.309841	427.328
Manes.01G001900.18.v8.1	4118	3925.768	0.000000	0.000
Manes.01G001900.19.v8.1	3971	3778.768	0.000000	0.000
Manes.01G001900.20.v8.1	3978	3785.768	0.000000	0.000
Manes.01G001900.21.v8.1	3935	3742.768	2.243438	144.339
Manes.01G001900.22.v8.1	4082	3889.768	0.000000	0.000
Manes.01G001900.23.v8.1	3974	3781.768	0.363857	23.654
Manes.01G001900.9.v8.1	3736	3543.768	3.619243	220.475
Manes.01G001951.1.v8.1	1451	1258.768	0.000000	0.000
Manes.01G001800.6.v8.1	5950	5757.768	0.049768	4.926
Manes.01G001800.1.v8.1	2633	2440.768	0.549949	23.074
Manes.01G001700.7.v8.1	2506	2313.768	16.894322	671.950
Manes.01G001700.10.v8.1	4004	3811.768	0.000000	0.000
Manes.01G001700.12.v8.1	3719	3526.768	2.432371	147.463
Manes.01G001700.11.v8.1	3802	3609.768	11.514810	714.517
Manes.01G001600.6.v8.1	5003	4810.768	4.514953	373.374
Manes.01G001600.7.v8.1	3983	3790.768	19.868981	1294.731
Manes.01G001600.8.v8.1	4719	4526.768	13.589197	1057.447
Manes.01G001400.1.v8.1	2161	1968.768	13.858035	469.000
Manes.01G001200.1.v8.1	1949	1756.768	8.679480	262.111
Manes.01G001200.3.v8.1	1891	1698.768	0.749584	21.889
Manes.01G001150.1.v8.1	1008	815.768	0.285244	4.000
Manes.01G001100.2.v8.1	3116	2923.768	0.639669	32.150
Manes.01G001100.3.v8.1	2961	2768.768	5.690709	270.850
Manes.01G002051.1.v8.1	1774	1581.768	7.502581	204.000
Manes.01G002300.1.v8.1	418	230.143	471.423167	1865.032
Manes.01G002151.2.v8.1	261	96.929	0.600161	1.000
Manes.01G002350.1.v8.1	761	568.797	0.775758	7.585
Manes.01G002400.2.v8.1	2259	2066.768	113.962330	4048.832
Manes.01G002500.1.v8.1	3624	3431.768	20.731556	1223.000
Manes.01G002600.1.v8.1	2025	1832.768	0.031741	1.000
Manes.01G002700.1.v8.1	1101	908.768	0.000000	0.000
Manes.01G002800.1.v8.1	1827	1634.768	0.391435	11.000
Manes.01G002901.1.v8.1	3062	2869.768	12.831584	633.000
Manes.01G003000.1.v8.1	405	218.061	0.266775	1.000
Manes.01G003100.1.v8.1	4856	4663.768	2.157906	173.000
Manes.01G003100.3.v8.1	4760	4567.768	0.000000	0.000
Manes.01G003100.4.v8.1	4848	4655.768	0.000000	0.000
Manes.01G003200.1.v8.1	2389	2196.768	25.422039	960.000
Manes.01G003300.1.v8.1	3526	3333.768	0.610740	35.000
Manes.01G003400.1.v8.1	360	177.424	0.000000	0.000
Manes.01G003500.1.v8.1	4803	4610.768	2.430007	192.601
Manes.01G003500.3.v8.1	5313	5120.768	2.506048	220.598
Manes.01G003500.2.v8.1	4713	4520.768	0.000000	0.000
Manes.01G003700.1.v8.1	2011	1818.768	28.019089	876.008
Manes.01G003800.1.v8.1	2386	2193.768	321.797234	12135.276
Manes.01G003900.1.v8.1	1100	907.768	5.447125	85.000
Manes.01G004000.1.v8.1	3930	3737.768	0.015564	1.000
Manes.01G004100.1.v8.1	1694	1501.768	9.722864	251.000
Manes.01G004100.2.v8.1	1685	1492.768	0.000000	0.000
Manes.01G004200.1.v8.1	663	470.838	0.000000	0.000
Manes.01G050733.1.v8.1_1	246	85.916	0.000000	0.000
Manes.01G004300.1.v8.1	762	569.797	0.204189	2.000
Manes.13G090650.1.v8.1	814	621.789	0.000000	0.000
Manes.01G004400.1.v8.1	927	734.776	0.000000	0.000
Manes.01G004466.1.v8.1	4587	4394.768	0.436819	33.000
Manes.01G004532.1.v8.1	681	488.827	0.000000	0.000
Manes.01G004600.2.v8.1	1047	854.768	23.207554	341.000
Manes.01G004625.1.v8.1	531	339.476	17.335038	101.160
Manes.01G004650.2.v8.1	1581	1388.768	0.426042	10.171
Manes.01G004840.2.v8.1	1487	1294.768	2.733501	60.840
Manes.01G004860.1.v8.1	1680	1487.768	1.987470	50.829
Manes.01G004880.1.v8.1	1025	832.768	9.220896	132.000
Manes.01G004820.1.v8.1	2044	1851.768	3.015838	96.000
Manes.01G005000.1.v8.1	5215	5022.768	9.413936	812.814
Manes.01G005000.2.v8.1	4067	3874.768	0.000000	0.000
Manes.01G005000.3.v8.1	4835	4642.768	1.280382	102.186
Manes.01G005033.1.v8.1	2165	1972.768	1.326966	45.000
Manes.01G005033.2.v8.1	1920	1727.768	0.000000	0.000
Manes.01G005033.3.v8.1	1703	1510.768	0.000000	0.000
Manes.01G005066.1.v8.1	2214	2021.768	33.262114	1156.000
Manes.01G005100.10.v8.1	1736	1543.768	0.000000	0.000
Manes.01G005100.11.v8.1	1754	1561.768	0.103148	2.769
Manes.01G005100.12.v8.1	1684	1491.768	0.000000	0.000
Manes.01G005100.2.v8.1	1591	1398.768	0.469866	11.298
Manes.01G005100.5.v8.1	1497	1304.768	0.000000	0.000
Manes.01G005100.6.v8.1	1986	1793.768	0.257272	7.933
Manes.01G005100.7.v8.1	1666	1473.768	0.000000	0.000
Manes.01G005100.8.v8.1	1704	1511.768	0.000000	0.000
Manes.01G005100.9.v8.1	1774	1581.768	0.000000	0.000
Manes.01G005100.4.v8.1	1522	1329.768	0.000000	0.000
Manes.01G005233.1.v8.1	1363	1170.768	5.565068	112.000
Manes.01G005500.2.v8.1	7293	7100.768	14.041997	1714.000
Manes.01G005504.1.v8.1	472	281.684	0.206520	1.000
Manes.01G005508.1.v8.1	551	359.262	0.000000	0.000
Manes.01G005512.1.v8.1	1317	1124.768	0.258601	5.000
Manes.01G005584.1.v8.1	1094	901.768	1.999816	31.000
Manes.01G005536.2.v8.1	1697	1504.768	3.193451	82.605
Manes.01G005700.1.v8.1	2130	1937.768	2.773767	92.395
Manes.01G008250.10.v8.1	2573	2380.768	2.195512	89.852
Manes.01G008250.11.v8.1	2498	2305.768	0.000000	0.000
Manes.01G008250.12.v8.1	2470	2277.768	0.000000	0.000
Manes.01G008250.13.v8.1	2574	2381.768	0.000000	0.000
Manes.01G008250.9.v8.1	2580	2387.768	0.000000	0.000
Manes.01G008250.7.v8.1	2660	2467.768	1.746309	74.080
Manes.01G008250.8.v8.1	2495	2302.768	0.000000	0.000
Manes.01G010800.3.v8.1	2665	2472.768	2.448245	104.067
Manes.16G067750.1.v8.1_31	394	207.940	0.000000	0.000
Manes.01G006000.1.v8.1	1923	1730.768	0.000000	0.000
Manes.01G006000.6.v8.1	1777	1584.768	0.000000	0.000
Manes.01G006000.2.v8.1	2225	2032.768	1.494361	52.218
Manes.01G006000.4.v8.1	2079	1886.768	11.266833	365.424
Manes.01G006000.5.v8.1	2393	2200.768	0.000000	0.000
Manes.01G006000.7.v8.1	2247	2054.768	0.264939	9.358
Manes.01G006100.1.v8.1	447	257.625	90.999872	403.000
Manes.01G006200.7.v8.1	3538	3345.768	0.922049	53.031
Manes.01G006200.11.v8.1	3524	3331.768	0.000000	0.000
Manes.01G006200.10.v8.1	3531	3338.768	0.000000	0.000
Manes.01G006200.12.v8.1	3385	3192.768	0.064491	3.540
Manes.01G006200.8.v8.1	3398	3205.768	5.052509	278.430
Manes.01G006200.9.v8.1	3395	3202.768	0.000000	0.000
Manes.01G006300.1.v8.1	1079	886.768	32.800710	500.000
Manes.01G006400.1.v8.1	809	616.790	7536.393371	79905.635
Manes.01G006500.1.v8.1	930	737.776	0.236549	3.000
Manes.01G006600.2.v8.1	912	719.779	0.000000	0.000
Manes.01G006800.3.v8.1	1384	1191.768	0.048813	1.000
Manes.01G006900.2.v8.1	961	768.773	0.000000	0.000
Manes.01G007000.2.v8.1	627	434.884	0.936372	7.000
Manes.01G007050.1.v8.1	1278	1085.768	0.000000	0.000
Manes.01G007100.6.v8.1	5717	5524.768	1.785181	169.540
Manes.01G007100.3.v8.1	5994	5801.768	0.687744	68.591
Manes.01G007100.5.v8.1	4889	4696.768	5.126103	413.869
Manes.01G007100.4.v8.1	5421	5228.768	0.000000	0.000
Manes.01G007100.7.v8.1	5817	5624.768	0.000000	0.000
Manes.01G007300.11.v8.1	4631	4438.768	7.771693	593.000
Manes.01G007400.4.v8.1	4441	4248.768	14.882980	1087.000
Manes.11G097150.1.v8.1	1531	1338.768	0.000000	0.000
Manes.01G007451.1.v8.1	88	6.888	0.000000	0.000
Manes.01G007500.1.v8.1	3234	3041.768	1.147489	60.000
Manes.01G007500.2.v8.1	3039	2846.768	0.000000	0.000
Manes.01G007500.3.v8.1	3274	3081.768	0.000000	0.000
Manes.01G007600.4.v8.1	3823	3630.768	0.547431	34.167
Manes.01G007600.5.v8.1	3539	3346.768	0.000000	0.000
Manes.01G007600.6.v8.1	3397	3204.768	12.068116	664.833
Manes.01G007700.1.v8.1	5195	5002.768	1.023283	88.000
Manes.01G007700.3.v8.1	4610	4417.768	0.000000	0.000
Manes.01G007800.2.v8.1	2241	2048.768	25.185709	887.000
Manes.01G007900.1.v8.1	3406	3213.768	5.068353	280.000
Manes.01G008000.1.v8.1	4992	4799.768	15.089418	1245.000
Manes.01G008100.1.v8.1	2049	1856.768	0.000000	0.000
Manes.01G008200.2.v8.1	1435	1242.768	16.440023	351.212
Manes.01G008300.1.v8.1	1279	1086.768	0.695873	13.000
Manes.01G008400.1.v8.1	826	633.788	3.579681	39.000
Manes.01G008500.1.v8.1	2052	1859.768	6.781099	216.788
Manes.01G008600.1.v8.1	1160	967.768	22.962299	382.000
Manes.01G008701.1.v8.1	383	197.935	2.645106	9.000
Manes.01G008800.1.v8.1	2575	2382.768	30.444444	1247.000
Manes.01G008900.7.v8.1	3383	3190.768	0.144892	7.947
Manes.01G008900.2.v8.1	2337	2144.768	6.442020	237.508
Manes.01G008900.1.v8.1	2370	2177.768	8.122004	304.055
Manes.01G008900.5.v8.1	3112	2919.768	0.428161	21.490
Manes.01G008900.6.v8.1	2639	2446.768	0.000000	0.000
Manes.01G009000.3.v8.1	2078	1885.768	1.863436	60.406
Manes.01G009000.2.v8.1	2037	1844.768	4.699958	149.043
Manes.01G009000.4.v8.1	1787	1594.768	0.000000	0.000
Manes.01G009000.5.v8.1	1781	1588.768	0.000000	0.000
Manes.01G009000.1.v8.1	1741	1548.768	10.425082	277.551
Manes.01G009100.1.v8.1	2369	2176.768	17.611511	659.000
Manes.01G009200.1.v8.1	2763	2570.768	0.000000	0.000
Manes.01G009200.2.v8.1	2751	2558.768	0.000000	0.000
Manes.01G009300.1.v8.1	3337	3144.768	0.147987	8.000
Manes.01G009451.4.v8.1	3456	3263.768	5.427206	304.489
Manes.01G009451.5.v8.1	3074	2881.768	26.036051	1289.766
Manes.01G009500.4.v8.1	1258	1065.768	0.163750	3.000
Manes.01G009500.2.v8.1	1386	1193.768	0.000000	0.000
Manes.01G009601.2.v8.1	1384	1191.768	9.054746	185.500
Manes.01G009601.1.v8.1	1858	1665.768	5.066978	145.091
Manes.01G009601.3.v8.1	1187	994.768	2.376433	40.637
Manes.01G009700.1.v8.1	3666	3473.768	12.509807	747.013
Manes.01G009800.1.v8.1	771	578.795	0.502537	5.000
Manes.01G009900.1.v8.1	3908	3715.768	1.787636	114.184
Manes.01G009900.2.v8.1	3903	3710.768	0.279303	17.816
Manes.01G010000.1.v8.1	2188	1995.768	54.537909	1871.049
Manes.01G010100.1.v8.1	1411	1218.768	265.052720	5553.030
Manes.01G010150.1.v8.1	527	335.535	7.801869	45.000
Manes.01G010200.1.v8.1	1919	1726.768	3.042746	90.318
Manes.01G010200.2.v8.1	1940	1747.768	0.655088	19.682
Manes.01G010866.1.v8.1	1768	1575.768	8.083952	218.974
Manes.01G013700.1.v8.1	1998	1805.768	9.094377	282.300
Manes.01G012847.1.v8.1	894	701.780	19.173223	231.298
Manes.01G013130.2.v8.1	1017	824.768	0.000000	0.000
Manes.01G010300.4.v8.1	426	237.657	11.532538	47.114
Manes.01G010300.3.v8.1	2162	1969.768	1.739077	58.886
Manes.01G012564.1.v8.1	1712	1519.768	0.000000	0.000
Manes.01G011998.1.v8.1	1569	1376.768	7.060920	167.109
Manes.01G011432.1.v8.1	1441	1248.768	1.831635	39.319
Manes.01G013600.1.v8.1	4435	4242.768	9.611533	701.001
Manes.01G013500.6.v8.1	2722	2529.768	3.690316	160.480
Manes.01G013500.8.v8.1	2680	2487.768	0.000000	0.000
Manes.01G013500.10.v8.1	2433	2240.768	0.000000	0.000
Manes.01G013500.11.v8.1	1839	1646.768	0.000000	0.000
Manes.01G013500.7.v8.1	2019	1826.768	4.506691	141.520
Manes.01G013500.9.v8.1	1992	1799.768	0.000000	0.000
Manes.01G013300.1.v8.1	1854	1661.768	7.658938	218.784
Manes.01G013300.2.v8.1	1868	1675.768	0.000000	0.000
Manes.01G013300.3.v8.1	1825	1632.768	3.499298	98.216
Manes.01G013425.1.v8.1	481	290.430	0.000000	0.000
Manes.01G013100.1.v8.1	866	673.781	10.274291	119.000
Manes.01G013225.2.v8.1	2221	2028.768	0.143371	5.000
Manes.01G013225.1.v8.1	2335	2142.768	0.000000	0.000
Manes.01G012900.1.v8.1	2704	2511.768	1.567552	67.683
Manes.01G012900.2.v8.1	2378	2185.768	6.874999	258.317
Manes.01G012800.1.v8.1	2212	2019.768	12.644055	439.000
Manes.01G012800.2.v8.1	2212	2019.768	0.000000	0.000
Manes.01G012700.1.v8.1	2720	2527.768	17.280898	750.897
Manes.01G012700.2.v8.1	2326	2133.768	0.057344	2.103
Manes.S095210.1.v8.1	375	190.732	0.000000	0.000
Manes.01G012600.1.v8.1	2697	2504.768	17.072531	735.093
Manes.01G012500.1.v8.1	1757	1564.768	144.729734	3893.000
Manes.01G012400.1.v8.1	1713	1520.768	32.419950	847.524
Manes.01G012300.1.v8.1	357	174.788	5.990784	18.000
Manes.01G012425.1.v8.1	273	105.943	0.000000	0.000
Manes.01G012200.6.v8.1	1289	1096.768	0.371284	7.000
Manes.01G012100.1.v8.1	2215	2022.768	26.955101	937.268
Manes.01G012100.2.v8.1	2182	1989.768	0.000000	0.000
Manes.01G012100.3.v8.1	2089	1896.768	0.482501	15.732
Manes.01G012000.1.v8.1	2143	1950.768	109.894956	3685.191
Manes.01G011800.1.v8.1	1262	1069.768	40.712198	748.671
Manes.01G011800.2.v8.1	995	802.768	0.168790	2.329
Manes.01G011700.3.v8.1	4614	4421.768	0.000000	0.000
Manes.01G011700.5.v8.1	5074	4881.768	0.000000	0.000
Manes.01G011700.8.v8.1	4013	3820.768	0.030451	2.000
Manes.01G011700.6.v8.1	4476	4283.768	0.000000	0.000
Manes.01G011700.7.v8.1	4284	4091.768	0.000000	0.000
Manes.01G011600.4.v8.1	887	694.780	7.593895	90.696
Manes.01G011600.3.v8.1	297	124.666	20.575521	44.093
Manes.01G011600.1.v8.1	273	105.943	0.664679	1.210
Manes.01G011500.2.v8.1	1360	1167.768	64407.589278	1292916.055
Manes.01G011400.1.v8.1	516	324.698	19.845343	110.768
Manes.01G011400.2.v8.1	513	321.747	38.734034	214.232
Manes.01G011300.1.v8.1	2594	2401.768	0.000000	0.000
Manes.01G011300.2.v8.1	2591	2398.768	0.315267	13.000
Manes.01G011300.3.v8.1	2591	2398.768	0.000000	0.000
Manes.01G011300.4.v8.1	2588	2395.768	0.000000	0.000
Manes.01G011300.5.v8.1	2588	2395.768	0.000000	0.000
Manes.01G011300.6.v8.1	2585	2392.768	0.000000	0.000
Manes.01G011200.1.v8.1	1726	1533.768	0.000000	0.000
Manes.01G011100.3.v8.1	1778	1585.768	15.310443	417.354
Manes.01G011100.4.v8.1	1696	1503.768	0.447070	11.557
Manes.01G011100.5.v8.1	1713	1520.768	0.156445	4.090
Manes.01G011100.10.v8.1	1819	1626.768	0.000000	0.000
Manes.01G011100.11.v8.1	1901	1708.768	0.000000	0.000
Manes.01G011100.9.v8.1	1836	1643.768	0.000000	0.000
Manes.01G011000.6.v8.1	3997	3804.768	4.944361	323.381
Manes.01G011000.1.v8.1	3240	3047.768	3.778895	197.981
Manes.01G011000.4.v8.1	3204	3011.768	12.528644	648.638
Manes.01G010900.1.v8.1	1032	839.768	0.000000	0.000
Manes.01G011042.1.v8.1	1479	1286.768	1.085011	24.000
Manes.01G011042.3.v8.1	1413	1220.768	0.000000	0.000
Manes.01G011113.1.v8.1	1514	1321.768	0.396105	9.000
Manes.01G011184.6.v8.1	1611	1418.768	0.000000	0.000
Manes.01G011184.7.v8.1	2056	1863.768	0.000000	0.000
Manes.01G011184.2.v8.1	1824	1631.768	0.000000	0.000
Manes.01G011184.8.v8.1	1894	1701.768	1.264808	37.000
Manes.01G014000.12.v8.1	1704	1511.768	0.080942	2.103
Manes.01G014000.10.v8.1	2028	1835.768	0.123477	3.897
Manes.01G014000.11.v8.1	2941	2748.768	0.000000	0.000
Manes.01G014000.2.v8.1	3042	2849.768	0.000000	0.000
Manes.01G014000.9.v8.1	2807	2614.768	0.000000	0.000
Manes.01G014500.1.v8.1	1933	1740.768	0.300763	9.000
Manes.01G014500.2.v8.1	2018	1825.768	0.000000	0.000
Manes.01G014900.5.v8.1	1871	1678.768	0.000000	0.000
Manes.01G014900.7.v8.1	4246	4053.768	0.152144	10.602
Manes.01G014900.8.v8.1	4135	3942.768	0.000000	0.000
Manes.01G014900.6.v8.1	1847	1654.768	0.000000	0.000
Manes.01G014900.3.v8.1	1965	1772.768	3.313046	100.962
Manes.01G014900.4.v8.1	1942	1749.768	7.694395	231.436
Manes.01G015000.1.v8.1	327	149.211	0.389872	1.000
Manes.01G015200.1.v8.1	731	538.803	7.017890	65.000
Manes.01G015500.1.v8.1	1040	847.768	0.000000	0.000
Manes.01G015700.1.v8.1	1016	823.768	5.173634	73.262
Manes.01G015800.1.v8.1	4017	3824.768	9.332895	613.618
Manes.01G015800.2.v8.1	3833	3640.768	0.522028	32.671
Manes.01G015800.3.v8.1	4297	4104.768	0.633647	44.711
Manes.01G016000.5.v8.1	4511	4318.768	0.356649	26.477
Manes.01G016000.7.v8.1	1902	1709.768	0.766754	22.536
Manes.01G016000.3.v8.1	2273	2080.768	5.341796	191.068
Manes.01G016000.4.v8.1	2142	1949.768	0.000000	0.000
Manes.01G016000.6.v8.1	3317	3124.768	0.575614	30.919
Manes.01G016100.1.v8.1	860	667.783	0.174228	2.000
Manes.01G016300.4.v8.1	3154	2961.768	3.131275	159.422
Manes.01G016300.2.v8.1	4010	3817.768	4.091547	268.518
Manes.01G016600.1.v8.1	2990	2797.768	113.126881	5440.692
Manes.01G016600.2.v8.1	5196	5003.768	0.864922	74.396
Manes.01G016800.1.v8.1	1182	989.768	3.820351	65.000
Manes.01G016900.1.v8.1	2108	1915.768	16.275907	536.000
Manes.01G017000.1.v8.1	894	701.780	307.709668	3712.091
Manes.01G017101.1.v8.1	3059	2866.768	0.101461	5.000
Manes.01G017151.1.v8.1	1911	1718.768	0.033846	1.000
Manes.01G017200.1.v8.1	3691	3498.768	1.945334	117.000
Manes.01G017300.1.v8.1	2029	1836.768	14.537232	459.000
Manes.01G017400.1.v8.1	408	220.843	0.000000	0.000
Manes.01G017500.1.v8.1	1206	1013.768	11.419255	199.000
Manes.01G017600.1.v8.1	3741	3548.768	0.300115	18.308
Manes.01G017800.1.v8.1	1637	1444.768	15.501935	385.000
Manes.01G017900.1.v8.1	1537	1344.768	0.000000	0.000
Manes.01G018000.1.v8.1	1683	1490.768	0.000000	0.000
Manes.15G159901.1.v8.1	1412	1219.768	0.000000	0.000
Manes.01G018300.4.v8.1	2835	2642.768	0.000000	0.000
Manes.01G018300.2.v8.1	2979	2786.768	1.962232	94.000
Manes.01G018400.2.v8.1	2576	2383.768	0.000000	0.000
Manes.01G018400.3.v8.1	2559	2366.768	0.000000	0.000
Manes.01G018400.5.v8.1	2375	2182.768	0.239860	9.000
Manes.01G018400.4.v8.1	1916	1723.768	0.000000	0.000
Manes.01G018800.1.v8.1	1441	1248.768	19.146608	411.008
Manes.01G013800.1.v8.1	1269	1076.768	0.216103	4.000
Manes.01G014100.1.v8.1	1570	1377.768	0.084446	2.000
Manes.01G014200.1.v8.1	1709	1516.768	0.000000	0.000
Manes.01G014300.1.v8.1	1254	1061.768	0.000000	0.000
Manes.01G014400.1.v8.1	1781	1588.768	0.000000	0.000
Manes.01G014600.2.v8.1	3284	3091.768	0.018816	1.000
Manes.01G014700.3.v8.1	3634	3441.768	0.121672	7.199
Manes.01G014700.2.v8.1	3520	3327.768	0.000000	0.000
Manes.01G014700.4.v8.1	3287	3094.768	0.353415	18.801
Manes.01G014800.1.v8.1	719	526.807	7.067269	64.000
Manes.01G015100.3.v8.1	1410	1217.768	2.531830	53.000
Manes.01G015300.1.v8.1	3045	2852.768	13.885480	680.932
Manes.01G015400.2.v8.1	4364	4171.768	0.381013	27.323
Manes.01G015400.1.v8.1	4362	4169.768	0.599903	43.000
Manes.01G015600.1.v8.1	575	383.083	0.000000	0.000
Manes.01G015700.1.v8.1_1	734	541.803	2.226659	20.738
Manes.01G017700.1.v8.1	3070	2877.768	3.511133	173.692
Manes.01G018100.1.v8.1	1738	1545.768	0.000000	0.000
Manes.01G018200.1.v8.1	1985	1792.768	0.032449	1.000
Manes.01G018500.1.v8.1	2070	1877.768	1.248616	40.304
Manes.01G018500.2.v8.1	1946	1753.768	0.541404	16.322
Manes.01G018500.3.v8.1	1900	1707.768	11.424195	335.375
Manes.01G018600.1.v8.1	1732	1539.768	43.598730	1154.000
Manes.01G018700.1.v8.1	1247	1054.768	20.351325	369.000
Manes.01G018700.2.v8.1	1118	925.768	0.000000	0.000
Manes.01G018900.1.v8.1	1929	1736.768	0.000000	0.000
Manes.01G018900.2.v8.1	2030	1837.768	0.000000	0.000
Manes.01G018900.3.v8.1	1943	1750.768	0.000000	0.000
Manes.01G019000.2.v8.1	1770	1577.768	0.000000	0.000
Manes.01G019100.1.v8.1	1420	1227.768	0.000000	0.000
Manes.01G019200.1.v8.1	1664	1471.768	0.000000	0.000
Manes.01G019300.1.v8.1	1600	1407.768	0.000000	0.000
Manes.01G019400.1.v8.1	1450	1257.768	0.000000	0.000
Manes.01G019500.1.v8.1	864	671.781	0.000000	0.000
Manes.01G019600.13.v8.1	3196	3003.768	0.649637	33.544
Manes.01G019600.9.v8.1	3899	3706.768	1.265886	80.662
Manes.01G019600.10.v8.1	2718	2525.768	5.099668	221.418
Manes.01G019600.12.v8.1	3066	2873.768	3.518718	173.825
Manes.01G019600.4.v8.1	2886	2693.768	15.968247	739.425
Manes.01G019600.1.v8.1	2722	2529.768	8.890656	386.626
Manes.01G019600.11.v8.1	3189	2996.768	3.759895	193.689
Manes.01G019700.1.v8.1	3935	3742.768	0.000000	0.000
Manes.01G019801.1.v8.1	400	213.438	15.535579	57.000
Manes.01G019900.1.v8.1	1707	1514.768	0.000000	0.000
Manes.01G020000.1.v8.1	2064	1871.768	59.610111	1918.000
Manes.05G133326.1.v8.1_38	404	217.135	0.000000	0.000
Manes.05G133326.1.v8.1_37	396	209.772	0.000000	0.000
Manes.05G133326.1.v8.1_36	388	202.463	0.000000	0.000
Manes.05G133326.1.v8.1_41	417	229.212	0.000000	0.000
Manes.01G020100.1.v8.1	2835	2642.768	5.088604	231.172
Manes.01G020100.4.v8.1	2840	2647.768	5.405549	246.035
Manes.01G020100.2.v8.1	2915	2722.768	0.000000	0.000
Manes.01G020100.6.v8.1	2920	2727.768	1.381813	64.794
Manes.01G020200.1.v8.1	192	50.103	23.221452	20.000
Manes.01G020300.2.v8.1	1272	1079.768	0.107751	2.000
Manes.01G020350.1.v8.1	144	22.659	0.000000	0.000
Manes.01G020400.2.v8.1	3917	3724.768	9.661431	618.611
Manes.01G020400.3.v8.1	3711	3518.768	0.353116	21.359
Manes.01G020500.3.v8.1	3573	3380.768	5.482650	318.627
Manes.01G020500.4.v8.1	3375	3182.768	2.951206	161.466
Manes.01G020500.5.v8.1	1068	875.768	8.166160	122.937
Manes.01G020600.1.v8.1	3372	3179.768	3.439424	188.000
Manes.01G020700.4.v8.1	2386	2193.768	0.000000	0.000
Manes.01G020700.5.v8.1	2225	2032.768	0.000000	0.000
Manes.01G020700.6.v8.1	2378	2185.768	0.000000	0.000
Manes.01G020800.1.v8.1	3011	2818.768	8.590298	416.240
Manes.01G020800.2.v8.1	3062	2869.768	0.380278	18.760
Manes.01G021100.1.v8.1	744	551.800	0.000000	0.000
Manes.01G021200.1.v8.1	2950	2757.768	9.113669	432.044
Manes.01G021200.2.v8.1	3102	2909.768	0.320839	16.048
Manes.01G021300.1.v8.1	762	569.797	0.306284	3.000
Manes.01G021400.1.v8.1	747	554.799	47.184605	450.000
Manes.01G021500.1.v8.1	1186	993.768	34.629216	591.568
Manes.01G021500.2.v8.1	1358	1165.768	3.065550	61.432
Manes.01G021600.1.v8.1	1167	974.768	1.850051	31.000
Manes.01G021700.1.v8.1	1805	1612.768	5.915552	164.000
Manes.01G021800.1.v8.1	3170	2977.768	2.676413	137.000
Manes.01G021800.2.v8.1	2976	2783.768	0.000000	0.000
Manes.01G021900.1.v8.1	3627	3434.768	0.321795	19.000
Manes.01G022000.1.v8.1	1595	1402.768	0.622055	15.000
Manes.01G022100.1.v8.1	1439	1246.768	22.369008	479.412
Manes.01G022150.1.v8.1	840	647.786	0.089803	1.000
Manes.01G022300.6.v8.1	4807	4614.768	4.374589	347.027
Manes.01G022300.3.v8.1	4918	4725.768	0.147586	11.989
Manes.01G022300.4.v8.1	4356	4163.768	8.638062	618.272
Manes.01G022300.5.v8.1	4761	4568.768	0.556570	43.711
Manes.01G022400.1.v8.1	1483	1290.768	0.270412	6.000
Manes.01G022500.1.v8.1	1061	868.768	0.000000	0.000
Manes.01G022600.4.v8.1	2395	2202.768	20.546326	778.000
Manes.01G022600.5.v8.1	2263	2070.768	0.000000	0.000
Manes.01G022750.1.v8.1	2627	2434.768	9.294272	389.000
Manes.01G022900.1.v8.1	1384	1191.768	52.085106	1067.043
Manes.01G023000.1.v8.1	1238	1045.768	0.000000	0.000
Manes.01G023100.1.v8.1	1032	839.768	0.000000	0.000
Manes.01G023200.1.v8.1	2457	2264.768	0.799979	31.144
Manes.01G023300.1.v8.1	1892	1699.768	8.996033	262.856
Manes.01G023400.1.v8.1	1879	1686.768	0.586296	17.000
Manes.01G023500.1.v8.1	1381	1188.768	0.342550	7.000
Manes.01G023600.1.v8.1	1475	1282.768	0.090700	2.000
Manes.01G023700.1.v8.1	763	570.797	31.390083	308.000
Manes.01G023900.1.v8.1	2015	1822.768	13.146489	411.925
Manes.01G023900.2.v8.1	2347	2154.768	6.052496	224.188
Manes.01G024000.1.v8.1	1715	1522.768	5.577537	146.000
Manes.01G024100.1.v8.1	2114	1921.768	3.329776	110.000
Manes.01G024200.1.v8.1	1245	1052.768	0.000000	0.000
Manes.01G024300.1.v8.1	3456	3263.768	18.554738	1041.000
Manes.01G024400.1.v8.1	1502	1309.768	11.392813	256.509
Manes.01G024400.2.v8.1	1496	1303.768	2.565225	57.491
Manes.01G024500.1.v8.1	1126	933.768	0.809893	13.000
Manes.01G024600.1.v8.1	3878	3685.768	0.946993	60.000
Manes.01G024600.3.v8.1	3926	3733.768	0.000000	0.000
Manes.01G024600.2.v8.1	3178	2985.768	0.000000	0.000
Manes.01G024700.1.v8.1	2268	2075.768	4.624113	165.000
Manes.01G024800.1.v8.1	333	154.243	0.000000	0.000
Manes.01G024932.1.v8.1	231	75.341	0.000000	0.000
Manes.01G025000.6.v8.1	3651	3458.768	5.218359	310.264
Manes.01G025000.3.v8.1	2768	2575.768	6.159683	272.736
Manes.01G025000.8.v8.1	2779	2586.768	0.000000	0.000
Manes.01G025000.7.v8.1	3148	2955.768	0.000000	0.000
Manes.01G025100.1.v8.1	2604	2411.768	0.101303	4.200
Manes.01G025100.2.v8.1	2601	2408.768	2.893248	119.800
Manes.01G025200.1.v8.1	1753	1560.768	3.540858	95.000
Manes.01G025300.1.v8.1	1863	1670.768	3.447009	99.000
Manes.01G025400.2.v8.1	1540	1347.768	0.000000	0.000
Manes.01G025400.1.v8.1	1675	1482.768	22.676600	578.000
Manes.01G025500.1.v8.1	1413	1220.768	1.238978	26.000
Manes.01G025500.2.v8.1	1416	1223.768	0.000000	0.000
Manes.01G025600.2.v8.1	1201	1008.768	0.000000	0.000
Manes.01G025600.3.v8.1	850	657.785	0.000000	0.000
Manes.01G025700.1.v8.1	1705	1512.768	0.076910	2.000
Manes.01G025900.1.v8.1	2951	2758.768	1.644761	78.000
Manes.01G026000.5.v8.1	4566	4373.768	1.476354	111.000
Manes.01G026000.6.v8.1	3715	3522.768	0.000000	0.000
Manes.01G026100.2.v8.1	1158	955.768	0.121731	2.000
Manes.06G158050.1.v8.1	1555	1362.768	0.000000	0.000
Manes.01G026200.2.v8.1	4505	4312.768	0.000000	0.000
Manes.01G026200.3.v8.1	4328	4135.768	0.000000	0.000
Manes.01G026200.5.v8.1	4511	4318.768	0.000000	0.000
Manes.01G026200.6.v8.1	5015	4822.768	0.060311	5.000
Manes.01G026200.8.v8.1	5041	4848.768	0.000000	0.000
Manes.01G026200.4.v8.1	4354	4161.768	0.000000	0.000
Manes.01G026200.7.v8.1	3733	3540.768	0.000000	0.000
Manes.01G026200.9.v8.1	3727	3534.768	0.000000	0.000
Manes.01G026300.1.v8.1	1396	1203.768	11.839860	245.000
Manes.01G026400.1.v8.1	1336	1143.768	0.000000	0.000
Manes.01G026500.2.v8.1	998	805.768	8.013757	111.000
Manes.01G026600.1.v8.1	1172	979.768	10.932210	184.123
Manes.01G026700.1.v8.1	2738	2545.768	2.065616	90.395
Manes.01G026800.2.v8.1	2697	2504.768	3.407202	146.704
Manes.01G026800.1.v8.1	2193	2000.768	16.860884	579.901
Manes.01G026850.1.v8.1	1337	1144.768	1.473682	29.000
Manes.01G026900.1.v8.1	1224	1031.768	23.511334	417.000
Manes.01G027000.1.v8.1	3206	3013.768	2.855060	147.911
Manes.01G027000.2.v8.1	3299	3106.768	0.394878	21.089
Manes.01G027100.1.v8.1	2064	1871.768	12.261675	394.529
Manes.01G027100.3.v8.1	2088	1895.768	0.566810	18.471
Manes.01G027200.1.v8.1	1852	1659.768	0.210294	6.000
Manes.01G027300.2.v8.1	2028	1835.768	0.063378	2.000
Manes.01G027350.1.v8.1	473	282.654	0.411621	2.000
Manes.01G027400.5.v8.1	2049	1856.768	0.000000	0.000
Manes.01G027400.11.v8.1	2162	1969.768	1.344964	45.541
Manes.01G027400.12.v8.1	2020	1827.768	2.005940	63.025
Manes.01G027400.8.v8.1	2080	1887.768	0.934180	30.315
Manes.01G027400.7.v8.1	2178	1985.768	1.714789	58.535
Manes.01G027400.14.v8.1	1904	1711.768	0.000000	0.000
Manes.01G027400.13.v8.1	2132	1939.768	0.000000	0.000
Manes.01G027400.15.v8.1	1825	1632.768	3.690544	103.584
Manes.01G027400.6.v8.1	1966	1773.768	0.000000	0.000
Manes.01G027500.1.v8.1	2010	1817.768	1.440116	45.000
Manes.01G027600.1.v8.1	2880	2687.768	1.753140	81.000
Manes.01G027700.2.v8.1	3193	3000.768	0.891762	46.000
Manes.01G027700.3.v8.1	2045	1852.768	0.000000	0.000
Manes.01G027700.6.v8.1	2071	1878.768	0.000000	0.000
Manes.01G027800.1.v8.1	1979	1786.768	1.354128	41.592
Manes.01G027800.2.v8.1	1948	1755.768	3.658126	110.408
Manes.01G027900.2.v8.1	1823	1630.768	1.426892	40.000
Manes.01G028000.1.v8.1	2069	1876.768	11.930751	384.906
Manes.01G028100.1.v8.1	1742	1549.768	2.480942	66.094
Manes.01G028200.1.v8.1	2029	1836.768	3.024452	95.494
Manes.01G028200.18.v8.1	2980	2787.768	0.722250	34.612
Manes.01G028200.19.v8.1	2155	1962.768	0.000000	0.000
Manes.01G028200.2.v8.1	2008	1815.768	8.863500	276.657
Manes.01G028200.20.v8.1	1997	1804.768	12.670172	393.080
Manes.01G028200.3.v8.1	2018	1825.768	0.000000	0.000
Manes.01G028200.9.v8.1	2166	1973.768	2.045118	69.389
Manes.01G028200.17.v8.1	2802	2609.768	5.103267	228.943
Manes.01G028300.1.v8.1	2619	2426.768	35.278384	1471.681
Manes.01G028400.4.v8.1	2126	1933.768	7.453906	247.779
Manes.01G028400.3.v8.1	3061	2868.768	6.554505	323.230
Manes.01G028500.1.v8.1	1125	932.768	3.679609	59.000
Manes.01G028600.1.v8.1	1462	1269.768	0.000000	0.000
Manes.01G028600.3.v8.1	1365	1172.768	0.148810	3.000
Manes.01G028700.4.v8.1	3217	3024.768	10.327747	537.000
Manes.01G028800.1.v8.1	1895	1702.768	0.508093	14.872
Manes.01G028800.6.v8.1	1452	1259.768	10.936072	236.826
Manes.01G028800.10.v8.1	1629	1436.768	0.000000	0.000
Manes.01G028800.2.v8.1	1416	1223.768	16.013581	336.872
Manes.01G028800.3.v8.1	1545	1352.768	0.000000	0.000
Manes.01G028800.4.v8.1	1518	1325.768	7.221528	164.579
Manes.01G028800.5.v8.1	1515	1322.768	0.000000	0.000
Manes.01G028800.8.v8.1	1299	1106.768	0.000000	0.000
Manes.01G028800.9.v8.1	1632	1439.768	0.559590	13.850
Manes.01G028900.1.v8.1	3021	2828.768	5.717035	278.000
Manes.01G029001.1.v8.1	717	524.808	0.332540	3.000
Manes.01G029100.1.v8.1	2835	2642.768	21.065717	957.000
Manes.01G029200.1.v8.1	2843	2650.768	0.000000	0.000
Manes.01G029300.4.v8.1	3567	3374.768	1.963582	113.912
Manes.01G029300.3.v8.1	1742	1549.768	4.620321	123.088
Manes.01G029400.2.v8.1	2902	2709.768	22.713126	1058.000
Manes.01G029500.1.v8.1	1167	974.768	17.605324	295.000
Manes.01G029600.1.v8.1	1578	1385.768	0.000000	0.000
Manes.01G029700.1.v8.1	1608	1415.768	0.082179	2.000
Manes.01G029800.1.v8.1	1761	1568.768	4.227362	114.000
Manes.01G029900.1.v8.1	2131	1938.768	1.463602	48.778
Manes.01G029900.2.v8.1	2137	1944.768	0.000000	0.000
Manes.01G029900.3.v8.1	2123	1930.768	0.000000	0.000
Manes.01G029900.4.v8.1	2117	1924.768	0.097375	3.222
Manes.01G029900.5.v8.1	2131	1938.768	0.000000	0.000
Manes.01G029900.6.v8.1	2125	1932.768	0.000000	0.000
Manes.01G029900.7.v8.1	1674	1481.768	0.000000	0.000
Manes.01G029900.8.v8.1	1668	1475.768	0.000000	0.000
Manes.01G029950.1.v8.1	759	566.797	0.000000	0.000
Manes.12G086500.1.v8.1	1055	862.768	0.000000	0.000
Manes.01G030000.1.v8.1	418	230.143	0.758309	3.000
Manes.01G030100.1.v8.1	953	760.773	1444.212519	18886.997
Manes.01G030200.10.v8.1	3447	3254.768	0.588698	32.937
Manes.01G030200.11.v8.1	2761	2568.768	4.828976	213.234
Manes.01G030200.12.v8.1	3347	3154.768	2.191284	118.835
Manes.01G030200.13.v8.1	3233	3040.768	0.000000	0.000
Manes.01G030200.14.v8.1	3249	3056.768	0.000000	0.000
Manes.01G030200.15.v8.1	2936	2743.768	0.000000	0.000
Manes.01G030200.16.v8.1	2683	2490.768	0.000000	0.000
Manes.01G030200.17.v8.1	3269	3076.768	0.000000	0.000
Manes.01G030200.18.v8.1	2810	2617.768	0.000000	0.000
Manes.01G030200.19.v8.1	3282	3089.768	0.000000	0.000
Manes.01G030200.20.v8.1	2985	2792.768	0.000000	0.000
Manes.01G030200.21.v8.1	3298	3105.768	0.000000	0.000
Manes.01G030200.22.v8.1	3396	3203.768	5.925915	326.357
Manes.01G030200.23.v8.1	3496	3303.768	0.000000	0.000
Manes.01G030200.24.v8.1	3318	3125.768	0.000000	0.000
Manes.01G030200.25.v8.1	2732	2539.768	0.000000	0.000
Manes.01G030400.10.v8.1	2136	1943.768	13.265995	443.262
Manes.01G030400.11.v8.1	2128	1935.768	5.537513	184.266
Manes.01G030400.12.v8.1	2066	1873.768	0.000000	0.000
Manes.01G030400.5.v8.1	2074	1881.768	11.788771	381.339
Manes.01G030400.7.v8.1	2028	1835.768	0.000000	0.000
Manes.01G030400.8.v8.1	2090	1897.768	0.494524	16.133
Manes.01G030500.1.v8.1	2907	2714.768	0.235713	11.000
Manes.01G030600.1.v8.1	2133	1940.768	0.329718	11.000
Manes.01G030700.1.v8.1	4144	3951.768	6.506601	442.000
Manes.01G030800.1.v8.1	1244	1051.768	0.000000	0.000
Manes.01G030900.3.v8.1	2160	1967.768	1.241649	42.000
Manes.01G031200.4.v8.1	1451	1258.768	0.180176	3.899
Manes.01G031200.1.v8.1	1492	1299.768	7.125704	159.210
Manes.01G031200.3.v8.1	1509	1316.768	0.927718	20.999
Manes.01G031300.1.v8.1	1769	1576.768	0.073788	2.000
Manes.01G031300.3.v8.1	1679	1486.768	0.000000	0.000
Manes.01G031400.1.v8.1	1628	1435.768	5.956023	147.000
Manes.01G031600.1.v8.1	3306	3113.768	1.918222	102.674
Manes.01G031700.6.v8.1	2629	2436.768	0.000000	0.000
Manes.01G031700.7.v8.1	2620	2427.768	0.000000	0.000
Manes.01G031700.5.v8.1	2682	2489.768	0.000000	0.000
Manes.01G031700.9.v8.1	2673	2480.768	0.382833	16.326
Manes.01G031800.5.v8.1	3067	2874.768	17.423130	861.005
Manes.01G031800.3.v8.1	3149	2956.768	19.792462	1005.990
Manes.01G031800.6.v8.1	2971	2778.768	0.679221	32.444
Manes.01G031800.9.v8.1	3067	2874.768	0.000000	0.000
Manes.01G031800.8.v8.1	2791	2598.768	15.816313	706.561
Manes.01G031900.2.v8.1	1994	1801.768	6.457389	200.001
Manes.01G032000.2.v8.1	2984	2791.768	0.374675	17.981
Manes.01G032000.3.v8.1	2244	2051.768	1.446533	51.019
Manes.01G032100.1.v8.1	1122	929.768	10.010797	160.000
Manes.01G032100.6.v8.1	456	266.251	0.000000	0.000
Manes.01G032300.1.v8.1	3712	3519.768	1.652758	100.000
Manes.01G032300.2.v8.1	3706	3513.768	0.000000	0.000
Manes.01G032400.18.v8.1	4796	4603.768	0.036331	2.875
Manes.01G032400.25.v8.1	2986	2793.768	0.000000	0.000
Manes.01G032400.28.v8.1	2716	2523.768	0.000000	0.000
Manes.01G032400.31.v8.1	2933	2740.768	0.000000	0.000
Manes.01G032400.33.v8.1	2922	2729.768	0.000000	0.000
Manes.01G032400.36.v8.1	2663	2470.768	0.000000	0.000
Manes.01G032400.10.v8.1	5255	5062.768	0.377951	32.893
Manes.01G032400.13.v8.1	5097	4904.768	0.000000	0.000
Manes.01G032400.15.v8.1	5896	5703.768	0.186094	18.246
Manes.01G032400.26.v8.1	4556	4363.768	0.000000	0.000
Manes.01G032400.29.v8.1	4286	4093.768	0.000000	0.000
Manes.01G032400.34.v8.1	4492	4299.768	0.000000	0.000
Manes.01G032400.16.v8.1	4502	4309.768	0.000000	0.000
Manes.01G032400.27.v8.1	3285	3092.768	0.175041	9.306
Manes.01G032400.30.v8.1	3015	2822.768	0.000000	0.000
Manes.01G032400.32.v8.1	3232	3039.768	0.000000	0.000
Manes.01G032400.35.v8.1	3221	3028.768	0.000000	0.000
Manes.01G032400.37.v8.1	2962	2769.768	0.000000	0.000
Manes.01G032400.2.v8.1	2785	2592.768	0.000000	0.000
Manes.01G032400.4.v8.1	2991	2798.768	0.000000	0.000
Manes.01G032400.3.v8.1	2999	2806.768	1.506368	72.680
Manes.01G032500.1.v8.1	2020	1827.768	14.481504	455.000
Manes.01G032600.1.v8.1	5166	4973.768	2.250630	192.427
Manes.01G032701.1.v8.1	1161	968.768	0.120097	2.000
Manes.01G049585.1.v8.1	598	405.984	0.000000	0.000
Manes.01G032800.1.v8.1	5207	5014.768	7.198886	620.573
Manes.01G032800.2.v8.1	5041	4848.768	0.000000	0.000
Manes.01G032900.1.v8.1	1647	1454.768	0.000000	0.000
Manes.01G032900.2.v8.1	1641	1448.768	0.000000	0.000
Manes.01G032900.4.v8.1	1560	1367.768	5.309962	124.848
Manes.01G032900.5.v8.1	1554	1361.768	0.177382	4.152
Manes.01G033000.1.v8.1	1988	1795.768	0.000000	0.000
Manes.01G033100.2.v8.1	1952	1759.768	0.126144	3.816
Manes.01G033100.1.v8.1	1874	1681.768	16.229327	469.184
Manes.01G033200.8.v8.1	2472	2279.768	2.473307	96.927
Manes.01G033200.9.v8.1	2434	2241.768	1.138442	43.871
Manes.01G033200.1.v8.1	2577	2384.768	2.068429	84.794
Manes.01G033200.10.v8.1	2472	2279.768	0.000000	0.000
Manes.01G033200.11.v8.1	2234	2041.768	0.000000	0.000
Manes.01G033200.12.v8.1	2272	2079.768	0.000000	0.000
Manes.01G033300.1.v8.1	3459	3266.768	5.978019	335.701
Manes.01G033300.2.v8.1	3527	3334.768	0.989231	56.707
Manes.01G033400.1.v8.1	1188	995.768	2.512081	43.000
Manes.01G033500.1.v8.1	2846	2653.768	0.000000	0.000
Manes.01G033500.12.v8.1	2728	2535.768	0.022941	1.000
Manes.01G033500.13.v8.1	3138	2945.768	0.000000	0.000
Manes.01G033500.14.v8.1	3356	3163.768	0.000000	0.000
Manes.01G033500.5.v8.1	3133	2940.768	0.000000	0.000
Manes.01G033500.8.v8.1	3390	3197.768	0.000000	0.000
Manes.01G033600.1.v8.1	1134	941.768	6.424106	104.000
Manes.01G033700.1.v8.1	2906	2713.768	2.834595	132.233
Manes.01G033700.2.v8.1	2768	2575.768	0.085074	3.767
Manes.01G033800.1.v8.1	570	378.117	27.692989	180.000
Manes.12G093950.1.v8.1	775	582.795	0.099818	1.000
Manes.10G106150.1.v8.1_14	1209	1016.768	0.000000	0.000
Manes.01G033900.3.v8.1	1395	1202.768	0.000000	0.000
Manes.05G133326.1.v8.1	237	79.496	0.000000	0.000
Manes.01G034000.1.v8.1	3487	3294.768	1.677344	95.000
Manes.01G034100.1.v8.1	2137	1944.768	0.149563	5.000
Manes.01G034200.1.v8.1	4992	4799.768	9.386587	774.470
Manes.01G034200.2.v8.1	4899	4706.768	3.876390	313.637
Manes.01G034250.1.v8.1	1104	911.768	0.000000	0.000
Manes.01G034300.3.v8.1	3933	3740.768	3.282755	211.094
Manes.01G034300.2.v8.1	2314	2121.768	9.209653	335.906
Manes.01G034400.1.v8.1	2489	2296.768	4.428475	174.843
Manes.01G034400.2.v8.1	3964	3771.768	0.627123	40.661
Manes.01G034400.3.v8.1	2004	1811.768	0.690220	21.496
Manes.01G034400.4.v8.1	1917	1724.768	0.000000	0.000
Manes.01G034500.1.v8.1	1523	1330.768	18.917545	432.757
Manes.01G034500.2.v8.1	1233	1040.768	12.310396	220.243
Manes.01G034600.1.v8.1	2294	2101.768	1.931139	69.771
Manes.01G034600.2.v8.1	2462	2269.768	2.799496	109.229
Manes.01G034600.3.v8.1	2207	2014.768	0.000000	0.000
Manes.01G034600.4.v8.1	2375	2182.768	0.000000	0.000
Manes.01G034700.7.v8.1	1605	1412.768	9.972137	242.179
Manes.01G034700.8.v8.1	1695	1502.768	0.469970	12.141
Manes.01G034700.9.v8.1	1782	1589.768	3.135257	85.681
Manes.01G034800.1.v8.1	2246	2053.768	0.651478	23.000
Manes.01G034900.1.v8.1	872	679.781	0.000000	0.000
Manes.01G035000.1.v8.1	2390	2197.768	1.030793	38.943
Manes.01G035000.2.v8.1	2591	2398.768	0.971433	40.057
Manes.01G035100.4.v8.1	3920	3727.768	0.080343	5.148
Manes.01G035100.7.v8.1	5225	5032.768	0.000000	0.000
Manes.01G035100.9.v8.1	5210	5017.768	0.125897	10.859
Manes.01G035100.10.v8.1	2831	2638.768	4.705710	213.453
Manes.01G035100.2.v8.1	1065	872.768	2.204810	33.079
Manes.01G035100.8.v8.1	1080	887.768	0.000000	0.000
Manes.01G035100.5.v8.1	987	794.769	20.889142	285.390
Manes.01G035100.6.v8.1	972	779.773	20.493368	274.700
Manes.01G036200.10.v8.1	2166	1973.768	2.424273	82.253
Manes.01G036200.11.v8.1	2169	1976.768	0.000000	0.000
Manes.01G036200.9.v8.1	2529	2336.768	0.000000	0.000
Manes.01G036200.12.v8.1	1998	1805.768	5.358137	166.323
Manes.01G036200.13.v8.1	2222	2029.768	0.000000	0.000
Manes.01G036200.14.v8.1	1826	1633.768	9.169945	257.534
Manes.01G036200.15.v8.1	1896	1703.768	0.918127	26.890
Manes.01G036300.7.v8.1	3163	2970.768	3.685944	188.232
Manes.01G036300.8.v8.1	3083	2890.768	0.000000	0.000
Manes.01G036300.5.v8.1	3667	3474.768	0.605802	36.185
Manes.01G036300.4.v8.1	2742	2549.768	5.853956	256.582
Manes.01G037766.1.v8.1	867	674.781	0.000000	0.000
Manes.01G039232.1.v8.1	199	54.428	0.000000	0.000
Manes.01G040700.4.v8.1	2607	2414.768	4.673580	194.000
Manes.01G040712.1.v8.1	1921	1728.768	13.190847	392.000
Manes.01G040500.1.v8.1	1809	1616.768	62.175510	1728.000
Manes.01G040400.1.v8.1	4022	3829.768	10.465744	689.000
Manes.01G040300.1.v8.1	642	449.862	15.517622	120.000
Manes.01G040200.1.v8.1	5418	5225.768	3.027904	272.000
Manes.01G040100.1.v8.1	1575	1382.768	27.934723	664.004
Manes.01G040000.5.v8.1	1872	1679.768	0.000000	0.000
Manes.01G040000.3.v8.1	2480	2287.768	0.515816	20.285
Manes.01G040000.6.v8.1	1658	1465.768	0.000000	0.000
Manes.01G039700.1.v8.1	1610	1417.768	8.566847	208.787
Manes.01G039700.2.v8.1	1169	976.768	105.845253	1777.213
Manes.01G039600.1.v8.1	252	90.278	31.574691	49.000
Manes.01G039500.1.v8.1	3891	3698.768	6.527011	415.000
Manes.01G039400.3.v8.1	741	548.803	0.636002	6.000
Manes.01G039300.1.v8.1	1741	1548.768	0.338049	9.000
Manes.01G039200.1.v8.1	1894	1701.768	10.054557	294.130
Manes.01G039200.2.v8.1	1966	1773.768	0.323687	9.870
Manes.01G039212.1.v8.1	363	180.070	0.000000	0.000
Manes.01G036500.2.v8.1	1842	1649.768	2.312857	65.592
Manes.01G036500.9.v8.1	2322	2129.768	0.000000	0.000
Manes.01G036500.7.v8.1	1892	1699.768	0.082425	2.408
Manes.01G036600.1.v8.1	1225	1032.768	6.864663	121.871
Manes.01G036600.3.v8.1	1662	1469.768	7.485722	189.129
Manes.01G036600.2.v8.1	959	766.773	0.000000	0.000
Manes.01G036700.1.v8.1	2764	2571.768	0.271439	12.000
Manes.01G036800.1.v8.1	644	451.860	0.000000	0.000
Manes.01G036800.11.v8.1	777	584.795	0.202696	2.038
Manes.01G036800.10.v8.1	1098	905.768	0.097407	1.517
Manes.01G036800.8.v8.1	763	570.797	0.000000	0.000
Manes.01G036800.9.v8.1	899	706.780	0.000000	0.000
Manes.01G036800.7.v8.1	1180	987.768	2.095929	35.588
Manes.01G036900.3.v8.1	696	503.816	59.326825	513.807
Manes.01G037000.1.v8.1	4337	4144.768	2.948134	210.051
Manes.01G037100.3.v8.1	3632	3439.768	1.217662	72.000
Manes.01G037200.2.v8.1	7752	7559.768	6.359760	826.468
Manes.01G037200.1.v8.1	7888	7695.768	0.238357	31.532
Manes.01G037300.1.v8.1	1324	1131.768	7.710049	150.000
Manes.01G037400.3.v8.1	2244	2051.768	43.124523	1521.000
Manes.01G037500.1.v8.1	1438	1245.768	313.903047	6722.169
Manes.01G038033.3.v8.1	1075	882.768	0.000000	0.000
Manes.01G038033.1.v8.1	938	745.774	0.000000	0.000
Manes.01G038033.7.v8.1	818	625.789	0.000000	0.000
Manes.01G037600.5.v8.1	1708	1515.768	16.926905	441.049
Manes.01G037600.2.v8.1	1629	1436.768	1.378407	34.044
Manes.01G037700.1.v8.1	3411	3218.768	1.712811	94.771
Manes.01G037700.2.v8.1	3414	3221.768	1.995800	110.532
Manes.01G037700.3.v8.1	2446	2253.768	6.341819	245.697
Manes.01G037900.1.v8.1	1455	1262.768	1.059565	23.000
Manes.01G038000.1.v8.1	2452	2259.768	5.920895	230.000
Manes.01G038100.1.v8.1	3098	2905.768	8.648607	432.000
Manes.01G038200.1.v8.1	1318	1125.768	13.803740	267.130
Manes.01G038300.1.v8.1	2387	2194.768	7.978132	301.000
Manes.01G038400.1.v8.1	1957	1764.768	0.329637	10.000
Manes.01G038400.2.v8.1	1858	1665.768	0.000000	0.000
Manes.01G038700.4.v8.1	1758	1565.768	22.606257	608.461
Manes.01G038700.2.v8.1	1219	1026.768	18.456300	325.757
Manes.01G038900.1.v8.1	720	527.807	0.440868	4.000
Manes.01G039000.1.v8.1	990	797.769	0.000000	0.000
Manes.01G039036.1.v8.1	2746	2553.768	0.000000	0.000
Manes.01G039204.1.v8.1	763	570.797	0.000000	0.000
Manes.01G039120.1.v8.1	2370	2177.768	0.000000	0.000
Manes.01G039060.1.v8.1	3003	2810.768	0.000000	0.000
Manes.01G039252.1.v8.1	2007	1814.768	0.206812	6.452
Manes.01G039240.1.v8.1	2783	2590.768	0.000000	0.000
Manes.01G039048.1.v8.1	385	199.742	0.000000	0.000
Manes.01G039024.1.v8.1	1655	1462.768	0.000000	0.000
Manes.01G036422.1.v8.1	2760	2567.768	0.331292	14.623
Manes.01G039216.1.v8.1	2300	2107.768	0.000000	0.000
Manes.01G039132.1.v8.1	2665	2472.768	0.083476	3.548
Manes.01G039180.1.v8.1	2887	2694.768	0.215875	10.000
Manes.01G039156.1.v8.1	3328	3135.768	0.103600	5.584
Manes.01G039156.2.v8.1	3314	3121.768	0.107939	5.792
Manes.01G041100.1.v8.1	3067	2874.768	0.000000	0.000
Manes.01G041151.1.v8.1	99	7.723	0.000000	0.000
Manes.01G041200.1.v8.1	733	540.803	2.151365	20.000
Manes.01G041300.1.v8.1	4141	3948.768	0.973509	66.081
Manes.01G041300.2.v8.1	4135	3942.768	1.596609	108.212
Manes.01G041300.3.v8.1	2873	2680.768	10.935048	503.914
Manes.01G041300.4.v8.1	2867	2674.768	9.608495	441.792
Manes.01G041400.1.v8.1	1016	823.768	3.460305	49.000
Manes.01G041500.1.v8.1	219	67.174	83.137112	96.000
Manes.01G041700.1.v8.1	4216	4023.768	0.216861	15.000
Manes.01G041800.1.v8.1	2055	1862.768	0.031229	1.000
Manes.01G041900.7.v8.1	2459	2266.768	0.000000	0.000
Manes.01G041900.2.v8.1	1979	1786.768	0.488367	15.000
Manes.01G041900.6.v8.1	2288	2095.768	0.000000	0.000
Manes.01G041900.8.v8.1	1988	1795.768	0.000000	0.000
Manes.01G042100.3.v8.1	1257	1064.768	1.218381	22.301
Manes.01G042100.7.v8.1	1348	1155.768	1.297138	25.771
Manes.01G042100.8.v8.1	1345	1152.768	0.000000	0.000
Manes.01G042100.9.v8.1	1248	1055.768	0.000000	0.000
Manes.01G042100.2.v8.1	1241	1048.768	1.493667	26.928
Manes.01G042100.4.v8.1	1146	953.768	0.000000	0.000
Manes.01G042100.10.v8.1	318	141.692	0.000000	0.000
Manes.01G042200.1.v8.1	1088	895.768	0.259769	4.000
Manes.01G042300.1.v8.1	459	269.143	0.648427	3.000
Manes.01G042400.3.v8.1	2975	2782.768	12.345253	590.546
Manes.01G042400.4.v8.1	2967	2774.768	2.668639	127.290
Manes.01G042600.3.v8.1	2524	2331.768	14.496865	581.080
Manes.01G042600.4.v8.1	2515	2322.768	3.207876	128.086
Manes.01G042700.10.v8.1	6230	6037.768	0.861492	89.414
Manes.01G042700.12.v8.1	6396	6203.768	0.000000	0.000
Manes.01G042700.9.v8.1	6290	6097.768	0.721100	75.586
Manes.01G042700.11.v8.1	6132	5939.768	0.000000	0.000
Manes.01G042700.7.v8.1	6146	5953.768	0.000000	0.000
Manes.01G042800.1.v8.1	1912	1719.768	23.982917	709.004
Manes.01G042900.1.v8.1	228	73.249	26.207950	33.000
Manes.01G043000.1.v8.1	2551	2358.768	0.454470	18.428
Manes.01G043000.2.v8.1	1409	1216.768	1.270420	26.572
Manes.01G043100.1.v8.1	1663	1470.768	11.351703	287.000
Manes.01G043200.4.v8.1	3701	3508.768	12.105072	730.127
Manes.01G043200.6.v8.1	3909	3716.768	0.000000	0.000
Manes.01G043200.7.v8.1	3906	3713.768	0.333029	21.260
Manes.01G043200.8.v8.1	3704	3511.768	0.341444	20.612
Manes.01G043300.4.v8.1	1497	1304.768	7.685202	172.371
Manes.01G043300.2.v8.1	1962	1769.768	0.082278	2.503
Manes.01G043300.5.v8.1	1143	950.768	3.333967	54.489
Manes.01G043300.6.v8.1	1057	864.768	4.617169	68.636
Manes.01G043400.4.v8.1	882	689.780	48.155839	571.000
Manes.01G043450.1.v8.1	776	583.795	0.000000	0.000
Manes.01G043500.1.v8.1	2364	2171.768	5.330439	199.000
Manes.01G043600.1.v8.1	1871	1678.768	24.061721	694.375
Manes.01G043650.1.v8.1	795	602.793	0.000000	0.000
Manes.01G043700.1.v8.1	1428	1235.768	6.525714	138.625
Manes.01G043800.1.v8.1	1408	1215.768	0.143547	3.000
Manes.01G043900.1.v8.1	1084	891.768	177.729024	2724.501
Manes.01G043951.1.v8.1	345	164.403	0.000000	0.000
Manes.01G044000.1.v8.1	1303	1110.768	0.000000	0.000
Manes.01G044100.5.v8.1	3794	3601.768	7.723536	478.199
Manes.01G044100.7.v8.1	3770	3577.768	4.490526	276.176
Manes.01G044100.10.v8.1	3749	3556.768	0.000000	0.000
Manes.01G044100.6.v8.1	3759	3566.768	0.238547	14.626
Manes.01G044100.8.v8.1	3735	3542.768	0.000000	0.000
Manes.01G044100.9.v8.1	3773	3580.768	0.000000	0.000
Manes.01G044200.1.v8.1	923	730.776	0.398024	5.000
Manes.01G044300.1.v8.1	384	198.838	0.000000	0.000
Manes.01G044400.1.v8.1	1846	1653.768	1.160814	33.000
Manes.01G044600.3.v8.1	1979	1786.768	14.117301	433.607
Manes.01G044600.4.v8.1	2158	1965.768	26.751973	903.992
Manes.01G044700.1.v8.1	2791	2598.768	7.904366	353.111
Manes.01G044700.2.v8.1	2133	1940.768	1.285571	42.889
Manes.01G044850.1.v8.1	915	722.778	0.000000	0.000
Manes.01G044900.1.v8.1	1038	845.768	0.000000	0.000
Manes.01G045000.1.v8.1	2088	1895.768	8.414190	274.204
Manes.01G050300.3.v8.1	1492	1299.768	100.048412	2235.387
Manes.01G050400.1.v8.1	2084	1891.768	4.274352	139.000
Manes.01G050450.1.v8.1	1085	892.768	0.000000	0.000
Manes.01G050500.6.v8.1	3483	3290.768	0.000000	0.000
Manes.01G050500.7.v8.1	3463	3270.768	0.000000	0.000
Manes.01G050500.8.v8.1	3320	3127.768	0.000000	0.000
Manes.01G050500.3.v8.1	3275	3082.768	0.579382	30.703
Manes.01G050500.2.v8.1	3466	3273.768	3.719103	209.297
Manes.01G050600.10.v8.1	3009	2816.768	1.177192	57.000
Manes.01G050600.6.v8.1	3017	2824.768	0.000000	0.000
Manes.01G050600.18.v8.1	3120	2927.768	0.000000	0.000
Manes.01G050700.1.v8.1	681	488.827	9.641381	81.016
Manes.01G050800.1.v8.1	2470	2277.768	1.098202	43.000
Manes.01G050900.2.v8.1	1396	1203.768	0.000000	0.000
Manes.01G050900.3.v8.1	1381	1188.768	9.249154	189.006
Manes.01G051000.1.v8.1	3030	2837.768	17.199207	839.000
Manes.01G051301.1.v8.1	360	177.424	0.000000	0.000
Manes.01G051334.1.v8.1	168	36.202	0.000000	0.000
Manes.01G051367.1.v8.1	370	186.257	0.000000	0.000
Manes.01G051400.7.v8.1	3726	3533.768	1.415741	86.000
Manes.01G051500.1.v8.1	1507	1314.768	5.309522	120.000
Manes.01G051515.1.v8.1	1779	1586.768	0.000000	0.000
Manes.01G051530.1.v8.1	1204	1011.768	0.402476	7.000
Manes.01G051545.2.v8.1	4015	3822.768	2.498982	164.217
Manes.01G051545.3.v8.1	4247	4054.768	0.549622	38.310
Manes.01G051545.1.v8.1	4827	4634.768	0.511023	40.714
Manes.01G051545.4.v8.1	3478	3285.768	6.298584	355.759
Manes.10G106150.1.v8.1_24	1230	1037.768	0.000000	0.000
Manes.01G051560.1.v8.1	540	348.364	0.000000	0.000
Manes.01G051575.1.v8.1	180	42.956	0.000000	0.000
Manes.10G049950.1.v8.1	1167	974.768	0.000000	0.000
Manes.01G048100.5.v8.1	3051	2858.768	4.719831	231.943
Manes.01G048100.6.v8.1	3038	2845.768	14.234717	696.346
Manes.01G048100.7.v8.1	3143	2950.768	0.171730	8.711
Manes.01G048300.1.v8.1	408	220.843	10.273153	39.000
Manes.01G048400.1.v8.1	1077	884.768	354.978650	5398.939
Manes.01G048766.1.v8.1	2517	2324.768	0.000000	0.000
Manes.01G048766.4.v8.1	2586	2393.768	0.413133	17.000
Manes.17G035396.1.v8.1_24	409	221.767	0.000000	0.000
Manes.17G035396.1.v8.1_33	409	221.767	0.000000	0.000
Manes.01G048600.1.v8.1	2227	2034.768	3.802420	133.000
Manes.01G046700.5.v8.1	3020	2827.768	1.232097	59.892
Manes.01G046700.9.v8.1	2910	2717.768	2.114631	98.792
Manes.01G046700.8.v8.1	2766	2573.768	0.000000	0.000
Manes.01G046700.10.v8.1	2743	2550.768	2.857979	125.316
Manes.16G047151.1.v8.1	553	361.242	0.648559	4.027
Manes.01G046200.1.v8.1	3121	2928.768	0.675332	34.000
Manes.01G046100.1.v8.1	860	667.783	2.787651	32.000
Manes.01G046000.1.v8.1	2295	2102.768	0.000000	0.000
Manes.01G045900.1.v8.1	3518	3325.768	0.300130	17.158
Manes.01G045900.2.v8.1	3182	2989.768	1.806460	92.842
Manes.01G045700.2.v8.1	632	439.874	0.000000	0.000
Manes.01G045700.3.v8.1	1144	951.768	0.000000	0.000
Manes.10G036329.1.v8.1_6	511	319.784	0.000000	0.000
Manes.01G045650.9.v8.1	2384	2191.768	0.477751	18.000
Manes.01G045650.1.v8.1	2526	2333.768	0.000000	0.000
Manes.01G045650.2.v8.1	2551	2358.768	0.000000	0.000
Manes.01G045650.7.v8.1	2464	2271.768	0.000000	0.000
Manes.01G045650.11.v8.1	2685	2492.768	0.000000	0.000
Manes.01G045650.13.v8.1	2682	2489.768	0.000000	0.000
Manes.01G045650.8.v8.1	2664	2471.768	0.000000	0.000
Manes.01G045650.10.v8.1	2715	2522.768	0.000000	0.000
Manes.01G045650.12.v8.1	2712	2519.768	0.000000	0.000
Manes.01G045650.14.v8.1	2694	2501.768	0.000000	0.000
Manes.01G045650.6.v8.1	2697	2504.768	0.000000	0.000
Manes.01G045600.1.v8.1	2726	2533.768	2.707461	117.925
Manes.01G045600.2.v8.1	2597	2404.768	0.074388	3.075
Manes.01G045560.1.v8.1	562	370.169	129.651288	825.000
Manes.01G048000.1.v8.1	3695	3502.768	0.083679	5.039
Manes.01G048000.2.v8.1	3718	3525.768	0.000000	0.000
Manes.01G047900.1.v8.1	4394	4201.768	0.565982	40.880
Manes.01G047900.3.v8.1	4123	3930.768	7.445336	503.081
Manes.01G047800.1.v8.1	1044	851.768	2.868476	42.000
Manes.01G047820.1.v8.1	3275	3082.768	43.081264	2283.000
Manes.01G042501.1.v8.1	629	436.879	0.000000	0.000
Manes.01G048900.3.v8.1	2252	2059.768	0.208770	7.392
Manes.01G048900.2.v8.1	2235	2042.768	2.819127	98.994
Manes.01G048900.1.v8.1	1636	1443.768	64.654929	1604.633
Manes.05G086326.1.v8.1	1137	944.768	0.492593	8.000
Manes.13G093532.1.v8.1	784	591.794	0.000000	0.000
Manes.01G049100.1.v8.1	2464	2271.768	7.938182	310.000
Manes.01G049200.1.v8.1	727	534.804	0.978975	9.000
Manes.16G048915.2.v8.1	1295	1102.768	9.197429	174.352
Manes.16G048915.3.v8.1	1315	1122.768	0.000000	0.000
Manes.01G049300.12.v8.1	1649	1456.768	0.121748	3.049
Manes.01G049300.5.v8.1	1630	1437.768	0.000000	0.000
Manes.01G049300.10.v8.1	1197	1004.768	2.976012	51.402
Manes.01G049300.11.v8.1	2002	1809.768	0.773589	24.066
Manes.01G049300.4.v8.1	1358	1165.768	0.000000	0.000
Manes.01G049300.7.v8.1	1377	1184.768	0.095428	1.944
Manes.01G049300.8.v8.1	1205	1012.768	0.000000	0.000
Manes.01G049300.9.v8.1	1219	1026.768	0.993740	17.540
Manes.01G049315.1.v8.1	1365	1172.768	0.942464	19.000
Manes.01G049330.2.v8.1	2450	2257.768	0.000000	0.000
Manes.01G049330.1.v8.1	2617	2424.768	0.000000	0.000
Manes.01G049330.3.v8.1	2197	2004.768	0.058035	2.000
Manes.01G049345.1.v8.1	201	55.685	3.134046	3.000
Manes.01G049360.1.v8.1	3263	3070.768	12.181123	643.000
Manes.01G049375.1.v8.1	1923	1730.768	9.396813	279.574
Manes.01G049375.2.v8.1	2014	1821.768	0.867386	27.163
Manes.01G049375.3.v8.1	1902	1709.768	2.152469	63.263
Manes.S095224.1.v8.1	1468	1275.768	0.045599	1.000
Manes.S095224.3.v8.1	894	701.780	0.000000	0.000
Manes.S095224.2.v8.1	753	560.798	0.000000	0.000
Manes.01G049390.1.v8.1_6	1447	1254.768	0.000000	0.000
Manes.01G049405.1.v8.1	510	318.803	0.000000	0.000
Manes.01G049420.1.v8.1	1431	1238.768	0.000000	0.000
Manes.01G049390.1.v8.1	1363	1170.768	0.000000	0.000
Manes.01G049390.1.v8.1_5	1435	1242.768	0.000000	0.000
Manes.01G049495.1.v8.1	267	101.418	0.000000	0.000
Manes.01G049510.1.v8.1	207	59.448	0.000000	0.000
Manes.01G049450.1.v8.1	391	205.184	0.283518	1.000
Manes.01G049525.1.v8.1	1143	950.768	1.033197	16.886
Manes.01G049435.1.v8.1	1236	1043.768	0.000000	0.000
Manes.S095215.1.v8.1	2608	2415.768	0.000000	0.000
Manes.04G060202.1.v8.1	1834	1641.768	0.000000	0.000
Manes.01G049601.1.v8.1	1352	1159.768	79.596236	1586.866
Manes.01G049616.1.v8.1	2450	2257.768	23.575729	915.000
Manes.01G049631.1.v8.1	1736	1543.768	36.137648	959.000
Manes.01G048966.2.v8.1	1145	952.768	0.000000	0.000
Manes.01G048981.1.v8.1	879	686.781	0.000000	0.000
Manes.01G046800.2.v8.1	1352	1159.768	0.401275	8.000
Manes.01G047000.1.v8.1	1206	1013.768	0.344299	6.000
Manes.01G047100.1.v8.1	730	537.803	307.541492	2843.177
Manes.01G047200.1.v8.1	1835	1642.768	0.035412	1.000
Manes.01G047400.1.v8.1	1736	1543.768	7.649575	203.000
Manes.01G045500.8.v8.1	2123	1930.768	0.000000	0.000
Manes.01G045500.6.v8.1	2469	2276.768	0.000000	0.000
Manes.01G045500.10.v8.1	2378	2185.768	0.186302	7.000
Manes.01G045500.11.v8.1	2481	2288.768	0.000000	0.000
Manes.01G045500.9.v8.1	2508	2315.768	0.000000	0.000
Manes.01G045500.12.v8.1	1722	1529.768	0.000000	0.000
Manes.01G045515.1.v8.1	1486	1293.768	11.106158	247.000
Manes.01G045300.1.v8.1	928	735.776	5.218215	66.000
Manes.01G045150.1.v8.1	384	198.838	0.292565	1.000
Manes.09G076819.1.v8.1	384	198.838	0.000000	0.000
Manes.01G045165.1.v8.1	2213	2020.768	17.475980	607.064
Manes.01G045180.1.v8.1	347	166.124	0.000000	0.000
Manes.01G045195.1.v8.1	2475	2282.768	13.834038	542.859
Manes.01G045195.2.v8.1	2472	2279.768	1.141212	44.723
Manes.01G045195.3.v8.1	597	404.987	0.347221	2.417
Manes.01G045210.1.v8.1	1362	1169.768	113.137076	2275.000
Manes.17G018312.1.v8.1	509	317.824	0.000000	0.000
Manes.01G049700.1.v8.1	2824	2631.768	10.963707	496.000
Manes.01G049800.8.v8.1	1038	845.768	5.433743	79.000
Manes.01G049815.1.v8.1	564	372.158	0.000000	0.000
Manes.01G049900.2.v8.1	920	727.777	0.823804	10.306
Manes.01G049900.3.v8.1	939	746.774	0.287744	3.694
Manes.01G049915.1.v8.1	390	204.275	0.284779	1.000
Manes.01G050200.18.v8.1	7236	7043.768	0.716799	86.792
Manes.01G050200.5.v8.1	4770	4577.768	4.818938	379.212
Manes.01G050200.7.v8.1	4765	4572.768	2.529826	198.860
Manes.01G050200.16.v8.1	4689	4496.768	0.000000	0.000
Manes.01G050200.17.v8.1	4684	4491.768	0.000000	0.000
Manes.01G050200.12.v8.1	5163	4970.768	0.000000	0.000
Manes.01G050200.13.v8.1	5158	4965.768	0.000000	0.000
Manes.01G050200.14.v8.1	5083	4890.768	0.000000	0.000
Manes.01G050200.15.v8.1	5088	4895.768	0.000000	0.000
Manes.01G050200.10.v8.1	4385	4192.768	2.310290	166.511
Manes.01G050200.11.v8.1	4390	4197.768	0.000000	0.000
Manes.01G052200.1.v8.1	555	363.226	126.164869	787.757
Manes.01G052200.3.v8.1	534	342.436	307.186339	1808.248
Manes.01G052400.1.v8.1	2897	2704.768	13.506816	628.000
Manes.01G052500.1.v8.1	2591	2398.768	4.704753	194.000
Manes.01G052500.2.v8.1	2536	2343.768	0.000000	0.000
Manes.01G052600.2.v8.1	1576	1383.768	0.343599	8.173
Manes.01G052600.3.v8.1	1711	1518.768	0.000000	0.000
Manes.01G052600.4.v8.1	1585	1392.768	0.000000	0.000
Manes.01G052600.5.v8.1	1624	1431.768	0.114854	2.827
Manes.13G088960.1.v8.1	847	654.785	0.000000	0.000
Manes.01G056200.1.v8.1	1954	1761.768	1.452872	44.000
Manes.01G056204.1.v8.1	1650	1457.768	85.278474	2137.000
Manes.01G051600.1.v8.1	3016	2823.768	4.696814	227.986
Manes.01G051600.2.v8.1	2464	2271.768	5.172969	202.014
Manes.01G051700.1.v8.1	2352	2159.768	7.622592	283.000
Manes.01G051700.2.v8.1	2232	2039.768	0.000000	0.000
Manes.01G051800.1.v8.1	3042	2849.768	23.919752	1171.771
Manes.01G051800.2.v8.1	3115	2922.768	1.105940	55.565
Manes.01G051800.4.v8.1	2948	2755.768	0.000000	0.000
Manes.01G051800.7.v8.1	3039	2846.768	2.036611	99.664
Manes.01G051900.1.v8.1	1853	1660.768	3.222569	92.000
Manes.01G052100.1.v8.1	2395	2202.768	11.144665	422.000
Manes.01G052104.1.v8.1	2760	2567.768	8.757954	386.576
Manes.01G052104.3.v8.1	3084	2891.768	0.400616	19.914
Manes.01G052104.2.v8.1	2726	2533.768	0.562743	24.511
Manes.01G052108.2.v8.1	2261	2068.768	9.223280	328.000
Manes.01G052108.1.v8.1	2759	2566.768	0.000000	0.000
Manes.01G052112.1.v8.1	1090	897.768	43.603879	672.924
Manes.01G052112.2.v8.1	330	151.719	0.000000	0.000
Manes.01G049500.10.v8.1	2932	2739.768	0.000000	0.000
Manes.01G049500.14.v8.1	2929	2736.768	0.000000	0.000
Manes.01G049500.21.v8.1	2812	2619.768	0.000000	0.000
Manes.01G049500.22.v8.1	3199	3006.768	0.000000	0.000
Manes.01G049500.24.v8.1	3319	3126.768	0.000000	0.000
Manes.01G049500.25.v8.1	3264	3071.768	0.000000	0.000
Manes.01G049500.26.v8.1	3316	3123.768	0.000000	0.000
Manes.01G049500.27.v8.1	3261	3068.768	0.000000	0.000
Manes.01G049500.31.v8.1	2911	2718.768	0.000000	0.000
Manes.01G049500.32.v8.1	3024	2831.768	1.009655	49.148
Manes.01G049500.35.v8.1	3196	3003.768	0.618326	31.927
Manes.01G049500.36.v8.1	2809	2616.768	1.292099	58.122
Manes.01G049500.6.v8.1	3134	2941.768	0.000000	0.000
Manes.01G049500.16.v8.1	2995	2802.768	0.000000	0.000
Manes.01G049500.23.v8.1	3115	2922.768	1.524357	76.587
Manes.01G049500.28.v8.1	2913	2720.768	0.000000	0.000
Manes.01G049500.29.v8.1	3245	3052.768	0.046936	2.463
Manes.01G049500.30.v8.1	3300	3107.768	0.000000	0.000
Manes.01G049500.33.v8.1	3242	3049.768	0.000000	0.000
Manes.01G049500.34.v8.1	3297	3104.768	0.000000	0.000
Manes.01G049500.7.v8.1	3130	2937.768	0.000000	0.000
Manes.11G091690.2.v8.1	1407	1214.768	0.000000	0.000
Manes.01G053000.1.v8.1	4412	4219.768	13.236617	960.157
Manes.01G053000.2.v8.1	4325	4132.768	0.000000	0.000
Manes.11G088378.1.v8.1	194	51.337	0.000000	0.000
Manes.11G165033.2.v8.1	513	321.747	0.000000	0.000
Manes.11G165033.1.v8.1	540	348.364	0.667959	4.000
Manes.01G053100.3.v8.1	1539	1346.768	0.000000	0.000
Manes.01G053100.1.v8.1	1781	1588.768	0.000000	0.000
Manes.01G053100.4.v8.1	1271	1078.768	0.000000	0.000
Manes.01G053100.5.v8.1	1151	958.768	0.000000	0.000
Manes.01G053150.1.v8.1	210	61.328	0.000000	0.000
Manes.01G053200.4.v8.1	6068	5875.768	7.078884	715.000
Manes.01G053300.1.v8.1	2599	2406.768	36.454329	1508.204
Manes.01G053400.1.v8.1	264	99.176	171.277344	292.000
Manes.01G053600.3.v8.1	3287	3094.768	2.199283	117.000
Manes.01G053700.1.v8.1	2412	2219.768	9.067590	346.000
Manes.11G068178.1.v8.1	426	237.657	0.000000	0.000
Manes.01G053800.1.v8.1	2084	1891.768	12.915307	420.000
Manes.01G053875.1.v8.1	662	469.839	0.495262	4.000
Manes.01G053950.1.v8.1	2006	1813.768	1.154633	36.000
Manes.02G203753.1.v8.1	1014	821.768	8.242806	116.440
Manes.01G054100.1.v8.1	2170	1977.768	0.000000	0.000
Manes.01G054300.1.v8.1	2083	1890.768	0.153835	5.000
Manes.01G054400.1.v8.1	3373	3180.768	0.128023	7.000
Manes.01G054600.2.v8.1	6103	5910.768	13.907386	1413.078
Manes.01G054800.1.v8.1	1910	1717.768	5.926481	175.000
Manes.01G054900.1.v8.1	2286	2093.768	174.101922	6266.265
Manes.01G055000.1.v8.1	240	81.624	4.988902	7.000
Manes.01G055100.1.v8.1	240	81.624	7.127003	10.000
Manes.01G055200.1.v8.1	237	79.496	97.325853	133.000
Manes.01G055300.1.v8.1	1711	1518.768	0.344726	9.000
Manes.01G055400.4.v8.1	1930	1737.768	0.000000	0.000
Manes.01G055400.5.v8.1	1912	1719.768	0.000000	0.000
Manes.01G055500.6.v8.1	2884	2691.768	1.493920	69.126
Manes.01G055500.3.v8.1	1910	1717.768	12.122504	357.959
Manes.01G055512.1.v8.1	5335	5142.768	0.011902	1.052
Manes.16G044501.1.v8.1	955	762.773	0.991451	13.000
Manes.16G044551.1.v8.1	455	265.288	0.000000	0.000
Manes.07G083301.4.v8.1	1312	1119.768	0.000000	0.000
Manes.07G083301.5.v8.1	1196	1003.768	0.000000	0.000
Manes.07G083301.10.v8.1	1117	924.768	0.000000	0.000
Manes.07G083301.3.v8.1	1792	1599.768	0.000000	0.000
Manes.07G083301.1.v8.1	1063	870.768	0.000000	0.000
Manes.07G083301.2.v8.1	1398	1205.768	0.000000	0.000
Manes.18G122902.1.v8.1_4	687	494.820	0.000000	0.000
Manes.14G157966.1.v8.1_44	431	242.397	0.252545	1.052
Manes.01G055600.2.v8.1	4734	4541.768	2.795185	218.229
Manes.01G055600.1.v8.1	4280	4087.768	1.644903	115.585
Manes.01G055600.5.v8.1	4357	4164.768	11.552624	827.081
Manes.01G055600.6.v8.1	3714	3521.768	0.034766	2.105
Manes.01G055700.1.v8.1	2448	2255.768	0.257887	10.000
Manes.01G055700.2.v8.1	2555	2362.768	0.000000	0.000
Manes.01G055704.1.v8.1	546	354.307	0.000000	0.000
Manes.01G055708.1.v8.1	1792	1599.768	18.241096	501.631
Manes.01G056000.5.v8.1	2103	1910.768	4.440585	145.856
Manes.01G056000.4.v8.1	2545	2352.768	4.380204	177.154
Manes.01G056100.3.v8.1	3657	3464.768	4.076500	242.794
Manes.01G056100.4.v8.1	3459	3266.768	8.176974	459.185
Manes.01G056300.1.v8.1	1707	1514.768	0.038404	1.000
Manes.01G056450.1.v8.1	3537	3344.768	7.225513	415.443
Manes.01G056450.2.v8.1	3479	3286.768	0.000000	0.000
Manes.01G056450.3.v8.1	3399	3206.768	1.134835	62.557
Manes.01G056600.1.v8.1	909	716.779	34.330349	423.000
Manes.15G181430.1.v8.1	456	266.251	0.000000	0.000
Manes.01G056700.2.v8.1	1416	1223.768	0.000000	0.000
Manes.01G056725.1.v8.1	909	716.779	0.000000	0.000
Manes.01G056800.1.v8.1	3882	3689.768	9.743451	618.000
Manes.18G104850.1.v8.1	626	433.886	0.268151	2.000
Manes.01G056900.1.v8.1	2957	2764.768	3.225394	153.292
Manes.01G056900.2.v8.1	2951	2758.768	0.942754	44.708
Manes.01G057000.1.v8.1	850	657.785	0.088438	1.000
Manes.01G057100.1.v8.1	1290	1097.768	0.000000	0.000
Manes.01G057100.2.v8.1	1287	1094.768	0.000000	0.000
Manes.01G057200.1.v8.1	1470	1277.768	0.000000	0.000
Manes.10G106150.1.v8.1	1149	956.768	0.000000	0.000
Manes.01G057300.1.v8.1	1915	1722.768	0.371440	11.000
Manes.01G057350.1.v8.1	1899	1706.768	0.000000	0.000
Manes.01G057400.1.v8.1	2020	1827.768	19.373371	608.699
Manes.01G057400.2.v8.1	2139	1946.768	6.672658	223.301
Manes.01G057800.2.v8.1	2409	2216.768	8.397559	320.000
Manes.01G057900.1.v8.1	2006	1813.768	16.164867	504.000
Manes.01G058000.1.v8.1	2012	1819.768	14.257460	446.000
Manes.01G058100.1.v8.1	3609	3416.768	7.033811	413.126
Manes.01G058200.3.v8.1	354	172.175	1.013620	3.000
Manes.11G130116.1.v8.1	2051	1858.768	0.000000	0.000
Manes.01G058300.1.v8.1	2319	2126.768	1.777938	65.000
Manes.01G058450.1.v8.1	234	77.415	0.000000	0.000
Manes.01G058600.4.v8.1	3029	2836.768	0.000000	0.000
Manes.01G058600.2.v8.1	2857	2664.768	0.000000	0.000
Manes.01G058600.3.v8.1	3629	3436.768	0.264558	15.630
Manes.01G058600.5.v8.1	3407	3214.768	0.310652	17.167
Manes.01G058600.1.v8.1	2303	2110.768	5.352283	194.203
Manes.01G058700.2.v8.1	3507	3314.768	55.411154	3157.381
Manes.01G058700.4.v8.1	3277	3084.768	5.811438	308.165
Manes.01G058700.5.v8.1	3311	3118.768	17.533306	939.991
Manes.01G058750.1.v8.1	920	727.777	0.000000	0.000
Manes.06G063050.1.v8.1_24	1147	954.768	0.000000	0.000
Manes.01G058800.2.v8.1	4445	4252.768	3.258381	238.205
Manes.01G058800.3.v8.1	3168	2975.768	12.096824	618.795
Manes.03G138751.1.v8.1	1067	874.768	0.000000	0.000
Manes.01G058900.1.v8.1	1600	1407.768	2.024829	49.000
Manes.01G059200.1.v8.1	1947	1754.768	2.088547	63.000
Manes.01G059300.16.v8.1	1945	1752.768	17.125710	516.000
Manes.01G059400.23.v8.1	3702	3509.768	0.000000	0.000
Manes.01G059400.24.v8.1	3808	3615.768	0.000000	0.000
Manes.01G059400.25.v8.1	3684	3491.768	0.000000	0.000
Manes.01G059400.3.v8.1	3826	3633.768	0.000000	0.000
Manes.01G059400.26.v8.1	4503	4310.768	0.035098	2.601
Manes.01G059400.12.v8.1	3501	3308.768	0.000000	0.000
Manes.01G059400.13.v8.1	3489	3296.768	0.000000	0.000
Manes.01G059400.14.v8.1	3447	3254.768	0.000000	0.000
Manes.01G059400.15.v8.1	3365	3172.768	0.000000	0.000
Manes.01G059400.16.v8.1	3571	3378.768	0.000000	0.000
Manes.01G059400.18.v8.1	3429	3236.768	0.000000	0.000
Manes.01G059400.20.v8.1	3553	3360.768	0.000000	0.000
Manes.01G059400.21.v8.1	3347	3154.768	0.000000	0.000
Manes.01G059400.22.v8.1	3471	3278.768	0.000000	0.000
Manes.01G059400.5.v8.1	3395	3202.768	0.085691	4.718
Manes.01G059400.6.v8.1	3519	3326.768	0.138239	7.905
Manes.01G059400.8.v8.1	3377	3184.768	0.000000	0.000
Manes.01G059400.17.v8.1	2996	2803.768	0.000000	0.000
Manes.01G059400.19.v8.1	2978	2785.768	0.000000	0.000
Manes.01G059400.7.v8.1	3056	2863.768	0.503286	24.776
Manes.01G059400.9.v8.1	3038	2845.768	0.000000	0.000
Manes.01G059500.1.v8.1	1971	1778.768	46.440016	1420.000
Manes.01G059525.1.v8.1	312	136.779	0.000000	0.000
Manes.01G059550.1.v8.1	318	141.692	0.000000	0.000
Manes.01G059600.1.v8.1	1643	1450.768	134.788671	3361.461
Manes.01G059700.1.v8.1	1331	1138.768	179.093705	3505.842
Manes.01G059700.2.v8.1	1679	1486.768	63.753549	1629.387
Manes.01G059751.1.v8.1	363	180.070	0.323059	1.000
Manes.01G059800.1.v8.1	2230	2037.768	122.079737	4276.367
Manes.01G059800.2.v8.1	2379	2186.768	2.966211	111.502
Manes.01G059900.1.v8.1	2074	1881.768	7.697622	249.000
Manes.01G060100.1.v8.1	3635	3442.768	1.136907	67.284
Manes.01G060100.2.v8.1	3320	3127.768	1.450790	78.004
Manes.01G060100.3.v8.1	3309	3116.768	0.000000	0.000
Manes.01G060200.1.v8.1	1840	1647.768	5.260336	149.000
Manes.01G060200.2.v8.1	1758	1565.768	0.000000	0.000
Manes.01G060300.2.v8.1	1966	1773.768	1.891762	57.682
Manes.01G060300.3.v8.1	1424	1231.768	11.916334	252.318
Manes.01G060400.1.v8.1	1992	1799.768	3.182608	98.464
Manes.01G060400.3.v8.1	1059	866.768	22.788017	339.536
Manes.01G060500.1.v8.1	1773	1580.768	0.000000	0.000
Manes.01G060600.1.v8.1	4094	3901.768	0.000000	0.000
Manes.01G060600.2.v8.1	4124	3931.768	0.000000	0.000
Manes.01G060600.3.v8.1	3968	3775.768	0.000000	0.000
Manes.01G060600.4.v8.1	3938	3745.768	0.062122	4.000
Manes.01G060600.5.v8.1	4000	3807.768	0.000000	0.000
Manes.01G060700.4.v8.1	2627	2434.768	0.248939	10.419
Manes.01G060700.6.v8.1	2584	2391.768	0.285094	11.722
Manes.01G060700.11.v8.1	2667	2474.768	0.000000	0.000
Manes.01G060700.16.v8.1	2624	2431.768	0.000000	0.000
Manes.01G060700.10.v8.1	2489	2296.768	0.799637	31.571
Manes.01G060700.17.v8.1	2628	2435.768	0.000000	0.000
Manes.01G060700.3.v8.1	2575	2382.768	1.984592	81.289
Manes.01G060700.12.v8.1	2541	2348.768	0.000000	0.000
Manes.01G060700.9.v8.1	2531	2338.768	0.000000	0.000
Manes.01G060700.1.v8.1	2615	2422.768	0.000000	0.000
Manes.01G060700.14.v8.1	2584	2391.768	0.000000	0.000
Manes.01G060875.10.v8.1	3276	3083.768	0.000000	0.000
Manes.01G060875.9.v8.1	2881	2688.768	0.000000	0.000
Manes.01G060875.1.v8.1	2909	2716.768	0.000000	0.000
Manes.01G060875.2.v8.1	2869	2676.768	0.608514	28.000
Manes.01G060875.3.v8.1	4008	3815.768	0.000000	0.000
Manes.01G060875.4.v8.1	3276	3083.768	0.000000	0.000
Manes.01G060875.5.v8.1	3226	3033.768	0.000000	0.000
Manes.01G060875.6.v8.1	3007	2814.768	0.000000	0.000
Manes.01G060875.7.v8.1	3057	2864.768	0.000000	0.000
Manes.01G060875.8.v8.1	3047	2854.768	0.000000	0.000
Manes.01G061050.2.v8.1	6849	6656.768	6.842609	783.000
Manes.01G061125.1.v8.1	630	437.877	0.000000	0.000
Manes.01G061200.9.v8.1	2895	2702.768	0.415788	19.318
Manes.01G061200.10.v8.1	2833	2640.768	1.817791	82.518
Manes.01G061200.6.v8.1	2598	2405.768	10.474222	433.164
Manes.01G061400.1.v8.1	2477	2284.768	97.043223	3811.395
Manes.01G061500.1.v8.1	1529	1336.768	3.571541	82.071
Manes.01G061550.1.v8.1	960	767.773	0.000000	0.000
Manes.01G061600.3.v8.1	2789	2596.768	9.325592	416.281
Manes.01G061600.4.v8.1	1923	1730.768	1.920431	57.137
Manes.01G061600.2.v8.1	1379	1186.768	22.282837	454.583
Manes.01G061701.1.v8.1	765	572.796	0.000000	0.000
Manes.01G061800.1.v8.1	1842	1649.768	4.125592	117.000
Manes.01G061850.1.v8.1	730	537.803	0.000000	0.000
Manes.01G061900.3.v8.1	1876	1683.768	5.267476	152.462
Manes.01G061900.1.v8.1	2806	2613.768	13.054267	586.538
Manes.01G062000.1.v8.1	2551	2358.768	0.913066	37.022
Manes.01G062100.1.v8.1	887	694.780	0.000000	0.000
Manes.01G062200.1.v8.1	523	331.594	0.000000	0.000
Manes.01G062300.1.v8.1	1479	1286.768	0.000000	0.000
Manes.01G062400.1.v8.1	1322	1129.768	14.098201	273.798
Manes.01G062400.2.v8.1	1236	1043.768	19.518138	350.202
Manes.01G062500.1.v8.1	1399	1206.768	1.638998	34.000
Manes.01G062600.1.v8.1	1107	914.768	76.010057	1195.250
Manes.01G062600.2.v8.1	1525	1332.768	2.040562	46.750
Manes.01G062700.1.v8.1	3474	3281.768	1.559905	88.000
Manes.05G133326.1.v8.1_30	356	173.916	0.000000	0.000
Manes.14G157966.1.v8.1_40	431	242.397	0.252545	1.052
Manes.01G062800.1.v8.1	2202	2009.768	7.247706	250.394
Manes.01G062900.1.v8.1	420	232.009	0.000000	0.000
Manes.01G063000.2.v8.1	2376	2183.768	11.481381	431.000
Manes.01G063100.1.v8.1	3358	3165.768	10.694667	582.000
Manes.01G063300.1.v8.1	1940	1747.768	4.432193	133.162
Manes.01G063300.3.v8.1	2009	1816.768	2.556439	79.838
Manes.01G063400.1.v8.1	863	670.781	0.693798	8.000
Manes.01G063500.1.v8.1	1365	1172.768	21.230329	428.002
Manes.01G063600.1.v8.1	4224	4031.768	2.914602	202.000
Manes.01G063600.2.v8.1	4158	3965.768	0.000000	0.000
Manes.01G063700.1.v8.1	1268	1075.768	0.000000	0.000
Manes.01G063800.1.v8.1	1141	948.768	0.000000	0.000
Manes.01G063900.1.v8.1	690	497.819	0.000000	0.000
Manes.01G063933.1.v8.1	496	305.076	0.000000	0.000
Manes.01G063966.2.v8.1	535	343.423	0.169392	1.000
Manes.01G064000.1.v8.1	2464	2271.768	0.000000	0.000
Manes.01G064000.4.v8.1	2064	1871.768	13.022480	419.008
Manes.01G064100.1.v8.1	642	449.862	0.000000	0.000
Manes.01G064200.1.v8.1	946	753.773	43.833924	567.973
Manes.01G064400.2.v8.1	859	666.783	0.438572	5.027
Manes.13G069776.1.v8.1_3	315	139.237	0.000000	0.000
Manes.01G064500.2.v8.1	1064	871.768	1.201143	18.000
Manes.01G064600.2.v8.1	1735	1542.768	2.698525	71.566
Manes.01G064600.3.v8.1	1725	1532.768	10.225866	269.434
Manes.01G064900.1.v8.1	1118	925.768	1.068243	17.000
Manes.01G064950.1.v8.1	678	485.829	0.000000	0.000
Manes.01G065000.1.v8.1	3163	2970.768	0.332892	17.000
Manes.01G065000.2.v8.1	3049	2856.768	0.000000	0.000
Manes.01G065100.1.v8.1	2070	1877.768	13.476300	435.000
Manes.01G065200.1.v8.1	2387	2194.768	13.820481	521.421
Manes.01G065200.2.v8.1	2436	2243.768	1.144145	44.130
Manes.01G065200.3.v8.1	2261	2068.768	4.455545	158.449
Manes.01G065300.1.v8.1	956	763.773	0.000000	0.000
Manes.01G065400.1.v8.1	5133	4940.768	3.308531	281.000
Manes.01G065500.1.v8.1	1271	1078.768	0.000000	0.000
Manes.01G065600.3.v8.1	960	767.773	67.103525	885.635
Manes.01G065600.1.v8.1	1212	1019.768	0.143524	2.516
Manes.01G065700.1.v8.1	1755	1562.768	6.439838	173.000
Manes.01G065800.3.v8.1	2457	2264.768	0.000000	0.000
Manes.01G065800.4.v8.1	2385	2192.768	0.053059	2.000
Manes.01G065800.1.v8.1	2533	2340.768	0.000000	0.000
Manes.01G065800.2.v8.1	2461	2268.768	0.000000	0.000
Manes.01G065900.7.v8.1	3293	3100.768	0.000000	0.000
Manes.01G065900.1.v8.1	3360	3167.768	1.553863	84.614
Manes.01G065900.4.v8.1	3389	3196.768	0.000000	0.000
Manes.01G065900.5.v8.1	3455	3262.768	1.736334	97.386
Manes.01G066000.4.v8.1	2162	1969.768	0.974591	33.000
Manes.01G066000.6.v8.1	2093	1900.768	0.000000	0.000
Manes.01G066000.5.v8.1	2160	1967.768	0.000000	0.000
Manes.01G066000.7.v8.1	2440	2247.768	0.000000	0.000
Manes.01G066100.1.v8.1	2112	1919.768	12.169434	401.602
Manes.01G066100.2.v8.1	2042	1849.768	3.063066	97.398
Manes.01G066100.3.v8.1	1825	1632.768	0.000000	0.000
Manes.01G066150.1.v8.1	601	408.970	0.284487	2.000
Manes.01G066175.1.v8.1	442	252.831	0.000000	0.000
Manes.01G066200.1.v8.1	3298	3105.768	13.017847	695.000
Manes.01G066400.1.v8.1	3277	3084.768	0.358306	19.000
Manes.01G066500.1.v8.1	1506	1313.768	0.000000	0.000
Manes.01G066600.1.v8.1	1975	1782.768	5.645139	173.000
Manes.01G066700.4.v8.1	1543	1350.768	4.278544	99.347
Manes.01G066700.5.v8.1	1318	1125.768	1.965840	38.043
Manes.01G066700.1.v8.1	1453	1260.768	9.487092	205.610
Manes.01G066800.1.v8.1	3041	2848.768	3.912296	191.587
Manes.01G066800.3.v8.1	3070	2877.768	0.000000	0.000
Manes.01G066800.2.v8.1	1176	983.768	1.325366	22.413
Manes.01G066900.1.v8.1	1843	1650.768	20.721186	588.000
Manes.01G067000.1.v8.1	1587	1394.768	0.000000	0.000
Manes.01G067100.1.v8.1	1560	1367.768	0.000000	0.000
Manes.01G067200.1.v8.1	489	298.236	0.000000	0.000
Manes.01G067233.1.v8.1	225	71.214	0.000000	0.000
Manes.01G067300.3.v8.1	707	514.812	0.000000	0.000
Manes.01G067400.1.v8.1	1115	922.768	0.000000	0.000
Manes.01G067500.1.v8.1	702	509.814	0.000000	0.000
Manes.01G067700.1.v8.1	2234	2041.768	0.199441	7.000
Manes.01G067900.1.v8.1	1616	1423.768	1.266618	31.000
Manes.01G068001.5.v8.1	2495	2302.768	5.109407	202.254
Manes.01G068001.2.v8.1	1984	1791.768	0.000000	0.000
Manes.01G068001.7.v8.1	2864	2671.768	0.115822	5.319
Manes.01G068001.6.v8.1	1767	1574.768	0.055121	1.492
Manes.01G068001.8.v8.1	1090	897.768	0.000000	0.000
Manes.01G068100.3.v8.1	1573	1380.768	0.296319	7.033
Manes.01G068100.5.v8.1	1567	1374.768	24.326912	574.901
Manes.01G068400.7.v8.1	3134	2941.768	1.152133	58.262
Manes.01G068400.2.v8.1	3037	2844.768	8.013933	391.895
Manes.01G068400.5.v8.1	2681	2488.768	7.974901	341.182
Manes.01G068400.3.v8.1	2817	2624.768	0.224617	10.135
Manes.01G068600.1.v8.1	1024	831.768	0.000000	0.000
Manes.01G068800.1.v8.1	2536	2343.768	6.453303	260.000
Manes.01G068901.1.v8.1	541	349.354	0.000000	0.000
Manes.01G069000.1.v8.1	2001	1808.768	4.245359	132.000
Manes.01G069050.1.v8.1	877	684.781	0.000000	0.000
Manes.01G069100.1.v8.1	2551	2358.768	0.000000	0.000
Manes.01G069100.2.v8.1	2515	2322.768	0.000000	0.000
Manes.01G069200.2.v8.1	2791	2598.768	0.111925	5.000
Manes.01G069300.1.v8.1	1550	1357.768	48.816915	1139.391
Manes.01G069400.1.v8.1	1254	1061.768	0.219156	4.000
Manes.01G069500.1.v8.1	3671	3478.768	0.016722	1.000
Manes.01G069600.7.v8.1	3208	3015.768	0.439664	22.793
Manes.01G069600.8.v8.1	3089	2896.768	0.000000	0.000
Manes.01G069600.6.v8.1	3263	3070.768	0.589048	31.094
Manes.01G069600.3.v8.1	3404	3211.768	2.519697	139.113
Manes.01G069600.1.v8.1	3247	3054.768	0.000000	0.000
Manes.01G069700.1.v8.1	1602	1409.768	0.082529	2.000
Manes.01G069800.1.v8.1	2475	2282.768	9.123145	358.000
Manes.01G069900.1.v8.1	945	752.773	0.077279	1.000
Manes.01G070000.1.v8.1	2335	2142.768	167.013379	6151.812
Manes.01G070200.1.v8.1	1624	1431.768	76.255339	1876.807
Manes.01G070300.1.v8.1	1487	1294.768	5.256749	117.000
Manes.01G070400.1.v8.1	2479	2286.768	0.000000	0.000
Manes.01G070500.1.v8.1	2557	2364.768	0.000000	0.000
Manes.01G070600.1.v8.1	2445	2252.768	0.000000	0.000
Manes.01G070700.1.v8.1	1563	1370.768	13.919806	328.000
Manes.01G070800.1.v8.1	1661	1468.768	0.000000	0.000
Manes.01G070800.2.v8.1	1367	1174.768	0.000000	0.000
Manes.01G070800.3.v8.1	990	797.769	0.072920	1.000
Manes.01G070900.1.v8.1	3231	3038.768	8.097784	423.000
Manes.01G071000.1.v8.1	766	573.796	0.101383	1.000
Manes.01G071051.1.v8.1	1254	1061.768	0.000000	0.000
Manes.01G071100.1.v8.1	1726	1533.768	3.603191	95.000
Manes.01G071200.1.v8.1	2039	1846.768	0.132992	4.222
Manes.01G071200.11.v8.1	1893	1700.768	0.000000	0.000
Manes.01G071200.12.v8.1	2246	2053.768	0.000000	0.000
Manes.01G071200.3.v8.1	1994	1801.768	3.766524	116.658
Manes.01G071200.4.v8.1	1991	1798.768	1.103447	34.120
Manes.01G071200.8.v8.1	2125	1932.768	0.000000	0.000
Manes.01G071300.1.v8.1	1468	1275.768	0.364789	8.000
Manes.01G071400.3.v8.1	1639	1446.768	22.094789	549.497
Manes.01G071400.1.v8.1	540	348.364	53.854653	322.503
Manes.01G071500.1.v8.1	3816	3623.768	3.050118	190.000
Manes.01G071600.1.v8.1	2345	2152.768	0.000000	0.000
Manes.13G089210.1.v8.1	447	257.625	0.000000	0.000
Manes.01G071700.1.v8.1	2700	2507.768	2.342920	101.000
Manes.01G071800.1.v8.1	2907	2714.768	3.535693	165.000
Manes.01G071900.1.v8.1	2437	2244.768	40.660842	1569.006
Manes.01G072000.2.v8.1	1586	1393.768	7.137217	171.000
Manes.01G072100.1.v8.1	1702	1509.768	38.415656	997.000
Manes.01G072200.2.v8.1	4093	3900.768	1.018985	68.327
Manes.01G072200.1.v8.1	5254	5061.768	0.539643	46.955
Manes.01G072200.4.v8.1	4047	3854.768	0.000000	0.000
Manes.01G072200.3.v8.1	3939	3746.768	1.843234	118.717
Manes.01G072400.1.v8.1	2267	2074.768	26.131823	932.000
Manes.01G072601.1.v8.1	458	268.179	1.518437	7.000
Manes.01G072801.5.v8.1	2336	2143.768	0.276792	10.200
Manes.01G072801.8.v8.1	2323	2130.768	0.000000	0.000
Manes.01G072801.3.v8.1	2395	2202.768	0.677619	25.658
Manes.01G072801.12.v8.1	6418	6225.768	0.000000	0.000
Manes.01G072801.13.v8.1	6431	6238.768	0.178483	19.141
Manes.01G072801.10.v8.1	2143	1950.768	0.000000	0.000
Manes.01G072801.11.v8.1	2130	1937.768	0.000000	0.000
Manes.01G073000.1.v8.1	2268	2075.768	48.651277	1736.000
Manes.01G073100.4.v8.1	2268	2075.768	2.190398	78.159
Manes.01G073100.9.v8.1	2893	2700.768	1.994625	92.603
Manes.01G073100.3.v8.1	2300	2107.768	0.000000	0.000
Manes.01G073100.8.v8.1	2925	2732.768	0.000000	0.000
Manes.01G073100.20.v8.1	4468	4275.768	1.699257	124.896
Manes.01G073100.19.v8.1	4064	3871.768	0.000000	0.000
Manes.01G073100.17.v8.1	3443	3250.768	0.000000	0.000
Manes.01G073100.18.v8.1	2007	1814.768	1.603692	50.029
Manes.01G073100.21.v8.1	2632	2439.768	0.000000	0.000
Manes.01G073100.22.v8.1	900	707.780	1.313898	15.986
Manes.01G073112.1.v8.1	816	623.789	0.000000	0.000
Manes.01G073125.1.v8.1	2760	2567.768	26.461254	1168.000
Manes.01G073300.6.v8.1	2196	2003.768	0.398170	13.715
Manes.01G073300.8.v8.1	2715	2522.768	1.107407	48.024
Manes.01G073300.9.v8.1	2214	2021.768	6.362725	221.132
Manes.01G073400.1.v8.1	2511	2318.768	39.556820	1576.723
Manes.01G073400.4.v8.1	2505	2312.768	4.299856	170.947
Manes.01G073500.1.v8.1	1263	1070.768	0.470687	8.664
Manes.01G073500.3.v8.1	1194	1001.768	54.703479	942.017
Manes.01G073500.2.v8.1	1289	1096.768	5.214904	98.319
Manes.01G073500.4.v8.1	1344	1151.768	0.000000	0.000
Manes.01G073600.1.v8.1	1256	1063.768	0.054686	1.000
Manes.01G073700.11.v8.1	2927	2734.768	6.191405	291.063
Manes.01G073700.6.v8.1	2668	2475.768	0.747247	31.802
Manes.01G073700.1.v8.1	2831	2638.768	5.468519	248.055
Manes.01G073700.12.v8.1	2665	2472.768	0.000000	0.000
Manes.01G073700.13.v8.1	2479	2286.768	0.000000	0.000
Manes.01G073700.14.v8.1	2511	2318.768	3.754337	149.647
Manes.01G073750.1.v8.1	374	189.836	0.000000	0.000
Manes.01G073800.1.v8.1	3191	2998.768	5.304641	273.448
Manes.01G073800.2.v8.1	2950	2757.768	2.184349	103.552
Manes.13G088473.1.v8.1	818	625.789	0.557759	6.000
Manes.01G073900.1.v8.1	941	748.774	76.616529	986.165
Manes.01G074000.2.v8.1	1799	1606.768	8.544411	236.000
Manes.01G074100.1.v8.1	3033	2840.768	10.227726	499.449
Manes.01G074200.1.v8.1	1923	1730.768	176.527238	5252.031
Manes.01G074300.6.v8.1	1985	1792.768	5.698552	175.616
Manes.01G074300.7.v8.1	1749	1556.768	5.663406	151.558
Manes.01G074400.1.v8.1	2362	2169.768	0.107243	4.000
Manes.17G035396.1.v8.1_40	407	219.918	0.000000	0.000
Manes.01G074500.1.v8.1	2339	2146.768	65.738250	2425.939
Manes.01G074600.1.v8.1	1163	970.768	2.636699	44.000
Manes.01G074700.1.v8.1	1504	1311.768	82.365136	1857.279
Manes.01G074800.1.v8.1	1825	1632.768	0.534429	15.000
Manes.01G074850.1.v8.1	1130	937.768	2.809975	45.298
Manes.01G074925.1.v8.1	1076	883.768	0.177887	2.702
Manes.01G075000.1.v8.1	2832	2639.768	58.447946	2652.233
Manes.01G075000.3.v8.1	3215	3022.768	7.961508	413.692
Manes.01G075100.1.v8.1	2145	1952.768	46.162748	1549.598
Manes.01G075200.3.v8.1	1101	908.768	0.000000	0.000
Manes.01G075400.1.v8.1	1101	908.768	0.000000	0.000
Manes.01G075500.1.v8.1	1101	908.768	0.000000	0.000
Manes.01G075600.2.v8.1	1101	908.768	0.000000	0.000
Manes.01G075700.1.v8.1	3094	2901.768	7.825080	390.327
Manes.01G075700.2.v8.1	3107	2914.768	0.711986	35.674
Manes.01G075900.1.v8.1	474	283.624	14.562572	71.000
Manes.01G076000.4.v8.1	2568	2375.768	0.000000	0.000
Manes.01G076000.5.v8.1	2409	2216.768	0.000000	0.000
Manes.01G076000.3.v8.1	2302	2109.768	0.275733	10.000
Manes.01G076100.1.v8.1	2116	1923.768	65.197247	2156.049
Manes.01G076100.2.v8.1	2120	1927.768	11.467951	380.029
Manes.01G076201.1.v8.1	2790	2597.768	4.411530	197.000
Manes.01G076300.1.v8.1	1241	1048.768	11.814720	213.000
Manes.01G076400.1.v8.1	4031	3838.768	6.970922	460.001
Manes.01G076500.1.v8.1	3742	3549.768	1.425748	87.000
Manes.01G076600.1.v8.1	2049	1856.768	16.448451	525.000
Manes.01G076600.2.v8.1	1609	1416.768	0.000000	0.000
Manes.01G076700.1.v8.1	1155	962.768	0.000000	0.000
Manes.01G076800.2.v8.1	2030	1837.768	0.158271	5.000
Manes.01G076900.1.v8.1	2084	1891.768	6.088645	198.000
Manes.01G077000.1.v8.1	2686	2493.768	8.654485	371.000
Manes.01G077100.1.v8.1	1550	1357.768	0.000000	0.000
Manes.01G077200.11.v8.1	3150	2957.768	0.000000	0.000
Manes.01G077200.12.v8.1	3204	3011.768	1.603171	83.000
Manes.01G077200.14.v8.1	3021	2828.768	0.000000	0.000
Manes.01G077200.15.v8.1	2967	2774.768	0.000000	0.000
Manes.01G077200.3.v8.1	3757	3564.768	0.000000	0.000
Manes.01G077200.13.v8.1	2975	2782.768	0.000000	0.000
Manes.01G077300.1.v8.1	1848	1655.768	1.440482	41.000
Manes.01G077300.3.v8.1	1839	1646.768	0.000000	0.000
Manes.01G077400.1.v8.1	1401	1208.768	0.000000	0.000
Manes.01G077400.2.v8.1	1388	1195.768	1.021635	21.000
Manes.01G077400.3.v8.1	1180	987.768	0.000000	0.000
Manes.01G077500.7.v8.1	639	446.866	0.000000	0.000
Manes.01G077500.6.v8.1	675	482.831	26.506430	220.000
Manes.01G077700.1.v8.1	2972	2779.768	0.000000	0.000
Manes.01G077700.11.v8.1	2907	2714.768	0.000000	0.000
Manes.01G077700.19.v8.1	2978	2785.768	0.000000	0.000
Manes.01G077700.20.v8.1	2949	2756.768	0.000000	0.000
Manes.01G077700.21.v8.1	2943	2750.768	0.000000	0.000
Manes.01G077700.25.v8.1	2936	2743.768	0.000000	0.000
Manes.01G077700.6.v8.1	2913	2720.768	0.000000	0.000
Manes.01G077700.8.v8.1	2942	2749.768	0.000000	0.000
Manes.01G077700.14.v8.1	2832	2639.768	0.000000	0.000
Manes.01G077700.15.v8.1	2906	2713.768	0.000000	0.000
Manes.01G077700.16.v8.1	2877	2684.768	0.000000	0.000
Manes.01G077700.18.v8.1	2871	2678.768	0.000000	0.000
Manes.01G077700.23.v8.1	2864	2671.768	0.000000	0.000
Manes.01G077700.24.v8.1	2835	2642.768	0.000000	0.000
Manes.01G077700.26.v8.1	2900	2707.768	0.000000	0.000
Manes.01G077700.27.v8.1	2868	2675.768	0.000000	0.000
Manes.01G077700.28.v8.1	2871	2678.768	0.000000	0.000
Manes.01G077700.29.v8.1	2865	2672.768	0.000000	0.000
Manes.01G077700.3.v8.1	2870	2677.768	0.000000	0.000
Manes.01G077700.5.v8.1	2841	2648.768	0.000000	0.000
Manes.01G077700.7.v8.1	2835	2642.768	0.176098	8.000
Manes.01G077800.1.v8.1	1893	1700.768	0.000000	0.000
Manes.01G077900.1.v8.1	2054	1861.768	0.000000	0.000
Manes.01G078000.1.v8.1	677	484.830	0.000000	0.000
Manes.01G078100.1.v8.1	748	555.799	0.000000	0.000
Manes.01G078200.1.v8.1	691	498.818	0.000000	0.000
Manes.01G078301.1.v8.1	747	554.799	0.000000	0.000
Manes.01G078400.1.v8.1	408	220.843	0.000000	0.000
Manes.18G031966.1.v8.1	1065	872.768	0.000000	0.000
Manes.01G078500.1.v8.1	321	144.179	2.017401	5.000
Manes.01G078600.1.v8.1	620	427.906	0.000000	0.000
Manes.01G078800.1.v8.1	651	458.851	0.000000	0.000
Manes.01G078900.1.v8.1	321	144.179	0.000000	0.000
Manes.01G078950.1.v8.1	507	315.861	0.000000	0.000
Manes.01G079000.1.v8.1	1434	1241.768	42.201985	900.845
Manes.01G079100.1.v8.1	1711	1518.768	0.000000	0.000
Manes.01G079200.1.v8.1	2291	2098.768	3.945985	142.363
Manes.01G079200.11.v8.1	2366	2173.768	1.155556	43.180
Manes.01G079200.2.v8.1	2546	2353.768	0.000000	0.000
Manes.01G079200.4.v8.1	2536	2343.768	1.506895	60.712
Manes.01G079200.3.v8.1	594	401.995	6.676188	46.134
Manes.01G079300.1.v8.1	1915	1722.768	0.000000	0.000
Manes.01G079300.2.v8.1	1911	1718.768	1.983741	58.611
Manes.01G079400.1.v8.1	349	167.840	0.346599	1.000
Manes.01G079500.1.v8.1	3071	2878.768	1.180298	58.408
Manes.01G079500.3.v8.1	3320	3127.768	8.771117	471.592
Manes.01G079500.4.v8.1	2864	2671.768	0.000000	0.000
Manes.01G079600.1.v8.1	2431	2238.768	11.719007	451.000
Manes.01G079600.2.v8.1	2411	2218.768	0.000000	0.000
Manes.01G079700.6.v8.1	3554	3361.768	0.000000	0.000
Manes.01G079700.2.v8.1	3465	3272.768	5.224501	293.925
Manes.01G079700.4.v8.1	4651	4458.768	0.033289	2.551
Manes.01G079700.5.v8.1	2901	2708.768	0.290429	13.523
Manes.01G079700.7.v8.1	3236	3043.768	0.000000	0.000
Manes.01G079800.2.v8.1	2480	2287.768	7.272394	286.000
Manes.01G080000.1.v8.1	2456	2263.768	0.105303	4.098
Manes.01G080000.2.v8.1	2604	2411.768	0.088889	3.685
Manes.01G080000.3.v8.1	2530	2337.768	0.652386	26.217
Manes.01G080000.4.v8.1	2525	2332.768	0.000000	0.000
Manes.01G080000.5.v8.1	2451	2258.768	0.000000	0.000
Manes.01G080000.7.v8.1	2599	2406.768	0.000000	0.000
Manes.01G080100.1.v8.1	1467	1274.768	0.730150	16.000
Manes.01G080200.1.v8.1	3287	3094.768	1.165432	62.000
Manes.01G080200.3.v8.1	3162	2969.768	0.000000	0.000
Manes.01G080300.1.v8.1	2714	2521.768	0.000000	0.000
Manes.01G080300.2.v8.1	2427	2234.768	0.372880	14.324
Manes.01G080300.3.v8.1	2160	1967.768	2.049277	69.319
Manes.01G080300.5.v8.1	2208	2015.768	3.848554	133.357
Manes.01G080400.1.v8.1	781	588.795	161.737920	1637.014
Manes.01G080600.1.v8.1	1810	1617.768	8.486314	236.000
Manes.01G080700.1.v8.1	2440	2247.768	6.651276	257.000
Manes.01G080800.1.v8.1	2240	2047.768	43.898509	1545.280
Manes.01G080900.4.v8.1	5950	5757.768	4.595839	454.879
Manes.01G080900.6.v8.1	5665	5472.768	1.232199	115.922
Manes.01G080900.5.v8.1	5543	5350.768	8.177874	752.200
Manes.01G081000.1.v8.1	972	779.773	1.715865	23.000
Manes.01G081100.1.v8.1	2339	2146.768	0.027098	1.000
Manes.01G081200.1.v8.1	318	141.692	16.011888	39.000
Manes.01G080964.3.v8.1	3238	3045.768	10.332979	541.002
Manes.01G080964.5.v8.1	2979	2786.768	0.000000	0.000
Manes.01G080964.4.v8.1	3109	2916.768	0.000000	0.000
Manes.01G081400.14.v8.1	7987	7794.768	0.766616	102.721
Manes.01G081400.18.v8.1	7984	7791.768	0.000000	0.000
Manes.01G081400.16.v8.1	7803	7610.768	9.090361	1189.286
Manes.01G081400.17.v8.1	7830	7637.768	6.446354	846.364
Manes.01G081400.19.v8.1	7827	7634.768	0.000000	0.000
Manes.01G081400.20.v8.1	7800	7607.768	3.818043	499.315
Manes.01G081400.21.v8.1	7978	7785.768	0.000000	0.000
Manes.01G081400.15.v8.1	7982	7789.768	3.825918	512.315
Manes.01G081500.10.v8.1	2246	2053.768	5.988315	211.413
Manes.01G081500.6.v8.1	2241	2048.768	5.529331	194.734
Manes.01G081500.4.v8.1	2585	2392.768	0.000000	0.000
Manes.01G081500.1.v8.1	2588	2395.768	1.698702	69.958
Manes.01G081500.2.v8.1	2583	2390.768	0.549534	22.584
Manes.01G081500.3.v8.1	2593	2400.768	0.000000	0.000
Manes.01G081500.5.v8.1	2606	2413.768	1.145107	47.514
Manes.01G081500.9.v8.1	2611	2418.768	0.000000	0.000
Manes.01G081600.1.v8.1	1230	1037.768	0.728729	13.000
Manes.01G081800.8.v8.1	2595	2402.768	0.000000	0.000
Manes.01G081800.9.v8.1	2608	2415.768	0.000000	0.000
Manes.01G081800.10.v8.1	2296	2103.768	0.000000	0.000
Manes.01G081800.7.v8.1	2965	2772.768	0.165143	7.871
Manes.01G081800.3.v8.1	1999	1806.768	1.324235	41.129
Manes.01G081900.1.v8.1	1431	1238.768	43.569144	927.782
Manes.01G082000.1.v8.1	174	39.517	2.944192	2.000
Manes.01G082200.3.v8.1	2462	2269.768	0.233316	9.103
Manes.01G082200.1.v8.1	2522	2329.768	5.828705	233.433
Manes.01G082200.5.v8.1	2673	2480.768	0.000000	0.000
Manes.01G082300.1.v8.1	3191	2998.768	10.350815	533.573
Manes.01G082300.2.v8.1	3181	2988.768	1.769096	90.891
Manes.01G082400.11.v8.1	1296	1103.768	0.474588	9.005
Manes.01G082400.10.v8.1	2623	2430.768	0.700478	29.269
Manes.01G082400.8.v8.1	2491	2298.768	0.000000	0.000
Manes.01G082400.9.v8.1	2482	2289.768	0.756478	29.776
Manes.01G082600.1.v8.1	2024	1831.768	55.875658	1759.421
Manes.01G082700.1.v8.1	1758	1565.768	70.231393	1890.320
Manes.01G082800.1.v8.1	4125	3932.768	6.482460	438.243
Manes.01G082800.2.v8.1	4122	3929.768	3.604090	243.466
Manes.01G082800.3.v8.1	4116	3923.768	5.178536	349.291
Manes.01G082800.4.v8.1	4113	3920.768	0.000000	0.000
Manes.01G082850.1.v8.1	480	289.456	0.000000	0.000
Manes.01G082900.2.v8.1	2382	2189.768	0.796978	30.000
Manes.01G082900.3.v8.1	2372	2179.768	0.000000	0.000
Manes.01G082900.4.v8.1	2559	2366.768	0.000000	0.000
Manes.01G083100.1.v8.1	1089	896.768	0.064870	1.000
Manes.01G083200.5.v8.1	3433	3240.768	0.000000	0.000
Manes.01G083200.6.v8.1	3407	3214.768	0.162861	9.000
Manes.01G083200.3.v8.1	3315	3122.768	0.000000	0.000
Manes.01G083275.1.v8.1	861	668.781	0.000000	0.000
Manes.01G083350.1.v8.1	1222	1029.768	1.186324	21.000
Manes.01G083500.1.v8.1	1428	1235.768	0.000000	0.000
Manes.01G083600.1.v8.1	1701	1508.768	0.000000	0.000
Manes.01G083700.2.v8.1	2864	2671.768	14.501030	666.000
Manes.13G022150.1.v8.1	936	743.774	0.000000	0.000
Manes.01G083800.1.v8.1	2179	1986.768	3.718604	127.000
Manes.01G083900.1.v8.1	1528	1335.768	44.387780	1019.228
Manes.01G084100.6.v8.1	1693	1500.768	0.178097	4.595
Manes.01G084100.4.v8.1	1414	1221.768	2.442387	51.296
Manes.01G084100.7.v8.1	1719	1526.768	0.170636	4.478
Manes.01G084100.5.v8.1	1618	1425.768	1.704717	41.781
Manes.01G084100.1.v8.1	1629	1436.768	1.127640	27.851
Manes.01G084100.8.v8.1	1554	1361.768	0.000000	0.000
Manes.01G084200.2.v8.1	3827	3634.768	0.153369	9.583
Manes.01G084200.3.v8.1	3994	3801.768	0.000000	0.000
Manes.01G084200.1.v8.1	3739	3546.768	5.944282	362.417
Manes.01G084300.1.v8.1	4097	3904.768	1.814339	121.784
Manes.01G084300.2.v8.1	3697	3504.768	0.069978	4.216
Manes.01G084500.2.v8.1	1460	1267.768	2.202545	48.000
Manes.01G084600.1.v8.1	2381	2188.768	38.186478	1436.766
Manes.01G084700.1.v8.1	2148	1955.768	44.623063	1500.215
Manes.01G084800.3.v8.1	1891	1698.768	0.787621	23.000
Manes.01G084900.9.v8.1	1468	1275.768	14.226766	312.000
Manes.01G085000.2.v8.1	3443	3250.768	0.000000	0.000
Manes.01G085000.3.v8.1	3467	3274.768	0.000000	0.000
Manes.01G085000.4.v8.1	3200	3007.768	0.000000	0.000
Manes.01G085100.1.v8.1	783	590.794	0.787730	8.000
Manes.01G085200.1.v8.1	948	755.773	2.847958	37.000
Manes.01G085300.3.v8.1	1050	857.768	0.135639	2.000
Manes.01G085300.6.v8.1	1300	1107.768	0.000000	0.000
Manes.01G085300.1.v8.1	340	160.143	0.000000	0.000
Manes.01G085300.2.v8.1	331	152.558	0.000000	0.000
Manes.01G085400.1.v8.1	1585	1392.768	0.000000	0.000
Manes.01G085550.1.v8.1	878	685.781	0.000000	0.000
Manes.01G085500.1.v8.1	2326	2133.768	0.000000	0.000
Manes.01G085600.1.v8.1	2839	2646.768	0.000000	0.000
Manes.01G085700.2.v8.1	1147	954.768	4.265043	70.000
Manes.01G085800.1.v8.1	1458	1265.768	0.367671	8.000
Manes.01G085900.1.v8.1	1698	1505.768	3.361124	87.000
Manes.01G086000.1.v8.1	1728	1535.768	9.992889	263.811
Manes.01G086000.2.v8.1	1614	1421.768	2.302105	56.264
Manes.01G086000.3.v8.1	1705	1512.768	0.193476	5.031
Manes.01G086050.2.v8.1	1218	1025.768	0.000000	0.000
Manes.01G086100.1.v8.1	2143	1950.768	0.178924	6.000
Manes.01G086200.1.v8.1	4537	4344.768	32.609006	2435.459
Manes.01G086400.1.v8.1	1994	1801.768	13.592726	421.000
Manes.01G086500.1.v8.1	228	73.249	2.382541	3.000
Manes.01G086600.1.v8.1	1338	1145.768	0.304634	6.000
Manes.01G086700.11.v8.1	2726	2533.768	0.068156	2.969
Manes.01G086700.4.v8.1	2731	2538.768	1.673440	73.031
Manes.01G086700.10.v8.1	2787	2594.768	0.000000	0.000
Manes.01G086700.3.v8.1	2890	2697.768	0.000000	0.000
Manes.01G086800.1.v8.1	1355	1162.768	1143.030678	22846.921
Manes.01G086900.1.v8.1	2239	2046.768	0.369486	13.000
Manes.01G087050.1.v8.1	2981	2788.768	67.530279	3237.334
Manes.01G087200.1.v8.1	1783	1590.768	3.144959	86.000
Manes.01G087200.2.v8.1	1651	1458.768	0.000000	0.000
Manes.01G087300.1.v8.1	3529	3336.768	0.400982	23.000
Manes.01G087300.3.v8.1	3351	3158.768	0.000000	0.000
Manes.01G087300.5.v8.1	3360	3167.768	0.000000	0.000
Manes.01G087400.1.v8.1	1296	1103.768	37.473173	711.009
Manes.01G087450.1.v8.1	144	22.659	0.000000	0.000
Manes.01G087500.1.v8.1	3003	2810.768	7.119620	344.000
Manes.01G087600.1.v8.1	2575	2382.768	1.098637	45.000
Manes.01G087650.1.v8.1	547	355.297	0.000000	0.000
Manes.01G087700.10.v8.1	7931	7738.768	3.731696	496.426
Manes.01G087800.1.v8.1	1859	1666.768	0.000000	0.000
Manes.01G087900.4.v8.1	1957	1764.768	11.368125	344.868
Manes.01G087900.5.v8.1	1952	1759.768	26.091204	789.271
Manes.01G087900.6.v8.1	1181	988.768	47.764856	811.857
Manes.01G088000.2.v8.1	1433	1240.768	0.000000	0.000
Manes.01G088101.1.v8.1	820	627.789	0.000000	0.000
Manes.01G088200.1.v8.1	1170	977.768	0.000000	0.000
Manes.01G088300.1.v8.1	1333	1140.768	0.000000	0.000
Manes.01G088400.1.v8.1	1170	977.768	0.000000	0.000
Manes.01G088500.1.v8.1	1197	1004.768	23.843592	411.826
Manes.01G088500.2.v8.1	1323	1130.768	0.266158	5.174
Manes.01G088600.1.v8.1	2561	2368.768	0.000000	0.000
Manes.01G088600.2.v8.1	480	289.456	0.000000	0.000
Manes.01G088700.1.v8.1	3207	3014.768	0.115777	6.000
Manes.01G088800.1.v8.1	6100	5907.768	1.388414	141.000
Manes.01G089000.4.v8.1	2742	2549.768	0.054545	2.391
Manes.01G089000.2.v8.1	2750	2557.768	0.000000	0.000
Manes.01G089000.3.v8.1	2035	1842.768	11.981622	379.545
Manes.01G089000.5.v8.1	819	626.789	1.363737	14.694
Manes.01G089100.1.v8.1	2591	2398.768	0.000000	0.000
Manes.01G089100.2.v8.1	2450	2257.768	0.000000	0.000
Manes.01G089200.1.v8.1	2257	2064.768	0.000000	0.000
Manes.01G089200.2.v8.1	1865	1672.768	0.000000	0.000
Manes.01G089200.5.v8.1	2235	2042.768	0.000000	0.000
Manes.01G089200.7.v8.1	1844	1651.768	0.000000	0.000
Manes.01G089200.8.v8.1	1790	1597.768	0.000000	0.000
Manes.01G089200.9.v8.1	1702	1509.768	0.000000	0.000
Manes.01G089200.10.v8.1	1537	1344.768	0.735402	17.000
Manes.01G089300.1.v8.1	1175	982.768	0.000000	0.000
Manes.01G089400.1.v8.1	639	446.866	0.000000	0.000
Manes.01G089500.1.v8.1	642	449.862	0.129314	1.000
Manes.01G089600.1.v8.1	1781	1588.768	9.043984	247.000
Manes.01G089700.2.v8.1	3549	3356.768	4.870246	281.028
Manes.01G089700.3.v8.1	3545	3352.768	0.572099	32.972
Manes.01G089800.1.v8.1	2016	1823.768	5.996690	188.000
Manes.01G089900.1.v8.1	778	585.795	0.000000	0.000
Manes.01G090001.1.v8.1	4146	3953.768	0.000000	0.000
Manes.01G090001.2.v8.1	4265	4072.768	0.000000	0.000
Manes.01G090100.4.v8.1	4785	4592.768	0.000000	0.000
Manes.01G090100.5.v8.1	4881	4688.768	2.102415	169.455
Manes.01G090100.6.v8.1	5042	4849.768	0.000000	0.000
Manes.01G090200.1.v8.1	2720	2527.768	10.218695	444.027
Manes.01G090200.3.v8.1	2612	2419.768	0.143085	5.952
Manes.01G090200.2.v8.1	1854	1661.768	1.595140	45.567
Manes.01G090300.1.v8.1	2430	2237.768	0.025996	1.000
Manes.01G090300.2.v8.1	1194	1001.768	0.000000	0.000
Manes.01G090400.1.v8.1	1487	1294.768	47.625243	1060.000
Manes.01G090500.1.v8.1	3542	3349.768	0.399426	23.000
Manes.01G090500.3.v8.1	3087	2894.768	0.000000	0.000
Manes.01G090500.4.v8.1	2673	2480.768	0.000000	0.000
Manes.01G090600.1.v8.1	1540	1347.768	0.000000	0.000
Manes.01G090700.1.v8.1	1907	1714.768	4.681630	138.000
Manes.01G090800.1.v8.1	986	793.769	0.000000	0.000
Manes.01G090900.3.v8.1	1938	1745.768	10.289921	308.799
Manes.01G090900.6.v8.1	1858	1665.768	0.000000	0.000
Manes.01G090900.5.v8.1	1814	1621.768	0.000000	0.000
Manes.01G090900.4.v8.1	1674	1481.768	68.568337	1746.548
Manes.01G090900.7.v8.1	1681	1488.768	4.051471	103.685
Manes.01G091100.1.v8.1	1393	1200.768	0.968934	20.000
Manes.01G091200.3.v8.1	1703	1510.768	21.832758	567.000
Manes.01G091300.2.v8.1	1997	1804.768	0.000000	0.000
Manes.01G091400.3.v8.1	2099	1906.768	0.000000	0.000
Manes.01G091400.1.v8.1	2410	2217.768	6.767479	258.000
Manes.01G091500.1.v8.1	1978	1785.768	0.586369	18.000
Manes.01G091600.1.v8.1	2757	2564.768	0.158772	7.000
Manes.01G091700.1.v8.1	2763	2570.768	0.135828	6.002
Manes.01G091800.1.v8.1	594	401.995	0.144711	1.000
Manes.01G092000.1.v8.1	2269	2076.768	3.445406	123.000
Manes.01G092100.3.v8.1	2021	1828.768	20.402693	641.391
Manes.01G092100.4.v8.1	2048	1855.768	0.000000	0.000
Manes.01G092100.5.v8.1	2572	2379.768	0.601568	24.609
Manes.01G092200.1.v8.1	246	85.916	7.448000	11.000
Manes.01G092300.1.v8.1	1260	1067.768	0.054481	1.000
Manes.01G092400.8.v8.1	3094	2901.768	5.332641	266.000
Manes.01G092500.1.v8.1	1671	1478.768	0.000000	0.000
Manes.01G092600.1.v8.1	1350	1157.768	12.310277	245.000
Manes.01G092600.2.v8.1	1750	1557.768	0.000000	0.000
Manes.01G092700.1.v8.1	2304	2111.768	0.797824	28.962
Manes.01G092700.4.v8.1	1819	1626.768	27.786888	777.038
Manes.01G092900.1.v8.1	4737	4544.768	0.208068	16.255
Manes.01G092900.2.v8.1	3980	3787.768	1.009720	65.745
Manes.01G093000.1.v8.1	1978	1785.768	0.944705	29.000
Manes.01G093100.2.v8.1	2114	1921.768	0.000000	0.000
Manes.01G093100.3.v8.1	2000	1807.768	0.128718	4.000
Manes.01G093200.1.v8.1	1806	1613.768	0.000000	0.000
Manes.01G093300.1.v8.1	1846	1653.768	13.366950	380.000
Manes.01G093400.1.v8.1	2294	2101.768	97.181499	3511.115
Manes.01G093475.1.v8.1	1593	1400.768	0.083059	2.000
Manes.01G093550.1.v8.1	2658	2465.768	4.836355	204.997
Manes.01G093625.1.v8.1	522	330.610	0.000000	0.000
Manes.03G095616.1.v8.1	539	347.375	0.000000	0.000
Manes.11G087467.1.v8.1_25	322	145.012	0.000000	0.000
Manes.01G093700.1.v8.1	3069	2876.768	9.104808	450.249
Manes.01G093733.1.v8.1	1802	1609.768	0.000000	0.000
Manes.01G093733.2.v8.1	1733	1540.768	0.000000	0.000
Manes.01G093766.1.v8.1	849	656.785	0.000000	0.000
Manes.01G094100.1.v8.1	1952	1759.768	0.198344	6.000
Manes.01G093800.1.v8.1	1709	1516.768	0.000000	0.000
Manes.01G093901.1.v8.1	3041	2848.768	9.347578	457.755
Manes.01G094000.1.v8.1	846	653.786	0.000000	0.000
Manes.01G094200.1.v8.1	2700	2507.768	14.453094	623.053
Manes.01G094300.3.v8.1	4415	4222.768	5.192638	376.931
Manes.01G094300.4.v8.1	3599	3406.768	0.547603	32.069
Manes.01G094500.1.v8.1	1758	1565.768	2.266344	61.000
Manes.01G094600.1.v8.1	330	151.719	373.591778	974.347
Manes.01G094700.1.v8.1	1840	1647.768	17.157876	486.000
Manes.01G094800.1.v8.1	3582	3389.768	0.240260	14.000
Manes.01G094950.1.v8.1	330	151.719	995.767101	2597.014
Manes.01G095100.3.v8.1	3185	2992.768	0.000000	0.000
Manes.01G095300.1.v8.1	1711	1518.768	0.000000	0.000
Manes.01G095400.3.v8.1	1419	1226.768	0.000000	0.000
Manes.01G096400.2.v8.1	1987	1794.768	4.553067	140.472
Manes.01G096300.3.v8.1	5386	5193.768	0.000000	0.000
Manes.01G096300.6.v8.1	5506	5313.768	1.293036	118.111
Manes.01G096300.7.v8.1	4985	4792.768	1.612970	132.889
Manes.01G096200.1.v8.1	1957	1764.768	5.900499	179.000
Manes.01G096100.1.v8.1	689	496.819	52.338517	446.988
Manes.01G096000.1.v8.1	824	631.788	1.749465	19.000
Manes.01G096000.2.v8.1	666	473.835	0.000000	0.000
Manes.01G095900.1.v8.1	2139	1946.768	26.804122	897.000
Manes.01G095800.1.v8.1	3390	3197.768	5.002754	275.000
Manes.01G095700.1.v8.1	1635	1442.768	0.000000	0.000
Manes.01G095700.2.v8.1	1632	1439.768	0.000000	0.000
Manes.01G095700.3.v8.1	1278	1085.768	0.000000	0.000
Manes.01G095700.4.v8.1	1275	1082.768	0.053726	1.000
Manes.01G095600.2.v8.1	1990	1797.768	0.323586	10.000
Manes.01G095600.1.v8.1	2250	2057.768	0.000000	0.000
Manes.01G095500.9.v8.1	6618	6425.768	0.213161	23.546
Manes.01G095500.10.v8.1	6675	6482.768	0.000000	0.000
Manes.01G095500.11.v8.1	5816	5623.768	3.558974	344.056
Manes.01G095500.2.v8.1	6149	5956.768	0.000000	0.000
Manes.01G095500.8.v8.1	6363	6170.768	0.100238	10.633
Manes.01G095500.7.v8.1	6185	5992.768	2.444307	251.802
Manes.01G160600.3.v8.1	1638	1445.768	0.000000	0.000
Manes.01G128050.1.v8.1	1606	1413.768	9.669700	235.000
Manes.01G160600.2.v8.1	1624	1431.768	0.000000	0.000
Manes.01G128050.2.v8.1	904	711.779	0.000000	0.000
Manes.01G160602.1.v8.1	1795	1602.768	7.077620	195.000
Manes.01G097000.1.v8.1	1615	1422.768	0.000000	0.000
Manes.01G097100.1.v8.1	606	413.950	0.000000	0.000
Manes.01G097200.1.v8.1	1468	1275.768	1.550353	34.000
Manes.01G097300.1.v8.1	1359	1166.768	0.000000	0.000
Manes.01G097300.2.v8.1	1216	1023.768	0.454581	8.000
Manes.01G097400.1.v8.1	6651	6458.768	11.672619	1295.969
Manes.01G097400.4.v8.1	6606	6413.768	0.000000	0.000
Manes.01G097500.1.v8.1	1592	1399.768	61.390012	1477.170
Manes.01G097600.1.v8.1	2188	1995.768	33.823247	1160.385
Manes.01G097600.2.v8.1	3403	3210.768	0.426688	23.550
Manes.01G097700.1.v8.1	1476	1283.768	79.889443	1763.001
Manes.01G097800.1.v8.1	2400	2207.768	0.184445	7.000
Manes.01G097900.1.v8.1	2046	1853.768	34.488988	1099.037
Manes.01G098000.4.v8.1	2992	2799.768	1.269094	61.079
Manes.01G098000.6.v8.1	2545	2352.768	1.369705	55.397
Manes.01G098000.5.v8.1	2233	2040.768	2.437922	85.524
Manes.01G098100.3.v8.1	1533	1340.768	6.204484	143.000
Manes.01G098200.1.v8.1	2698	2505.768	1.973338	85.000
Manes.01G098300.1.v8.1	3056	2863.768	0.162508	8.000
Manes.03G165350.1.v8.1	520	328.639	0.000000	0.000
Manes.01G098400.1.v8.1	3516	3323.768	3.500440	200.000
Manes.01G098500.1.v8.1	354	172.175	17.569411	52.000
Manes.01G098600.1.v8.1	3777	3584.768	31.205718	1922.967
Manes.01G098700.1.v8.1	519	327.653	7.811994	44.000
Manes.01G098800.2.v8.1	2166	1973.768	11.345384	384.939
Manes.01G098800.4.v8.1	2148	1955.768	16.647402	559.681
Manes.01G099000.7.v8.1	3978	3785.768	0.000000	0.000
Manes.01G099000.8.v8.1	3840	3647.768	0.126242	7.916
Manes.01G099000.5.v8.1	2734	2541.768	2.633928	115.084
Manes.01G099000.10.v8.1	2559	2366.768	0.175672	7.147
Manes.01G099000.9.v8.1	2421	2228.768	1.666616	63.852
Manes.01G099100.9.v8.1	3134	2941.768	1.726121	87.288
Manes.01G099100.6.v8.1	3261	3068.768	0.845834	44.620
Manes.01G099100.4.v8.1	2970	2777.768	0.000000	0.000
Manes.01G099100.3.v8.1	2422	2229.768	62.053799	2378.508
Manes.01G099200.7.v8.1	1820	1627.768	2.420503	67.729
Manes.01G099200.1.v8.1	1927	1734.768	10.817545	322.587
Manes.01G099200.6.v8.1	1822	1629.768	11.982340	335.694
Manes.01G099300.2.v8.1	2655	2462.768	6.283209	266.000
Manes.01G099400.1.v8.1	3985	3792.768	15.537335	1013.000
Manes.01G099500.1.v8.1	2209	2016.768	13.816655	479.000
Manes.01G099600.2.v8.1	3265	3072.768	0.000000	0.000
Manes.01G099600.3.v8.1	3161	2968.768	0.176356	9.000
Manes.01G099700.1.v8.1	1822	1629.768	25.415261	712.028
Manes.01G099800.1.v8.1	3045	2852.768	0.346662	17.000
Manes.01G099800.2.v8.1	2821	2628.768	0.000000	0.000
Manes.01G099900.1.v8.1	972	779.773	30.139539	404.000
Manes.01G100000.1.v8.1	1035	842.768	3.589373	52.000
Manes.01G100100.1.v8.1	549	357.281	10.746270	66.000
Manes.01G100300.1.v8.1	2326	2133.768	0.245368	9.000
Manes.01G100400.1.v8.1	3169	2976.768	3.179200	162.682
Manes.01G100400.2.v8.1	3079	2886.768	0.107167	5.318
Manes.01G100500.1.v8.1	3434	3241.768	2.458454	137.000
Manes.01G100600.2.v8.1	651	458.851	0.000000	0.000
Manes.01G100700.3.v8.1	2714	2521.768	0.000000	0.000
Manes.01G100700.7.v8.1	2657	2464.768	0.000000	0.000
Manes.01G100700.9.v8.1	2563	2370.768	0.171764	7.000
Manes.01G100800.1.v8.1	858	665.783	0.000000	0.000
Manes.01G100900.2.v8.1	1612	1419.768	1.128451	27.541
Manes.01G100900.1.v8.1	2391	2198.768	9.298627	351.459
Manes.01G101000.1.v8.1	1209	1016.768	0.000000	0.000
Manes.01G101200.3.v8.1	1363	1170.768	7.522629	151.397
Manes.01G101200.6.v8.1	1226	1033.768	0.567047	10.077
Manes.01G101200.5.v8.1	1131	938.768	0.378746	6.112
Manes.01G101200.7.v8.1	1247	1054.768	5.317505	96.414
Manes.01G101300.1.v8.1	1376	1183.768	2.063982	42.000
Manes.01G101600.1.v8.1	3522	3329.768	1.659713	95.000
Manes.01G101700.2.v8.1	696	503.816	53.572515	463.971
Manes.01G102466.2.v8.1	906	713.779	1.467006	18.000
Manes.01G102000.1.v8.1	1099	906.768	76.906710	1198.774
Manes.01G102100.1.v8.1	3175	2982.768	30.131091	1544.938
Manes.01G102200.3.v8.1	949	756.773	11.223040	146.000
Manes.01G102300.1.v8.1	911	718.779	27.274553	337.000
Manes.01G102400.1.v8.1	3030	2837.768	14.227082	694.016
Manes.01G102500.1.v8.1	3025	2832.768	3.615587	176.062
Manes.01G102600.1.v8.1	1092	899.768	0.452575	7.000
Manes.01G102700.2.v8.1	1740	1547.768	0.000000	0.000
Manes.01G102700.1.v8.1	2340	2147.768	1.002161	37.000
Manes.01G102800.1.v8.1	3313	3120.768	12.526541	672.000
Manes.01G102900.1.v8.1	1668	1475.768	0.197095	5.000
Manes.01G103000.3.v8.1	2595	2402.768	3.424652	141.451
Manes.01G103000.4.v8.1	2521	2328.768	0.613250	24.549
Manes.01G103100.2.v8.1	1542	1349.768	1.249862	29.000
Manes.01G103200.1.v8.1	1528	1335.768	0.087101	2.000
Manes.01G103300.6.v8.1	2480	2287.768	1.396330	54.913
Manes.01G103300.7.v8.1	2172	1979.768	3.932174	133.821
Manes.01G103300.8.v8.1	2183	1990.768	3.572798	122.266
Manes.01G103400.7.v8.1	1082	889.768	2.565271	39.236
Manes.01G103400.6.v8.1	1074	881.768	0.000000	0.000
Manes.01G103400.5.v8.1	959	766.773	1.499434	19.764
Manes.01G103500.1.v8.1	1705	1512.768	7.481399	194.550
Manes.01G103500.3.v8.1	1775	1582.768	0.392721	10.685
Manes.01G103500.5.v8.1	606	413.950	10.085227	71.765
Manes.01G103500.4.v8.1	714	521.808	0.000000	0.000
Manes.01G103600.1.v8.1	3453	3260.768	3.318306	186.000
Manes.01G103700.1.v8.1	1219	1026.768	0.056657	1.000
Manes.01G103750.1.v8.1	568	376.131	0.154662	1.000
Manes.01G103800.2.v8.1	1580	1387.768	0.964127	23.000
Manes.01G104000.1.v8.1	1378	1185.768	4.131493	84.214
Manes.01G104000.2.v8.1	1157	964.768	54.918264	910.786
Manes.01G104100.7.v8.1	2361	2168.768	0.000000	0.000
Manes.01G104100.1.v8.1	2269	2076.768	0.000000	0.000
Manes.01G104100.5.v8.1	2150	1957.768	0.000000	0.000
Manes.01G104100.6.v8.1	2111	1918.768	0.181908	6.000
Manes.01G104200.1.v8.1	2636	2443.768	6.029640	253.296
Manes.01G104200.2.v8.1	2622	2429.768	1.285780	53.704
Manes.01G104201.1.v8.1	549	357.281	0.000000	0.000
Manes.01G104300.3.v8.1	3903	3710.768	12.207985	778.726
Manes.01G104400.1.v8.1	1871	1678.768	3.603844	104.000
Manes.01G104400.2.v8.1	1841	1648.768	0.000000	0.000
Manes.01G104500.10.v8.1	1516	1323.768	0.370128	8.422
Manes.01G104500.7.v8.1	1519	1326.768	1.604018	36.583
Manes.01G104500.8.v8.1	1435	1242.768	0.140165	2.994
Manes.01G104500.9.v8.1	1432	1239.768	0.000000	0.000
Manes.01G104600.25.v8.1	2920	2727.768	1.352683	63.428
Manes.01G104600.24.v8.1	3081	2888.768	0.000000	0.000
Manes.01G104600.16.v8.1	2791	2598.768	0.000000	0.000
Manes.01G104600.31.v8.1	2706	2513.768	0.000000	0.000
Manes.01G104600.26.v8.1	3248	3055.768	0.275804	14.488
Manes.01G104600.23.v8.1	3409	3216.768	0.000000	0.000
Manes.01G104600.12.v8.1	2210	2017.768	0.000000	0.000
Manes.01G104600.28.v8.1	2257	2064.768	0.000000	0.000
Manes.01G104600.27.v8.1	2876	2683.768	0.106534	4.915
Manes.01G104600.29.v8.1	1901	1708.768	0.000000	0.000
Manes.01G104600.30.v8.1	1986	1793.768	0.000000	0.000
Manes.01G104600.10.v8.1	2663	2470.768	1.769839	75.170
Manes.01G104700.1.v8.1	2342	2149.768	18.644510	689.000
Manes.01G104800.1.v8.1	3919	3726.768	9.976544	639.130
Manes.01G104801.1.v8.1	8141	7948.768	5.205486	711.275
Manes.01G104801.2.v8.1	8138	7945.768	0.821294	112.179
Manes.01G104801.3.v8.1	9657	9464.768	0.091745	14.927
Manes.01G104801.4.v8.1	8065	7872.768	0.000000	0.000
Manes.01G104801.5.v8.1	8095	7902.768	2.201965	299.134
Manes.01G104801.6.v8.1	8019	7826.768	0.000000	0.000
Manes.01G104801.7.v8.1	8092	7899.768	0.000000	0.000
Manes.01G105000.5.v8.1	1383	1190.768	16.317086	334.000
Manes.01G105100.5.v8.1	2552	2359.768	2.434074	98.737
Manes.01G105100.6.v8.1	2457	2264.768	2.431812	94.674
Manes.01G105100.1.v8.1	3859	3666.768	0.104536	6.589
Manes.01G105100.7.v8.1	2528	2335.768	0.000000	0.000
Manes.01G105100.8.v8.1	3234	3041.768	0.000000	0.000
Manes.01G105101.1.v8.1	570	378.117	2.923149	19.000
Manes.01G105300.1.v8.1	2678	2485.768	1.146724	49.000
[truncated: 55,492 more rows]
