# Supplementary material for: Mutations in DNA polymerase δ subunit 1 co-segregate with CMD2-type resistance to Cassava Mosaic Geminiviruses
Source: Nat Commun. 2022 Jul 7;13:3933. doi: 10.1038/s41467-022-31414-0 (PMC9262879; doi:10.1038/s41467-022-31414-0)
Supplement: Supplementary file 10 — Source Data [file 41467_2022_31414_MOESM10_ESM.zip › figure_data/SupFig5_data/RNAseq10/quant/rnaseq10_tme204_3639.2_res_quant/quant.sf]

Name	Length	EffectiveLength	TPM	NumReads
Manes.01G000031.1.v8.1	3795	3587.516	19.624825	1263.333
Manes.01G000031.2.v8.1	3753	3545.516	0.291087	18.519
Manes.01G000031.3.v8.1	3738	3530.516	0.414418	26.254
Manes.01G000062.1.v8.1	1653	1445.516	0.000000	0.000
Manes.01G000093.1.v8.1	1848	1640.516	0.000000	0.000
Manes.01G000124.1.v8.1	2149	1941.516	6.200041	216.000
Manes.01G000155.1.v8.1	2964	2756.516	7.177110	355.000
Manes.01G000186.1.v8.1	177	38.839	11.479054	8.000
Manes.01G000217.1.v8.1	675	467.906	0.000000	0.000
Manes.01G000248.3.v8.1	1953	1745.516	0.000000	0.000
Manes.01G000248.5.v8.1	570	364.034	10.827500	70.728
Manes.01G000248.4.v8.1	1683	1475.516	0.424920	11.250
Manes.01G000248.1.v8.1	2677	2469.516	0.928072	41.126
Manes.01G000248.2.v8.1	2062	1854.516	19.027969	633.200
Manes.01G000279.1.v8.1	812	604.578	69.188773	750.596
Manes.01G000279.3.v8.1	1818	1610.516	0.157160	4.542
Manes.01G000279.2.v8.1	1112	904.516	4.778502	77.558
Manes.01G000310.1.v8.1	601	394.552	0.000000	0.000
Manes.01G000341.1.v8.1	947	739.518	6.782280	90.000
Manes.01G000341.2.v8.1	1283	1075.516	0.000000	0.000
Manes.01G000372.1.v8.1	3197	2989.516	5.014564	269.000
Manes.01G000403.1.v8.1	861	653.542	27.372435	321.000
Manes.01G000434.1.v8.1	1098	890.516	0.062581	1.000
Manes.17G035396.1.v8.1_29	409	211.610	0.000000	0.000
Manes.01G000465.1.v8.1	1700	1492.516	174.441616	4671.833
Manes.01G000496.1.v8.1	534	328.904	0.000000	0.000
Manes.01G000527.1.v8.1	1225	1017.516	8.872697	162.000
Manes.01G000558.1.v8.1	3030	2822.516	0.000000	0.000
Manes.01G000558.2.v8.1	2951	2743.516	0.000000	0.000
Manes.01G000558.4.v8.1	2910	2702.516	0.000000	0.000
Manes.01G000558.5.v8.1	2825	2617.516	0.000000	0.000
Manes.01G000558.3.v8.1	2750	2542.516	0.065757	3.000
Manes.01G000600.1.v8.1	1763	1555.516	0.429921	12.000
Manes.01G000550.1.v8.1	429	229.636	21.113556	87.000
Manes.01G000500.10.v8.1	1573	1365.516	0.853968	20.925
Manes.01G000500.4.v8.1	2074	1866.516	2.265741	75.886
Manes.01G000500.6.v8.1	1987	1779.516	1.426827	45.561
Manes.01G000500.8.v8.1	2111	1903.516	4.080267	139.368
Manes.01G000500.9.v8.1	2024	1816.516	0.000000	0.000
Manes.01G000500.5.v8.1	1718	1510.516	3.250498	88.104
Manes.01G000500.7.v8.1	1755	1547.516	1.893899	52.591
Manes.01G000500.11.v8.1	1591	1383.516	16.376803	406.566
Manes.01G000400.6.v8.1	3083	2875.516	0.536083	27.661
Manes.01G000400.7.v8.1	3020	2812.516	1.136155	57.339
Manes.01G000400.8.v8.1	2619	2411.516	0.000000	0.000
Manes.01G000300.4.v8.1	1769	1561.516	23.184472	649.624
Manes.01G000300.5.v8.1	1857	1649.516	11.412411	337.794
Manes.01G000300.6.v8.1	2074	1866.516	2.047841	68.588
Manes.13G000036.1.v8.1	515	310.585	0.000000	0.000
Manes.18G145866.1.v8.1_2	267	96.361	0.000000	0.000
Manes.01G001900.17.v8.1	3580	3372.516	2.399380	145.202
Manes.01G001900.14.v8.1	3967	3759.516	0.000000	0.000
Manes.01G001900.15.v8.1	3740	3532.516	0.000000	0.000
Manes.01G001900.16.v8.1	3593	3385.516	5.782426	351.280
Manes.01G001900.18.v8.1	4118	3910.516	0.000000	0.000
Manes.01G001900.19.v8.1	3971	3763.516	0.000000	0.000
Manes.01G001900.20.v8.1	3978	3770.516	2.049143	138.641
Manes.01G001900.21.v8.1	3935	3727.516	0.000000	0.000
Manes.01G001900.22.v8.1	4082	3874.516	0.000000	0.000
Manes.01G001900.23.v8.1	3974	3766.516	0.000000	0.000
Manes.01G001900.9.v8.1	3736	3528.516	2.604065	164.878
Manes.01G001951.1.v8.1	1451	1243.516	0.000000	0.000
Manes.01G001800.6.v8.1	5950	5742.516	0.182906	18.847
Manes.01G001800.1.v8.1	2633	2425.516	1.611841	70.153
Manes.01G001700.7.v8.1	2506	2298.516	10.066103	415.171
Manes.01G001700.10.v8.1	4004	3796.516	0.000000	0.000
Manes.01G001700.12.v8.1	3719	3511.516	2.357365	148.539
Manes.01G001700.11.v8.1	3802	3594.516	12.531661	808.290
Manes.01G001600.6.v8.1	5003	4795.516	4.235486	364.466
Manes.01G001600.7.v8.1	3983	3775.516	20.863888	1413.480
Manes.01G001600.8.v8.1	4719	4511.516	9.376308	759.054
Manes.01G001400.1.v8.1	2161	1953.516	15.148142	531.000
Manes.01G001200.1.v8.1	1949	1741.516	11.456115	358.000
Manes.01G001200.3.v8.1	1891	1683.516	0.000000	0.000
Manes.01G001150.1.v8.1	1008	800.516	1.670795	24.000
Manes.01G001100.2.v8.1	3116	2908.516	1.937812	101.135
Manes.01G001100.3.v8.1	2961	2753.516	7.222677	356.865
Manes.01G002051.1.v8.1	1774	1566.516	9.427420	265.000
Manes.01G002300.1.v8.1	418	219.684	639.015122	2519.000
Manes.01G002151.2.v8.1	261	92.062	0.000000	0.000
Manes.01G002350.1.v8.1	761	553.635	0.110011	1.093
Manes.01G002400.2.v8.1	2259	2051.516	140.367156	5167.240
Manes.01G002500.1.v8.1	3624	3416.516	18.236442	1118.000
Manes.01G002600.1.v8.1	2025	1817.516	0.091987	3.000
Manes.01G002700.1.v8.1	1101	893.516	0.000000	0.000
Manes.01G002800.1.v8.1	1827	1619.516	3.165807	92.000
Manes.01G002901.1.v8.1	3062	2854.516	11.440550	586.000
Manes.01G003000.1.v8.1	405	208.045	1.071478	4.000
Manes.01G003100.1.v8.1	4856	4648.516	1.237321	103.208
Manes.01G003100.3.v8.1	4760	4552.516	0.989001	80.792
Manes.01G003100.4.v8.1	4848	4640.516	0.000000	0.000
Manes.01G003200.1.v8.1	2389	2181.516	35.817160	1402.064
Manes.01G003300.1.v8.1	3526	3318.516	0.671735	40.000
Manes.01G003400.1.v8.1	360	169.140	0.000000	0.000
Manes.01G003500.1.v8.1	4803	4595.516	2.692152	222.000
Manes.01G003500.3.v8.1	5313	5105.516	3.110912	285.000
Manes.01G003500.2.v8.1	4713	4505.516	0.000000	0.000
Manes.01G003700.1.v8.1	2011	1803.516	28.799021	932.000
Manes.01G003800.1.v8.1	2386	2178.516	262.280671	10252.865
Manes.01G003900.1.v8.1	1100	892.516	8.741660	140.000
Manes.01G004000.1.v8.1	3930	3722.516	0.464095	31.000
Manes.01G004100.1.v8.1	1694	1486.516	8.397698	224.000
Manes.01G004100.2.v8.1	1685	1477.516	0.000000	0.000
Manes.01G004200.1.v8.1	663	455.975	0.488878	4.000
Manes.01G050733.1.v8.1_1	246	81.543	0.000000	0.000
Manes.01G004300.1.v8.1	762	554.634	0.401916	4.000
Manes.13G090650.1.v8.1	814	606.578	0.000000	0.000
Manes.01G004400.1.v8.1	927	719.521	0.000000	0.000
Manes.01G004466.1.v8.1	4587	4379.516	0.979820	77.000
Manes.01G004532.1.v8.1	681	473.878	0.000000	0.000
Manes.01G004600.2.v8.1	1047	839.516	16.064540	242.000
Manes.01G004625.1.v8.1	531	326.001	13.655859	79.883
Manes.01G004650.2.v8.1	1581	1373.516	0.425283	10.482
Manes.01G004840.2.v8.1	1487	1279.516	3.236680	74.313
Manes.01G004860.1.v8.1	1680	1472.516	2.139002	56.518
Manes.01G004880.1.v8.1	1025	817.516	14.792630	217.000
Manes.01G004820.1.v8.1	2044	1836.516	3.125535	103.000
Manes.01G005000.1.v8.1	5215	5007.516	6.466759	581.068
Manes.01G005000.2.v8.1	4067	3859.516	1.995913	138.227
Manes.01G005000.3.v8.1	4835	4627.516	0.634721	52.705
Manes.01G005033.1.v8.1	2165	1957.516	1.366525	48.000
Manes.01G005033.2.v8.1	1920	1712.516	0.000000	0.000
Manes.01G005033.3.v8.1	1703	1495.516	0.000000	0.000
Manes.01G005066.1.v8.1	2214	2006.516	34.495367	1242.000
Manes.01G005100.10.v8.1	1736	1528.516	0.000000	0.000
Manes.01G005100.11.v8.1	1754	1546.516	0.252247	7.000
Manes.01G005100.12.v8.1	1684	1476.516	0.000000	0.000
Manes.01G005100.2.v8.1	1591	1383.516	0.000000	0.000
Manes.01G005100.5.v8.1	1497	1289.516	0.000000	0.000
Manes.01G005100.6.v8.1	1986	1778.516	0.000000	0.000
Manes.01G005100.7.v8.1	1666	1458.516	0.000000	0.000
Manes.01G005100.8.v8.1	1704	1496.516	0.000000	0.000
Manes.01G005100.9.v8.1	1774	1566.516	0.000000	0.000
Manes.01G005100.4.v8.1	1522	1314.516	0.000000	0.000
Manes.01G005233.1.v8.1	1363	1155.516	7.041396	146.000
Manes.01G005500.2.v8.1	7293	7085.516	11.790484	1499.068
Manes.01G005504.1.v8.1	472	269.566	0.206736	1.000
Manes.01G005508.1.v8.1	551	345.436	0.000000	0.000
Manes.01G005512.1.v8.1	1317	1109.516	0.502283	10.000
Manes.01G005584.1.v8.1	1094	886.516	3.268878	52.000
Manes.01G005536.2.v8.1	1697	1489.516	2.262253	60.465
Manes.01G005700.1.v8.1	2130	1922.516	2.595401	89.535
Manes.01G008250.10.v8.1	2573	2365.516	0.147072	6.243
Manes.01G008250.11.v8.1	2498	2290.516	0.000000	0.000
Manes.01G008250.12.v8.1	2470	2262.516	0.000000	0.000
Manes.01G008250.13.v8.1	2574	2366.516	0.000000	0.000
Manes.01G008250.9.v8.1	2580	2372.516	0.000000	0.000
Manes.01G008250.7.v8.1	2660	2452.516	2.564671	112.866
Manes.01G008250.8.v8.1	2495	2287.516	0.000000	0.000
Manes.01G010800.3.v8.1	2665	2457.516	2.423981	106.892
Manes.16G067750.1.v8.1_31	394	198.329	0.000000	0.000
Manes.01G006000.1.v8.1	1923	1715.516	0.000000	0.000
Manes.01G006000.6.v8.1	1777	1569.516	0.000000	0.000
Manes.01G006000.2.v8.1	2225	2017.516	1.166599	42.233
Manes.01G006000.4.v8.1	2079	1871.516	10.579203	355.275
Manes.01G006000.5.v8.1	2393	2185.516	0.000000	0.000
Manes.01G006000.7.v8.1	2247	2039.516	0.641897	23.492
Manes.01G006100.1.v8.1	447	246.172	98.702644	436.000
Manes.01G006200.7.v8.1	3538	3330.516	0.097131	5.805
Manes.01G006200.11.v8.1	3524	3316.516	0.000000	0.000
Manes.01G006200.10.v8.1	3531	3323.516	0.000000	0.000
Manes.01G006200.12.v8.1	3385	3177.516	1.001548	57.105
Manes.01G006200.8.v8.1	3398	3190.516	6.289724	360.090
Manes.01G006200.9.v8.1	3395	3187.516	0.000000	0.000
Manes.01G006300.1.v8.1	1079	871.516	57.340690	896.719
Manes.01G006400.1.v8.1	809	601.579	8040.695207	86796.993
Manes.01G006500.1.v8.1	930	722.520	0.077131	1.000
Manes.01G006600.2.v8.1	912	704.525	0.000000	0.000
Manes.01G006800.3.v8.1	1384	1176.516	0.000000	0.000
Manes.01G006900.2.v8.1	961	753.516	0.295835	4.000
Manes.01G007000.2.v8.1	627	420.248	1.723929	13.000
Manes.01G007050.1.v8.1	1278	1070.516	0.052058	1.000
Manes.01G007100.6.v8.1	5717	5509.516	1.023196	101.156
Manes.01G007100.3.v8.1	5994	5786.516	0.367695	38.179
Manes.01G007100.5.v8.1	4889	4681.516	4.967767	417.317
Manes.01G007100.4.v8.1	5421	5213.516	1.222311	114.349
Manes.01G007100.7.v8.1	5817	5609.516	0.000000	0.000
Manes.01G007300.11.v8.1	4631	4423.516	8.419898	668.333
Manes.01G007400.4.v8.1	4441	4233.516	16.687292	1267.667
Manes.11G097150.1.v8.1	1531	1323.516	0.000000	0.000
Manes.01G007451.1.v8.1	88	7.601	0.000000	0.000
Manes.01G007500.1.v8.1	3234	3026.516	1.200643	65.204
Manes.01G007500.2.v8.1	3039	2831.516	0.000000	0.000
Manes.01G007500.3.v8.1	3274	3066.516	0.123504	6.796
Manes.01G007600.4.v8.1	3823	3615.516	0.000000	0.000
Manes.01G007600.5.v8.1	3539	3331.516	0.000000	0.000
Manes.01G007600.6.v8.1	3397	3189.516	11.793990	675.000
Manes.01G007700.1.v8.1	5195	4987.516	0.476622	42.656
Manes.01G007700.3.v8.1	4610	4402.516	0.536014	42.344
Manes.01G007800.2.v8.1	2241	2033.516	19.320721	705.000
Manes.01G007900.1.v8.1	3406	3198.516	5.227024	300.000
Manes.01G008000.1.v8.1	4992	4784.516	13.721104	1178.000
Manes.01G008100.1.v8.1	2049	1841.516	0.030263	1.000
Manes.01G008200.2.v8.1	1435	1227.516	18.199983	400.882
Manes.01G008300.1.v8.1	1279	1071.516	0.832153	16.000
Manes.01G008400.1.v8.1	826	618.571	3.153261	35.000
Manes.01G008500.1.v8.1	2052	1844.516	7.889266	261.118
Manes.01G008600.1.v8.1	1160	952.516	38.380749	656.000
Manes.01G008701.1.v8.1	383	188.744	0.000000	0.000
Manes.01G008800.1.v8.1	2575	2367.516	37.215233	1581.000
Manes.01G008900.7.v8.1	3383	3175.516	0.185896	10.593
Manes.01G008900.2.v8.1	2337	2129.516	4.655274	177.887
Manes.01G008900.1.v8.1	2370	2162.516	6.667726	258.735
Manes.01G008900.5.v8.1	3112	2904.516	0.218105	11.367
Manes.01G008900.6.v8.1	2639	2431.516	0.467969	20.418
Manes.01G009000.3.v8.1	2078	1870.516	6.084089	204.209
Manes.01G009000.2.v8.1	2037	1829.516	0.998872	32.792
Manes.01G009000.4.v8.1	1787	1579.516	0.000000	0.000
Manes.01G009000.5.v8.1	1781	1573.516	0.000000	0.000
Manes.01G009000.1.v8.1	1741	1533.516	9.448556	259.999
Manes.01G009100.1.v8.1	2369	2161.516	12.143511	471.000
Manes.01G009200.1.v8.1	2763	2555.516	0.000000	0.000
Manes.01G009200.2.v8.1	2751	2543.516	0.021910	1.000
Manes.01G009300.1.v8.1	3337	3129.516	0.178076	10.000
Manes.01G009451.4.v8.1	3456	3248.516	2.690596	156.838
Manes.01G009451.5.v8.1	3074	2866.516	22.030247	1133.162
Manes.01G009500.4.v8.1	1258	1050.516	0.000000	0.000
Manes.01G009500.2.v8.1	1386	1178.516	0.614738	13.000
Manes.01G009601.2.v8.1	1384	1176.516	7.934610	167.510
Manes.01G009601.1.v8.1	1858	1650.516	2.863866	84.819
Manes.01G009601.3.v8.1	1187	979.516	0.607131	10.671
Manes.01G009700.1.v8.1	3666	3458.516	15.436808	958.000
Manes.01G009800.1.v8.1	771	563.618	0.000000	0.000
Manes.01G009900.1.v8.1	3908	3700.516	1.860576	123.546
Manes.01G009900.2.v8.1	3903	3695.516	0.157652	10.454
Manes.01G010000.1.v8.1	2188	1980.516	52.872548	1879.000
Manes.01G010100.1.v8.1	1411	1203.516	193.278003	4174.000
Manes.01G010150.1.v8.1	527	322.152	8.649510	50.000
Manes.01G010200.1.v8.1	1919	1711.516	5.763338	177.000
Manes.01G010200.2.v8.1	1940	1732.516	0.000000	0.000
Manes.01G010866.1.v8.1	1768	1560.516	7.320392	204.984
Manes.01G013700.1.v8.1	1998	1790.516	7.285810	234.085
Manes.01G012847.1.v8.1	894	686.530	27.112623	334.002
Manes.01G013130.2.v8.1	1017	809.516	0.000000	0.000
Manes.01G010300.4.v8.1	426	226.912	13.960711	56.844
Manes.01G010300.3.v8.1	2162	1954.516	2.342519	82.156
Manes.01G012564.1.v8.1	1712	1504.516	0.000000	0.000
Manes.01G011998.1.v8.1	1569	1361.516	5.825177	142.315
Manes.01G011432.1.v8.1	1441	1233.516	0.434311	9.613
Manes.01G013600.1.v8.1	4435	4227.516	9.478190	719.000
Manes.01G013500.6.v8.1	2722	2514.516	4.843856	218.557
Manes.01G013500.8.v8.1	2680	2472.516	0.000000	0.000
Manes.01G013500.10.v8.1	2433	2225.516	0.000000	0.000
Manes.01G013500.11.v8.1	1839	1631.516	0.000000	0.000
Manes.01G013500.7.v8.1	2019	1811.516	2.690091	87.443
Manes.01G013500.9.v8.1	1992	1784.516	0.000000	0.000
Manes.01G013300.1.v8.1	1854	1646.516	5.423134	160.227
Manes.01G013300.2.v8.1	1868	1660.516	0.260724	7.769
Manes.01G013300.3.v8.1	1825	1617.516	3.100982	90.005
Manes.01G013425.1.v8.1	481	278.084	0.000000	0.000
Manes.01G013100.1.v8.1	866	658.541	9.731877	115.000
Manes.01G013225.2.v8.1	2221	2013.516	0.110710	4.000
Manes.01G013225.1.v8.1	2335	2127.516	0.000000	0.000
Manes.01G012900.1.v8.1	2704	2496.516	3.566576	159.773
Manes.01G012900.2.v8.1	2378	2170.516	6.039563	235.227
Manes.01G012800.1.v8.1	2212	2004.516	15.229318	547.783
Manes.01G012800.2.v8.1	2212	2004.516	0.000000	0.000
Manes.01G012700.1.v8.1	2720	2512.516	16.690868	752.499
Manes.01G012700.2.v8.1	2326	2118.516	0.144706	5.501
Manes.S095210.1.v8.1	375	181.849	0.000000	0.000
Manes.01G012600.1.v8.1	2697	2489.516	11.416607	510.000
Manes.01G012500.1.v8.1	1757	1549.516	155.622596	4327.000
Manes.01G012400.1.v8.1	1713	1505.516	18.767413	507.000
Manes.01G012300.1.v8.1	357	166.620	8.027236	24.000
Manes.01G012425.1.v8.1	273	100.676	0.000000	0.000
Manes.01G012200.6.v8.1	1289	1081.516	0.154586	3.000
Manes.01G012100.1.v8.1	2215	2007.516	20.625838	743.000
Manes.01G012100.2.v8.1	2182	1974.516	0.000000	0.000
Manes.01G012100.3.v8.1	2089	1881.516	0.000000	0.000
Manes.01G012000.1.v8.1	2143	1935.516	89.020781	3091.764
Manes.01G011800.1.v8.1	1262	1054.516	46.453407	879.000
Manes.01G011800.2.v8.1	995	787.516	0.000000	0.000
Manes.01G011700.3.v8.1	4614	4406.516	0.000000	0.000
Manes.01G011700.5.v8.1	5074	4866.516	0.000000	0.000
Manes.01G011700.8.v8.1	4013	3805.516	0.029289	2.000
Manes.01G011700.6.v8.1	4476	4268.516	0.000000	0.000
Manes.01G011700.7.v8.1	4284	4076.516	0.000000	0.000
Manes.01G011600.4.v8.1	887	679.532	6.915930	84.329
Manes.01G011600.3.v8.1	297	118.521	36.991298	78.671
Manes.01G011600.1.v8.1	273	100.676	0.000000	0.000
Manes.01G011500.2.v8.1	1360	1152.516	52214.253950	1079826.999
Manes.01G011400.1.v8.1	516	311.549	27.950212	156.254
Manes.01G011400.2.v8.1	513	308.664	43.466555	240.746
Manes.01G011300.1.v8.1	2594	2386.516	0.000000	0.000
Manes.01G011300.2.v8.1	2591	2383.516	0.537764	23.000
Manes.01G011300.3.v8.1	2591	2383.516	0.000000	0.000
Manes.01G011300.4.v8.1	2588	2380.516	0.000000	0.000
Manes.01G011300.5.v8.1	2588	2380.516	0.000000	0.000
Manes.01G011300.6.v8.1	2585	2377.516	0.000000	0.000
Manes.01G011200.1.v8.1	1726	1518.516	0.000000	0.000
Manes.01G011100.3.v8.1	1778	1570.516	11.585319	326.489
Manes.01G011100.4.v8.1	1696	1488.516	0.430965	11.511
Manes.01G011100.5.v8.1	1713	1505.516	0.000000	0.000
Manes.01G011100.10.v8.1	1819	1611.516	0.000000	0.000
Manes.01G011100.11.v8.1	1901	1693.516	0.000000	0.000
Manes.01G011100.9.v8.1	1836	1628.516	0.000000	0.000
Manes.01G011000.6.v8.1	3997	3789.516	6.790115	461.720
Manes.01G011000.1.v8.1	3240	3032.516	8.049914	438.039
Manes.01G011000.4.v8.1	3204	2996.516	12.204736	656.241
Manes.01G010900.1.v8.1	1032	824.516	0.000000	0.000
Manes.01G011042.1.v8.1	1479	1271.516	0.656075	14.969
Manes.01G011042.3.v8.1	1413	1205.516	0.140118	3.031
Manes.01G011113.1.v8.1	1514	1306.516	0.298583	7.000
Manes.01G011184.6.v8.1	1611	1403.516	0.000000	0.000
Manes.01G011184.7.v8.1	2056	1848.516	0.000000	0.000
Manes.01G011184.2.v8.1	1824	1616.516	0.000000	0.000
Manes.01G011184.8.v8.1	1894	1686.516	0.991317	30.000
Manes.01G014000.12.v8.1	1704	1496.516	0.154204	4.141
Manes.01G014000.10.v8.1	2028	1820.516	0.280916	9.177
Manes.01G014000.11.v8.1	2941	2733.516	0.000000	0.000
Manes.01G014000.2.v8.1	3042	2834.516	0.052737	2.682
Manes.01G014000.9.v8.1	2807	2599.516	0.000000	0.000
Manes.01G014500.1.v8.1	1933	1725.516	0.549050	17.000
Manes.01G014500.2.v8.1	2018	1810.516	0.000000	0.000
Manes.01G014900.5.v8.1	1871	1663.516	0.000000	0.000
Manes.01G014900.7.v8.1	4246	4038.516	0.183827	13.321
Manes.01G014900.8.v8.1	4135	3927.516	0.000000	0.000
Manes.01G014900.6.v8.1	1847	1639.516	0.530975	15.621
Manes.01G014900.3.v8.1	1965	1757.516	3.496990	110.284
Manes.01G014900.4.v8.1	1942	1734.516	8.380438	260.833
Manes.01G015000.1.v8.1	327	142.019	0.000000	0.000
Manes.01G015200.1.v8.1	731	523.693	3.618131	34.000
Manes.01G015500.1.v8.1	1040	832.516	0.401643	6.000
Manes.01G015700.1.v8.1	1016	808.516	6.541244	94.900
Manes.01G015800.1.v8.1	4017	3809.516	9.875773	675.086
Manes.01G015800.2.v8.1	3833	3625.516	0.867207	56.417
Manes.01G015800.3.v8.1	4297	4089.516	0.415589	30.497
Manes.01G016000.5.v8.1	4511	4303.516	0.392779	30.331
Manes.01G016000.7.v8.1	1902	1694.516	0.904752	27.510
Manes.01G016000.3.v8.1	2273	2065.516	5.991175	222.054
Manes.01G016000.4.v8.1	2142	1934.516	0.575498	19.977
Manes.01G016000.6.v8.1	3317	3109.516	0.504101	28.127
Manes.01G016100.1.v8.1	860	652.542	0.768627	9.000
Manes.01G016300.4.v8.1	3154	2946.516	1.816896	96.063
Manes.01G016300.2.v8.1	4010	3802.516	7.590799	517.937
Manes.01G016600.1.v8.1	2990	2782.516	109.006091	5442.603
Manes.01G016600.2.v8.1	5196	4988.516	0.657340	58.841
Manes.01G016800.1.v8.1	1182	974.516	7.948912	139.000
Manes.01G016900.1.v8.1	2108	1900.516	10.321741	352.000
Manes.01G017000.1.v8.1	894	686.530	158.210113	1949.002
Manes.01G017101.1.v8.1	3059	2851.516	0.234524	12.000
Manes.01G017151.1.v8.1	1911	1703.516	0.130857	4.000
Manes.01G017200.1.v8.1	3691	3483.516	1.231841	77.000
Manes.01G017300.1.v8.1	2029	1821.516	17.806201	581.999
Manes.01G017400.1.v8.1	408	210.717	0.000000	0.000
Manes.01G017500.1.v8.1	1206	998.516	12.446055	223.000
Manes.01G017600.1.v8.1	3741	3533.516	0.411053	26.063
Manes.01G017800.1.v8.1	1637	1429.516	8.420668	216.000
Manes.01G017900.1.v8.1	1537	1329.516	0.000000	0.000
Manes.01G018000.1.v8.1	1683	1475.516	0.000000	0.000
Manes.15G159901.1.v8.1	1412	1204.516	0.000000	0.000
Manes.01G018300.4.v8.1	2835	2627.516	0.000000	0.000
Manes.01G018300.2.v8.1	2979	2771.516	1.588516	79.000
Manes.01G018400.2.v8.1	2576	2368.516	0.000000	0.000
Manes.01G018400.3.v8.1	2559	2351.516	0.000000	0.000
Manes.01G018400.5.v8.1	2375	2167.516	0.102844	4.000
Manes.01G018400.4.v8.1	1916	1708.516	0.000000	0.000
Manes.01G018800.1.v8.1	1441	1233.516	22.950956	508.000
Manes.01G013800.1.v8.1	1269	1061.516	0.157499	3.000
Manes.01G014100.1.v8.1	1570	1362.516	0.245410	6.000
Manes.01G014200.1.v8.1	1709	1501.516	0.037115	1.000
Manes.01G014300.1.v8.1	1254	1046.516	0.000000	0.000
Manes.01G014400.1.v8.1	1781	1573.516	0.070834	2.000
Manes.01G014600.2.v8.1	3284	3076.516	0.000000	0.000
Manes.01G014700.3.v8.1	3634	3426.516	0.666827	41.000
Manes.01G014700.2.v8.1	3520	3312.516	0.000000	0.000
Manes.01G014700.4.v8.1	3287	3079.516	0.000000	0.000
Manes.01G014800.1.v8.1	719	511.732	5.989653	55.000
Manes.01G015100.3.v8.1	1410	1202.516	1.158593	25.000
Manes.01G015300.1.v8.1	3045	2837.516	11.313383	576.035
Manes.01G015400.2.v8.1	4364	4156.516	0.281375	20.986
Manes.01G015400.1.v8.1	4362	4154.516	0.831388	61.979
Manes.01G015600.1.v8.1	575	368.944	1.510504	10.000
Manes.01G015700.1.v8.1_1	734	526.686	1.597723	15.100
Manes.01G017700.1.v8.1	3070	2862.516	6.014560	308.937
Manes.01G018100.1.v8.1	1738	1530.516	0.000000	0.000
Manes.01G018200.1.v8.1	1985	1777.516	0.000000	0.000
Manes.01G018500.1.v8.1	2070	1862.516	4.789142	160.057
Manes.01G018500.2.v8.1	1946	1738.516	1.488773	46.444
Manes.01G018500.3.v8.1	1900	1692.516	4.099349	124.499
Manes.01G018600.1.v8.1	1732	1524.516	57.582125	1575.208
Manes.01G018700.1.v8.1	1247	1039.516	28.628062	534.000
Manes.01G018700.2.v8.1	1118	910.516	0.000000	0.000
Manes.01G018900.1.v8.1	1929	1721.516	0.000000	0.000
Manes.01G018900.2.v8.1	2030	1822.516	0.000000	0.000
Manes.01G018900.3.v8.1	1943	1735.516	0.000000	0.000
Manes.01G019000.2.v8.1	1770	1562.516	0.035666	1.000
Manes.01G019100.1.v8.1	1420	1212.516	0.000000	0.000
Manes.01G019200.1.v8.1	1664	1456.516	0.000000	0.000
Manes.01G019300.1.v8.1	1600	1392.516	0.000000	0.000
Manes.01G019400.1.v8.1	1450	1242.516	0.000000	0.000
Manes.01G019500.1.v8.1	864	656.541	0.000000	0.000
Manes.01G019600.13.v8.1	3196	2988.516	0.412167	22.103
Manes.01G019600.9.v8.1	3899	3691.516	0.686579	45.479
Manes.01G019600.10.v8.1	2718	2510.516	4.728644	213.019
Manes.01G019600.12.v8.1	3066	2858.516	3.111434	159.595
Manes.01G019600.4.v8.1	2886	2678.516	12.683266	609.598
Manes.01G019600.1.v8.1	2722	2514.516	4.929531	222.422
Manes.01G019600.11.v8.1	3189	2981.516	5.622107	300.784
Manes.01G019700.1.v8.1	3935	3727.516	0.000000	0.000
Manes.01G019801.1.v8.1	400	203.625	5.747383	21.000
Manes.01G019900.1.v8.1	1707	1499.516	0.000000	0.000
Manes.01G020000.1.v8.1	2064	1856.516	40.644499	1354.000
Manes.05G133326.1.v8.1_38	404	207.157	0.000000	0.000
Manes.05G133326.1.v8.1_37	396	200.086	0.000000	0.000
Manes.05G133326.1.v8.1_36	388	193.086	0.000000	0.000
Manes.05G133326.1.v8.1_41	417	218.779	0.000000	0.000
Manes.01G020100.1.v8.1	2835	2627.516	6.286003	296.373
Manes.01G020100.4.v8.1	2840	2632.516	2.734728	129.182
Manes.01G020100.2.v8.1	2915	2707.516	0.173823	8.445
Manes.01G020100.6.v8.1	2920	2712.516	0.000000	0.000
Manes.01G020200.1.v8.1	192	47.343	11.771239	10.000
Manes.01G020300.2.v8.1	1272	1064.516	0.000000	0.000
Manes.01G020350.1.v8.1	144	21.205	0.000000	0.000
Manes.01G020400.2.v8.1	3917	3709.516	8.492444	565.286
Manes.01G020400.3.v8.1	3711	3503.516	0.000000	0.000
Manes.01G020500.3.v8.1	3573	3365.516	3.241368	195.748
Manes.01G020500.4.v8.1	3375	3167.516	1.557612	88.531
Manes.01G020500.5.v8.1	1068	860.516	4.820775	74.438
Manes.01G020600.1.v8.1	3372	3164.516	1.373628	78.000
Manes.01G020700.4.v8.1	2386	2178.516	0.000000	0.000
Manes.01G020700.5.v8.1	2225	2017.516	0.110490	4.000
Manes.01G020700.6.v8.1	2378	2170.516	0.000000	0.000
Manes.01G020800.1.v8.1	3011	2803.516	6.728395	338.480
Manes.01G020800.2.v8.1	3062	2854.516	0.303003	15.520
Manes.01G021100.1.v8.1	744	536.666	0.000000	0.000
Manes.01G021200.1.v8.1	2950	2742.516	7.858971	386.752
Manes.01G021200.2.v8.1	3102	2894.516	0.122292	6.352
Manes.01G021300.1.v8.1	762	554.634	0.100479	1.000
Manes.01G021400.1.v8.1	747	539.661	66.916926	648.000
Manes.01G021500.1.v8.1	1186	978.516	27.719231	486.707
Manes.01G021500.2.v8.1	1358	1150.516	2.048623	42.293
Manes.01G021600.1.v8.1	1167	959.516	1.045447	18.000
Manes.01G021700.1.v8.1	1805	1597.516	4.569913	131.000
Manes.01G021800.1.v8.1	3170	2962.516	3.103881	165.000
Manes.01G021800.2.v8.1	2976	2768.516	0.000000	0.000
Manes.01G021900.1.v8.1	3627	3419.516	0.603002	37.000
Manes.01G022000.1.v8.1	1595	1387.516	1.124610	28.000
Manes.01G022100.1.v8.1	1439	1231.516	18.644776	412.017
Manes.01G022150.1.v8.1	840	632.552	0.000000	0.000
Manes.01G022300.6.v8.1	4807	4599.516	4.147220	342.285
Manes.01G022300.3.v8.1	4918	4710.516	1.105212	93.418
Manes.01G022300.4.v8.1	4356	4148.516	10.266739	764.264
Manes.01G022300.5.v8.1	4761	4553.516	0.528124	43.152
Manes.01G022400.1.v8.1	1483	1275.516	0.786445	18.000
Manes.01G022500.1.v8.1	1061	853.516	0.065294	1.000
Manes.01G022600.4.v8.1	2395	2187.516	18.852211	740.000
Manes.01G022600.5.v8.1	2263	2055.516	0.000000	0.000
Manes.01G022750.1.v8.1	2627	2419.516	14.280552	620.000
Manes.01G022900.1.v8.1	1384	1176.516	71.004690	1499.005
Manes.01G023000.1.v8.1	1238	1030.516	0.000000	0.000
Manes.01G023100.1.v8.1	1032	824.516	0.000000	0.000
Manes.01G023200.1.v8.1	2457	2249.516	1.123017	45.331
Manes.01G023300.1.v8.1	1892	1684.516	6.407184	193.669
Manes.01G023400.1.v8.1	1879	1671.516	0.866851	26.000
Manes.01G023500.1.v8.1	1381	1173.516	0.237445	5.000
Manes.01G023600.1.v8.1	1475	1267.516	0.307770	7.000
Manes.01G023700.1.v8.1	763	555.631	15.947480	159.000
Manes.01G023900.1.v8.1	2015	1807.516	21.039899	682.408
Manes.01G023900.2.v8.1	2347	2139.516	4.391407	168.592
Manes.01G024000.1.v8.1	1715	1507.516	6.025700	163.000
Manes.01G024100.1.v8.1	2114	1906.516	5.553860	190.000
Manes.01G024200.1.v8.1	1245	1037.516	0.590853	11.000
Manes.01G024300.1.v8.1	3456	3248.516	16.726358	975.000
Manes.01G024400.1.v8.1	1502	1294.516	11.282081	262.068
Manes.01G024400.2.v8.1	1496	1288.516	1.251305	28.932
Manes.01G024500.1.v8.1	1126	918.516	0.000000	0.000
Manes.01G024600.1.v8.1	3878	3670.516	1.761216	116.000
Manes.01G024600.3.v8.1	3926	3718.516	0.000000	0.000
Manes.01G024600.2.v8.1	3178	2970.516	0.000000	0.000
Manes.01G024700.1.v8.1	2268	2060.516	4.462618	165.000
Manes.01G024800.1.v8.1	333	146.874	0.379435	1.000
Manes.01G024932.1.v8.1	231	71.455	0.000000	0.000
Manes.01G025000.6.v8.1	3651	3443.516	4.948970	305.798
Manes.01G025000.3.v8.1	2768	2560.516	1.662519	76.386
Manes.01G025000.8.v8.1	2779	2571.516	0.000000	0.000
Manes.01G025000.7.v8.1	3148	2940.516	0.091271	4.816
Manes.01G025100.1.v8.1	2604	2396.516	0.684916	29.453
Manes.01G025100.2.v8.1	2601	2393.516	2.084944	89.547
Manes.01G025200.1.v8.1	1753	1545.516	2.992860	83.000
Manes.01G025300.1.v8.1	1863	1655.516	2.726676	81.000
Manes.01G025400.2.v8.1	1540	1332.516	0.000000	0.000
Manes.01G025400.1.v8.1	1675	1467.516	18.187695	478.937
Manes.01G025500.1.v8.1	1413	1205.516	1.849136	40.000
Manes.01G025500.2.v8.1	1416	1208.516	0.000000	0.000
Manes.01G025600.2.v8.1	1201	993.516	0.000000	0.000
Manes.01G025600.3.v8.1	850	642.548	0.000000	0.000
Manes.01G025700.1.v8.1	1705	1497.516	0.037214	1.000
Manes.01G025900.1.v8.1	2951	2743.516	2.518813	124.000
Manes.01G026000.5.v8.1	4566	4358.516	0.626526	49.000
Manes.01G026000.6.v8.1	3715	3507.516	0.000000	0.000
Manes.01G026100.2.v8.1	1158	940.516	1.007313	17.000
Manes.06G158050.1.v8.1	1555	1347.516	0.041357	1.000
Manes.01G026200.2.v8.1	4505	4297.516	0.000000	0.000
Manes.01G026200.3.v8.1	4328	4120.516	0.000000	0.000
Manes.01G026200.5.v8.1	4511	4303.516	0.000000	0.000
Manes.01G026200.6.v8.1	5015	4807.516	0.000000	0.000
Manes.01G026200.8.v8.1	5041	4833.516	0.000000	0.000
Manes.01G026200.4.v8.1	4354	4146.516	0.000000	0.000
Manes.01G026200.7.v8.1	3733	3525.516	0.000000	0.000
Manes.01G026200.9.v8.1	3727	3519.516	0.110840	7.000
Manes.01G026300.1.v8.1	1396	1188.516	22.647692	483.000
Manes.01G026400.1.v8.1	1336	1128.516	0.000000	0.000
Manes.01G026500.2.v8.1	998	790.516	7.966172	113.000
Manes.01G026600.1.v8.1	1172	964.516	8.840236	153.000
Manes.01G026700.1.v8.1	2738	2530.516	2.666658	121.086
Manes.01G026800.2.v8.1	2697	2489.516	1.904803	85.091
Manes.01G026800.1.v8.1	2193	1985.516	10.773065	383.823
Manes.01G026850.1.v8.1	1337	1129.516	1.036117	21.000
Manes.01G026900.1.v8.1	1224	1016.516	42.708018	779.008
Manes.01G027000.1.v8.1	3206	2998.516	1.275090	68.607
Manes.01G027000.2.v8.1	3299	3091.516	0.079199	4.393
Manes.01G027100.1.v8.1	2064	1856.516	15.085366	502.542
Manes.01G027100.3.v8.1	2088	1880.516	0.000000	0.000
Manes.01G027200.1.v8.1	1852	1644.516	0.406654	12.000
Manes.01G027300.2.v8.1	2028	1820.516	0.091835	3.000
Manes.01G027350.1.v8.1	473	270.513	0.000000	0.000
Manes.01G027400.5.v8.1	2049	1841.516	0.258549	8.544
Manes.01G027400.11.v8.1	2162	1954.516	4.930420	172.918
Manes.01G027400.12.v8.1	2020	1812.516	4.716702	153.405
Manes.01G027400.8.v8.1	2080	1872.516	0.985190	33.103
Manes.01G027400.7.v8.1	2178	1970.516	0.461651	16.323
Manes.01G027400.14.v8.1	1904	1696.516	0.318873	9.707
Manes.01G027400.13.v8.1	2132	1924.516	0.000000	0.000
Manes.01G027400.15.v8.1	1825	1617.516	0.000000	0.000
Manes.01G027400.6.v8.1	1966	1758.516	0.000000	0.000
Manes.01G027500.1.v8.1	2010	1802.516	1.453117	47.000
Manes.01G027600.1.v8.1	2880	2672.516	1.543097	74.000
Manes.01G027700.2.v8.1	3193	2985.516	1.343986	72.000
Manes.01G027700.3.v8.1	2045	1837.516	0.000000	0.000
Manes.01G027700.6.v8.1	2071	1863.516	0.000000	0.000
Manes.01G027800.1.v8.1	1979	1771.516	3.393582	107.875
Manes.01G027800.2.v8.1	1948	1740.516	3.333942	104.125
Manes.01G027900.2.v8.1	1823	1615.516	5.036437	146.000
Manes.01G028000.1.v8.1	2069	1861.516	6.439935	215.113
Manes.01G028100.1.v8.1	1742	1534.516	3.845506	105.887
Manes.01G028200.1.v8.1	2029	1821.516	1.600906	52.326
Manes.01G028200.18.v8.1	2980	2772.516	0.564549	28.086
Manes.01G028200.19.v8.1	2155	1947.516	4.539483	158.637
Manes.01G028200.2.v8.1	2008	1800.516	2.522749	81.506
Manes.01G028200.20.v8.1	1997	1789.516	11.801138	378.946
Manes.01G028200.3.v8.1	2018	1810.516	0.000000	0.000
Manes.01G028200.9.v8.1	2166	1958.516	0.000000	0.000
Manes.01G028200.17.v8.1	2802	2594.516	5.276708	245.662
Manes.01G028300.1.v8.1	2619	2411.516	33.643731	1455.836
Manes.01G028400.4.v8.1	2126	1918.516	4.324170	148.863
Manes.01G028400.3.v8.1	3061	2853.516	6.720986	344.137
Manes.01G028500.1.v8.1	1125	917.516	4.130258	68.000
Manes.01G028600.1.v8.1	1462	1254.516	0.000000	0.000
Manes.01G028600.3.v8.1	1365	1157.516	0.048145	1.000
Manes.01G028700.4.v8.1	3217	3009.516	13.610449	735.000
Manes.01G028800.1.v8.1	1895	1687.516	0.321630	9.739
Manes.01G028800.6.v8.1	1452	1244.516	11.585375	258.719
Manes.01G028800.10.v8.1	1629	1421.516	0.000000	0.000
Manes.01G028800.2.v8.1	1416	1208.516	17.431491	378.012
Manes.01G028800.3.v8.1	1545	1337.516	0.000000	0.000
Manes.01G028800.4.v8.1	1518	1310.516	6.404651	150.611
Manes.01G028800.5.v8.1	1515	1307.516	0.000000	0.000
Manes.01G028800.8.v8.1	1299	1091.516	1.839688	36.032
Manes.01G028800.9.v8.1	1632	1424.516	1.110829	28.394
Manes.01G028900.1.v8.1	3021	2813.516	6.358247	321.000
Manes.01G029001.1.v8.1	717	509.737	0.874633	8.000
Manes.01G029100.1.v8.1	2835	2627.516	15.090101	711.469
Manes.01G029200.1.v8.1	2843	2635.516	0.021145	1.000
Manes.01G029300.4.v8.1	3567	3359.516	1.760126	106.106
Manes.01G029300.3.v8.1	1742	1534.516	4.499475	123.894
Manes.01G029400.2.v8.1	2902	2694.516	20.289439	981.000
Manes.01G029500.1.v8.1	1167	959.516	12.487288	215.000
Manes.01G029600.1.v8.1	1578	1370.516	0.000000	0.000
Manes.01G029700.1.v8.1	1608	1400.516	0.278543	7.000
Manes.01G029800.1.v8.1	1761	1553.516	6.672353	186.000
Manes.01G029900.1.v8.1	2131	1923.516	3.646020	125.844
Manes.01G029900.2.v8.1	2137	1929.516	0.000000	0.000
Manes.01G029900.3.v8.1	2123	1915.516	0.000000	0.000
Manes.01G029900.4.v8.1	2117	1909.516	0.451830	15.482
Manes.01G029900.5.v8.1	2131	1923.516	0.000000	0.000
Manes.01G029900.6.v8.1	2125	1917.516	0.000000	0.000
Manes.01G029900.7.v8.1	1674	1466.516	0.000000	0.000
Manes.01G029900.8.v8.1	1668	1460.516	2.925668	76.674
Manes.01G029950.1.v8.1	759	551.638	0.000000	0.000
Manes.12G086500.1.v8.1	1055	847.516	0.065921	1.003
Manes.01G030000.1.v8.1	418	219.684	0.000000	0.000
Manes.01G030100.1.v8.1	953	745.517	1473.799417	19715.802
Manes.01G030200.10.v8.1	3447	3239.516	0.000000	0.000
Manes.01G030200.11.v8.1	2761	2553.516	4.207977	192.810
Manes.01G030200.12.v8.1	3347	3139.516	6.000678	338.050
Manes.01G030200.13.v8.1	3233	3025.516	0.000000	0.000
Manes.01G030200.14.v8.1	3249	3041.516	0.119307	6.511
Manes.01G030200.15.v8.1	2936	2728.516	0.185016	9.058
Manes.01G030200.16.v8.1	2683	2475.516	0.000000	0.000
Manes.01G030200.17.v8.1	3269	3061.516	0.000000	0.000
Manes.01G030200.18.v8.1	2810	2602.516	0.000000	0.000
Manes.01G030200.19.v8.1	3282	3074.516	0.000000	0.000
Manes.01G030200.20.v8.1	2985	2777.516	0.000000	0.000
Manes.01G030200.21.v8.1	3298	3090.516	0.000000	0.000
Manes.01G030200.22.v8.1	3396	3188.516	3.785217	216.570
Manes.01G030200.23.v8.1	3496	3288.516	0.000000	0.000
Manes.01G030200.24.v8.1	3318	3110.516	0.000000	0.000
Manes.01G030200.25.v8.1	2732	2524.516	0.000000	0.000
Manes.01G030400.10.v8.1	2136	1928.516	14.908745	515.920
Manes.01G030400.11.v8.1	2128	1920.516	3.157580	108.815
Manes.01G030400.12.v8.1	2066	1858.516	0.000000	0.000
Manes.01G030400.5.v8.1	2074	1866.516	12.300435	411.975
Manes.01G030400.7.v8.1	2028	1820.516	0.000000	0.000
Manes.01G030400.8.v8.1	2090	1882.516	0.985744	33.298
Manes.01G030500.1.v8.1	2907	2699.516	0.330306	16.000
Manes.01G030600.1.v8.1	2133	1925.516	0.318366	11.000
Manes.01G030700.1.v8.1	4144	3936.516	6.272870	443.095
Manes.01G030800.1.v8.1	1244	1036.516	0.000000	0.000
Manes.01G030900.3.v8.1	2160	1952.516	1.626905	57.000
Manes.01G031200.4.v8.1	1451	1243.516	0.000000	0.000
Manes.01G031200.1.v8.1	1492	1284.516	8.562621	197.362
Manes.01G031200.3.v8.1	1509	1301.516	1.825682	42.638
Manes.01G031300.1.v8.1	1769	1561.516	0.051011	1.429
Manes.01G031300.3.v8.1	1679	1471.516	0.063762	1.684
Manes.01G031400.1.v8.1	1628	1420.516	15.766661	401.887
Manes.01G031600.1.v8.1	3306	3098.516	1.680561	93.439
Manes.01G031700.6.v8.1	2629	2421.516	0.000000	0.000
Manes.01G031700.7.v8.1	2620	2412.516	0.354256	15.336
Manes.01G031700.5.v8.1	2682	2474.516	0.320379	14.226
Manes.01G031700.9.v8.1	2673	2465.516	0.000000	0.000
Manes.01G031800.5.v8.1	3067	2859.516	10.220861	524.443
Manes.01G031800.3.v8.1	3149	2941.516	28.986265	1529.966
Manes.01G031800.6.v8.1	2971	2763.516	0.000000	0.000
Manes.01G031800.9.v8.1	3067	2859.516	1.279109	65.632
Manes.01G031800.8.v8.1	2791	2583.516	12.778088	592.373
Manes.01G031900.2.v8.1	1994	1786.516	8.890369	285.000
Manes.01G032000.2.v8.1	2984	2776.516	0.204581	10.193
Manes.01G032000.3.v8.1	2244	2036.516	2.047098	74.807
Manes.01G032100.1.v8.1	1122	914.516	11.273592	185.000
Manes.01G032100.6.v8.1	456	254.539	0.000000	0.000
Manes.01G032300.1.v8.1	3712	3504.516	1.876445	118.000
Manes.01G032300.2.v8.1	3706	3498.516	0.000000	0.000
Manes.01G032400.18.v8.1	4796	4588.516	0.016549	1.363
Manes.01G032400.25.v8.1	2986	2778.516	0.000000	0.000
Manes.01G032400.28.v8.1	2716	2508.516	0.000000	0.000
Manes.01G032400.31.v8.1	2933	2725.516	0.000000	0.000
Manes.01G032400.33.v8.1	2922	2714.516	0.000000	0.000
Manes.01G032400.36.v8.1	2663	2455.516	0.000000	0.000
Manes.01G032400.10.v8.1	5255	5047.516	0.000000	0.000
Manes.01G032400.13.v8.1	5097	4889.516	0.000000	0.000
Manes.01G032400.15.v8.1	5896	5688.516	0.274088	27.977
Manes.01G032400.26.v8.1	4556	4348.516	0.275168	21.471
Manes.01G032400.29.v8.1	4286	4078.516	0.000000	0.000
Manes.01G032400.34.v8.1	4492	4284.516	0.000000	0.000
Manes.01G032400.16.v8.1	4502	4294.516	0.000000	0.000
Manes.01G032400.27.v8.1	3285	3077.516	0.109963	6.072
Manes.01G032400.30.v8.1	3015	2807.516	0.000000	0.000
Manes.01G032400.32.v8.1	3232	3024.516	0.000000	0.000
Manes.01G032400.35.v8.1	3221	3013.516	0.000000	0.000
Manes.01G032400.37.v8.1	2962	2754.516	0.000000	0.000
Manes.01G032400.2.v8.1	2785	2577.516	0.811850	37.549
Manes.01G032400.4.v8.1	2991	2783.516	0.000000	0.000
Manes.01G032400.3.v8.1	2999	2791.516	1.229118	61.568
Manes.01G032500.1.v8.1	2020	1812.516	16.849248	548.000
Manes.01G032600.1.v8.1	5166	4958.516	2.551888	227.055
Manes.01G032701.1.v8.1	1161	953.516	0.233784	4.000
Manes.01G049585.1.v8.1	598	391.596	0.000000	0.000
Manes.01G032800.1.v8.1	5207	4999.516	7.111181	637.952
Manes.01G032800.2.v8.1	5041	4833.516	0.000000	0.000
Manes.01G032900.1.v8.1	1647	1439.516	0.000000	0.000
Manes.01G032900.2.v8.1	1641	1433.516	0.000000	0.000
Manes.01G032900.4.v8.1	1560	1352.516	8.053279	195.449
Manes.01G032900.5.v8.1	1554	1346.516	0.933335	22.551
Manes.01G033000.1.v8.1	1988	1780.516	0.031333	1.001
Manes.01G033100.2.v8.1	1952	1744.516	0.660210	20.667
Manes.01G033100.1.v8.1	1874	1666.516	32.281154	965.332
Manes.01G033200.8.v8.1	2472	2264.516	2.663223	108.218
Manes.01G033200.9.v8.1	2434	2226.516	0.000000	0.000
Manes.01G033200.1.v8.1	2577	2369.516	5.031024	213.912
Manes.01G033200.10.v8.1	2472	2264.516	0.000000	0.000
Manes.01G033200.11.v8.1	2234	2026.516	0.000000	0.000
Manes.01G033200.12.v8.1	2272	2064.516	0.000000	0.000
Manes.01G033300.1.v8.1	3459	3251.516	8.753063	510.698
Manes.01G033300.2.v8.1	3527	3319.516	0.339153	20.202
Manes.01G033400.1.v8.1	1188	980.516	1.420912	25.000
Manes.01G033500.1.v8.1	2846	2638.516	0.529635	25.076
Manes.01G033500.12.v8.1	2728	2520.516	0.000000	0.000
Manes.01G033500.13.v8.1	3138	2930.516	0.000000	0.000
Manes.01G033500.14.v8.1	3356	3148.516	0.000000	0.000
Manes.01G033500.5.v8.1	3133	2925.516	0.093803	4.924
Manes.01G033500.8.v8.1	3390	3182.516	0.000000	0.000
Manes.01G033600.1.v8.1	1134	926.516	13.954586	232.000
Manes.01G033700.1.v8.1	2906	2698.516	2.779249	134.577
Manes.01G033700.2.v8.1	2768	2560.516	0.466268	21.423
Manes.01G033800.1.v8.1	570	364.034	28.321185	185.000
Manes.12G093950.1.v8.1	775	567.616	0.000000	0.000
Manes.10G106150.1.v8.1_14	1209	1001.516	0.000000	0.000
Manes.01G033900.3.v8.1	1395	1187.516	0.000000	0.000
Manes.05G133326.1.v8.1	237	75.453	0.000000	0.000
Manes.01G034000.1.v8.1	3487	3279.516	2.260079	133.000
Manes.01G034100.1.v8.1	2137	1929.516	0.491001	17.000
Manes.01G034200.1.v8.1	4992	4784.516	7.377229	633.358
Manes.01G034200.2.v8.1	4899	4691.516	3.594986	302.642
Manes.01G034250.1.v8.1	1104	896.516	0.000000	0.000
Manes.01G034300.3.v8.1	3933	3725.516	4.965377	331.938
Manes.01G034300.2.v8.1	2314	2106.516	8.811345	333.062
Manes.01G034400.1.v8.1	2489	2281.516	4.125535	168.897
Manes.01G034400.2.v8.1	3964	3756.516	0.538456	36.296
Manes.01G034400.3.v8.1	2004	1796.516	1.017706	32.807
Manes.01G034400.4.v8.1	1917	1709.516	0.000000	0.000
Manes.01G034500.1.v8.1	1523	1315.516	7.159569	169.006
Manes.01G034500.2.v8.1	1233	1025.516	9.237916	169.994
Manes.01G034600.1.v8.1	2294	2086.516	2.464735	92.281
Manes.01G034600.2.v8.1	2462	2254.516	3.132360	126.719
Manes.01G034600.3.v8.1	2207	1999.516	0.000000	0.000
Manes.01G034600.4.v8.1	2375	2167.516	0.000000	0.000
Manes.01G034700.7.v8.1	1605	1397.516	5.948262	149.164
Manes.01G034700.8.v8.1	1695	1487.516	0.000000	0.000
Manes.01G034700.9.v8.1	1782	1574.516	0.418916	11.836
Manes.01G034800.1.v8.1	2246	2038.516	2.241721	82.000
Manes.01G034900.1.v8.1	872	664.538	0.000000	0.000
Manes.01G035000.1.v8.1	2390	2182.516	0.000000	0.000
Manes.01G035000.2.v8.1	2591	2383.516	0.748193	32.000
Manes.01G035100.4.v8.1	3920	3712.516	0.319448	21.281
Manes.01G035100.7.v8.1	5225	5017.516	0.000000	0.000
Manes.01G035100.9.v8.1	5210	5002.516	0.000000	0.000
Manes.01G035100.10.v8.1	2831	2623.516	5.608946	264.048
Manes.01G035100.2.v8.1	1065	857.516	0.714391	10.993
Manes.01G035100.8.v8.1	1080	872.516	1.907519	29.865
Manes.01G035100.5.v8.1	987	779.516	14.991105	209.690
Manes.01G035100.6.v8.1	972	764.516	26.907145	369.124
Manes.01G036200.10.v8.1	2166	1958.516	2.709208	95.211
Manes.01G036200.11.v8.1	2169	1961.516	0.000000	0.000
Manes.01G036200.9.v8.1	2529	2321.516	0.000000	0.000
Manes.01G036200.12.v8.1	1998	1790.516	4.861586	156.198
Manes.01G036200.13.v8.1	2222	2014.516	0.000000	0.000
Manes.01G036200.14.v8.1	1826	1618.516	5.977130	173.591
Manes.01G036200.15.v8.1	1896	1688.516	0.000000	0.000
Manes.01G036300.7.v8.1	3163	2955.516	5.208152	276.207
Manes.01G036300.8.v8.1	3083	2875.516	0.771239	39.795
Manes.01G036300.5.v8.1	3667	3459.516	0.351533	21.822
Manes.01G036300.4.v8.1	2742	2534.516	4.225574	192.176
Manes.01G037766.1.v8.1	867	659.541	0.000000	0.000
Manes.01G039232.1.v8.1	199	51.456	0.000000	0.000
Manes.01G040700.4.v8.1	2607	2399.516	3.832146	165.000
Manes.01G040712.1.v8.1	1921	1713.516	13.139384	404.000
Manes.01G040500.1.v8.1	1809	1601.516	64.445341	1852.000
Manes.01G040400.1.v8.1	4022	3814.516	10.022278	686.000
Manes.01G040300.1.v8.1	642	435.122	7.044234	55.000
Manes.01G040200.1.v8.1	5418	5210.516	4.267504	399.000
Manes.01G040100.1.v8.1	1575	1367.516	28.933953	710.000
Manes.01G040000.5.v8.1	1872	1664.516	0.000000	0.000
Manes.01G040000.3.v8.1	2480	2272.516	0.980018	39.963
Manes.01G040000.6.v8.1	1658	1450.516	2.152947	56.037
Manes.01G039700.1.v8.1	1610	1402.516	16.194688	407.567
Manes.01G039700.2.v8.1	1169	961.516	130.318297	2248.433
Manes.01G039600.1.v8.1	252	85.702	10.404227	16.000
Manes.01G039500.1.v8.1	3891	3683.516	6.883837	455.000
Manes.01G039400.3.v8.1	741	533.671	2.088517	20.000
Manes.01G039300.1.v8.1	1741	1533.516	0.763155	21.000
Manes.01G039200.1.v8.1	1894	1686.516	8.898984	269.308
Manes.01G039200.2.v8.1	1966	1758.516	0.148697	4.692
Manes.01G039212.1.v8.1	363	171.669	0.000000	0.000
Manes.01G036500.2.v8.1	1842	1634.516	1.636567	48.000
Manes.01G036500.9.v8.1	2322	2114.516	0.000000	0.000
Manes.01G036500.7.v8.1	1892	1684.516	0.000000	0.000
Manes.01G036600.1.v8.1	1225	1017.516	13.341572	243.594
Manes.01G036600.3.v8.1	1662	1454.516	6.452399	168.406
Manes.01G036600.2.v8.1	959	751.516	0.000000	0.000
Manes.01G036700.1.v8.1	2764	2556.516	0.566770	26.000
Manes.01G036800.1.v8.1	644	437.107	0.000000	0.000
Manes.01G036800.11.v8.1	777	569.613	0.000000	0.000
Manes.01G036800.10.v8.1	1098	890.516	0.137786	2.202
Manes.01G036800.8.v8.1	763	555.631	0.000000	0.000
Manes.01G036800.9.v8.1	899	691.528	0.000000	0.000
Manes.01G036800.7.v8.1	1180	972.516	2.624427	45.798
Manes.01G036900.3.v8.1	696	488.822	50.099030	439.439
Manes.01G037000.1.v8.1	4337	4129.516	3.549264	263.000
Manes.01G037100.3.v8.1	3632	3424.516	0.749414	46.051
Manes.01G037200.2.v8.1	7752	7544.516	5.519332	747.199
Manes.01G037200.1.v8.1	7888	7680.516	0.179955	24.801
Manes.01G037300.1.v8.1	1324	1116.516	9.533454	191.000
Manes.01G037400.3.v8.1	2244	2036.516	57.466305	2100.000
Manes.01G037500.1.v8.1	1438	1230.516	280.738032	6198.786
Manes.01G038033.3.v8.1	1075	867.516	0.963598	15.000
Manes.01G038033.1.v8.1	938	730.519	0.000000	0.000
Manes.01G038033.7.v8.1	818	610.576	0.000000	0.000
Manes.01G037600.5.v8.1	1708	1500.516	22.263191	599.441
Manes.01G037600.2.v8.1	1629	1421.516	1.354863	34.559
Manes.01G037700.1.v8.1	3411	3203.516	0.000000	0.000
Manes.01G037700.2.v8.1	3414	3206.516	3.796420	218.437
Manes.01G037700.3.v8.1	2446	2238.516	5.590621	224.563
Manes.01G037900.1.v8.1	1455	1247.516	1.384833	31.000
Manes.01G038000.1.v8.1	2452	2244.516	5.313404	214.000
Manes.01G038100.1.v8.1	3098	2890.516	3.393275	176.000
Manes.01G038200.1.v8.1	1318	1110.516	18.517545	369.000
Manes.01G038300.1.v8.1	2387	2179.516	10.202219	399.000
Manes.01G038400.1.v8.1	1957	1749.516	1.720116	54.000
Manes.01G038400.2.v8.1	1858	1650.516	0.000000	0.000
Manes.01G038700.4.v8.1	1758	1550.516	28.749630	799.883
Manes.01G038700.2.v8.1	1219	1011.516	16.644996	302.117
Manes.01G038900.1.v8.1	720	512.729	0.108691	1.000
Manes.01G039000.1.v8.1	990	782.516	0.000000	0.000
Manes.01G039036.1.v8.1	2746	2538.516	0.000000	0.000
Manes.01G039204.1.v8.1	763	555.631	0.000000	0.000
Manes.01G039120.1.v8.1	2370	2162.516	0.037482	1.454
Manes.01G039060.1.v8.1	3003	2795.516	0.000000	0.000
Manes.01G039252.1.v8.1	2007	1799.516	0.000000	0.000
Manes.01G039240.1.v8.1	2783	2575.516	0.000000	0.000
Manes.01G039048.1.v8.1	385	190.475	0.000000	0.000
Manes.01G039024.1.v8.1	1655	1447.516	0.000000	0.000
Manes.01G036422.1.v8.1	2760	2552.516	0.215889	9.888
Manes.01G039216.1.v8.1	2300	2092.516	0.000000	0.000
Manes.01G039132.1.v8.1	2665	2457.516	0.060260	2.657
Manes.01G039180.1.v8.1	2887	2679.516	0.000000	0.000
Manes.01G039156.1.v8.1	3328	3120.516	0.000000	0.000
Manes.01G039156.2.v8.1	3314	3106.516	0.017939	1.000
Manes.01G041100.1.v8.1	3067	2859.516	0.000000	0.000
Manes.01G041151.1.v8.1	99	7.879	0.000000	0.000
Manes.01G041200.1.v8.1	733	525.688	2.438270	23.000
Manes.01G041300.1.v8.1	4141	3933.516	0.533841	37.680
Manes.01G041300.2.v8.1	4135	3927.516	1.593478	112.301
Manes.01G041300.3.v8.1	2873	2665.516	3.756097	179.654
Manes.01G041300.4.v8.1	2867	2659.516	14.277738	681.366
Manes.01G041400.1.v8.1	1016	808.516	7.375255	107.000
Manes.01G041500.1.v8.1	219	63.643	100.699600	115.000
Manes.01G041700.1.v8.1	4216	4008.516	0.319761	23.000
Manes.01G041800.1.v8.1	2055	1847.516	0.030164	1.000
Manes.01G041900.7.v8.1	2459	2251.516	0.000000	0.000
Manes.01G041900.2.v8.1	1979	1771.516	1.166045	37.066
Manes.01G041900.6.v8.1	2288	2080.516	0.962528	35.934
Manes.01G041900.8.v8.1	1988	1780.516	0.000000	0.000
Manes.01G042100.3.v8.1	1257	1049.516	1.694688	31.915
Manes.01G042100.7.v8.1	1348	1140.516	0.741979	15.185
Manes.01G042100.8.v8.1	1345	1137.516	0.000000	0.000
Manes.01G042100.9.v8.1	1248	1040.516	0.000000	0.000
Manes.01G042100.2.v8.1	1241	1033.516	1.126965	20.900
Manes.01G042100.4.v8.1	1146	938.516	0.000000	0.000
Manes.01G042100.10.v8.1	318	134.797	0.000000	0.000
Manes.01G042200.1.v8.1	1088	880.516	0.253166	4.000
Manes.01G042300.1.v8.1	459	257.340	0.000000	0.000
Manes.01G042400.3.v8.1	2975	2767.516	11.285535	560.442
Manes.01G042400.4.v8.1	2967	2759.516	1.764996	87.397
Manes.01G042600.3.v8.1	2524	2316.516	12.484361	518.943
Manes.01G042600.4.v8.1	2515	2307.516	5.342668	221.218
Manes.01G042700.10.v8.1	6230	6022.516	1.180630	127.588
Manes.01G042700.12.v8.1	6396	6188.516	0.000000	0.000
Manes.01G042700.9.v8.1	6290	6082.516	0.145542	15.885
Manes.01G042700.11.v8.1	6132	5924.516	0.000000	0.000
Manes.01G042700.7.v8.1	6146	5938.516	0.399087	42.527
Manes.01G042800.1.v8.1	1912	1704.516	23.540367	720.000
Manes.01G042900.1.v8.1	228	69.472	79.416239	99.000
Manes.01G043000.1.v8.1	2551	2343.516	1.451786	61.050
Manes.01G043000.2.v8.1	1409	1201.516	0.739779	15.950
Manes.01G043100.1.v8.1	1663	1455.516	11.256728	294.000
Manes.01G043200.4.v8.1	3701	3493.516	4.395283	275.529
Manes.01G043200.6.v8.1	3909	3701.516	0.000000	0.000
Manes.01G043200.7.v8.1	3906	3698.516	0.000000	0.000
Manes.01G043200.8.v8.1	3704	3496.516	0.788486	49.471
Manes.01G043300.4.v8.1	1497	1289.516	11.954206	276.609
Manes.01G043300.2.v8.1	1962	1754.516	0.198065	6.236
Manes.01G043300.5.v8.1	1143	935.516	0.366701	6.156
Manes.01G043300.6.v8.1	1057	849.516	0.000000	0.000
Manes.01G043400.4.v8.1	882	674.533	35.030358	424.000
Manes.01G043450.1.v8.1	776	568.615	0.000000	0.000
Manes.01G043500.1.v8.1	2364	2156.516	2.743174	106.151
Manes.01G043600.1.v8.1	1871	1663.516	17.523792	523.086
Manes.01G043650.1.v8.1	795	587.588	1.123800	11.849
Manes.01G043700.1.v8.1	1428	1220.516	5.840578	127.914
Manes.01G043800.1.v8.1	1408	1200.516	0.000000	0.000
Manes.01G043900.1.v8.1	1084	876.516	129.703656	2040.000
Manes.01G043951.1.v8.1	345	156.682	0.000000	0.000
Manes.01G044000.1.v8.1	1303	1095.516	0.000000	0.000
Manes.01G044100.5.v8.1	3794	3586.516	8.651827	556.799
Manes.01G044100.7.v8.1	3770	3562.516	4.793250	306.412
Manes.01G044100.10.v8.1	3749	3541.516	0.000000	0.000
Manes.01G044100.6.v8.1	3759	3551.516	0.969570	61.789
Manes.01G044100.8.v8.1	3735	3527.516	0.000000	0.000
Manes.01G044100.9.v8.1	3773	3565.516	0.000000	0.000
Manes.01G044200.1.v8.1	923	715.522	0.467315	6.000
Manes.01G044300.1.v8.1	384	189.609	1.763491	6.000
Manes.01G044400.1.v8.1	1846	1638.516	5.441907	160.000
Manes.01G044600.3.v8.1	1979	1771.516	12.935715	411.201
Manes.01G044600.4.v8.1	2158	1950.516	18.108570	633.799
Manes.01G044700.1.v8.1	2791	2583.516	12.166054	564.000
Manes.01G044700.2.v8.1	2133	1925.516	0.000000	0.000
Manes.01G044850.1.v8.1	915	707.524	0.000000	0.000
Manes.01G044900.1.v8.1	1038	830.516	0.000000	0.000
Manes.01G045000.1.v8.1	2088	1880.516	6.282618	212.000
Manes.01G050300.3.v8.1	1492	1284.516	86.242321	1987.825
Manes.01G050400.1.v8.1	2084	1876.516	6.385104	215.000
Manes.01G050450.1.v8.1	1085	877.516	0.000000	0.000
Manes.01G050500.6.v8.1	3483	3275.516	0.000000	0.000
Manes.01G050500.7.v8.1	3463	3255.516	0.000000	0.000
Manes.01G050500.8.v8.1	3320	3112.516	0.000000	0.000
Manes.01G050500.3.v8.1	3275	3067.516	0.814189	44.816
Manes.01G050500.2.v8.1	3466	3258.516	2.842182	166.184
Manes.01G050600.10.v8.1	3009	2801.516	1.233333	62.000
Manes.01G050600.6.v8.1	3017	2809.516	0.000000	0.000
Manes.01G050600.18.v8.1	3120	2912.516	0.000000	0.000
Manes.01G050700.1.v8.1	681	473.878	18.581148	158.000
Manes.01G050800.1.v8.1	2470	2262.516	0.049263	2.000
Manes.01G050900.2.v8.1	1396	1188.516	0.561222	11.969
Manes.01G050900.3.v8.1	1381	1173.516	10.259092	216.031
Manes.01G051000.1.v8.1	3030	2822.516	17.187045	870.474
Manes.01G051301.1.v8.1	360	169.140	0.000000	0.000
Manes.01G051334.1.v8.1	168	34.069	0.000000	0.000
Manes.01G051367.1.v8.1	370	177.562	0.000000	0.000
Manes.01G051400.7.v8.1	3726	3518.516	1.251265	79.000
Manes.01G051500.1.v8.1	1507	1299.516	3.816719	89.000
Manes.01G051515.1.v8.1	1779	1571.516	0.035462	1.000
Manes.01G051530.1.v8.1	1204	996.516	0.223696	4.000
Manes.01G051545.2.v8.1	4015	3807.516	0.000000	0.000
Manes.01G051545.3.v8.1	4247	4039.516	0.842228	61.049
Manes.01G051545.1.v8.1	4827	4619.516	3.284635	272.271
Manes.01G051545.4.v8.1	3478	3270.516	5.702892	334.680
Manes.10G106150.1.v8.1_24	1230	1022.516	0.000000	0.000
Manes.01G051560.1.v8.1	540	334.717	0.000000	0.000
Manes.01G051575.1.v8.1	180	40.474	0.000000	0.000
Manes.10G049950.1.v8.1	1167	959.516	0.000000	0.000
Manes.01G048100.5.v8.1	3051	2843.516	3.350631	170.962
Manes.01G048100.6.v8.1	3038	2830.516	6.938918	352.432
Manes.01G048100.7.v8.1	3143	2935.516	0.770871	40.605
Manes.01G048300.1.v8.1	408	210.717	6.082897	23.000
Manes.01G048400.1.v8.1	1077	869.516	582.163732	9083.241
Manes.01G048766.1.v8.1	2517	2309.516	0.583288	24.173
Manes.01G048766.4.v8.1	2586	2378.516	0.113109	4.827
Manes.17G035396.1.v8.1_24	409	211.610	0.000000	0.000
Manes.17G035396.1.v8.1_33	409	211.610	0.000000	0.000
Manes.01G048600.1.v8.1	2227	2019.516	5.408671	196.000
Manes.01G046700.5.v8.1	3020	2812.516	1.210920	61.112
Manes.01G046700.9.v8.1	2910	2702.516	1.239252	60.096
Manes.01G046700.8.v8.1	2766	2558.516	2.938469	134.905
Manes.01G046700.10.v8.1	2743	2535.516	4.920894	223.887
Manes.16G047151.1.v8.1	553	347.390	0.162409	1.012
Manes.01G046200.1.v8.1	3121	2913.516	0.688600	36.000
Manes.01G046100.1.v8.1	860	652.542	4.099344	48.000
Manes.01G046000.1.v8.1	2295	2087.516	0.000000	0.000
Manes.01G045900.1.v8.1	3518	3310.516	0.614398	36.498
Manes.01G045900.2.v8.1	3182	2974.516	2.295146	122.502
Manes.01G045700.2.v8.1	632	425.207	8.619123	65.763
Manes.01G045700.3.v8.1	1144	936.516	3.731000	62.699
Manes.10G036329.1.v8.1_6	511	306.745	0.000000	0.000
Manes.01G045650.9.v8.1	2384	2176.516	0.000000	0.000
Manes.01G045650.1.v8.1	2526	2318.516	0.000000	0.000
Manes.01G045650.2.v8.1	2551	2343.516	0.000000	0.000
Manes.01G045650.7.v8.1	2464	2256.516	0.000000	0.000
Manes.01G045650.11.v8.1	2685	2477.516	0.000000	0.000
Manes.01G045650.13.v8.1	2682	2474.516	0.000000	0.000
Manes.01G045650.8.v8.1	2664	2456.516	0.195302	8.609
Manes.01G045650.10.v8.1	2715	2507.516	0.000000	0.000
Manes.01G045650.12.v8.1	2712	2504.516	0.000000	0.000
Manes.01G045650.14.v8.1	2694	2486.516	0.165654	7.391
Manes.01G045650.6.v8.1	2697	2489.516	0.000000	0.000
Manes.01G045600.1.v8.1	2726	2518.516	4.469804	202.000
Manes.01G045600.2.v8.1	2597	2389.516	0.000000	0.000
Manes.01G045560.1.v8.1	562	356.185	50.223997	321.000
Manes.01G048000.1.v8.1	3695	3487.516	0.038500	2.409
Manes.01G048000.2.v8.1	3718	3510.516	0.000000	0.000
Manes.01G047900.1.v8.1	4394	4186.516	0.515150	38.699
Manes.01G047900.3.v8.1	4123	3915.516	6.887165	483.891
Manes.01G047800.1.v8.1	1044	836.516	6.462185	97.000
Manes.01G047820.1.v8.1	3275	3067.516	37.751696	2077.981
Manes.01G042501.1.v8.1	629	422.231	0.000000	0.000
Manes.01G048900.3.v8.1	2252	2044.516	0.104751	3.843
Manes.01G048900.2.v8.1	2235	2027.516	3.502190	127.415
Manes.01G048900.1.v8.1	1636	1428.516	64.749615	1659.742
Manes.05G086326.1.v8.1	1137	929.516	1.145056	19.099
Manes.13G093532.1.v8.1	784	576.603	0.000000	0.000
Manes.01G049100.1.v8.1	2464	2256.516	7.285601	295.000
Manes.01G049200.1.v8.1	727	519.709	0.750618	7.000
Manes.16G048915.2.v8.1	1295	1087.516	5.455739	106.465
Manes.16G048915.3.v8.1	1315	1107.516	0.000000	0.000
Manes.01G049300.12.v8.1	1649	1441.516	1.089642	28.185
Manes.01G049300.5.v8.1	1630	1422.516	0.000000	0.000
Manes.01G049300.10.v8.1	1197	989.516	6.152294	109.239
Manes.01G049300.11.v8.1	2002	1794.516	1.053601	33.927
Manes.01G049300.4.v8.1	1358	1150.516	0.000000	0.000
Manes.01G049300.7.v8.1	1377	1169.516	0.111719	2.345
Manes.01G049300.8.v8.1	1205	997.516	0.000000	0.000
Manes.01G049300.9.v8.1	1219	1011.516	0.512628	9.305
Manes.01G049315.1.v8.1	1365	1157.516	0.818472	17.000
Manes.01G049330.2.v8.1	2450	2242.516	0.173958	7.000
Manes.01G049330.1.v8.1	2617	2409.516	0.000000	0.000
Manes.01G049330.3.v8.1	2197	1989.516	0.000000	0.000
Manes.01G049345.1.v8.1	201	52.655	3.175130	3.000
Manes.01G049360.1.v8.1	3263	3055.516	20.026247	1098.000
Manes.01G049375.1.v8.1	1923	1715.516	6.635230	204.253
Manes.01G049375.2.v8.1	2014	1806.516	3.337335	108.183
Manes.01G049375.3.v8.1	1902	1694.516	1.202499	36.564
Manes.S095224.1.v8.1	1468	1260.516	0.000000	0.000
Manes.S095224.3.v8.1	894	686.530	0.000000	0.000
Manes.S095224.2.v8.1	753	545.649	0.000000	0.000
Manes.01G049390.1.v8.1_6	1447	1239.516	0.000000	0.000
Manes.01G049405.1.v8.1	510	305.783	0.000000	0.000
Manes.01G049420.1.v8.1	1431	1223.516	0.000000	0.000
Manes.01G049390.1.v8.1	1363	1155.516	0.000000	0.000
Manes.01G049390.1.v8.1_5	1435	1227.516	0.000000	0.000
Manes.01G049495.1.v8.1	267	96.361	0.000000	0.000
Manes.01G049510.1.v8.1	207	56.251	0.000000	0.000
Manes.01G049450.1.v8.1	391	195.697	0.284772	1.000
Manes.01G049525.1.v8.1	1143	935.516	0.766945	12.875
Manes.01G049435.1.v8.1	1236	1028.516	0.000000	0.000
Manes.S095215.1.v8.1	2608	2400.516	0.000000	0.000
Manes.04G060202.1.v8.1	1834	1626.516	0.034263	1.000
Manes.01G049601.1.v8.1	1352	1144.516	69.270682	1422.622
Manes.01G049616.1.v8.1	2450	2242.516	53.678574	2160.005
Manes.01G049631.1.v8.1	1736	1528.516	35.256428	967.000
Manes.01G048966.2.v8.1	1145	937.516	0.000000	0.000
Manes.01G048981.1.v8.1	879	671.534	0.000000	0.000
Manes.01G046800.2.v8.1	1352	1144.516	0.389538	8.000
Manes.01G047000.1.v8.1	1206	998.516	0.892990	16.000
Manes.01G047100.1.v8.1	730	522.697	23.136191	217.000
Manes.01G047200.1.v8.1	1835	1627.516	0.171209	5.000
Manes.01G047400.1.v8.1	1736	1528.516	6.526267	179.000
Manes.01G045500.8.v8.1	2123	1915.516	0.576050	19.800
Manes.01G045500.6.v8.1	2469	2261.516	0.364932	14.809
Manes.01G045500.10.v8.1	2378	2170.516	0.000000	0.000
Manes.01G045500.11.v8.1	2481	2273.516	0.000000	0.000
Manes.01G045500.9.v8.1	2508	2300.516	0.000000	0.000
Manes.01G045500.12.v8.1	1722	1514.516	0.000000	0.000
Manes.01G045515.1.v8.1	1486	1278.516	14.994574	344.000
Manes.01G045300.1.v8.1	928	720.521	5.878262	76.000
Manes.01G045150.1.v8.1	384	189.609	0.000000	0.000
Manes.09G076819.1.v8.1	384	189.609	0.000000	0.000
Manes.01G045165.1.v8.1	2213	2005.516	17.128133	616.388
Manes.01G045180.1.v8.1	347	158.320	0.000000	0.000
Manes.01G045195.1.v8.1	2475	2267.516	19.076807	776.201
Manes.01G045195.2.v8.1	2472	2264.516	2.905550	118.065
Manes.01G045195.3.v8.1	597	390.612	1.773240	12.429
Manes.01G045210.1.v8.1	1362	1154.516	145.487322	3014.000
Manes.17G018312.1.v8.1	509	304.820	0.000000	0.000
Manes.01G049700.1.v8.1	2824	2616.516	12.800675	601.000
Manes.01G049800.8.v8.1	1038	830.516	11.742808	175.000
Manes.01G049815.1.v8.1	564	358.148	0.000000	0.000
Manes.01G049900.2.v8.1	920	712.523	0.000000	0.000
Manes.01G049900.3.v8.1	939	731.519	0.380913	5.000
Manes.01G049915.1.v8.1	390	194.823	0.286049	1.000
Manes.01G050200.18.v8.1	7236	7028.516	0.789989	99.633
Manes.01G050200.5.v8.1	4770	4562.516	2.372662	194.249
Manes.01G050200.7.v8.1	4765	4557.516	1.571148	128.488
Manes.01G050200.16.v8.1	4689	4481.516	0.000000	0.000
Manes.01G050200.17.v8.1	4684	4476.516	0.000000	0.000
Manes.01G050200.12.v8.1	5163	4955.516	0.000000	0.000
Manes.01G050200.13.v8.1	5158	4950.516	0.000000	0.000
Manes.01G050200.14.v8.1	5083	4875.516	0.000000	0.000
Manes.01G050200.15.v8.1	5088	4880.516	0.000000	0.000
Manes.01G050200.10.v8.1	4385	4177.516	2.598860	194.814
Manes.01G050200.11.v8.1	4390	4182.516	1.143466	85.818
Manes.01G052200.1.v8.1	555	349.338	67.450522	422.814
Manes.01G052200.3.v8.1	534	328.904	270.964333	1599.186
Manes.01G052400.1.v8.1	2897	2689.516	9.469430	457.000
Manes.01G052500.1.v8.1	2591	2383.516	9.697836	414.774
Manes.01G052500.2.v8.1	2536	2328.516	11.332587	473.507
Manes.01G052600.2.v8.1	1576	1368.516	0.000000	0.000
Manes.01G052600.3.v8.1	1711	1503.516	0.000000	0.000
Manes.01G052600.4.v8.1	1585	1377.516	0.525931	13.000
Manes.01G052600.5.v8.1	1624	1416.516	0.000000	0.000
Manes.13G088960.1.v8.1	847	639.549	0.000000	0.000
Manes.01G056200.1.v8.1	1954	1746.516	1.882614	59.000
Manes.01G056204.1.v8.1	1650	1442.516	86.731798	2245.004
Manes.01G051600.1.v8.1	3016	2808.516	4.460026	224.767
Manes.01G051600.2.v8.1	2464	2256.516	4.179540	169.233
Manes.01G051700.1.v8.1	2352	2144.516	10.394820	400.004
Manes.01G051700.2.v8.1	2232	2024.516	0.137547	4.997
Manes.01G051800.1.v8.1	3042	2834.516	18.950439	963.865
Manes.01G051800.2.v8.1	3115	2907.516	0.599543	31.280
Manes.01G051800.4.v8.1	2948	2740.516	0.000000	0.000
Manes.01G051800.7.v8.1	3039	2831.516	2.044044	103.855
Manes.01G051900.1.v8.1	1853	1645.516	7.857198	232.000
Manes.01G052100.1.v8.1	2395	2187.516	16.594503	651.379
Manes.01G052104.1.v8.1	2760	2552.516	9.916834	454.213
Manes.01G052104.3.v8.1	3084	2876.516	0.656173	33.869
Manes.01G052104.2.v8.1	2726	2518.516	2.078187	93.918
Manes.01G052108.2.v8.1	2261	2053.516	10.551909	388.819
Manes.01G052108.1.v8.1	2759	2551.516	0.069481	3.181
Manes.01G052112.1.v8.1	1090	882.516	48.623927	770.000
Manes.01G052112.2.v8.1	330	144.442	0.000000	0.000
Manes.01G049500.10.v8.1	2932	2724.516	0.000000	0.000
Manes.01G049500.14.v8.1	2929	2721.516	0.000000	0.000
Manes.01G049500.21.v8.1	2812	2604.516	0.000000	0.000
Manes.01G049500.22.v8.1	3199	2991.516	0.000000	0.000
Manes.01G049500.24.v8.1	3319	3111.516	0.000000	0.000
Manes.01G049500.25.v8.1	3264	3056.516	0.000000	0.000
Manes.01G049500.26.v8.1	3316	3108.516	0.000000	0.000
Manes.01G049500.27.v8.1	3261	3053.516	0.000000	0.000
Manes.01G049500.31.v8.1	2911	2703.516	0.000000	0.000
Manes.01G049500.32.v8.1	3024	2816.516	0.000000	0.000
Manes.01G049500.35.v8.1	3196	2988.516	0.000000	0.000
Manes.01G049500.36.v8.1	2809	2601.516	0.851402	39.745
Manes.01G049500.6.v8.1	3134	2926.516	0.000000	0.000
Manes.01G049500.16.v8.1	2995	2787.516	1.959505	98.013
Manes.01G049500.23.v8.1	3115	2907.516	0.453162	23.643
Manes.01G049500.28.v8.1	2913	2705.516	0.000000	0.000
Manes.01G049500.29.v8.1	3245	3037.516	0.000000	0.000
Manes.01G049500.30.v8.1	3300	3092.516	0.000000	0.000
Manes.01G049500.33.v8.1	3242	3034.516	0.000000	0.000
Manes.01G049500.34.v8.1	3297	3089.516	0.884416	49.030
Manes.01G049500.7.v8.1	3130	2922.516	0.000000	0.000
Manes.11G091690.2.v8.1	1407	1199.516	0.000000	0.000
Manes.01G053000.1.v8.1	4412	4204.516	8.403400	634.000
Manes.01G053000.2.v8.1	4325	4117.516	0.000000	0.000
Manes.11G088378.1.v8.1	194	48.518	0.000000	0.000
Manes.11G165033.2.v8.1	513	308.664	0.000000	0.000
Manes.11G165033.1.v8.1	540	334.717	1.165472	7.000
Manes.01G053100.3.v8.1	1539	1331.516	0.000000	0.000
Manes.01G053100.1.v8.1	1781	1573.516	0.000000	0.000
Manes.01G053100.4.v8.1	1271	1063.516	0.000000	0.000
Manes.01G053100.5.v8.1	1151	943.516	0.000000	0.000
Manes.01G053150.1.v8.1	210	58.038	0.000000	0.000
Manes.01G053200.4.v8.1	6068	5860.516	10.526731	1107.000
Manes.01G053300.1.v8.1	2599	2391.516	37.868442	1625.058
Manes.01G053400.1.v8.1	264	94.201	106.487383	180.000
Manes.01G053600.3.v8.1	3287	3079.516	1.067705	59.000
Manes.01G053700.1.v8.1	2412	2204.516	7.432174	294.000
Manes.11G068178.1.v8.1	426	226.912	0.000000	0.000
Manes.01G053800.1.v8.1	2084	1876.516	10.780432	363.000
Manes.01G053875.1.v8.1	662	454.980	0.857409	7.000
Manes.01G053950.1.v8.1	2006	1798.516	2.819747	91.000
Manes.02G203753.1.v8.1	1014	806.516	33.947613	491.293
Manes.01G054100.1.v8.1	2170	1962.516	0.000000	0.000
Manes.01G054300.1.v8.1	2083	1875.516	0.059428	2.000
Manes.01G054400.1.v8.1	3373	3165.516	0.316891	18.000
Manes.01G054600.2.v8.1	6103	5895.516	14.075202	1489.000
Manes.01G054800.1.v8.1	1910	1702.516	9.296275	284.000
Manes.01G054900.1.v8.1	2286	2078.516	148.940556	5555.006
Manes.01G055000.1.v8.1	240	77.472	42.441164	59.000
Manes.01G055100.1.v8.1	240	77.472	109.979054	152.888
Manes.01G055200.1.v8.1	237	75.453	79.768293	108.000
Manes.01G055300.1.v8.1	1711	1503.516	0.778383	21.000
Manes.01G055400.4.v8.1	1930	1722.516	0.000000	0.000
Manes.01G055400.5.v8.1	1912	1704.516	0.000000	0.000
Manes.01G055500.6.v8.1	2884	2676.516	1.237139	59.416
Manes.01G055500.3.v8.1	1910	1702.516	15.829317	483.584
Manes.01G055512.1.v8.1	5335	5127.516	0.000000	0.000
Manes.16G044501.1.v8.1	955	747.517	0.596418	8.000
Manes.16G044551.1.v8.1	455	253.607	0.439491	2.000
Manes.07G083301.4.v8.1	1312	1104.516	0.126351	2.504
Manes.07G083301.5.v8.1	1196	988.516	0.000000	0.000
Manes.07G083301.10.v8.1	1117	909.516	0.000000	0.000
Manes.07G083301.3.v8.1	1792	1584.516	0.048554	1.381
Manes.07G083301.1.v8.1	1063	855.516	0.000000	0.000
Manes.07G083301.2.v8.1	1398	1190.516	0.248955	5.318
Manes.18G122902.1.v8.1_4	687	479.854	0.000000	0.000
Manes.14G157966.1.v8.1_44	431	231.463	0.137708	0.572
Manes.01G055600.2.v8.1	4734	4526.516	2.573845	209.057
Manes.01G055600.1.v8.1	4280	4072.516	1.095396	80.048
Manes.01G055600.5.v8.1	4357	4149.516	10.230080	761.719
Manes.01G055600.6.v8.1	3714	3506.516	0.082261	5.176
Manes.01G055700.1.v8.1	2448	2240.516	0.298480	12.000
Manes.01G055700.2.v8.1	2555	2347.516	0.000000	0.000
Manes.01G055704.1.v8.1	546	340.556	0.000000	0.000
Manes.01G055708.1.v8.1	1792	1584.516	9.553362	271.626
Manes.01G056000.5.v8.1	2103	1895.516	9.663930	328.700
Manes.01G056000.4.v8.1	2545	2337.516	7.374073	309.300
Manes.01G056100.3.v8.1	3657	3449.516	1.506889	93.273
Manes.01G056100.4.v8.1	3459	3251.516	9.764778	569.727
Manes.01G056300.1.v8.1	1707	1499.516	0.000000	0.000
Manes.01G056450.1.v8.1	3537	3329.516	8.675307	518.304
Manes.01G056450.2.v8.1	3479	3271.516	0.058296	3.422
Manes.01G056450.3.v8.1	3399	3191.516	1.069949	61.274
Manes.01G056600.1.v8.1	909	701.525	28.042296	353.000
Manes.15G181430.1.v8.1	456	254.539	0.000000	0.000
Manes.01G056700.2.v8.1	1416	1208.516	0.092227	2.000
Manes.01G056725.1.v8.1	909	701.525	0.000000	0.000
Manes.01G056800.1.v8.1	3882	3674.516	11.617439	766.000
Manes.18G104850.1.v8.1	626	419.258	0.000000	0.000
Manes.01G056900.1.v8.1	2957	2749.516	2.899819	143.069
Manes.01G056900.2.v8.1	2951	2743.516	1.075189	52.931
Manes.01G057000.1.v8.1	850	642.548	0.103395	1.192
Manes.01G057100.1.v8.1	1290	1082.516	0.000000	0.000
Manes.01G057100.2.v8.1	1287	1079.516	0.000000	0.000
Manes.01G057200.1.v8.1	1470	1262.516	0.000000	0.000
Manes.10G106150.1.v8.1	1149	941.516	0.059191	1.000
Manes.01G057300.1.v8.1	1915	1707.516	0.783300	24.000
Manes.01G057350.1.v8.1	1899	1691.516	0.000000	0.000
Manes.01G057400.1.v8.1	2020	1812.516	13.697474	445.493
Manes.01G057400.2.v8.1	2139	1931.516	5.179237	179.507
Manes.01G057800.2.v8.1	2409	2201.516	14.479581	572.000
Manes.01G057900.1.v8.1	2006	1798.516	9.605704	310.000
Manes.01G058000.1.v8.1	2012	1804.516	21.525530	697.000
Manes.01G058100.1.v8.1	3609	3401.516	11.353833	693.000
Manes.01G058200.3.v8.1	354	164.118	0.679133	2.000
Manes.11G130116.1.v8.1	2051	1843.516	0.000000	0.000
Manes.01G058300.1.v8.1	2319	2111.516	1.715540	65.000
Manes.01G058450.1.v8.1	234	73.442	0.000000	0.000
Manes.01G058600.4.v8.1	3029	2821.516	0.000000	0.000
Manes.01G058600.2.v8.1	2857	2649.516	0.058118	2.763
Manes.01G058600.3.v8.1	3629	3421.516	0.509758	31.297
Manes.01G058600.5.v8.1	3407	3199.516	0.446939	25.660
Manes.01G058600.1.v8.1	2303	2095.516	11.389877	428.280
Manes.01G058700.2.v8.1	3507	3299.516	53.396691	3161.424
Manes.01G058700.4.v8.1	3277	3069.516	5.523749	304.244
Manes.01G058700.5.v8.1	3311	3103.516	7.707994	429.253
Manes.01G058750.1.v8.1	920	712.523	0.078214	1.000
Manes.06G063050.1.v8.1_24	1147	939.516	0.000000	0.000
Manes.01G058800.2.v8.1	4445	4237.516	3.765716	286.337
Manes.01G058800.3.v8.1	3168	2960.516	9.424538	500.663
Manes.03G138751.1.v8.1	1067	859.516	0.129675	2.000
Manes.01G058900.1.v8.1	1600	1392.516	1.840939	46.000
Manes.01G059200.1.v8.1	1947	1739.516	5.125938	160.000
Manes.01G059300.16.v8.1	1945	1737.516	12.797522	399.000
Manes.01G059400.23.v8.1	3702	3494.516	0.000000	0.000
Manes.01G059400.24.v8.1	3808	3600.516	0.131338	8.485
Manes.01G059400.25.v8.1	3684	3476.516	0.000000	0.000
Manes.01G059400.3.v8.1	3826	3618.516	0.000000	0.000
Manes.01G059400.26.v8.1	4503	4295.516	0.031362	2.417
Manes.01G059400.12.v8.1	3501	3293.516	0.000000	0.000
Manes.01G059400.13.v8.1	3489	3281.516	0.000000	0.000
Manes.01G059400.14.v8.1	3447	3239.516	0.000000	0.000
Manes.01G059400.15.v8.1	3365	3157.516	0.000000	0.000
Manes.01G059400.16.v8.1	3571	3363.516	0.000000	0.000
Manes.01G059400.18.v8.1	3429	3221.516	0.000000	0.000
Manes.01G059400.20.v8.1	3553	3345.516	0.000000	0.000
Manes.01G059400.21.v8.1	3347	3139.516	0.000000	0.000
Manes.01G059400.22.v8.1	3471	3263.516	0.000000	0.000
Manes.01G059400.5.v8.1	3395	3187.516	0.000000	0.000
Manes.01G059400.6.v8.1	3519	3311.516	0.000000	0.000
Manes.01G059400.8.v8.1	3377	3169.516	0.000000	0.000
Manes.01G059400.17.v8.1	2996	2788.516	0.000000	0.000
Manes.01G059400.19.v8.1	2978	2770.516	0.000000	0.000
Manes.01G059400.7.v8.1	3056	2848.516	0.242385	12.389
Manes.01G059400.9.v8.1	3038	2830.516	0.171450	8.708
Manes.01G059500.1.v8.1	1971	1763.516	51.226056	1621.020
Manes.01G059525.1.v8.1	312	130.088	0.000000	0.000
Manes.01G059550.1.v8.1	318	134.797	0.000000	0.000
Manes.01G059600.1.v8.1	1643	1435.516	203.272187	5236.055
Manes.01G059700.1.v8.1	1331	1123.516	138.104041	2784.222
Manes.01G059700.2.v8.1	1679	1471.516	44.301541	1169.774
Manes.01G059751.1.v8.1	363	171.669	0.324631	1.000
Manes.01G059800.1.v8.1	2230	2022.516	99.373651	3606.462
Manes.01G059800.2.v8.1	2379	2171.516	0.963353	37.538
Manes.01G059900.1.v8.1	2074	1866.516	4.180018	140.000
Manes.01G060100.1.v8.1	3635	3427.516	1.375332	84.587
Manes.01G060100.2.v8.1	3320	3112.516	0.000000	0.000
Manes.01G060100.3.v8.1	3309	3101.516	1.373008	76.413
Manes.01G060200.1.v8.1	1840	1632.516	5.230789	153.230
Manes.01G060200.2.v8.1	1758	1550.516	0.135583	3.772
Manes.01G060300.2.v8.1	1966	1758.516	5.197089	163.993
Manes.01G060300.3.v8.1	1424	1216.516	16.302017	355.858
Manes.01G060400.1.v8.1	1992	1784.516	4.770740	152.765
Manes.01G060400.3.v8.1	1059	851.516	30.513625	466.235
Manes.01G060500.1.v8.1	1773	1565.516	0.000000	0.000
Manes.01G060600.1.v8.1	4094	3886.516	0.000000	0.000
Manes.01G060600.2.v8.1	4124	3916.516	0.000000	0.000
Manes.01G060600.3.v8.1	3968	3760.516	0.000000	0.000
Manes.01G060600.4.v8.1	3938	3730.516	0.000000	0.000
Manes.01G060600.5.v8.1	4000	3792.516	0.176334	12.000
Manes.01G060700.4.v8.1	2627	2419.516	1.818306	78.943
Manes.01G060700.6.v8.1	2584	2376.516	0.000000	0.000
Manes.01G060700.11.v8.1	2667	2459.516	0.000000	0.000
Manes.01G060700.16.v8.1	2624	2416.516	0.000000	0.000
Manes.01G060700.10.v8.1	2489	2281.516	0.000000	0.000
Manes.01G060700.17.v8.1	2628	2420.516	0.000000	0.000
Manes.01G060700.3.v8.1	2575	2367.516	0.000000	0.000
Manes.01G060700.12.v8.1	2541	2333.516	0.000000	0.000
Manes.01G060700.9.v8.1	2531	2323.516	0.000000	0.000
Manes.01G060700.1.v8.1	2615	2407.516	0.000000	0.000
Manes.01G060700.14.v8.1	2584	2376.516	0.446885	19.057
Manes.01G060875.10.v8.1	3276	3068.516	0.000000	0.000
Manes.01G060875.9.v8.1	2881	2673.516	0.000000	0.000
Manes.01G060875.1.v8.1	2909	2701.516	0.000000	0.000
Manes.01G060875.2.v8.1	2869	2661.516	0.000000	0.000
Manes.01G060875.3.v8.1	4008	3800.516	0.000000	0.000
Manes.01G060875.4.v8.1	3276	3068.516	0.000000	0.000
Manes.01G060875.5.v8.1	3226	3018.516	0.000000	0.000
Manes.01G060875.6.v8.1	3007	2799.516	0.000000	0.000
Manes.01G060875.7.v8.1	3057	2849.516	0.410705	21.000
Manes.01G060875.8.v8.1	3047	2839.516	0.000000	0.000
Manes.01G061050.2.v8.1	6849	6641.516	7.853991	936.000
Manes.01G061125.1.v8.1	630	423.223	0.000000	0.000
Manes.01G061200.9.v8.1	2895	2687.516	0.598977	28.885
Manes.01G061200.10.v8.1	2833	2625.516	3.641821	171.574
Manes.01G061200.6.v8.1	2598	2390.516	10.130257	434.541
Manes.01G061400.1.v8.1	2477	2269.516	76.686785	3123.000
Manes.01G061500.1.v8.1	1529	1321.516	3.457221	81.982
Manes.01G061550.1.v8.1	960	752.516	0.000000	0.000
Manes.01G061600.3.v8.1	2789	2581.516	21.299559	986.651
Manes.01G061600.4.v8.1	1923	1715.516	1.232827	37.950
Manes.01G061600.2.v8.1	1379	1171.516	22.519592	473.399
Manes.01G061701.1.v8.1	765	557.628	0.000000	0.000
Manes.01G061800.1.v8.1	1842	1634.516	4.568751	134.000
Manes.01G061850.1.v8.1	730	522.697	0.000000	0.000
Manes.01G061900.3.v8.1	1876	1668.516	5.112765	153.075
Manes.01G061900.1.v8.1	2806	2598.516	12.351574	575.925
Manes.01G062000.1.v8.1	2551	2343.516	1.831069	77.000
Manes.01G062100.1.v8.1	887	679.532	0.000000	0.000
Manes.01G062200.1.v8.1	523	318.295	0.000000	0.000
Manes.01G062300.1.v8.1	1479	1271.516	0.000000	0.000
Manes.01G062400.1.v8.1	1322	1114.516	21.542839	430.831
Manes.01G062400.2.v8.1	1236	1028.516	17.835659	329.169
Manes.01G062500.1.v8.1	1399	1191.516	2.198264	47.000
Manes.01G062600.1.v8.1	1107	899.516	87.129229	1406.342
Manes.01G062600.2.v8.1	1525	1317.516	4.469196	105.658
Manes.01G062700.1.v8.1	3474	3266.516	1.535464	90.000
Manes.05G133326.1.v8.1_30	356	165.786	0.000000	0.000
Manes.14G157966.1.v8.1_40	431	231.463	0.137708	0.572
Manes.01G062800.1.v8.1	2202	1994.516	8.466169	303.000
Manes.01G062900.1.v8.1	420	221.491	0.000000	0.000
Manes.01G063000.2.v8.1	2376	2168.516	8.146638	317.000
Manes.01G063100.1.v8.1	3358	3150.516	9.428168	533.000
Manes.01G063300.1.v8.1	1940	1732.516	4.395197	136.639
Manes.01G063300.3.v8.1	2009	1801.516	2.640612	85.361
Manes.01G063400.1.v8.1	863	655.541	1.360196	16.000
Manes.01G063500.1.v8.1	1365	1157.516	26.528119	551.000
Manes.01G063600.1.v8.1	4224	4016.516	5.702616	411.000
Manes.01G063600.2.v8.1	4158	3950.516	0.000000	0.000
Manes.01G063700.1.v8.1	1268	1060.516	0.000000	0.000
Manes.01G063800.1.v8.1	1141	933.516	0.000000	0.000
Manes.01G063900.1.v8.1	690	482.846	0.000000	0.000
Manes.01G063933.1.v8.1	496	292.375	0.000000	0.000
Manes.01G063966.2.v8.1	535	329.874	0.168941	1.000
Manes.01G064000.1.v8.1	2464	2256.516	0.000000	0.000
Manes.01G064000.4.v8.1	2064	1856.516	14.168540	472.000
Manes.01G064100.1.v8.1	642	435.122	0.000000	0.000
Manes.01G064200.1.v8.1	946	738.518	27.392238	363.000
Manes.01G064400.2.v8.1	859	651.542	0.427670	5.000
Manes.13G069776.1.v8.1_3	315	132.435	0.000000	0.000
Manes.01G064500.2.v8.1	1064	856.516	0.845843	13.000
Manes.01G064600.2.v8.1	1735	1527.516	2.055905	56.352
Manes.01G064600.3.v8.1	1725	1517.516	11.077696	301.648
Manes.01G064900.1.v8.1	1118	910.516	1.101709	18.000
Manes.01G064950.1.v8.1	678	470.890	0.000000	0.000
Manes.01G065000.1.v8.1	3163	2955.516	0.000000	0.000
Manes.01G065000.2.v8.1	3049	2841.516	0.470699	24.000
Manes.01G065100.1.v8.1	2070	1862.516	19.359141	647.000
Manes.01G065200.1.v8.1	2387	2179.516	16.048734	627.652
Manes.01G065200.2.v8.1	2436	2228.516	2.557427	102.267
Manes.01G065200.3.v8.1	2261	2053.516	3.611586	133.080
Manes.01G065300.1.v8.1	956	748.517	0.000000	0.000
Manes.01G065400.1.v8.1	5133	4925.516	3.382994	299.000
Manes.01G065500.1.v8.1	1271	1063.516	0.000000	0.000
Manes.01G065600.3.v8.1	960	752.516	63.105330	852.119
Manes.01G065600.1.v8.1	1212	1004.516	1.859601	33.519
Manes.01G065700.1.v8.1	1755	1547.516	7.238403	201.000
Manes.01G065800.3.v8.1	2457	2249.516	0.000000	0.000
Manes.01G065800.4.v8.1	2385	2177.516	0.025593	1.000
Manes.01G065800.1.v8.1	2533	2325.516	0.000000	0.000
Manes.01G065800.2.v8.1	2461	2253.516	0.000000	0.000
Manes.01G065900.7.v8.1	3293	3085.516	0.000000	0.000
Manes.01G065900.1.v8.1	3360	3152.516	1.928393	109.086
Manes.01G065900.4.v8.1	3389	3181.516	0.000000	0.000
Manes.01G065900.5.v8.1	3455	3247.516	0.616295	35.914
Manes.01G066000.4.v8.1	2162	1954.516	1.066594	37.407
Manes.01G066000.6.v8.1	2093	1885.516	0.460864	15.593
Manes.01G066000.5.v8.1	2160	1952.516	0.000000	0.000
Manes.01G066000.7.v8.1	2440	2232.516	0.000000	0.000
Manes.01G066100.1.v8.1	2112	1904.516	15.205557	519.643
Manes.01G066100.2.v8.1	2042	1834.516	0.527270	17.357
Manes.01G066100.3.v8.1	1825	1617.516	0.000000	0.000
Manes.01G066150.1.v8.1	601	394.552	0.282493	2.000
Manes.01G066175.1.v8.1	442	241.551	0.000000	0.000
Manes.01G066200.1.v8.1	3298	3090.516	14.609672	810.195
Manes.01G066400.1.v8.1	3277	3069.516	0.708070	39.000
Manes.01G066500.1.v8.1	1506	1298.516	0.000000	0.000
Manes.01G066600.1.v8.1	1975	1767.516	3.752022	119.000
Manes.01G066700.4.v8.1	1543	1335.516	4.546215	108.947
Manes.01G066700.5.v8.1	1318	1110.516	0.872512	17.387
Manes.01G066700.1.v8.1	1453	1245.516	3.967248	88.666
Manes.01G066800.1.v8.1	3041	2833.516	3.493739	177.637
Manes.01G066800.3.v8.1	3070	2862.516	0.000000	0.000
Manes.01G066800.2.v8.1	1176	968.516	2.149872	37.363
Manes.01G066900.1.v8.1	1843	1635.516	28.929086	849.000
Manes.01G067000.1.v8.1	1587	1379.516	0.000000	0.000
Manes.01G067100.1.v8.1	1560	1352.516	0.000000	0.000
Manes.01G067200.1.v8.1	489	285.702	0.000000	0.000
Manes.01G067233.1.v8.1	225	67.511	0.000000	0.000
Manes.01G067300.3.v8.1	707	499.768	0.000000	0.000
Manes.01G067400.1.v8.1	1115	907.516	0.000000	0.000
Manes.01G067500.1.v8.1	702	494.788	0.000000	0.000
Manes.01G067700.1.v8.1	2234	2026.516	0.769998	28.000
Manes.01G067900.1.v8.1	1616	1408.516	0.949579	24.000
Manes.01G068001.5.v8.1	2495	2287.516	4.469380	183.455
Manes.01G068001.2.v8.1	1984	1776.516	0.000000	0.000
Manes.01G068001.7.v8.1	2864	2656.516	0.179945	8.578
Manes.01G068001.6.v8.1	1767	1559.516	0.000000	0.000
Manes.01G068001.8.v8.1	1090	882.516	0.000000	0.000
Manes.01G068100.3.v8.1	1573	1365.516	0.000000	0.000
Manes.01G068100.5.v8.1	1567	1359.516	19.920698	485.967
Manes.01G068400.7.v8.1	3134	2926.516	4.396846	230.893
Manes.01G068400.2.v8.1	3037	2829.516	7.866733	399.415
Manes.01G068400.5.v8.1	2681	2473.516	6.019685	267.182
Manes.01G068400.3.v8.1	2817	2609.516	0.160969	7.537
Manes.01G068600.1.v8.1	1024	816.516	0.000000	0.000
Manes.01G068800.1.v8.1	2536	2328.516	4.714860	197.000
Manes.01G068901.1.v8.1	541	335.688	0.000000	0.000
Manes.01G069000.1.v8.1	2001	1793.516	7.612769	245.000
Manes.01G069050.1.v8.1	877	669.534	0.000000	0.000
Manes.01G069100.1.v8.1	2551	2343.516	0.000000	0.000
Manes.01G069100.2.v8.1	2515	2307.516	0.000000	0.000
Manes.01G069200.2.v8.1	2791	2583.516	0.086284	4.000
Manes.01G069300.1.v8.1	1550	1342.516	60.260041	1451.667
Manes.01G069400.1.v8.1	1254	1046.516	1.224796	23.000
Manes.01G069500.1.v8.1	3671	3463.516	0.048271	3.000
Manes.01G069600.7.v8.1	3208	3000.516	0.000000	0.000
Manes.01G069600.8.v8.1	3089	2881.516	0.000000	0.000
Manes.01G069600.6.v8.1	3263	3055.516	0.632356	34.671
Manes.01G069600.3.v8.1	3404	3196.516	3.562339	204.329
Manes.01G069600.1.v8.1	3247	3039.516	0.000000	0.000
Manes.01G069700.1.v8.1	1602	1394.516	0.279741	7.000
Manes.01G069800.1.v8.1	2475	2267.516	11.010561	448.000
Manes.01G069900.1.v8.1	945	737.518	0.226689	3.000
Manes.01G070000.1.v8.1	2335	2127.516	191.218122	7299.953
Manes.01G070200.1.v8.1	1624	1416.516	321.967247	8183.731
Manes.01G070300.1.v8.1	1487	1279.516	5.836345	134.000
Manes.01G070400.1.v8.1	2479	2271.516	0.000000	0.000
Manes.01G070500.1.v8.1	2557	2349.516	0.094878	4.000
Manes.01G070600.1.v8.1	2445	2237.516	0.000000	0.000
Manes.01G070700.1.v8.1	1563	1355.516	17.764958	432.103
Manes.01G070800.1.v8.1	1661	1453.516	0.410946	10.718
Manes.01G070800.2.v8.1	1367	1159.516	0.000000	0.000
Manes.01G070800.3.v8.1	990	782.516	0.945899	13.282
Manes.01G070900.1.v8.1	3231	3023.516	12.681130	688.000
Manes.01G071000.1.v8.1	766	558.626	0.199522	2.000
Manes.01G071051.1.v8.1	1254	1046.516	0.053252	1.000
Manes.01G071100.1.v8.1	1726	1518.516	4.000267	109.000
Manes.01G071200.1.v8.1	2039	1831.516	0.159165	5.231
Manes.01G071200.11.v8.1	1893	1685.516	0.320400	9.690
Manes.01G071200.12.v8.1	2246	2038.516	0.084360	3.086
Manes.01G071200.3.v8.1	1994	1786.516	4.655732	149.250
Manes.01G071200.4.v8.1	1991	1783.516	0.962306	30.797
Manes.01G071200.8.v8.1	2125	1917.516	0.114692	3.946
Manes.01G071300.1.v8.1	1468	1260.516	0.265268	6.000
Manes.01G071400.3.v8.1	1639	1431.516	31.815946	817.258
Manes.01G071400.1.v8.1	540	334.717	56.732173	340.742
Manes.01G071500.1.v8.1	3816	3608.516	3.814610	247.000
Manes.01G071600.1.v8.1	2345	2137.516	0.000000	0.000
Manes.13G089210.1.v8.1	447	246.172	0.000000	0.000
Manes.01G071700.1.v8.1	2700	2492.516	1.766326	79.000
Manes.01G071800.1.v8.1	2907	2699.516	3.426920	166.000
Manes.01G071900.1.v8.1	2437	2229.516	52.726018	2109.375
Manes.01G072000.2.v8.1	1586	1378.516	6.670432	165.000
Manes.01G072100.1.v8.1	1702	1494.516	40.531170	1086.946
Manes.01G072200.2.v8.1	4093	3885.516	0.712603	49.684
Manes.01G072200.1.v8.1	5254	5046.516	1.127441	102.095
Manes.01G072200.4.v8.1	4047	3839.516	0.131101	9.032
Manes.01G072200.3.v8.1	3939	3731.516	1.391751	93.189
Manes.01G072400.1.v8.1	2267	2059.516	23.731010	877.000
Manes.01G072601.1.v8.1	458	256.404	1.521442	7.000
Manes.01G072801.5.v8.1	2336	2128.516	0.446661	17.060
Manes.01G072801.8.v8.1	2323	2115.516	0.532582	20.217
Manes.01G072801.3.v8.1	2395	2187.516	2.447411	96.067
Manes.01G072801.12.v8.1	6418	6210.516	0.000000	0.000
Manes.01G072801.13.v8.1	6431	6223.516	0.131235	14.656
Manes.01G072801.10.v8.1	2143	1935.516	0.000000	0.000
Manes.01G072801.11.v8.1	2130	1922.516	0.000000	0.000
Manes.01G073000.1.v8.1	2268	2060.516	46.184911	1707.632
Manes.01G073100.4.v8.1	2268	2060.516	4.547971	168.156
Manes.01G073100.9.v8.1	2893	2685.516	0.000000	0.000
Manes.01G073100.3.v8.1	2300	2092.516	0.000000	0.000
Manes.01G073100.8.v8.1	2925	2717.516	0.000000	0.000
Manes.01G073100.20.v8.1	4468	4260.516	1.566605	119.768
Manes.01G073100.19.v8.1	4064	3856.516	0.000000	0.000
Manes.01G073100.17.v8.1	3443	3235.516	0.000000	0.000
Manes.01G073100.18.v8.1	2007	1799.516	1.320362	42.635
Manes.01G073100.21.v8.1	2632	2424.516	1.237505	53.838
Manes.01G073100.22.v8.1	900	692.527	1.416562	17.603
Manes.01G073112.1.v8.1	816	608.577	0.091573	1.000
Manes.01G073125.1.v8.1	2760	2552.516	26.068596	1194.000
Manes.01G073300.6.v8.1	2196	1988.516	0.501435	17.892
Manes.01G073300.8.v8.1	2715	2507.516	0.766159	34.473
Manes.01G073300.9.v8.1	2214	2006.516	8.352964	300.747
Manes.01G073400.1.v8.1	2511	2303.516	26.710367	1104.051
Manes.01G073400.4.v8.1	2505	2297.516	4.628968	190.836
Manes.01G073500.1.v8.1	1263	1055.516	0.000000	0.000
Manes.01G073500.3.v8.1	1194	986.516	34.872924	617.320
Manes.01G073500.2.v8.1	1289	1081.516	1.632409	31.680
Manes.01G073500.4.v8.1	1344	1136.516	0.000000	0.000
Manes.01G073600.1.v8.1	1256	1048.516	0.106301	2.000
Manes.01G073700.11.v8.1	2927	2719.516	7.887397	384.896
Manes.01G073700.6.v8.1	2668	2460.516	1.433417	63.287
Manes.01G073700.1.v8.1	2831	2623.516	7.186811	338.328
Manes.01G073700.12.v8.1	2665	2457.516	0.000000	0.000
Manes.01G073700.13.v8.1	2479	2271.516	1.006158	41.011
Manes.01G073700.14.v8.1	2511	2303.516	1.688317	69.785
Manes.01G073750.1.v8.1	374	180.994	0.615811	2.000
Manes.01G073800.1.v8.1	3191	2983.516	6.481174	346.977
Manes.01G073800.2.v8.1	2950	2742.516	4.634821	228.087
Manes.13G088473.1.v8.1	818	610.576	1.642912	18.000
Manes.01G073900.1.v8.1	941	733.518	78.026332	1027.000
Manes.01G074000.2.v8.1	1799	1591.516	10.890083	311.000
Manes.01G074100.1.v8.1	3033	2825.516	6.804608	345.000
Manes.01G074200.1.v8.1	1923	1715.516	71.566280	2203.035
Manes.01G074300.6.v8.1	1985	1777.516	4.248644	135.513
Manes.01G074300.7.v8.1	1749	1541.516	4.428152	122.487
Manes.01G074400.1.v8.1	2362	2154.516	0.051732	2.000
Manes.17G035396.1.v8.1_40	407	209.824	0.000000	0.000
Manes.01G074500.1.v8.1	2339	2131.516	50.671418	1938.072
Manes.01G074600.1.v8.1	1163	955.516	1.049824	18.000
Manes.01G074700.1.v8.1	1504	1296.516	103.579648	2409.742
Manes.01G074800.1.v8.1	1825	1617.516	1.998302	58.000
Manes.01G074850.1.v8.1	1130	922.516	2.686497	44.471
Manes.01G074925.1.v8.1	1076	868.516	0.418929	6.529
Manes.01G075000.1.v8.1	2832	2624.516	56.164241	2645.010
Manes.01G075000.3.v8.1	3215	3007.516	8.109974	437.669
Manes.01G075100.1.v8.1	2145	1937.516	28.590575	994.000
Manes.01G075200.3.v8.1	1101	893.516	0.000000	0.000
Manes.01G075400.1.v8.1	1101	893.516	0.000000	0.000
Manes.01G075500.1.v8.1	1101	893.516	0.000000	0.000
Manes.01G075600.2.v8.1	1101	893.516	0.000000	0.000
Manes.01G075700.1.v8.1	3094	2886.516	5.586720	289.367
Manes.01G075700.2.v8.1	3107	2899.516	0.435008	22.633
Manes.01G075900.1.v8.1	474	271.458	8.006521	39.000
Manes.01G076000.4.v8.1	2568	2360.516	0.000000	0.000
Manes.01G076000.5.v8.1	2409	2201.516	0.000000	0.000
Manes.01G076000.3.v8.1	2302	2094.516	0.266071	10.000
Manes.01G076100.1.v8.1	2116	1908.516	64.166435	2197.465
Manes.01G076100.2.v8.1	2120	1912.516	8.777435	301.225
Manes.01G076201.1.v8.1	2790	2582.516	2.762159	128.000
Manes.01G076300.1.v8.1	1241	1033.516	15.960863	296.000
Manes.01G076400.1.v8.1	4031	3823.516	16.964069	1163.888
Manes.01G076500.1.v8.1	3742	3534.516	2.585804	164.000
Manes.01G076600.1.v8.1	2049	1841.516	17.582574	581.000
Manes.01G076600.2.v8.1	1609	1401.516	0.000000	0.000
Manes.01G076700.1.v8.1	1155	947.516	0.000000	0.000
Manes.01G076800.2.v8.1	2030	1822.516	0.091734	3.000
Manes.01G076900.1.v8.1	2084	1876.516	7.172231	241.504
Manes.01G077000.1.v8.1	2686	2478.516	7.048907	313.496
Manes.01G077100.1.v8.1	1550	1342.516	0.000000	0.000
Manes.01G077200.11.v8.1	3150	2942.516	0.000000	0.000
Manes.01G077200.12.v8.1	3204	2996.516	1.889001	101.570
Manes.01G077200.14.v8.1	3021	2813.516	0.000000	0.000
Manes.01G077200.15.v8.1	2967	2759.516	0.000000	0.000
Manes.01G077200.3.v8.1	3757	3549.516	0.289354	18.430
Manes.01G077200.13.v8.1	2975	2767.516	0.000000	0.000
Manes.01G077300.1.v8.1	1848	1640.516	2.072198	61.000
Manes.01G077300.3.v8.1	1839	1631.516	0.000000	0.000
Manes.01G077400.1.v8.1	1401	1193.516	3.890208	83.314
Manes.01G077400.2.v8.1	1388	1180.516	0.000000	0.000
Manes.01G077400.3.v8.1	1180	972.516	0.497730	8.686
Manes.01G077500.7.v8.1	639	432.149	0.000000	0.000
Manes.01G077500.6.v8.1	675	467.906	36.326478	305.000
Manes.01G077700.1.v8.1	2972	2764.516	0.000000	0.000
Manes.01G077700.11.v8.1	2907	2699.516	0.000000	0.000
Manes.01G077700.19.v8.1	2978	2770.516	0.000000	0.000
Manes.01G077700.20.v8.1	2949	2741.516	0.000000	0.000
Manes.01G077700.21.v8.1	2943	2735.516	0.000000	0.000
Manes.01G077700.25.v8.1	2936	2728.516	0.000000	0.000
Manes.01G077700.6.v8.1	2913	2705.516	0.000000	0.000
Manes.01G077700.8.v8.1	2942	2734.516	0.000000	0.000
Manes.01G077700.14.v8.1	2832	2624.516	0.000000	0.000
Manes.01G077700.15.v8.1	2906	2698.516	0.000000	0.000
Manes.01G077700.16.v8.1	2877	2669.516	0.000000	0.000
Manes.01G077700.18.v8.1	2871	2663.516	0.000000	0.000
Manes.01G077700.23.v8.1	2864	2656.516	0.000000	0.000
Manes.01G077700.24.v8.1	2835	2627.516	0.220908	10.415
Manes.01G077700.26.v8.1	2900	2692.516	0.314494	15.195
Manes.01G077700.27.v8.1	2868	2660.516	0.234566	11.198
Manes.01G077700.28.v8.1	2871	2663.516	0.000000	0.000
Manes.01G077700.29.v8.1	2865	2657.516	0.000000	0.000
Manes.01G077700.3.v8.1	2870	2662.516	0.000000	0.000
Manes.01G077700.5.v8.1	2841	2633.516	0.000000	0.000
Manes.01G077700.7.v8.1	2835	2627.516	0.000000	0.000
Manes.01G077800.1.v8.1	1893	1685.516	0.066127	2.000
Manes.01G077900.1.v8.1	2054	1846.516	0.000000	0.000
Manes.01G078000.1.v8.1	677	469.895	0.000000	0.000
Manes.01G078100.1.v8.1	748	540.658	0.000000	0.000
Manes.01G078200.1.v8.1	691	483.842	0.000000	0.000
Manes.01G078301.1.v8.1	747	539.661	0.000000	0.000
Manes.01G078400.1.v8.1	408	210.717	0.000000	0.000
Manes.18G031966.1.v8.1	1065	857.516	0.000000	0.000
Manes.01G078500.1.v8.1	321	137.178	2.437529	6.000
Manes.01G078600.1.v8.1	620	413.327	0.000000	0.000
Manes.01G078800.1.v8.1	651	444.057	0.000000	0.000
Manes.01G078900.1.v8.1	321	137.178	0.000000	0.000
Manes.01G078950.1.v8.1	507	302.897	0.000000	0.000
Manes.01G079000.1.v8.1	1434	1226.516	56.089087	1234.439
Manes.01G079100.1.v8.1	1711	1503.516	0.222395	6.000
Manes.01G079200.1.v8.1	2291	2083.516	4.051449	151.470
Manes.01G079200.11.v8.1	2366	2158.516	0.000000	0.000
Manes.01G079200.2.v8.1	2546	2338.516	2.392611	100.399
Manes.01G079200.4.v8.1	2536	2328.516	0.000000	0.000
Manes.01G079200.3.v8.1	594	387.655	11.222040	78.061
Manes.01G079300.1.v8.1	1915	1707.516	0.000000	0.000
Manes.01G079300.2.v8.1	1911	1703.516	4.156982	127.070
Manes.01G079400.1.v8.1	349	159.971	0.696741	2.000
Manes.01G079500.1.v8.1	3071	2863.516	0.433764	22.288
Manes.01G079500.3.v8.1	3320	3112.516	6.862520	383.278
Manes.01G079500.4.v8.1	2864	2656.516	0.000000	0.000
Manes.01G079600.1.v8.1	2431	2223.516	8.822114	351.991
Manes.01G079600.2.v8.1	2411	2203.516	1.517695	60.009
Manes.01G079700.6.v8.1	3554	3346.516	0.000000	0.000
Manes.01G079700.2.v8.1	3465	3257.516	3.110646	181.826
Manes.01G079700.4.v8.1	4651	4443.516	0.032934	2.626
Manes.01G079700.5.v8.1	2901	2693.516	0.280387	13.552
Manes.01G079700.7.v8.1	3236	3028.516	0.000000	0.000
Manes.01G079800.2.v8.1	2480	2272.516	7.749205	315.997
Manes.01G080000.1.v8.1	2456	2248.516	0.609297	24.583
Manes.01G080000.2.v8.1	2604	2396.516	0.217971	9.373
Manes.01G080000.3.v8.1	2530	2322.516	0.971050	40.469
Manes.01G080000.4.v8.1	2525	2317.516	0.134050	5.575
Manes.01G080000.5.v8.1	2451	2243.516	0.000000	0.000
Manes.01G080000.7.v8.1	2599	2391.516	0.000000	0.000
Manes.01G080100.1.v8.1	1467	1259.516	0.884928	20.000
Manes.01G080200.1.v8.1	3287	3079.516	0.597191	33.000
Manes.01G080200.3.v8.1	3162	2954.516	0.000000	0.000
Manes.01G080300.1.v8.1	2714	2506.516	0.000000	0.000
Manes.01G080300.2.v8.1	2427	2219.516	0.312478	12.445
Manes.01G080300.3.v8.1	2160	1952.516	1.483649	51.981
Manes.01G080300.5.v8.1	2208	2000.516	3.414588	122.574
Manes.01G080400.1.v8.1	781	573.609	114.039559	1173.788
Manes.01G080600.1.v8.1	1810	1602.516	8.554892	246.000
Manes.01G080700.1.v8.1	2440	2232.516	5.941063	238.000
Manes.01G080800.1.v8.1	2240	2032.516	39.338404	1434.726
Manes.01G080900.4.v8.1	5950	5742.516	4.150685	427.701
Manes.01G080900.6.v8.1	5665	5457.516	0.856590	83.885
Manes.01G080900.5.v8.1	5543	5335.516	8.276702	792.414
Manes.01G081000.1.v8.1	972	764.516	2.624205	36.000
Manes.01G081100.1.v8.1	2339	2131.516	0.287598	11.000
Manes.01G081200.1.v8.1	318	134.797	11.576000	28.000
Manes.01G080964.3.v8.1	3238	3030.516	10.276225	558.815
Manes.01G080964.5.v8.1	2979	2771.516	0.606945	30.185
Manes.01G080964.4.v8.1	3109	2901.516	0.000000	0.000
Manes.01G081400.14.v8.1	7987	7779.516	2.282165	318.580
Manes.01G081400.18.v8.1	7984	7776.516	0.000000	0.000
Manes.01G081400.16.v8.1	7803	7595.516	10.973998	1495.686
Manes.01G081400.17.v8.1	7830	7622.516	6.281675	859.196
Manes.01G081400.19.v8.1	7827	7619.516	0.000000	0.000
Manes.01G081400.20.v8.1	7800	7592.516	2.223870	302.980
Manes.01G081400.21.v8.1	7978	7770.516	0.000000	0.000
Manes.01G081400.15.v8.1	7982	7774.516	1.831893	255.559
Manes.01G081500.10.v8.1	2246	2038.516	5.202316	190.296
Manes.01G081500.6.v8.1	2241	2033.516	3.640809	132.851
Manes.01G081500.4.v8.1	2585	2377.516	0.000000	0.000
Manes.01G081500.1.v8.1	2588	2380.516	2.704022	115.505
Manes.01G081500.2.v8.1	2583	2375.516	1.032034	43.992
Manes.01G081500.3.v8.1	2593	2385.516	0.000000	0.000
Manes.01G081500.5.v8.1	2606	2398.516	0.542703	23.357
Manes.01G081500.9.v8.1	2611	2403.516	0.000000	0.000
Manes.01G081600.1.v8.1	1230	1022.516	0.436015	8.000
Manes.01G081800.8.v8.1	2595	2387.516	0.000000	0.000
Manes.01G081800.9.v8.1	2608	2400.516	0.057996	2.498
Manes.01G081800.10.v8.1	2296	2088.516	0.000000	0.000
Manes.01G081800.7.v8.1	2965	2757.516	0.158366	7.836
Manes.01G081800.3.v8.1	1999	1791.516	1.233891	39.666
Manes.01G081900.1.v8.1	1431	1223.516	33.751292	741.000
Manes.01G082000.1.v8.1	174	37.216	14.974556	10.000
Manes.01G082200.3.v8.1	2462	2254.516	0.217599	8.803
Manes.01G082200.1.v8.1	2522	2314.516	3.577100	148.563
Manes.01G082200.5.v8.1	2673	2465.516	0.000000	0.000
Manes.01G082300.1.v8.1	3191	2983.516	14.088951	754.267
Manes.01G082300.2.v8.1	3181	2973.516	0.824151	43.974
Manes.01G082400.11.v8.1	1296	1088.516	0.749234	14.634
Manes.01G082400.10.v8.1	2623	2415.516	1.785188	77.377
Manes.01G082400.8.v8.1	2491	2283.516	0.000000	0.000
Manes.01G082400.9.v8.1	2482	2274.516	1.039104	42.410
Manes.01G082600.1.v8.1	2024	1816.516	57.080883	1860.579
Manes.01G082700.1.v8.1	1758	1550.516	64.444501	1793.000
Manes.01G082800.1.v8.1	4125	3917.516	6.753966	474.775
Manes.01G082800.2.v8.1	4122	3914.516	2.963855	208.187
Manes.01G082800.3.v8.1	4116	3908.516	4.990973	350.038
Manes.01G082800.4.v8.1	4113	3905.516	0.000000	0.000
Manes.01G082850.1.v8.1	480	277.135	0.000000	0.000
Manes.01G082900.2.v8.1	2382	2174.516	0.000000	0.000
Manes.01G082900.3.v8.1	2372	2164.516	0.772400	30.000
Manes.01G082900.4.v8.1	2559	2351.516	0.000000	0.000
Manes.01G083100.1.v8.1	1089	881.516	0.189659	3.000
Manes.01G083200.5.v8.1	3433	3225.516	0.000000	0.000
Manes.01G083200.6.v8.1	3407	3199.516	0.191598	11.000
Manes.01G083200.3.v8.1	3315	3107.516	0.000000	0.000
Manes.01G083275.1.v8.1	861	653.542	0.000000	0.000
Manes.01G083350.1.v8.1	1222	1014.516	0.714120	13.000
Manes.01G083500.1.v8.1	1428	1220.516	0.000000	0.000
Manes.01G083600.1.v8.1	1701	1493.516	0.000000	0.000
Manes.01G083700.2.v8.1	2864	2656.516	20.978255	1000.000
Manes.13G022150.1.v8.1	936	728.519	0.000000	0.000
Manes.01G083800.1.v8.1	2179	1971.516	3.759526	133.000
Manes.01G083900.1.v8.1	1528	1320.516	70.815794	1678.000
Manes.01G084100.6.v8.1	1693	1485.516	0.780250	20.798
Manes.01G084100.4.v8.1	1414	1206.516	0.000000	0.000
Manes.01G084100.7.v8.1	1719	1511.516	0.143601	3.895
Manes.01G084100.5.v8.1	1618	1410.516	3.545853	89.746
Manes.01G084100.1.v8.1	1629	1421.516	0.766847	19.560
Manes.01G084100.8.v8.1	1554	1346.516	0.000000	0.000
Manes.01G084200.2.v8.1	3827	3619.516	0.000000	0.000
Manes.01G084200.3.v8.1	3994	3786.516	0.000000	0.000
Manes.01G084200.1.v8.1	3739	3531.516	5.318027	337.000
Manes.01G084300.1.v8.1	4097	3889.516	2.019988	140.982
Manes.01G084300.2.v8.1	3697	3489.516	0.048204	3.018
Manes.01G084500.2.v8.1	1460	1252.516	1.379305	31.000
Manes.01G084600.1.v8.1	2381	2173.516	38.129456	1487.105
Manes.01G084700.1.v8.1	2148	1940.516	35.321263	1229.905
Manes.01G084800.3.v8.1	1891	1683.516	1.059289	32.000
Manes.01G084900.9.v8.1	1468	1260.516	21.088800	477.000
Manes.01G085000.2.v8.1	3443	3235.516	0.034448	2.000
Manes.01G085000.3.v8.1	3467	3259.516	0.000000	0.000
Manes.01G085000.4.v8.1	3200	2992.516	0.000000	0.000
Manes.01G085100.1.v8.1	783	575.605	1.065001	11.000
Manes.01G085200.1.v8.1	948	740.518	5.268220	70.003
Manes.01G085300.3.v8.1	1050	842.516	0.000000	0.000
Manes.01G085300.6.v8.1	1300	1092.516	0.153030	3.000
Manes.01G085300.1.v8.1	340	152.580	0.000000	0.000
Manes.01G085300.2.v8.1	331	145.250	0.000000	0.000
Manes.01G085400.1.v8.1	1585	1377.516	0.080912	2.000
Manes.01G085550.1.v8.1	878	670.534	0.000000	0.000
Manes.01G085500.1.v8.1	2326	2118.516	0.000000	0.000
Manes.01G085600.1.v8.1	2839	2631.516	0.084710	4.000
Manes.01G085700.2.v8.1	1147	939.516	5.397829	91.000
Manes.01G085800.1.v8.1	1458	1250.516	0.579343	13.000
Manes.01G085900.1.v8.1	1698	1490.516	6.206593	166.000
Manes.01G086000.1.v8.1	1728	1520.516	14.053625	383.440
Manes.01G086000.2.v8.1	1614	1406.516	0.000000	0.000
Manes.01G086000.3.v8.1	1705	1497.516	0.765123	20.560
Manes.01G086050.2.v8.1	1218	1010.516	0.112241	2.035
Manes.01G086100.1.v8.1	2143	1935.516	0.403100	14.000
Manes.01G086200.1.v8.1	4537	4329.516	21.020667	1633.067
Manes.01G086400.1.v8.1	1994	1786.516	23.831542	763.972
Manes.01G086500.1.v8.1	228	69.472	2.406553	3.000
Manes.01G086600.1.v8.1	1338	1130.516	0.246476	5.000
Manes.01G086700.11.v8.1	2726	2518.516	0.140526	6.351
Manes.01G086700.4.v8.1	2731	2523.516	1.118534	50.649
Manes.01G086700.10.v8.1	2787	2579.516	0.000000	0.000
Manes.01G086700.3.v8.1	2890	2682.516	0.000000	0.000
Manes.01G086800.1.v8.1	1355	1147.516	635.957736	13094.989
Manes.01G086900.1.v8.1	2239	2031.516	0.246890	9.000
Manes.01G087050.1.v8.1	2981	2773.516	95.352472	4745.488
Manes.01G087200.1.v8.1	1783	1575.516	4.315378	122.000
Manes.01G087200.2.v8.1	1651	1443.516	0.000000	0.000
Manes.01G087300.1.v8.1	3529	3321.516	0.520124	31.000
Manes.01G087300.3.v8.1	3351	3143.516	0.000000	0.000
Manes.01G087300.5.v8.1	3360	3152.516	0.000000	0.000
Manes.01G087400.1.v8.1	1296	1088.516	61.590351	1203.000
Manes.01G087450.1.v8.1	144	21.205	0.000000	0.000
Manes.01G087500.1.v8.1	3003	2795.516	6.917502	347.000
Manes.01G087600.1.v8.1	2575	2367.516	0.753249	32.000
Manes.01G087650.1.v8.1	547	341.530	0.000000	0.000
Manes.01G087700.10.v8.1	7931	7723.516	3.853103	534.003
Manes.01G087800.1.v8.1	1859	1651.516	0.000000	0.000
Manes.01G087900.4.v8.1	1957	1749.516	12.472367	391.548
Manes.01G087900.5.v8.1	1952	1744.516	39.144363	1225.356
Manes.01G087900.6.v8.1	1181	973.516	40.821284	713.096
Manes.01G088000.2.v8.1	1433	1225.516	0.000000	0.000
Manes.01G088101.1.v8.1	820	612.576	0.000000	0.000
Manes.01G088200.1.v8.1	1170	962.516	0.000000	0.000
Manes.01G088300.1.v8.1	1333	1125.516	0.000000	0.000
Manes.01G088400.1.v8.1	1170	962.516	0.000000	0.000
Manes.01G088500.1.v8.1	1197	989.516	35.995041	639.122
Manes.01G088500.2.v8.1	1323	1115.516	2.450328	49.048
Manes.01G088600.1.v8.1	2561	2353.516	0.000000	0.000
Manes.01G088600.2.v8.1	480	277.135	0.000000	0.000
Manes.01G088700.1.v8.1	3207	2999.516	0.111476	6.000
Manes.01G088800.1.v8.1	6100	5892.516	1.626707	172.000
Manes.01G089000.4.v8.1	2742	2534.516	0.000000	0.000
Manes.01G089000.2.v8.1	2750	2542.516	0.000000	0.000
Manes.01G089000.3.v8.1	2035	1827.516	14.968248	490.852
Manes.01G089000.5.v8.1	819	611.576	2.200476	24.148
Manes.01G089100.1.v8.1	2591	2383.516	0.000000	0.000
Manes.01G089100.2.v8.1	2450	2242.516	0.000000	0.000
Manes.01G089200.1.v8.1	2257	2049.516	0.000000	0.000
Manes.01G089200.2.v8.1	1865	1657.516	0.115986	3.450
Manes.01G089200.5.v8.1	2235	2027.516	0.000000	0.000
Manes.01G089200.7.v8.1	1844	1636.516	0.000000	0.000
Manes.01G089200.8.v8.1	1790	1582.516	0.000000	0.000
Manes.01G089200.9.v8.1	1702	1494.516	0.000000	0.000
Manes.01G089200.10.v8.1	1537	1329.516	1.070987	25.550
Manes.01G089300.1.v8.1	1175	967.516	0.000000	0.000
Manes.01G089400.1.v8.1	639	432.149	0.000000	0.000
Manes.01G089500.1.v8.1	642	435.122	0.000000	0.000
Manes.01G089600.1.v8.1	1781	1573.516	8.429224	238.000
Manes.01G089700.2.v8.1	3549	3341.516	5.754595	345.046
Manes.01G089700.3.v8.1	3545	3337.516	0.149518	8.954
Manes.01G089800.1.v8.1	2016	1808.516	6.779258	220.000
Manes.01G089900.1.v8.1	778	570.612	0.292996	3.000
Manes.01G090001.1.v8.1	4146	3938.516	0.000000	0.000
Manes.01G090001.2.v8.1	4265	4057.516	0.013735	1.000
Manes.01G090100.4.v8.1	4785	4577.516	0.000000	0.000
Manes.01G090100.5.v8.1	4881	4673.516	0.836002	70.108
Manes.01G090100.6.v8.1	5042	4834.516	0.000000	0.000
Manes.01G090200.1.v8.1	2720	2512.516	11.828613	533.287
Manes.01G090200.3.v8.1	2612	2404.516	0.110534	4.769
Manes.01G090200.2.v8.1	1854	1646.516	1.619079	47.836
Manes.01G090300.1.v8.1	2430	2222.516	0.025075	1.000
Manes.01G090300.2.v8.1	1194	986.516	0.000000	0.000
Manes.01G090400.1.v8.1	1487	1279.516	29.554487	678.559
Manes.01G090500.1.v8.1	3542	3334.516	0.000000	0.000
Manes.01G090500.3.v8.1	3087	2879.516	0.154829	8.000
Manes.01G090500.4.v8.1	2673	2465.516	0.000000	0.000
Manes.01G090600.1.v8.1	1540	1332.516	0.000000	0.000
Manes.01G090700.1.v8.1	1907	1699.516	7.935457	242.000
Manes.01G090800.1.v8.1	986	778.516	0.000000	0.000
Manes.01G090900.3.v8.1	1938	1730.516	17.999751	558.934
Manes.01G090900.6.v8.1	1858	1650.516	0.000000	0.000
Manes.01G090900.5.v8.1	1814	1606.516	0.000000	0.000
Manes.01G090900.4.v8.1	1674	1466.516	48.456486	1275.137
Manes.01G090900.7.v8.1	1681	1473.516	9.730397	257.279
Manes.01G091100.1.v8.1	1393	1185.516	3.713655	79.000
Manes.01G091200.3.v8.1	1703	1495.516	27.165537	729.000
Manes.01G091300.2.v8.1	1997	1789.516	0.000000	0.000
Manes.01G091400.3.v8.1	2099	1891.516	0.000000	0.000
Manes.01G091400.1.v8.1	2410	2202.516	11.133082	440.000
Manes.01G091500.1.v8.1	1978	1770.516	0.314762	10.000
Manes.01G091600.1.v8.1	2757	2549.516	0.349739	16.000
Manes.01G091700.1.v8.1	2763	2555.516	0.218074	10.000
Manes.01G091800.1.v8.1	594	387.655	0.431278	3.000
Manes.01G092000.1.v8.1	2269	2061.516	3.162867	117.000
Manes.01G092100.3.v8.1	2021	1813.516	12.217765	397.586
Manes.01G092100.4.v8.1	2048	1840.516	2.386890	78.830
Manes.01G092100.5.v8.1	2572	2364.516	0.720832	30.584
Manes.01G092200.1.v8.1	246	81.543	19.819546	29.000
Manes.01G092300.1.v8.1	1260	1052.516	0.635381	12.000
Manes.01G092400.8.v8.1	3094	2886.516	5.328660	276.001
Manes.01G092500.1.v8.1	1671	1463.516	0.000000	0.000
Manes.01G092600.1.v8.1	1350	1142.516	30.467498	624.622
Manes.01G092600.2.v8.1	1750	1542.516	0.230431	6.378
Manes.01G092700.1.v8.1	2304	2096.516	0.193355	7.274
Manes.01G092700.4.v8.1	1819	1611.516	26.376414	762.726
Manes.01G092900.1.v8.1	4737	4529.516	0.530760	43.139
Manes.01G092900.2.v8.1	3980	3772.516	0.707024	47.861
Manes.01G093000.1.v8.1	1978	1770.516	1.290523	41.000
Manes.01G093100.2.v8.1	2114	1906.516	0.000000	0.000
Manes.01G093100.3.v8.1	2000	1792.516	0.217629	7.000
Manes.01G093200.1.v8.1	1806	1598.516	0.034863	1.000
Manes.01G093300.1.v8.1	1846	1638.516	14.400564	423.398
Manes.01G093400.1.v8.1	2294	2086.516	98.653177	3693.610
Manes.01G093475.1.v8.1	1593	1385.516	0.000000	0.000
Manes.01G093550.1.v8.1	2658	2450.516	5.147200	226.332
Manes.01G093625.1.v8.1	522	317.329	0.000000	0.000
Manes.03G095616.1.v8.1	539	333.749	0.000000	0.000
Manes.11G087467.1.v8.1_25	322	137.978	0.000000	0.000
Manes.01G093700.1.v8.1	3069	2861.516	9.352151	480.204
Manes.01G093733.1.v8.1	1802	1594.516	0.000000	0.000
Manes.01G093733.2.v8.1	1733	1525.516	0.000000	0.000
Manes.01G093766.1.v8.1	849	641.549	0.000000	0.000
Manes.01G094100.1.v8.1	1952	1744.516	0.351398	11.000
Manes.01G093800.1.v8.1	1709	1501.516	0.000000	0.000
Manes.01G093901.1.v8.1	3041	2833.516	7.718898	392.463
Manes.01G094000.1.v8.1	846	638.549	0.436372	5.000
Manes.01G094200.1.v8.1	2700	2492.516	8.406819	376.000
Manes.01G094300.3.v8.1	4415	4207.516	6.008781	453.660
Manes.01G094300.4.v8.1	3599	3391.516	0.334227	20.340
Manes.01G094500.1.v8.1	1758	1550.516	2.480017	69.000
Manes.01G094600.1.v8.1	330	144.442	672.490605	1742.999
Manes.01G094700.1.v8.1	1840	1632.516	11.708965	343.000
Manes.01G094800.1.v8.1	3582	3374.516	0.445896	27.000
Manes.01G094950.1.v8.1	330	144.442	864.212355	2239.915
Manes.01G095100.3.v8.1	3185	2977.516	0.000000	0.000
Manes.01G095300.1.v8.1	1711	1503.516	0.185329	5.000
Manes.01G095400.3.v8.1	1419	1211.516	0.000000	0.000
Manes.01G096400.2.v8.1	1987	1779.516	4.555483	145.464
Manes.01G096300.3.v8.1	5386	5178.516	0.000000	0.000
Manes.01G096300.6.v8.1	5506	5298.516	2.426017	230.657
Manes.01G096300.7.v8.1	4985	4777.516	1.147256	98.351
Manes.01G096200.1.v8.1	1957	1749.516	6.753047	212.000
Manes.01G096100.1.v8.1	689	481.849	60.454416	522.705
Manes.01G096000.1.v8.1	824	616.574	1.988470	22.000
Manes.01G096000.2.v8.1	666	458.958	0.000000	0.000
Manes.01G095900.1.v8.1	2139	1931.516	40.104980	1390.000
Manes.01G095800.1.v8.1	3390	3182.516	6.654184	380.000
Manes.01G095700.1.v8.1	1635	1427.516	0.000000	0.000
Manes.01G095700.2.v8.1	1632	1424.516	0.000000	0.000
Manes.01G095700.3.v8.1	1278	1070.516	0.000000	0.000
Manes.01G095700.4.v8.1	1275	1067.516	0.000000	0.000
Manes.01G095600.2.v8.1	1990	1782.516	0.239170	7.650
Manes.01G095600.1.v8.1	2250	2042.516	0.145974	5.350
Manes.01G095500.9.v8.1	6618	6410.516	0.508276	58.467
Manes.01G095500.10.v8.1	6675	6467.516	0.103457	12.007
Manes.01G095500.11.v8.1	5816	5608.516	3.491966	351.428
Manes.01G095500.2.v8.1	6149	5941.516	0.000000	0.000
Manes.01G095500.8.v8.1	6363	6155.516	0.341635	37.735
Manes.01G095500.7.v8.1	6185	5977.516	1.196861	128.376
Manes.01G160600.3.v8.1	1638	1430.516	0.000000	0.000
Manes.01G128050.1.v8.1	1606	1398.516	9.802786	246.000
Manes.01G160600.2.v8.1	1624	1416.516	0.000000	0.000
Manes.01G128050.2.v8.1	904	696.525	0.000000	0.000
Manes.01G160602.1.v8.1	1795	1587.516	7.196438	205.000
Manes.01G097000.1.v8.1	1615	1407.516	0.000000	0.000
Manes.01G097100.1.v8.1	606	399.491	0.000000	0.000
Manes.01G097200.1.v8.1	1468	1260.516	4.155864	94.000
Manes.01G097300.1.v8.1	1359	1151.516	0.483963	10.000
Manes.01G097300.2.v8.1	1216	1008.516	0.000000	0.000
Manes.01G097400.1.v8.1	6651	6443.516	8.793142	1016.682
Manes.01G097400.4.v8.1	6606	6398.516	0.000000	0.000
Manes.01G097500.1.v8.1	1592	1384.516	64.245900	1596.105
Manes.01G097600.1.v8.1	2188	1980.516	32.064800	1139.528
Manes.01G097600.2.v8.1	3403	3195.516	0.537480	30.819
Manes.01G097700.1.v8.1	1476	1268.516	55.474647	1262.725
Manes.01G097800.1.v8.1	2400	2192.516	0.635447	25.000
Manes.01G097900.1.v8.1	2046	1838.516	90.823630	2996.294
Manes.01G098000.4.v8.1	2992	2784.516	1.757057	87.792
Manes.01G098000.6.v8.1	2545	2337.516	2.845102	119.336
Manes.01G098000.5.v8.1	2233	2025.516	0.189086	6.872
Manes.01G098100.3.v8.1	1533	1325.516	5.255413	125.000
Manes.01G098200.1.v8.1	2698	2490.516	2.304781	103.000
Manes.01G098300.1.v8.1	3056	2848.516	0.313028	16.000
Manes.03G165350.1.v8.1	520	315.403	0.353383	2.000
Manes.01G098400.1.v8.1	3516	3308.516	4.514226	268.000
Manes.01G098500.1.v8.1	354	164.118	24.448775	72.000
Manes.01G098600.1.v8.1	3777	3569.516	14.959355	958.165
Manes.01G098700.1.v8.1	519	314.440	9.216105	52.000
Manes.01G098800.2.v8.1	2166	1958.516	13.249856	465.647
Manes.01G098800.4.v8.1	2148	1940.516	21.270282	740.643
Manes.01G099000.7.v8.1	3978	3770.516	0.000000	0.000
Manes.01G099000.8.v8.1	3840	3632.516	0.296137	19.303
Manes.01G099000.5.v8.1	2734	2526.516	3.355836	152.139
Manes.01G099000.10.v8.1	2559	2351.516	0.063246	2.669
Manes.01G099000.9.v8.1	2421	2213.516	1.532997	60.889
Manes.01G099100.9.v8.1	3134	2926.516	1.427908	74.984
Manes.01G099100.6.v8.1	3261	3053.516	2.280094	124.931
Manes.01G099100.4.v8.1	2970	2762.516	0.000000	0.000
Manes.01G099100.3.v8.1	2422	2214.516	48.822907	1940.085
Manes.01G099200.7.v8.1	1820	1612.516	0.787673	22.791
Manes.01G099200.1.v8.1	1927	1719.516	15.412952	475.565
Manes.01G099200.6.v8.1	1822	1614.516	3.654088	105.862
Manes.01G099300.2.v8.1	2655	2447.516	13.866714	609.000
Manes.01G099400.1.v8.1	3985	3777.516	14.679070	995.000
Manes.01G099500.1.v8.1	2209	2001.516	13.197786	474.000
Manes.01G099600.2.v8.1	3265	3057.516	0.000000	0.000
Manes.01G099600.3.v8.1	3161	2953.516	0.188687	10.000
Manes.01G099700.1.v8.1	1822	1614.516	28.545981	827.000
Manes.01G099800.1.v8.1	3045	2837.516	0.235681	12.000
Manes.01G099800.2.v8.1	2821	2613.516	0.000000	0.000
Manes.01G099900.1.v8.1	972	764.516	44.830163	615.000
Manes.01G100000.1.v8.1	1035	827.516	10.775204	160.000
Manes.01G100100.1.v8.1	549	343.482	8.761360	54.000
Manes.01G100300.1.v8.1	2326	2118.516	0.157834	6.000
Manes.01G100400.1.v8.1	3169	2961.516	3.161382	168.000
Manes.01G100400.2.v8.1	3079	2871.516	0.000000	0.000
Manes.01G100500.1.v8.1	3434	3226.516	2.763554	160.000
Manes.01G100600.2.v8.1	651	444.057	0.000000	0.000
Manes.01G100700.3.v8.1	2714	2506.516	0.200103	9.000
Manes.01G100700.7.v8.1	2657	2449.516	0.000000	0.000
Manes.01G100700.9.v8.1	2563	2355.516	0.000000	0.000
Manes.01G100800.1.v8.1	858	650.543	0.085666	1.000
Manes.01G100900.2.v8.1	1612	1404.516	0.000000	0.000
Manes.01G100900.1.v8.1	2391	2183.516	11.229957	440.000
Manes.01G101000.1.v8.1	1209	1001.516	0.000000	0.000
Manes.01G101200.3.v8.1	1363	1155.516	12.972681	268.982
Manes.01G101200.6.v8.1	1226	1018.516	1.345022	24.582
Manes.01G101200.5.v8.1	1131	923.516	0.000000	0.000
Manes.01G101200.7.v8.1	1247	1039.516	4.741093	88.436
Manes.01G101300.1.v8.1	1376	1168.516	2.193840	46.000
Manes.01G101600.1.v8.1	3522	3314.516	2.034450	121.000
Manes.01G101700.2.v8.1	696	488.822	23.143393	203.000
Manes.01G102466.2.v8.1	906	698.525	2.951901	37.000
Manes.01G102000.1.v8.1	1099	891.516	123.145623	1970.000
Manes.01G102100.1.v8.1	3175	2967.516	19.905140	1059.928
Manes.01G102200.3.v8.1	949	741.518	7.515542	100.000
Manes.01G102300.1.v8.1	911	703.525	44.359897	560.000
Manes.01G102400.1.v8.1	3030	2822.516	15.047819	762.128
Manes.01G102500.1.v8.1	3025	2817.516	3.087019	156.072
Manes.01G102600.1.v8.1	1092	884.516	0.504041	8.000
Manes.01G102700.2.v8.1	1740	1532.516	0.935786	25.734
Manes.01G102700.1.v8.1	2340	2132.516	1.235215	47.266
Manes.01G102800.1.v8.1	3313	3105.516	18.262775	1017.698
Manes.01G102900.1.v8.1	1668	1460.516	0.992085	26.000
Manes.01G103000.3.v8.1	2595	2387.516	2.007400	86.000
Manes.01G103000.4.v8.1	2521	2313.516	0.000000	0.000
Manes.01G103100.2.v8.1	1542	1334.516	0.000000	0.000
Manes.01G103200.1.v8.1	1528	1320.516	0.211012	5.000
Manes.01G103300.6.v8.1	2480	2272.516	1.831331	74.678
Manes.01G103300.7.v8.1	2172	1964.516	4.367780	153.969
Manes.01G103300.8.v8.1	2183	1975.516	3.294162	116.773
Manes.01G103400.7.v8.1	1082	874.516	6.882368	108.000
Manes.01G103400.6.v8.1	1074	866.516	0.000000	0.000
Manes.01G103400.5.v8.1	959	751.516	0.000000	0.000
Manes.01G103500.1.v8.1	1705	1497.516	12.861838	345.615
Manes.01G103500.3.v8.1	1775	1567.516	1.044707	29.385
Manes.01G103500.5.v8.1	606	399.491	0.000000	0.000
Manes.01G103500.4.v8.1	714	506.745	0.000000	0.000
Manes.01G103600.1.v8.1	3453	3245.516	5.992713	349.000
Manes.01G103700.1.v8.1	1219	1011.516	0.385662	7.000
Manes.01G103750.1.v8.1	568	362.073	0.000000	0.000
Manes.01G103800.2.v8.1	1580	1372.516	1.218108	30.000
Manes.01G104000.1.v8.1	1378	1170.516	2.706943	56.856
Manes.01G104000.2.v8.1	1157	949.516	32.817345	559.144
Manes.01G104100.7.v8.1	2361	2153.516	0.000000	0.000
Manes.01G104100.1.v8.1	2269	2061.516	0.000000	0.000
Manes.01G104100.5.v8.1	2150	1942.516	0.000000	0.000
Manes.01G104100.6.v8.1	2111	1903.516	0.468431	16.000
Manes.01G104200.1.v8.1	2636	2428.516	4.604120	200.635
Manes.01G104200.2.v8.1	2622	2414.516	0.770102	33.365
Manes.01G104201.1.v8.1	549	343.482	0.000000	0.000
Manes.01G104300.3.v8.1	3903	3695.516	9.168753	608.000
Manes.01G104400.1.v8.1	1871	1663.516	3.986644	119.002
Manes.01G104400.2.v8.1	1841	1633.516	0.000000	0.000
Manes.01G104500.10.v8.1	1516	1308.516	0.145825	3.424
Manes.01G104500.7.v8.1	1519	1311.516	1.525614	35.903
Manes.01G104500.8.v8.1	1435	1227.516	0.529933	11.673
Manes.01G104500.9.v8.1	1432	1224.516	0.000000	0.000
Manes.01G104600.25.v8.1	2920	2712.516	0.751158	36.561
Manes.01G104600.24.v8.1	3081	2873.516	0.000000	0.000
Manes.01G104600.16.v8.1	2791	2583.516	0.000000	0.000
Manes.01G104600.31.v8.1	2706	2498.516	0.213262	9.561
Manes.01G104600.26.v8.1	3248	3040.516	0.000000	0.000
Manes.01G104600.23.v8.1	3409	3201.516	0.000000	0.000
Manes.01G104600.12.v8.1	2210	2002.516	0.077219	2.775
Manes.01G104600.28.v8.1	2257	2049.516	0.000000	0.000
Manes.01G104600.27.v8.1	2876	2668.516	0.695717	33.314
Manes.01G104600.29.v8.1	1901	1693.516	0.000000	0.000
Manes.01G104600.30.v8.1	1986	1778.516	0.000000	0.000
Manes.01G104600.10.v8.1	2663	2455.516	2.151284	94.789
Manes.01G104700.1.v8.1	2342	2134.516	22.583877	865.000
Manes.01G104800.1.v8.1	3919	3711.516	10.052318	669.477
Manes.01G104801.1.v8.1	8141	7933.516	7.922762	1127.874
Manes.01G104801.2.v8.1	8138	7930.516	0.000000	0.000
Manes.01G104801.3.v8.1	9657	9449.516	0.056905	9.649
Manes.01G104801.4.v8.1	8065	7857.516	0.000000	0.000
Manes.01G104801.5.v8.1	8095	7887.516	0.000000	0.000
Manes.01G104801.6.v8.1	8019	7811.516	0.000000	0.000
Manes.01G104801.7.v8.1	8092	7884.516	0.000000	0.000
Manes.01G105000.5.v8.1	1383	1175.516	18.915865	399.000
Manes.01G105100.5.v8.1	2552	2344.516	2.533610	106.589
Manes.01G105100.6.v8.1	2457	2249.516	1.440290	58.138
Manes.01G105100.1.v8.1	3859	3651.516	0.000000	0.000
Manes.01G105100.7.v8.1	2528	2320.516	0.000000	0.000
Manes.01G105100.8.v8.1	3234	3026.516	0.041866	2.274
Manes.01G105101.1.v8.1	570	364.034	4.745712	31.000
Manes.01G105300.1.v8.1	2678	2470.516	1.285787	57.000
[truncated: 55,492 more rows]
