# Supplementary material for: Mutations in DNA polymerase δ subunit 1 co-segregate with CMD2-type resistance to Cassava Mosaic Geminiviruses
Source: Nat Commun. 2022 Jul 7;13:3933. doi: 10.1038/s41467-022-31414-0 (PMC9262879; doi:10.1038/s41467-022-31414-0)
Supplement: Supplementary file 10 — Source Data [file 41467_2022_31414_MOESM10_ESM.zip › figure_data/SupFig5_data/RNAseq10/quant/rnaseq10_tme204_3604.2_sus_quant/quant.sf]

Name	Length	EffectiveLength	TPM	NumReads
Manes.01G000031.1.v8.1	3795	3602.196	21.451071	1317.442
Manes.01G000031.2.v8.1	3753	3560.196	2.178532	132.237
Manes.01G000031.3.v8.1	3738	3545.196	0.607144	36.698
Manes.01G000062.1.v8.1	1653	1460.196	0.000000	0.000
Manes.01G000093.1.v8.1	1848	1655.196	0.070870	2.000
Manes.01G000124.1.v8.1	2149	1956.196	5.966581	199.000
Manes.01G000155.1.v8.1	2964	2771.196	8.381327	396.000
Manes.01G000186.1.v8.1	177	38.880	9.051164	6.000
Manes.01G000217.1.v8.1	675	482.244	0.000000	0.000
Manes.01G000248.3.v8.1	1953	1760.196	0.000000	0.000
Manes.01G000248.5.v8.1	570	377.502	3.599096	23.165
Manes.01G000248.4.v8.1	1683	1490.196	1.445588	36.729
Manes.01G000248.1.v8.1	2677	2484.196	0.863077	36.555
Manes.01G000248.2.v8.1	2062	1869.196	29.323236	934.506
Manes.01G000279.1.v8.1	812	619.211	103.801634	1095.868
Manes.01G000279.3.v8.1	1818	1625.196	0.106194	2.943
Manes.01G000279.2.v8.1	1112	919.196	3.460683	54.236
Manes.01G000310.1.v8.1	601	408.365	0.000000	0.000
Manes.01G000341.1.v8.1	947	754.198	8.087847	104.000
Manes.01G000341.2.v8.1	1283	1090.196	0.000000	0.000
Manes.01G000372.1.v8.1	3197	3004.196	4.197542	215.000
Manes.01G000403.1.v8.1	861	668.206	39.147982	446.000
Manes.01G000434.1.v8.1	1098	905.196	0.583156	9.000
Manes.17G035396.1.v8.1_29	409	220.418	0.000000	0.000
Manes.01G000465.1.v8.1	1700	1507.196	107.054692	2751.000
Manes.01G000496.1.v8.1	534	341.765	0.000000	0.000
Manes.01G000527.1.v8.1	1225	1032.196	10.000814	176.000
Manes.01G000558.1.v8.1	3030	2837.196	0.000000	0.000
Manes.01G000558.2.v8.1	2951	2758.196	0.000000	0.000
Manes.01G000558.4.v8.1	2910	2717.196	0.000000	0.000
Manes.01G000558.5.v8.1	2825	2632.196	0.000000	0.000
Manes.01G000558.3.v8.1	2750	2557.196	0.000000	0.000
Manes.01G000600.1.v8.1	1763	1570.196	0.261474	7.000
Manes.01G000550.1.v8.1	429	239.307	23.038678	94.000
Manes.01G000500.10.v8.1	1573	1380.196	4.467151	105.120
Manes.01G000500.4.v8.1	2074	1881.196	2.645987	84.867
Manes.01G000500.6.v8.1	1987	1794.196	0.000000	0.000
Manes.01G000500.8.v8.1	2111	1918.196	9.671170	316.291
Manes.01G000500.9.v8.1	2024	1831.196	0.849283	26.516
Manes.01G000500.5.v8.1	1718	1525.196	10.796169	280.744
Manes.01G000500.7.v8.1	1755	1562.196	0.000000	0.000
Manes.01G000500.11.v8.1	1591	1398.196	30.264282	721.462
Manes.01G000400.6.v8.1	3083	2890.196	0.000000	0.000
Manes.01G000400.7.v8.1	3020	2827.196	1.446632	69.732
Manes.01G000400.8.v8.1	2619	2426.196	0.659204	27.268
Manes.01G000300.4.v8.1	1769	1576.196	33.989221	913.412
Manes.01G000300.5.v8.1	1857	1664.196	22.227060	630.669
Manes.01G000300.6.v8.1	2074	1881.196	4.955221	158.932
Manes.13G000036.1.v8.1	515	322.977	0.000000	0.000
Manes.18G145866.1.v8.1_2	267	98.091	0.000000	0.000
Manes.01G001900.17.v8.1	3580	3387.196	0.000000	0.000
Manes.01G001900.14.v8.1	3967	3774.196	0.000000	0.000
Manes.01G001900.15.v8.1	3740	3547.196	0.000000	0.000
Manes.01G001900.16.v8.1	3593	3400.196	8.723249	505.705
Manes.01G001900.18.v8.1	4118	3925.196	0.000000	0.000
Manes.01G001900.19.v8.1	3971	3778.196	0.000000	0.000
Manes.01G001900.20.v8.1	3978	3785.196	0.000000	0.000
Manes.01G001900.21.v8.1	3935	3742.196	5.184282	330.773
Manes.01G001900.22.v8.1	4082	3889.196	0.000000	0.000
Manes.01G001900.23.v8.1	3974	3781.196	0.000000	0.000
Manes.01G001900.9.v8.1	3736	3543.196	3.004977	181.531
Manes.01G001951.1.v8.1	1451	1258.196	0.000000	0.000
Manes.01G001800.6.v8.1	5950	5757.196	0.140148	13.757
Manes.01G001800.1.v8.1	2633	2440.196	0.510602	21.243
Manes.01G001700.7.v8.1	2506	2313.196	15.624502	616.217
Manes.01G001700.10.v8.1	4004	3811.196	0.000000	0.000
Manes.01G001700.12.v8.1	3719	3526.196	2.638409	158.622
Manes.01G001700.11.v8.1	3802	3609.196	14.660821	902.161
Manes.01G001600.6.v8.1	5003	4810.196	3.837421	314.715
Manes.01G001600.7.v8.1	3983	3790.196	17.198557	1111.396
Manes.01G001600.8.v8.1	4719	4526.196	18.567953	1432.889
Manes.01G001400.1.v8.1	2161	1968.196	16.747609	562.000
Manes.01G001200.1.v8.1	1949	1756.196	9.387521	281.086
Manes.01G001200.3.v8.1	1891	1698.196	1.240401	35.914
Manes.01G001150.1.v8.1	1008	815.196	0.503641	7.000
Manes.01G001100.2.v8.1	3116	2923.196	1.148692	57.250
Manes.01G001100.3.v8.1	2961	2768.196	7.982539	376.750
Manes.01G002051.1.v8.1	1774	1581.196	7.121974	192.000
Manes.01G002300.1.v8.1	418	228.891	1544.138035	6026.000
Manes.01G002151.2.v8.1	261	93.551	1.253916	2.000
Manes.01G002350.1.v8.1	761	568.216	0.259853	2.517
Manes.01G002400.2.v8.1	2259	2066.196	170.915698	6021.000
Manes.01G002500.1.v8.1	3624	3431.196	21.777536	1274.000
Manes.01G002600.1.v8.1	2025	1832.196	0.736276	23.000
Manes.01G002700.1.v8.1	1101	908.196	0.064581	1.000
Manes.01G002800.1.v8.1	1827	1634.196	0.466578	13.000
Manes.01G002901.1.v8.1	3062	2869.196	16.496741	807.000
Manes.01G003000.1.v8.1	405	216.671	1.082789	4.000
Manes.01G003100.1.v8.1	4856	4663.196	2.440073	194.000
Manes.01G003100.3.v8.1	4760	4567.196	0.000000	0.000
Manes.01G003100.4.v8.1	4848	4655.196	0.000000	0.000
Manes.01G003200.1.v8.1	2389	2196.196	63.961592	2395.000
Manes.01G003300.1.v8.1	3526	3333.196	0.598278	34.000
Manes.01G003400.1.v8.1	360	175.476	0.000000	0.000
Manes.01G003500.1.v8.1	4803	4610.196	3.901686	306.681
Manes.01G003500.3.v8.1	5313	5120.196	2.810150	245.319
Manes.01G003500.2.v8.1	4713	4520.196	0.000000	0.000
Manes.01G003700.1.v8.1	2011	1818.196	36.387586	1128.000
Manes.01G003800.1.v8.1	2386	2193.196	299.548126	11201.062
Manes.01G003900.1.v8.1	1100	907.196	8.016881	124.000
Manes.01G004000.1.v8.1	3930	3737.196	0.078471	5.000
Manes.01G004100.1.v8.1	1694	1501.196	11.525757	295.000
Manes.01G004100.2.v8.1	1685	1492.196	0.000000	0.000
Manes.01G004200.1.v8.1	663	470.253	0.124725	1.000
Manes.01G050733.1.v8.1_1	246	82.541	0.000000	0.000
Manes.01G004300.1.v8.1	762	569.216	0.103040	1.000
Manes.13G090650.1.v8.1	814	621.211	0.000000	0.000
Manes.01G004400.1.v8.1	927	734.200	0.000000	0.000
Manes.01G004466.1.v8.1	4587	4394.196	0.413778	31.000
Manes.01G004532.1.v8.1	681	488.241	0.000000	0.000
Manes.01G004600.2.v8.1	1047	854.196	34.263197	499.000
Manes.01G004625.1.v8.1	531	338.795	15.118002	87.327
Manes.01G004650.2.v8.1	1581	1388.196	0.471786	11.166
Manes.01G004840.2.v8.1	1487	1294.196	3.429477	75.673
Manes.01G004860.1.v8.1	1680	1487.196	2.280853	57.834
Manes.01G004880.1.v8.1	1025	832.196	18.747393	266.000
Manes.01G004820.1.v8.1	2044	1851.196	3.802017	120.000
Manes.01G005000.1.v8.1	5215	5022.196	6.866223	587.931
Manes.01G005000.2.v8.1	4067	3874.196	3.215472	212.394
Manes.01G005000.3.v8.1	4835	4642.196	2.181678	172.675
Manes.01G005033.1.v8.1	2165	1972.196	1.276072	42.908
Manes.01G005033.2.v8.1	1920	1727.196	0.000000	0.000
Manes.01G005033.3.v8.1	1703	1510.196	0.430777	11.092
Manes.01G005066.1.v8.1	2214	2021.196	37.172823	1281.000
Manes.01G005100.10.v8.1	1736	1543.196	0.000000	0.000
Manes.01G005100.11.v8.1	1754	1561.196	0.000000	0.000
Manes.01G005100.12.v8.1	1684	1491.196	0.000000	0.000
Manes.01G005100.2.v8.1	1591	1398.196	0.846581	20.181
Manes.01G005100.5.v8.1	1497	1304.196	0.000000	0.000
Manes.01G005100.6.v8.1	1986	1793.196	0.000000	0.000
Manes.01G005100.7.v8.1	1666	1473.196	0.445487	11.190
Manes.01G005100.8.v8.1	1704	1511.196	0.000000	0.000
Manes.01G005100.9.v8.1	1774	1581.196	0.394271	10.629
Manes.01G005100.4.v8.1	1522	1329.196	0.000000	0.000
Manes.01G005233.1.v8.1	1363	1170.196	12.881290	257.000
Manes.01G005500.2.v8.1	7293	7100.196	19.156904	2319.054
Manes.01G005504.1.v8.1	472	280.809	0.000000	0.000
Manes.01G005508.1.v8.1	551	358.626	0.000000	0.000
Manes.01G005512.1.v8.1	1317	1124.196	0.626072	12.000
Manes.01G005584.1.v8.1	1094	901.196	5.922526	91.000
Manes.01G005536.2.v8.1	1697	1504.196	1.819369	46.660
Manes.01G005700.1.v8.1	2130	1937.196	3.673812	121.340
Manes.01G008250.10.v8.1	2573	2380.196	0.229152	9.299
Manes.01G008250.11.v8.1	2498	2305.196	0.000000	0.000
Manes.01G008250.12.v8.1	2470	2277.196	0.000000	0.000
Manes.01G008250.13.v8.1	2574	2381.196	0.000000	0.000
Manes.01G008250.9.v8.1	2580	2387.196	0.000000	0.000
Manes.01G008250.7.v8.1	2660	2467.196	2.739350	115.230
Manes.01G008250.8.v8.1	2495	2302.196	0.000000	0.000
Manes.01G010800.3.v8.1	2665	2472.196	2.907188	122.538
Manes.16G067750.1.v8.1_31	394	206.432	0.000000	0.000
Manes.01G006000.1.v8.1	1923	1730.196	0.000000	0.000
Manes.01G006000.6.v8.1	1777	1584.196	0.000000	0.000
Manes.01G006000.2.v8.1	2225	2032.196	0.875099	30.321
Manes.01G006000.4.v8.1	2079	1886.196	12.833115	412.700
Manes.01G006000.5.v8.1	2393	2200.196	0.000000	0.000
Manes.01G006000.7.v8.1	2247	2054.196	0.456495	15.988
Manes.01G006100.1.v8.1	447	256.567	92.813099	406.000
Manes.01G006200.7.v8.1	3538	3345.196	0.572725	32.665
Manes.01G006200.11.v8.1	3524	3331.196	0.000000	0.000
Manes.01G006200.10.v8.1	3531	3338.196	0.000000	0.000
Manes.01G006200.12.v8.1	3385	3192.196	0.000000	0.000
Manes.01G006200.8.v8.1	3398	3205.196	6.758506	369.335
Manes.01G006200.9.v8.1	3395	3202.196	0.000000	0.000
Manes.01G006300.1.v8.1	1079	886.196	55.197719	834.000
Manes.01G006400.1.v8.1	809	616.211	5822.387604	61171.045
Manes.01G006500.1.v8.1	930	737.200	0.159122	2.000
Manes.01G006600.2.v8.1	912	719.204	0.000000	0.000
Manes.01G006800.3.v8.1	1384	1191.196	0.000000	0.000
Manes.01G006900.2.v8.1	961	768.197	0.000000	0.000
Manes.01G007000.2.v8.1	627	434.301	1.350497	10.000
Manes.01G007050.1.v8.1	1278	1085.196	0.000000	0.000
Manes.01G007100.6.v8.1	5717	5524.196	2.708212	255.074
Manes.01G007100.3.v8.1	5994	5801.196	0.060220	5.956
Manes.01G007100.5.v8.1	4889	4696.196	4.656045	372.802
Manes.01G007100.4.v8.1	5421	5228.196	1.191031	106.167
Manes.01G007100.7.v8.1	5817	5624.196	0.000000	0.000
Manes.01G007300.11.v8.1	4631	4438.196	10.290119	778.650
Manes.01G007400.4.v8.1	4441	4248.196	21.390945	1549.351
Manes.11G097150.1.v8.1	1531	1338.196	0.000000	0.000
Manes.01G007451.1.v8.1	88	6.735	0.000000	0.000
Manes.01G007500.1.v8.1	3234	3041.196	0.964296	50.000
Manes.01G007500.2.v8.1	3039	2846.196	0.000000	0.000
Manes.01G007500.3.v8.1	3274	3081.196	0.000000	0.000
Manes.01G007600.4.v8.1	3823	3630.196	0.000000	0.000
Manes.01G007600.5.v8.1	3539	3346.196	0.160052	9.131
Manes.01G007600.6.v8.1	3397	3204.196	7.703933	420.869
Manes.01G007700.1.v8.1	5195	5002.196	1.139535	97.186
Manes.01G007700.3.v8.1	4610	4417.196	0.316207	23.814
Manes.01G007800.2.v8.1	2241	2048.196	25.428825	888.000
Manes.01G007900.1.v8.1	3406	3213.196	5.914154	324.000
Manes.01G008000.1.v8.1	4992	4799.196	19.676245	1610.000
Manes.01G008100.1.v8.1	2049	1856.196	0.000000	0.000
Manes.01G008200.2.v8.1	1435	1242.196	17.487366	370.365
Manes.01G008300.1.v8.1	1279	1086.196	0.917964	17.000
Manes.01G008400.1.v8.1	826	633.210	4.353466	47.000
Manes.01G008500.1.v8.1	2052	1859.196	8.222290	260.635
Manes.01G008600.1.v8.1	1160	967.196	24.620478	406.000
Manes.01G008701.1.v8.1	383	196.287	0.298808	1.000
Manes.01G008800.1.v8.1	2575	2382.196	36.538207	1484.020
Manes.01G008900.7.v8.1	3383	3190.196	0.263398	14.327
Manes.01G008900.2.v8.1	2337	2144.196	6.278480	229.527
Manes.01G008900.1.v8.1	2370	2177.196	5.893060	218.753
Manes.01G008900.5.v8.1	3112	2919.196	0.337415	16.794
Manes.01G008900.6.v8.1	2639	2446.196	0.278128	11.600
Manes.01G009000.3.v8.1	2078	1885.196	1.522559	48.938
Manes.01G009000.2.v8.1	2037	1844.196	4.908543	154.339
Manes.01G009000.4.v8.1	1787	1594.196	0.000000	0.000
Manes.01G009000.5.v8.1	1781	1588.196	0.000000	0.000
Manes.01G009000.1.v8.1	1741	1548.196	13.858157	365.802
Manes.01G009100.1.v8.1	2369	2176.196	11.158195	414.006
Manes.01G009200.1.v8.1	2763	2570.196	0.000000	0.000
Manes.01G009200.2.v8.1	2751	2558.196	0.000000	0.000
Manes.01G009300.1.v8.1	3337	3144.196	0.074617	4.000
Manes.01G009451.4.v8.1	3456	3263.196	5.289153	294.269
Manes.01G009451.5.v8.1	3074	2881.196	31.832745	1563.731
Manes.01G009500.4.v8.1	1258	1065.196	0.220250	4.000
Manes.01G009500.2.v8.1	1386	1193.196	0.000000	0.000
Manes.01G009601.2.v8.1	1384	1191.196	10.316603	209.525
Manes.01G009601.1.v8.1	1858	1665.196	2.135735	60.636
Manes.01G009601.3.v8.1	1187	994.196	0.184160	3.122
Manes.01G009700.1.v8.1	3666	3473.196	16.904005	1001.000
Manes.01G009800.1.v8.1	771	578.215	0.608620	6.000
Manes.01G009900.1.v8.1	3908	3715.196	1.425433	90.291
Manes.01G009900.2.v8.1	3903	3710.196	0.311570	19.709
Manes.01G010000.1.v8.1	2188	1995.196	67.872566	2308.846
Manes.01G010100.1.v8.1	1411	1218.196	241.603795	5018.063
Manes.01G010150.1.v8.1	527	334.842	9.458862	54.000
Manes.01G010200.1.v8.1	1919	1726.196	3.602457	106.024
Manes.01G010200.2.v8.1	1940	1747.196	0.334889	9.976
Manes.01G010866.1.v8.1	1768	1575.196	9.242778	248.229
Manes.01G013700.1.v8.1	1998	1805.196	13.635656	419.677
Manes.01G012847.1.v8.1	894	701.205	43.638006	521.705
Manes.01G013130.2.v8.1	1017	824.196	0.078618	1.105
Manes.01G010300.4.v8.1	426	236.459	16.312546	65.765
Manes.01G010300.3.v8.1	2162	1969.196	4.325820	145.235
Manes.01G012564.1.v8.1	1712	1519.196	0.000000	0.000
Manes.01G011998.1.v8.1	1569	1376.196	8.825869	207.087
Manes.01G011432.1.v8.1	1441	1248.196	2.076800	44.197
Manes.01G013600.1.v8.1	4435	4242.196	12.056204	872.000
Manes.01G013500.6.v8.1	2722	2529.196	3.349546	144.439
Manes.01G013500.8.v8.1	2680	2487.196	0.000000	0.000
Manes.01G013500.10.v8.1	2433	2240.196	0.000000	0.000
Manes.01G013500.11.v8.1	1839	1646.196	0.000000	0.000
Manes.01G013500.7.v8.1	2019	1826.196	8.593316	267.561
Manes.01G013500.9.v8.1	1992	1799.196	0.000000	0.000
Manes.01G013300.1.v8.1	1854	1661.196	6.675945	189.081
Manes.01G013300.2.v8.1	1868	1675.196	0.549367	15.691
Manes.01G013300.3.v8.1	1825	1632.196	3.206367	89.228
Manes.01G013425.1.v8.1	481	289.596	0.000000	0.000
Manes.01G013100.1.v8.1	866	673.206	20.474099	235.000
Manes.01G013225.2.v8.1	2221	2028.196	0.000000	0.000
Manes.01G013225.1.v8.1	2335	2142.196	0.164277	6.000
Manes.01G012900.1.v8.1	2704	2511.196	1.557087	66.667
Manes.01G012900.2.v8.1	2378	2185.196	9.430046	351.333
Manes.01G012800.1.v8.1	2212	2019.196	15.880237	546.702
Manes.01G012800.2.v8.1	2212	2019.196	0.095800	3.298
Manes.01G012700.1.v8.1	2720	2527.196	19.099253	822.944
Manes.01G012700.2.v8.1	2326	2133.196	0.111511	4.056
Manes.S095210.1.v8.1	375	188.976	0.000000	0.000
Manes.01G012600.1.v8.1	2697	2504.196	18.479641	789.000
Manes.01G012500.1.v8.1	1757	1564.196	156.015353	4160.770
Manes.01G012400.1.v8.1	1713	1520.196	36.421452	944.000
Manes.01G012300.1.v8.1	357	172.804	47.857481	141.000
Manes.01G012425.1.v8.1	273	102.654	0.571360	1.000
Manes.01G012200.6.v8.1	1289	1096.196	0.856084	16.000
Manes.01G012100.1.v8.1	2215	2022.196	28.425649	980.051
Manes.01G012100.2.v8.1	2182	1989.196	0.000000	0.000
Manes.01G012100.3.v8.1	2089	1896.196	0.301341	9.742
Manes.01G012000.1.v8.1	2143	1950.196	123.397994	4103.000
Manes.01G011800.1.v8.1	1262	1069.196	65.652425	1196.805
Manes.01G011800.2.v8.1	995	802.196	0.610085	8.344
Manes.01G011700.3.v8.1	4614	4421.196	0.000000	0.000
Manes.01G011700.5.v8.1	5074	4881.196	0.000000	0.000
Manes.01G011700.8.v8.1	4013	3820.196	0.030706	2.000
Manes.01G011700.6.v8.1	4476	4283.196	0.000000	0.000
Manes.01G011700.7.v8.1	4284	4091.196	0.000000	0.000
Manes.01G011600.4.v8.1	887	694.205	5.985524	70.844
Manes.01G011600.3.v8.1	297	121.634	33.720535	69.930
Manes.01G011600.1.v8.1	273	102.654	0.700335	1.226
Manes.01G011500.2.v8.1	1360	1167.196	39549.049516	787036.702
Manes.01G011400.1.v8.1	516	323.964	33.544670	185.283
Manes.01G011400.2.v8.1	513	321.005	54.762634	299.717
Manes.01G011300.1.v8.1	2594	2401.196	0.159803	6.542
Manes.01G011300.2.v8.1	2591	2398.196	0.451417	18.458
Manes.01G011300.3.v8.1	2591	2398.196	0.000000	0.000
Manes.01G011300.4.v8.1	2588	2395.196	0.000000	0.000
Manes.01G011300.5.v8.1	2588	2395.196	0.000000	0.000
Manes.01G011300.6.v8.1	2585	2392.196	0.000000	0.000
Manes.01G011200.1.v8.1	1726	1533.196	0.000000	0.000
Manes.01G011100.3.v8.1	1778	1585.196	15.241787	411.940
Manes.01G011100.4.v8.1	1696	1503.196	0.088971	2.280
Manes.01G011100.5.v8.1	1713	1520.196	0.088300	2.289
Manes.01G011100.10.v8.1	1819	1626.196	0.000000	0.000
Manes.01G011100.11.v8.1	1901	1708.196	0.119870	3.491
Manes.01G011100.9.v8.1	1836	1643.196	0.000000	0.000
Manes.01G011000.6.v8.1	3997	3804.196	6.331204	410.643
Manes.01G011000.1.v8.1	3240	3047.196	6.668684	346.462
Manes.01G011000.4.v8.1	3204	3011.196	12.347048	633.895
Manes.01G010900.1.v8.1	1032	839.196	0.000000	0.000
Manes.01G011042.1.v8.1	1479	1286.196	0.596911	13.090
Manes.01G011042.3.v8.1	1413	1220.196	0.332160	6.910
Manes.01G011113.1.v8.1	1514	1321.196	0.976653	22.000
Manes.01G011184.6.v8.1	1611	1418.196	0.000000	0.000
Manes.01G011184.7.v8.1	2056	1863.196	0.000000	0.000
Manes.01G011184.2.v8.1	1824	1631.196	0.000000	0.000
Manes.01G011184.8.v8.1	1894	1701.196	0.861927	25.000
Manes.01G014000.12.v8.1	1704	1511.196	0.765717	19.729
Manes.01G014000.10.v8.1	2028	1835.196	0.000000	0.000
Manes.01G014000.11.v8.1	2941	2748.196	0.133837	6.271
Manes.01G014000.2.v8.1	3042	2849.196	0.000000	0.000
Manes.01G014000.9.v8.1	2807	2614.196	0.000000	0.000
Manes.01G014500.1.v8.1	1933	1740.196	0.741497	22.000
Manes.01G014500.2.v8.1	2018	1825.196	0.000000	0.000
Manes.01G014900.5.v8.1	1871	1678.196	0.000000	0.000
Manes.01G014900.7.v8.1	4246	4053.196	0.083370	5.761
Manes.01G014900.8.v8.1	4135	3942.196	0.000000	0.000
Manes.01G014900.6.v8.1	1847	1654.196	0.270447	7.628
Manes.01G014900.3.v8.1	1965	1772.196	2.651647	80.120
Manes.01G014900.4.v8.1	1942	1749.196	8.600391	256.491
Manes.01G015000.1.v8.1	327	146.671	0.399891	1.000
Manes.01G015200.1.v8.1	731	538.223	1.089740	10.000
Manes.01G015500.1.v8.1	1040	847.196	0.207693	3.000
Manes.01G015700.1.v8.1	1016	823.196	2.778939	39.003
Manes.01G015800.1.v8.1	4017	3824.196	6.406925	417.739
Manes.01G015800.2.v8.1	3833	3640.196	2.757178	171.122
Manes.01G015800.3.v8.1	4297	4104.196	0.630789	44.139
Manes.01G016000.5.v8.1	4511	4318.196	0.253006	18.627
Manes.01G016000.7.v8.1	1902	1709.196	3.268870	95.259
Manes.01G016000.3.v8.1	2273	2080.196	3.225949	114.413
Manes.01G016000.4.v8.1	2142	1949.196	0.705298	23.439
Manes.01G016000.6.v8.1	3317	3124.196	0.136322	7.261
Manes.01G016100.1.v8.1	860	667.206	0.087907	1.000
Manes.01G016300.4.v8.1	3154	2961.196	1.782184	89.978
Manes.01G016300.2.v8.1	4010	3817.196	6.592046	429.022
Manes.01G016600.1.v8.1	2990	2797.196	94.959911	4528.750
Manes.01G016600.2.v8.1	5196	5003.196	0.190497	16.250
Manes.01G016800.1.v8.1	1182	989.196	3.854037	65.000
Manes.01G016900.1.v8.1	2108	1915.196	2.511224	82.000
Manes.01G017000.1.v8.1	894	701.205	161.769392	1934.000
Manes.01G017101.1.v8.1	3059	2866.196	0.122781	6.000
Manes.01G017151.1.v8.1	1911	1718.196	0.307224	9.000
Manes.01G017200.1.v8.1	3691	3498.196	0.838322	50.000
Manes.01G017300.1.v8.1	2029	1836.196	15.523944	486.000
Manes.01G017400.1.v8.1	408	219.481	0.000000	0.000
Manes.01G017500.1.v8.1	1206	1013.196	16.150858	279.000
Manes.01G017600.1.v8.1	3741	3548.196	0.050010	3.025
Manes.01G017800.1.v8.1	1637	1444.196	8.691055	214.000
Manes.01G017900.1.v8.1	1537	1344.196	0.000000	0.000
Manes.01G018000.1.v8.1	1683	1490.196	0.000000	0.000
Manes.15G159901.1.v8.1	1412	1219.196	0.000000	0.000
Manes.01G018300.4.v8.1	2835	2642.196	1.864658	84.000
Manes.01G018300.2.v8.1	2979	2786.196	0.000000	0.000
Manes.01G018400.2.v8.1	2576	2383.196	0.000000	0.000
Manes.01G018400.3.v8.1	2559	2366.196	0.000000	0.000
Manes.01G018400.5.v8.1	2375	2182.196	0.000000	0.000
Manes.01G018400.4.v8.1	1916	1723.196	0.034037	1.000
Manes.01G018800.1.v8.1	1441	1248.196	1.691627	36.000
Manes.01G013800.1.v8.1	1269	1076.196	0.000000	0.000
Manes.01G014100.1.v8.1	1570	1377.196	0.212941	5.000
Manes.01G014200.1.v8.1	1709	1516.196	0.138506	3.580
Manes.01G014300.1.v8.1	1254	1061.196	0.000000	0.000
Manes.01G014400.1.v8.1	1781	1588.196	0.000000	0.000
Manes.01G014600.2.v8.1	3284	3091.196	0.018974	1.000
Manes.01G014700.3.v8.1	3634	3441.196	0.000000	0.000
Manes.01G014700.2.v8.1	3520	3327.196	0.000000	0.000
Manes.01G014700.4.v8.1	3287	3094.196	0.379112	20.000
Manes.01G014800.1.v8.1	719	526.230	11.257210	101.000
Manes.01G015100.3.v8.1	1410	1217.196	1.734710	36.000
Manes.01G015300.1.v8.1	3045	2852.196	16.093131	782.591
Manes.01G015400.2.v8.1	4364	4171.196	0.730195	51.930
Manes.01G015400.1.v8.1	4362	4169.196	1.919988	136.479
Manes.01G015600.1.v8.1	575	382.477	0.613394	4.000
Manes.01G015700.1.v8.1_1	734	541.222	3.792633	34.997
Manes.01G017700.1.v8.1	3070	2877.196	4.957612	243.196
Manes.01G018100.1.v8.1	1738	1545.196	0.000000	0.000
Manes.01G018200.1.v8.1	1985	1792.196	0.065453	2.000
Manes.01G018500.1.v8.1	2070	1877.196	6.589278	210.893
Manes.01G018500.2.v8.1	1946	1753.196	1.475570	44.107
Manes.01G018500.3.v8.1	1900	1707.196	0.000000	0.000
Manes.01G018600.1.v8.1	1732	1539.196	86.500134	2270.000
Manes.01G018700.1.v8.1	1247	1054.196	34.272375	616.000
Manes.01G018700.2.v8.1	1118	925.196	0.000000	0.000
Manes.01G018900.1.v8.1	1929	1736.196	0.033782	1.000
Manes.01G018900.2.v8.1	2030	1837.196	0.000000	0.000
Manes.01G018900.3.v8.1	1943	1750.196	0.000000	0.000
Manes.01G019000.2.v8.1	1770	1577.196	0.000000	0.000
Manes.01G019100.1.v8.1	1420	1227.196	0.000000	0.000
Manes.01G019200.1.v8.1	1664	1471.196	0.000000	0.000
Manes.01G019300.1.v8.1	1600	1407.196	0.000000	0.000
Manes.01G019400.1.v8.1	1450	1257.196	0.000000	0.000
Manes.01G019500.1.v8.1	864	671.206	0.087383	1.000
Manes.01G019600.13.v8.1	3196	3003.196	1.826601	93.528
Manes.01G019600.9.v8.1	3899	3706.196	1.193914	75.443
Manes.01G019600.10.v8.1	2718	2525.196	0.000000	0.000
Manes.01G019600.12.v8.1	3066	2873.196	1.164075	57.024
Manes.01G019600.4.v8.1	2886	2693.196	15.858520	728.192
Manes.01G019600.1.v8.1	2722	2529.196	17.673417	762.111
Manes.01G019600.11.v8.1	3189	2996.196	5.006077	255.731
Manes.01G019700.1.v8.1	3935	3742.196	0.000000	0.000
Manes.01G019801.1.v8.1	400	212.003	2.489923	9.000
Manes.01G019900.1.v8.1	1707	1514.196	0.038735	1.000
Manes.01G020000.1.v8.1	2064	1871.196	62.848400	2005.066
Manes.05G133326.1.v8.1_38	404	215.734	0.000000	0.000
Manes.05G133326.1.v8.1_37	396	208.279	0.000000	0.000
Manes.05G133326.1.v8.1_36	388	200.878	0.000000	0.000
Manes.05G133326.1.v8.1_41	417	227.944	0.000000	0.000
Manes.01G020100.1.v8.1	2835	2642.196	9.635832	434.080
Manes.01G020100.4.v8.1	2840	2647.196	6.746682	304.503
Manes.01G020100.2.v8.1	2915	2722.196	0.569189	26.417
Manes.01G020100.6.v8.1	2920	2727.196	0.000000	0.000
Manes.01G020200.1.v8.1	192	47.331	29.740514	24.000
Manes.01G020300.2.v8.1	1272	1079.196	0.434785	8.000
Manes.01G020350.1.v8.1	144	21.460	0.000000	0.000
Manes.01G020400.2.v8.1	3917	3724.196	12.049115	765.073
Manes.01G020400.3.v8.1	3711	3518.196	0.000000	0.000
Manes.01G020500.3.v8.1	3573	3380.196	3.620203	208.636
Manes.01G020500.4.v8.1	3375	3182.196	4.235873	229.818
Manes.01G020500.5.v8.1	1068	875.196	5.459956	81.472
Manes.01G020600.1.v8.1	3372	3179.196	3.745101	203.000
Manes.01G020700.4.v8.1	2386	2193.196	0.000000	0.000
Manes.01G020700.5.v8.1	2225	2032.196	0.000000	0.000
Manes.01G020700.6.v8.1	2378	2185.196	0.000000	0.000
Manes.01G020800.1.v8.1	3011	2818.196	12.703026	610.370
Manes.01G020800.2.v8.1	3062	2869.196	0.953203	46.630
Manes.01G021100.1.v8.1	744	551.221	0.000000	0.000
Manes.01G021200.1.v8.1	2950	2757.196	8.401081	394.928
Manes.01G021200.2.v8.1	3102	2909.196	1.251433	62.072
Manes.01G021300.1.v8.1	762	569.216	0.927364	9.000
Manes.01G021400.1.v8.1	747	554.220	70.270159	664.000
Manes.01G021500.1.v8.1	1186	993.196	53.303167	902.616
Manes.01G021500.2.v8.1	1358	1165.196	3.693909	73.384
Manes.01G021600.1.v8.1	1167	974.196	1.866381	31.000
Manes.01G021700.1.v8.1	1805	1612.196	5.093251	140.000
Manes.01G021800.1.v8.1	3170	2977.196	2.895975	147.000
Manes.01G021800.2.v8.1	2976	2783.196	0.000000	0.000
Manes.01G021900.1.v8.1	3627	3434.196	0.136631	8.000
Manes.01G022000.1.v8.1	1595	1402.196	1.087551	26.000
Manes.01G022100.1.v8.1	1439	1246.196	19.814385	421.000
Manes.01G022150.1.v8.1	840	647.206	0.090624	1.000
Manes.01G022300.6.v8.1	4807	4614.196	6.939352	545.921
Manes.01G022300.3.v8.1	4918	4725.196	0.541621	43.635
Manes.01G022300.4.v8.1	4356	4163.196	12.587090	893.444
Manes.01G022300.5.v8.1	4761	4568.196	0.000000	0.000
Manes.01G022400.1.v8.1	1483	1290.196	1.045579	23.000
Manes.01G022500.1.v8.1	1061	868.196	0.067556	1.000
Manes.01G022600.4.v8.1	2395	2202.196	18.926844	710.639
Manes.01G022600.5.v8.1	2263	2070.196	0.265199	9.361
Manes.01G022750.1.v8.1	2627	2434.196	12.071661	501.000
Manes.01G022900.1.v8.1	1384	1191.196	51.847760	1053.000
Manes.01G023000.1.v8.1	1238	1045.196	0.000000	0.000
Manes.01G023100.1.v8.1	1032	839.196	0.000000	0.000
Manes.01G023200.1.v8.1	2457	2264.196	4.634905	178.925
Manes.01G023300.1.v8.1	1892	1699.196	8.597501	249.075
Manes.01G023400.1.v8.1	1879	1686.196	0.660892	19.000
Manes.01G023500.1.v8.1	1381	1188.196	0.197450	4.000
Manes.01G023600.1.v8.1	1475	1282.196	0.045744	1.000
Manes.01G023700.1.v8.1	763	570.216	32.195102	313.000
Manes.01G023900.1.v8.1	2015	1822.196	27.611437	857.826
Manes.01G023900.2.v8.1	2347	2154.196	11.249482	413.174
Manes.01G024000.1.v8.1	1715	1522.196	5.702640	148.000
Manes.01G024100.1.v8.1	2114	1921.196	2.686556	88.000
Manes.01G024200.1.v8.1	1245	1052.196	0.000000	0.000
Manes.01G024300.1.v8.1	3456	3263.196	30.699376	1708.000
Manes.01G024400.1.v8.1	1502	1309.196	14.006151	312.636
Manes.01G024400.2.v8.1	1496	1303.196	3.256862	72.364
Manes.01G024500.1.v8.1	1126	933.196	1.885529	30.000
Manes.01G024600.1.v8.1	3878	3685.196	0.859445	54.000
Manes.01G024600.3.v8.1	3926	3733.196	0.000000	0.000
Manes.01G024600.2.v8.1	3178	2985.196	0.000000	0.000
Manes.01G024700.1.v8.1	2268	2075.196	4.861320	172.000
Manes.01G024800.1.v8.1	333	151.805	0.386366	1.000
Manes.01G024932.1.v8.1	231	72.037	0.000000	0.000
Manes.01G025000.6.v8.1	3651	3458.196	10.813576	637.579
Manes.01G025000.3.v8.1	2768	2575.196	1.376136	60.421
Manes.01G025000.8.v8.1	2779	2586.196	0.000000	0.000
Manes.01G025000.7.v8.1	3148	2955.196	0.000000	0.000
Manes.01G025100.1.v8.1	2604	2411.196	0.433150	17.807
Manes.01G025100.2.v8.1	2601	2408.196	3.024759	124.193
Manes.01G025200.1.v8.1	1753	1560.196	3.909660	104.000
Manes.01G025300.1.v8.1	1863	1670.196	2.809360	80.000
Manes.01G025400.2.v8.1	1540	1347.196	0.000000	0.000
Manes.01G025400.1.v8.1	1675	1482.196	21.170592	535.000
Manes.01G025500.1.v8.1	1413	1220.196	1.201698	25.000
Manes.01G025500.2.v8.1	1416	1223.196	0.000000	0.000
Manes.01G025600.2.v8.1	1201	1008.196	0.058175	1.000
Manes.01G025600.3.v8.1	850	657.206	0.000000	0.000
Manes.01G025700.1.v8.1	1705	1512.196	0.116358	3.000
Manes.01G025900.1.v8.1	2951	2758.196	3.806385	179.000
Manes.01G026000.5.v8.1	4566	4373.196	1.502118	112.000
Manes.01G026000.6.v8.1	3715	3522.196	0.000000	0.000
Manes.01G026100.2.v8.1	1158	955.196	1.412278	23.000
Manes.06G158050.1.v8.1	1555	1362.196	0.104907	2.436
Manes.01G026200.2.v8.1	4505	4312.196	0.000000	0.000
Manes.01G026200.3.v8.1	4328	4135.196	0.000000	0.000
Manes.01G026200.5.v8.1	4511	4318.196	0.000000	0.000
Manes.01G026200.6.v8.1	5015	4822.196	0.000000	0.000
Manes.01G026200.8.v8.1	5041	4848.196	0.000000	0.000
Manes.01G026200.4.v8.1	4354	4161.196	0.000000	0.000
Manes.01G026200.7.v8.1	3733	3540.196	0.000000	0.000
Manes.01G026200.9.v8.1	3727	3534.196	0.165956	10.000
Manes.01G026300.1.v8.1	1396	1203.196	20.278779	416.000
Manes.01G026400.1.v8.1	1336	1143.196	0.000000	0.000
Manes.01G026500.2.v8.1	998	805.196	11.800442	162.000
Manes.01G026600.1.v8.1	1172	979.196	13.896429	232.000
Manes.01G026700.1.v8.1	2738	2545.196	2.396864	104.011
Manes.01G026800.2.v8.1	2697	2504.196	2.379413	101.591
Manes.01G026800.1.v8.1	2193	2000.196	14.966544	510.398
Manes.01G026850.1.v8.1	1337	1144.196	1.999167	39.000
Manes.01G026900.1.v8.1	1224	1031.196	36.174352	636.000
Manes.01G027000.1.v8.1	3206	3013.196	2.259469	116.078
Manes.01G027000.2.v8.1	3299	3106.196	0.640532	33.922
Manes.01G027100.1.v8.1	2064	1871.196	13.133473	419.000
Manes.01G027100.3.v8.1	2088	1895.196	0.000000	0.000
Manes.01G027200.1.v8.1	1852	1659.196	0.706996	20.000
Manes.01G027300.2.v8.1	2028	1835.196	0.127839	4.000
Manes.01G027350.1.v8.1	473	281.783	0.416294	2.000
Manes.01G027400.5.v8.1	2049	1856.196	0.000000	0.000
Manes.01G027400.11.v8.1	2162	1969.196	1.822738	61.197
Manes.01G027400.12.v8.1	2020	1827.196	5.249843	163.549
Manes.01G027400.8.v8.1	2080	1887.196	3.829892	123.231
Manes.01G027400.7.v8.1	2178	1985.196	1.236189	41.841
Manes.01G027400.14.v8.1	1904	1711.196	0.000000	0.000
Manes.01G027400.13.v8.1	2132	1939.196	0.000000	0.000
Manes.01G027400.15.v8.1	1825	1632.196	1.875173	52.183
Manes.01G027400.6.v8.1	1966	1773.196	0.000000	0.000
Manes.01G027500.1.v8.1	2010	1817.196	1.904299	59.000
Manes.01G027600.1.v8.1	2880	2687.196	1.855258	85.000
Manes.01G027700.2.v8.1	3193	3000.196	1.466211	75.000
Manes.01G027700.3.v8.1	2045	1852.196	0.000000	0.000
Manes.01G027700.6.v8.1	2071	1878.196	0.000000	0.000
Manes.01G027800.1.v8.1	1979	1786.196	10.379004	316.082
Manes.01G027800.2.v8.1	1948	1755.196	2.871063	85.918
Manes.01G027900.2.v8.1	1823	1630.196	8.095199	225.000
Manes.01G028000.1.v8.1	2069	1876.196	29.565569	945.757
Manes.01G028100.1.v8.1	1742	1549.196	3.113702	82.243
Manes.01G028200.1.v8.1	2029	1836.196	0.682390	21.363
Manes.01G028200.18.v8.1	2980	2787.196	0.586372	27.865
Manes.01G028200.19.v8.1	2155	1962.196	1.481653	49.568
Manes.01G028200.2.v8.1	2008	1815.196	0.000000	0.000
Manes.01G028200.20.v8.1	1997	1804.196	12.191865	375.033
Manes.01G028200.3.v8.1	2018	1825.196	3.933978	122.421
Manes.01G028200.9.v8.1	2166	1973.196	0.000000	0.000
Manes.01G028200.17.v8.1	2802	2609.196	6.475503	288.068
Manes.01G028300.1.v8.1	2619	2426.196	41.669363	1723.685
Manes.01G028400.4.v8.1	2126	1933.196	2.357569	77.706
Manes.01G028400.3.v8.1	3061	2868.196	10.619136	519.294
Manes.01G028500.1.v8.1	1125	932.196	4.026777	64.000
Manes.01G028600.1.v8.1	1462	1269.196	0.000000	0.000
Manes.01G028600.3.v8.1	1365	1172.196	0.300217	6.000
Manes.01G028700.4.v8.1	3217	3024.196	16.136087	832.000
Manes.01G028800.1.v8.1	1895	1702.196	0.107488	3.119
Manes.01G028800.6.v8.1	1452	1259.196	21.398951	459.411
Manes.01G028800.10.v8.1	1629	1436.196	0.000000	0.000
Manes.01G028800.2.v8.1	1416	1223.196	20.759782	432.946
Manes.01G028800.3.v8.1	1545	1352.196	0.000000	0.000
Manes.01G028800.4.v8.1	1518	1325.196	9.163674	207.045
Manes.01G028800.5.v8.1	1515	1322.196	0.000000	0.000
Manes.01G028800.8.v8.1	1299	1106.196	0.000000	0.000
Manes.01G028800.9.v8.1	1632	1439.196	0.630809	15.479
Manes.01G028900.1.v8.1	3021	2828.196	4.438018	214.000
Manes.01G029001.1.v8.1	717	524.230	0.447531	4.000
Manes.01G029100.1.v8.1	2835	2642.196	20.977398	945.000
Manes.01G029200.1.v8.1	2843	2650.196	0.044263	2.000
Manes.01G029300.4.v8.1	3567	3374.196	5.792158	333.216
Manes.01G029300.3.v8.1	1742	1549.196	7.601644	200.784
Manes.01G029400.2.v8.1	2902	2709.196	23.143348	1069.010
Manes.01G029500.1.v8.1	1167	974.196	9.030874	150.000
Manes.01G029600.1.v8.1	1578	1385.196	0.000000	0.000
Manes.01G029700.1.v8.1	1608	1415.196	0.331557	8.000
Manes.01G029800.1.v8.1	1761	1568.196	7.330618	196.000
Manes.01G029900.1.v8.1	2131	1938.196	1.025291	33.881
Manes.01G029900.2.v8.1	2137	1944.196	0.000000	0.000
Manes.01G029900.3.v8.1	2123	1930.196	0.000000	0.000
Manes.01G029900.4.v8.1	2117	1924.196	0.000000	0.000
Manes.01G029900.5.v8.1	2131	1938.196	0.000000	0.000
Manes.01G029900.6.v8.1	2125	1932.196	0.000000	0.000
Manes.01G029900.7.v8.1	1674	1481.196	0.000000	0.000
Manes.01G029900.8.v8.1	1668	1475.196	1.078212	27.119
Manes.01G029950.1.v8.1	759	566.217	0.000000	0.000
Manes.12G086500.1.v8.1	1055	862.196	0.068027	1.000
Manes.01G030000.1.v8.1	418	228.891	0.000000	0.000
Manes.01G030100.1.v8.1	953	760.197	1204.194085	15607.659
Manes.01G030200.10.v8.1	3447	3254.196	0.000000	0.000
Manes.01G030200.11.v8.1	2761	2568.196	7.388771	323.531
Manes.01G030200.12.v8.1	3347	3154.196	2.156276	115.960
Manes.01G030200.13.v8.1	3233	3040.196	0.000000	0.000
Manes.01G030200.14.v8.1	3249	3056.196	0.115485	6.018
Manes.01G030200.15.v8.1	2936	2743.196	0.205781	9.624
Manes.01G030200.16.v8.1	2683	2490.196	0.000000	0.000
Manes.01G030200.17.v8.1	3269	3076.196	0.000000	0.000
Manes.01G030200.18.v8.1	2810	2617.196	0.000000	0.000
Manes.01G030200.19.v8.1	3282	3089.196	0.000000	0.000
Manes.01G030200.20.v8.1	2985	2792.196	0.000000	0.000
Manes.01G030200.21.v8.1	3298	3105.196	0.000000	0.000
Manes.01G030200.22.v8.1	3396	3203.196	6.871297	375.264
Manes.01G030200.23.v8.1	3496	3303.196	0.000000	0.000
Manes.01G030200.24.v8.1	3318	3125.196	0.000000	0.000
Manes.01G030200.25.v8.1	2732	2539.196	0.000000	0.000
Manes.01G030400.10.v8.1	2136	1943.196	17.604257	583.243
Manes.01G030400.11.v8.1	2128	1935.196	5.476877	180.706
Manes.01G030400.12.v8.1	2066	1873.196	0.000000	0.000
Manes.01G030400.5.v8.1	2074	1881.196	13.913938	446.272
Manes.01G030400.7.v8.1	2028	1835.196	0.000000	0.000
Manes.01G030400.8.v8.1	2090	1897.196	1.651767	53.429
Manes.01G030500.1.v8.1	2907	2714.196	0.324142	15.000
Manes.01G030600.1.v8.1	2133	1940.196	0.211611	7.000
Manes.01G030700.1.v8.1	4144	3951.196	7.689286	518.000
Manes.01G030800.1.v8.1	1244	1051.196	0.000000	0.000
Manes.01G030900.3.v8.1	2160	1967.196	2.057246	69.000
Manes.01G031200.4.v8.1	1451	1258.196	0.807002	17.312
Manes.01G031200.1.v8.1	1492	1299.196	10.884167	241.093
Manes.01G031200.3.v8.1	1509	1316.196	1.096007	24.595
Manes.01G031300.1.v8.1	1769	1576.196	0.000000	0.000
Manes.01G031300.3.v8.1	1679	1486.196	0.000000	0.000
Manes.01G031400.1.v8.1	1628	1435.196	11.728853	287.000
Manes.01G031600.1.v8.1	3306	3113.196	2.389589	126.837
Manes.01G031700.6.v8.1	2629	2436.196	0.000000	0.000
Manes.01G031700.7.v8.1	2620	2427.196	0.148935	6.163
Manes.01G031700.5.v8.1	2682	2489.196	0.000000	0.000
Manes.01G031700.9.v8.1	2673	2480.196	0.000000	0.000
Manes.01G031800.5.v8.1	3067	2874.196	15.588974	763.922
Manes.01G031800.3.v8.1	3149	2956.196	18.842058	949.679
Manes.01G031800.6.v8.1	2971	2778.196	0.935081	44.292
Manes.01G031800.9.v8.1	3067	2874.196	0.000000	0.000
Manes.01G031800.8.v8.1	2791	2598.196	17.790907	788.107
Manes.01G031900.2.v8.1	1994	1801.196	6.838222	210.000
Manes.01G032000.2.v8.1	2984	2791.196	0.375001	17.846
Manes.01G032000.3.v8.1	2244	2051.196	2.006000	70.154
Manes.01G032100.1.v8.1	1122	929.196	10.667539	169.000
Manes.01G032100.6.v8.1	456	265.276	0.000000	0.000
Manes.01G032300.1.v8.1	3712	3519.196	1.366643	82.000
Manes.01G032300.2.v8.1	3706	3513.196	0.000000	0.000
Manes.01G032400.18.v8.1	4796	4603.196	0.051030	4.005
Manes.01G032400.25.v8.1	2986	2793.196	0.000000	0.000
Manes.01G032400.28.v8.1	2716	2523.196	0.000000	0.000
Manes.01G032400.31.v8.1	2933	2740.196	0.000000	0.000
Manes.01G032400.33.v8.1	2922	2729.196	0.000000	0.000
Manes.01G032400.36.v8.1	2663	2470.196	0.000000	0.000
Manes.01G032400.10.v8.1	5255	5062.196	0.332881	28.730
Manes.01G032400.13.v8.1	5097	4904.196	0.000000	0.000
Manes.01G032400.15.v8.1	5896	5703.196	0.323507	31.457
Manes.01G032400.26.v8.1	4556	4363.196	0.000000	0.000
Manes.01G032400.29.v8.1	4286	4093.196	0.000000	0.000
Manes.01G032400.34.v8.1	4492	4299.196	0.000000	0.000
Manes.01G032400.16.v8.1	4502	4309.196	0.000000	0.000
Manes.01G032400.27.v8.1	3285	3092.196	0.000000	0.000
Manes.01G032400.30.v8.1	3015	2822.196	0.000000	0.000
Manes.01G032400.32.v8.1	3232	3039.196	0.000000	0.000
Manes.01G032400.35.v8.1	3221	3028.196	0.000000	0.000
Manes.01G032400.37.v8.1	2962	2769.196	0.000000	0.000
Manes.01G032400.2.v8.1	2785	2592.196	0.000000	0.000
Manes.01G032400.4.v8.1	2991	2798.196	1.609913	76.806
Manes.01G032400.3.v8.1	2999	2806.196	1.400396	67.001
Manes.01G032500.1.v8.1	2020	1827.196	20.351151	634.000
Manes.01G032600.1.v8.1	5166	4973.196	2.072520	175.731
Manes.01G032701.1.v8.1	1161	968.196	0.121158	2.000
Manes.01G049585.1.v8.1	598	405.376	0.000000	0.000
Manes.01G032800.1.v8.1	5207	5014.196	6.154848	526.179
Manes.01G032800.2.v8.1	5041	4848.196	0.267231	22.089
Manes.01G032900.1.v8.1	1647	1454.196	0.381219	9.452
Manes.01G032900.2.v8.1	1641	1448.196	0.000000	0.000
Manes.01G032900.4.v8.1	1560	1367.196	8.169526	190.433
Manes.01G032900.5.v8.1	1554	1361.196	0.608197	14.115
Manes.01G033000.1.v8.1	1988	1795.196	0.000000	0.000
Manes.01G033100.2.v8.1	1952	1759.196	0.281570	8.445
Manes.01G033100.1.v8.1	1874	1681.196	21.405224	613.555
Manes.01G033200.8.v8.1	2472	2279.196	2.408291	93.585
Manes.01G033200.9.v8.1	2434	2241.196	2.043382	78.081
Manes.01G033200.1.v8.1	2577	2384.196	1.710948	69.549
Manes.01G033200.10.v8.1	2472	2279.196	1.426636	55.438
Manes.01G033200.11.v8.1	2234	2041.196	0.000000	0.000
Manes.01G033200.12.v8.1	2272	2079.196	0.000000	0.000
Manes.01G033300.1.v8.1	3459	3266.196	7.176139	399.621
Manes.01G033300.2.v8.1	3527	3334.196	0.593270	33.726
Manes.01G033400.1.v8.1	1188	995.196	3.182512	54.000
Manes.01G033500.1.v8.1	2846	2653.196	0.000000	0.000
Manes.01G033500.12.v8.1	2728	2535.196	0.000000	0.000
Manes.01G033500.13.v8.1	3138	2945.196	0.000000	0.000
Manes.01G033500.14.v8.1	3356	3163.196	0.000000	0.000
Manes.01G033500.5.v8.1	3133	2940.196	0.000000	0.000
Manes.01G033500.8.v8.1	3390	3197.196	0.000000	0.000
Manes.01G033600.1.v8.1	1134	941.196	8.038861	129.000
Manes.01G033700.1.v8.1	2906	2713.196	2.745411	127.000
Manes.01G033700.2.v8.1	2768	2575.196	0.000000	0.000
Manes.01G033800.1.v8.1	570	377.502	29.986264	193.000
Manes.12G093950.1.v8.1	775	582.215	0.000000	0.000
Manes.10G106150.1.v8.1_14	1209	1016.196	0.000000	0.000
Manes.01G033900.3.v8.1	1395	1202.196	0.000000	0.000
Manes.05G133326.1.v8.1	237	76.173	0.000000	0.000
Manes.01G034000.1.v8.1	3487	3294.196	2.350224	132.000
Manes.01G034100.1.v8.1	2137	1944.196	0.271511	9.000
Manes.01G034200.1.v8.1	4992	4799.196	11.389125	931.910
Manes.01G034200.2.v8.1	4899	4706.196	6.887286	552.629
Manes.01G034250.1.v8.1	1104	911.196	0.000000	0.000
Manes.01G034300.3.v8.1	3933	3740.196	6.100416	389.017
Manes.01G034300.2.v8.1	2314	2121.196	9.926073	358.983
Manes.01G034400.1.v8.1	2489	2296.196	4.141592	162.140
Manes.01G034400.2.v8.1	3964	3771.196	0.738242	47.467
Manes.01G034400.3.v8.1	2004	1811.196	2.020463	62.392
Manes.01G034400.4.v8.1	1917	1724.196	0.000000	0.000
Manes.01G034500.1.v8.1	1523	1330.196	6.213376	140.915
Manes.01G034500.2.v8.1	1233	1040.196	8.124325	144.085
Manes.01G034600.1.v8.1	2294	2101.196	2.113810	75.726
Manes.01G034600.2.v8.1	2462	2269.196	4.478629	173.274
Manes.01G034600.3.v8.1	2207	2014.196	0.000000	0.000
Manes.01G034600.4.v8.1	2375	2182.196	0.000000	0.000
Manes.01G034700.7.v8.1	1605	1412.196	4.316230	103.924
Manes.01G034700.8.v8.1	1695	1502.196	1.196517	30.645
Manes.01G034700.9.v8.1	1782	1589.196	3.411347	92.431
Manes.01G034800.1.v8.1	2246	2053.196	1.056954	37.000
Manes.01G034900.1.v8.1	872	679.206	0.000000	0.000
Manes.01G035000.1.v8.1	2390	2197.196	0.000000	0.000
Manes.01G035000.2.v8.1	2591	2398.196	1.687521	69.000
Manes.01G035100.4.v8.1	3920	3727.196	0.173480	11.024
Manes.01G035100.7.v8.1	5225	5032.196	0.000000	0.000
Manes.01G035100.9.v8.1	5210	5017.196	0.000000	0.000
Manes.01G035100.10.v8.1	2831	2638.196	6.275874	282.291
Manes.01G035100.2.v8.1	1065	872.196	0.000000	0.000
Manes.01G035100.8.v8.1	1080	887.196	0.925811	14.004
Manes.01G035100.5.v8.1	987	794.196	16.394582	221.995
Manes.01G035100.6.v8.1	972	779.197	23.536727	312.686
Manes.01G036200.10.v8.1	2166	1973.196	2.538215	85.391
Manes.01G036200.11.v8.1	2169	1976.196	0.000000	0.000
Manes.01G036200.9.v8.1	2529	2336.196	0.000000	0.000
Manes.01G036200.12.v8.1	1998	1805.196	4.695305	144.512
Manes.01G036200.13.v8.1	2222	2029.196	0.000000	0.000
Manes.01G036200.14.v8.1	1826	1633.196	2.967392	82.628
Manes.01G036200.15.v8.1	1896	1703.196	2.323390	67.469
Manes.01G036300.7.v8.1	3163	2970.196	4.583005	232.087
Manes.01G036300.8.v8.1	3083	2890.196	0.834476	41.120
Manes.01G036300.5.v8.1	3667	3474.196	0.300546	17.802
Manes.01G036300.4.v8.1	2742	2549.196	11.112713	482.990
Manes.01G037766.1.v8.1	867	674.206	0.000000	0.000
Manes.01G039232.1.v8.1	199	51.494	0.000000	0.000
Manes.01G040700.4.v8.1	2607	2414.196	4.688885	193.000
Manes.01G040712.1.v8.1	1921	1728.196	14.355959	423.000
Manes.01G040500.1.v8.1	1809	1616.196	65.213708	1797.000
Manes.01G040400.1.v8.1	4022	3829.196	12.908252	842.733
Manes.01G040300.1.v8.1	642	449.278	11.096567	85.000
Manes.01G040200.1.v8.1	5418	5225.196	4.694998	418.267
Manes.01G040100.1.v8.1	1575	1382.196	35.899267	846.000
Manes.01G040000.5.v8.1	1872	1679.196	0.000000	0.000
Manes.01G040000.3.v8.1	2480	2287.196	0.736827	28.733
Manes.01G040000.6.v8.1	1658	1465.196	0.571105	14.267
Manes.01G039700.1.v8.1	1610	1417.196	9.310381	224.964
Manes.01G039700.2.v8.1	1169	976.196	71.680576	1193.036
Manes.01G039600.1.v8.1	252	86.894	20.924632	31.000
Manes.01G039500.1.v8.1	3891	3698.196	5.868088	370.000
Manes.01G039400.3.v8.1	741	548.221	1.069865	10.000
Manes.01G039300.1.v8.1	1741	1548.196	0.454611	12.000
Manes.01G039200.1.v8.1	1894	1701.196	10.664885	309.333
Manes.01G039200.2.v8.1	1966	1773.196	0.385925	11.667
Manes.01G039212.1.v8.1	363	178.158	0.000000	0.000
Manes.01G036500.2.v8.1	1842	1649.196	2.276106	64.000
Manes.01G036500.9.v8.1	2322	2129.196	0.000000	0.000
Manes.01G036500.7.v8.1	1892	1699.196	0.000000	0.000
Manes.01G036600.1.v8.1	1225	1032.196	11.541532	203.114
Manes.01G036600.3.v8.1	1662	1469.196	13.648531	341.886
Manes.01G036600.2.v8.1	959	766.197	0.000000	0.000
Manes.01G036700.1.v8.1	2764	2571.196	0.296547	13.000
Manes.01G036800.1.v8.1	644	451.276	0.000000	0.000
Manes.01G036800.11.v8.1	777	584.215	0.316183	3.149
Manes.01G036800.10.v8.1	1098	905.196	0.172061	2.655
Manes.01G036800.8.v8.1	763	570.216	0.000000	0.000
Manes.01G036800.9.v8.1	899	706.205	0.000000	0.000
Manes.01G036800.7.v8.1	1180	987.196	2.868450	48.280
Manes.01G036900.3.v8.1	696	503.236	58.731453	503.915
Manes.01G037000.1.v8.1	4337	4144.196	3.212702	227.000
Manes.01G037100.3.v8.1	3632	3439.196	1.705406	100.000
Manes.01G037200.2.v8.1	7752	7559.196	6.679123	860.816
Manes.01G037200.1.v8.1	7888	7695.196	0.565427	74.184
Manes.01G037300.1.v8.1	1324	1131.196	11.977301	231.000
Manes.01G037400.3.v8.1	2244	2051.196	52.980954	1852.858
Manes.01G037500.1.v8.1	1438	1245.196	324.067572	6880.000
Manes.01G038033.3.v8.1	1075	882.196	0.398906	6.000
Manes.01G038033.1.v8.1	938	745.199	0.000000	0.000
Manes.01G038033.7.v8.1	818	625.211	0.000000	0.000
Manes.01G037600.5.v8.1	1708	1515.196	29.082306	751.299
Manes.01G037600.2.v8.1	1629	1436.196	0.355337	8.701
Manes.01G037700.1.v8.1	3411	3218.196	1.066954	58.543
Manes.01G037700.2.v8.1	3414	3221.196	3.232144	177.510
Manes.01G037700.3.v8.1	2446	2253.196	8.822598	338.930
Manes.01G037900.1.v8.1	1455	1262.196	1.068774	23.000
Manes.01G038000.1.v8.1	2452	2259.196	6.360584	245.000
Manes.01G038100.1.v8.1	3098	2905.196	3.310955	164.000
Manes.01G038200.1.v8.1	1318	1125.196	17.983564	345.000
Manes.01G038300.1.v8.1	2387	2194.196	11.788214	441.000
Manes.01G038400.1.v8.1	1957	1764.196	0.247981	7.459
Manes.01G038400.2.v8.1	1858	1665.196	0.124722	3.541
Manes.01G038700.4.v8.1	1758	1565.196	30.986093	826.896
Manes.01G038700.2.v8.1	1219	1026.196	22.124966	387.104
Manes.01G038900.1.v8.1	720	527.229	0.667477	6.000
Manes.01G039000.1.v8.1	990	797.196	0.073573	1.000
Manes.01G039036.1.v8.1	2746	2553.196	0.000000	0.000
Manes.01G039204.1.v8.1	763	570.216	0.411439	4.000
Manes.01G039120.1.v8.1	2370	2177.196	0.062052	2.303
Manes.01G039060.1.v8.1	3003	2810.196	0.000000	0.000
Manes.01G039252.1.v8.1	2007	1814.196	0.387955	12.000
Manes.01G039240.1.v8.1	2783	2590.196	0.045288	2.000
Manes.01G039048.1.v8.1	385	198.115	0.000000	0.000
Manes.01G039024.1.v8.1	1655	1462.196	0.000000	0.000
Manes.01G036422.1.v8.1	2760	2567.196	0.776131	33.971
Manes.01G039216.1.v8.1	2300	2107.196	0.033156	1.191
Manes.01G039132.1.v8.1	2665	2472.196	0.047450	2.000
Manes.01G039180.1.v8.1	2887	2694.196	0.124014	5.697
Manes.01G039156.1.v8.1	3328	3135.196	0.000000	0.000
Manes.01G039156.2.v8.1	3314	3121.196	0.019335	1.029
Manes.01G041100.1.v8.1	3067	2874.196	0.098131	4.809
Manes.01G041151.1.v8.1	99	7.363	0.000000	0.000
Manes.01G041200.1.v8.1	733	540.222	2.279984	21.000
Manes.01G041300.1.v8.1	4141	3948.196	0.800738	53.902
Manes.01G041300.2.v8.1	4135	3942.196	1.626347	109.312
Manes.01G041300.3.v8.1	2873	2680.196	4.317430	197.291
Manes.01G041300.4.v8.1	2867	2674.196	20.079266	915.496
Manes.01G041400.1.v8.1	1016	823.196	2.992478	42.000
Manes.01G041500.1.v8.1	219	63.982	88.920298	97.000
Manes.01G041700.1.v8.1	4216	4023.196	0.335306	23.000
Manes.01G041800.1.v8.1	2055	1862.196	0.000000	0.000
Manes.01G041900.7.v8.1	2459	2266.196	0.000000	0.000
Manes.01G041900.2.v8.1	1979	1786.196	0.952256	29.000
Manes.01G041900.6.v8.1	2288	2095.196	0.000000	0.000
Manes.01G041900.8.v8.1	1988	1795.196	0.000000	0.000
Manes.01G042100.3.v8.1	1257	1064.196	0.000000	0.000
Manes.01G042100.7.v8.1	1348	1155.196	2.625756	51.716
Manes.01G042100.8.v8.1	1345	1152.196	0.000000	0.000
Manes.01G042100.9.v8.1	1248	1055.196	0.000000	0.000
Manes.01G042100.2.v8.1	1241	1048.196	2.421973	43.284
Manes.01G042100.4.v8.1	1146	953.196	0.000000	0.000
Manes.01G042100.10.v8.1	318	139.030	0.000000	0.000
Manes.01G042200.1.v8.1	1088	895.196	1.048303	16.000
Manes.01G042300.1.v8.1	459	268.183	0.874809	4.000
Manes.01G042400.3.v8.1	2975	2782.196	15.780585	748.559
Manes.01G042400.4.v8.1	2967	2774.196	3.307090	156.422
Manes.01G042600.3.v8.1	2524	2331.196	14.816672	588.904
Manes.01G042600.4.v8.1	2515	2322.196	5.104863	202.115
Manes.01G042700.10.v8.1	6230	6037.196	1.386545	142.720
Manes.01G042700.12.v8.1	6396	6203.196	0.000000	0.000
Manes.01G042700.9.v8.1	6290	6097.196	0.000000	0.000
Manes.01G042700.11.v8.1	6132	5939.196	0.000000	0.000
Manes.01G042700.7.v8.1	6146	5953.196	0.465815	47.280
Manes.01G042800.1.v8.1	1912	1719.196	29.919825	877.000
Manes.01G042900.1.v8.1	228	69.973	46.101600	55.000
Manes.01G043000.1.v8.1	2551	2358.196	1.187058	47.727
Manes.01G043000.2.v8.1	1409	1216.196	3.099615	64.273
Manes.01G043100.1.v8.1	1663	1470.196	12.806034	321.000
Manes.01G043200.4.v8.1	3701	3508.196	8.311123	497.117
Manes.01G043200.6.v8.1	3909	3716.196	0.000000	0.000
Manes.01G043200.7.v8.1	3906	3713.196	0.298267	18.883
Manes.01G043200.8.v8.1	3704	3511.196	0.000000	0.000
Manes.01G043300.4.v8.1	1497	1304.196	19.059694	423.813
Manes.01G043300.2.v8.1	1962	1769.196	0.207965	6.273
Manes.01G043300.5.v8.1	1143	950.196	0.858876	13.914
Manes.01G043300.6.v8.1	1057	864.196	0.000000	0.000
Manes.01G043400.4.v8.1	882	689.206	51.911842	610.001
Manes.01G043450.1.v8.1	776	583.215	0.000000	0.000
Manes.01G043500.1.v8.1	2364	2171.196	22.782575	843.368
Manes.01G043600.1.v8.1	1871	1678.196	37.696005	1078.582
Manes.01G043650.1.v8.1	795	602.212	0.000000	0.000
Manes.01G043700.1.v8.1	1428	1235.196	9.546708	201.050
Manes.01G043800.1.v8.1	1408	1215.196	0.048266	1.000
Manes.01G043900.1.v8.1	1084	891.196	158.872563	2414.000
Manes.01G043951.1.v8.1	345	162.198	0.000000	0.000
Manes.01G044000.1.v8.1	1303	1110.196	0.000000	0.000
Manes.01G044100.5.v8.1	3794	3601.196	8.928331	548.191
Manes.01G044100.7.v8.1	3770	3577.196	6.517813	397.521
Manes.01G044100.10.v8.1	3749	3556.196	0.000000	0.000
Manes.01G044100.6.v8.1	3759	3566.196	0.309862	18.840
Manes.01G044100.8.v8.1	3735	3542.196	0.000000	0.000
Manes.01G044100.9.v8.1	3773	3580.196	0.498804	30.448
Manes.01G044200.1.v8.1	923	730.201	1.285175	16.000
Manes.01G044300.1.v8.1	384	197.201	0.594846	2.000
Manes.01G044400.1.v8.1	1846	1653.196	3.938070	111.000
Manes.01G044600.3.v8.1	1979	1786.196	16.541663	503.760
Manes.01G044600.4.v8.1	2158	1965.196	38.654836	1295.164
Manes.01G044700.1.v8.1	2791	2598.196	8.760774	388.087
Manes.01G044700.2.v8.1	2133	1940.196	0.843799	27.913
Manes.01G044850.1.v8.1	915	722.204	0.000000	0.000
Manes.01G044900.1.v8.1	1038	845.196	0.000000	0.000
Manes.01G045000.1.v8.1	2088	1895.196	12.069668	390.000
Manes.01G050300.3.v8.1	1492	1299.196	104.313181	2310.623
Manes.01G050400.1.v8.1	2084	1891.196	9.210957	297.000
Manes.01G050450.1.v8.1	1085	892.196	0.000000	0.000
Manes.01G050500.6.v8.1	3483	3290.196	0.000000	0.000
Manes.01G050500.7.v8.1	3463	3270.196	0.000000	0.000
Manes.01G050500.8.v8.1	3320	3127.196	0.000000	0.000
Manes.01G050500.3.v8.1	3275	3082.196	1.884368	99.024
Manes.01G050500.2.v8.1	3466	3273.196	1.863139	103.976
Manes.01G050600.10.v8.1	3009	2816.196	2.603346	125.000
Manes.01G050600.6.v8.1	3017	2824.196	0.000000	0.000
Manes.01G050600.18.v8.1	3120	2927.196	0.000000	0.000
Manes.01G050700.1.v8.1	681	488.241	8.168817	68.000
Manes.01G050800.1.v8.1	2470	2277.196	1.107523	43.000
Manes.01G050900.2.v8.1	1396	1203.196	2.661961	54.608
Manes.01G050900.3.v8.1	1381	1188.196	6.979475	141.392
Manes.01G051000.1.v8.1	3030	2837.196	26.026827	1259.000
Manes.01G051301.1.v8.1	360	175.476	0.000000	0.000
Manes.01G051334.1.v8.1	168	34.181	0.000000	0.000
Manes.01G051367.1.v8.1	370	184.436	0.000000	0.000
Manes.01G051400.7.v8.1	3726	3533.196	3.087664	186.000
Manes.01G051500.1.v8.1	1507	1314.196	6.248169	140.000
Manes.01G051515.1.v8.1	1779	1586.196	0.000000	0.000
Manes.01G051530.1.v8.1	1204	1011.196	0.348017	6.000
Manes.01G051545.2.v8.1	4015	3822.196	0.000000	0.000
Manes.01G051545.3.v8.1	4247	4054.196	0.208904	14.440
Manes.01G051545.1.v8.1	4827	4634.196	0.971900	76.791
Manes.01G051545.4.v8.1	3478	3285.196	7.512201	420.769
Manes.10G106150.1.v8.1_24	1230	1037.196	0.113098	2.000
Manes.01G051560.1.v8.1	540	347.708	0.000000	0.000
Manes.01G051575.1.v8.1	180	40.524	0.000000	0.000
Manes.10G049950.1.v8.1	1167	974.196	0.000000	0.000
Manes.01G048100.5.v8.1	3051	2858.196	6.354199	309.648
Manes.01G048100.6.v8.1	3038	2845.196	14.741112	715.085
Manes.01G048100.7.v8.1	3143	2950.196	0.186826	9.397
Manes.01G048300.1.v8.1	408	219.481	6.146320	23.000
Manes.01G048400.1.v8.1	1077	884.196	286.827262	4323.984
Manes.01G048766.1.v8.1	2517	2324.196	0.504710	20.000
Manes.01G048766.4.v8.1	2586	2393.196	0.000000	0.000
Manes.17G035396.1.v8.1_24	409	220.418	0.000000	0.000
Manes.17G035396.1.v8.1_33	409	220.418	0.000000	0.000
Manes.01G048600.1.v8.1	2227	2034.196	4.613304	160.000
Manes.01G046700.5.v8.1	3020	2827.196	0.845652	40.763
Manes.01G046700.9.v8.1	2910	2717.196	2.481168	114.946
Manes.01G046700.8.v8.1	2766	2573.196	2.419464	106.147
Manes.01G046700.10.v8.1	2743	2550.196	2.625231	114.145
Manes.16G047151.1.v8.1	553	360.611	0.650588	4.000
Manes.01G046200.1.v8.1	3121	2928.196	0.721086	36.000
Manes.01G046100.1.v8.1	860	667.206	5.713975	65.000
Manes.01G046000.1.v8.1	2295	2102.196	0.000000	0.000
Manes.01G045900.1.v8.1	3518	3325.196	0.000000	0.000
Manes.01G045900.2.v8.1	3182	2989.196	2.413435	123.000
Manes.01G045700.2.v8.1	632	439.293	0.671536	5.030
Manes.01G045700.3.v8.1	1144	951.196	0.000000	0.000
Manes.10G036329.1.v8.1_6	511	319.038	0.000000	0.000
Manes.01G045650.9.v8.1	2384	2191.196	0.000000	0.000
Manes.01G045650.1.v8.1	2526	2333.196	0.000000	0.000
Manes.01G045650.2.v8.1	2551	2358.196	0.000000	0.000
Manes.01G045650.7.v8.1	2464	2271.196	0.000000	0.000
Manes.01G045650.11.v8.1	2685	2492.196	0.000000	0.000
Manes.01G045650.13.v8.1	2682	2489.196	0.000000	0.000
Manes.01G045650.8.v8.1	2664	2471.196	0.275170	11.594
Manes.01G045650.10.v8.1	2715	2522.196	0.000000	0.000
Manes.01G045650.12.v8.1	2712	2519.196	0.000000	0.000
Manes.01G045650.14.v8.1	2694	2501.196	0.220574	9.406
Manes.01G045650.6.v8.1	2697	2504.196	0.000000	0.000
Manes.01G045600.1.v8.1	2726	2533.196	4.075010	176.000
Manes.01G045600.2.v8.1	2597	2404.196	0.000000	0.000
Manes.01G045560.1.v8.1	562	369.556	123.793995	780.000
Manes.01G048000.1.v8.1	3695	3502.196	0.066817	3.990
Manes.01G048000.2.v8.1	3718	3525.196	0.000000	0.000
Manes.01G047900.1.v8.1	4394	4201.196	0.000000	0.000
Manes.01G047900.3.v8.1	4123	3930.196	10.177979	682.010
Manes.01G047800.1.v8.1	1044	851.196	2.204983	32.000
Manes.01G047820.1.v8.1	3275	3082.196	49.438323	2598.000
Manes.01G042501.1.v8.1	629	436.297	0.000000	0.000
Manes.01G048900.3.v8.1	2252	2059.196	0.361823	12.703
Manes.01G048900.2.v8.1	2235	2042.196	4.590328	159.829
Manes.01G048900.1.v8.1	1636	1443.196	58.175628	1431.468
Manes.05G086326.1.v8.1	1137	944.196	0.678218	10.918
Manes.13G093532.1.v8.1	784	591.214	0.000000	0.000
Manes.01G049100.1.v8.1	2464	2271.196	12.318238	477.000
Manes.01G049200.1.v8.1	727	534.227	1.866415	17.000
Manes.16G048915.2.v8.1	1295	1102.196	6.692313	125.762
Manes.16G048915.3.v8.1	1315	1122.196	0.000000	0.000
Manes.01G049300.12.v8.1	1649	1456.196	0.792707	19.681
Manes.01G049300.5.v8.1	1630	1437.196	0.000000	0.000
Manes.01G049300.10.v8.1	1197	1004.196	6.692831	114.589
Manes.01G049300.11.v8.1	2002	1809.196	1.236904	38.154
Manes.01G049300.4.v8.1	1358	1165.196	0.996012	19.787
Manes.01G049300.7.v8.1	1377	1184.196	0.000000	0.000
Manes.01G049300.8.v8.1	1205	1012.196	0.000000	0.000
Manes.01G049300.9.v8.1	1219	1026.196	1.131052	19.789
Manes.01G049315.1.v8.1	1365	1172.196	0.550399	11.000
Manes.01G049330.2.v8.1	2450	2257.196	0.077954	3.000
Manes.01G049330.1.v8.1	2617	2424.196	0.000000	0.000
Manes.01G049330.3.v8.1	2197	2004.196	0.000000	0.000
Manes.01G049345.1.v8.1	201	52.709	1.112750	1.000
Manes.01G049360.1.v8.1	3263	3070.196	9.992209	523.050
Manes.01G049375.1.v8.1	1923	1730.196	10.522262	310.398
Manes.01G049375.2.v8.1	2014	1821.196	2.352260	73.039
Manes.01G049375.3.v8.1	1902	1709.196	5.509804	160.562
Manes.S095224.1.v8.1	1468	1275.196	0.045995	1.000
Manes.S095224.3.v8.1	894	701.205	0.000000	0.000
Manes.S095224.2.v8.1	753	560.219	0.000000	0.000
Manes.01G049390.1.v8.1_6	1447	1254.196	0.000000	0.000
Manes.01G049405.1.v8.1	510	318.055	0.000000	0.000
Manes.01G049420.1.v8.1	1431	1238.196	0.000000	0.000
Manes.01G049390.1.v8.1	1363	1170.196	0.000000	0.000
Manes.01G049390.1.v8.1_5	1435	1242.196	0.000000	0.000
Manes.01G049495.1.v8.1	267	98.091	0.000000	0.000
Manes.01G049510.1.v8.1	207	56.379	0.000000	0.000
Manes.01G049450.1.v8.1	391	203.663	0.000000	0.000
Manes.01G049525.1.v8.1	1143	950.196	0.432086	7.000
Manes.01G049435.1.v8.1	1236	1043.196	0.000000	0.000
Manes.S095215.1.v8.1	2608	2415.196	0.000000	0.000
Manes.04G060202.1.v8.1	1834	1641.196	0.000000	0.000
Manes.01G049601.1.v8.1	1352	1159.196	86.630728	1712.159
Manes.01G049616.1.v8.1	2450	2257.196	53.406736	2055.325
Manes.01G049631.1.v8.1	1736	1543.196	46.520631	1224.001
Manes.01G048966.2.v8.1	1145	952.196	0.000000	0.000
Manes.01G048981.1.v8.1	879	686.206	0.000000	0.000
Manes.01G046800.2.v8.1	1352	1159.196	0.404779	8.000
Manes.01G047000.1.v8.1	1206	1013.196	0.463107	8.000
Manes.01G047100.1.v8.1	730	537.223	142.366394	1304.000
Manes.01G047200.1.v8.1	1835	1642.196	0.535736	15.000
Manes.01G047400.1.v8.1	1736	1543.196	11.972210	315.000
Manes.01G045500.8.v8.1	2123	1930.196	0.000000	0.000
Manes.01G045500.6.v8.1	2469	2276.196	0.000000	0.000
Manes.01G045500.10.v8.1	2378	2185.196	0.082031	3.056
Manes.01G045500.11.v8.1	2481	2288.196	0.000000	0.000
Manes.01G045500.9.v8.1	2508	2315.196	0.000000	0.000
Manes.01G045500.12.v8.1	1722	1529.196	0.151265	3.944
Manes.01G045515.1.v8.1	1486	1293.196	11.293274	249.000
Manes.01G045300.1.v8.1	928	735.200	5.504636	69.000
Manes.01G045150.1.v8.1	384	197.201	0.297423	1.000
Manes.09G076819.1.v8.1	384	197.201	0.000000	0.000
Manes.01G045165.1.v8.1	2213	2020.196	18.610128	641.000
Manes.01G045180.1.v8.1	347	163.950	0.000000	0.000
Manes.01G045195.1.v8.1	2475	2282.196	16.996626	661.349
Manes.01G045195.2.v8.1	2472	2279.196	2.750266	106.874
Manes.01G045195.3.v8.1	597	404.380	1.127987	7.777
Manes.01G045210.1.v8.1	1362	1169.196	86.182819	1718.000
Manes.17G018312.1.v8.1	509	317.072	0.000000	0.000
Manes.01G049700.1.v8.1	2824	2631.196	15.224826	683.000
Manes.01G049800.8.v8.1	1038	845.196	6.384329	92.000
Manes.01G049815.1.v8.1	564	371.541	0.000000	0.000
Manes.01G049900.2.v8.1	920	727.201	0.992837	12.310
Manes.01G049900.3.v8.1	939	746.199	1.076075	13.690
Manes.01G049915.1.v8.1	390	202.737	0.000000	0.000
Manes.01G050200.18.v8.1	7236	7043.196	0.708559	85.087
Manes.01G050200.5.v8.1	4770	4577.196	2.954658	230.580
Manes.01G050200.7.v8.1	4765	4572.196	2.304182	179.621
Manes.01G050200.16.v8.1	4689	4496.196	0.000000	0.000
Manes.01G050200.17.v8.1	4684	4491.196	0.000000	0.000
Manes.01G050200.12.v8.1	5163	4970.196	0.000000	0.000
Manes.01G050200.13.v8.1	5158	4965.196	0.000000	0.000
Manes.01G050200.14.v8.1	5083	4890.196	0.000000	0.000
Manes.01G050200.15.v8.1	5088	4895.196	0.000000	0.000
Manes.01G050200.10.v8.1	4385	4192.196	5.228544	373.712
Manes.01G050200.11.v8.1	4390	4197.196	0.000000	0.000
Manes.01G052200.1.v8.1	555	362.597	130.739115	808.249
Manes.01G052200.3.v8.1	534	341.765	231.809948	1350.751
Manes.01G052400.1.v8.1	2897	2704.196	21.267437	980.547
Manes.01G052500.1.v8.1	2591	2398.196	14.160505	579.000
Manes.01G052500.2.v8.1	2536	2343.196	0.000000	0.000
Manes.01G052600.2.v8.1	1576	1383.196	0.678455	16.000
Manes.01G052600.3.v8.1	1711	1518.196	0.000000	0.000
Manes.01G052600.4.v8.1	1585	1392.196	0.000000	0.000
Manes.01G052600.5.v8.1	1624	1431.196	0.000000	0.000
Manes.13G088960.1.v8.1	847	654.206	0.000000	0.000
Manes.01G056200.1.v8.1	1954	1761.196	1.198891	36.000
Manes.01G056204.1.v8.1	1650	1457.196	150.108782	3729.402
Manes.01G051600.1.v8.1	3016	2823.196	5.394206	259.647
Manes.01G051600.2.v8.1	2464	2271.196	7.512144	290.893
Manes.01G051700.1.v8.1	2352	2159.196	8.690963	319.945
Manes.01G051700.2.v8.1	2232	2039.196	0.490548	17.055
Manes.01G051800.1.v8.1	3042	2849.196	34.292448	1665.850
Manes.01G051800.2.v8.1	3115	2922.196	0.154893	7.717
Manes.01G051800.4.v8.1	2948	2755.196	0.854070	40.120
Manes.01G051800.7.v8.1	3039	2846.196	1.551984	75.313
Manes.01G051900.1.v8.1	1853	1660.196	8.231546	233.000
Manes.01G052100.1.v8.1	2395	2202.196	13.556471	509.000
Manes.01G052104.1.v8.1	2760	2567.196	12.848319	562.368
Manes.01G052104.3.v8.1	3084	2891.196	0.232447	11.458
Manes.01G052104.2.v8.1	2726	2533.196	0.422704	18.257
Manes.01G052108.2.v8.1	2261	2068.196	12.733257	449.000
Manes.01G052108.1.v8.1	2759	2566.196	0.000000	0.000
Manes.01G052112.1.v8.1	1090	897.196	57.658869	882.000
Manes.01G052112.2.v8.1	330	149.227	0.000000	0.000
Manes.01G049500.10.v8.1	2932	2739.196	0.000000	0.000
Manes.01G049500.14.v8.1	2929	2736.196	0.000000	0.000
Manes.01G049500.21.v8.1	2812	2619.196	0.000000	0.000
Manes.01G049500.22.v8.1	3199	3006.196	0.000000	0.000
Manes.01G049500.24.v8.1	3319	3126.196	0.000000	0.000
Manes.01G049500.25.v8.1	3264	3071.196	0.000000	0.000
Manes.01G049500.26.v8.1	3316	3123.196	0.000000	0.000
Manes.01G049500.27.v8.1	3261	3068.196	0.000000	0.000
Manes.01G049500.31.v8.1	2911	2718.196	0.000000	0.000
Manes.01G049500.32.v8.1	3024	2831.196	1.130305	54.561
Manes.01G049500.35.v8.1	3196	3003.196	0.000000	0.000
Manes.01G049500.36.v8.1	2809	2616.196	0.000000	0.000
Manes.01G049500.6.v8.1	3134	2941.196	0.000000	0.000
Manes.01G049500.16.v8.1	2995	2802.196	1.513579	72.313
Manes.01G049500.23.v8.1	3115	2922.196	0.876236	43.656
Manes.01G049500.28.v8.1	2913	2720.196	0.914912	42.432
Manes.01G049500.29.v8.1	3245	3052.196	0.000000	0.000
Manes.01G049500.30.v8.1	3300	3107.196	0.647417	34.298
Manes.01G049500.33.v8.1	3242	3049.196	0.000000	0.000
Manes.01G049500.34.v8.1	3297	3104.196	0.000000	0.000
Manes.01G049500.7.v8.1	3130	2937.196	0.000000	0.000
Manes.11G091690.2.v8.1	1407	1214.196	0.000000	0.000
Manes.01G053000.1.v8.1	4412	4219.196	13.114483	943.400
Manes.01G053000.2.v8.1	4325	4132.196	0.278197	19.600
Manes.11G088378.1.v8.1	194	48.511	1.209043	1.000
Manes.11G165033.2.v8.1	513	321.005	0.000000	0.000
Manes.11G165033.1.v8.1	540	347.708	1.012095	6.000
Manes.01G053100.3.v8.1	1539	1346.196	0.000000	0.000
Manes.01G053100.1.v8.1	1781	1588.196	0.000000	0.000
Manes.01G053100.4.v8.1	1271	1078.196	0.000000	0.000
Manes.01G053100.5.v8.1	1151	958.196	0.000000	0.000
Manes.01G053150.1.v8.1	210	58.227	0.000000	0.000
Manes.01G053200.4.v8.1	6068	5875.196	7.896578	791.000
Manes.01G053300.1.v8.1	2599	2406.196	29.250621	1200.000
Manes.01G053400.1.v8.1	264	95.820	136.500025	223.000
Manes.01G053600.3.v8.1	3287	3094.196	5.136961	271.000
Manes.01G053700.1.v8.1	2412	2219.196	8.801028	333.000
Manes.11G068178.1.v8.1	426	236.459	0.248045	1.000
Manes.01G053800.1.v8.1	2084	1891.196	14.390182	464.000
Manes.01G053875.1.v8.1	662	469.254	1.499886	12.000
Manes.01G053950.1.v8.1	2006	1813.196	2.005542	62.000
Manes.02G203753.1.v8.1	1014	821.196	23.685329	331.621
Manes.01G054100.1.v8.1	2170	1977.196	0.000000	0.000
Manes.01G054300.1.v8.1	2083	1890.196	0.031030	1.000
Manes.01G054400.1.v8.1	3373	3180.196	0.313531	17.000
Manes.01G054600.2.v8.1	6103	5910.196	19.381402	1953.000
Manes.01G054800.1.v8.1	1910	1717.196	8.573116	251.000
Manes.01G054900.1.v8.1	2286	2093.196	237.616668	8480.119
Manes.01G055000.1.v8.1	240	78.287	17.231548	23.000
Manes.01G055100.1.v8.1	240	78.287	59.935820	80.000
Manes.01G055200.1.v8.1	237	76.173	142.447108	185.000
Manes.01G055300.1.v8.1	1711	1518.196	0.270430	7.000
Manes.01G055400.4.v8.1	1930	1737.196	0.000000	0.000
Manes.01G055400.5.v8.1	1912	1719.196	0.000000	0.000
Manes.01G055500.6.v8.1	2884	2691.196	1.847895	84.789
Manes.01G055500.3.v8.1	1910	1717.196	13.908645	407.211
Manes.01G055512.1.v8.1	5335	5142.196	0.024188	2.121
Manes.16G044501.1.v8.1	955	762.197	0.384758	5.000
Manes.16G044551.1.v8.1	455	264.307	0.221910	1.000
Manes.07G083301.4.v8.1	1312	1119.196	0.643210	12.274
Manes.07G083301.5.v8.1	1196	1003.196	0.350856	6.001
Manes.07G083301.10.v8.1	1117	924.196	0.000000	0.000
Manes.07G083301.3.v8.1	1792	1599.196	0.000000	0.000
Manes.07G083301.1.v8.1	1063	870.196	0.148335	2.201
Manes.07G083301.2.v8.1	1398	1205.196	0.208964	4.294
Manes.18G122902.1.v8.1_4	687	494.239	0.000000	0.000
Manes.14G157966.1.v8.1_44	431	241.217	0.122729	0.505
Manes.01G055600.2.v8.1	4734	4541.196	6.418077	496.924
Manes.01G055600.1.v8.1	4280	4087.196	1.462211	101.894
Manes.01G055600.5.v8.1	4357	4164.196	11.863899	842.314
Manes.01G055600.6.v8.1	3714	3521.196	0.031108	1.868
Manes.01G055700.1.v8.1	2448	2255.196	0.286084	11.000
Manes.01G055700.2.v8.1	2555	2362.196	0.000000	0.000
Manes.01G055704.1.v8.1	546	353.657	0.000000	0.000
Manes.01G055708.1.v8.1	1792	1599.196	25.080045	683.825
Manes.01G056000.5.v8.1	2103	1910.196	7.016526	228.515
Manes.01G056000.4.v8.1	2545	2352.196	6.121189	245.485
Manes.01G056100.3.v8.1	3657	3464.196	4.729836	279.360
Manes.01G056100.4.v8.1	3459	3266.196	10.875704	605.640
Manes.01G056300.1.v8.1	1707	1514.196	0.000000	0.000
Manes.01G056450.1.v8.1	3537	3344.196	9.715839	553.971
Manes.01G056450.2.v8.1	3479	3286.196	0.000000	0.000
Manes.01G056450.3.v8.1	3399	3206.196	1.774987	97.029
Manes.01G056600.1.v8.1	909	716.204	39.308747	480.000
Manes.15G181430.1.v8.1	456	265.276	0.221099	1.000
Manes.01G056700.2.v8.1	1416	1223.196	0.047950	1.000
Manes.01G056725.1.v8.1	909	716.204	0.000000	0.000
Manes.01G056800.1.v8.1	3882	3689.196	10.922193	687.000
Manes.18G104850.1.v8.1	626	433.303	0.135361	1.000
Manes.01G056900.1.v8.1	2957	2764.196	3.446821	162.444
Manes.01G056900.2.v8.1	2951	2758.196	2.414744	113.556
Manes.01G057000.1.v8.1	850	657.206	0.447279	5.012
Manes.01G057100.1.v8.1	1290	1097.196	0.000000	0.000
Manes.01G057100.2.v8.1	1287	1094.196	0.000000	0.000
Manes.01G057200.1.v8.1	1470	1277.196	0.000000	0.000
Manes.10G106150.1.v8.1	1149	956.196	0.000000	0.000
Manes.01G057300.1.v8.1	1915	1722.196	1.157927	34.000
Manes.01G057350.1.v8.1	1899	1706.196	0.000000	0.000
Manes.01G057400.1.v8.1	2020	1827.196	21.109805	657.634
Manes.01G057400.2.v8.1	2139	1946.196	2.632927	87.366
Manes.01G057800.2.v8.1	2409	2216.196	8.733546	330.000
Manes.01G057900.1.v8.1	2006	1813.196	13.068371	404.000
Manes.01G058000.1.v8.1	2012	1819.196	11.348779	352.001
Manes.01G058100.1.v8.1	3609	3416.196	7.691660	448.000
Manes.01G058200.3.v8.1	354	170.133	1.034232	3.000
Manes.11G130116.1.v8.1	2051	1858.196	0.000000	0.000
Manes.01G058300.1.v8.1	2319	2126.196	1.930988	70.000
Manes.01G058450.1.v8.1	234	74.092	0.000000	0.000
Manes.01G058600.4.v8.1	3029	2836.196	0.000000	0.000
Manes.01G058600.2.v8.1	2857	2664.196	0.000000	0.000
Manes.01G058600.3.v8.1	3629	3436.196	0.457761	26.818
Manes.01G058600.5.v8.1	3407	3214.196	0.580081	31.789
Manes.01G058600.1.v8.1	2303	2110.196	6.792823	244.393
Manes.01G058700.2.v8.1	3507	3314.196	46.653488	2636.195
Manes.01G058700.4.v8.1	3277	3084.196	2.861532	150.472
Manes.01G058700.5.v8.1	3311	3118.196	18.200207	967.598
Manes.01G058750.1.v8.1	920	727.201	0.000000	0.000
Manes.06G063050.1.v8.1_24	1147	954.196	0.000000	0.000
Manes.01G058800.2.v8.1	4445	4252.196	5.347590	387.692
Manes.01G058800.3.v8.1	3168	2975.196	9.153257	464.308
Manes.03G138751.1.v8.1	1067	874.196	0.201278	3.000
Manes.01G058900.1.v8.1	1600	1407.196	4.793228	115.000
Manes.01G059200.1.v8.1	1947	1754.196	4.814700	144.000
Manes.01G059300.16.v8.1	1945	1752.196	22.092563	660.000
Manes.01G059400.23.v8.1	3702	3509.196	0.000000	0.000
Manes.01G059400.24.v8.1	3808	3615.196	0.000000	0.000
Manes.01G059400.25.v8.1	3684	3491.196	0.000000	0.000
Manes.01G059400.3.v8.1	3826	3633.196	0.000000	0.000
Manes.01G059400.26.v8.1	4503	4310.196	0.000000	0.000
Manes.01G059400.12.v8.1	3501	3308.196	0.000000	0.000
Manes.01G059400.13.v8.1	3489	3296.196	0.000000	0.000
Manes.01G059400.14.v8.1	3447	3254.196	0.000000	0.000
Manes.01G059400.15.v8.1	3365	3172.196	0.000000	0.000
Manes.01G059400.16.v8.1	3571	3378.196	0.000000	0.000
Manes.01G059400.18.v8.1	3429	3236.196	0.000000	0.000
Manes.01G059400.20.v8.1	3553	3360.196	0.000000	0.000
Manes.01G059400.21.v8.1	3347	3154.196	0.000000	0.000
Manes.01G059400.22.v8.1	3471	3278.196	0.000000	0.000
Manes.01G059400.5.v8.1	3395	3202.196	0.000000	0.000
Manes.01G059400.6.v8.1	3519	3326.196	0.190811	10.821
Manes.01G059400.8.v8.1	3377	3184.196	0.000000	0.000
Manes.01G059400.17.v8.1	2996	2803.196	0.000000	0.000
Manes.01G059400.19.v8.1	2978	2785.196	0.000000	0.000
Manes.01G059400.7.v8.1	3056	2863.196	1.376155	67.179
Manes.01G059400.9.v8.1	3038	2845.196	0.000000	0.000
Manes.01G059500.1.v8.1	1971	1778.196	64.594434	1958.348
Manes.01G059525.1.v8.1	312	133.998	0.000000	0.000
Manes.01G059550.1.v8.1	318	139.030	0.000000	0.000
Manes.01G059600.1.v8.1	1643	1450.196	133.183333	3293.000
Manes.01G059700.1.v8.1	1331	1138.196	149.140943	2894.204
Manes.01G059700.2.v8.1	1679	1486.196	53.387692	1352.796
Manes.01G059751.1.v8.1	363	178.158	0.000000	0.000
Manes.01G059800.1.v8.1	2230	2037.196	129.115027	4484.611
Manes.01G059800.2.v8.1	2379	2186.196	1.404252	52.342
Manes.01G059900.1.v8.1	2074	1881.196	6.360349	204.000
Manes.01G060100.1.v8.1	3635	3442.196	1.528368	89.697
Manes.01G060100.2.v8.1	3320	3127.196	2.237590	119.303
Manes.01G060100.3.v8.1	3309	3116.196	0.000000	0.000
Manes.01G060200.1.v8.1	1840	1647.196	9.855380	276.779
Manes.01G060200.2.v8.1	1758	1565.196	0.233102	6.221
Manes.01G060300.2.v8.1	1966	1773.196	5.352477	161.818
Manes.01G060300.3.v8.1	1424	1231.196	19.117543	401.305
Manes.01G060400.1.v8.1	1992	1799.196	3.466418	106.335
Manes.01G060400.3.v8.1	1059	866.196	40.198554	593.665
Manes.01G060500.1.v8.1	1773	1580.196	0.000000	0.000
Manes.01G060600.1.v8.1	4094	3901.196	0.000000	0.000
Manes.01G060600.2.v8.1	4124	3931.196	0.000000	0.000
Manes.01G060600.3.v8.1	3968	3775.196	0.000000	0.000
Manes.01G060600.4.v8.1	3938	3745.196	0.156607	10.000
Manes.01G060600.5.v8.1	4000	3807.196	0.000000	0.000
Manes.01G060700.4.v8.1	2627	2434.196	0.749400	31.102
Manes.01G060700.6.v8.1	2584	2391.196	0.401539	16.370
Manes.01G060700.11.v8.1	2667	2474.196	0.000000	0.000
Manes.01G060700.16.v8.1	2624	2431.196	0.000000	0.000
Manes.01G060700.10.v8.1	2489	2296.196	1.622709	63.528
Manes.01G060700.17.v8.1	2628	2435.196	0.000000	0.000
Manes.01G060700.3.v8.1	2575	2382.196	0.000000	0.000
Manes.01G060700.12.v8.1	2541	2348.196	0.000000	0.000
Manes.01G060700.9.v8.1	2531	2338.196	0.000000	0.000
Manes.01G060700.1.v8.1	2615	2422.196	0.000000	0.000
Manes.01G060700.14.v8.1	2584	2391.196	0.000000	0.000
Manes.01G060875.10.v8.1	3276	3083.196	0.000000	0.000
Manes.01G060875.9.v8.1	2881	2688.196	0.000000	0.000
Manes.01G060875.1.v8.1	2909	2716.196	0.000000	0.000
Manes.01G060875.2.v8.1	2869	2676.196	0.473566	21.608
Manes.01G060875.3.v8.1	4008	3815.196	0.144387	9.392
Manes.01G060875.4.v8.1	3276	3083.196	0.000000	0.000
Manes.01G060875.5.v8.1	3226	3033.196	0.000000	0.000
Manes.01G060875.6.v8.1	3007	2814.196	0.000000	0.000
Manes.01G060875.7.v8.1	3057	2864.196	0.000000	0.000
Manes.01G060875.8.v8.1	3047	2854.196	0.000000	0.000
Manes.01G061050.2.v8.1	6849	6656.196	9.622355	1092.000
Manes.01G061125.1.v8.1	630	437.295	0.000000	0.000
Manes.01G061200.9.v8.1	2895	2702.196	1.505874	69.378
Manes.01G061200.10.v8.1	2833	2640.196	4.337646	195.256
Manes.01G061200.6.v8.1	2598	2405.196	12.396829	508.366
Manes.01G061400.1.v8.1	2477	2284.196	83.570073	3254.613
Manes.01G061500.1.v8.1	1529	1336.196	5.662450	129.000
Manes.01G061550.1.v8.1	960	767.197	0.000000	0.000
Manes.01G061600.3.v8.1	2789	2596.196	31.116317	1377.339
Manes.01G061600.4.v8.1	1923	1730.196	0.000000	0.000
Manes.01G061600.2.v8.1	1379	1186.196	35.433340	716.611
Manes.01G061701.1.v8.1	765	572.216	0.000000	0.000
Manes.01G061800.1.v8.1	1842	1649.196	5.974779	168.000
Manes.01G061850.1.v8.1	730	537.223	0.000000	0.000
Manes.01G061900.3.v8.1	1876	1683.196	5.835863	167.477
Manes.01G061900.1.v8.1	2806	2613.196	20.124214	896.615
Manes.01G062000.1.v8.1	2551	2358.196	1.019738	41.000
Manes.01G062100.1.v8.1	887	694.205	0.000000	0.000
Manes.01G062200.1.v8.1	523	330.885	0.000000	0.000
Manes.01G062300.1.v8.1	1479	1286.196	0.000000	0.000
Manes.01G062400.1.v8.1	1322	1129.196	16.016645	308.359
Manes.01G062400.2.v8.1	1236	1043.196	25.639377	456.025
Manes.01G062500.1.v8.1	1399	1206.196	1.945033	40.000
Manes.01G062600.1.v8.1	1107	914.196	107.703477	1678.743
Manes.01G062600.2.v8.1	1525	1332.196	3.885677	88.257
Manes.01G062700.1.v8.1	3474	3281.196	1.215519	68.000
Manes.05G133326.1.v8.1_30	356	171.915	0.000000	0.000
Manes.14G157966.1.v8.1_40	431	241.217	0.122729	0.505
Manes.01G062800.1.v8.1	2202	2009.196	13.924542	477.000
Manes.01G062900.1.v8.1	420	230.778	0.000000	0.000
Manes.01G063000.2.v8.1	2376	2183.196	10.181959	379.000
Manes.01G063100.1.v8.1	3358	3165.196	9.228127	498.000
Manes.01G063300.1.v8.1	1940	1747.196	1.669921	49.745
Manes.01G063300.3.v8.1	2009	1816.196	0.880161	27.255
Manes.01G063400.1.v8.1	863	670.206	0.875138	10.000
Manes.01G063500.1.v8.1	1365	1172.196	29.171125	583.000
Manes.01G063600.1.v8.1	4224	4031.196	2.880820	198.000
Manes.01G063600.2.v8.1	4158	3965.196	0.000000	0.000
Manes.01G063700.1.v8.1	1268	1075.196	0.000000	0.000
Manes.01G063800.1.v8.1	1141	948.196	0.000000	0.000
Manes.01G063900.1.v8.1	690	497.238	0.000000	0.000
Manes.01G063933.1.v8.1	496	304.295	0.000000	0.000
Manes.01G063966.2.v8.1	535	342.757	0.175856	1.028
Manes.01G064000.1.v8.1	2464	2271.196	0.224530	8.694
Manes.01G064000.4.v8.1	2064	1871.196	10.759976	343.278
Manes.01G064100.1.v8.1	642	449.278	0.000000	0.000
Manes.01G064200.1.v8.1	946	753.198	59.259840	761.000
Manes.01G064400.2.v8.1	859	666.206	0.000000	0.000
Manes.13G069776.1.v8.1_3	315	136.514	0.000000	0.000
Manes.01G064500.2.v8.1	1064	871.196	1.885068	28.000
Manes.01G064600.2.v8.1	1735	1542.196	1.867723	49.110
Manes.01G064600.3.v8.1	1725	1532.196	14.197635	370.890
Manes.01G064900.1.v8.1	1118	925.196	0.443761	7.000
Manes.01G064950.1.v8.1	678	485.242	0.000000	0.000
Manes.01G065000.1.v8.1	3163	2970.196	0.967771	49.009
Manes.01G065000.2.v8.1	3049	2856.196	0.000000	0.000
Manes.01G065100.1.v8.1	2070	1877.196	20.840160	667.000
Manes.01G065200.1.v8.1	2387	2194.196	20.377761	762.337
Manes.01G065200.2.v8.1	2436	2243.196	5.287914	202.240
Manes.01G065200.3.v8.1	2261	2068.196	6.364567	224.427
Manes.01G065300.1.v8.1	956	763.197	0.384254	5.000
Manes.01G065400.1.v8.1	5133	4940.196	3.110584	262.000
Manes.01G065500.1.v8.1	1271	1078.196	0.000000	0.000
Manes.01G065600.3.v8.1	960	767.197	82.019907	1072.856
Manes.01G065600.1.v8.1	1212	1019.196	2.022477	35.144
Manes.01G065700.1.v8.1	1755	1562.196	5.106087	136.000
Manes.01G065800.3.v8.1	2457	2264.196	0.051808	2.000
Manes.01G065800.4.v8.1	2385	2192.196	0.000000	0.000
Manes.01G065800.1.v8.1	2533	2340.196	0.000000	0.000
Manes.01G065800.2.v8.1	2461	2268.196	0.000000	0.000
Manes.01G065900.7.v8.1	3293	3100.196	0.000000	0.000
Manes.01G065900.1.v8.1	3360	3167.196	2.914874	157.402
Manes.01G065900.4.v8.1	3389	3196.196	0.000000	0.000
Manes.01G065900.5.v8.1	3455	3262.196	0.190548	10.598
Manes.01G066000.4.v8.1	2162	1969.196	0.923331	31.000
Manes.01G066000.6.v8.1	2093	1900.196	0.000000	0.000
Manes.01G066000.5.v8.1	2160	1967.196	0.000000	0.000
Manes.01G066000.7.v8.1	2440	2247.196	0.000000	0.000
Manes.01G066100.1.v8.1	2112	1919.196	15.666679	512.639
Manes.01G066100.2.v8.1	2042	1849.196	1.848893	58.292
Manes.01G066100.3.v8.1	1825	1632.196	0.126562	3.522
Manes.01G066150.1.v8.1	601	408.365	0.430881	3.000
Manes.01G066175.1.v8.1	442	251.748	0.000000	0.000
Manes.01G066200.1.v8.1	3298	3105.196	20.210618	1070.000
Manes.01G066400.1.v8.1	3277	3084.196	0.456409	24.000
Manes.01G066500.1.v8.1	1506	1313.196	0.000000	0.000
Manes.01G066600.1.v8.1	1975	1782.196	12.374203	376.000
Manes.01G066700.4.v8.1	1543	1350.196	4.182652	96.286
Manes.01G066700.5.v8.1	1318	1125.196	0.264609	5.076
Manes.01G066700.1.v8.1	1453	1260.196	8.360725	179.638
Manes.01G066800.1.v8.1	3041	2848.196	6.147343	298.519
Manes.01G066800.3.v8.1	3070	2877.196	0.502069	24.629
Manes.01G066800.2.v8.1	1176	983.196	0.000000	0.000
Manes.01G066900.1.v8.1	1843	1650.196	22.996069	647.000
Manes.01G067000.1.v8.1	1587	1394.196	0.000000	0.000
Manes.01G067100.1.v8.1	1560	1367.196	0.000000	0.000
Manes.01G067200.1.v8.1	489	297.426	0.000000	0.000
Manes.01G067233.1.v8.1	225	67.952	0.000000	0.000
Manes.01G067300.3.v8.1	707	514.234	0.114058	1.000
Manes.01G067400.1.v8.1	1115	922.196	0.000000	0.000
Manes.01G067500.1.v8.1	702	509.235	0.000000	0.000
Manes.01G067700.1.v8.1	2234	2041.196	0.459748	16.000
Manes.01G067900.1.v8.1	1616	1423.196	3.138002	76.144
Manes.01G068001.5.v8.1	2495	2302.196	9.922410	389.471
Manes.01G068001.2.v8.1	1984	1791.196	0.000000	0.000
Manes.01G068001.7.v8.1	2864	2671.196	0.254641	11.597
Manes.01G068001.6.v8.1	1767	1574.196	0.000000	0.000
Manes.01G068001.8.v8.1	1090	897.196	0.000000	0.000
Manes.01G068100.3.v8.1	1573	1380.196	0.000000	0.000
Manes.01G068100.5.v8.1	1567	1374.196	26.288706	615.932
Manes.01G068400.7.v8.1	3134	2941.196	3.335229	167.249
Manes.01G068400.2.v8.1	3037	2844.196	16.809095	815.115
Manes.01G068400.5.v8.1	2681	2488.196	3.776715	160.219
Manes.01G068400.3.v8.1	2817	2624.196	2.300139	102.912
Manes.01G068600.1.v8.1	1024	831.196	0.000000	0.000
Manes.01G068800.1.v8.1	2536	2343.196	7.033679	281.000
Manes.01G068901.1.v8.1	541	348.698	0.000000	0.000
Manes.01G069000.1.v8.1	2001	1808.196	17.483489	539.000
Manes.01G069050.1.v8.1	877	684.206	0.000000	0.000
Manes.01G069100.1.v8.1	2551	2358.196	0.000000	0.000
Manes.01G069100.2.v8.1	2515	2322.196	0.000000	0.000
Manes.01G069200.2.v8.1	2791	2598.196	0.406336	18.000
Manes.01G069300.1.v8.1	1550	1357.196	76.837644	1778.000
Manes.01G069400.1.v8.1	1254	1061.196	0.939590	17.000
Manes.01G069500.1.v8.1	3671	3478.196	0.202354	12.000
Manes.01G069600.7.v8.1	3208	3015.196	0.000000	0.000
Manes.01G069600.8.v8.1	3089	2896.196	1.987262	98.129
Manes.01G069600.6.v8.1	3263	3070.196	0.288367	15.095
Manes.01G069600.3.v8.1	3404	3211.196	1.895462	103.776
Manes.01G069600.1.v8.1	3247	3054.196	0.000000	0.000
Manes.01G069700.1.v8.1	1602	1409.196	0.041621	1.000
Manes.01G069800.1.v8.1	2475	2282.196	10.845369	422.000
Manes.01G069900.1.v8.1	945	752.198	0.000000	0.000
Manes.01G070000.1.v8.1	2335	2142.196	201.508988	7359.847
Manes.01G070200.1.v8.1	1624	1431.196	804.244956	19624.681
Manes.01G070300.1.v8.1	1487	1294.196	5.257058	116.000
Manes.01G070400.1.v8.1	2479	2286.196	0.000000	0.000
Manes.01G070500.1.v8.1	2557	2364.196	0.000000	0.000
Manes.01G070600.1.v8.1	2445	2252.196	0.000000	0.000
Manes.01G070700.1.v8.1	1563	1370.196	14.853597	347.000
Manes.01G070800.1.v8.1	1661	1468.196	0.000000	0.000
Manes.01G070800.2.v8.1	1367	1174.196	0.000000	0.000
Manes.01G070800.3.v8.1	990	797.196	0.220720	3.000
Manes.01G070900.1.v8.1	3231	3038.196	7.818511	405.000
Manes.01G071000.1.v8.1	766	573.216	0.102321	1.000
Manes.01G071051.1.v8.1	1254	1061.196	0.000000	0.000
Manes.01G071100.1.v8.1	1726	1533.196	4.896628	128.000
Manes.01G071200.1.v8.1	2039	1846.196	0.143257	4.509
Manes.01G071200.11.v8.1	1893	1700.196	0.000000	0.000
Manes.01G071200.12.v8.1	2246	2053.196	0.210088	7.354
Manes.01G071200.3.v8.1	1994	1801.196	6.777492	208.135
Manes.01G071200.4.v8.1	1991	1798.196	1.141648	35.001
Manes.01G071200.8.v8.1	2125	1932.196	0.000000	0.000
Manes.01G071300.1.v8.1	1468	1275.196	0.321963	7.000
Manes.01G071400.3.v8.1	1639	1446.196	45.244233	1115.592
Manes.01G071400.1.v8.1	540	347.708	57.652206	341.779
Manes.01G071500.1.v8.1	3816	3623.196	3.917494	242.000
Manes.01G071600.1.v8.1	2345	2152.196	0.000000	0.000
Manes.13G089210.1.v8.1	447	256.567	0.000000	0.000
Manes.01G071700.1.v8.1	2700	2507.196	2.409538	103.000
Manes.01G071800.1.v8.1	2907	2714.196	4.624421	214.000
Manes.01G071900.1.v8.1	2437	2244.196	50.022569	1914.000
Manes.01G072000.2.v8.1	1586	1393.196	10.693167	254.000
Manes.01G072100.1.v8.1	1702	1509.196	30.818563	793.000
Manes.01G072200.2.v8.1	4093	3900.196	1.088346	72.372
Manes.01G072200.1.v8.1	5254	5061.196	1.415848	122.176
Manes.01G072200.4.v8.1	4047	3854.196	0.000000	0.000
Manes.01G072200.3.v8.1	3939	3746.196	2.042429	130.453
Manes.01G072400.1.v8.1	2267	2074.196	34.292440	1212.728
Manes.01G072601.1.v8.1	458	267.213	3.950931	18.000
Manes.01G072801.5.v8.1	2336	2143.196	3.258657	119.074
Manes.01G072801.8.v8.1	2323	2130.196	0.000000	0.000
Manes.01G072801.3.v8.1	2395	2202.196	1.973938	74.115
Manes.01G072801.12.v8.1	6418	6225.196	0.422204	44.812
Manes.01G072801.13.v8.1	6431	6238.196	0.000000	0.000
Manes.01G072801.10.v8.1	2143	1950.196	0.000000	0.000
Manes.01G072801.11.v8.1	2130	1937.196	0.000000	0.000
Manes.01G073000.1.v8.1	2268	2075.196	41.321216	1462.000
Manes.01G073100.4.v8.1	2268	2075.196	5.924495	209.617
Manes.01G073100.9.v8.1	2893	2700.196	2.269579	104.485
Manes.01G073100.3.v8.1	2300	2107.196	0.000000	0.000
Manes.01G073100.8.v8.1	2925	2732.196	0.000000	0.000
Manes.01G073100.20.v8.1	4468	4275.196	1.775294	129.402
Manes.01G073100.19.v8.1	4064	3871.196	0.000000	0.000
Manes.01G073100.17.v8.1	3443	3250.196	0.000000	0.000
Manes.01G073100.18.v8.1	2007	1814.196	1.276885	39.496
Manes.01G073100.21.v8.1	2632	2439.196	0.000000	0.000
Manes.01G073100.22.v8.1	900	707.205	0.000000	0.000
Manes.01G073112.1.v8.1	816	623.211	0.000000	0.000
Manes.01G073125.1.v8.1	2760	2567.196	51.834103	2268.766
Manes.01G073300.6.v8.1	2196	2003.196	0.000000	0.000
Manes.01G073300.8.v8.1	2715	2522.196	1.154687	49.654
Manes.01G073300.9.v8.1	2214	2021.196	10.055869	346.532
Manes.01G073400.1.v8.1	2511	2318.196	45.921788	1815.031
Manes.01G073400.4.v8.1	2505	2312.196	6.496566	256.108
Manes.01G073500.1.v8.1	1263	1070.196	0.479812	8.755
Manes.01G073500.3.v8.1	1194	1001.196	68.088606	1162.274
Manes.01G073500.2.v8.1	1289	1096.196	1.924622	35.971
Manes.01G073500.4.v8.1	1344	1151.196	0.000000	0.000
Manes.01G073600.1.v8.1	1256	1063.196	0.165498	3.000
Manes.01G073700.11.v8.1	2927	2734.196	7.237878	337.409
Manes.01G073700.6.v8.1	2668	2475.196	0.201993	8.524
Manes.01G073700.1.v8.1	2831	2638.196	7.585631	341.204
Manes.01G073700.12.v8.1	2665	2472.196	0.000000	0.000
Manes.01G073700.13.v8.1	2479	2286.196	0.000000	0.000
Manes.01G073700.14.v8.1	2511	2318.196	8.464362	334.549
Manes.01G073750.1.v8.1	374	188.067	0.000000	0.000
Manes.01G073800.1.v8.1	3191	2998.196	4.900516	250.505
Manes.01G073800.2.v8.1	2950	2757.196	4.094830	192.495
Manes.13G088473.1.v8.1	818	625.211	1.125744	12.000
Manes.01G073900.1.v8.1	941	748.199	87.484703	1116.000
Manes.01G074000.2.v8.1	1799	1606.196	7.303252	200.000
Manes.01G074100.1.v8.1	3033	2840.196	11.275328	546.000
Manes.01G074200.1.v8.1	1923	1730.196	97.390554	2872.945
Manes.01G074300.6.v8.1	1985	1792.196	3.914623	119.616
Manes.01G074300.7.v8.1	1749	1556.196	7.816188	207.384
Manes.01G074400.1.v8.1	2362	2169.196	0.027039	1.000
Manes.17G035396.1.v8.1_40	407	218.546	0.000000	0.000
Manes.01G074500.1.v8.1	2339	2146.196	62.137843	2273.740
Manes.01G074600.1.v8.1	1163	970.196	2.901794	48.000
Manes.01G074700.1.v8.1	1504	1311.196	73.278516	1638.172
Manes.01G074800.1.v8.1	1825	1632.196	1.904533	53.000
Manes.01G074850.1.v8.1	1130	937.196	0.187748	3.000
Manes.01G074925.1.v8.1	1076	883.196	0.000000	0.000
Manes.01G075000.1.v8.1	2832	2639.196	44.983210	2024.125
Manes.01G075000.3.v8.1	3215	3022.196	6.576612	338.875
Manes.01G075100.1.v8.1	2145	1952.196	39.255279	1306.582
Manes.01G075200.3.v8.1	1101	908.196	0.000000	0.000
Manes.01G075400.1.v8.1	1101	908.196	0.000000	0.000
Manes.01G075500.1.v8.1	1101	908.196	0.000000	0.000
Manes.01G075600.2.v8.1	1101	908.196	0.000000	0.000
Manes.01G075700.1.v8.1	3094	2901.196	16.341143	808.304
Manes.01G075700.2.v8.1	3107	2914.196	1.302100	64.696
Manes.01G075900.1.v8.1	474	282.759	20.328021	98.000
Manes.01G076000.4.v8.1	2568	2375.196	0.000000	0.000
Manes.01G076000.5.v8.1	2409	2216.196	0.000000	0.000
Manes.01G076000.3.v8.1	2302	2109.196	0.139039	5.000
Manes.01G076100.1.v8.1	2116	1923.196	83.466322	2736.844
Manes.01G076100.2.v8.1	2120	1927.196	16.134115	530.135
Manes.01G076201.1.v8.1	2790	2597.196	2.461538	109.000
Manes.01G076300.1.v8.1	1241	1048.196	10.855357	194.000
Manes.01G076400.1.v8.1	4031	3838.196	10.273443	672.293
Manes.01G076500.1.v8.1	3742	3549.196	1.900434	115.000
Manes.01G076600.1.v8.1	2049	1856.196	11.067378	350.254
Manes.01G076600.2.v8.1	1609	1416.196	0.000000	0.000
Manes.01G076700.1.v8.1	1155	962.196	0.000000	0.000
Manes.01G076800.2.v8.1	2030	1837.196	0.223474	7.000
Manes.01G076900.1.v8.1	2084	1891.196	10.792636	348.000
Manes.01G077000.1.v8.1	2686	2493.196	5.622489	239.001
Manes.01G077100.1.v8.1	1550	1357.196	0.000000	0.000
Manes.01G077200.11.v8.1	3150	2957.196	0.610087	30.760
Manes.01G077200.12.v8.1	3204	3011.196	0.000000	0.000
Manes.01G077200.14.v8.1	3021	2828.196	0.000000	0.000
Manes.01G077200.15.v8.1	2967	2774.196	0.000000	0.000
Manes.01G077200.3.v8.1	3757	3564.196	0.481171	29.240
Manes.01G077200.13.v8.1	2975	2782.196	0.000000	0.000
Manes.01G077300.1.v8.1	1848	1655.196	0.531529	15.000
Manes.01G077300.3.v8.1	1839	1646.196	0.000000	0.000
Manes.01G077400.1.v8.1	1401	1208.196	0.000000	0.000
Manes.01G077400.2.v8.1	1388	1195.196	1.079614	22.000
Manes.01G077400.3.v8.1	1180	987.196	0.000000	0.000
Manes.01G077500.7.v8.1	639	446.283	0.000000	0.000
Manes.01G077500.6.v8.1	675	482.244	21.162508	174.000
Manes.01G077700.1.v8.1	2972	2779.196	0.000000	0.000
Manes.01G077700.11.v8.1	2907	2714.196	0.000000	0.000
Manes.01G077700.19.v8.1	2978	2785.196	0.000000	0.000
Manes.01G077700.20.v8.1	2949	2756.196	0.000000	0.000
Manes.01G077700.21.v8.1	2943	2750.196	0.000000	0.000
Manes.01G077700.25.v8.1	2936	2743.196	0.000000	0.000
Manes.01G077700.6.v8.1	2913	2720.196	0.000000	0.000
Manes.01G077700.8.v8.1	2942	2749.196	0.000000	0.000
Manes.01G077700.14.v8.1	2832	2639.196	0.000000	0.000
Manes.01G077700.15.v8.1	2906	2713.196	0.000000	0.000
Manes.01G077700.16.v8.1	2877	2684.196	0.000000	0.000
Manes.01G077700.18.v8.1	2871	2678.196	0.000000	0.000
Manes.01G077700.23.v8.1	2864	2671.196	0.341750	15.564
Manes.01G077700.24.v8.1	2835	2642.196	0.000000	0.000
Manes.01G077700.26.v8.1	2900	2707.196	0.074180	3.424
Manes.01G077700.27.v8.1	2868	2675.196	0.000000	0.000
Manes.01G077700.28.v8.1	2871	2678.196	0.000000	0.000
Manes.01G077700.29.v8.1	2865	2672.196	0.000000	0.000
Manes.01G077700.3.v8.1	2870	2677.196	0.000000	0.000
Manes.01G077700.5.v8.1	2841	2648.196	0.000000	0.000
Manes.01G077700.7.v8.1	2835	2642.196	0.000000	0.000
Manes.01G077800.1.v8.1	1893	1700.196	0.000000	0.000
Manes.01G077900.1.v8.1	2054	1861.196	0.000000	0.000
Manes.01G078000.1.v8.1	677	484.242	0.000000	0.000
Manes.01G078100.1.v8.1	748	555.219	0.000000	0.000
Manes.01G078200.1.v8.1	691	498.238	0.117719	1.000
Manes.01G078301.1.v8.1	747	554.220	0.000000	0.000
Manes.01G078400.1.v8.1	408	219.481	0.000000	0.000
Manes.18G031966.1.v8.1	1065	872.196	0.000000	0.000
Manes.01G078500.1.v8.1	321	141.561	0.828652	2.000
Manes.01G078600.1.v8.1	620	427.316	0.000000	0.000
Manes.01G078800.1.v8.1	651	458.266	0.000000	0.000
Manes.01G078900.1.v8.1	321	141.561	0.000000	0.000
Manes.01G078950.1.v8.1	507	315.104	0.000000	0.000
Manes.01G079000.1.v8.1	1434	1241.196	67.243357	1423.000
Manes.01G079100.1.v8.1	1711	1518.196	0.154531	4.000
Manes.01G079200.1.v8.1	2291	2098.196	6.838264	244.629
Manes.01G079200.11.v8.1	2366	2173.196	0.285158	10.566
Manes.01G079200.2.v8.1	2546	2353.196	0.000000	0.000
Manes.01G079200.4.v8.1	2536	2343.196	1.576705	62.990
Manes.01G079200.3.v8.1	594	401.393	6.769517	46.328
Manes.01G079300.1.v8.1	1915	1722.196	0.000000	0.000
Manes.01G079300.2.v8.1	1911	1718.196	2.440294	71.487
Manes.01G079400.1.v8.1	349	165.704	1.061872	3.000
Manes.01G079500.1.v8.1	3071	2878.196	1.249251	61.303
Manes.01G079500.3.v8.1	3320	3127.196	12.071313	643.613
Manes.01G079500.4.v8.1	2864	2671.196	0.704468	32.084
Manes.01G079600.1.v8.1	2431	2238.196	13.733771	524.087
Manes.01G079600.2.v8.1	2411	2218.196	1.504871	56.913
Manes.01G079700.6.v8.1	3554	3361.196	0.000000	0.000
Manes.01G079700.2.v8.1	3465	3272.196	3.937880	219.693
Manes.01G079700.4.v8.1	4651	4458.196	0.030076	2.286
Manes.01G079700.5.v8.1	2901	2708.196	1.083311	50.021
Manes.01G079700.7.v8.1	3236	3043.196	0.000000	0.000
Manes.01G079800.2.v8.1	2480	2287.196	10.284231	401.042
Manes.01G080000.1.v8.1	2456	2263.196	0.525428	20.275
Manes.01G080000.2.v8.1	2604	2411.196	0.060358	2.481
Manes.01G080000.3.v8.1	2530	2337.196	0.658161	26.227
Manes.01G080000.4.v8.1	2525	2332.196	0.000000	0.000
Manes.01G080000.5.v8.1	2451	2258.196	0.312132	12.018
Manes.01G080000.7.v8.1	2599	2406.196	0.000000	0.000
Manes.01G080100.1.v8.1	1467	1274.196	0.736493	16.000
Manes.01G080200.1.v8.1	3287	3094.196	1.668091	88.000
Manes.01G080200.3.v8.1	3162	2969.196	0.000000	0.000
Manes.01G080300.1.v8.1	2714	2521.196	0.000000	0.000
Manes.01G080300.2.v8.1	2427	2234.196	0.548119	20.879
Manes.01G080300.3.v8.1	2160	1967.196	4.918779	164.976
Manes.01G080300.5.v8.1	2208	2015.196	3.234880	111.145
Manes.01G080400.1.v8.1	781	588.215	145.679772	1461.000
Manes.01G080600.1.v8.1	1810	1617.196	12.149740	335.000
Manes.01G080700.1.v8.1	2440	2247.196	7.960562	305.000
Manes.01G080800.1.v8.1	2240	2047.196	48.246688	1684.000
Manes.01G080900.4.v8.1	5950	5757.196	7.416859	728.025
Manes.01G080900.6.v8.1	5665	5472.196	0.666618	62.195
Manes.01G080900.5.v8.1	5543	5350.196	8.003139	730.038
Manes.01G081000.1.v8.1	972	779.197	1.580727	21.000
Manes.01G081100.1.v8.1	2339	2146.196	0.027328	1.000
Manes.01G081200.1.v8.1	318	139.030	17.718407	42.000
Manes.01G080964.3.v8.1	3238	3045.196	12.599445	654.157
Manes.01G080964.5.v8.1	2979	2786.196	0.000000	0.000
Manes.01G080964.4.v8.1	3109	2916.196	0.000000	0.000
Manes.01G081400.14.v8.1	7987	7794.196	2.466711	327.797
Manes.01G081400.18.v8.1	7984	7791.196	0.000000	0.000
Manes.01G081400.16.v8.1	7803	7610.196	8.210435	1065.313
Manes.01G081400.17.v8.1	7830	7637.196	8.842800	1151.434
Manes.01G081400.19.v8.1	7827	7634.196	0.000000	0.000
Manes.01G081400.20.v8.1	7800	7607.196	2.290017	297.015
Manes.01G081400.21.v8.1	7978	7785.196	0.000000	0.000
Manes.01G081400.15.v8.1	7982	7789.196	5.394770	716.442
Manes.01G081500.10.v8.1	2246	2053.196	1.328672	46.512
Manes.01G081500.6.v8.1	2241	2048.196	4.328756	151.164
Manes.01G081500.4.v8.1	2585	2392.196	0.000000	0.000
Manes.01G081500.1.v8.1	2588	2395.196	0.000000	0.000
Manes.01G081500.2.v8.1	2583	2390.196	0.000000	0.000
Manes.01G081500.3.v8.1	2593	2400.196	3.086903	126.324
Manes.01G081500.5.v8.1	2606	2413.196	0.000000	0.000
Manes.01G081500.9.v8.1	2611	2418.196	0.000000	0.000
Manes.01G081600.1.v8.1	1230	1037.196	0.226196	4.000
Manes.01G081800.8.v8.1	2595	2402.196	0.000000	0.000
Manes.01G081800.9.v8.1	2608	2415.196	0.000000	0.000
Manes.01G081800.10.v8.1	2296	2103.196	0.000000	0.000
Manes.01G081800.7.v8.1	2965	2772.196	0.044106	2.085
Manes.01G081800.3.v8.1	1999	1806.196	0.581761	17.915
Manes.01G081900.1.v8.1	1431	1238.196	35.195268	743.000
Manes.01G082000.1.v8.1	174	37.280	14.159465	9.000
Manes.01G082200.3.v8.1	2462	2269.196	0.346128	13.391
Manes.01G082200.1.v8.1	2522	2329.196	5.717715	227.062
Manes.01G082200.5.v8.1	2673	2480.196	0.127908	5.409
Manes.01G082300.1.v8.1	3191	2998.196	14.631135	747.917
Manes.01G082300.2.v8.1	3181	2988.196	0.652073	33.222
Manes.01G082400.11.v8.1	1296	1103.196	1.732866	32.594
Manes.01G082400.10.v8.1	2623	2430.196	2.297426	95.191
Manes.01G082400.8.v8.1	2491	2298.196	0.000000	0.000
Manes.01G082400.9.v8.1	2482	2289.196	1.719848	67.126
Manes.01G082600.1.v8.1	2024	1831.196	45.709289	1427.100
Manes.01G082700.1.v8.1	1758	1565.196	53.848410	1437.000
Manes.01G082800.1.v8.1	4125	3932.196	9.582044	642.404
Manes.01G082800.2.v8.1	4122	3929.196	0.000000	0.000
Manes.01G082800.3.v8.1	4116	3923.196	6.586583	440.570
Manes.01G082800.4.v8.1	4113	3920.196	3.222006	215.352
Manes.01G082850.1.v8.1	480	288.618	0.000000	0.000
Manes.01G082900.2.v8.1	2382	2189.196	0.000000	0.000
Manes.01G082900.3.v8.1	2372	2179.196	1.049671	39.000
Manes.01G082900.4.v8.1	2559	2366.196	0.000000	0.000
Manes.01G083100.1.v8.1	1089	896.196	1.636145	25.000
Manes.01G083200.5.v8.1	3433	3240.196	0.000000	0.000
Manes.01G083200.6.v8.1	3407	3214.196	0.000000	0.000
Manes.01G083200.3.v8.1	3315	3122.196	0.150285	8.000
Manes.01G083275.1.v8.1	861	668.206	0.000000	0.000
Manes.01G083350.1.v8.1	1222	1029.196	1.196757	21.000
Manes.01G083500.1.v8.1	1428	1235.196	0.000000	0.000
Manes.01G083600.1.v8.1	1701	1508.196	0.000000	0.000
Manes.01G083700.2.v8.1	2864	2671.196	17.423919	793.536
Manes.13G022150.1.v8.1	936	743.200	0.000000	0.000
Manes.01G083800.1.v8.1	2179	1986.196	4.901972	166.000
Manes.01G083900.1.v8.1	1528	1335.196	44.411044	1011.000
Manes.01G084100.6.v8.1	1693	1500.196	0.000000	0.000
Manes.01G084100.4.v8.1	1414	1221.196	0.697717	14.527
Manes.01G084100.7.v8.1	1719	1526.196	0.056659	1.474
Manes.01G084100.5.v8.1	1618	1425.196	4.864928	118.213
Manes.01G084100.1.v8.1	1629	1436.196	1.583938	38.785
Manes.01G084100.8.v8.1	1554	1361.196	0.000000	0.000
Manes.01G084200.2.v8.1	3827	3634.196	0.000000	0.000
Manes.01G084200.3.v8.1	3994	3801.196	0.000000	0.000
Manes.01G084200.1.v8.1	3739	3546.196	6.268467	379.000
Manes.01G084300.1.v8.1	4097	3904.196	2.566043	170.809
Manes.01G084300.2.v8.1	3697	3504.196	0.137099	8.191
Manes.01G084500.2.v8.1	1460	1267.196	1.990259	43.000
Manes.01G084600.1.v8.1	2381	2188.196	64.967146	2423.791
Manes.01G084700.1.v8.1	2148	1955.196	34.470724	1149.095
Manes.01G084800.3.v8.1	1891	1698.196	1.312444	38.000
Manes.01G084900.9.v8.1	1468	1275.196	27.136881	590.000
Manes.01G085000.2.v8.1	3443	3250.196	0.000000	0.000
Manes.01G085000.3.v8.1	3467	3274.196	0.000000	0.000
Manes.01G085000.4.v8.1	3200	3007.196	0.019504	1.000
Manes.01G085100.1.v8.1	783	590.214	1.291870	13.000
Manes.01G085200.1.v8.1	948	755.198	4.737552	61.000
Manes.01G085300.3.v8.1	1050	857.196	0.000000	0.000
Manes.01G085300.6.v8.1	1300	1107.196	0.000000	0.000
Manes.01G085300.1.v8.1	340	157.846	0.000000	0.000
Manes.01G085300.2.v8.1	331	150.084	0.000000	0.000
Manes.01G085400.1.v8.1	1585	1392.196	0.252776	6.000
Manes.01G085550.1.v8.1	878	685.206	0.000000	0.000
Manes.01G085500.1.v8.1	2326	2133.196	0.000000	0.000
Manes.01G085600.1.v8.1	2839	2646.196	0.376801	17.000
Manes.01G085700.2.v8.1	1147	954.196	5.347694	87.000
Manes.01G085800.1.v8.1	1458	1265.196	0.185433	4.000
Manes.01G085900.1.v8.1	1698	1505.196	7.130876	183.000
Manes.01G086000.1.v8.1	1728	1535.196	13.932654	364.681
Manes.01G086000.2.v8.1	1614	1421.196	0.000000	0.000
Manes.01G086000.3.v8.1	1705	1512.196	0.167527	4.319
Manes.01G086050.2.v8.1	1218	1025.196	0.061345	1.072
Manes.01G086100.1.v8.1	2143	1950.196	0.150375	5.000
Manes.01G086200.1.v8.1	4537	4344.196	29.986376	2221.000
Manes.01G086400.1.v8.1	1994	1801.196	18.626013	572.000
Manes.01G086500.1.v8.1	228	69.973	2.514633	3.000
Manes.01G086600.1.v8.1	1338	1145.196	0.307296	6.000
Manes.01G086700.11.v8.1	2726	2533.196	0.162783	7.031
Manes.01G086700.4.v8.1	2731	2538.196	2.448725	105.969
Manes.01G086700.10.v8.1	2787	2594.196	0.000000	0.000
Manes.01G086700.3.v8.1	2890	2697.196	0.000000	0.000
Manes.01G086800.1.v8.1	1355	1162.196	1164.113031	23066.923
Manes.01G086900.1.v8.1	2239	2046.196	0.601945	21.000
Manes.01G087050.1.v8.1	2981	2788.196	77.475298	3683.000
Manes.01G087200.1.v8.1	1783	1590.196	5.606319	152.000
Manes.01G087200.2.v8.1	1651	1458.196	0.000000	0.000
Manes.01G087300.1.v8.1	3529	3336.196	0.000000	0.000
Manes.01G087300.3.v8.1	3351	3158.196	0.594286	32.000
Manes.01G087300.5.v8.1	3360	3167.196	0.000000	0.000
Manes.01G087400.1.v8.1	1296	1103.196	64.330592	1210.000
Manes.01G087450.1.v8.1	144	21.460	0.000000	0.000
Manes.01G087500.1.v8.1	3003	2810.196	9.496414	455.000
Manes.01G087600.1.v8.1	2575	2382.196	1.107949	45.000
Manes.01G087650.1.v8.1	547	354.651	0.000000	0.000
Manes.01G087700.10.v8.1	7931	7738.196	4.570486	603.000
Manes.01G087800.1.v8.1	1859	1666.196	0.000000	0.000
Manes.01G087900.4.v8.1	1957	1764.196	19.028639	572.361
Manes.01G087900.5.v8.1	1952	1759.196	43.066574	1291.724
Manes.01G087900.6.v8.1	1181	988.196	10.381737	174.915
Manes.01G088000.2.v8.1	1433	1240.196	0.000000	0.000
Manes.01G088101.1.v8.1	820	627.211	0.000000	0.000
Manes.01G088200.1.v8.1	1170	977.196	0.000000	0.000
Manes.01G088300.1.v8.1	1333	1140.196	0.000000	0.000
Manes.01G088400.1.v8.1	1170	977.196	0.000000	0.000
Manes.01G088500.1.v8.1	1197	1004.196	16.696336	285.861
Manes.01G088500.2.v8.1	1323	1130.196	3.588018	69.139
Manes.01G088600.1.v8.1	2561	2368.196	0.221902	8.960
Manes.01G088600.2.v8.1	480	288.618	0.000000	0.000
Manes.01G088700.1.v8.1	3207	3014.196	0.117536	6.040
Manes.01G088800.1.v8.1	6100	5907.196	1.618419	163.000
Manes.01G089000.4.v8.1	2742	2549.196	0.054958	2.389
Manes.01G089000.2.v8.1	2750	2557.196	0.000000	0.000
Manes.01G089000.3.v8.1	2035	1842.196	16.571871	520.502
Manes.01G089000.5.v8.1	819	626.211	2.070797	22.109
Manes.01G089100.1.v8.1	2591	2398.196	0.000000	0.000
Manes.01G089100.2.v8.1	2450	2257.196	0.000000	0.000
Manes.01G089200.1.v8.1	2257	2064.196	0.000000	0.000
Manes.01G089200.2.v8.1	1865	1672.196	0.000000	0.000
Manes.01G089200.5.v8.1	2235	2042.196	0.000000	0.000
Manes.01G089200.7.v8.1	1844	1651.196	0.000000	0.000
Manes.01G089200.8.v8.1	1790	1597.196	0.000000	0.000
Manes.01G089200.9.v8.1	1702	1509.196	0.349769	9.000
Manes.01G089200.10.v8.1	1537	1344.196	0.000000	0.000
Manes.01G089300.1.v8.1	1175	982.196	0.000000	0.000
Manes.01G089400.1.v8.1	639	446.283	0.000000	0.000
Manes.01G089500.1.v8.1	642	449.278	0.000000	0.000
Manes.01G089600.1.v8.1	1781	1588.196	7.090584	192.000
Manes.01G089700.2.v8.1	3549	3356.196	6.848519	391.885
Manes.01G089700.3.v8.1	3545	3352.196	0.176970	10.115
Manes.01G089800.1.v8.1	2016	1823.196	9.071949	282.000
Manes.01G089900.1.v8.1	778	585.215	1.603574	16.000
Manes.01G090001.1.v8.1	4146	3953.196	0.014837	1.000
Manes.01G090001.2.v8.1	4265	4072.196	0.000000	0.000
Manes.01G090100.4.v8.1	4785	4592.196	0.000000	0.000
Manes.01G090100.5.v8.1	4881	4688.196	2.084458	166.615
Manes.01G090100.6.v8.1	5042	4849.196	0.000000	0.000
Manes.01G090200.1.v8.1	2720	2527.196	9.811280	422.746
Manes.01G090200.3.v8.1	2612	2419.196	0.051712	2.133
Manes.01G090200.2.v8.1	1854	1661.196	0.406238	11.506
Manes.01G090300.1.v8.1	2430	2237.196	0.000000	0.000
Manes.01G090300.2.v8.1	1194	1001.196	0.000000	0.000
Manes.01G090400.1.v8.1	1487	1294.196	42.328383	934.000
Manes.01G090500.1.v8.1	3542	3349.196	0.083215	4.752
Manes.01G090500.3.v8.1	3087	2894.196	0.612994	30.248
Manes.01G090500.4.v8.1	2673	2480.196	0.000000	0.000
Manes.01G090600.1.v8.1	1540	1347.196	0.000000	0.000
Manes.01G090700.1.v8.1	1907	1714.196	5.679792	166.000
Manes.01G090800.1.v8.1	986	793.196	0.000000	0.000
Manes.01G090900.3.v8.1	1938	1745.196	24.181606	719.523
Manes.01G090900.6.v8.1	1858	1665.196	0.000000	0.000
Manes.01G090900.5.v8.1	1814	1621.196	0.000000	0.000
Manes.01G090900.4.v8.1	1674	1481.196	51.962618	1312.256
Manes.01G090900.7.v8.1	1681	1488.196	6.353982	161.221
Manes.01G091100.1.v8.1	1393	1200.196	1.026247	21.000
Manes.01G091200.3.v8.1	1703	1510.196	28.429067	732.000
Manes.01G091300.2.v8.1	1997	1804.196	0.000000	0.000
Manes.01G091400.3.v8.1	2099	1906.196	0.000000	0.000
Manes.01G091400.1.v8.1	2410	2217.196	9.514719	359.679
Manes.01G091500.1.v8.1	1978	1785.196	0.667639	20.321
Manes.01G091600.1.v8.1	2757	2564.196	0.251609	11.000
Manes.01G091700.1.v8.1	2763	2570.196	0.205423	9.002
Manes.01G091800.1.v8.1	594	401.393	0.000000	0.000
Manes.01G092000.1.v8.1	2269	2076.196	4.576479	162.000
Manes.01G092100.3.v8.1	2021	1828.196	14.469964	451.030
Manes.01G092100.4.v8.1	2048	1855.196	2.831553	89.563
Manes.01G092100.5.v8.1	2572	2379.196	0.527725	21.407
Manes.01G092200.1.v8.1	246	82.541	23.449137	33.000
Manes.01G092300.1.v8.1	1260	1067.196	0.879348	16.000
Manes.01G092400.8.v8.1	3094	2901.196	7.561002	374.000
Manes.01G092500.1.v8.1	1671	1478.196	0.000000	0.000
Manes.01G092600.1.v8.1	1350	1157.196	31.830069	628.000
Manes.01G092600.2.v8.1	1750	1557.196	0.000000	0.000
Manes.01G092700.1.v8.1	2304	2111.196	1.054591	37.960
Manes.01G092700.4.v8.1	1819	1626.196	36.321069	1007.040
Manes.01G092900.1.v8.1	4737	4544.196	0.582707	45.146
Manes.01G092900.2.v8.1	3980	3787.196	0.648188	41.854
Manes.01G093000.1.v8.1	1978	1785.196	1.347047	41.000
Manes.01G093100.2.v8.1	2114	1921.196	0.000000	0.000
Manes.01G093100.3.v8.1	2000	1807.196	0.162274	5.000
Manes.01G093200.1.v8.1	1806	1613.196	0.000000	0.000
Manes.01G093300.1.v8.1	1846	1653.196	11.636821	328.000
Manes.01G093400.1.v8.1	2294	2101.196	124.969885	4477.000
Manes.01G093475.1.v8.1	1593	1400.196	0.041889	1.000
Manes.01G093550.1.v8.1	2658	2465.196	6.898619	289.954
Manes.01G093625.1.v8.1	522	329.896	0.000000	0.000
Manes.03G095616.1.v8.1	539	346.718	0.676657	4.000
Manes.11G087467.1.v8.1_25	322	142.414	0.000000	0.000
Manes.01G093700.1.v8.1	3069	2876.196	13.267421	650.609
Manes.01G093733.1.v8.1	1802	1609.196	0.000000	0.000
Manes.01G093733.2.v8.1	1733	1540.196	0.076162	2.000
Manes.01G093766.1.v8.1	849	656.206	0.000000	0.000
Manes.01G094100.1.v8.1	1952	1759.196	0.500106	15.000
Manes.01G093800.1.v8.1	1709	1516.196	0.000000	0.000
Manes.01G093901.1.v8.1	3041	2848.196	10.902582	529.437
Manes.01G094000.1.v8.1	846	653.206	0.538748	6.000
Manes.01G094200.1.v8.1	2700	2507.196	13.942569	596.000
Manes.01G094300.3.v8.1	4415	4222.196	10.225534	736.105
Manes.01G094300.4.v8.1	3599	3406.196	0.480339	27.895
Manes.01G094500.1.v8.1	1758	1565.196	2.885405	77.000
Manes.01G094600.1.v8.1	330	149.227	455.532106	1158.992
Manes.01G094700.1.v8.1	1840	1647.196	17.162739	482.000
Manes.01G094800.1.v8.1	3582	3389.196	0.571087	33.000
Manes.01G094950.1.v8.1	330	149.227	826.959527	2104.000
Manes.01G095100.3.v8.1	3185	2992.196	0.000000	0.000
Manes.01G095300.1.v8.1	1711	1518.196	0.115899	3.000
Manes.01G095400.3.v8.1	1419	1226.196	0.000000	0.000
Manes.01G096400.2.v8.1	1987	1794.196	5.165020	158.000
Manes.01G096300.3.v8.1	5386	5193.196	0.146410	12.963
Manes.01G096300.6.v8.1	5506	5313.196	2.513480	227.691
Manes.01G096300.7.v8.1	4985	4792.196	1.203659	98.345
Manes.01G096200.1.v8.1	1957	1764.196	7.147867	215.000
Manes.01G096100.1.v8.1	689	496.238	56.733002	480.000
Manes.01G096000.1.v8.1	824	631.210	0.650442	7.000
Manes.01G096000.2.v8.1	666	473.251	0.000000	0.000
Manes.01G095900.1.v8.1	2139	1946.196	18.443770	612.000
Manes.01G095800.1.v8.1	3390	3197.196	5.540163	302.000
Manes.01G095700.1.v8.1	1635	1442.196	0.000000	0.000
Manes.01G095700.2.v8.1	1632	1439.196	0.040753	1.000
Manes.01G095700.3.v8.1	1278	1085.196	0.000000	0.000
Manes.01G095700.4.v8.1	1275	1082.196	0.000000	0.000
Manes.01G095600.2.v8.1	1990	1797.196	0.000000	0.000
Manes.01G095600.1.v8.1	2250	2057.196	0.114043	4.000
Manes.01G095500.9.v8.1	6618	6425.196	1.761652	192.984
Manes.01G095500.10.v8.1	6675	6482.196	0.000000	0.000
Manes.01G095500.11.v8.1	5816	5623.196	5.367378	514.589
Manes.01G095500.2.v8.1	6149	5956.196	0.000000	0.000
Manes.01G095500.8.v8.1	6363	6170.196	0.213182	22.427
Manes.01G095500.7.v8.1	6185	5992.196	0.000000	0.000
Manes.01G160600.3.v8.1	1638	1445.196	0.000000	0.000
Manes.01G128050.1.v8.1	1606	1413.196	4.150328	100.000
Manes.01G160600.2.v8.1	1624	1431.196	0.000000	0.000
Manes.01G128050.2.v8.1	904	711.204	0.000000	0.000
Manes.01G160602.1.v8.1	1795	1602.196	4.026817	110.000
Manes.01G097000.1.v8.1	1615	1422.196	0.000000	0.000
Manes.01G097100.1.v8.1	606	413.353	0.000000	0.000
Manes.01G097200.1.v8.1	1468	1275.196	1.011884	22.000
Manes.01G097300.1.v8.1	1359	1166.196	0.301762	6.000
Manes.01G097300.2.v8.1	1216	1023.196	0.000000	0.000
Manes.01G097400.1.v8.1	6651	6458.196	12.064231	1328.391
Manes.01G097400.4.v8.1	6606	6413.196	0.462332	50.553
Manes.01G097500.1.v8.1	1592	1399.196	70.635111	1685.056
Manes.01G097600.1.v8.1	2188	1995.196	38.380058	1305.589
Manes.01G097600.2.v8.1	3403	3210.196	0.902777	49.411
Manes.01G097700.1.v8.1	1476	1283.196	66.002297	1444.000
Manes.01G097800.1.v8.1	2400	2207.196	0.558037	21.000
Manes.01G097900.1.v8.1	2046	1853.196	57.348450	1812.000
Manes.01G098000.4.v8.1	2992	2799.196	0.550310	26.264
Manes.01G098000.6.v8.1	2545	2352.196	4.343579	174.195
Manes.01G098000.5.v8.1	2233	2040.196	1.740454	60.541
Manes.01G098100.3.v8.1	1533	1340.196	7.439872	170.000
Manes.01G098200.1.v8.1	2698	2505.196	3.020180	129.000
Manes.01G098300.1.v8.1	3056	2863.196	0.163879	8.000
Manes.03G165350.1.v8.1	520	327.920	0.536585	3.000
Manes.01G098400.1.v8.1	3516	3323.196	5.206560	295.000
Manes.01G098500.1.v8.1	354	170.133	31.371715	91.000
Manes.01G098600.1.v8.1	3777	3584.196	27.508113	1681.000
Manes.01G098700.1.v8.1	519	326.931	9.867128	55.000
Manes.01G098800.2.v8.1	2166	1973.196	25.341216	852.536
Manes.01G098800.4.v8.1	2148	1955.196	21.028524	700.994
Manes.01G099000.7.v8.1	3978	3785.196	0.000000	0.000
Manes.01G099000.8.v8.1	3840	3647.196	0.515466	32.053
Manes.01G099000.5.v8.1	2734	2541.196	3.625841	157.095
Manes.01G099000.10.v8.1	2559	2366.196	0.000000	0.000
Manes.01G099000.9.v8.1	2421	2228.196	0.522552	19.852
Manes.01G099100.9.v8.1	3134	2941.196	2.152163	107.923
Manes.01G099100.6.v8.1	3261	3068.196	0.864590	45.228
Manes.01G099100.4.v8.1	2970	2777.196	0.000000	0.000
Manes.01G099100.3.v8.1	2422	2229.196	64.829817	2463.986
Manes.01G099200.7.v8.1	1820	1627.196	3.161006	87.696
Manes.01G099200.1.v8.1	1927	1734.196	16.592429	490.595
Manes.01G099200.6.v8.1	1822	1629.196	2.833571	78.709
Manes.01G099300.2.v8.1	2655	2462.196	9.266417	389.000
Manes.01G099400.1.v8.1	3985	3792.196	18.762421	1213.095
Manes.01G099500.1.v8.1	2209	2016.196	14.894367	512.000
Manes.01G099600.2.v8.1	3265	3072.196	0.000000	0.000
Manes.01G099600.3.v8.1	3161	2968.196	0.256883	13.000
Manes.01G099700.1.v8.1	1822	1629.196	27.180564	755.000
Manes.01G099800.1.v8.1	3045	2852.196	0.349586	17.000
Manes.01G099800.2.v8.1	2821	2628.196	0.000000	0.000
Manes.01G099900.1.v8.1	972	779.197	79.331780	1053.925
Manes.01G100000.1.v8.1	1035	842.196	3.899956	56.000
Manes.01G100100.1.v8.1	549	356.639	10.689780	65.000
Manes.01G100300.1.v8.1	2326	2133.196	0.302445	11.000
Manes.01G100400.1.v8.1	3169	2976.196	4.282750	217.320
Manes.01G100400.2.v8.1	3079	2886.196	0.115430	5.680
Manes.01G100500.1.v8.1	3434	3241.196	2.804860	155.000
Manes.01G100600.2.v8.1	651	458.266	0.127987	1.000
Manes.01G100700.3.v8.1	2714	2521.196	0.000000	0.000
Manes.01G100700.7.v8.1	2657	2464.196	0.000000	0.000
Manes.01G100700.9.v8.1	2563	2370.196	0.123729	5.000
Manes.01G100800.1.v8.1	858	665.206	0.088172	1.000
Manes.01G100900.2.v8.1	1612	1419.196	0.077357	1.872
Manes.01G100900.1.v8.1	2391	2198.196	11.451481	429.184
Manes.01G101000.1.v8.1	1209	1016.196	0.000000	0.000
Manes.01G101200.3.v8.1	1363	1170.196	10.237071	204.244
Manes.01G101200.6.v8.1	1226	1033.196	3.716519	65.469
Manes.01G101200.5.v8.1	1131	938.196	5.509296	88.126
Manes.01G101200.7.v8.1	1247	1054.196	4.404279	79.161
Manes.01G101300.1.v8.1	1376	1183.196	2.875121	58.000
Manes.01G101600.1.v8.1	3522	3329.196	1.585579	90.000
Manes.01G101700.2.v8.1	696	503.236	15.967384	137.000
Manes.01G102466.2.v8.1	906	713.204	6.085589	74.000
Manes.01G102000.1.v8.1	1099	906.196	132.489227	2047.000
Manes.01G102100.1.v8.1	3175	2982.196	37.715238	1917.645
Manes.01G102200.3.v8.1	949	756.198	22.803257	294.000
Manes.01G102300.1.v8.1	911	718.204	87.677770	1073.625
Manes.01G102400.1.v8.1	3030	2837.196	21.168762	1024.000
Manes.01G102500.1.v8.1	3025	2832.196	6.862656	331.383
Manes.01G102600.1.v8.1	1092	899.196	0.260910	4.000
Manes.01G102700.2.v8.1	1740	1547.196	0.000000	0.000
Manes.01G102700.1.v8.1	2340	2147.196	1.556998	57.000
Manes.01G102800.1.v8.1	3313	3120.196	18.102112	963.000
Manes.01G102900.1.v8.1	1668	1475.196	0.715661	18.000
Manes.01G103000.3.v8.1	2595	2402.196	4.297235	176.000
Manes.01G103000.4.v8.1	2521	2328.196	0.000000	0.000
Manes.01G103100.2.v8.1	1542	1349.196	0.000000	0.000
Manes.01G103200.1.v8.1	1528	1335.196	0.000000	0.000
Manes.01G103300.6.v8.1	2480	2287.196	2.005205	78.195
Manes.01G103300.7.v8.1	2172	1979.196	7.326940	247.244
Manes.01G103300.8.v8.1	2183	1990.196	2.904646	98.561
Manes.01G103400.7.v8.1	1082	889.196	8.249301	125.063
Manes.01G103400.6.v8.1	1074	881.196	0.328588	4.937
Manes.01G103400.5.v8.1	959	766.197	0.000000	0.000
Manes.01G103500.1.v8.1	1705	1512.196	13.399430	345.469
Manes.01G103500.3.v8.1	1775	1582.196	2.883615	77.788
Manes.01G103500.5.v8.1	606	413.353	5.072983	35.752
Manes.01G103500.4.v8.1	714	521.231	0.000000	0.000
Manes.01G103600.1.v8.1	3453	3260.196	4.569565	254.000
Manes.01G103700.1.v8.1	1219	1026.196	0.057155	1.000
Manes.01G103750.1.v8.1	568	375.515	0.000000	0.000
Manes.01G103800.2.v8.1	1580	1387.196	2.367746	56.000
Manes.01G104000.1.v8.1	1378	1185.196	1.765086	35.667
Manes.01G104000.2.v8.1	1157	964.196	36.787760	604.761
Manes.01G104100.7.v8.1	2361	2168.196	0.178888	6.613
Manes.01G104100.1.v8.1	2269	2076.196	0.000000	0.000
Manes.01G104100.5.v8.1	2150	1957.196	0.000000	0.000
Manes.01G104100.6.v8.1	2111	1918.196	0.439910	14.387
Manes.01G104200.1.v8.1	2636	2443.196	7.699098	320.711
Manes.01G104200.2.v8.1	2622	2429.196	2.711197	112.289
Manes.01G104201.1.v8.1	549	356.639	0.328916	2.000
Manes.01G104300.3.v8.1	3903	3710.196	20.282180	1283.000
Manes.01G104400.1.v8.1	1871	1678.196	5.574065	159.489
Manes.01G104400.2.v8.1	1841	1648.196	0.445225	12.511
Manes.01G104500.10.v8.1	1516	1323.196	0.866357	19.545
Manes.01G104500.7.v8.1	1519	1326.196	2.548644	57.628
Manes.01G104500.8.v8.1	1435	1242.196	0.228323	4.836
Manes.01G104500.9.v8.1	1432	1239.196	0.000000	0.000
Manes.01G104600.25.v8.1	2920	2727.196	1.373321	63.856
Manes.01G104600.24.v8.1	3081	2888.196	0.000000	0.000
Manes.01G104600.16.v8.1	2791	2598.196	0.000000	0.000
Manes.01G104600.31.v8.1	2706	2513.196	0.000000	0.000
Manes.01G104600.26.v8.1	3248	3055.196	0.247745	12.905
Manes.01G104600.23.v8.1	3409	3216.196	0.000000	0.000
Manes.01G104600.12.v8.1	2210	2017.196	0.328731	11.306
Manes.01G104600.28.v8.1	2257	2064.196	0.000000	0.000
Manes.01G104600.27.v8.1	2876	2683.196	0.000000	0.000
Manes.01G104600.29.v8.1	1901	1708.196	0.000000	0.000
Manes.01G104600.30.v8.1	1986	1793.196	0.000000	0.000
Manes.01G104600.10.v8.1	2663	2470.196	2.277826	95.933
Manes.01G104700.1.v8.1	2342	2149.196	28.545687	1046.000
Manes.01G104800.1.v8.1	3919	3726.196	12.074148	767.074
Manes.01G104801.1.v8.1	8141	7948.196	9.141443	1238.792
Manes.01G104801.2.v8.1	8138	7945.196	0.595290	80.640
Manes.01G104801.3.v8.1	9657	9464.196	0.058837	9.494
Manes.01G104801.4.v8.1	8065	7872.196	0.000000	0.000
Manes.01G104801.5.v8.1	8095	7902.196	0.000000	0.000
Manes.01G104801.6.v8.1	8019	7826.196	0.000000	0.000
Manes.01G104801.7.v8.1	8092	7899.196	0.000000	0.000
Manes.01G105000.5.v8.1	1383	1190.196	17.395667	353.000
Manes.01G105100.5.v8.1	2552	2359.196	4.733298	190.389
Manes.01G105100.6.v8.1	2457	2264.196	0.511976	19.764
Manes.01G105100.1.v8.1	3859	3666.196	0.109528	6.846
Manes.01G105100.7.v8.1	2528	2335.196	0.000000	0.000
Manes.01G105100.8.v8.1	3234	3041.196	0.000000	0.000
Manes.01G105101.1.v8.1	570	377.502	3.728862	24.000
Manes.01G105300.1.v8.1	2678	2485.196	2.194862	93.000
[truncated: 55,492 more rows]
