# Supplementary material for: Mutations in DNA polymerase δ subunit 1 co-segregate with CMD2-type resistance to Cassava Mosaic Geminiviruses
Source: Nat Commun. 2022 Jul 7;13:3933. doi: 10.1038/s41467-022-31414-0 (PMC9262879; doi:10.1038/s41467-022-31414-0)
Supplement: Supplementary file 10 — Source Data [file 41467_2022_31414_MOESM10_ESM.zip › figure_data/SupFig5_data/RNAseq10/quant/rnaseq10_tme204_3636.2_sus_quant/quant.sf]

Name	Length	EffectiveLength	TPM	NumReads
Manes.01G000031.1.v8.1	3795	3589.714	25.602423	1531.004
Manes.01G000031.2.v8.1	3753	3547.714	1.011766	59.795
Manes.01G000031.3.v8.1	3738	3532.714	0.463597	27.283
Manes.01G000062.1.v8.1	1653	1447.714	0.000000	0.000
Manes.01G000093.1.v8.1	1848	1642.714	0.073086	2.000
Manes.01G000124.1.v8.1	2149	1943.714	8.925451	289.000
Manes.01G000155.1.v8.1	2964	2758.714	10.858219	499.000
Manes.01G000186.1.v8.1	177	35.691	0.000000	0.000
Manes.01G000217.1.v8.1	675	469.923	0.000000	0.000
Manes.01G000248.3.v8.1	1953	1747.714	0.000000	0.000
Manes.01G000248.5.v8.1	570	365.657	0.000000	0.000
Manes.01G000248.4.v8.1	1683	1477.714	0.371656	9.149
Manes.01G000248.1.v8.1	2677	2471.714	0.000000	0.000
Manes.01G000248.2.v8.1	2062	1856.714	0.000000	0.000
Manes.01G000279.1.v8.1	812	606.760	105.730317	1068.689
Manes.01G000279.3.v8.1	1818	1612.714	0.000000	0.000
Manes.01G000279.2.v8.1	1112	906.714	6.962438	105.164
Manes.01G000310.1.v8.1	601	396.312	0.000000	0.000
Manes.01G000341.1.v8.1	947	741.724	5.298037	65.462
Manes.01G000341.2.v8.1	1283	1077.714	0.419845	7.538
Manes.01G000372.1.v8.1	3197	2991.714	3.150245	157.000
Manes.01G000403.1.v8.1	861	655.741	35.519276	388.000
Manes.01G000434.1.v8.1	1098	892.714	0.336219	5.000
Manes.17G035396.1.v8.1_29	409	211.432	0.000000	0.000
Manes.01G000465.1.v8.1	1700	1494.714	72.410627	1803.000
Manes.01G000496.1.v8.1	534	330.293	0.000000	0.000
Manes.01G000527.1.v8.1	1225	1019.714	8.006177	136.000
Manes.01G000558.1.v8.1	3030	2824.714	0.000000	0.000
Manes.01G000558.2.v8.1	2951	2745.714	0.000000	0.000
Manes.01G000558.4.v8.1	2910	2704.714	0.000000	0.000
Manes.01G000558.5.v8.1	2825	2619.714	0.000000	0.000
Manes.01G000558.3.v8.1	2750	2544.714	0.000000	0.000
Manes.01G000600.1.v8.1	1763	1557.714	0.308295	8.000
Manes.01G000550.1.v8.1	429	229.873	20.107895	77.000
Manes.01G000500.10.v8.1	1573	1367.714	0.000000	0.000
Manes.01G000500.4.v8.1	2074	1868.714	6.063589	188.759
Manes.01G000500.6.v8.1	1987	1781.714	0.000000	0.000
Manes.01G000500.8.v8.1	2111	1905.714	4.151934	131.809
Manes.01G000500.9.v8.1	2024	1818.714	0.000000	0.000
Manes.01G000500.5.v8.1	1718	1512.714	5.266950	132.725
Manes.01G000500.7.v8.1	1755	1549.714	0.000000	0.000
Manes.01G000500.11.v8.1	1591	1385.714	30.398165	701.708
Manes.01G000400.6.v8.1	3083	2877.714	0.183015	8.773
Manes.01G000400.7.v8.1	3020	2814.714	0.772289	36.212
Manes.01G000400.8.v8.1	2619	2413.714	0.920565	37.015
Manes.01G000300.4.v8.1	1769	1563.714	26.533071	691.162
Manes.01G000300.5.v8.1	1857	1651.714	35.925317	988.487
Manes.01G000300.6.v8.1	2074	1868.714	7.688773	239.351
Manes.13G000036.1.v8.1	515	311.772	0.000000	0.000
Manes.18G145866.1.v8.1_2	267	93.128	0.000000	0.000
Manes.01G001900.17.v8.1	3580	3374.714	0.000000	0.000
Manes.01G001900.14.v8.1	3967	3761.714	0.000000	0.000
Manes.01G001900.15.v8.1	3740	3534.714	2.668599	157.135
Manes.01G001900.16.v8.1	3593	3387.714	6.784621	382.884
Manes.01G001900.18.v8.1	4118	3912.714	0.000000	0.000
Manes.01G001900.19.v8.1	3971	3765.714	0.000000	0.000
Manes.01G001900.20.v8.1	3978	3772.714	0.000000	0.000
Manes.01G001900.21.v8.1	3935	3729.714	4.978628	309.329
Manes.01G001900.22.v8.1	4082	3876.714	0.000000	0.000
Manes.01G001900.23.v8.1	3974	3768.714	0.000000	0.000
Manes.01G001900.9.v8.1	3736	3530.714	3.813782	224.313
Manes.01G001951.1.v8.1	1451	1245.714	0.000000	0.000
Manes.01G001800.6.v8.1	5950	5744.714	0.188101	18.001
Manes.01G001800.1.v8.1	2633	2427.714	0.247244	9.999
Manes.01G001700.7.v8.1	2506	2300.714	16.565539	634.897
Manes.01G001700.10.v8.1	4004	3798.714	0.000000	0.000
Manes.01G001700.12.v8.1	3719	3513.714	5.128840	300.207
Manes.01G001700.11.v8.1	3802	3596.714	15.453287	925.896
Manes.01G001600.6.v8.1	5003	4797.714	5.778535	461.836
Manes.01G001600.7.v8.1	3983	3777.714	17.195357	1082.120
Manes.01G001600.8.v8.1	4719	4513.714	14.404181	1083.073
Manes.01G001400.1.v8.1	2161	1955.714	23.174283	755.000
Manes.01G001200.1.v8.1	1949	1743.714	14.688113	426.655
Manes.01G001200.3.v8.1	1891	1685.714	2.540657	71.345
Manes.01G001150.1.v8.1	1008	802.714	0.224349	3.000
Manes.01G001100.2.v8.1	3116	2910.714	1.030222	49.953
Manes.01G001100.3.v8.1	2961	2755.714	8.910525	409.047
Manes.01G002051.1.v8.1	1774	1568.714	4.515470	118.000
Manes.01G002300.1.v8.1	418	219.703	1952.978847	7147.729
Manes.01G002151.2.v8.1	261	88.755	0.676348	1.000
Manes.01G002350.1.v8.1	761	555.790	0.477952	4.425
Manes.01G002400.2.v8.1	2259	2053.714	166.024295	5679.981
Manes.01G002500.1.v8.1	3624	3418.714	18.191215	1036.000
Manes.01G002600.1.v8.1	2025	1819.714	0.065977	2.000
Manes.01G002700.1.v8.1	1101	895.714	0.000000	0.000
Manes.01G002800.1.v8.1	1827	1621.714	0.000000	0.000
Manes.01G002901.1.v8.1	3062	2856.714	21.896045	1042.000
Manes.01G003000.1.v8.1	405	207.780	0.288909	1.000
Manes.01G003100.1.v8.1	4856	4650.714	2.930022	227.000
Manes.01G003100.3.v8.1	4760	4554.714	0.000000	0.000
Manes.01G003100.4.v8.1	4848	4642.714	0.000000	0.000
Manes.01G003200.1.v8.1	2389	2183.714	84.200747	3063.000
Manes.01G003300.1.v8.1	3526	3320.714	0.759246	42.000
Manes.01G003400.1.v8.1	360	167.879	0.000000	0.000
Manes.01G003500.1.v8.1	4803	4597.714	4.080447	312.525
Manes.01G003500.3.v8.1	5313	5107.714	3.265776	277.874
Manes.01G003500.2.v8.1	4713	4507.714	2.085460	156.601
Manes.01G003700.1.v8.1	2011	1805.714	44.273609	1331.770
Manes.01G003800.1.v8.1	2386	2180.714	186.293502	6767.554
Manes.01G003900.1.v8.1	1100	894.714	8.858668	132.035
Manes.01G004000.1.v8.1	3930	3724.714	0.112816	7.000
Manes.01G004100.1.v8.1	1694	1488.714	12.138042	301.020
Manes.01G004100.2.v8.1	1685	1479.714	0.000000	0.000
Manes.01G004200.1.v8.1	663	457.962	0.131080	1.000
Manes.01G050733.1.v8.1_1	246	78.102	0.000000	0.000
Manes.01G004300.1.v8.1	762	556.789	0.107814	1.000
Manes.13G090650.1.v8.1	814	608.759	0.000000	0.000
Manes.01G004400.1.v8.1	927	721.731	0.000000	0.000
Manes.01G004466.1.v8.1	4587	4381.714	0.561700	41.000
Manes.01G004532.1.v8.1	681	475.910	0.000000	0.000
Manes.01G004600.2.v8.1	1047	841.714	51.063820	716.000
Manes.01G004625.1.v8.1	531	327.359	15.281159	83.333
Manes.01G004650.2.v8.1	1581	1375.714	0.392776	9.001
Manes.01G004840.2.v8.1	1487	1281.714	3.497067	74.667
Manes.01G004860.1.v8.1	1680	1474.714	0.691944	16.999
Manes.01G004880.1.v8.1	1025	819.714	21.017709	287.001
Manes.01G004820.1.v8.1	2044	1838.714	4.048295	124.000
Manes.01G005000.1.v8.1	5215	5009.714	6.488359	541.481
Manes.01G005000.2.v8.1	4067	3861.714	0.000000	0.000
Manes.01G005000.3.v8.1	4835	4629.714	5.050559	389.519
Manes.01G005033.1.v8.1	2165	1959.714	0.823435	26.882
Manes.01G005033.2.v8.1	1920	1714.714	0.000000	0.000
Manes.01G005033.3.v8.1	1703	1497.714	1.447647	36.118
Manes.01G005066.1.v8.1	2214	2008.714	52.010895	1740.395
Manes.01G005100.10.v8.1	1736	1530.714	0.646271	16.480
Manes.01G005100.11.v8.1	1754	1548.714	0.487692	12.582
Manes.01G005100.12.v8.1	1684	1478.714	0.000000	0.000
Manes.01G005100.2.v8.1	1591	1385.714	1.359439	31.381
Manes.01G005100.5.v8.1	1497	1291.714	0.000000	0.000
Manes.01G005100.6.v8.1	1986	1780.714	0.851236	25.251
Manes.01G005100.7.v8.1	1666	1460.714	0.000000	0.000
Manes.01G005100.8.v8.1	1704	1498.714	0.000000	0.000
Manes.01G005100.9.v8.1	1774	1568.714	0.000000	0.000
Manes.01G005100.4.v8.1	1522	1316.714	0.333093	7.306
Manes.01G005233.1.v8.1	1363	1157.714	13.688861	264.000
Manes.01G005500.2.v8.1	7293	7087.714	20.987459	2478.000
Manes.01G005504.1.v8.1	472	270.362	0.000000	0.000
Manes.01G005508.1.v8.1	551	346.947	0.000000	0.000
Manes.01G005512.1.v8.1	1317	1111.714	1.079945	20.000
Manes.01G005584.1.v8.1	1094	888.714	9.186319	136.000
Manes.01G005536.2.v8.1	1697	1491.714	3.783480	94.018
Manes.01G005700.1.v8.1	2130	1924.714	3.710896	118.982
Manes.01G008250.10.v8.1	2573	2367.714	0.000000	0.000
Manes.01G008250.11.v8.1	2498	2292.714	0.000000	0.000
Manes.01G008250.12.v8.1	2470	2264.714	0.000000	0.000
Manes.01G008250.13.v8.1	2574	2368.714	0.119213	4.704
Manes.01G008250.9.v8.1	2580	2374.714	0.000000	0.000
Manes.01G008250.7.v8.1	2660	2454.714	2.539721	103.854
Manes.01G008250.8.v8.1	2495	2289.714	0.000000	0.000
Manes.01G010800.3.v8.1	2665	2459.714	2.451300	100.442
Manes.16G067750.1.v8.1_31	394	197.859	0.000000	0.000
Manes.01G006000.1.v8.1	1923	1717.714	0.000000	0.000
Manes.01G006000.6.v8.1	1777	1571.714	0.000000	0.000
Manes.01G006000.2.v8.1	2225	2019.714	0.000000	0.000
Manes.01G006000.4.v8.1	2079	1873.714	15.677103	489.333
Manes.01G006000.5.v8.1	2393	2187.714	0.000000	0.000
Manes.01G006000.7.v8.1	2247	2041.714	0.960462	32.667
Manes.01G006100.1.v8.1	447	246.713	108.276037	445.000
Manes.01G006200.7.v8.1	3538	3332.714	2.428824	134.843
Manes.01G006200.11.v8.1	3524	3318.714	0.000000	0.000
Manes.01G006200.10.v8.1	3531	3325.714	0.000000	0.000
Manes.01G006200.12.v8.1	3385	3179.714	0.519325	27.508
Manes.01G006200.8.v8.1	3398	3192.714	6.649309	353.648
Manes.01G006200.9.v8.1	3395	3189.714	0.000000	0.000
Manes.01G006300.1.v8.1	1079	873.714	34.696584	505.000
Manes.01G006400.1.v8.1	809	603.761	4231.509042	42559.407
Manes.01G006500.1.v8.1	930	724.730	0.745472	9.000
Manes.01G006600.2.v8.1	912	706.735	0.000000	0.000
Manes.01G006800.3.v8.1	1384	1178.714	0.101856	2.000
Manes.01G006900.2.v8.1	961	755.717	0.000000	0.000
Manes.01G007000.2.v8.1	627	422.121	1.137675	8.000
Manes.01G007050.1.v8.1	1278	1072.714	0.111921	2.000
Manes.01G007100.6.v8.1	5717	5511.714	1.201638	110.330
Manes.01G007100.3.v8.1	5994	5788.714	0.385136	37.139
Manes.01G007100.5.v8.1	4889	4683.714	8.340426	650.750
Manes.01G007100.4.v8.1	5421	5215.714	2.713685	235.781
Manes.01G007100.7.v8.1	5817	5611.714	0.000000	0.000
Manes.01G007300.11.v8.1	4631	4425.714	13.487301	994.360
Manes.01G007400.4.v8.1	4441	4235.714	23.970417	1691.366
Manes.11G097150.1.v8.1	1531	1325.714	0.000000	0.000
Manes.01G007451.1.v8.1	88	7.616	0.000000	0.000
Manes.01G007500.1.v8.1	3234	3028.714	0.883311	44.566
Manes.01G007500.2.v8.1	3039	2833.714	0.178658	8.434
Manes.01G007500.3.v8.1	3274	3068.714	0.000000	0.000
Manes.01G007600.4.v8.1	3823	3617.714	0.000000	0.000
Manes.01G007600.5.v8.1	3539	3333.714	0.179480	9.967
Manes.01G007600.6.v8.1	3397	3191.714	8.388946	446.033
Manes.01G007700.1.v8.1	5195	4989.714	1.074768	89.336
Manes.01G007700.3.v8.1	4610	4404.714	0.595076	43.664
Manes.01G007800.2.v8.1	2241	2035.714	29.139172	988.165
Manes.01G007900.1.v8.1	3406	3200.714	5.495225	293.000
Manes.01G008000.1.v8.1	4992	4786.714	24.617704	1963.000
Manes.01G008100.1.v8.1	2049	1843.714	0.032559	1.000
Manes.01G008200.2.v8.1	1435	1229.714	13.450372	275.533
Manes.01G008300.1.v8.1	1279	1073.714	2.180422	39.000
Manes.01G008400.1.v8.1	826	620.753	4.448397	46.000
Manes.01G008500.1.v8.1	2052	1846.714	6.386376	196.467
Manes.01G008600.1.v8.1	1160	954.714	16.851018	268.000
Manes.01G008701.1.v8.1	383	188.021	1.277080	4.000
Manes.01G008800.1.v8.1	2575	2369.714	27.738495	1095.000
Manes.01G008900.7.v8.1	3383	3177.714	0.189976	10.057
Manes.01G008900.2.v8.1	2337	2131.714	2.992258	106.258
Manes.01G008900.1.v8.1	2370	2164.714	9.505180	342.765
Manes.01G008900.5.v8.1	3112	2906.714	0.000000	0.000
Manes.01G008900.6.v8.1	2639	2433.714	0.195361	7.920
Manes.01G009000.3.v8.1	2078	1872.714	1.686719	52.620
Manes.01G009000.2.v8.1	2037	1831.714	2.558560	78.071
Manes.01G009000.4.v8.1	1787	1581.714	0.000000	0.000
Manes.01G009000.5.v8.1	1781	1575.714	0.000000	0.000
Manes.01G009000.1.v8.1	1741	1535.714	14.748639	377.309
Manes.01G009100.1.v8.1	2369	2163.714	13.400222	483.000
Manes.01G009200.1.v8.1	2763	2557.714	0.000000	0.000
Manes.01G009200.2.v8.1	2751	2545.714	0.000000	0.000
Manes.01G009300.1.v8.1	3337	3131.714	0.210851	11.000
Manes.01G009451.4.v8.1	3456	3250.714	5.635155	305.155
Manes.01G009451.5.v8.1	3074	2868.714	49.843563	2381.944
Manes.01G009500.4.v8.1	1258	1052.714	0.513212	9.000
Manes.01G009500.2.v8.1	1386	1180.714	0.000000	0.000
Manes.01G009601.2.v8.1	1384	1178.714	4.345417	85.325
Manes.01G009601.1.v8.1	1858	1652.714	1.000367	27.542
Manes.01G009601.3.v8.1	1187	981.714	0.313896	5.133
Manes.01G009700.1.v8.1	3666	3460.714	11.517735	664.000
Manes.01G009800.1.v8.1	771	565.779	0.106101	1.000
Manes.01G009900.1.v8.1	3908	3702.714	2.075174	128.000
Manes.01G009900.2.v8.1	3903	3697.714	0.000000	0.000
Manes.01G010000.1.v8.1	2188	1982.714	73.148321	2416.016
Manes.01G010100.1.v8.1	1411	1205.714	295.737782	5940.000
Manes.01G010150.1.v8.1	527	323.450	12.063448	65.000
Manes.01G010200.1.v8.1	1919	1713.714	2.101733	60.000
Manes.01G010200.2.v8.1	1940	1734.714	0.000000	0.000
Manes.01G010866.1.v8.1	1768	1562.714	0.117403	3.056
Manes.01G013700.1.v8.1	1998	1792.714	0.655215	19.567
Manes.01G012847.1.v8.1	894	688.739	0.000000	0.000
Manes.01G013130.2.v8.1	1017	811.714	0.000000	0.000
Manes.01G010300.4.v8.1	426	227.079	12.076907	45.684
Manes.01G010300.3.v8.1	2162	1956.714	4.366063	142.316
Manes.01G012564.1.v8.1	1712	1506.714	0.000000	0.000
Manes.01G011998.1.v8.1	1569	1363.714	0.447999	10.177
Manes.01G011432.1.v8.1	1441	1235.714	0.349722	7.199
Manes.01G013600.1.v8.1	4435	4229.714	11.368057	801.000
Manes.01G013500.6.v8.1	2722	2516.714	4.852190	203.426
Manes.01G013500.8.v8.1	2680	2474.714	0.000000	0.000
Manes.01G013500.10.v8.1	2433	2227.714	0.000000	0.000
Manes.01G013500.11.v8.1	1839	1633.714	0.000000	0.000
Manes.01G013500.7.v8.1	2019	1813.714	8.326476	251.574
Manes.01G013500.9.v8.1	1992	1786.714	0.000000	0.000
Manes.01G013300.1.v8.1	1854	1648.714	12.000869	329.605
Manes.01G013300.2.v8.1	1868	1662.714	0.375307	10.395
Manes.01G013300.3.v8.1	1825	1619.714	0.000000	0.000
Manes.01G013425.1.v8.1	481	278.968	0.000000	0.000
Manes.01G013100.1.v8.1	866	660.741	50.695299	558.000
Manes.01G013225.2.v8.1	2221	2015.714	0.059562	2.000
Manes.01G013225.1.v8.1	2335	2129.714	0.000000	0.000
Manes.01G012900.1.v8.1	2704	2498.714	2.525682	105.131
Manes.01G012900.2.v8.1	2378	2172.714	8.699456	314.869
Manes.01G012800.1.v8.1	2212	2006.714	16.623137	555.692
Manes.01G012800.2.v8.1	2212	2006.714	0.128885	4.308
Manes.01G012700.1.v8.1	2720	2514.714	13.200830	553.000
Manes.01G012700.2.v8.1	2326	2120.714	0.000000	0.000
Manes.S095210.1.v8.1	375	180.956	0.000000	0.000
Manes.01G012600.1.v8.1	2697	2491.714	34.523332	1433.000
Manes.01G012500.1.v8.1	1757	1551.714	151.455995	3915.015
Manes.01G012400.1.v8.1	1713	1507.714	46.941777	1179.000
Manes.01G012300.1.v8.1	357	165.298	13.073745	36.000
Manes.01G012425.1.v8.1	273	97.506	0.000000	0.000
Manes.01G012200.6.v8.1	1289	1083.714	1.329417	24.000
Manes.01G012100.1.v8.1	2215	2009.714	29.541105	989.000
Manes.01G012100.2.v8.1	2182	1976.714	0.000000	0.000
Manes.01G012100.3.v8.1	2089	1883.714	0.000000	0.000
Manes.01G012000.1.v8.1	2143	1937.714	141.351641	4562.741
Manes.01G011800.1.v8.1	1262	1056.714	62.718394	1104.047
Manes.01G011800.2.v8.1	995	789.714	0.596649	7.849
Manes.01G011700.3.v8.1	4614	4408.714	0.000000	0.000
Manes.01G011700.5.v8.1	5074	4868.714	0.000000	0.000
Manes.01G011700.8.v8.1	4013	3807.714	0.000000	0.000
Manes.01G011700.6.v8.1	4476	4270.714	0.000000	0.000
Manes.01G011700.7.v8.1	4284	4078.714	0.000000	0.000
Manes.01G011600.4.v8.1	887	681.739	6.913381	78.513
Manes.01G011600.3.v8.1	297	115.819	43.789904	84.487
Manes.01G011600.1.v8.1	273	97.506	0.000000	0.000
Manes.01G011500.2.v8.1	1360	1154.714	33053.404947	635807.972
Manes.01G011400.1.v8.1	516	312.742	27.245343	141.943
Manes.01G011400.2.v8.1	513	309.832	85.648056	442.057
Manes.01G011300.1.v8.1	2594	2388.714	0.386984	15.399
Manes.01G011300.2.v8.1	2591	2385.714	0.090608	3.601
Manes.01G011300.3.v8.1	2591	2385.714	0.000000	0.000
Manes.01G011300.4.v8.1	2588	2382.714	0.000000	0.000
Manes.01G011300.5.v8.1	2588	2382.714	0.000000	0.000
Manes.01G011300.6.v8.1	2585	2379.714	0.000000	0.000
Manes.01G011200.1.v8.1	1726	1520.714	0.000000	0.000
Manes.01G011100.3.v8.1	1778	1572.714	15.976531	418.569
Manes.01G011100.4.v8.1	1696	1490.714	0.390214	9.690
Manes.01G011100.5.v8.1	1713	1507.714	0.074133	1.862
Manes.01G011100.10.v8.1	1819	1613.714	0.000000	0.000
Manes.01G011100.11.v8.1	1901	1695.714	0.137299	3.878
Manes.01G011100.9.v8.1	1836	1630.714	0.000000	0.000
Manes.01G011000.6.v8.1	3997	3791.714	7.865238	496.801
Manes.01G011000.1.v8.1	3240	3034.714	11.548867	583.838
Manes.01G011000.4.v8.1	3204	2998.714	0.567735	28.361
Manes.01G010900.1.v8.1	1032	826.714	0.000000	0.000
Manes.01G011042.1.v8.1	1479	1273.714	0.989719	21.000
Manes.01G011042.3.v8.1	1413	1207.714	0.000000	0.000
Manes.01G011113.1.v8.1	1514	1308.714	0.091738	2.000
Manes.01G011184.6.v8.1	1611	1405.714	0.083871	1.964
Manes.01G011184.7.v8.1	2056	1850.714	0.000000	0.000
Manes.01G011184.2.v8.1	1824	1618.714	0.136191	3.672
Manes.01G011184.8.v8.1	1894	1688.714	1.363727	38.364
Manes.01G014000.12.v8.1	1704	1498.714	0.000000	0.000
Manes.01G014000.10.v8.1	2028	1822.714	0.000000	0.000
Manes.01G014000.11.v8.1	2941	2735.714	0.000000	0.000
Manes.01G014000.2.v8.1	3042	2836.714	0.190455	9.000
Manes.01G014000.9.v8.1	2807	2601.714	0.000000	0.000
Manes.01G014500.1.v8.1	1933	1727.714	2.397408	69.000
Manes.01G014500.2.v8.1	2018	1812.714	0.000000	0.000
Manes.01G014900.5.v8.1	1871	1665.714	0.000000	0.000
Manes.01G014900.7.v8.1	4246	4040.714	0.600590	40.427
Manes.01G014900.8.v8.1	4135	3929.714	0.000000	0.000
Manes.01G014900.6.v8.1	1847	1641.714	0.000000	0.000
Manes.01G014900.3.v8.1	1965	1759.714	6.950940	203.761
Manes.01G014900.4.v8.1	1942	1736.714	8.150840	235.812
Manes.01G015000.1.v8.1	327	139.978	0.000000	0.000
Manes.01G015200.1.v8.1	731	525.820	4.452381	39.000
Manes.01G015500.1.v8.1	1040	834.714	0.071916	1.000
Manes.01G015700.1.v8.1	1016	810.714	8.101745	109.416
Manes.01G015800.1.v8.1	4017	3811.714	19.585234	1243.610
Manes.01G015800.2.v8.1	3833	3627.714	0.612974	37.043
Manes.01G015800.3.v8.1	4297	4091.714	2.514535	171.395
Manes.01G016000.5.v8.1	4511	4305.714	0.620095	44.477
Manes.01G016000.7.v8.1	1902	1696.714	2.226664	62.936
Manes.01G016000.3.v8.1	2273	2067.714	5.245919	180.696
Manes.01G016000.4.v8.1	2142	1936.714	0.353375	11.401
Manes.01G016000.6.v8.1	3317	3111.714	0.472456	24.490
Manes.01G016100.1.v8.1	860	654.741	1.375265	15.000
Manes.01G016300.4.v8.1	3154	2948.714	1.671819	82.122
Manes.01G016300.2.v8.1	4010	3804.714	6.482702	410.878
Manes.01G016600.1.v8.1	2990	2784.714	112.221573	5205.857
Manes.01G016600.2.v8.1	5196	4990.714	4.197439	348.965
Manes.01G016800.1.v8.1	1182	976.714	7.313819	119.000
Manes.01G016900.1.v8.1	2108	1902.714	23.882900	757.000
Manes.01G017000.1.v8.1	894	688.739	115.746655	1328.000
Manes.01G017101.1.v8.1	3059	2853.714	0.504854	24.000
Manes.01G017151.1.v8.1	1911	1705.714	0.070386	2.000
Manes.01G017200.1.v8.1	3691	3485.714	2.032146	118.000
Manes.01G017300.1.v8.1	2029	1823.714	20.671291	628.000
Manes.01G017400.1.v8.1	408	210.516	0.285154	1.000
Manes.01G017500.1.v8.1	1206	1000.714	29.153517	486.000
Manes.01G017600.1.v8.1	3741	3535.714	0.271649	16.000
Manes.01G017800.1.v8.1	1637	1431.714	23.899195	570.000
Manes.01G017900.1.v8.1	1537	1331.714	0.000000	0.000
Manes.01G018000.1.v8.1	1683	1477.714	0.000000	0.000
Manes.15G159901.1.v8.1	1412	1206.714	0.000000	0.000
Manes.01G018300.4.v8.1	2835	2629.714	1.795245	78.644
Manes.01G018300.2.v8.1	2979	2773.714	0.721892	33.356
Manes.01G018400.2.v8.1	2576	2370.714	0.000000	0.000
Manes.01G018400.3.v8.1	2559	2353.714	0.433571	17.000
Manes.01G018400.5.v8.1	2375	2169.714	0.000000	0.000
Manes.01G018400.4.v8.1	1916	1710.714	0.000000	0.000
Manes.01G018800.1.v8.1	1441	1235.714	36.434094	750.000
Manes.01G013800.1.v8.1	1269	1063.714	0.000000	0.000
Manes.01G014100.1.v8.1	1570	1364.714	0.043987	1.000
Manes.01G014200.1.v8.1	1709	1503.714	0.000000	0.000
Manes.01G014300.1.v8.1	1254	1048.714	0.000000	0.000
Manes.01G014400.1.v8.1	1781	1575.714	0.000000	0.000
Manes.01G014600.2.v8.1	3284	3078.714	0.000000	0.000
Manes.01G014700.3.v8.1	3634	3428.714	0.000000	0.000
Manes.01G014700.2.v8.1	3520	3314.714	0.000000	0.000
Manes.01G014700.4.v8.1	3287	3081.714	0.253230	13.000
Manes.01G014800.1.v8.1	719	513.837	28.038250	240.000
Manes.01G015100.3.v8.1	1410	1204.714	3.238874	65.000
Manes.01G015300.1.v8.1	3045	2839.714	13.149301	622.032
Manes.01G015400.2.v8.1	4364	4158.714	0.324875	22.507
Manes.01G015400.1.v8.1	4362	4156.714	1.205317	83.462
Manes.01G015600.1.v8.1	575	370.579	0.323977	2.000
Manes.01G015700.1.v8.1_1	734	528.817	0.293305	2.584
Manes.01G017700.1.v8.1	3070	2864.714	2.766973	132.045
Manes.01G018100.1.v8.1	1738	1532.714	0.000000	0.000
Manes.01G018200.1.v8.1	1985	1779.714	0.000000	0.000
Manes.01G018500.1.v8.1	2070	1864.714	1.636381	50.831
Manes.01G018500.2.v8.1	1946	1740.714	0.427003	12.382
Manes.01G018500.3.v8.1	1900	1694.714	8.458204	238.787
Manes.01G018600.1.v8.1	1732	1526.714	147.352273	3747.571
Manes.01G018700.1.v8.1	1247	1041.714	26.244984	455.439
Manes.01G018700.2.v8.1	1118	912.714	0.168442	2.561
Manes.01G018900.1.v8.1	1929	1723.714	0.174128	5.000
Manes.01G018900.2.v8.1	2030	1824.714	0.000000	0.000
Manes.01G018900.3.v8.1	1943	1737.714	0.000000	0.000
Manes.01G019000.2.v8.1	1770	1564.714	0.000000	0.000
Manes.01G019100.1.v8.1	1420	1214.714	0.000000	0.000
Manes.01G019200.1.v8.1	1664	1458.714	0.000000	0.000
Manes.01G019300.1.v8.1	1600	1394.714	0.000000	0.000
Manes.01G019400.1.v8.1	1450	1244.714	0.000000	0.000
Manes.01G019500.1.v8.1	864	658.741	0.000000	0.000
Manes.01G019600.13.v8.1	3196	2990.714	0.121010	6.029
Manes.01G019600.9.v8.1	3899	3693.714	1.597363	98.288
Manes.01G019600.10.v8.1	2718	2512.714	0.000000	0.000
Manes.01G019600.12.v8.1	3066	2860.714	3.196247	152.318
Manes.01G019600.4.v8.1	2886	2680.714	18.092827	807.964
Manes.01G019600.1.v8.1	2722	2516.714	31.192903	1307.751
Manes.01G019600.11.v8.1	3189	2983.714	9.650735	479.681
Manes.01G019700.1.v8.1	3935	3729.714	0.032190	2.000
Manes.01G019801.1.v8.1	400	203.255	12.108987	41.000
Manes.01G019900.1.v8.1	1707	1501.714	0.000000	0.000
Manes.01G020000.1.v8.1	2064	1858.714	70.793385	2192.000
Manes.05G133326.1.v8.1_38	404	206.870	0.000000	0.000
Manes.05G133326.1.v8.1_37	396	199.651	0.000000	0.000
Manes.05G133326.1.v8.1_36	388	192.487	0.000000	0.000
Manes.05G133326.1.v8.1_41	417	218.780	0.000000	0.000
Manes.01G020100.1.v8.1	2835	2629.714	7.878948	345.153
Manes.01G020100.4.v8.1	2840	2634.714	1.931266	84.764
Manes.01G020100.2.v8.1	2915	2709.714	0.184401	8.324
Manes.01G020100.6.v8.1	2920	2714.714	0.000000	0.000
Manes.01G020200.1.v8.1	192	43.827	21.915153	16.000
Manes.01G020300.2.v8.1	1272	1066.714	0.112550	2.000
Manes.01G020350.1.v8.1	144	19.362	0.000000	0.000
Manes.01G020400.2.v8.1	3917	3711.714	11.433086	706.925
Manes.01G020400.3.v8.1	3711	3505.714	2.274179	132.812
Manes.01G020500.3.v8.1	3573	3367.714	11.759657	659.728
Manes.01G020500.4.v8.1	3375	3169.714	9.681628	511.215
Manes.01G020500.5.v8.1	1068	862.714	13.451614	193.320
Manes.01G020600.1.v8.1	3372	3166.714	7.923775	418.000
Manes.01G020700.4.v8.1	2386	2180.714	0.000000	0.000
Manes.01G020700.5.v8.1	2225	2019.714	0.237774	8.000
Manes.01G020700.6.v8.1	2378	2172.714	0.000000	0.000
Manes.01G020800.1.v8.1	3011	2805.714	17.235672	805.577
Manes.01G020800.2.v8.1	3062	2856.714	1.059568	50.423
Manes.01G021100.1.v8.1	744	538.806	0.000000	0.000
Manes.01G021200.1.v8.1	2950	2744.714	8.644973	395.272
Manes.01G021200.2.v8.1	3102	2896.714	0.595340	28.728
Manes.01G021300.1.v8.1	762	556.789	0.323441	3.000
Manes.01G021400.1.v8.1	747	541.803	91.518105	826.007
Manes.01G021500.1.v8.1	1186	980.714	65.156349	1064.473
Manes.01G021500.2.v8.1	1358	1152.714	4.974751	95.527
Manes.01G021600.1.v8.1	1167	961.714	3.620318	58.000
Manes.01G021700.1.v8.1	1805	1599.714	5.178470	138.000
Manes.01G021800.1.v8.1	3170	2964.714	3.624390	179.000
Manes.01G021800.2.v8.1	2976	2770.714	0.000000	0.000
Manes.01G021900.1.v8.1	3627	3421.714	0.333330	19.000
Manes.01G022000.1.v8.1	1595	1389.714	0.820716	19.000
Manes.01G022100.1.v8.1	1439	1233.714	23.501593	483.000
Manes.01G022150.1.v8.1	840	634.744	0.094573	1.000
Manes.01G022300.6.v8.1	4807	4601.714	4.459249	341.835
Manes.01G022300.3.v8.1	4918	4712.714	0.462452	36.306
Manes.01G022300.4.v8.1	4356	4150.714	16.764824	1159.197
Manes.01G022300.5.v8.1	4761	4555.714	2.169721	164.663
Manes.01G022400.1.v8.1	1483	1277.714	0.281892	6.000
Manes.01G022500.1.v8.1	1061	855.714	0.070151	1.000
Manes.01G022600.4.v8.1	2395	2189.714	22.233005	811.000
Manes.01G022600.5.v8.1	2263	2057.714	0.000000	0.000
Manes.01G022750.1.v8.1	2627	2421.714	8.551867	345.000
Manes.01G022900.1.v8.1	1384	1178.714	64.576645	1268.000
Manes.01G023000.1.v8.1	1238	1032.714	0.000000	0.000
Manes.01G023100.1.v8.1	1032	826.714	0.000000	0.000
Manes.01G023200.1.v8.1	2457	2251.714	1.440405	54.030
Manes.01G023300.1.v8.1	1892	1686.714	8.469268	237.970
Manes.01G023400.1.v8.1	1879	1673.714	0.824919	23.000
Manes.01G023500.1.v8.1	1381	1175.714	0.102116	2.000
Manes.01G023600.1.v8.1	1475	1269.714	0.236390	5.000
Manes.01G023700.1.v8.1	763	557.787	20.663207	192.000
Manes.01G023900.1.v8.1	2015	1809.714	21.334526	643.174
Manes.01G023900.2.v8.1	2347	2141.714	6.974299	248.827
Manes.01G024000.1.v8.1	1715	1509.714	5.606465	141.000
Manes.01G024100.1.v8.1	2114	1908.714	4.151431	132.000
Manes.01G024200.1.v8.1	1245	1039.714	0.288683	5.000
Manes.01G024300.1.v8.1	3456	3250.714	32.049948	1735.567
Manes.01G024400.1.v8.1	1502	1296.714	15.049073	325.079
Manes.01G024400.2.v8.1	1496	1290.714	2.740330	58.921
Manes.01G024500.1.v8.1	1126	920.714	0.065199	1.000
Manes.01G024600.1.v8.1	3878	3672.714	0.277860	17.000
Manes.01G024600.3.v8.1	3926	3720.714	0.000000	0.000
Manes.01G024600.2.v8.1	3178	2972.714	0.000000	0.000
Manes.01G024700.1.v8.1	2268	2062.714	8.381431	288.000
Manes.01G024800.1.v8.1	333	144.976	0.000000	0.000
Manes.01G024932.1.v8.1	231	67.871	0.000000	0.000
Manes.01G025000.6.v8.1	3651	3445.714	12.263934	703.954
Manes.01G025000.3.v8.1	2768	2562.714	1.849677	78.964
Manes.01G025000.8.v8.1	2779	2573.714	0.000000	0.000
Manes.01G025000.7.v8.1	3148	2942.714	0.247804	12.148
Manes.01G025100.1.v8.1	2604	2398.714	0.235887	9.426
Manes.01G025100.2.v8.1	2601	2395.714	4.725111	188.574
Manes.01G025200.1.v8.1	1753	1547.714	3.645875	94.000
Manes.01G025300.1.v8.1	1863	1657.714	1.593337	44.000
Manes.01G025400.2.v8.1	1540	1334.714	0.000000	0.000
Manes.01G025400.1.v8.1	1675	1469.714	18.461640	452.000
Manes.01G025500.1.v8.1	1413	1207.714	0.994101	20.000
Manes.01G025500.2.v8.1	1416	1210.714	0.000000	0.000
Manes.01G025600.2.v8.1	1201	995.714	0.060288	1.000
Manes.01G025600.3.v8.1	850	644.741	0.000000	0.000
Manes.01G025700.1.v8.1	1705	1499.714	0.040027	1.000
Manes.01G025900.1.v8.1	2951	2745.714	3.716707	170.000
Manes.01G026000.5.v8.1	4566	4360.714	1.404130	102.000
Manes.01G026000.6.v8.1	3715	3509.714	0.000000	0.000
Manes.01G026100.2.v8.1	1158	942.714	0.063677	1.000
Manes.06G158050.1.v8.1	1555	1349.714	0.266019	5.981
Manes.01G026200.2.v8.1	4505	4299.714	0.000000	0.000
Manes.01G026200.3.v8.1	4328	4122.714	0.000000	0.000
Manes.01G026200.5.v8.1	4511	4305.714	0.000000	0.000
Manes.01G026200.6.v8.1	5015	4809.714	0.000000	0.000
Manes.01G026200.8.v8.1	5041	4835.714	0.000000	0.000
Manes.01G026200.4.v8.1	4354	4148.714	0.000000	0.000
Manes.01G026200.7.v8.1	3733	3527.714	0.119116	7.000
Manes.01G026200.9.v8.1	3727	3521.714	0.000000	0.000
Manes.01G026300.1.v8.1	1396	1190.714	10.990405	218.000
Manes.01G026400.1.v8.1	1336	1130.714	0.000000	0.000
Manes.01G026500.2.v8.1	998	792.714	7.572654	100.000
Manes.01G026600.1.v8.1	1172	966.714	11.367661	183.065
Manes.01G026700.1.v8.1	2738	2532.714	2.419615	102.086
Manes.01G026800.2.v8.1	2697	2491.714	4.634054	192.351
Manes.01G026800.1.v8.1	2193	1987.714	24.298006	804.563
Manes.01G026850.1.v8.1	1337	1131.714	1.432161	27.000
Manes.01G026900.1.v8.1	1224	1018.714	24.336742	413.000
Manes.01G027000.1.v8.1	3206	3000.714	2.040517	102.000
Manes.01G027000.2.v8.1	3299	3093.714	0.000000	0.000
Manes.01G027100.1.v8.1	2064	1858.714	18.327331	567.475
Manes.01G027100.3.v8.1	2088	1882.714	0.144262	4.525
Manes.01G027200.1.v8.1	1852	1646.714	1.786251	49.000
Manes.01G027300.2.v8.1	2028	1822.714	0.131737	4.000
Manes.01G027350.1.v8.1	473	271.316	0.000000	0.000
Manes.01G027400.5.v8.1	2049	1843.714	0.000000	0.000
Manes.01G027400.11.v8.1	2162	1956.714	4.675562	152.404
Manes.01G027400.12.v8.1	2020	1814.714	4.056822	122.639
Manes.01G027400.8.v8.1	2080	1874.714	2.810923	87.785
Manes.01G027400.7.v8.1	2178	1972.714	1.994370	65.540
Manes.01G027400.14.v8.1	1904	1698.714	0.000000	0.000
Manes.01G027400.13.v8.1	2132	1926.714	0.000000	0.000
Manes.01G027400.15.v8.1	1825	1619.714	4.693213	126.632
Manes.01G027400.6.v8.1	1966	1760.714	0.000000	0.000
Manes.01G027500.1.v8.1	2010	1804.714	3.426049	103.000
Manes.01G027600.1.v8.1	2880	2674.714	1.862797	83.000
Manes.01G027700.2.v8.1	3193	2987.714	1.748014	87.000
Manes.01G027700.3.v8.1	2045	1839.714	0.000000	0.000
Manes.01G027700.6.v8.1	2071	1865.714	0.000000	0.000
Manes.01G027800.1.v8.1	1979	1773.714	5.645165	166.800
Manes.01G027800.2.v8.1	1948	1742.714	9.203973	267.200
Manes.01G027900.2.v8.1	1823	1617.714	9.944839	268.000
Manes.01G028000.1.v8.1	2069	1863.714	33.755487	1047.994
Manes.01G028100.1.v8.1	1742	1536.714	6.445706	165.006
Manes.01G028200.1.v8.1	2029	1823.714	2.968961	90.198
Manes.01G028200.18.v8.1	2980	2774.714	1.130956	52.276
Manes.01G028200.19.v8.1	2155	1949.714	2.129747	69.173
Manes.01G028200.2.v8.1	2008	1802.714	0.000000	0.000
Manes.01G028200.20.v8.1	1997	1791.714	19.657910	586.734
Manes.01G028200.3.v8.1	2018	1812.714	0.000000	0.000
Manes.01G028200.9.v8.1	2166	1960.714	0.000000	0.000
Manes.01G028200.17.v8.1	2802	2596.714	7.052542	305.074
Manes.01G028300.1.v8.1	2619	2413.714	35.186783	1414.818
Manes.01G028400.4.v8.1	2126	1920.714	1.172586	37.518
Manes.01G028400.3.v8.1	3061	2855.714	8.754795	416.482
Manes.01G028500.1.v8.1	1125	919.714	5.156309	79.000
Manes.01G028600.1.v8.1	1462	1256.714	0.000000	0.000
Manes.01G028600.3.v8.1	1365	1159.714	0.310574	6.000
Manes.01G028700.4.v8.1	3217	3011.714	7.793414	391.000
Manes.01G028800.1.v8.1	1895	1689.714	0.108374	3.051
Manes.01G028800.6.v8.1	1452	1246.714	22.633427	470.059
Manes.01G028800.10.v8.1	1629	1423.714	0.000000	0.000
Manes.01G028800.2.v8.1	1416	1210.714	39.172979	790.066
Manes.01G028800.3.v8.1	1545	1339.714	0.000000	0.000
Manes.01G028800.4.v8.1	1518	1312.714	7.165964	156.704
Manes.01G028800.5.v8.1	1515	1309.714	0.000000	0.000
Manes.01G028800.8.v8.1	1299	1093.714	0.000000	0.000
Manes.01G028800.9.v8.1	1632	1426.714	1.684214	40.029
Manes.01G028900.1.v8.1	3021	2815.714	3.730905	175.000
Manes.01G029001.1.v8.1	717	511.840	0.586409	5.000
Manes.01G029100.1.v8.1	2835	2629.714	28.466209	1247.020
Manes.01G029200.1.v8.1	2843	2637.714	0.022758	1.000
Manes.01G029300.4.v8.1	3567	3361.714	5.621680	314.820
Manes.01G029300.3.v8.1	1742	1536.714	4.691880	120.109
Manes.01G029400.2.v8.1	2902	2696.714	20.568461	924.000
Manes.01G029500.1.v8.1	1167	961.714	10.548857	169.000
Manes.01G029600.1.v8.1	1578	1372.714	0.000000	0.000
Manes.01G029700.1.v8.1	1608	1402.714	0.171181	4.000
Manes.01G029800.1.v8.1	1761	1555.714	6.521112	169.000
Manes.01G029900.1.v8.1	2131	1925.714	0.223831	7.180
Manes.01G029900.2.v8.1	2137	1931.714	0.000000	0.000
Manes.01G029900.3.v8.1	2123	1917.714	0.000000	0.000
Manes.01G029900.4.v8.1	2117	1911.714	0.089831	2.861
Manes.01G029900.5.v8.1	2131	1925.714	0.000000	0.000
Manes.01G029900.6.v8.1	2125	1919.714	0.000000	0.000
Manes.01G029900.7.v8.1	1674	1468.714	0.000000	0.000
Manes.01G029900.8.v8.1	1668	1462.714	1.106385	26.959
Manes.01G029950.1.v8.1	759	553.791	0.000000	0.000
Manes.12G086500.1.v8.1	1055	849.714	0.000000	0.000
Manes.01G030000.1.v8.1	418	219.703	0.000000	0.000
Manes.01G030100.1.v8.1	953	747.722	881.425906	10978.965
Manes.01G030200.10.v8.1	3447	3241.714	0.000000	0.000
Manes.01G030200.11.v8.1	2761	2555.714	4.554711	193.914
Manes.01G030200.12.v8.1	3347	3141.714	8.194708	428.880
Manes.01G030200.13.v8.1	3233	3027.714	0.000000	0.000
Manes.01G030200.14.v8.1	3249	3043.714	0.000000	0.000
Manes.01G030200.15.v8.1	2936	2730.714	0.000000	0.000
Manes.01G030200.16.v8.1	2683	2477.714	0.000000	0.000
Manes.01G030200.17.v8.1	3269	3063.714	0.000000	0.000
Manes.01G030200.18.v8.1	2810	2604.714	0.000000	0.000
Manes.01G030200.19.v8.1	3282	3076.714	0.000000	0.000
Manes.01G030200.20.v8.1	2985	2779.714	0.000000	0.000
Manes.01G030200.21.v8.1	3298	3092.714	0.000000	0.000
Manes.01G030200.22.v8.1	3396	3190.714	7.999761	425.207
Manes.01G030200.23.v8.1	3496	3290.714	0.000000	0.000
Manes.01G030200.24.v8.1	3318	3112.714	0.000000	0.000
Manes.01G030200.25.v8.1	2732	2526.714	0.000000	0.000
Manes.01G030400.10.v8.1	2136	1930.714	20.383093	655.576
Manes.01G030400.11.v8.1	2128	1922.714	7.128901	228.335
Manes.01G030400.12.v8.1	2066	1860.714	0.000000	0.000
Manes.01G030400.5.v8.1	2074	1868.714	16.135452	502.295
Manes.01G030400.7.v8.1	2028	1822.714	0.000000	0.000
Manes.01G030400.8.v8.1	2090	1884.714	1.887860	59.272
Manes.01G030500.1.v8.1	2907	2701.714	0.222190	10.000
Manes.01G030600.1.v8.1	2133	1927.714	0.342543	11.000
Manes.01G030700.1.v8.1	4144	3938.714	8.474055	556.008
Manes.01G030800.1.v8.1	1244	1038.714	0.000000	0.000
Manes.01G030900.3.v8.1	2160	1954.714	1.320535	43.000
Manes.01G031200.4.v8.1	1451	1245.714	0.919406	19.079
Manes.01G031200.1.v8.1	1492	1286.714	12.849240	275.420
Manes.01G031200.3.v8.1	1509	1303.714	0.299347	6.501
Manes.01G031300.1.v8.1	1769	1563.714	0.038389	1.000
Manes.01G031300.3.v8.1	1679	1473.714	0.000000	0.000
Manes.01G031400.1.v8.1	1628	1422.714	25.569351	606.000
Manes.01G031600.1.v8.1	3306	3100.714	3.244219	167.574
Manes.01G031700.6.v8.1	2629	2423.714	0.000000	0.000
Manes.01G031700.7.v8.1	2620	2414.714	0.259185	10.426
Manes.01G031700.5.v8.1	2682	2476.714	0.000000	0.000
Manes.01G031700.9.v8.1	2673	2467.714	0.000000	0.000
Manes.01G031800.5.v8.1	3067	2861.714	8.159534	388.980
Manes.01G031800.3.v8.1	3149	2943.714	11.146603	546.605
Manes.01G031800.6.v8.1	2971	2765.714	0.555012	25.571
Manes.01G031800.9.v8.1	3067	2861.714	0.000000	0.000
Manes.01G031800.8.v8.1	2791	2585.714	11.139995	479.845
Manes.01G031900.2.v8.1	1994	1788.714	6.510668	194.000
Manes.01G032000.2.v8.1	2984	2778.714	0.219850	10.177
Manes.01G032000.3.v8.1	2244	2038.714	1.614262	54.823
Manes.01G032100.1.v8.1	1122	916.714	13.197190	201.535
Manes.01G032100.6.v8.1	456	255.194	2.932131	12.465
Manes.01G032300.1.v8.1	3712	3506.714	0.892820	52.155
Manes.01G032300.2.v8.1	3706	3500.714	1.077645	62.845
Manes.01G032400.18.v8.1	4796	4590.714	0.000000	0.000
Manes.01G032400.25.v8.1	2986	2780.714	0.000000	0.000
Manes.01G032400.28.v8.1	2716	2510.714	0.000000	0.000
Manes.01G032400.31.v8.1	2933	2727.714	0.000000	0.000
Manes.01G032400.33.v8.1	2922	2716.714	0.000000	0.000
Manes.01G032400.36.v8.1	2663	2457.714	0.000000	0.000
Manes.01G032400.10.v8.1	5255	5049.714	0.535910	45.081
Manes.01G032400.13.v8.1	5097	4891.714	0.000000	0.000
Manes.01G032400.15.v8.1	5896	5690.714	0.508792	48.233
Manes.01G032400.26.v8.1	4556	4350.714	0.000000	0.000
Manes.01G032400.29.v8.1	4286	4080.714	0.000000	0.000
Manes.01G032400.34.v8.1	4492	4286.714	0.000000	0.000
Manes.01G032400.16.v8.1	4502	4296.714	0.045841	3.281
Manes.01G032400.27.v8.1	3285	3079.714	0.000000	0.000
Manes.01G032400.30.v8.1	3015	2809.714	0.000000	0.000
Manes.01G032400.32.v8.1	3232	3026.714	0.057853	2.917
Manes.01G032400.35.v8.1	3221	3015.714	0.000000	0.000
Manes.01G032400.37.v8.1	2962	2756.714	0.000000	0.000
Manes.01G032400.2.v8.1	2785	2579.714	0.824713	35.441
Manes.01G032400.4.v8.1	2991	2785.714	0.000000	0.000
Manes.01G032400.3.v8.1	2999	2793.714	2.837334	132.047
Manes.01G032500.1.v8.1	2020	1814.714	17.830256	539.015
Manes.01G032600.1.v8.1	5166	4960.714	1.956993	161.722
Manes.01G032701.1.v8.1	1161	955.714	0.125622	2.000
Manes.01G049585.1.v8.1	598	393.338	0.305231	2.000
Manes.01G032800.1.v8.1	5207	5001.714	5.901658	491.732
Manes.01G032800.2.v8.1	5041	4835.714	0.267473	21.546
Manes.01G032900.1.v8.1	1647	1441.714	0.398667	9.575
Manes.01G032900.2.v8.1	1641	1435.714	0.000000	0.000
Manes.01G032900.4.v8.1	1560	1354.714	5.522501	124.629
Manes.01G032900.5.v8.1	1554	1348.714	2.750477	61.796
Manes.01G033000.1.v8.1	1988	1782.714	0.033705	1.001
Manes.01G033100.2.v8.1	1952	1746.714	1.679034	48.856
Manes.01G033100.1.v8.1	1874	1668.714	17.668144	491.143
Manes.01G033200.8.v8.1	2472	2266.714	4.635944	175.053
Manes.01G033200.9.v8.1	2434	2228.714	0.000000	0.000
Manes.01G033200.1.v8.1	2577	2371.714	0.420537	16.615
Manes.01G033200.10.v8.1	2472	2266.714	0.823058	31.079
Manes.01G033200.11.v8.1	2234	2028.714	0.000000	0.000
Manes.01G033200.12.v8.1	2272	2066.714	0.000000	0.000
Manes.01G033300.1.v8.1	3459	3253.714	9.862946	534.591
Manes.01G033300.2.v8.1	3527	3321.714	0.807133	44.662
Manes.01G033400.1.v8.1	1188	982.714	1.160623	19.000
Manes.01G033500.1.v8.1	2846	2640.714	0.000000	0.000
Manes.01G033500.12.v8.1	2728	2522.714	0.095182	4.000
Manes.01G033500.13.v8.1	3138	2932.714	0.000000	0.000
Manes.01G033500.14.v8.1	3356	3150.714	0.000000	0.000
Manes.01G033500.5.v8.1	3133	2927.714	0.000000	0.000
Manes.01G033500.8.v8.1	3390	3184.714	0.000000	0.000
Manes.01G033600.1.v8.1	1134	928.714	15.339417	237.316
Manes.01G033700.1.v8.1	2906	2700.714	2.433283	109.473
Manes.01G033700.2.v8.1	2768	2562.714	0.176317	7.527
Manes.01G033800.1.v8.1	570	365.657	23.804511	145.000
Manes.12G093950.1.v8.1	775	569.775	0.000000	0.000
Manes.10G106150.1.v8.1_14	1209	1003.714	0.000000	0.000
Manes.01G033900.3.v8.1	1395	1189.714	0.000000	0.000
Manes.05G133326.1.v8.1	237	71.910	0.000000	0.000
Manes.01G034000.1.v8.1	3487	3281.714	2.926739	160.000
Manes.01G034100.1.v8.1	2137	1931.714	0.497212	16.000
Manes.01G034200.1.v8.1	4992	4786.714	12.378491	987.053
Manes.01G034200.2.v8.1	4899	4693.714	10.435423	815.947
Manes.01G034250.1.v8.1	1104	898.714	0.200385	3.000
Manes.01G034300.3.v8.1	3933	3727.714	6.961848	432.317
Manes.01G034300.2.v8.1	2314	2108.714	7.705624	270.683
Manes.01G034400.1.v8.1	2489	2283.714	3.215495	122.328
Manes.01G034400.2.v8.1	3964	3758.714	0.858512	53.755
Manes.01G034400.3.v8.1	2004	1798.714	4.202301	125.917
Manes.01G034400.4.v8.1	1917	1711.714	0.000000	0.000
Manes.01G034500.1.v8.1	1523	1317.714	0.991383	21.762
Manes.01G034500.2.v8.1	1233	1027.714	2.817618	48.238
Manes.01G034600.1.v8.1	2294	2088.714	4.208219	146.424
Manes.01G034600.2.v8.1	2462	2256.714	4.457585	167.576
Manes.01G034600.3.v8.1	2207	2001.714	0.000000	0.000
Manes.01G034600.4.v8.1	2375	2169.714	0.000000	0.000
Manes.01G034700.7.v8.1	1605	1399.714	4.072645	94.962
Manes.01G034700.8.v8.1	1695	1489.714	0.000000	0.000
Manes.01G034700.9.v8.1	1782	1576.714	2.590368	68.038
Manes.01G034800.1.v8.1	2246	2040.714	0.764814	26.000
Manes.01G034900.1.v8.1	872	666.741	0.000000	0.000
Manes.01G035000.1.v8.1	2390	2184.714	0.836448	30.442
Manes.01G035000.2.v8.1	2591	2385.714	0.341155	13.558
Manes.01G035100.4.v8.1	3920	3714.714	0.000000	0.000
Manes.01G035100.7.v8.1	5225	5019.714	0.185682	15.527
Manes.01G035100.9.v8.1	5210	5004.714	0.000000	0.000
Manes.01G035100.10.v8.1	2831	2625.714	9.713500	424.872
Manes.01G035100.2.v8.1	1065	859.714	0.000000	0.000
Manes.01G035100.8.v8.1	1080	874.714	2.220991	32.363
Manes.01G035100.5.v8.1	987	781.714	21.347928	277.996
Manes.01G035100.6.v8.1	972	766.716	31.180052	398.241
Manes.01G036200.10.v8.1	2166	1960.714	3.827232	125.007
Manes.01G036200.11.v8.1	2169	1963.714	0.000000	0.000
Manes.01G036200.9.v8.1	2529	2323.714	0.000000	0.000
Manes.01G036200.12.v8.1	1998	1792.714	4.618777	137.935
Manes.01G036200.13.v8.1	2222	2016.714	0.000000	0.000
Manes.01G036200.14.v8.1	1826	1620.714	2.446731	66.058
Manes.01G036200.15.v8.1	1896	1690.714	0.000000	0.000
Manes.01G036300.7.v8.1	3163	2957.714	1.760787	86.756
Manes.01G036300.8.v8.1	3083	2877.714	2.044971	98.032
Manes.01G036300.5.v8.1	3667	3461.714	0.744936	42.958
Manes.01G036300.4.v8.1	2742	2536.714	10.725918	453.254
Manes.01G037766.1.v8.1	867	661.741	0.000000	0.000
Manes.01G039232.1.v8.1	199	47.852	0.000000	0.000
Manes.01G040700.4.v8.1	2607	2401.714	4.074094	163.000
Manes.01G040712.1.v8.1	1921	1715.714	14.834935	424.000
Manes.01G040500.1.v8.1	1809	1603.714	91.963641	2456.849
Manes.01G040400.1.v8.1	4022	3816.714	13.305937	846.000
Manes.01G040300.1.v8.1	642	437.040	6.457149	47.011
Manes.01G040200.1.v8.1	5418	5212.714	5.504638	478.000
Manes.01G040100.1.v8.1	1575	1369.714	31.511108	719.000
Manes.01G040000.5.v8.1	1872	1666.714	0.000000	0.000
Manes.01G040000.3.v8.1	2480	2274.714	0.686138	26.000
Manes.01G040000.6.v8.1	1658	1452.714	0.000000	0.000
Manes.01G039700.1.v8.1	1610	1404.714	5.712990	133.686
Manes.01G039700.2.v8.1	1169	963.714	30.354646	487.314
Manes.01G039600.1.v8.1	252	82.310	14.586260	20.000
Manes.01G039500.1.v8.1	3891	3685.714	7.638638	469.000
Manes.01G039400.3.v8.1	741	535.809	0.336106	3.000
Manes.01G039300.1.v8.1	1741	1535.714	0.195445	5.000
Manes.01G039200.1.v8.1	1894	1688.714	10.510137	295.665
Manes.01G039200.2.v8.1	1966	1760.714	0.659208	19.335
Manes.01G039212.1.v8.1	363	170.487	0.000000	0.000
Manes.01G036500.2.v8.1	1842	1636.714	2.892434	78.863
Manes.01G036500.9.v8.1	2322	2116.714	0.000000	0.000
Manes.01G036500.7.v8.1	1892	1686.714	0.076066	2.137
Manes.01G036600.1.v8.1	1225	1019.714	4.229266	71.842
Manes.01G036600.3.v8.1	1662	1456.714	14.992135	363.809
Manes.01G036600.2.v8.1	959	753.719	12.691273	159.349
Manes.01G036700.1.v8.1	2764	2558.714	0.938432	40.000
Manes.01G036800.1.v8.1	644	439.033	0.000000	0.000
Manes.01G036800.11.v8.1	777	571.774	0.000000	0.000
Manes.01G036800.10.v8.1	1098	892.714	0.365455	5.435
Manes.01G036800.8.v8.1	763	557.787	0.000000	0.000
Manes.01G036800.9.v8.1	899	693.737	0.000000	0.000
Manes.01G036800.7.v8.1	1180	974.714	2.252418	36.573
Manes.01G036900.3.v8.1	696	490.877	43.778950	357.992
Manes.01G037000.1.v8.1	4337	4131.714	3.559595	245.000
Manes.01G037100.3.v8.1	3632	3426.714	1.489038	85.000
Manes.01G037200.2.v8.1	7752	7546.714	5.698976	716.457
Manes.01G037200.1.v8.1	7888	7682.714	0.490754	62.808
Manes.01G037300.1.v8.1	1324	1118.714	18.136868	338.000
Manes.01G037400.3.v8.1	2244	2038.714	31.064249	1055.000
Manes.01G037500.1.v8.1	1438	1232.714	242.705925	4984.000
Manes.01G038033.3.v8.1	1075	869.714	0.000000	0.000
Manes.01G038033.1.v8.1	938	732.726	0.655410	8.000
Manes.01G038033.7.v8.1	818	612.758	0.000000	0.000
Manes.01G037600.5.v8.1	1708	1502.714	30.839226	771.996
Manes.01G037600.2.v8.1	1629	1423.714	7.252373	172.004
Manes.01G037700.1.v8.1	3411	3205.714	0.000000	0.000
Manes.01G037700.2.v8.1	3414	3208.714	2.217063	118.507
Manes.01G037700.3.v8.1	2446	2240.714	9.657729	360.493
Manes.01G037900.1.v8.1	1455	1249.714	0.576415	12.000
Manes.01G038000.1.v8.1	2452	2246.714	7.080481	265.000
Manes.01G038100.1.v8.1	3098	2892.714	1.369630	66.000
Manes.01G038200.1.v8.1	1318	1112.714	25.463794	472.000
Manes.01G038300.1.v8.1	2387	2181.714	12.464220	453.000
Manes.01G038400.1.v8.1	1957	1751.714	0.423142	12.348
Manes.01G038400.2.v8.1	1858	1652.714	0.132659	3.652
Manes.01G038700.4.v8.1	1758	1552.714	31.676926	819.351
Manes.01G038700.2.v8.1	1219	1013.714	24.080710	406.649
Manes.01G038900.1.v8.1	720	514.835	1.515795	13.000
Manes.01G039000.1.v8.1	990	784.714	0.000000	0.000
Manes.01G039036.1.v8.1	2746	2540.714	0.064362	2.724
Manes.01G039204.1.v8.1	763	557.787	0.000000	0.000
Manes.01G039120.1.v8.1	2370	2164.714	0.000000	0.000
Manes.01G039060.1.v8.1	3003	2797.714	0.000000	0.000
Manes.01G039252.1.v8.1	2007	1801.714	0.466452	14.000
Manes.01G039240.1.v8.1	2783	2577.714	0.000000	0.000
Manes.01G039048.1.v8.1	385	189.805	0.000000	0.000
Manes.01G039024.1.v8.1	1655	1449.714	0.000000	0.000
Manes.01G036422.1.v8.1	2760	2554.714	0.422956	18.000
Manes.01G039216.1.v8.1	2300	2094.714	0.000000	0.000
Manes.01G039132.1.v8.1	2665	2459.714	0.031139	1.276
Manes.01G039180.1.v8.1	2887	2681.714	0.067154	3.000
Manes.01G039156.1.v8.1	3328	3122.714	0.000000	0.000
Manes.01G039156.2.v8.1	3314	3108.714	0.193101	10.000
Manes.01G041100.1.v8.1	3067	2861.714	0.000000	0.000
Manes.01G041151.1.v8.1	99	7.711	0.000000	0.000
Manes.01G041200.1.v8.1	733	527.818	2.047166	18.000
Manes.01G041300.1.v8.1	4141	3935.714	1.303371	85.453
Manes.01G041300.2.v8.1	4135	3929.714	1.973612	129.199
Manes.01G041300.3.v8.1	2873	2667.714	4.905735	218.011
Manes.01G041300.4.v8.1	2867	2661.714	19.606119	869.337
Manes.01G041400.1.v8.1	1016	810.714	3.776306	51.000
Manes.01G041500.1.v8.1	219	60.044	39.990538	40.000
Manes.01G041700.1.v8.1	4216	4010.714	0.074836	5.000
Manes.01G041800.1.v8.1	2055	1849.714	0.032453	1.000
Manes.01G041900.7.v8.1	2459	2253.714	0.085079	3.194
Manes.01G041900.2.v8.1	1979	1773.714	0.670309	19.806
Manes.01G041900.6.v8.1	2288	2082.714	0.000000	0.000
Manes.01G041900.8.v8.1	1988	1782.714	0.000000	0.000
Manes.01G042100.3.v8.1	1257	1051.714	2.917486	51.114
Manes.01G042100.7.v8.1	1348	1142.714	1.991876	37.917
Manes.01G042100.8.v8.1	1345	1139.714	0.000000	0.000
Manes.01G042100.9.v8.1	1248	1042.714	0.000000	0.000
Manes.01G042100.2.v8.1	1241	1035.714	1.041455	17.969
Manes.01G042100.4.v8.1	1146	940.714	0.000000	0.000
Manes.01G042100.10.v8.1	318	132.593	0.000000	0.000
Manes.01G042200.1.v8.1	1088	882.714	1.292106	19.000
Manes.01G042300.1.v8.1	459	258.023	1.861217	8.000
Manes.01G042400.3.v8.1	2975	2769.714	13.580997	626.617
Manes.01G042400.4.v8.1	2967	2761.714	2.011591	92.545
Manes.01G042600.3.v8.1	2524	2318.714	18.542862	716.241
Manes.01G042600.4.v8.1	2515	2309.714	6.177369	237.682
Manes.01G042700.10.v8.1	6230	6024.714	1.139354	114.349
Manes.01G042700.12.v8.1	6396	6190.714	0.000000	0.000
Manes.01G042700.9.v8.1	6290	6084.714	0.881609	89.362
Manes.01G042700.11.v8.1	6132	5926.714	0.742325	73.290
Manes.01G042700.7.v8.1	6146	5940.714	0.000000	0.000
Manes.01G042800.1.v8.1	1912	1706.714	45.372392	1289.994
Manes.01G042900.1.v8.1	228	65.881	42.825352	47.000
Manes.01G043000.1.v8.1	2551	2345.714	1.992015	77.840
Manes.01G043000.2.v8.1	1409	1203.714	8.286730	166.166
Manes.01G043100.1.v8.1	1663	1457.714	15.936881	387.000
Manes.01G043200.4.v8.1	3701	3495.714	17.818920	1037.654
Manes.01G043200.6.v8.1	3909	3703.714	0.000000	0.000
Manes.01G043200.7.v8.1	3906	3700.714	0.926369	57.109
Manes.01G043200.8.v8.1	3704	3498.714	3.763696	219.360
Manes.01G043300.4.v8.1	1497	1291.714	32.294405	694.911
Manes.01G043300.2.v8.1	1962	1756.714	2.155898	63.091
Manes.01G043300.5.v8.1	1143	937.714	1.152222	17.999
Manes.01G043300.6.v8.1	1057	851.714	0.000000	0.000
Manes.01G043400.4.v8.1	882	676.740	46.746981	527.000
Manes.01G043450.1.v8.1	776	570.775	0.000000	0.000
Manes.01G043500.1.v8.1	2364	2158.714	3.757058	135.107
Manes.01G043600.1.v8.1	1871	1665.714	38.808690	1076.874
Manes.01G043650.1.v8.1	795	589.764	2.330162	22.893
Manes.01G043700.1.v8.1	1428	1222.714	3.737448	76.126
Manes.01G043800.1.v8.1	1408	1202.714	0.000000	0.000
Manes.01G043900.1.v8.1	1084	878.714	125.290005	1834.000
Manes.01G043951.1.v8.1	345	155.074	0.000000	0.000
Manes.01G044000.1.v8.1	1303	1097.714	0.000000	0.000
Manes.01G044100.5.v8.1	3794	3588.714	9.397571	561.810
Manes.01G044100.7.v8.1	3770	3564.714	8.569824	508.899
Manes.01G044100.10.v8.1	3749	3543.714	0.000000	0.000
Manes.01G044100.6.v8.1	3759	3553.714	2.758307	163.290
Manes.01G044100.8.v8.1	3735	3529.714	0.000000	0.000
Manes.01G044100.9.v8.1	3773	3567.714	0.000000	0.000
Manes.01G044200.1.v8.1	923	717.732	1.003654	12.000
Manes.01G044300.1.v8.1	384	188.912	0.953292	3.000
Manes.01G044400.1.v8.1	1846	1640.714	1.646434	45.000
Manes.01G044600.3.v8.1	1979	1773.714	12.854002	379.802
Manes.01G044600.4.v8.1	2158	1952.714	42.683165	1388.451
Manes.01G044700.1.v8.1	2791	2585.714	9.726255	418.949
Manes.01G044700.2.v8.1	2133	1927.714	1.434032	46.051
Manes.01G044850.1.v8.1	915	709.733	0.084580	1.000
Manes.01G044900.1.v8.1	1038	832.714	0.000000	0.000
Manes.01G045000.1.v8.1	2088	1882.714	13.391513	420.000
Manes.01G050300.3.v8.1	1492	1286.714	152.958052	3278.610
Manes.01G050400.1.v8.1	2084	1878.714	15.337171	480.000
Manes.01G050450.1.v8.1	1085	879.714	0.000000	0.000
Manes.01G050500.6.v8.1	3483	3277.714	0.000000	0.000
Manes.01G050500.7.v8.1	3463	3257.714	0.137917	7.485
Manes.01G050500.8.v8.1	3320	3114.714	0.000000	0.000
Manes.01G050500.3.v8.1	3275	3069.714	3.342682	170.934
Manes.01G050500.2.v8.1	3466	3260.714	1.962157	106.581
Manes.01G050600.10.v8.1	3009	2803.714	0.899250	42.000
Manes.01G050600.6.v8.1	3017	2811.714	0.000000	0.000
Manes.01G050600.18.v8.1	3120	2914.714	0.000000	0.000
Manes.01G050700.1.v8.1	681	475.910	5.676127	45.000
Manes.01G050800.1.v8.1	2470	2264.714	1.590386	60.000
Manes.01G050900.2.v8.1	1396	1190.714	0.000000	0.000
Manes.01G050900.3.v8.1	1381	1175.714	5.258964	103.000
Manes.01G051000.1.v8.1	3030	2824.714	28.495992	1340.891
Manes.01G051301.1.v8.1	360	167.879	0.396472	1.109
Manes.01G051334.1.v8.1	168	31.255	0.000000	0.000
Manes.01G051367.1.v8.1	370	176.582	0.000000	0.000
Manes.01G051400.7.v8.1	3726	3520.714	3.086118	181.000
Manes.01G051500.1.v8.1	1507	1301.714	4.519342	98.000
Manes.01G051515.1.v8.1	1779	1573.714	0.000000	0.000
Manes.01G051530.1.v8.1	1204	998.714	0.180320	3.000
Manes.01G051545.2.v8.1	4015	3809.714	0.000000	0.000
Manes.01G051545.3.v8.1	4247	4041.714	0.226434	15.246
Manes.01G051545.1.v8.1	4827	4621.714	1.101821	84.830
Manes.01G051545.4.v8.1	3478	3272.714	6.734211	367.139
Manes.10G106150.1.v8.1_24	1230	1024.714	0.000000	0.000
Manes.01G051560.1.v8.1	540	336.160	0.000000	0.000
Manes.01G051575.1.v8.1	180	37.262	0.000000	0.000
Manes.10G049950.1.v8.1	1167	961.714	0.000000	0.000
Manes.01G048100.5.v8.1	3051	2845.714	8.252206	391.198
Manes.01G048100.6.v8.1	3038	2832.714	10.697520	504.802
Manes.01G048100.7.v8.1	3143	2937.714	0.000000	0.000
Manes.01G048300.1.v8.1	408	210.516	3.136692	11.000
Manes.01G048400.1.v8.1	1077	871.714	212.031462	3079.000
Manes.01G048766.1.v8.1	2517	2311.714	0.311610	12.000
Manes.01G048766.4.v8.1	2586	2380.714	0.000000	0.000
Manes.17G035396.1.v8.1_24	409	211.432	0.000000	0.000
Manes.17G035396.1.v8.1_33	409	211.432	0.000000	0.000
Manes.01G048600.1.v8.1	2227	2021.714	4.097548	138.000
Manes.01G046700.5.v8.1	3020	2814.714	0.788599	36.977
Manes.01G046700.9.v8.1	2910	2704.714	1.192951	53.750
Manes.01G046700.8.v8.1	2766	2560.714	0.000000	0.000
Manes.01G046700.10.v8.1	2743	2537.714	5.305176	224.273
Manes.16G047151.1.v8.1	553	348.915	0.000000	0.000
Manes.01G046200.1.v8.1	3121	2915.714	0.267647	13.000
Manes.01G046100.1.v8.1	860	654.741	3.575689	39.000
Manes.01G046000.1.v8.1	2295	2089.714	0.000000	0.000
Manes.01G045900.1.v8.1	3518	3312.714	0.493200	27.217
Manes.01G045900.2.v8.1	3182	2976.714	1.205629	59.784
Manes.01G045700.2.v8.1	632	427.093	10.747581	76.466
Manes.01G045700.3.v8.1	1144	938.714	2.236632	34.975
Manes.10G036329.1.v8.1_6	511	307.892	0.000000	0.000
Manes.01G045650.9.v8.1	2384	2178.714	0.000000	0.000
Manes.01G045650.1.v8.1	2526	2320.714	0.413869	16.000
Manes.01G045650.2.v8.1	2551	2345.714	0.000000	0.000
Manes.01G045650.7.v8.1	2464	2258.714	0.000000	0.000
Manes.01G045650.11.v8.1	2685	2479.714	0.000000	0.000
Manes.01G045650.13.v8.1	2682	2476.714	0.000000	0.000
Manes.01G045650.8.v8.1	2664	2458.714	0.000000	0.000
Manes.01G045650.10.v8.1	2715	2509.714	0.000000	0.000
Manes.01G045650.12.v8.1	2712	2506.714	0.000000	0.000
Manes.01G045650.14.v8.1	2694	2488.714	0.000000	0.000
Manes.01G045650.6.v8.1	2697	2491.714	0.000000	0.000
Manes.01G045600.1.v8.1	2726	2520.714	3.881761	163.000
Manes.01G045600.2.v8.1	2597	2391.714	0.000000	0.000
Manes.01G045560.1.v8.1	562	357.771	77.517837	462.000
Manes.01G048000.1.v8.1	3695	3489.714	0.133005	7.732
Manes.01G048000.2.v8.1	3718	3512.714	0.000000	0.000
Manes.01G047900.1.v8.1	4394	4188.714	0.120573	8.413
Manes.01G047900.3.v8.1	4123	3917.714	11.719549	764.855
Manes.01G047800.1.v8.1	1044	838.714	3.435516	48.000
Manes.01G047820.1.v8.1	3275	3069.714	63.140364	3228.794
Manes.01G042501.1.v8.1	629	424.108	0.000000	0.000
Manes.01G048900.3.v8.1	2252	2046.714	0.809657	27.605
Manes.01G048900.2.v8.1	2235	2029.714	6.286024	212.543
Manes.01G048900.1.v8.1	1636	1430.714	46.308276	1103.689
Manes.05G086326.1.v8.1	1137	931.714	0.844592	13.109
Manes.13G093532.1.v8.1	784	578.770	0.105436	1.017
Manes.01G049100.1.v8.1	2464	2258.714	17.514143	659.000
Manes.01G049200.1.v8.1	727	521.824	1.495493	13.000
Manes.16G048915.2.v8.1	1295	1089.714	20.786189	377.331
Manes.16G048915.3.v8.1	1315	1109.714	0.000000	0.000
Manes.01G049300.12.v8.1	1649	1443.714	1.871852	45.018
Manes.01G049300.5.v8.1	1630	1424.714	0.000000	0.000
Manes.01G049300.10.v8.1	1197	991.714	10.046234	165.968
Manes.01G049300.11.v8.1	2002	1796.714	1.184330	35.448
Manes.01G049300.4.v8.1	1358	1152.714	0.000000	0.000
Manes.01G049300.7.v8.1	1377	1171.714	0.170294	3.324
Manes.01G049300.8.v8.1	1205	999.714	0.161119	2.683
Manes.01G049300.9.v8.1	1219	1013.714	0.566042	9.559
Manes.01G049315.1.v8.1	1365	1159.714	0.621148	12.000
Manes.01G049330.2.v8.1	2450	2244.714	0.000000	0.000
Manes.01G049330.1.v8.1	2617	2411.714	0.000000	0.000
Manes.01G049330.3.v8.1	2197	1991.714	0.150698	5.000
Manes.01G049345.1.v8.1	201	49.030	1.224346	1.000
Manes.01G049360.1.v8.1	3263	3057.714	7.087206	361.000
Manes.01G049375.1.v8.1	1923	1717.714	6.259250	179.105
Manes.01G049375.2.v8.1	2014	1808.714	3.439686	103.639
Manes.01G049375.3.v8.1	1902	1696.714	6.342034	179.256
Manes.S095224.1.v8.1	1468	1262.714	0.190160	4.000
Manes.S095224.3.v8.1	894	688.739	0.000000	0.000
Manes.S095224.2.v8.1	753	547.796	0.000000	0.000
Manes.01G049390.1.v8.1_6	1447	1241.714	0.000000	0.000
Manes.01G049405.1.v8.1	510	306.924	0.000000	0.000
Manes.01G049420.1.v8.1	1431	1225.714	0.000000	0.000
Manes.01G049390.1.v8.1	1363	1157.714	0.000000	0.000
Manes.01G049390.1.v8.1_5	1435	1229.714	0.000000	0.000
Manes.01G049495.1.v8.1	267	93.128	0.000000	0.000
Manes.01G049510.1.v8.1	207	52.601	0.000000	0.000
Manes.01G049450.1.v8.1	391	195.171	0.000000	0.000
Manes.01G049525.1.v8.1	1143	937.714	1.339714	20.928
Manes.01G049435.1.v8.1	1236	1030.714	0.000000	0.000
Manes.S095215.1.v8.1	2608	2402.714	0.000000	0.000
Manes.04G060202.1.v8.1	1834	1628.714	0.000000	0.000
Manes.01G049601.1.v8.1	1352	1146.714	58.002847	1108.000
Manes.01G049616.1.v8.1	2450	2244.714	11.793973	441.018
Manes.01G049631.1.v8.1	1736	1530.714	35.922463	916.000
Manes.01G048966.2.v8.1	1145	939.714	0.000000	0.000
Manes.01G048981.1.v8.1	879	673.740	0.000000	0.000
Manes.01G046800.2.v8.1	1352	1146.714	0.261746	5.000
Manes.01G047000.1.v8.1	1206	1000.714	0.959787	16.000
Manes.01G047100.1.v8.1	730	524.820	443.677559	3878.943
Manes.01G047200.1.v8.1	1835	1629.714	0.147337	4.000
Manes.01G047400.1.v8.1	1736	1530.714	8.706099	222.000
Manes.01G045500.8.v8.1	2123	1917.714	0.000000	0.000
Manes.01G045500.6.v8.1	2469	2263.714	0.000000	0.000
Manes.01G045500.10.v8.1	2378	2172.714	0.000000	0.000
Manes.01G045500.11.v8.1	2481	2275.714	0.000000	0.000
Manes.01G045500.9.v8.1	2508	2302.714	0.000000	0.000
Manes.01G045500.12.v8.1	1722	1516.714	0.514522	13.000
Manes.01G045515.1.v8.1	1486	1280.714	12.092949	258.000
Manes.01G045300.1.v8.1	928	722.731	3.239311	39.000
Manes.01G045150.1.v8.1	384	188.912	0.000000	0.000
Manes.09G076819.1.v8.1	384	188.912	0.000000	0.000
Manes.01G045165.1.v8.1	2213	2007.714	16.534383	553.000
Manes.01G045180.1.v8.1	347	156.762	0.000000	0.000
Manes.01G045195.1.v8.1	2475	2269.714	13.414312	507.195
Manes.01G045195.2.v8.1	2472	2266.714	1.741368	65.754
Manes.01G045195.3.v8.1	597	392.346	1.078830	7.051
Manes.01G045210.1.v8.1	1362	1156.714	48.730881	939.000
Manes.17G018312.1.v8.1	509	305.956	0.000000	0.000
Manes.01G049700.1.v8.1	2824	2618.714	15.060591	657.000
Manes.01G049800.8.v8.1	1038	832.714	5.190405	72.000
Manes.01G049815.1.v8.1	564	359.743	0.000000	0.000
Manes.01G049900.2.v8.1	920	714.733	0.634393	7.553
Manes.01G049900.3.v8.1	939	733.726	2.981872	36.447
Manes.01G049915.1.v8.1	390	194.274	0.000000	0.000
Manes.01G050200.18.v8.1	7236	7030.714	0.859122	100.621
Manes.01G050200.5.v8.1	4770	4564.714	4.867299	370.115
Manes.01G050200.7.v8.1	4765	4559.714	0.000000	0.000
Manes.01G050200.16.v8.1	4689	4483.714	0.000000	0.000
Manes.01G050200.17.v8.1	4684	4478.714	0.000000	0.000
Manes.01G050200.12.v8.1	5163	4957.714	0.000000	0.000
Manes.01G050200.13.v8.1	5158	4952.714	0.000000	0.000
Manes.01G050200.14.v8.1	5083	4877.714	0.000000	0.000
Manes.01G050200.15.v8.1	5088	4882.714	0.000000	0.000
Manes.01G050200.10.v8.1	4385	4179.714	5.716397	398.019
Manes.01G050200.11.v8.1	4390	4184.714	2.226972	155.244
Manes.01G052200.1.v8.1	555	350.884	133.440187	779.983
Manes.01G052200.3.v8.1	534	330.293	229.185363	1261.017
Manes.01G052400.1.v8.1	2897	2691.714	18.577271	833.002
Manes.01G052500.1.v8.1	2591	2385.714	15.046917	598.000
Manes.01G052500.2.v8.1	2536	2330.714	0.000000	0.000
Manes.01G052600.2.v8.1	1576	1370.714	0.832092	19.000
Manes.01G052600.3.v8.1	1711	1505.714	0.000000	0.000
Manes.01G052600.4.v8.1	1585	1379.714	0.000000	0.000
Manes.01G052600.5.v8.1	1624	1418.714	0.000000	0.000
Manes.13G088960.1.v8.1	847	641.741	0.000000	0.000
Manes.01G056200.1.v8.1	1954	1748.714	0.411934	12.000
Manes.01G056204.1.v8.1	1650	1444.714	126.834611	3052.495
Manes.01G051600.1.v8.1	3016	2810.714	5.233296	245.034
Manes.01G051600.2.v8.1	2464	2258.714	11.639743	437.966
Manes.01G051700.1.v8.1	2352	2146.714	6.158670	220.240
Manes.01G051700.2.v8.1	2232	2026.714	0.229841	7.760
Manes.01G051800.1.v8.1	3042	2836.714	31.027701	1466.224
Manes.01G051800.2.v8.1	3115	2909.714	0.907792	44.002
Manes.01G051800.4.v8.1	2948	2742.714	0.000000	0.000
Manes.01G051800.7.v8.1	3039	2833.714	1.002821	47.339
Manes.01G051900.1.v8.1	1853	1647.714	2.987423	82.000
Manes.01G052100.1.v8.1	2395	2189.714	10.773824	393.000
Manes.01G052104.1.v8.1	2760	2554.714	15.703293	668.295
Manes.01G052104.3.v8.1	3084	2878.714	0.377946	18.124
Manes.01G052104.2.v8.1	2726	2520.714	1.228362	51.580
Manes.01G052108.2.v8.1	2261	2055.714	11.675972	399.844
Manes.01G052108.1.v8.1	2759	2553.714	0.000000	0.000
Manes.01G052112.1.v8.1	1090	884.714	59.438227	876.000
Manes.01G052112.2.v8.1	330	142.479	0.000000	0.000
Manes.01G049500.10.v8.1	2932	2726.714	0.000000	0.000
Manes.01G049500.14.v8.1	2929	2723.714	0.000000	0.000
Manes.01G049500.21.v8.1	2812	2606.714	0.000000	0.000
Manes.01G049500.22.v8.1	3199	2993.714	0.000000	0.000
Manes.01G049500.24.v8.1	3319	3113.714	0.000000	0.000
Manes.01G049500.25.v8.1	3264	3058.714	0.000000	0.000
Manes.01G049500.26.v8.1	3316	3110.714	0.000000	0.000
Manes.01G049500.27.v8.1	3261	3055.714	0.000000	0.000
Manes.01G049500.31.v8.1	2911	2705.714	0.000000	0.000
Manes.01G049500.32.v8.1	3024	2818.714	0.594449	27.913
Manes.01G049500.35.v8.1	3196	2990.714	0.632802	31.527
Manes.01G049500.36.v8.1	2809	2603.714	1.211299	52.539
Manes.01G049500.6.v8.1	3134	2928.714	0.000000	0.000
Manes.01G049500.16.v8.1	2995	2789.714	2.359091	109.633
Manes.01G049500.23.v8.1	3115	2909.714	0.000000	0.000
Manes.01G049500.28.v8.1	2913	2707.714	0.000000	0.000
Manes.01G049500.29.v8.1	3245	3039.714	0.000000	0.000
Manes.01G049500.30.v8.1	3300	3094.714	0.000000	0.000
Manes.01G049500.33.v8.1	3242	3036.714	0.000000	0.000
Manes.01G049500.34.v8.1	3297	3091.714	0.000000	0.000
Manes.01G049500.7.v8.1	3130	2924.714	0.525897	25.622
Manes.11G091690.2.v8.1	1407	1201.714	0.000000	0.000
Manes.01G053000.1.v8.1	4412	4206.714	8.690385	609.000
Manes.01G053000.2.v8.1	4325	4119.714	0.000000	0.000
Manes.11G088378.1.v8.1	194	44.967	0.000000	0.000
Manes.11G165033.2.v8.1	513	309.832	0.000000	0.000
Manes.11G165033.1.v8.1	540	336.160	1.250018	7.000
Manes.01G053100.3.v8.1	1539	1333.714	0.000000	0.000
Manes.01G053100.1.v8.1	1781	1575.714	0.000000	0.000
Manes.01G053100.4.v8.1	1271	1065.714	0.000000	0.000
Manes.01G053100.5.v8.1	1151	945.714	0.000000	0.000
Manes.01G053150.1.v8.1	210	54.417	0.000000	0.000
Manes.01G053200.4.v8.1	6068	5862.714	8.283513	809.000
Manes.01G053300.1.v8.1	2599	2393.714	19.987145	797.000
Manes.01G053400.1.v8.1	264	90.943	83.174947	126.008
Manes.01G053600.3.v8.1	3287	3081.714	8.161809	419.000
Manes.01G053700.1.v8.1	2412	2206.714	5.032577	185.000
Manes.11G068178.1.v8.1	426	227.079	0.000000	0.000
Manes.01G053800.1.v8.1	2084	1878.714	15.464981	484.000
Manes.01G053875.1.v8.1	662	456.966	0.919557	7.000
Manes.01G053950.1.v8.1	2006	1800.714	0.700066	21.000
Manes.02G203753.1.v8.1	1014	808.714	36.000738	485.000
Manes.01G054100.1.v8.1	2170	1964.714	0.000000	0.000
Manes.01G054300.1.v8.1	2083	1877.714	0.000000	0.000
Manes.01G054400.1.v8.1	3373	3167.714	0.094752	5.000
Manes.01G054600.2.v8.1	6103	5897.714	20.197007	1984.294
Manes.01G054800.1.v8.1	1910	1704.714	6.901909	196.000
Manes.01G054900.1.v8.1	2286	2080.714	216.143707	7491.871
Manes.01G055000.1.v8.1	240	73.962	12.986060	16.000
Manes.01G055100.1.v8.1	240	73.962	73.046587	90.000
Manes.01G055200.1.v8.1	237	71.910	92.661747	111.000
Manes.01G055300.1.v8.1	1711	1505.714	0.079736	2.000
Manes.01G055400.4.v8.1	1930	1724.714	0.000000	0.000
Manes.01G055400.5.v8.1	1912	1706.714	0.000000	0.000
Manes.01G055500.6.v8.1	2884	2678.714	1.274661	56.880
Manes.01G055500.3.v8.1	1910	1704.714	17.188737	488.125
Manes.01G055512.1.v8.1	5335	5129.714	0.000000	0.000
Manes.16G044501.1.v8.1	955	749.722	0.320276	4.000
Manes.16G044551.1.v8.1	455	254.253	0.236102	1.000
Manes.07G083301.4.v8.1	1312	1106.714	0.000000	0.000
Manes.07G083301.5.v8.1	1196	990.714	0.000000	0.000
Manes.07G083301.10.v8.1	1117	911.714	0.000000	0.000
Manes.07G083301.3.v8.1	1792	1586.714	0.038046	1.006
Manes.07G083301.1.v8.1	1063	857.714	0.000000	0.000
Manes.07G083301.2.v8.1	1398	1192.714	0.000000	0.000
Manes.18G122902.1.v8.1_4	687	481.897	0.000000	0.000
Manes.14G157966.1.v8.1_44	431	231.745	0.000000	0.000
Manes.01G055600.2.v8.1	4734	4528.714	5.410184	408.152
Manes.01G055600.1.v8.1	4280	4074.714	0.587585	39.884
Manes.01G055600.5.v8.1	4357	4151.714	21.689859	1500.097
Manes.01G055600.6.v8.1	3714	3508.714	0.134190	7.843
Manes.01G055700.1.v8.1	2448	2242.714	0.053533	2.000
Manes.01G055700.2.v8.1	2555	2349.714	0.000000	0.000
Manes.01G055704.1.v8.1	546	342.036	0.000000	0.000
Manes.01G055708.1.v8.1	1792	1586.714	29.630433	783.199
Manes.01G056000.5.v8.1	2103	1897.714	4.858073	153.578
Manes.01G056000.4.v8.1	2545	2339.714	3.175301	123.761
Manes.01G056100.3.v8.1	3657	3451.714	3.550194	204.137
Manes.01G056100.4.v8.1	3459	3253.714	13.170434	713.863
Manes.01G056300.1.v8.1	1707	1501.714	0.079948	2.000
Manes.01G056450.1.v8.1	3537	3331.714	10.257345	569.296
Manes.01G056450.2.v8.1	3479	3273.714	0.000000	0.000
Manes.01G056450.3.v8.1	3399	3193.714	2.080567	110.691
Manes.01G056600.1.v8.1	909	703.735	44.697877	524.000
Manes.15G181430.1.v8.1	456	255.194	0.000000	0.000
Manes.01G056700.2.v8.1	1416	1210.714	0.099164	2.000
Manes.01G056725.1.v8.1	909	703.735	0.000000	0.000
Manes.01G056800.1.v8.1	3882	3676.714	6.628739	406.000
Manes.18G104850.1.v8.1	626	421.128	0.000000	0.000
Manes.01G056900.1.v8.1	2957	2751.714	3.217991	147.511
Manes.01G056900.2.v8.1	2951	2745.714	2.590535	118.490
Manes.01G057000.1.v8.1	850	644.741	0.556138	5.973
Manes.01G057100.1.v8.1	1290	1084.714	0.000000	0.000
Manes.01G057100.2.v8.1	1287	1081.714	0.000000	0.000
Manes.01G057200.1.v8.1	1470	1264.714	0.000000	0.000
Manes.10G106150.1.v8.1	1149	943.714	0.127220	2.000
Manes.01G057300.1.v8.1	1915	1709.714	0.351108	10.000
Manes.01G057350.1.v8.1	1899	1693.714	0.000000	0.000
Manes.01G057400.1.v8.1	2020	1814.714	16.802314	507.940
Manes.01G057400.2.v8.1	2139	1933.714	4.999880	161.060
Manes.01G057800.2.v8.1	2409	2203.714	9.316131	342.000
Manes.01G057900.1.v8.1	2006	1800.714	10.875001	326.219
Manes.01G058000.1.v8.1	2012	1806.714	12.193864	367.000
Manes.01G058100.1.v8.1	3609	3403.714	9.541431	541.006
Manes.01G058200.3.v8.1	354	162.737	0.000000	0.000
Manes.11G130116.1.v8.1	2051	1845.714	0.000000	0.000
Manes.01G058300.1.v8.1	2319	2113.714	1.448400	51.000
Manes.01G058450.1.v8.1	234	69.880	0.000000	0.000
Manes.01G058600.4.v8.1	3029	2823.714	0.000000	0.000
Manes.01G058600.2.v8.1	2857	2651.714	0.000000	0.000
Manes.01G058600.3.v8.1	3629	3423.714	0.422642	24.105
Manes.01G058600.5.v8.1	3407	3201.714	0.368334	19.645
Manes.01G058600.1.v8.1	2303	2097.714	4.700274	164.250
Manes.01G058700.2.v8.1	3507	3301.714	74.035364	4072.058
Manes.01G058700.4.v8.1	3277	3071.714	6.911878	353.681
Manes.01G058700.5.v8.1	3311	3105.714	32.763765	1695.081
Manes.01G058750.1.v8.1	920	714.733	0.251966	3.000
Manes.06G063050.1.v8.1_24	1147	941.714	0.000000	0.000
Manes.01G058800.2.v8.1	4445	4239.714	5.976987	422.138
Manes.01G058800.3.v8.1	3168	2962.714	6.865912	338.862
Manes.03G138751.1.v8.1	1067	861.714	0.487640	7.000
Manes.01G058900.1.v8.1	1600	1394.714	3.098932	72.000
Manes.01G059200.1.v8.1	1947	1741.714	3.377644	98.000
Manes.01G059300.16.v8.1	1945	1739.714	35.875865	1039.718
Manes.01G059400.23.v8.1	3702	3496.714	0.000000	0.000
Manes.01G059400.24.v8.1	3808	3602.714	0.000000	0.000
Manes.01G059400.25.v8.1	3684	3478.714	0.000000	0.000
Manes.01G059400.3.v8.1	3826	3620.714	0.439492	26.508
Manes.01G059400.26.v8.1	4503	4297.714	0.038496	2.756
Manes.01G059400.12.v8.1	3501	3295.714	0.000000	0.000
Manes.01G059400.13.v8.1	3489	3283.714	0.000000	0.000
Manes.01G059400.14.v8.1	3447	3241.714	0.000000	0.000
Manes.01G059400.15.v8.1	3365	3159.714	0.000000	0.000
Manes.01G059400.16.v8.1	3571	3365.714	0.000000	0.000
Manes.01G059400.18.v8.1	3429	3223.714	0.000000	0.000
Manes.01G059400.20.v8.1	3553	3347.714	0.000000	0.000
Manes.01G059400.21.v8.1	3347	3141.714	0.000000	0.000
Manes.01G059400.22.v8.1	3471	3265.714	0.000000	0.000
Manes.01G059400.5.v8.1	3395	3189.714	0.000000	0.000
Manes.01G059400.6.v8.1	3519	3313.714	0.000000	0.000
Manes.01G059400.8.v8.1	3377	3171.714	0.000000	0.000
Manes.01G059400.17.v8.1	2996	2790.714	0.000000	0.000
Manes.01G059400.19.v8.1	2978	2772.714	0.000000	0.000
Manes.01G059400.7.v8.1	3056	2850.714	0.719412	34.164
Manes.01G059400.9.v8.1	3038	2832.714	1.135270	53.572
Manes.01G059500.1.v8.1	1971	1765.714	64.405004	1894.416
Manes.01G059525.1.v8.1	312	127.735	0.000000	0.000
Manes.01G059550.1.v8.1	318	132.593	0.000000	0.000
Manes.01G059600.1.v8.1	1643	1437.714	174.316799	4174.909
Manes.01G059700.1.v8.1	1331	1125.714	157.522103	2953.962
Manes.01G059700.2.v8.1	1679	1473.714	60.732437	1490.971
Manes.01G059751.1.v8.1	363	170.487	0.000000	0.000
Manes.01G059800.1.v8.1	2230	2024.714	149.405468	5039.245
Manes.01G059800.2.v8.1	2379	2173.714	1.031858	37.364
Manes.01G059900.1.v8.1	2074	1868.714	10.022509	312.000
Manes.01G060100.1.v8.1	3635	3429.714	2.090233	119.423
Manes.01G060100.2.v8.1	3320	3114.714	2.478050	128.577
Manes.01G060100.3.v8.1	3309	3103.714	0.000000	0.000
Manes.01G060200.1.v8.1	1840	1634.714	12.705712	346.000
Manes.01G060200.2.v8.1	1758	1552.714	0.000000	0.000
Manes.01G060300.2.v8.1	1966	1760.714	2.322485	68.120
Manes.01G060300.3.v8.1	1424	1218.714	10.879740	220.880
Manes.01G060400.1.v8.1	1992	1786.714	4.171001	124.145
Manes.01G060400.3.v8.1	1059	853.714	38.744413	551.007
Manes.01G060500.1.v8.1	1773	1567.714	0.000000	0.000
Manes.01G060600.1.v8.1	4094	3888.714	0.000000	0.000
Manes.01G060600.2.v8.1	4124	3918.714	0.000000	0.000
Manes.01G060600.3.v8.1	3968	3762.714	0.000000	0.000
Manes.01G060600.4.v8.1	3938	3732.714	0.064328	4.000
Manes.01G060600.5.v8.1	4000	3794.714	0.000000	0.000
Manes.01G060700.4.v8.1	2627	2421.714	0.000000	0.000
Manes.01G060700.6.v8.1	2584	2378.714	0.000000	0.000
Manes.01G060700.11.v8.1	2667	2461.714	0.000000	0.000
Manes.01G060700.16.v8.1	2624	2418.714	0.000000	0.000
Manes.01G060700.10.v8.1	2489	2283.714	0.000000	0.000
Manes.01G060700.17.v8.1	2628	2422.714	0.000000	0.000
Manes.01G060700.3.v8.1	2575	2369.714	0.000000	0.000
Manes.01G060700.12.v8.1	2541	2335.714	1.073376	41.764
Manes.01G060700.9.v8.1	2531	2325.714	1.787053	69.236
Manes.01G060700.1.v8.1	2615	2409.714	0.000000	0.000
Manes.01G060700.14.v8.1	2584	2378.714	0.000000	0.000
Manes.01G060875.10.v8.1	3276	3070.714	0.000000	0.000
Manes.01G060875.9.v8.1	2881	2675.714	0.000000	0.000
Manes.01G060875.1.v8.1	2909	2703.714	0.000000	0.000
Manes.01G060875.2.v8.1	2869	2663.714	0.270432	12.000
Manes.01G060875.3.v8.1	4008	3802.714	0.000000	0.000
Manes.01G060875.4.v8.1	3276	3070.714	0.000000	0.000
Manes.01G060875.5.v8.1	3226	3020.714	0.000000	0.000
Manes.01G060875.6.v8.1	3007	2801.714	0.000000	0.000
Manes.01G060875.7.v8.1	3057	2851.714	0.000000	0.000
Manes.01G060875.8.v8.1	3047	2841.714	0.000000	0.000
Manes.01G061050.2.v8.1	6849	6643.714	11.155951	1234.675
Manes.01G061125.1.v8.1	630	425.104	0.000000	0.000
Manes.01G061200.9.v8.1	2895	2689.714	0.731569	32.779
Manes.01G061200.10.v8.1	2833	2627.714	4.977150	217.868
Manes.01G061200.6.v8.1	2598	2392.714	13.958027	556.353
Manes.01G061400.1.v8.1	2477	2271.714	39.161495	1482.000
Manes.01G061500.1.v8.1	1529	1323.714	5.312869	117.154
Manes.01G061550.1.v8.1	960	754.718	0.000000	0.000
Manes.01G061600.3.v8.1	2789	2583.714	78.532421	3380.093
Manes.01G061600.4.v8.1	1923	1717.714	0.300781	8.607
Manes.01G061600.2.v8.1	1379	1173.714	53.226163	1040.693
Manes.01G061701.1.v8.1	765	559.784	0.000000	0.000
Manes.01G061800.1.v8.1	1842	1636.714	8.398996	229.000
Manes.01G061850.1.v8.1	730	524.820	0.114381	1.000
Manes.01G061900.3.v8.1	1876	1670.714	9.032044	251.376
Manes.01G061900.1.v8.1	2806	2600.714	25.104465	1087.624
Manes.01G062000.1.v8.1	2551	2345.714	1.458695	57.000
Manes.01G062100.1.v8.1	887	681.739	0.000000	0.000
Manes.01G062200.1.v8.1	523	319.543	0.000000	0.000
Manes.01G062300.1.v8.1	1479	1273.714	0.000000	0.000
Manes.01G062400.1.v8.1	1322	1116.714	12.031057	223.811
Manes.01G062400.2.v8.1	1236	1030.714	28.668230	492.237
Manes.01G062500.1.v8.1	1399	1193.714	2.061808	41.000
Manes.01G062600.1.v8.1	1107	901.714	115.989652	1742.302
Manes.01G062600.2.v8.1	1525	1319.714	4.352994	95.698
Manes.01G062700.1.v8.1	3474	3268.714	4.885074	266.001
Manes.05G133326.1.v8.1_30	356	164.445	0.000000	0.000
Manes.14G157966.1.v8.1_40	431	231.745	0.000000	0.000
Manes.01G062800.1.v8.1	2202	1996.714	23.540225	783.000
Manes.01G062900.1.v8.1	420	221.546	0.000000	0.000
Manes.01G063000.2.v8.1	2376	2170.714	8.448395	305.501
Manes.01G063100.1.v8.1	3358	3152.714	11.843240	622.000
Manes.01G063300.1.v8.1	1940	1734.714	1.413582	40.849
Manes.01G063300.3.v8.1	2009	1803.714	0.470952	14.151
Manes.01G063400.1.v8.1	863	657.741	0.730129	8.000
Manes.01G063500.1.v8.1	1365	1159.714	37.838259	731.000
Manes.01G063600.1.v8.1	4224	4018.714	2.584186	173.000
Manes.01G063600.2.v8.1	4158	3952.714	0.000000	0.000
Manes.01G063700.1.v8.1	1268	1062.714	0.000000	0.000
Manes.01G063800.1.v8.1	1141	935.714	0.000000	0.000
Manes.01G063900.1.v8.1	690	484.892	0.000000	0.000
Manes.01G063933.1.v8.1	496	293.390	0.000000	0.000
Manes.01G063966.2.v8.1	535	331.269	0.000000	0.000
Manes.01G064000.1.v8.1	2464	2258.714	0.088313	3.323
Manes.01G064000.4.v8.1	2064	1858.714	9.420077	291.677
Manes.01G064100.1.v8.1	642	437.040	0.000000	0.000
Manes.01G064200.1.v8.1	946	740.724	25.456087	314.111
Manes.01G064400.2.v8.1	859	653.741	0.000000	0.000
Manes.13G069776.1.v8.1_3	315	130.156	0.000000	0.000
Manes.01G064500.2.v8.1	1064	858.714	1.607844	23.000
Manes.01G064600.2.v8.1	1735	1529.714	2.851244	72.657
Manes.01G064600.3.v8.1	1725	1519.714	20.198299	511.343
Manes.01G064900.1.v8.1	1118	912.714	1.052325	16.000
Manes.01G064950.1.v8.1	678	472.916	0.000000	0.000
Manes.01G065000.1.v8.1	3163	2957.714	0.852428	42.000
Manes.01G065000.2.v8.1	3049	2843.714	0.000000	0.000
Manes.01G065100.1.v8.1	2070	1864.714	19.411978	603.000
Manes.01G065200.1.v8.1	2387	2181.714	9.800445	356.188
Manes.01G065200.2.v8.1	2436	2230.714	3.684742	136.926
Manes.01G065200.3.v8.1	2261	2055.714	23.007292	787.886
Manes.01G065300.1.v8.1	956	750.721	0.159925	2.000
Manes.01G065400.1.v8.1	5133	4927.714	4.068794	334.000
Manes.01G065500.1.v8.1	1271	1065.714	0.000000	0.000
Manes.01G065600.3.v8.1	960	754.718	67.979992	854.675
Manes.01G065600.1.v8.1	1212	1006.714	0.875160	14.677
Manes.01G065700.1.v8.1	1755	1549.714	8.405680	217.000
Manes.01G065800.3.v8.1	2457	2251.714	0.000000	0.000
Manes.01G065800.4.v8.1	2385	2179.714	0.000000	0.000
Manes.01G065800.1.v8.1	2533	2327.714	0.000000	0.000
Manes.01G065800.2.v8.1	2461	2255.714	0.053224	2.000
Manes.01G065900.7.v8.1	3293	3087.714	0.000000	0.000
Manes.01G065900.1.v8.1	3360	3154.714	5.234207	275.072
Manes.01G065900.4.v8.1	3389	3183.714	0.127594	6.767
Manes.01G065900.5.v8.1	3455	3249.714	0.353948	19.161
Manes.01G066000.4.v8.1	2162	1956.714	0.189849	6.188
Manes.01G066000.6.v8.1	2093	1887.714	0.852615	26.812
Manes.01G066000.5.v8.1	2160	1954.714	0.000000	0.000
Manes.01G066000.7.v8.1	2440	2234.714	0.000000	0.000
Manes.01G066100.1.v8.1	2112	1906.714	13.292543	422.210
Manes.01G066100.2.v8.1	2042	1836.714	4.319042	132.149
Manes.01G066100.3.v8.1	1825	1619.714	0.000000	0.000
Manes.01G066150.1.v8.1	601	396.312	0.151470	1.000
Manes.01G066175.1.v8.1	442	242.017	0.000000	0.000
Manes.01G066200.1.v8.1	3298	3092.714	25.116507	1294.000
Manes.01G066400.1.v8.1	3277	3071.714	0.488567	25.000
Manes.01G066500.1.v8.1	1506	1300.714	0.000000	0.000
Manes.01G066600.1.v8.1	1975	1769.714	21.064600	621.000
Manes.01G066700.4.v8.1	1543	1337.714	6.445651	143.637
Manes.01G066700.5.v8.1	1318	1112.714	1.190719	22.071
Manes.01G066700.1.v8.1	1453	1247.714	8.000571	166.292
Manes.01G066800.1.v8.1	3041	2835.714	4.699539	222.000
Manes.01G066800.3.v8.1	3070	2864.714	0.000000	0.000
Manes.01G066800.2.v8.1	1176	970.714	0.000000	0.000
Manes.01G066900.1.v8.1	1843	1637.714	14.808395	404.000
Manes.01G067000.1.v8.1	1587	1381.714	0.000000	0.000
Manes.01G067100.1.v8.1	1560	1354.714	0.000000	0.000
Manes.01G067200.1.v8.1	489	286.651	0.000000	0.000
Manes.01G067233.1.v8.1	225	63.910	0.000000	0.000
Manes.01G067300.3.v8.1	707	501.858	0.000000	0.000
Manes.01G067400.1.v8.1	1115	909.714	0.000000	0.000
Manes.01G067500.1.v8.1	702	496.868	0.000000	0.000
Manes.01G067700.1.v8.1	2234	2028.714	0.000000	0.000
Manes.01G067900.1.v8.1	1616	1410.714	1.531892	36.000
Manes.01G068001.5.v8.1	2495	2289.714	14.579633	556.113
Manes.01G068001.2.v8.1	1984	1778.714	0.000000	0.000
Manes.01G068001.7.v8.1	2864	2658.714	0.804359	35.625
Manes.01G068001.6.v8.1	1767	1561.714	0.000000	0.000
Manes.01G068001.8.v8.1	1090	884.714	0.000000	0.000
Manes.01G068100.3.v8.1	1573	1367.714	0.000000	0.000
Manes.01G068100.5.v8.1	1567	1361.714	29.828824	676.640
Manes.01G068400.7.v8.1	3134	2928.714	4.133695	201.674
Manes.01G068400.2.v8.1	3037	2831.714	23.843837	1124.762
Manes.01G068400.5.v8.1	2681	2475.714	1.917207	79.069
Manes.01G068400.3.v8.1	2817	2611.714	4.794865	208.611
Manes.01G068600.1.v8.1	1024	818.714	0.000000	0.000
Manes.01G068800.1.v8.1	2536	2330.714	5.614773	218.000
Manes.01G068901.1.v8.1	541	337.140	0.000000	0.000
Manes.01G069000.1.v8.1	2001	1795.714	10.964817	328.000
Manes.01G069050.1.v8.1	877	671.741	0.000000	0.000
Manes.01G069100.1.v8.1	2551	2345.714	0.000000	0.000
Manes.01G069100.2.v8.1	2515	2309.714	0.000000	0.000
Manes.01G069200.2.v8.1	2791	2585.714	0.557180	24.000
Manes.01G069300.1.v8.1	1550	1344.714	55.979922	1254.000
Manes.01G069400.1.v8.1	1254	1048.714	0.171723	3.000
Manes.01G069500.1.v8.1	3671	3465.714	0.069284	4.000
Manes.01G069600.7.v8.1	3208	3002.714	1.524451	76.254
Manes.01G069600.8.v8.1	3089	2883.714	1.696159	81.481
Manes.01G069600.6.v8.1	3263	3057.714	0.753691	38.391
Manes.01G069600.3.v8.1	3404	3198.714	1.498991	79.875
Manes.01G069600.1.v8.1	3247	3041.714	0.000000	0.000
Manes.01G069700.1.v8.1	1602	1396.714	0.000000	0.000
Manes.01G069800.1.v8.1	2475	2269.714	9.389149	355.004
Manes.01G069900.1.v8.1	945	739.725	0.000000	0.000
Manes.01G070000.1.v8.1	2335	2129.714	307.015515	10892.233
Manes.01G070200.1.v8.1	1624	1418.714	296.206953	7000.441
Manes.01G070300.1.v8.1	1487	1281.714	4.870874	104.000
Manes.01G070400.1.v8.1	2479	2273.714	0.000000	0.000
Manes.01G070500.1.v8.1	2557	2351.714	0.025526	1.000
Manes.01G070600.1.v8.1	2445	2239.714	0.000000	0.000
Manes.01G070700.1.v8.1	1563	1357.714	16.182196	366.000
Manes.01G070800.1.v8.1	1661	1455.714	0.000000	0.000
Manes.01G070800.2.v8.1	1367	1161.714	0.000000	0.000
Manes.01G070800.3.v8.1	990	784.714	0.000000	0.000
Manes.01G070900.1.v8.1	3231	3025.714	4.682188	236.000
Manes.01G071000.1.v8.1	766	560.784	0.214091	2.000
Manes.01G071051.1.v8.1	1254	1048.714	0.114482	2.000
Manes.01G071100.1.v8.1	1726	1520.714	5.092216	129.000
Manes.01G071200.1.v8.1	2039	1833.714	0.000000	0.000
Manes.01G071200.11.v8.1	1893	1687.714	0.000000	0.000
Manes.01G071200.12.v8.1	2246	2040.714	0.000000	0.000
Manes.01G071200.3.v8.1	1994	1788.714	6.009027	179.052
Manes.01G071200.4.v8.1	1991	1785.714	0.704182	20.948
Manes.01G071200.8.v8.1	2125	1919.714	0.000000	0.000
Manes.01G071300.1.v8.1	1468	1262.714	0.808181	17.000
Manes.01G071400.3.v8.1	1639	1433.714	57.292937	1368.355
Manes.01G071400.1.v8.1	540	336.160	18.865368	105.645
Manes.01G071500.1.v8.1	3816	3610.714	3.125572	188.000
Manes.01G071600.1.v8.1	2345	2139.714	0.000000	0.000
Manes.13G089210.1.v8.1	447	246.713	0.486634	2.000
Manes.01G071700.1.v8.1	2700	2494.714	1.780638	74.000
Manes.01G071800.1.v8.1	2907	2701.714	6.310208	284.000
Manes.01G071900.1.v8.1	2437	2231.714	43.145006	1604.000
Manes.01G072000.2.v8.1	1586	1380.714	14.390933	331.000
Manes.01G072100.1.v8.1	1702	1496.714	26.470967	660.000
Manes.01G072200.2.v8.1	4093	3887.714	0.237562	15.385
Manes.01G072200.1.v8.1	5254	5048.714	2.140722	180.043
Manes.01G072200.4.v8.1	4047	3841.714	0.000000	0.000
Manes.01G072200.3.v8.1	3939	3733.714	0.973852	60.572
Manes.01G072400.1.v8.1	2267	2061.714	41.258388	1417.020
Manes.01G072601.1.v8.1	458	257.080	2.802062	12.000
Manes.01G072801.5.v8.1	2336	2130.714	3.261186	115.754
Manes.01G072801.8.v8.1	2323	2117.714	0.000000	0.000
Manes.01G072801.3.v8.1	2395	2189.714	4.181748	152.539
Manes.01G072801.12.v8.1	6418	6212.714	0.000000	0.000
Manes.01G072801.13.v8.1	6431	6225.714	0.585350	60.707
Manes.01G072801.10.v8.1	2143	1937.714	0.000000	0.000
Manes.01G072801.11.v8.1	2130	1924.714	0.000000	0.000
Manes.01G073000.1.v8.1	2268	2062.714	32.390739	1113.000
Manes.01G073100.4.v8.1	2268	2062.714	8.726996	299.874
Manes.01G073100.9.v8.1	2893	2687.714	0.830932	37.203
Manes.01G073100.3.v8.1	2300	2094.714	0.000000	0.000
Manes.01G073100.8.v8.1	2925	2719.714	0.000000	0.000
Manes.01G073100.20.v8.1	4468	4262.714	2.738781	194.482
Manes.01G073100.19.v8.1	4064	3858.714	0.000000	0.000
Manes.01G073100.17.v8.1	3443	3237.714	0.000000	0.000
Manes.01G073100.18.v8.1	2007	1801.714	0.000000	0.000
Manes.01G073100.21.v8.1	2632	2426.714	1.231596	49.788
Manes.01G073100.22.v8.1	900	694.737	0.000000	0.000
Manes.01G073112.1.v8.1	816	610.758	0.098287	1.000
Manes.01G073125.1.v8.1	2760	2554.714	73.868240	3143.658
Manes.01G073300.6.v8.1	2196	1990.714	0.133944	4.442
Manes.01G073300.8.v8.1	2715	2509.714	1.356493	56.712
Manes.01G073300.9.v8.1	2214	2008.714	7.447677	249.215
Manes.01G073400.1.v8.1	2511	2305.714	47.577066	1827.420
Manes.01G073400.4.v8.1	2505	2299.714	6.004618	230.035
Manes.01G073500.1.v8.1	1263	1057.714	0.000000	0.000
Manes.01G073500.3.v8.1	1194	988.714	87.557533	1442.114
Manes.01G073500.2.v8.1	1289	1083.714	5.865285	105.886
Manes.01G073500.4.v8.1	1344	1138.714	0.000000	0.000
Manes.01G073600.1.v8.1	1256	1050.714	0.114264	2.000
Manes.01G073700.11.v8.1	2927	2721.714	11.358883	515.007
Manes.01G073700.6.v8.1	2668	2462.714	2.296856	94.229
Manes.01G073700.1.v8.1	2831	2625.714	6.998704	306.126
Manes.01G073700.12.v8.1	2665	2459.714	0.999880	40.970
Manes.01G073700.13.v8.1	2479	2273.714	0.000000	0.000
Manes.01G073700.14.v8.1	2511	2305.714	6.077936	233.452
Manes.01G073750.1.v8.1	374	180.077	0.666708	2.000
Manes.01G073800.1.v8.1	3191	2985.714	3.992020	198.553
Manes.01G073800.2.v8.1	2950	2744.714	4.099646	187.447
Manes.13G088473.1.v8.1	818	612.758	1.263792	12.900
Manes.01G073900.1.v8.1	941	735.726	70.087722	859.000
Manes.01G074000.2.v8.1	1799	1593.714	4.105639	109.000
Manes.01G074100.1.v8.1	3033	2827.714	16.346319	770.000
Manes.01G074200.1.v8.1	1923	1717.714	202.869175	5805.000
Manes.01G074300.6.v8.1	1985	1779.714	3.524154	104.482
Manes.01G074300.7.v8.1	1749	1543.714	6.164206	158.518
Manes.01G074400.1.v8.1	2362	2156.714	0.083501	3.000
Manes.17G035396.1.v8.1_40	407	209.604	0.000000	0.000
Manes.01G074500.1.v8.1	2339	2133.714	48.305746	1717.000
Manes.01G074600.1.v8.1	1163	957.714	1.002880	16.000
Manes.01G074700.1.v8.1	1504	1298.714	62.526068	1352.726
Manes.01G074800.1.v8.1	1825	1619.714	2.038398	55.000
Manes.01G074850.1.v8.1	1130	924.714	1.744439	26.872
Manes.01G074925.1.v8.1	1076	870.714	0.284602	4.128
Manes.01G075000.1.v8.1	2832	2626.714	29.810505	1304.420
Manes.01G075000.3.v8.1	3215	3009.714	5.811137	291.354
Manes.01G075100.1.v8.1	2145	1939.714	34.042362	1100.000
Manes.01G075200.3.v8.1	1101	895.714	0.000000	0.000
Manes.01G075400.1.v8.1	1101	895.714	0.000000	0.000
Manes.01G075500.1.v8.1	1101	895.714	0.000000	0.000
Manes.01G075600.2.v8.1	1101	895.714	0.000000	0.000
Manes.01G075700.1.v8.1	3094	2888.714	39.582626	1904.778
Manes.01G075700.2.v8.1	3107	2901.714	3.340901	161.493
Manes.01G075900.1.v8.1	474	272.272	23.811454	108.000
Manes.01G076000.4.v8.1	2568	2362.714	0.000000	0.000
Manes.01G076000.5.v8.1	2409	2203.714	0.000000	0.000
Manes.01G076000.3.v8.1	2302	2096.714	0.085891	3.000
Manes.01G076100.1.v8.1	2116	1910.714	80.126595	2550.396
Manes.01G076100.2.v8.1	2120	1914.714	28.885333	921.333
Manes.01G076201.1.v8.1	2790	2584.714	3.460497	149.000
Manes.01G076300.1.v8.1	1241	1035.714	10.432675	179.999
Manes.01G076400.1.v8.1	4031	3825.714	2.747275	175.085
Manes.01G076500.1.v8.1	3742	3536.714	2.121655	125.000
Manes.01G076600.1.v8.1	2049	1843.714	9.507230	292.000
Manes.01G076600.2.v8.1	1609	1403.714	0.000000	0.000
Manes.01G076700.1.v8.1	1155	949.714	0.000000	0.000
Manes.01G076800.2.v8.1	2030	1824.714	0.328980	10.000
Manes.01G076900.1.v8.1	2084	1878.714	13.036596	408.000
Manes.01G077000.1.v8.1	2686	2480.714	5.880230	243.000
Manes.01G077100.1.v8.1	1550	1344.714	0.000000	0.000
Manes.01G077200.11.v8.1	3150	2944.714	0.404568	19.846
Manes.01G077200.12.v8.1	3204	2998.714	0.000000	0.000
Manes.01G077200.14.v8.1	3021	2815.714	0.000000	0.000
Manes.01G077200.15.v8.1	2967	2761.714	0.000000	0.000
Manes.01G077200.3.v8.1	3757	3551.714	1.016699	60.154
Manes.01G077200.13.v8.1	2975	2769.714	0.000000	0.000
Manes.01G077300.1.v8.1	1848	1642.714	0.000000	0.000
Manes.01G077300.3.v8.1	1839	1633.714	0.404186	11.000
Manes.01G077400.1.v8.1	1401	1195.714	0.000000	0.000
Manes.01G077400.2.v8.1	1388	1182.714	0.964359	19.000
Manes.01G077400.3.v8.1	1180	974.714	0.000000	0.000
Manes.01G077500.7.v8.1	639	434.057	0.000000	0.000
Manes.01G077500.6.v8.1	675	469.923	16.223396	127.000
Manes.01G077700.1.v8.1	2972	2766.714	0.000000	0.000
Manes.01G077700.11.v8.1	2907	2701.714	0.000000	0.000
Manes.01G077700.19.v8.1	2978	2772.714	0.000000	0.000
Manes.01G077700.20.v8.1	2949	2743.714	0.000000	0.000
Manes.01G077700.21.v8.1	2943	2737.714	0.000000	0.000
Manes.01G077700.25.v8.1	2936	2730.714	0.550167	25.027
Manes.01G077700.6.v8.1	2913	2707.714	0.000000	0.000
Manes.01G077700.8.v8.1	2942	2736.714	0.000000	0.000
Manes.01G077700.14.v8.1	2832	2626.714	0.000000	0.000
Manes.01G077700.15.v8.1	2906	2700.714	0.000000	0.000
Manes.01G077700.16.v8.1	2877	2671.714	0.000000	0.000
Manes.01G077700.18.v8.1	2871	2665.714	0.000000	0.000
Manes.01G077700.23.v8.1	2864	2658.714	0.000000	0.000
Manes.01G077700.24.v8.1	2835	2629.714	0.000000	0.000
Manes.01G077700.26.v8.1	2900	2694.714	0.000000	0.000
Manes.01G077700.27.v8.1	2868	2662.714	0.000000	0.000
Manes.01G077700.28.v8.1	2871	2665.714	0.000000	0.000
Manes.01G077700.29.v8.1	2865	2659.714	0.000000	0.000
Manes.01G077700.3.v8.1	2870	2664.714	0.000000	0.000
Manes.01G077700.5.v8.1	2841	2635.714	0.000000	0.000
Manes.01G077700.7.v8.1	2835	2629.714	0.000000	0.000
Manes.01G077800.1.v8.1	1893	1687.714	0.000000	0.000
Manes.01G077900.1.v8.1	2054	1848.714	0.000000	0.000
Manes.01G078000.1.v8.1	677	471.918	0.000000	0.000
Manes.01G078100.1.v8.1	748	542.801	0.000000	0.000
Manes.01G078200.1.v8.1	691	485.889	0.000000	0.000
Manes.01G078301.1.v8.1	747	541.803	0.000000	0.000
Manes.01G078400.1.v8.1	408	210.516	0.000000	0.000
Manes.18G031966.1.v8.1	1065	859.714	0.000000	0.000
Manes.01G078500.1.v8.1	321	135.035	0.889094	2.000
Manes.01G078600.1.v8.1	620	415.173	0.000000	0.000
Manes.01G078800.1.v8.1	651	446.007	0.000000	0.000
Manes.01G078900.1.v8.1	321	135.035	0.000000	0.000
Manes.01G078950.1.v8.1	507	304.019	0.000000	0.000
Manes.01G079000.1.v8.1	1434	1228.714	61.512956	1259.078
Manes.01G079100.1.v8.1	1711	1505.714	0.000000	0.000
Manes.01G079200.1.v8.1	2291	2085.714	6.229000	216.425
Manes.01G079200.11.v8.1	2366	2160.714	1.877193	67.568
Manes.01G079200.2.v8.1	2546	2340.714	1.973818	76.965
Manes.01G079200.4.v8.1	2536	2330.714	0.000000	0.000
Manes.01G079200.3.v8.1	594	389.371	5.588677	36.250
Manes.01G079300.1.v8.1	1915	1709.714	0.000000	0.000
Manes.01G079300.2.v8.1	1911	1705.714	2.772936	78.792
Manes.01G079400.1.v8.1	349	158.466	0.378816	1.000
Manes.01G079500.1.v8.1	3071	2865.714	0.000000	0.000
Manes.01G079500.3.v8.1	3320	3114.714	10.672933	553.780
Manes.01G079500.4.v8.1	2864	2658.714	2.149916	95.220
Manes.01G079600.1.v8.1	2431	2225.714	16.380909	607.355
Manes.01G079600.2.v8.1	2411	2205.714	1.135140	41.709
Manes.01G079700.6.v8.1	3554	3348.714	0.000000	0.000
Manes.01G079700.2.v8.1	3465	3259.714	3.301178	179.260
Manes.01G079700.4.v8.1	4651	4445.714	0.029545	2.188
Manes.01G079700.5.v8.1	2901	2695.714	3.174463	142.554
Manes.01G079700.7.v8.1	3236	3030.714	0.000000	0.000
Manes.01G079800.2.v8.1	2480	2274.714	10.582296	400.998
Manes.01G080000.1.v8.1	2456	2250.714	0.164632	6.173
Manes.01G080000.2.v8.1	2604	2398.714	0.465544	18.603
Manes.01G080000.3.v8.1	2530	2324.714	0.739188	28.626
Manes.01G080000.4.v8.1	2525	2319.714	0.000000	0.000
Manes.01G080000.5.v8.1	2451	2245.714	0.203122	7.599
Manes.01G080000.7.v8.1	2599	2393.714	0.000000	0.000
Manes.01G080100.1.v8.1	1467	1261.714	0.666088	14.000
Manes.01G080200.1.v8.1	3287	3081.714	2.356990	121.000
Manes.01G080200.3.v8.1	3162	2956.714	0.000000	0.000
Manes.01G080300.1.v8.1	2714	2508.714	0.000000	0.000
Manes.01G080300.2.v8.1	2427	2221.714	0.326749	12.093
Manes.01G080300.3.v8.1	2160	1954.714	3.457575	112.587
Manes.01G080300.5.v8.1	2208	2002.714	5.914467	197.319
Manes.01G080400.1.v8.1	781	575.772	136.996609	1314.000
Manes.01G080600.1.v8.1	1810	1604.714	15.246184	407.562
Manes.01G080700.1.v8.1	2440	2234.714	6.823017	254.000
Manes.01G080800.1.v8.1	2240	2034.714	53.901301	1826.997
Manes.01G080900.4.v8.1	5950	5744.714	4.249187	406.639
Manes.01G080900.6.v8.1	5665	5459.714	0.246699	22.437
Manes.01G080900.5.v8.1	5543	5337.714	13.528427	1202.923
Manes.01G081000.1.v8.1	972	766.716	1.879064	24.000
Manes.01G081100.1.v8.1	2339	2133.714	0.084401	3.000
Manes.01G081200.1.v8.1	318	132.593	11.318385	25.000
Manes.01G080964.3.v8.1	3238	3032.714	13.321353	673.000
Manes.01G080964.5.v8.1	2979	2773.714	0.000000	0.000
Manes.01G080964.4.v8.1	3109	2903.714	0.000000	0.000
Manes.01G081400.14.v8.1	7987	7781.714	4.400467	570.439
Manes.01G081400.18.v8.1	7984	7778.714	0.000000	0.000
Manes.01G081400.16.v8.1	7803	7597.714	11.119379	1407.339
Manes.01G081400.17.v8.1	7830	7624.714	11.520674	1463.311
Manes.01G081400.19.v8.1	7827	7621.714	1.574603	199.921
Manes.01G081400.20.v8.1	7800	7594.714	3.010960	380.936
Manes.01G081400.21.v8.1	7978	7772.714	0.000000	0.000
Manes.01G081400.15.v8.1	7982	7776.714	2.813948	364.542
Manes.01G081500.10.v8.1	2246	2040.714	2.732284	92.885
Manes.01G081500.6.v8.1	2241	2035.714	4.122781	139.811
Manes.01G081500.4.v8.1	2585	2379.714	0.155120	6.149
Manes.01G081500.1.v8.1	2588	2382.714	0.000000	0.000
Manes.01G081500.2.v8.1	2583	2377.714	0.000000	0.000
Manes.01G081500.3.v8.1	2593	2387.714	2.015172	80.155
Manes.01G081500.5.v8.1	2606	2400.714	0.000000	0.000
Manes.01G081500.9.v8.1	2611	2405.714	0.000000	0.000
Manes.01G081600.1.v8.1	1230	1024.714	0.000000	0.000
Manes.01G081800.8.v8.1	2595	2389.714	0.000000	0.000
Manes.01G081800.9.v8.1	2608	2402.714	0.000000	0.000
Manes.01G081800.10.v8.1	2296	2090.714	0.000000	0.000
Manes.01G081800.7.v8.1	2965	2759.714	0.242605	11.153
Manes.01G081800.3.v8.1	1999	1793.714	0.530339	15.847
Manes.01G081900.1.v8.1	1431	1225.714	48.386955	987.991
Manes.01G082000.1.v8.1	174	34.186	3.511984	2.000
Manes.01G082200.3.v8.1	2462	2256.714	0.000000	0.000
Manes.01G082200.1.v8.1	2522	2316.714	6.653796	256.789
Manes.01G082200.5.v8.1	2673	2467.714	0.239580	9.849
Manes.01G082300.1.v8.1	3191	2985.714	14.753803	733.816
Manes.01G082300.2.v8.1	3181	2975.714	0.356684	17.681
Manes.01G082400.11.v8.1	1296	1090.714	1.306231	23.734
Manes.01G082400.10.v8.1	2623	2417.714	1.721420	69.331
Manes.01G082400.8.v8.1	2491	2285.714	2.207389	84.050
Manes.01G082400.9.v8.1	2482	2276.714	0.733702	27.827
Manes.01G082600.1.v8.1	2024	1818.714	32.099390	972.515
Manes.01G082700.1.v8.1	1758	1552.714	48.878472	1264.283
Manes.01G082800.1.v8.1	4125	3919.714	9.465808	618.084
Manes.01G082800.2.v8.1	4122	3916.714	5.850081	381.697
Manes.01G082800.3.v8.1	4116	3910.714	9.866702	642.781
Manes.01G082800.4.v8.1	4113	3907.714	0.000000	0.000
Manes.01G082850.1.v8.1	480	278.013	0.000000	0.000
Manes.01G082900.2.v8.1	2382	2176.714	0.000000	0.000
Manes.01G082900.3.v8.1	2372	2166.714	1.191329	43.000
Manes.01G082900.4.v8.1	2559	2353.714	0.000000	0.000
Manes.01G083100.1.v8.1	1089	883.714	2.173716	32.000
Manes.01G083200.5.v8.1	3433	3227.714	0.000000	0.000
Manes.01G083200.6.v8.1	3407	3201.714	0.131244	7.000
Manes.01G083200.3.v8.1	3315	3109.714	0.000000	0.000
Manes.01G083275.1.v8.1	861	655.741	0.000000	0.000
Manes.01G083350.1.v8.1	1222	1016.714	1.357981	23.000
Manes.01G083500.1.v8.1	1428	1222.714	0.000000	0.000
Manes.01G083600.1.v8.1	1701	1495.714	0.000000	0.000
Manes.01G083700.2.v8.1	2864	2658.714	11.424669	506.000
Manes.13G022150.1.v8.1	936	730.726	0.000000	0.000
Manes.01G083800.1.v8.1	2179	1973.714	5.109634	168.000
Manes.01G083900.1.v8.1	1528	1322.714	30.163947	664.645
Manes.01G084100.6.v8.1	1693	1487.714	0.121290	3.006
Manes.01G084100.4.v8.1	1414	1208.714	0.578411	11.646
Manes.01G084100.7.v8.1	1719	1513.714	0.000000	0.000
Manes.01G084100.5.v8.1	1618	1412.714	5.127427	120.667
Manes.01G084100.1.v8.1	1629	1423.714	0.323838	7.680
Manes.01G084100.8.v8.1	1554	1348.714	0.000000	0.000
Manes.01G084200.2.v8.1	3827	3621.714	0.172243	10.392
Manes.01G084200.3.v8.1	3994	3788.714	0.000000	0.000
Manes.01G084200.1.v8.1	3739	3533.714	8.317293	489.608
Manes.01G084300.1.v8.1	4097	3891.714	2.866902	185.861
Manes.01G084300.2.v8.1	3697	3491.714	0.277456	16.139
Manes.01G084500.2.v8.1	1460	1254.714	0.621961	13.000
Manes.01G084600.1.v8.1	2381	2175.714	75.904353	2751.084
Manes.01G084700.1.v8.1	2148	1942.714	32.498581	1051.740
Manes.01G084800.3.v8.1	1891	1685.714	1.103932	31.000
Manes.01G084900.9.v8.1	1468	1262.714	32.232157	678.000
Manes.01G085000.2.v8.1	3443	3237.714	0.000000	0.000
Manes.01G085000.3.v8.1	3467	3261.714	0.000000	0.000
Manes.01G085000.4.v8.1	3200	2994.714	0.020045	1.000
Manes.01G085100.1.v8.1	783	577.771	0.831188	8.000
Manes.01G085200.1.v8.1	948	742.724	3.637057	45.000
Manes.01G085300.3.v8.1	1050	844.714	0.000000	0.000
Manes.01G085300.6.v8.1	1300	1094.714	0.109672	2.000
Manes.01G085300.1.v8.1	340	150.857	0.000000	0.000
Manes.01G085300.2.v8.1	331	143.310	0.000000	0.000
Manes.01G085400.1.v8.1	1585	1379.714	0.087017	2.000
Manes.01G085550.1.v8.1	878	672.741	0.000000	0.000
Manes.01G085500.1.v8.1	2326	2120.714	0.000000	0.000
Manes.01G085600.1.v8.1	2839	2633.714	0.022793	1.000
Manes.01G085700.2.v8.1	1147	941.714	6.310748	99.000
Manes.01G085800.1.v8.1	1458	1252.714	0.191678	4.000
Manes.01G085900.1.v8.1	1698	1492.714	5.790960	144.000
Manes.01G086000.1.v8.1	1728	1522.714	16.091125	408.169
Manes.01G086000.2.v8.1	1614	1408.714	1.583676	37.164
Manes.01G086000.3.v8.1	1705	1499.714	0.787208	19.667
Manes.01G086050.2.v8.1	1218	1012.714	0.180050	3.038
Manes.01G086100.1.v8.1	2143	1937.714	0.247836	8.000
Manes.01G086200.1.v8.1	4537	4331.714	25.914722	1870.000
Manes.01G086400.1.v8.1	1994	1788.714	17.048552	508.000
Manes.01G086500.1.v8.1	228	65.881	3.644711	4.000
Manes.01G086600.1.v8.1	1338	1132.714	0.052996	1.000
Manes.01G086700.11.v8.1	2726	2520.714	0.117718	4.943
Manes.01G086700.4.v8.1	2731	2525.714	1.724108	72.541
Manes.01G086700.10.v8.1	2787	2581.714	0.267763	11.516
Manes.01G086700.3.v8.1	2890	2684.714	0.000000	0.000
Manes.01G086800.1.v8.1	1355	1149.714	533.930700	10226.100
Manes.01G086900.1.v8.1	2239	2033.714	0.796964	27.000
Manes.01G087050.1.v8.1	2981	2775.714	72.201683	3338.546
Manes.01G087200.1.v8.1	1783	1577.714	4.185324	110.000
Manes.01G087200.2.v8.1	1651	1445.714	0.000000	0.000
Manes.01G087300.1.v8.1	3529	3323.714	0.000000	0.000
Manes.01G087300.3.v8.1	3351	3145.714	0.534323	28.000
Manes.01G087300.5.v8.1	3360	3154.714	0.000000	0.000
Manes.01G087400.1.v8.1	1296	1090.714	46.616234	847.000
Manes.01G087450.1.v8.1	144	19.362	0.000000	0.000
Manes.01G087500.1.v8.1	3003	2797.714	11.573283	539.380
Manes.01G087600.1.v8.1	2575	2369.714	1.266598	50.000
Manes.01G087650.1.v8.1	547	343.018	0.000000	0.000
Manes.01G087700.10.v8.1	7931	7725.714	4.716614	607.022
Manes.01G087800.1.v8.1	1859	1653.714	0.000000	0.000
Manes.01G087900.4.v8.1	1957	1751.714	20.790156	606.675
Manes.01G087900.5.v8.1	1952	1746.714	53.009591	1542.452
Manes.01G087900.6.v8.1	1181	975.714	8.482460	137.873
Manes.01G088000.2.v8.1	1433	1227.714	0.000000	0.000
Manes.01G088101.1.v8.1	820	614.757	0.000000	0.000
Manes.01G088200.1.v8.1	1170	964.714	0.000000	0.000
Manes.01G088300.1.v8.1	1333	1127.714	0.000000	0.000
Manes.01G088400.1.v8.1	1170	964.714	0.000000	0.000
Manes.01G088500.1.v8.1	1197	991.714	13.174223	217.644
Manes.01G088500.2.v8.1	1323	1117.714	5.121319	95.356
Manes.01G088600.1.v8.1	2561	2355.714	0.226415	8.885
Manes.01G088600.2.v8.1	480	278.013	0.000000	0.000
Manes.01G088700.1.v8.1	3207	3001.714	0.102289	5.115
Manes.01G088800.1.v8.1	6100	5894.714	1.558093	153.000
Manes.01G089000.4.v8.1	2742	2536.714	0.000000	0.000
Manes.01G089000.2.v8.1	2750	2544.714	0.000000	0.000
Manes.01G089000.3.v8.1	2035	1829.714	21.675803	660.684
Manes.01G089000.5.v8.1	819	613.758	2.378275	24.316
Manes.01G089100.1.v8.1	2591	2385.714	0.000000	0.000
Manes.01G089100.2.v8.1	2450	2244.714	0.080228	3.000
Manes.01G089200.1.v8.1	2257	2051.714	0.000000	0.000
Manes.01G089200.2.v8.1	1865	1659.714	0.128840	3.562
Manes.01G089200.5.v8.1	2235	2029.714	0.000000	0.000
Manes.01G089200.7.v8.1	1844	1638.714	0.000000	0.000
Manes.01G089200.8.v8.1	1790	1584.714	0.000000	0.000
Manes.01G089200.9.v8.1	1702	1496.714	0.000000	0.000
Manes.01G089200.10.v8.1	1537	1331.714	0.650811	14.438
Manes.01G089300.1.v8.1	1175	969.714	0.000000	0.000
Manes.01G089400.1.v8.1	639	434.057	0.000000	0.000
Manes.01G089500.1.v8.1	642	437.040	0.137355	1.000
Manes.01G089600.1.v8.1	1781	1575.714	5.219247	137.000
Manes.01G089700.2.v8.1	3549	3343.714	9.648440	537.429
Manes.01G089700.3.v8.1	3545	3339.714	1.178594	65.571
Manes.01G089800.1.v8.1	2016	1810.714	9.150060	276.000
Manes.01G089900.1.v8.1	778	572.774	0.943244	9.000
Manes.01G090001.1.v8.1	4146	3940.714	0.000000	0.000
Manes.01G090001.2.v8.1	4265	4059.714	0.000000	0.000
Manes.01G090100.4.v8.1	4785	4579.714	0.000000	0.000
Manes.01G090100.5.v8.1	4881	4675.714	1.697865	132.247
Manes.01G090100.6.v8.1	5042	4836.714	0.000000	0.000
Manes.01G090200.1.v8.1	2720	2514.714	7.126438	298.536
Manes.01G090200.3.v8.1	2612	2406.714	0.000000	0.000
Manes.01G090200.2.v8.1	1854	1648.714	0.080723	2.217
Manes.01G090300.1.v8.1	2430	2224.714	0.215864	8.000
Manes.01G090300.2.v8.1	1194	988.714	0.000000	0.000
Manes.01G090400.1.v8.1	1487	1281.714	29.787267	636.000
Manes.01G090500.1.v8.1	3542	3336.714	0.081147	4.511
Manes.01G090500.3.v8.1	3087	2881.714	1.218404	58.489
Manes.01G090500.4.v8.1	2673	2467.714	0.000000	0.000
Manes.01G090600.1.v8.1	1540	1334.714	0.000000	0.000
Manes.01G090700.1.v8.1	1907	1701.714	3.880349	110.000
Manes.01G090800.1.v8.1	986	780.715	0.000000	0.000
Manes.01G090900.3.v8.1	1938	1732.714	39.838256	1149.906
Manes.01G090900.6.v8.1	1858	1652.714	0.000000	0.000
Manes.01G090900.5.v8.1	1814	1608.714	0.000000	0.000
Manes.01G090900.4.v8.1	1674	1468.714	32.501033	795.188
Manes.01G090900.7.v8.1	1681	1475.714	17.325110	425.906
Manes.01G091100.1.v8.1	1393	1187.714	1.111925	22.000
Manes.01G091200.3.v8.1	1703	1497.714	48.417541	1208.000
Manes.01G091300.2.v8.1	1997	1791.714	0.000000	0.000
Manes.01G091400.3.v8.1	2099	1893.714	0.000000	0.000
Manes.01G091400.1.v8.1	2410	2204.714	8.520905	312.949
Manes.01G091500.1.v8.1	1978	1772.714	0.475817	14.051
Manes.01G091600.1.v8.1	2757	2551.714	0.211727	9.000
Manes.01G091700.1.v8.1	2763	2557.714	0.164290	7.000
Manes.01G091800.1.v8.1	594	389.371	0.308341	2.000
Manes.01G092000.1.v8.1	2269	2063.714	5.352208	184.000
Manes.01G092100.3.v8.1	2021	1815.714	18.255908	552.187
Manes.01G092100.4.v8.1	2048	1842.714	0.000000	0.000
Manes.01G092100.5.v8.1	2572	2366.714	0.736134	29.023
Manes.01G092200.1.v8.1	246	78.102	39.967306	52.000
Manes.01G092300.1.v8.1	1260	1054.714	0.455323	8.000
Manes.01G092400.8.v8.1	3094	2888.714	7.314806	352.000
Manes.01G092500.1.v8.1	1671	1465.714	0.000000	0.000
Manes.01G092600.1.v8.1	1350	1144.714	20.193126	385.067
Manes.01G092600.2.v8.1	1750	1544.714	0.000000	0.000
Manes.01G092700.1.v8.1	2304	2098.714	1.581877	55.305
Manes.01G092700.4.v8.1	1819	1613.714	45.161978	1214.045
Manes.01G092900.1.v8.1	4737	4531.714	0.381951	28.834
Manes.01G092900.2.v8.1	3980	3774.714	0.829598	52.166
Manes.01G093000.1.v8.1	1978	1772.714	1.727015	51.000
Manes.01G093100.2.v8.1	2114	1908.714	0.000000	0.000
Manes.01G093100.3.v8.1	2000	1794.714	0.133792	4.000
Manes.01G093200.1.v8.1	1806	1600.714	0.112505	3.000
Manes.01G093300.1.v8.1	1846	1640.714	7.610184	208.000
Manes.01G093400.1.v8.1	2294	2088.714	117.373880	4084.000
Manes.01G093475.1.v8.1	1593	1387.714	0.000000	0.000
Manes.01G093550.1.v8.1	2658	2452.714	6.030218	246.386
Manes.01G093625.1.v8.1	522	318.567	0.000000	0.000
Manes.03G095616.1.v8.1	539	335.180	0.000000	0.000
Manes.11G087467.1.v8.1_25	322	135.855	0.000000	0.000
Manes.01G093700.1.v8.1	3069	2863.714	11.279812	538.105
Manes.01G093733.1.v8.1	1802	1596.714	0.000000	0.000
Manes.01G093733.2.v8.1	1733	1527.714	0.000000	0.000
Manes.01G093766.1.v8.1	849	643.741	0.000000	0.000
Manes.01G094100.1.v8.1	1952	1746.714	0.481139	14.000
Manes.01G093800.1.v8.1	1709	1503.714	0.000000	0.000
Manes.01G093901.1.v8.1	3041	2835.714	13.474336	636.510
Manes.01G094000.1.v8.1	846	640.741	1.405313	15.000
Manes.01G094200.1.v8.1	2700	2494.714	15.424176	641.000
Manes.01G094300.3.v8.1	4415	4209.714	11.743743	823.558
Manes.01G094300.4.v8.1	3599	3393.714	0.343892	19.442
Manes.01G094500.1.v8.1	1758	1552.714	1.701085	44.000
Manes.01G094600.1.v8.1	330	142.479	200.128320	475.000
Manes.01G094700.1.v8.1	1840	1634.714	14.872293	405.000
Manes.01G094800.1.v8.1	3582	3376.714	0.319995	18.000
Manes.01G094950.1.v8.1	330	142.479	569.611048	1351.959
Manes.01G095100.3.v8.1	3185	2979.714	0.000000	0.000
Manes.01G095300.1.v8.1	1711	1505.714	0.039868	1.000
Manes.01G095400.3.v8.1	1419	1213.714	0.000000	0.000
Manes.01G096400.2.v8.1	1987	1781.714	5.163394	153.253
Manes.01G096300.3.v8.1	5386	5180.714	0.000000	0.000
Manes.01G096300.6.v8.1	5506	5300.714	2.642680	233.353
Manes.01G096300.7.v8.1	4985	4779.714	1.879445	149.647
Manes.01G096200.1.v8.1	1957	1751.714	9.149824	267.000
Manes.01G096100.1.v8.1	689	483.894	69.264160	558.334
Manes.01G096000.1.v8.1	824	618.754	0.970168	10.000
Manes.01G096000.2.v8.1	666	460.954	0.000000	0.000
Manes.01G095900.1.v8.1	2139	1933.714	17.756955	572.000
Manes.01G095800.1.v8.1	3390	3184.714	5.466285	290.000
Manes.01G095700.1.v8.1	1635	1429.714	0.000000	0.000
Manes.01G095700.2.v8.1	1632	1426.714	0.000000	0.000
Manes.01G095700.3.v8.1	1278	1072.714	0.000000	0.000
Manes.01G095700.4.v8.1	1275	1069.714	0.000000	0.000
Manes.01G095600.2.v8.1	1990	1784.714	0.231025	6.869
Manes.01G095600.1.v8.1	2250	2044.714	0.091936	3.131
Manes.01G095500.9.v8.1	6618	6412.714	0.460035	49.144
Manes.01G095500.10.v8.1	6675	6469.714	0.000000	0.000
Manes.01G095500.11.v8.1	5816	5610.714	6.798885	635.464
Manes.01G095500.2.v8.1	6149	5943.714	0.000000	0.000
Manes.01G095500.8.v8.1	6363	6157.714	0.261028	26.776
Manes.01G095500.7.v8.1	6185	5979.714	1.682677	167.616
Manes.01G160600.3.v8.1	1638	1432.714	0.000000	0.000
Manes.01G128050.1.v8.1	1606	1400.714	7.328436	171.000
Manes.01G160600.2.v8.1	1624	1418.714	0.000000	0.000
Manes.01G128050.2.v8.1	904	698.736	0.000000	0.000
Manes.01G160602.1.v8.1	1795	1589.714	5.022238	133.000
Manes.01G097000.1.v8.1	1615	1409.714	0.000000	0.000
Manes.01G097100.1.v8.1	606	401.273	0.000000	0.000
Manes.01G097200.1.v8.1	1468	1262.714	0.190160	4.000
Manes.01G097300.1.v8.1	1359	1153.714	0.000000	0.000
Manes.01G097300.2.v8.1	1216	1010.714	0.534538	9.000
Manes.01G097400.1.v8.1	6651	6445.714	17.592832	1889.044
Manes.01G097400.4.v8.1	6606	6400.714	0.000000	0.000
Manes.01G097500.1.v8.1	1592	1386.714	38.092442	879.956
Manes.01G097600.1.v8.1	2188	1982.714	24.925834	823.275
Manes.01G097600.2.v8.1	3403	3197.714	0.933464	49.725
Manes.01G097700.1.v8.1	1476	1270.714	40.499864	857.308
Manes.01G097800.1.v8.1	2400	2194.714	0.218815	8.000
Manes.01G097900.1.v8.1	2046	1840.714	44.841598	1375.000
Manes.01G098000.4.v8.1	2992	2786.714	1.573619	73.051
Manes.01G098000.6.v8.1	2545	2339.714	7.567433	294.949
Manes.01G098000.5.v8.1	2233	2027.714	0.000000	0.000
Manes.01G098100.3.v8.1	1533	1327.714	9.313810	206.000
Manes.01G098200.1.v8.1	2698	2492.714	2.673100	111.000
Manes.01G098300.1.v8.1	3056	2850.714	0.252692	12.000
Manes.03G165350.1.v8.1	520	316.621	0.000000	0.000
Manes.01G098400.1.v8.1	3516	3310.714	4.115939	227.000
Manes.01G098500.1.v8.1	354	162.737	30.247756	82.000
Manes.01G098600.1.v8.1	3777	3571.714	35.666241	2122.117
Manes.01G098700.1.v8.1	519	315.650	8.748161	46.000
Manes.01G098800.2.v8.1	2166	1960.714	24.439427	798.253
Manes.01G098800.4.v8.1	2148	1942.714	26.071546	843.744
Manes.01G099000.7.v8.1	3978	3772.714	0.051614	3.244
Manes.01G099000.8.v8.1	3840	3634.714	0.308905	18.704
Manes.01G099000.5.v8.1	2734	2528.714	4.441789	187.108
Manes.01G099000.10.v8.1	2559	2353.714	0.000000	0.000
Manes.01G099000.9.v8.1	2421	2215.714	1.136377	41.944
Manes.01G099100.9.v8.1	3134	2928.714	2.471325	120.571
Manes.01G099100.6.v8.1	3261	3055.714	2.172018	110.563
Manes.01G099100.4.v8.1	2970	2764.714	0.000000	0.000
Manes.01G099100.3.v8.1	2422	2216.714	88.467881	3266.860
Manes.01G099200.7.v8.1	1820	1614.714	0.000000	0.000
Manes.01G099200.1.v8.1	1927	1721.714	28.241561	810.000
Manes.01G099200.6.v8.1	1822	1616.714	0.000000	0.000
Manes.01G099300.2.v8.1	2655	2449.714	8.380606	342.000
Manes.01G099400.1.v8.1	3985	3779.714	18.836078	1186.000
Manes.01G099500.1.v8.1	2209	2003.714	12.612787	421.000
Manes.01G099600.2.v8.1	3265	3059.714	0.000000	0.000
Manes.01G099600.3.v8.1	3161	2955.714	0.142168	7.000
Manes.01G099700.1.v8.1	1822	1616.714	11.956040	322.000
Manes.01G099800.1.v8.1	3045	2839.714	0.274811	13.000
Manes.01G099800.2.v8.1	2821	2615.714	0.000000	0.000
Manes.01G099900.1.v8.1	972	766.716	48.683147	621.797
Manes.01G100000.1.v8.1	1035	829.714	1.664041	23.000
Manes.01G100100.1.v8.1	549	344.983	12.006508	69.000
Manes.01G100300.1.v8.1	2326	2120.714	0.198144	7.000
Manes.01G100400.1.v8.1	3169	2963.714	5.553496	274.181
Manes.01G100400.2.v8.1	3079	2873.714	0.000000	0.000
Manes.01G100500.1.v8.1	3434	3228.714	3.123521	168.000
Manes.01G100600.2.v8.1	651	446.007	0.000000	0.000
Manes.01G100700.3.v8.1	2714	2508.714	0.000000	0.000
Manes.01G100700.7.v8.1	2657	2451.714	0.000000	0.000
Manes.01G100700.9.v8.1	2563	2357.714	0.254609	10.000
Manes.01G100800.1.v8.1	858	652.741	0.091965	1.000
Manes.01G100900.2.v8.1	1612	1406.714	0.068618	1.608
Manes.01G100900.1.v8.1	2391	2185.714	14.759252	537.394
Manes.01G101000.1.v8.1	1209	1003.714	0.119615	2.000
Manes.01G101200.3.v8.1	1363	1157.714	11.662209	224.914
Manes.01G101200.6.v8.1	1226	1020.714	1.356075	23.058
Manes.01G101200.5.v8.1	1131	925.714	4.555879	70.256
Manes.01G101200.7.v8.1	1247	1041.714	6.440897	111.771
Manes.01G101300.1.v8.1	1376	1170.714	4.102077	80.000
Manes.01G101600.1.v8.1	3522	3316.714	1.176441	65.000
Manes.01G101700.2.v8.1	696	490.877	14.674830	120.000
Manes.01G102466.2.v8.1	906	700.736	3.169656	37.000
Manes.01G102000.1.v8.1	1099	893.714	116.403126	1733.000
Manes.01G102100.1.v8.1	3175	2969.714	32.950201	1630.076
Manes.01G102200.3.v8.1	949	743.723	28.169482	349.000
Manes.01G102300.1.v8.1	911	705.735	58.350866	686.000
Manes.01G102400.1.v8.1	3030	2824.714	20.061446	944.000
Manes.01G102500.1.v8.1	3025	2819.714	3.362068	157.924
Manes.01G102600.1.v8.1	1092	886.714	0.203096	3.000
Manes.01G102700.2.v8.1	1740	1534.714	1.316854	33.667
Manes.01G102700.1.v8.1	2340	2134.714	0.599906	21.333
Manes.01G102800.1.v8.1	3313	3107.714	9.542246	494.000
Manes.01G102900.1.v8.1	1668	1462.714	0.041040	1.000
Manes.01G103000.3.v8.1	2595	2389.714	3.014394	120.000
Manes.01G103000.4.v8.1	2521	2315.714	0.000000	0.000
Manes.01G103100.2.v8.1	1542	1336.714	0.044908	1.000
Manes.01G103200.1.v8.1	1528	1322.714	0.045384	1.000
Manes.01G103300.6.v8.1	2480	2274.714	2.140401	81.107
Manes.01G103300.7.v8.1	2172	1966.714	6.899602	226.048
Manes.01G103300.8.v8.1	2183	1977.714	5.185662	170.845
Manes.01G103400.7.v8.1	1082	876.714	3.990114	58.275
Manes.01G103400.6.v8.1	1074	868.714	0.327604	4.741
Manes.01G103400.5.v8.1	959	753.719	3.503125	43.985
Manes.01G103500.1.v8.1	1705	1499.714	16.753932	418.563
Manes.01G103500.3.v8.1	1775	1569.714	1.746390	45.666
Manes.01G103500.5.v8.1	606	401.273	7.445600	49.771
Manes.01G103500.4.v8.1	714	508.845	0.000000	0.000
Manes.01G103600.1.v8.1	3453	3247.714	4.972093	269.000
Manes.01G103700.1.v8.1	1219	1013.714	0.000000	0.000
Manes.01G103750.1.v8.1	568	363.687	0.000000	0.000
Manes.01G103800.2.v8.1	1580	1374.714	3.362351	77.000
Manes.01G104000.1.v8.1	1378	1172.714	2.912960	56.907
Manes.01G104000.2.v8.1	1157	951.714	26.650634	422.522
Manes.01G104100.7.v8.1	2361	2155.714	0.000000	0.000
Manes.01G104100.1.v8.1	2269	2063.714	0.313297	10.771
Manes.01G104100.5.v8.1	2150	1944.714	0.000000	0.000
Manes.01G104100.6.v8.1	2111	1905.714	0.227724	7.229
Manes.01G104200.1.v8.1	2636	2430.714	11.244511	455.313
Manes.01G104200.2.v8.1	2622	2416.714	2.186825	88.039
Manes.01G104201.1.v8.1	549	344.983	0.348015	2.000
Manes.01G104300.3.v8.1	3903	3697.714	37.630920	2318.000
Manes.01G104400.1.v8.1	1871	1665.714	5.648573	156.738
Manes.01G104400.2.v8.1	1841	1635.714	0.303207	8.262
Manes.01G104500.10.v8.1	1516	1310.714	3.521088	76.881
Manes.01G104500.7.v8.1	1519	1313.714	13.540873	296.335
Manes.01G104500.8.v8.1	1435	1229.714	0.672872	13.784
Manes.01G104500.9.v8.1	1432	1226.714	0.000000	0.000
Manes.01G104600.25.v8.1	2920	2714.714	1.133324	51.252
Manes.01G104600.24.v8.1	3081	2875.714	0.000000	0.000
Manes.01G104600.16.v8.1	2791	2585.714	0.000000	0.000
Manes.01G104600.31.v8.1	2706	2500.714	0.000000	0.000
Manes.01G104600.26.v8.1	3248	3042.714	1.538886	78.001
Manes.01G104600.23.v8.1	3409	3203.714	0.000000	0.000
Manes.01G104600.12.v8.1	2210	2004.714	0.201541	6.731
Manes.01G104600.28.v8.1	2257	2051.714	0.000000	0.000
Manes.01G104600.27.v8.1	2876	2670.714	0.374476	16.660
Manes.01G104600.29.v8.1	1901	1695.714	0.000000	0.000
Manes.01G104600.30.v8.1	1986	1780.714	0.000000	0.000
Manes.01G104600.10.v8.1	2663	2457.714	1.572000	64.360
Manes.01G104700.1.v8.1	2342	2136.714	33.855176	1205.055
Manes.01G104800.1.v8.1	3919	3713.714	16.066392	993.944
Manes.01G104801.1.v8.1	8141	7935.714	9.718720	1284.785
Manes.01G104801.2.v8.1	8138	7932.714	0.861775	113.881
Manes.01G104801.3.v8.1	9657	9451.714	0.213773	33.659
Manes.01G104801.4.v8.1	8065	7859.714	0.000000	0.000
Manes.01G104801.5.v8.1	8095	7889.714	1.306630	171.731
Manes.01G104801.6.v8.1	8019	7813.714	0.000000	0.000
Manes.01G104801.7.v8.1	8092	7886.714	0.000000	0.000
Manes.01G105000.5.v8.1	1383	1177.714	18.910314	371.000
Manes.01G105100.5.v8.1	2552	2346.714	3.708786	144.986
Manes.01G105100.6.v8.1	2457	2251.714	2.843036	106.643
Manes.01G105100.1.v8.1	3859	3653.714	0.153962	9.371
Manes.01G105100.7.v8.1	2528	2322.714	0.000000	0.000
Manes.01G105100.8.v8.1	3234	3028.714	0.000000	0.000
Manes.01G105101.1.v8.1	570	365.657	8.700959	53.000
Manes.01G105300.1.v8.1	2678	2472.714	2.063525	85.000
[truncated: 55,492 more rows]
