# Supplementary material for: Mutations in DNA polymerase δ subunit 1 co-segregate with CMD2-type resistance to Cassava Mosaic Geminiviruses
Source: Nat Commun. 2022 Jul 7;13:3933. doi: 10.1038/s41467-022-31414-0 (PMC9262879; doi:10.1038/s41467-022-31414-0)
Supplement: Supplementary file 10 — Source Data [file 41467_2022_31414_MOESM10_ESM.zip › figure_data/SupFig5_data/RNAseq10/quant/rnaseq10_tme204_3594.2_res_quant/quant.sf]

Name	Length	EffectiveLength	TPM	NumReads
Manes.01G000031.1.v8.1	3795	3595.075	22.922103	1545.899
Manes.01G000031.2.v8.1	3753	3553.075	1.029840	68.642
Manes.01G000031.3.v8.1	3738	3538.075	0.443842	29.459
Manes.01G000062.1.v8.1	1653	1453.075	0.000000	0.000
Manes.01G000093.1.v8.1	1848	1648.075	0.000000	0.000
Manes.01G000124.1.v8.1	2149	1949.075	6.044287	221.000
Manes.01G000155.1.v8.1	2964	2764.075	7.872535	408.209
Manes.01G000186.1.v8.1	177	40.035	25.298774	19.000
Manes.01G000217.1.v8.1	675	475.328	0.000000	0.000
Manes.01G000248.3.v8.1	1953	1753.075	0.000000	0.000
Manes.01G000248.5.v8.1	570	371.117	0.000000	0.000
Manes.01G000248.4.v8.1	1683	1483.075	0.126686	3.525
Manes.01G000248.1.v8.1	2677	2477.075	0.000000	0.000
Manes.01G000248.2.v8.1	2062	1862.075	0.000000	0.000
Manes.01G000279.1.v8.1	812	612.114	68.471598	786.251
Manes.01G000279.3.v8.1	1818	1618.075	0.000000	0.000
Manes.01G000279.2.v8.1	1112	912.075	4.513740	77.230
Manes.01G000310.1.v8.1	601	401.766	0.000000	0.000
Manes.01G000341.1.v8.1	947	747.084	9.204582	129.001
Manes.01G000341.2.v8.1	1283	1083.075	0.000000	0.000
Manes.01G000372.1.v8.1	3197	2997.075	6.456399	363.000
Manes.01G000403.1.v8.1	861	661.095	31.608460	392.000
Manes.01G000434.1.v8.1	1098	898.075	0.000000	0.000
Manes.17G035396.1.v8.1_29	409	216.470	0.000000	0.000
Manes.01G000465.1.v8.1	1700	1500.075	107.277056	3018.828
Manes.01G000496.1.v8.1	534	335.758	0.000000	0.000
Manes.01G000527.1.v8.1	1225	1025.075	13.416693	258.000
Manes.01G000558.1.v8.1	3030	2830.075	0.000000	0.000
Manes.01G000558.2.v8.1	2951	2751.075	0.000000	0.000
Manes.01G000558.4.v8.1	2910	2710.075	0.000000	0.000
Manes.01G000558.5.v8.1	2825	2625.075	0.000000	0.000
Manes.01G000558.3.v8.1	2750	2550.075	0.041808	2.000
Manes.01G000600.1.v8.1	1763	1563.075	0.136415	4.000
Manes.01G000550.1.v8.1	429	234.940	28.588766	126.000
Manes.01G000500.10.v8.1	1573	1373.075	6.569583	169.220
Manes.01G000500.4.v8.1	2074	1874.075	8.375651	294.459
Manes.01G000500.6.v8.1	1987	1787.075	0.000000	0.000
Manes.01G000500.8.v8.1	2111	1911.075	1.295303	46.437
Manes.01G000500.9.v8.1	2024	1824.075	0.000000	0.000
Manes.01G000500.5.v8.1	1718	1518.075	13.788785	392.679
Manes.01G000500.7.v8.1	1755	1555.075	0.483729	14.111
Manes.01G000500.11.v8.1	1591	1391.075	58.135751	1517.094
Manes.01G000400.6.v8.1	3083	2883.075	0.850361	45.992
Manes.01G000400.7.v8.1	3020	2820.075	1.401950	74.167
Manes.01G000400.8.v8.1	2619	2419.075	0.525365	23.841
Manes.01G000300.4.v8.1	1769	1569.075	24.116997	709.881
Manes.01G000300.5.v8.1	1857	1657.075	15.469252	480.873
Manes.01G000300.6.v8.1	2074	1874.075	2.155638	75.785
Manes.13G000036.1.v8.1	515	317.238	0.000000	0.000
Manes.18G145866.1.v8.1_2	267	97.987	0.000000	0.000
Manes.01G001900.17.v8.1	3580	3380.075	0.000000	0.000
Manes.01G001900.14.v8.1	3967	3767.075	0.000000	0.000
Manes.01G001900.15.v8.1	3740	3540.075	2.292726	152.259
Manes.01G001900.16.v8.1	3593	3393.075	4.282844	272.612
Manes.01G001900.18.v8.1	4118	3918.075	0.000000	0.000
Manes.01G001900.19.v8.1	3971	3771.075	0.000000	0.000
Manes.01G001900.20.v8.1	3978	3778.075	0.000000	0.000
Manes.01G001900.21.v8.1	3935	3735.075	3.890996	272.633
Manes.01G001900.22.v8.1	4082	3882.075	0.000000	0.000
Manes.01G001900.23.v8.1	3974	3774.075	0.000000	0.000
Manes.01G001900.9.v8.1	3736	3536.075	4.848696	321.636
Manes.01G001951.1.v8.1	1451	1251.075	0.000000	0.000
Manes.01G001800.6.v8.1	5950	5750.075	0.191253	20.630
Manes.01G001800.1.v8.1	2633	2433.075	0.862562	39.370
Manes.01G001700.7.v8.1	2506	2306.075	13.249148	573.165
Manes.01G001700.10.v8.1	4004	3804.075	0.000000	0.000
Manes.01G001700.12.v8.1	3719	3519.075	2.313773	152.745
Manes.01G001700.11.v8.1	3802	3602.075	11.623242	785.414
Manes.01G001600.6.v8.1	5003	4803.075	3.253379	293.138
Manes.01G001600.7.v8.1	3983	3783.075	19.136819	1358.105
Manes.01G001600.8.v8.1	4719	4519.075	15.638323	1325.740
Manes.01G001400.1.v8.1	2161	1961.075	19.435388	715.000
Manes.01G001200.1.v8.1	1949	1749.075	7.922082	259.936
Manes.01G001200.3.v8.1	1891	1691.075	0.633004	20.081
Manes.01G001150.1.v8.1	1008	808.075	0.593707	9.000
Manes.01G001100.2.v8.1	3116	2916.075	0.136811	7.484
Manes.01G001100.3.v8.1	2961	2761.075	8.466200	438.516
Manes.01G002051.1.v8.1	1774	1574.075	10.870787	321.000
Manes.01G002300.1.v8.1	418	224.744	684.257863	2884.870
Manes.01G002151.2.v8.1	261	93.591	0.569573	1.000
Manes.01G002350.1.v8.1	761	561.154	0.237499	2.500
Manes.01G002400.2.v8.1	2259	2059.075	116.074673	4483.615
Manes.01G002500.1.v8.1	3624	3424.075	20.131975	1293.148
Manes.01G002600.1.v8.1	2025	1825.075	0.730198	25.000
Manes.01G002700.1.v8.1	1101	901.075	0.059159	1.000
Manes.01G002800.1.v8.1	1827	1627.075	1.507064	46.000
Manes.01G002901.1.v8.1	3062	2862.075	11.994612	644.000
Manes.01G003000.1.v8.1	405	212.813	1.001943	4.000
Manes.01G003100.1.v8.1	4856	4656.075	2.438602	213.000
Manes.01G003100.3.v8.1	4760	4560.075	0.000000	0.000
Manes.01G003100.4.v8.1	4848	4648.075	0.000000	0.000
Manes.01G003200.1.v8.1	2389	2189.075	33.848581	1390.016
Manes.01G003300.1.v8.1	3526	3326.075	1.073802	67.000
Manes.01G003400.1.v8.1	360	172.802	0.000000	0.000
Manes.01G003500.1.v8.1	4803	4603.075	3.607500	311.511
Manes.01G003500.3.v8.1	5313	5113.075	2.775337	266.205
Manes.01G003500.2.v8.1	4713	4513.075	0.000000	0.000
Manes.01G003700.1.v8.1	2011	1811.075	30.119172	1023.289
Manes.01G003800.1.v8.1	2386	2186.075	244.554906	10029.056
Manes.01G003900.1.v8.1	1100	900.075	7.762661	131.071
Manes.01G004000.1.v8.1	3930	3730.075	0.328694	23.000
Manes.01G004100.1.v8.1	1694	1494.075	8.955353	251.000
Manes.01G004100.2.v8.1	1685	1485.075	0.000000	0.000
Manes.01G004200.1.v8.1	663	463.371	0.230082	2.000
Manes.01G050733.1.v8.1_1	246	82.881	0.000000	0.000
Manes.01G004300.1.v8.1	762	562.153	0.000000	0.000
Manes.13G090650.1.v8.1	814	614.112	0.000000	0.000
Manes.01G004400.1.v8.1	927	727.086	0.000000	0.000
Manes.01G004466.1.v8.1	4587	4387.075	0.826257	68.000
Manes.01G004532.1.v8.1	681	481.309	0.000000	0.000
Manes.01G004600.2.v8.1	1047	847.075	36.927866	586.806
Manes.01G004625.1.v8.1	531	332.830	19.273416	120.337
Manes.01G004650.2.v8.1	1581	1381.075	0.463175	12.000
Manes.01G004840.2.v8.1	1487	1287.075	2.926638	70.663
Manes.01G004860.1.v8.1	1680	1480.075	1.548702	43.000
Manes.01G004880.1.v8.1	1025	825.075	11.931620	184.676
Manes.01G004820.1.v8.1	2044	1844.075	3.150861	109.000
Manes.01G005000.1.v8.1	5215	5015.075	7.606945	715.659
Manes.01G005000.2.v8.1	4067	3867.075	1.698920	123.246
Manes.01G005000.3.v8.1	4835	4635.075	1.316794	114.497
Manes.01G005033.1.v8.1	2165	1965.075	0.494367	18.224
Manes.01G005033.2.v8.1	1920	1720.075	0.000000	0.000
Manes.01G005033.3.v8.1	1703	1503.075	0.736817	20.776
Manes.01G005066.1.v8.1	2214	2014.075	33.909242	1281.187
Manes.01G005100.10.v8.1	1736	1536.075	0.000000	0.000
Manes.01G005100.11.v8.1	1754	1554.075	0.000000	0.000
Manes.01G005100.12.v8.1	1684	1484.075	0.000000	0.000
Manes.01G005100.2.v8.1	1591	1391.075	0.468532	12.227
Manes.01G005100.5.v8.1	1497	1297.075	0.000000	0.000
Manes.01G005100.6.v8.1	1986	1786.075	0.142463	4.773
Manes.01G005100.7.v8.1	1666	1466.075	0.000000	0.000
Manes.01G005100.8.v8.1	1704	1504.075	0.000000	0.000
Manes.01G005100.9.v8.1	1774	1574.075	0.000000	0.000
Manes.01G005100.4.v8.1	1522	1322.075	0.000000	0.000
Manes.01G005233.1.v8.1	1363	1163.075	7.012375	153.000
Manes.01G005500.2.v8.1	7293	7093.075	13.370003	1779.036
Manes.01G005504.1.v8.1	472	275.671	0.193370	1.000
Manes.01G005508.1.v8.1	551	352.415	0.000000	0.000
Manes.01G005512.1.v8.1	1317	1117.075	0.477199	10.000
Manes.01G005584.1.v8.1	1094	894.075	3.517706	59.000
Manes.01G005536.2.v8.1	1697	1497.075	2.921161	82.038
Manes.01G005700.1.v8.1	2130	1930.075	2.843689	102.962
Manes.01G008250.10.v8.1	2573	2373.075	0.000000	0.000
Manes.01G008250.11.v8.1	2498	2298.075	0.000000	0.000
Manes.01G008250.12.v8.1	2470	2270.075	0.000000	0.000
Manes.01G008250.13.v8.1	2574	2374.075	0.119060	5.302
Manes.01G008250.9.v8.1	2580	2380.075	0.000000	0.000
Manes.01G008250.7.v8.1	2660	2460.075	2.120283	97.850
Manes.01G008250.8.v8.1	2495	2295.075	0.000000	0.000
Manes.01G010800.3.v8.1	2665	2465.075	1.641628	75.914
Manes.16G067750.1.v8.1_31	394	202.828	0.000000	0.000
Manes.01G006000.1.v8.1	1923	1723.075	0.000000	0.000
Manes.01G006000.6.v8.1	1777	1577.075	0.000000	0.000
Manes.01G006000.2.v8.1	2225	2025.075	1.788357	67.938
Manes.01G006000.4.v8.1	2079	1879.075	13.299331	468.805
Manes.01G006000.5.v8.1	2393	2193.075	0.000000	0.000
Manes.01G006000.7.v8.1	2247	2047.075	0.110840	4.256
Manes.01G006100.1.v8.1	447	251.838	105.202191	497.009
Manes.01G006200.7.v8.1	3538	3338.075	1.244576	77.936
Manes.01G006200.11.v8.1	3524	3324.075	0.000000	0.000
Manes.01G006200.10.v8.1	3531	3331.075	0.000000	0.000
Manes.01G006200.12.v8.1	3385	3185.075	0.000000	0.000
Manes.01G006200.8.v8.1	3398	3198.075	5.901715	354.067
Manes.01G006200.9.v8.1	3395	3195.075	0.000000	0.000
Manes.01G006300.1.v8.1	1079	879.075	45.854158	756.177
Manes.01G006400.1.v8.1	809	609.116	7887.412318	90126.633
Manes.01G006500.1.v8.1	930	730.086	0.219043	3.000
Manes.01G006600.2.v8.1	912	712.088	0.074860	1.000
Manes.01G006800.3.v8.1	1384	1184.075	0.000000	0.000
Manes.01G006900.2.v8.1	961	761.083	0.070041	1.000
Manes.01G007000.2.v8.1	627	427.567	2.119464	17.000
Manes.01G007050.1.v8.1	1278	1078.075	0.000000	0.000
Manes.01G007100.6.v8.1	5717	5517.075	2.626387	271.823
Manes.01G007100.3.v8.1	5994	5794.075	0.782647	85.068
Manes.01G007100.5.v8.1	4889	4689.075	3.787035	333.123
Manes.01G007100.4.v8.1	5421	5221.075	0.000000	0.000
Manes.01G007100.7.v8.1	5817	5617.075	0.000000	0.000
Manes.01G007300.11.v8.1	4631	4431.075	7.810885	649.274
Manes.01G007400.4.v8.1	4441	4241.075	16.706766	1329.190
Manes.11G097150.1.v8.1	1531	1331.075	0.000000	0.000
Manes.01G007451.1.v8.1	88	7.020	0.000000	0.000
Manes.01G007500.1.v8.1	3234	3034.075	1.016008	57.829
Manes.01G007500.2.v8.1	3039	2839.075	0.000000	0.000
Manes.01G007500.3.v8.1	3274	3074.075	0.297765	17.171
Manes.01G007600.4.v8.1	3823	3623.075	0.558534	37.962
Manes.01G007600.5.v8.1	3539	3339.075	0.000000	0.000
Manes.01G007600.6.v8.1	3397	3197.075	14.729960	883.432
Manes.01G007700.1.v8.1	5195	4995.075	1.259277	118.000
Manes.01G007700.3.v8.1	4610	4410.075	0.000000	0.000
Manes.01G007800.2.v8.1	2241	2041.075	23.504125	899.957
Manes.01G007900.1.v8.1	3406	3206.075	5.902500	355.000
Manes.01G008000.1.v8.1	4992	4792.075	15.985244	1437.016
Manes.01G008100.1.v8.1	2049	1849.075	0.028829	1.000
Manes.01G008200.2.v8.1	1435	1235.075	18.583586	430.568
Manes.01G008300.1.v8.1	1279	1079.075	0.741005	15.000
Manes.01G008400.1.v8.1	826	626.107	3.150172	37.000
Manes.01G008500.1.v8.1	2052	1852.075	7.957363	276.469
Manes.01G008600.1.v8.1	1160	960.075	18.080053	325.629
Manes.01G008701.1.v8.1	383	192.989	1.104863	4.000
Manes.01G008800.1.v8.1	2575	2375.075	36.430799	1623.172
Manes.01G008900.7.v8.1	3383	3183.075	0.056496	3.374
Manes.01G008900.2.v8.1	2337	2137.075	4.908254	196.773
Manes.01G008900.1.v8.1	2370	2170.075	8.878256	361.427
Manes.01G008900.5.v8.1	3112	2912.075	0.300687	16.426
Manes.01G008900.6.v8.1	2639	2439.075	0.000000	0.000
Manes.01G009000.3.v8.1	2078	1878.075	5.764467	203.091
Manes.01G009000.2.v8.1	2037	1837.075	0.000000	0.000
Manes.01G009000.4.v8.1	1787	1587.075	0.000000	0.000
Manes.01G009000.5.v8.1	1781	1581.075	0.000000	0.000
Manes.01G009000.1.v8.1	1741	1541.075	11.757642	339.909
Manes.01G009100.1.v8.1	2369	2169.075	19.052849	775.270
Manes.01G009200.1.v8.1	2763	2563.075	0.000000	0.000
Manes.01G009200.2.v8.1	2751	2551.075	0.000000	0.000
Manes.01G009300.1.v8.1	3337	3137.075	0.084962	5.000
Manes.01G009451.4.v8.1	3456	3256.075	3.713501	226.828
Manes.01G009451.5.v8.1	3074	2874.075	26.136491	1409.172
Manes.01G009500.4.v8.1	1258	1058.075	0.000000	0.000
Manes.01G009500.2.v8.1	1386	1186.075	0.629212	14.000
Manes.01G009601.2.v8.1	1384	1184.075	9.179095	203.891
Manes.01G009601.1.v8.1	1858	1658.075	5.475663	170.318
Manes.01G009601.3.v8.1	1187	987.075	0.766497	14.193
Manes.01G009700.1.v8.1	3666	3466.075	11.543670	750.586
Manes.01G009800.1.v8.1	771	571.145	0.186666	2.000
Manes.01G009900.1.v8.1	3908	3708.075	1.016018	70.675
Manes.01G009900.2.v8.1	3903	3703.075	0.638063	44.325
Manes.01G010000.1.v8.1	2188	1988.075	64.268242	2396.888
Manes.01G010100.1.v8.1	1411	1211.075	196.826123	4471.697
Manes.01G010150.1.v8.1	527	328.926	10.209965	63.000
Manes.01G010200.1.v8.1	1919	1719.075	3.986438	128.558
Manes.01G010200.2.v8.1	1940	1740.075	0.442432	14.442
Manes.01G010866.1.v8.1	1768	1568.075	7.651761	225.085
Manes.01G013700.1.v8.1	1998	1798.075	12.292132	414.623
Manes.01G012847.1.v8.1	894	694.090	27.827614	362.335
Manes.01G013130.2.v8.1	1017	817.075	0.000000	0.000
Manes.01G010300.4.v8.1	426	232.152	10.819180	47.118
Manes.01G010300.3.v8.1	2162	1962.075	1.762751	64.882
Manes.01G012564.1.v8.1	1712	1512.075	0.000000	0.000
Manes.01G011998.1.v8.1	1569	1369.075	8.476003	217.689
Manes.01G011432.1.v8.1	1441	1241.075	1.531429	35.654
Manes.01G013600.1.v8.1	4435	4235.075	9.251402	735.000
Manes.01G013500.6.v8.1	2722	2522.075	4.179027	197.721
Manes.01G013500.8.v8.1	2680	2480.075	0.000000	0.000
Manes.01G013500.10.v8.1	2433	2233.075	0.000000	0.000
Manes.01G013500.11.v8.1	1839	1639.075	0.000000	0.000
Manes.01G013500.7.v8.1	2019	1819.075	4.462525	152.282
Manes.01G013500.9.v8.1	1992	1792.075	0.000000	0.000
Manes.01G013300.1.v8.1	1854	1654.075	7.003123	217.303
Manes.01G013300.2.v8.1	1868	1668.075	0.317521	9.936
Manes.01G013300.3.v8.1	1825	1625.075	1.107454	33.761
Manes.01G013425.1.v8.1	481	284.309	0.000000	0.000
Manes.01G013100.1.v8.1	866	666.094	7.602724	95.000
Manes.01G013225.2.v8.1	2221	2021.075	0.237379	9.000
Manes.01G013225.1.v8.1	2335	2135.075	0.000000	0.000
Manes.01G012900.1.v8.1	2704	2504.075	4.411279	207.219
Manes.01G012900.2.v8.1	2378	2178.075	5.354479	218.781
Manes.01G012800.1.v8.1	2212	2012.075	11.320228	427.285
Manes.01G012800.2.v8.1	2212	2012.075	0.071921	2.715
Manes.01G012700.1.v8.1	2720	2520.075	18.930672	894.949
Manes.01G012700.2.v8.1	2326	2126.075	0.244848	9.765
Manes.S095210.1.v8.1	375	185.918	0.000000	0.000
Manes.01G012600.1.v8.1	2697	2497.075	16.099287	754.148
Manes.01G012500.1.v8.1	1757	1557.075	127.690414	3729.808
Manes.01G012400.1.v8.1	1713	1513.075	36.024710	1022.538
Manes.01G012300.1.v8.1	357	170.203	20.984078	67.000
Manes.01G012425.1.v8.1	273	102.441	0.000000	0.000
Manes.01G012200.6.v8.1	1289	1089.075	0.000000	0.000
Manes.01G012100.1.v8.1	2215	2015.075	23.920962	904.250
Manes.01G012100.2.v8.1	2182	1982.075	0.000000	0.000
Manes.01G012100.3.v8.1	2089	1889.075	0.000000	0.000
Manes.01G012000.1.v8.1	2143	1943.075	115.137598	4196.868
Manes.01G011800.1.v8.1	1262	1062.075	40.986640	816.613
Manes.01G011800.2.v8.1	995	795.075	0.830525	12.387
Manes.01G011700.3.v8.1	4614	4414.075	0.000000	0.000
Manes.01G011700.5.v8.1	5074	4874.075	0.000000	0.000
Manes.01G011700.8.v8.1	4013	3813.075	0.000000	0.000
Manes.01G011700.6.v8.1	4476	4276.075	0.000000	0.000
Manes.01G011700.7.v8.1	4284	4084.075	0.000000	0.000
Manes.01G011600.4.v8.1	887	687.090	8.574798	110.524
Manes.01G011600.3.v8.1	297	120.777	33.754890	76.478
Manes.01G011600.1.v8.1	273	102.441	0.000000	0.000
Manes.01G011500.2.v8.1	1360	1160.075	50499.073726	1098975.666
Manes.01G011400.1.v8.1	516	318.209	26.003315	155.224
Manes.01G011400.2.v8.1	513	315.295	49.668346	293.776
Manes.01G011300.1.v8.1	2594	2394.075	0.360667	16.198
Manes.01G011300.2.v8.1	2591	2391.075	0.374583	16.802
Manes.01G011300.3.v8.1	2591	2391.075	0.000000	0.000
Manes.01G011300.4.v8.1	2588	2388.075	0.000000	0.000
Manes.01G011300.5.v8.1	2588	2388.075	0.000000	0.000
Manes.01G011300.6.v8.1	2585	2385.075	0.000000	0.000
Manes.01G011200.1.v8.1	1726	1526.075	0.000000	0.000
Manes.01G011100.3.v8.1	1778	1578.075	13.897800	411.427
Manes.01G011100.4.v8.1	1696	1496.075	0.000000	0.000
Manes.01G011100.5.v8.1	1713	1513.075	0.325158	9.229
Manes.01G011100.10.v8.1	1819	1619.075	0.000000	0.000
Manes.01G011100.11.v8.1	1901	1701.075	0.230140	7.344
Manes.01G011100.9.v8.1	1836	1636.075	0.000000	0.000
Manes.01G011000.6.v8.1	3997	3797.075	5.144318	366.434
Manes.01G011000.1.v8.1	3240	3040.075	5.436323	310.033
Manes.01G011000.4.v8.1	3204	3004.075	9.764615	550.281
Manes.01G010900.1.v8.1	1032	832.075	0.000000	0.000
Manes.01G011042.1.v8.1	1479	1279.075	0.958547	23.000
Manes.01G011042.3.v8.1	1413	1213.075	0.000000	0.000
Manes.01G011113.1.v8.1	1514	1314.075	0.892450	22.000
Manes.01G011184.6.v8.1	1611	1411.075	0.000000	0.000
Manes.01G011184.7.v8.1	2056	1856.075	0.000000	0.000
Manes.01G011184.2.v8.1	1824	1624.075	1.017506	31.000
Manes.01G011184.8.v8.1	1894	1694.075	0.000000	0.000
Manes.01G014000.12.v8.1	1704	1504.075	0.473155	13.350
Manes.01G014000.10.v8.1	2028	1828.075	0.000000	0.000
Manes.01G014000.11.v8.1	2941	2741.075	0.168213	8.650
Manes.01G014000.2.v8.1	3042	2842.075	0.000000	0.000
Manes.01G014000.9.v8.1	2807	2607.075	0.000000	0.000
Manes.01G014500.1.v8.1	1933	1733.075	0.297156	9.661
Manes.01G014500.2.v8.1	2018	1818.075	0.039261	1.339
Manes.01G014900.5.v8.1	1871	1671.075	0.000000	0.000
Manes.01G014900.7.v8.1	4246	4046.075	0.278117	21.110
Manes.01G014900.8.v8.1	4135	3935.075	0.000000	0.000
Manes.01G014900.6.v8.1	1847	1647.075	1.127478	34.837
Manes.01G014900.3.v8.1	1965	1765.075	3.301731	109.326
Manes.01G014900.4.v8.1	1942	1742.075	7.580339	247.727
Manes.01G015000.1.v8.1	327	144.947	0.000000	0.000
Manes.01G015200.1.v8.1	731	531.201	4.214747	42.000
Manes.01G015500.1.v8.1	1040	840.075	0.444182	7.000
Manes.01G015700.1.v8.1	1016	816.075	6.943476	106.298
Manes.01G015800.1.v8.1	4017	3817.075	10.195774	730.079
Manes.01G015800.2.v8.1	3833	3633.075	0.524337	35.736
Manes.01G015800.3.v8.1	4297	4097.075	0.900196	69.188
Manes.01G016000.5.v8.1	4511	4311.075	0.276734	22.380
Manes.01G016000.7.v8.1	1902	1702.075	2.313899	73.883
Manes.01G016000.3.v8.1	2273	2073.075	4.659221	181.195
Manes.01G016000.4.v8.1	2142	1942.075	0.864663	31.502
Manes.01G016000.6.v8.1	3317	3117.075	0.394285	23.056
Manes.01G016100.1.v8.1	860	660.095	1.049828	13.000
Manes.01G016300.4.v8.1	3154	2954.075	2.094694	116.081
Manes.01G016300.2.v8.1	4010	3810.075	4.664669	333.406
Manes.01G016600.1.v8.1	2990	2790.075	102.566096	5368.319
Manes.01G016600.2.v8.1	5196	4996.075	0.703266	65.912
Manes.01G016800.1.v8.1	1182	982.075	6.133597	113.000
Manes.01G016900.1.v8.1	2108	1908.075	12.348329	442.000
Manes.01G017000.1.v8.1	894	694.090	133.664357	1740.403
Manes.01G017101.1.v8.1	3059	2859.075	0.223737	12.000
Manes.01G017151.1.v8.1	1911	1711.075	0.155769	5.000
Manes.01G017200.1.v8.1	3691	3491.075	2.107178	138.000
Manes.01G017300.1.v8.1	2029	1829.075	18.690563	641.317
Manes.01G017400.1.v8.1	408	215.554	0.247301	1.000
Manes.01G017500.1.v8.1	1206	1006.075	11.709634	221.000
Manes.01G017600.1.v8.1	3741	3541.075	0.513206	34.091
Manes.01G017800.1.v8.1	1637	1437.075	11.986749	323.147
Manes.01G017900.1.v8.1	1537	1337.075	0.000000	0.000
Manes.01G018000.1.v8.1	1683	1483.075	0.000000	0.000
Manes.15G159901.1.v8.1	1412	1212.075	0.000000	0.000
Manes.01G018300.4.v8.1	2835	2635.075	0.000000	0.000
Manes.01G018300.2.v8.1	2979	2779.075	1.649603	86.000
Manes.01G018400.2.v8.1	2576	2376.075	0.000000	0.000
Manes.01G018400.3.v8.1	2559	2359.075	0.451928	20.000
Manes.01G018400.5.v8.1	2375	2175.075	0.000000	0.000
Manes.01G018400.4.v8.1	1916	1716.075	0.000000	0.000
Manes.01G018800.1.v8.1	1441	1241.075	33.300060	775.285
Manes.01G013800.1.v8.1	1269	1069.075	0.199450	4.000
Manes.01G014100.1.v8.1	1570	1370.075	0.350171	9.000
Manes.01G014200.1.v8.1	1709	1509.075	0.105972	3.000
Manes.01G014300.1.v8.1	1254	1054.075	0.000000	0.000
Manes.01G014400.1.v8.1	1781	1581.075	0.000000	0.000
Manes.01G014600.2.v8.1	3284	3084.075	0.000000	0.000
Manes.01G014700.3.v8.1	3634	3434.075	0.116166	7.484
Manes.01G014700.2.v8.1	3520	3320.075	0.000000	0.000
Manes.01G014700.4.v8.1	3287	3087.075	0.285201	16.516
Manes.01G014800.1.v8.1	719	519.218	10.061388	98.000
Manes.01G015100.3.v8.1	1410	1210.075	1.541832	35.000
Manes.01G015300.1.v8.1	3045	2845.075	14.979821	799.501
Manes.01G015400.2.v8.1	4364	4164.075	0.631155	49.303
Manes.01G015400.1.v8.1	4362	4162.075	0.747770	58.384
Manes.01G015600.1.v8.1	575	376.052	0.283507	2.000
Manes.01G015700.1.v8.1_1	734	534.197	1.866232	18.702
Manes.01G017700.1.v8.1	3070	2870.075	5.033457	271.006
Manes.01G018100.1.v8.1	1738	1538.075	0.000000	0.000
Manes.01G018200.1.v8.1	1985	1785.075	0.000000	0.000
Manes.01G018500.1.v8.1	2070	1870.075	1.828407	64.143
Manes.01G018500.2.v8.1	1946	1746.075	0.000000	0.000
Manes.01G018500.3.v8.1	1900	1700.075	7.081847	225.857
Manes.01G018600.1.v8.1	1732	1532.075	48.366952	1390.104
Manes.01G018700.1.v8.1	1247	1047.075	21.993147	432.000
Manes.01G018700.2.v8.1	1118	918.075	0.000000	0.000
Manes.01G018900.1.v8.1	1929	1729.075	0.030830	1.000
Manes.01G018900.2.v8.1	2030	1830.075	0.000000	0.000
Manes.01G018900.3.v8.1	1943	1743.075	0.000000	0.000
Manes.01G019000.2.v8.1	1770	1570.075	0.033952	1.000
Manes.01G019100.1.v8.1	1420	1220.075	0.000000	0.000
Manes.01G019200.1.v8.1	1664	1464.075	0.000000	0.000
Manes.01G019300.1.v8.1	1600	1400.075	0.000000	0.000
Manes.01G019400.1.v8.1	1450	1250.075	0.000000	0.000
Manes.01G019500.1.v8.1	864	664.094	0.000000	0.000
Manes.01G019600.13.v8.1	3196	2996.075	1.237814	69.571
Manes.01G019600.9.v8.1	3899	3699.075	1.215804	84.368
Manes.01G019600.10.v8.1	2718	2518.075	8.758438	413.727
Manes.01G019600.12.v8.1	3066	2866.075	1.624073	87.320
Manes.01G019600.4.v8.1	2886	2686.075	7.176515	361.618
Manes.01G019600.1.v8.1	2722	2522.075	4.350990	205.857
Manes.01G019600.11.v8.1	3189	2989.075	4.960634	278.159
Manes.01G019700.1.v8.1	3935	3735.075	0.000000	0.000
Manes.01G019801.1.v8.1	400	208.253	12.542553	49.000
Manes.01G019900.1.v8.1	1707	1507.075	0.000000	0.000
Manes.01G020000.1.v8.1	2064	1864.075	48.900645	1710.002
Manes.05G133326.1.v8.1_38	404	211.901	0.000000	0.000
Manes.05G133326.1.v8.1_37	396	204.631	0.000000	0.000
Manes.05G133326.1.v8.1_36	388	197.451	0.000000	0.000
Manes.05G133326.1.v8.1_41	417	223.818	0.000000	0.000
Manes.01G020100.1.v8.1	2835	2635.075	8.591935	424.720
Manes.01G020100.4.v8.1	2840	2640.075	7.633061	378.036
Manes.01G020100.2.v8.1	2915	2715.075	0.851054	43.347
Manes.01G020100.6.v8.1	2920	2720.075	0.000000	0.000
Manes.01G020200.1.v8.1	192	48.528	16.477038	15.000
Manes.01G020300.2.v8.1	1272	1072.075	0.198892	4.000
Manes.01G020350.1.v8.1	144	22.168	0.000000	0.000
Manes.01G020400.2.v8.1	3917	3717.075	10.397780	725.038
Manes.01G020400.3.v8.1	3711	3511.075	0.000000	0.000
Manes.01G020500.3.v8.1	3573	3373.075	4.312714	272.895
Manes.01G020500.4.v8.1	3375	3175.075	2.365961	140.922
Manes.01G020500.5.v8.1	1068	868.075	6.923812	112.751
Manes.01G020600.1.v8.1	3372	3172.075	2.571161	153.000
Manes.01G020700.4.v8.1	2386	2186.075	0.000000	0.000
Manes.01G020700.5.v8.1	2225	2025.075	0.131616	5.000
Manes.01G020700.6.v8.1	2378	2178.075	0.000000	0.000
Manes.01G020800.1.v8.1	3011	2811.075	8.899568	469.310
Manes.01G020800.2.v8.1	3062	2862.075	0.528630	28.383
Manes.01G021100.1.v8.1	744	544.180	0.000000	0.000
Manes.01G021200.1.v8.1	2950	2750.075	8.780307	452.974
Manes.01G021200.2.v8.1	3102	2902.075	0.092348	5.028
Manes.01G021300.1.v8.1	762	562.153	2.180994	23.000
Manes.01G021400.1.v8.1	747	547.174	73.346709	752.879
Manes.01G021500.1.v8.1	1186	986.075	32.170947	595.103
Manes.01G021500.2.v8.1	1358	1158.075	3.240657	70.403
Manes.01G021600.1.v8.1	1167	967.075	2.370226	43.000
Manes.01G021700.1.v8.1	1805	1605.075	3.786102	114.000
Manes.01G021800.1.v8.1	3170	2970.075	2.656316	148.001
Manes.01G021800.2.v8.1	2976	2776.075	0.000000	0.000
Manes.01G021900.1.v8.1	3627	3427.075	0.404419	26.000
Manes.01G022000.1.v8.1	1595	1395.075	1.757687	46.000
Manes.01G022100.1.v8.1	1439	1239.075	26.759265	622.000
Manes.01G022150.1.v8.1	840	640.100	0.000000	0.000
Manes.01G022300.6.v8.1	4807	4607.075	5.583313	482.543
Manes.01G022300.3.v8.1	4918	4718.075	0.000000	0.000
Manes.01G022300.4.v8.1	4356	4156.075	8.780513	684.576
Manes.01G022300.5.v8.1	4761	4561.075	0.000000	0.000
Manes.01G022400.1.v8.1	1483	1283.075	1.287926	31.000
Manes.01G022500.1.v8.1	1061	861.075	0.123814	2.000
Manes.01G022600.4.v8.1	2395	2195.075	16.503791	679.597
Manes.01G022600.5.v8.1	2263	2063.075	0.299661	11.598
Manes.01G022750.1.v8.1	2627	2427.075	11.458581	521.714
Manes.01G022900.1.v8.1	1384	1184.075	57.499214	1277.202
Manes.01G023000.1.v8.1	1238	1038.075	0.000000	0.000
Manes.01G023100.1.v8.1	1032	832.075	0.000000	0.000
Manes.01G023200.1.v8.1	2457	2257.075	1.638333	69.369
Manes.01G023300.1.v8.1	1892	1692.075	7.076704	224.631
Manes.01G023400.1.v8.1	1879	1679.075	0.476214	15.000
Manes.01G023500.1.v8.1	1381	1181.075	0.135402	3.000
Manes.01G023600.1.v8.1	1475	1275.075	0.083613	2.000
Manes.01G023700.1.v8.1	763	563.152	21.865898	231.000
Manes.01G023900.1.v8.1	2015	1815.075	15.257111	519.500
Manes.01G023900.2.v8.1	2347	2147.075	5.328090	214.604
Manes.01G024000.1.v8.1	1715	1515.075	3.905458	111.000
Manes.01G024100.1.v8.1	2114	1914.075	4.010374	144.000
Manes.01G024200.1.v8.1	1245	1045.075	0.051007	1.000
Manes.01G024300.1.v8.1	3456	3256.075	15.421899	942.000
Manes.01G024400.1.v8.1	1502	1302.075	12.319922	300.928
Manes.01G024400.2.v8.1	1496	1296.075	1.812652	44.072
Manes.01G024500.1.v8.1	1126	926.075	0.920991	16.000
Manes.01G024600.1.v8.1	3878	3678.075	0.898571	62.000
Manes.01G024600.3.v8.1	3926	3726.075	0.000000	0.000
Manes.01G024600.2.v8.1	3178	2978.075	0.000000	0.000
Manes.01G024700.1.v8.1	2268	2068.075	7.036841	273.000
Manes.01G024800.1.v8.1	333	149.922	0.355562	1.000
Manes.01G024932.1.v8.1	231	72.673	0.000000	0.000
Manes.01G025000.6.v8.1	3651	3451.075	4.589350	297.115
Manes.01G025000.3.v8.1	2768	2568.075	4.685644	225.733
Manes.01G025000.8.v8.1	2779	2579.075	0.000000	0.000
Manes.01G025000.7.v8.1	3148	2948.075	0.237807	13.152
Manes.01G025100.1.v8.1	2604	2404.075	1.620325	73.075
Manes.01G025100.2.v8.1	2601	2401.075	2.704936	121.838
Manes.01G025200.1.v8.1	1753	1553.075	3.157743	92.000
Manes.01G025300.1.v8.1	1863	1663.075	2.756563	86.000
Manes.01G025400.2.v8.1	1540	1340.075	0.000000	0.000
Manes.01G025400.1.v8.1	1675	1475.075	20.669316	571.951
Manes.01G025500.1.v8.1	1413	1213.075	1.713794	39.000
Manes.01G025500.2.v8.1	1416	1216.075	0.000000	0.000
Manes.01G025600.2.v8.1	1201	1001.075	0.053249	1.000
Manes.01G025600.3.v8.1	850	650.097	0.000000	0.000
Manes.01G025700.1.v8.1	1705	1505.075	0.035418	1.000
Manes.01G025900.1.v8.1	2951	2751.075	2.267070	117.000
Manes.01G026000.5.v8.1	4566	4366.075	1.172091	96.000
Manes.01G026000.6.v8.1	3715	3515.075	0.000000	0.000
Manes.01G026100.2.v8.1	1158	948.075	0.224905	4.000
Manes.06G158050.1.v8.1	1555	1355.075	0.092469	2.351
Manes.01G026200.2.v8.1	4505	4305.075	0.000000	0.000
Manes.01G026200.3.v8.1	4328	4128.075	0.000000	0.000
Manes.01G026200.5.v8.1	4511	4311.075	0.000000	0.000
Manes.01G026200.6.v8.1	5015	4815.075	0.000000	0.000
Manes.01G026200.8.v8.1	5041	4841.075	0.000000	0.000
Manes.01G026200.4.v8.1	4354	4154.075	0.000000	0.000
Manes.01G026200.7.v8.1	3733	3533.075	0.000000	0.000
Manes.01G026200.9.v8.1	3727	3527.075	0.272044	18.000
Manes.01G026300.1.v8.1	1396	1196.075	20.103991	451.086
Manes.01G026400.1.v8.1	1336	1136.075	0.000000	0.000
Manes.01G026500.2.v8.1	998	798.075	6.345434	95.000
Manes.01G026600.1.v8.1	1172	972.075	9.651489	176.000
Manes.01G026700.1.v8.1	2738	2538.075	1.540317	73.339
Manes.01G026800.2.v8.1	2697	2497.075	2.997952	140.435
Manes.01G026800.1.v8.1	2193	1993.075	17.942337	670.844
Manes.01G026850.1.v8.1	1337	1137.075	1.172013	25.000
Manes.01G026900.1.v8.1	1224	1024.075	30.503767	586.008
Manes.01G027000.1.v8.1	3206	3006.075	1.594857	89.937
Manes.01G027000.2.v8.1	3299	3099.075	0.241889	14.063
Manes.01G027100.1.v8.1	2064	1864.075	13.279057	464.354
Manes.01G027100.3.v8.1	2088	1888.075	0.000000	0.000
Manes.01G027200.1.v8.1	1852	1652.075	0.483997	15.000
Manes.01G027300.2.v8.1	2028	1828.075	0.116640	4.000
Manes.01G027350.1.v8.1	473	276.627	0.192702	1.000
Manes.01G027400.5.v8.1	2049	1849.075	0.000000	0.000
Manes.01G027400.11.v8.1	2162	1962.075	2.005647	73.822
Manes.01G027400.12.v8.1	2020	1820.075	5.376130	183.560
Manes.01G027400.8.v8.1	2080	1880.075	3.189206	112.480
Manes.01G027400.7.v8.1	2178	1978.075	1.153190	42.792
Manes.01G027400.14.v8.1	1904	1704.075	0.000000	0.000
Manes.01G027400.13.v8.1	2132	1932.075	0.000000	0.000
Manes.01G027400.15.v8.1	1825	1625.075	0.000000	0.000
Manes.01G027400.6.v8.1	1966	1766.075	0.000000	0.000
Manes.01G027500.1.v8.1	2010	1810.075	1.531398	52.000
Manes.01G027600.1.v8.1	2880	2680.075	1.272959	64.000
Manes.01G027700.2.v8.1	3193	2993.075	1.317939	74.000
Manes.01G027700.3.v8.1	2045	1845.075	0.000000	0.000
Manes.01G027700.6.v8.1	2071	1871.075	0.000000	0.000
Manes.01G027800.1.v8.1	1979	1779.075	4.436329	148.060
Manes.01G027800.2.v8.1	1948	1748.075	3.291587	107.940
Manes.01G027900.2.v8.1	1823	1623.075	3.842631	117.000
Manes.01G028000.1.v8.1	2069	1869.075	10.616622	372.247
Manes.01G028100.1.v8.1	1742	1542.075	3.068010	88.753
Manes.01G028200.1.v8.1	2029	1829.075	0.815827	27.993
Manes.01G028200.18.v8.1	2980	2780.075	0.921085	48.037
Manes.01G028200.19.v8.1	2155	1955.075	2.825307	103.621
Manes.01G028200.2.v8.1	2008	1808.075	9.892244	335.529
Manes.01G028200.20.v8.1	1997	1797.075	8.175656	275.618
Manes.01G028200.3.v8.1	2018	1818.075	2.346273	80.022
Manes.01G028200.9.v8.1	2166	1966.075	0.000000	0.000
Manes.01G028200.17.v8.1	2802	2602.075	4.773488	233.010
Manes.01G028300.1.v8.1	2619	2419.075	38.016531	1725.204
Manes.01G028400.4.v8.1	2126	1926.075	4.161343	150.358
Manes.01G028400.3.v8.1	3061	2861.075	6.273538	336.713
Manes.01G028500.1.v8.1	1125	925.075	4.264187	74.000
Manes.01G028600.1.v8.1	1462	1262.075	0.000000	0.000
Manes.01G028600.3.v8.1	1365	1165.075	0.137262	3.000
Manes.01G028700.4.v8.1	3217	3017.075	10.778975	610.074
Manes.01G028800.1.v8.1	1895	1695.075	0.117748	3.744
Manes.01G028800.6.v8.1	1452	1252.075	12.687784	298.013
Manes.01G028800.10.v8.1	1629	1429.075	0.000000	0.000
Manes.01G028800.2.v8.1	1416	1216.075	14.204946	324.055
Manes.01G028800.3.v8.1	1545	1345.075	0.000000	0.000
Manes.01G028800.4.v8.1	1518	1318.075	7.681782	189.942
Manes.01G028800.5.v8.1	1515	1315.075	0.000000	0.000
Manes.01G028800.8.v8.1	1299	1099.075	0.956399	19.719
Manes.01G028800.9.v8.1	1632	1432.075	0.503522	13.527
Manes.01G028900.1.v8.1	3021	2821.075	4.289361	227.000
Manes.01G029001.1.v8.1	717	517.222	0.103063	1.000
Manes.01G029100.1.v8.1	2835	2635.075	21.848079	1080.003
Manes.01G029200.1.v8.1	2843	2643.075	0.040337	2.000
Manes.01G029300.4.v8.1	3567	3367.075	1.170497	73.934
Manes.01G029300.3.v8.1	1742	1542.075	2.525769	73.066
Manes.01G029400.2.v8.1	2902	2702.075	25.493704	1292.257
Manes.01G029500.1.v8.1	1167	967.075	14.607265	265.001
Manes.01G029600.1.v8.1	1578	1378.075	0.000000	0.000
Manes.01G029700.1.v8.1	1608	1408.075	0.075716	2.000
Manes.01G029800.1.v8.1	1761	1561.075	5.395289	158.000
Manes.01G029900.1.v8.1	2131	1931.075	2.356471	85.365
Manes.01G029900.2.v8.1	2137	1937.075	0.000000	0.000
Manes.01G029900.3.v8.1	2123	1923.075	0.000000	0.000
Manes.01G029900.4.v8.1	2117	1917.075	0.631615	22.715
Manes.01G029900.5.v8.1	2131	1931.075	0.000000	0.000
Manes.01G029900.6.v8.1	2125	1925.075	0.000000	0.000
Manes.01G029900.7.v8.1	1674	1474.075	0.000000	0.000
Manes.01G029900.8.v8.1	1668	1468.075	1.050286	28.925
Manes.01G029950.1.v8.1	759	559.155	0.095334	1.000
Manes.12G086500.1.v8.1	1055	855.075	0.000000	0.000
Manes.01G030000.1.v8.1	418	224.744	0.000000	0.000
Manes.01G030100.1.v8.1	953	753.083	2685.327764	37936.646
Manes.01G030200.10.v8.1	3447	3247.075	0.164376	10.013
Manes.01G030200.11.v8.1	2761	2561.075	5.904469	283.675
Manes.01G030200.12.v8.1	3347	3147.075	3.815550	225.259
Manes.01G030200.13.v8.1	3233	3033.075	0.000000	0.000
Manes.01G030200.14.v8.1	3249	3049.075	0.000000	0.000
Manes.01G030200.15.v8.1	2936	2736.075	0.000000	0.000
Manes.01G030200.16.v8.1	2683	2483.075	0.000000	0.000
Manes.01G030200.17.v8.1	3269	3069.075	0.000000	0.000
Manes.01G030200.18.v8.1	2810	2610.075	0.000000	0.000
Manes.01G030200.19.v8.1	3282	3082.075	0.000000	0.000
Manes.01G030200.20.v8.1	2985	2785.075	0.000000	0.000
Manes.01G030200.21.v8.1	3298	3098.075	0.000000	0.000
Manes.01G030200.22.v8.1	3396	3196.075	5.930237	355.556
Manes.01G030200.23.v8.1	3496	3296.075	0.000000	0.000
Manes.01G030200.24.v8.1	3318	3118.075	0.000000	0.000
Manes.01G030200.25.v8.1	2732	2532.075	0.000000	0.000
Manes.01G030400.10.v8.1	2136	1936.075	14.050604	510.312
Manes.01G030400.11.v8.1	2128	1928.075	5.900116	213.404
Manes.01G030400.12.v8.1	2066	1866.075	0.000000	0.000
Manes.01G030400.5.v8.1	2074	1874.075	8.230810	289.366
Manes.01G030400.7.v8.1	2028	1828.075	0.000000	0.000
Manes.01G030400.8.v8.1	2090	1890.075	0.677324	24.016
Manes.01G030500.1.v8.1	2907	2707.075	0.177224	9.000
Manes.01G030600.1.v8.1	2133	1933.075	0.248185	9.000
Manes.01G030700.1.v8.1	4144	3944.075	7.406563	548.000
Manes.01G030800.1.v8.1	1244	1044.075	0.000000	0.000
Manes.01G030900.3.v8.1	2160	1960.075	1.251026	46.000
Manes.01G031200.4.v8.1	1451	1251.075	0.477447	11.205
Manes.01G031200.1.v8.1	1492	1292.075	6.587782	159.678
Manes.01G031200.3.v8.1	1509	1309.075	0.208346	5.116
Manes.01G031300.1.v8.1	1769	1569.075	0.000000	0.000
Manes.01G031300.3.v8.1	1679	1479.075	0.038219	1.060
Manes.01G031400.1.v8.1	1628	1428.075	6.793275	181.991
Manes.01G031600.1.v8.1	3306	3106.075	2.313971	134.831
Manes.01G031700.6.v8.1	2629	2429.075	0.000000	0.000
Manes.01G031700.7.v8.1	2620	2420.075	0.223999	10.169
Manes.01G031700.5.v8.1	2682	2482.075	0.000000	0.000
Manes.01G031700.9.v8.1	2673	2473.075	0.000000	0.000
Manes.01G031800.5.v8.1	3067	2867.075	20.191216	1085.976
Manes.01G031800.3.v8.1	3149	2949.075	27.473737	1519.925
Manes.01G031800.6.v8.1	2971	2771.075	0.411231	21.377
Manes.01G031800.9.v8.1	3067	2867.075	0.000000	0.000
Manes.01G031800.8.v8.1	2791	2591.075	19.738880	959.447
Manes.01G031900.2.v8.1	1994	1794.075	11.201653	377.000
Manes.01G032000.2.v8.1	2984	2784.075	0.120485	6.293
Manes.01G032000.3.v8.1	2244	2044.075	2.027188	77.734
Manes.01G032100.1.v8.1	1122	922.075	10.290469	178.000
Manes.01G032100.6.v8.1	456	260.390	0.000000	0.000
Manes.01G032300.1.v8.1	3712	3512.075	1.957976	129.000
Manes.01G032300.2.v8.1	3706	3506.075	0.000000	0.000
Manes.01G032400.18.v8.1	4796	4596.075	0.033775	2.912
Manes.01G032400.25.v8.1	2986	2786.075	0.000000	0.000
Manes.01G032400.28.v8.1	2716	2516.075	0.000000	0.000
Manes.01G032400.31.v8.1	2933	2733.075	0.000000	0.000
Manes.01G032400.33.v8.1	2922	2722.075	0.000000	0.000
Manes.01G032400.36.v8.1	2663	2463.075	0.000000	0.000
Manes.01G032400.10.v8.1	5255	5055.075	0.000000	0.000
Manes.01G032400.13.v8.1	5097	4897.075	0.000000	0.000
Manes.01G032400.15.v8.1	5896	5696.075	0.342541	36.602
Manes.01G032400.26.v8.1	4556	4356.075	0.000000	0.000
Manes.01G032400.29.v8.1	4286	4086.075	0.000000	0.000
Manes.01G032400.34.v8.1	4492	4292.075	0.000000	0.000
Manes.01G032400.16.v8.1	4502	4302.075	0.000000	0.000
Manes.01G032400.27.v8.1	3285	3085.075	0.000000	0.000
Manes.01G032400.30.v8.1	3015	2815.075	0.000000	0.000
Manes.01G032400.32.v8.1	3232	3032.075	0.000000	0.000
Manes.01G032400.35.v8.1	3221	3021.075	0.000000	0.000
Manes.01G032400.37.v8.1	2962	2762.075	0.000000	0.000
Manes.01G032400.2.v8.1	2785	2585.075	0.000000	0.000
Manes.01G032400.4.v8.1	2991	2791.075	1.403781	73.500
Manes.01G032400.3.v8.1	2999	2799.075	1.923204	100.985
Manes.01G032500.1.v8.1	2020	1820.075	15.407160	526.054
Manes.01G032600.1.v8.1	5166	4966.075	2.329583	217.025
Manes.01G032701.1.v8.1	1161	961.075	0.221863	4.000
Manes.01G049585.1.v8.1	598	398.788	0.469342	3.511
Manes.01G032800.1.v8.1	5207	5007.075	6.749463	633.975
Manes.01G032800.2.v8.1	5041	4841.075	0.000000	0.000
Manes.01G032900.1.v8.1	1647	1447.075	0.345899	9.390
Manes.01G032900.2.v8.1	1641	1441.075	0.000000	0.000
Manes.01G032900.4.v8.1	1560	1360.075	7.864367	200.653
Manes.01G032900.5.v8.1	1554	1354.075	0.155791	3.957
Manes.01G033000.1.v8.1	1988	1788.075	0.059625	2.000
Manes.01G033100.2.v8.1	1952	1752.075	0.758135	24.918
Manes.01G033100.1.v8.1	1874	1674.075	22.356918	702.111
Manes.01G033200.8.v8.1	2472	2272.075	0.000000	0.000
Manes.01G033200.9.v8.1	2434	2234.075	0.307092	12.870
Manes.01G033200.1.v8.1	2577	2377.075	0.727715	32.451
Manes.01G033200.10.v8.1	2472	2272.075	3.399608	144.901
Manes.01G033200.11.v8.1	2234	2034.075	0.000000	0.000
Manes.01G033200.12.v8.1	2272	2072.075	1.767785	68.715
Manes.01G033300.1.v8.1	3459	3259.075	4.648428	284.197
Manes.01G033300.2.v8.1	3527	3327.075	0.750899	46.867
Manes.01G033400.1.v8.1	1188	988.075	1.510600	28.000
Manes.01G033500.1.v8.1	2846	2646.075	0.000000	0.000
Manes.01G033500.12.v8.1	2728	2528.075	0.042172	2.000
Manes.01G033500.13.v8.1	3138	2938.075	0.000000	0.000
Manes.01G033500.14.v8.1	3356	3156.075	0.000000	0.000
Manes.01G033500.5.v8.1	3133	2933.075	0.000000	0.000
Manes.01G033500.8.v8.1	3390	3190.075	0.000000	0.000
Manes.01G033600.1.v8.1	1134	934.075	5.307410	93.000
Manes.01G033700.1.v8.1	2906	2706.075	3.250315	165.000
Manes.01G033700.2.v8.1	2768	2568.075	0.000000	0.000
Manes.01G033800.1.v8.1	570	371.117	27.147623	189.000
Manes.12G093950.1.v8.1	775	575.141	0.000000	0.000
Manes.10G106150.1.v8.1_14	1209	1009.075	0.000000	0.000
Manes.01G033900.3.v8.1	1395	1195.075	0.000000	0.000
Manes.05G133326.1.v8.1	237	76.711	0.000000	0.000
Manes.01G034000.1.v8.1	3487	3287.075	1.877092	115.748
Manes.01G034100.1.v8.1	2137	1937.075	0.220153	8.000
Manes.01G034200.1.v8.1	4992	4792.075	7.263294	652.944
Manes.01G034200.2.v8.1	4899	4699.075	6.626264	584.117
Manes.01G034250.1.v8.1	1104	904.075	0.000000	0.000
Manes.01G034300.3.v8.1	3933	3733.075	3.811639	266.930
Manes.01G034300.2.v8.1	2314	2114.075	10.516472	417.070
Manes.01G034400.1.v8.1	2489	2289.075	5.311732	228.094
Manes.01G034400.2.v8.1	3964	3764.075	0.536816	37.906
Manes.01G034400.3.v8.1	2004	1804.075	0.000000	0.000
Manes.01G034400.4.v8.1	1917	1717.075	0.000000	0.000
Manes.01G034500.1.v8.1	1523	1323.075	17.973136	446.095
Manes.01G034500.2.v8.1	1233	1033.075	11.611693	225.033
Manes.01G034600.1.v8.1	2294	2094.075	3.273828	128.608
Manes.01G034600.2.v8.1	2462	2262.075	1.658847	70.393
Manes.01G034600.3.v8.1	2207	2007.075	0.000000	0.000
Manes.01G034600.4.v8.1	2375	2175.075	0.000000	0.000
Manes.01G034700.7.v8.1	1605	1405.075	4.248905	111.994
Manes.01G034700.8.v8.1	1695	1495.075	0.302089	8.473
Manes.01G034700.9.v8.1	1782	1582.075	2.828303	83.941
Manes.01G034800.1.v8.1	2246	2046.075	1.172391	45.000
Manes.01G034900.1.v8.1	872	672.094	0.000000	0.000
Manes.01G035000.1.v8.1	2390	2190.075	0.964571	39.629
Manes.01G035000.2.v8.1	2591	2391.075	1.011504	45.371
Manes.01G035100.4.v8.1	3920	3720.075	0.202872	14.158
Manes.01G035100.7.v8.1	5225	5025.075	0.000000	0.000
Manes.01G035100.9.v8.1	5210	5010.075	0.000000	0.000
Manes.01G035100.10.v8.1	2831	2631.075	5.513162	272.115
Manes.01G035100.2.v8.1	1065	865.075	0.000000	0.000
Manes.01G035100.8.v8.1	1080	880.075	4.106349	67.794
Manes.01G035100.5.v8.1	987	787.080	17.271059	255.010
Manes.01G035100.6.v8.1	972	772.083	20.501512	296.940
Manes.01G036200.10.v8.1	2166	1966.075	2.766631	102.040
Manes.01G036200.11.v8.1	2169	1969.075	0.000000	0.000
Manes.01G036200.9.v8.1	2529	2329.075	0.000000	0.000
Manes.01G036200.12.v8.1	1998	1798.075	4.548889	153.438
Manes.01G036200.13.v8.1	2222	2022.075	0.000000	0.000
Manes.01G036200.14.v8.1	1826	1626.075	6.934217	211.523
Manes.01G036200.15.v8.1	1896	1696.075	0.000000	0.000
Manes.01G036300.7.v8.1	3163	2963.075	4.557870	253.351
Manes.01G036300.8.v8.1	3083	2883.075	1.248109	67.504
Manes.01G036300.5.v8.1	3667	3467.075	0.786837	51.176
Manes.01G036300.4.v8.1	2742	2542.075	5.521582	263.312
Manes.01G037766.1.v8.1	867	667.094	0.000000	0.000
Manes.01G039232.1.v8.1	199	52.600	0.000000	0.000
Manes.01G040700.4.v8.1	2607	2407.075	2.369603	107.000
Manes.01G040712.1.v8.1	1921	1721.075	12.574989	406.000
Manes.01G040500.1.v8.1	1809	1609.075	63.836929	1926.934
Manes.01G040400.1.v8.1	4022	3822.075	10.226213	733.217
Manes.01G040300.1.v8.1	642	442.468	11.204249	93.000
Manes.01G040200.1.v8.1	5418	5218.075	3.790050	371.000
Manes.01G040100.1.v8.1	1575	1375.075	31.168491	804.009
Manes.01G040000.5.v8.1	1872	1672.075	0.000000	0.000
Manes.01G040000.3.v8.1	2480	2280.075	0.703602	30.095
Manes.01G040000.6.v8.1	1658	1458.075	2.116983	57.905
Manes.01G039700.1.v8.1	1610	1410.075	8.834333	233.687
Manes.01G039700.2.v8.1	1169	969.075	98.317107	1787.331
Manes.01G039600.1.v8.1	252	87.106	19.583105	32.000
Manes.01G039500.1.v8.1	3891	3691.075	7.249940	502.003
Manes.01G039400.3.v8.1	741	541.184	2.166999	22.000
Manes.01G039300.1.v8.1	1741	1541.075	0.276724	8.000
Manes.01G039200.1.v8.1	1894	1694.075	11.176410	355.184
Manes.01G039200.2.v8.1	1966	1766.075	0.839585	27.816
Manes.01G039212.1.v8.1	363	175.401	0.000000	0.000
Manes.01G036500.2.v8.1	1842	1642.075	2.753061	84.806
Manes.01G036500.9.v8.1	2322	2122.075	0.000000	0.000
Manes.01G036500.7.v8.1	1892	1692.075	0.195129	6.194
Manes.01G036600.1.v8.1	1225	1025.075	9.937350	191.093
Manes.01G036600.3.v8.1	1662	1462.075	6.595794	180.907
Manes.01G036600.2.v8.1	959	759.083	0.000000	0.000
Manes.01G036700.1.v8.1	2764	2564.075	0.249478	12.000
Manes.01G036800.1.v8.1	644	444.455	0.000000	0.000
Manes.01G036800.11.v8.1	777	577.140	0.235089	2.545
Manes.01G036800.10.v8.1	1098	898.075	0.565487	9.527
Manes.01G036800.8.v8.1	763	563.152	0.000000	0.000
Manes.01G036800.9.v8.1	899	699.089	0.000000	0.000
Manes.01G036800.7.v8.1	1180	980.075	2.015319	37.053
Manes.01G036900.3.v8.1	696	496.270	62.912223	585.695
Manes.01G037000.1.v8.1	4337	4137.075	3.131080	243.000
Manes.01G037100.3.v8.1	3632	3432.075	1.537658	99.000
Manes.01G037200.2.v8.1	7752	7552.075	5.750037	814.621
Manes.01G037200.1.v8.1	7888	7688.075	0.342378	49.379
Manes.01G037300.1.v8.1	1324	1124.075	10.482935	221.053
Manes.01G037400.3.v8.1	2244	2044.075	53.722756	2060.031
Manes.01G037500.1.v8.1	1438	1238.075	332.782542	7729.050
Manes.01G038033.3.v8.1	1075	875.075	0.000000	0.000
Manes.01G038033.1.v8.1	938	738.085	0.072223	1.000
Manes.01G038033.7.v8.1	818	618.110	0.000000	0.000
Manes.01G037600.5.v8.1	1708	1508.075	19.800681	560.172
Manes.01G037600.2.v8.1	1629	1429.075	4.486854	120.286
Manes.01G037700.1.v8.1	3411	3211.075	2.219158	133.677
Manes.01G037700.2.v8.1	3414	3214.075	1.965531	118.510
Manes.01G037700.3.v8.1	2446	2246.075	5.333239	224.716
Manes.01G037900.1.v8.1	1455	1255.075	1.783861	42.000
Manes.01G038000.1.v8.1	2452	2252.075	5.491443	232.000
Manes.01G038100.1.v8.1	3098	2898.075	3.625944	197.128
Manes.01G038200.1.v8.1	1318	1118.075	17.619082	369.550
Manes.01G038300.1.v8.1	2387	2187.075	10.846202	445.000
Manes.01G038400.1.v8.1	1957	1757.075	0.606766	20.000
Manes.01G038400.2.v8.1	1858	1658.075	0.000000	0.000
Manes.01G038700.4.v8.1	1758	1558.075	26.015532	760.396
Manes.01G038700.2.v8.1	1219	1019.075	14.835014	283.604
Manes.01G038900.1.v8.1	720	520.216	0.614821	6.000
Manes.01G039000.1.v8.1	990	790.079	0.000000	0.000
Manes.01G039036.1.v8.1	2746	2546.075	0.000000	0.000
Manes.01G039204.1.v8.1	763	563.152	0.000000	0.000
Manes.01G039120.1.v8.1	2370	2170.075	0.000000	0.000
Manes.01G039060.1.v8.1	3003	2803.075	0.019017	1.000
Manes.01G039252.1.v8.1	2007	1807.075	0.344745	11.687
Manes.01G039240.1.v8.1	2783	2583.075	0.000000	0.000
Manes.01G039048.1.v8.1	385	194.767	0.000000	0.000
Manes.01G039024.1.v8.1	1655	1455.075	0.000000	0.000
Manes.01G036422.1.v8.1	2760	2560.075	0.454052	21.806
Manes.01G039216.1.v8.1	2300	2100.075	0.025383	1.000
Manes.01G039132.1.v8.1	2665	2465.075	0.071649	3.313
Manes.01G039180.1.v8.1	2887	2687.075	0.059515	3.000
Manes.01G039156.1.v8.1	3328	3128.075	0.035467	2.081
Manes.01G039156.2.v8.1	3314	3114.075	0.087520	5.113
Manes.01G041100.1.v8.1	3067	2867.075	0.000000	0.000
Manes.01G041151.1.v8.1	99	7.693	0.000000	0.000
Manes.01G041200.1.v8.1	733	533.198	4.198963	42.000
Manes.01G041300.1.v8.1	4141	3941.075	0.833801	61.645
Manes.01G041300.2.v8.1	4135	3935.075	1.843938	136.119
Manes.01G041300.3.v8.1	2873	2673.075	4.521011	226.707
Manes.01G041300.4.v8.1	2867	2667.075	15.145480	757.769
Manes.01G041400.1.v8.1	1016	816.075	5.095021	78.000
Manes.01G041500.1.v8.1	219	64.817	109.599631	133.265
Manes.01G041700.1.v8.1	4216	4016.075	0.384926	29.000
Manes.01G041800.1.v8.1	2055	1855.075	0.000000	0.000
Manes.01G041900.7.v8.1	2459	2259.075	0.000000	0.000
Manes.01G041900.2.v8.1	1979	1779.075	1.233509	41.168
Manes.01G041900.6.v8.1	2288	2088.075	0.225484	8.832
Manes.01G041900.8.v8.1	1988	1788.075	0.000000	0.000
Manes.01G042100.3.v8.1	1257	1057.075	0.696145	13.805
Manes.01G042100.7.v8.1	1348	1148.075	2.077442	44.742
Manes.01G042100.8.v8.1	1345	1145.075	0.000000	0.000
Manes.01G042100.9.v8.1	1248	1048.075	0.000000	0.000
Manes.01G042100.2.v8.1	1241	1041.075	1.252086	24.453
Manes.01G042100.4.v8.1	1146	946.075	0.000000	0.000
Manes.01G042100.10.v8.1	318	137.570	0.000000	0.000
Manes.01G042200.1.v8.1	1088	888.075	0.120050	2.000
Manes.01G042300.1.v8.1	459	263.250	0.000000	0.000
Manes.01G042400.3.v8.1	2975	2775.075	11.506563	599.017
Manes.01G042400.4.v8.1	2967	2767.075	2.231197	115.818
Manes.01G042600.3.v8.1	2524	2324.075	13.878050	605.058
Manes.01G042600.4.v8.1	2515	2315.075	5.327216	231.358
Manes.01G042700.10.v8.1	6230	6030.075	1.181549	133.657
Manes.01G042700.12.v8.1	6396	6196.075	0.000000	0.000
Manes.01G042700.9.v8.1	6290	6090.075	0.494358	56.478
Manes.01G042700.11.v8.1	6132	5932.075	0.000000	0.000
Manes.01G042700.7.v8.1	6146	5946.075	0.000000	0.000
Manes.01G042800.1.v8.1	1912	1712.075	20.892746	671.022
Manes.01G042900.1.v8.1	228	70.660	30.931032	41.000
Manes.01G043000.1.v8.1	2551	2351.075	1.669949	73.653
Manes.01G043000.2.v8.1	1409	1209.075	0.808914	18.347
Manes.01G043100.1.v8.1	1663	1463.075	12.314917	338.000
Manes.01G043200.4.v8.1	3701	3501.075	6.558259	430.733
Manes.01G043200.6.v8.1	3909	3709.075	0.000000	0.000
Manes.01G043200.7.v8.1	3906	3706.075	0.135930	9.450
Manes.01G043200.8.v8.1	3704	3504.075	0.210182	13.816
Manes.01G043300.4.v8.1	1497	1297.075	8.805922	214.269
Manes.01G043300.2.v8.1	1962	1762.075	0.075373	2.491
Manes.01G043300.5.v8.1	1143	943.075	1.641334	29.038
Manes.01G043300.6.v8.1	1057	857.075	8.679220	139.546
Manes.01G043400.4.v8.1	882	682.090	39.246432	502.182
Manes.01G043450.1.v8.1	776	576.141	0.000000	0.000
Manes.01G043500.1.v8.1	2364	2164.075	6.576886	267.000
Manes.01G043600.1.v8.1	1871	1671.075	11.453366	359.044
Manes.01G043650.1.v8.1	795	595.129	0.000000	0.000
Manes.01G043700.1.v8.1	1428	1228.075	7.610541	175.331
Manes.01G043800.1.v8.1	1408	1208.075	0.088251	2.000
Manes.01G043900.1.v8.1	1084	884.075	128.753338	2135.336
Manes.01G043951.1.v8.1	345	159.966	0.000000	0.000
Manes.01G044000.1.v8.1	1303	1103.075	0.000000	0.000
Manes.01G044100.5.v8.1	3794	3594.075	7.849367	529.225
Manes.01G044100.7.v8.1	3770	3570.075	5.320765	356.344
Manes.01G044100.10.v8.1	3749	3549.075	0.000000	0.000
Manes.01G044100.6.v8.1	3759	3559.075	0.502941	33.579
Manes.01G044100.8.v8.1	3735	3535.075	0.000000	0.000
Manes.01G044100.9.v8.1	3773	3573.075	0.000000	0.000
Manes.01G044200.1.v8.1	923	723.087	0.737209	10.000
Manes.01G044300.1.v8.1	384	193.878	0.000000	0.000
Manes.01G044400.1.v8.1	1846	1646.075	6.444439	199.000
Manes.01G044600.3.v8.1	1979	1779.075	17.669826	589.719
Manes.01G044600.4.v8.1	2158	1958.075	22.413283	823.291
Manes.01G044700.1.v8.1	2791	2591.075	8.634498	419.697
Manes.01G044700.2.v8.1	2133	1933.075	1.690501	61.303
Manes.01G044850.1.v8.1	915	715.088	0.149091	2.000
Manes.01G044900.1.v8.1	1038	838.075	0.000000	0.000
Manes.01G045000.1.v8.1	2088	1888.075	9.571099	339.000
Manes.01G050300.3.v8.1	1492	1292.075	92.138022	2233.290
Manes.01G050400.1.v8.1	2084	1884.075	4.809856	170.000
Manes.01G050450.1.v8.1	1085	885.075	0.000000	0.000
Manes.01G050500.6.v8.1	3483	3283.075	0.000000	0.000
Manes.01G050500.7.v8.1	3463	3263.075	0.088792	5.435
Manes.01G050500.8.v8.1	3320	3120.075	0.000000	0.000
Manes.01G050500.3.v8.1	3275	3075.075	1.523714	87.898
Manes.01G050500.2.v8.1	3466	3266.075	2.426441	148.667
Manes.01G050600.10.v8.1	3009	2809.075	1.575056	83.000
Manes.01G050600.6.v8.1	3017	2817.075	0.000000	0.000
Manes.01G050600.18.v8.1	3120	2920.075	0.000000	0.000
Manes.01G050700.1.v8.1	681	481.309	17.960535	162.167
Manes.01G050800.1.v8.1	2470	2270.075	0.657505	28.000
Manes.01G050900.2.v8.1	1396	1196.075	0.543142	12.187
Manes.01G050900.3.v8.1	1381	1181.075	9.650247	213.813
Manes.01G051000.1.v8.1	3030	2830.075	16.897136	897.077
Manes.01G051301.1.v8.1	360	172.802	0.000000	0.000
Manes.01G051334.1.v8.1	168	35.221	0.000000	0.000
Manes.01G051367.1.v8.1	370	181.496	0.000000	0.000
Manes.01G051400.7.v8.1	3726	3526.075	1.164074	77.000
Manes.01G051500.1.v8.1	1507	1307.075	3.792834	93.000
Manes.01G051515.1.v8.1	1779	1579.075	0.000000	0.000
Manes.01G051530.1.v8.1	1204	1004.075	0.637084	12.000
Manes.01G051545.2.v8.1	4015	3815.075	0.000000	0.000
Manes.01G051545.3.v8.1	4247	4047.075	0.881529	66.926
Manes.01G051545.1.v8.1	4827	4627.075	2.446646	212.372
Manes.01G051545.4.v8.1	3478	3278.075	5.608220	344.876
Manes.10G106150.1.v8.1_24	1230	1030.075	0.000000	0.000
Manes.01G051560.1.v8.1	540	341.626	0.000000	0.000
Manes.01G051575.1.v8.1	180	41.684	0.000000	0.000
Manes.10G049950.1.v8.1	1167	967.075	0.000000	0.000
Manes.01G048100.5.v8.1	3051	2851.075	1.130680	60.474
Manes.01G048100.6.v8.1	3038	2838.075	12.256335	652.534
Manes.01G048100.7.v8.1	3143	2943.075	0.000000	0.000
Manes.01G048300.1.v8.1	408	215.554	6.182527	25.000
Manes.01G048400.1.v8.1	1077	877.075	276.117665	4543.071
Manes.01G048766.1.v8.1	2517	2317.075	0.322084	14.000
Manes.01G048766.4.v8.1	2586	2386.075	0.000000	0.000
Manes.17G035396.1.v8.1_24	409	216.470	0.000000	0.000
Manes.17G035396.1.v8.1_33	409	216.470	0.000000	0.000
Manes.01G048600.1.v8.1	2227	2027.075	4.049788	154.000
Manes.01G046700.5.v8.1	3020	2820.075	2.037405	107.785
Manes.01G046700.9.v8.1	2910	2710.075	0.965758	49.099
Manes.01G046700.8.v8.1	2766	2566.075	5.492953	264.420
Manes.01G046700.10.v8.1	2743	2543.075	0.000000	0.000
Manes.16G047151.1.v8.1	553	354.378	0.907895	6.036
Manes.01G046200.1.v8.1	3121	2921.075	0.821204	45.000
Manes.01G046100.1.v8.1	860	660.095	3.472507	43.000
Manes.01G046000.1.v8.1	2295	2095.075	0.000000	0.000
Manes.01G045900.1.v8.1	3518	3318.075	0.093020	5.790
Manes.01G045900.2.v8.1	3182	2982.075	2.130960	119.210
Manes.01G045700.2.v8.1	632	432.534	0.000000	0.000
Manes.01G045700.3.v8.1	1144	944.075	0.000000	0.000
Manes.10G036329.1.v8.1_6	511	313.351	0.000000	0.000
Manes.01G045650.9.v8.1	2384	2184.075	0.317078	12.991
Manes.01G045650.1.v8.1	2526	2326.075	0.000000	0.000
Manes.01G045650.2.v8.1	2551	2351.075	0.000000	0.000
Manes.01G045650.7.v8.1	2464	2264.075	0.000000	0.000
Manes.01G045650.11.v8.1	2685	2485.075	0.000000	0.000
Manes.01G045650.13.v8.1	2682	2482.075	0.000000	0.000
Manes.01G045650.8.v8.1	2664	2464.075	0.151623	7.009
Manes.01G045650.10.v8.1	2715	2515.075	0.000000	0.000
Manes.01G045650.12.v8.1	2712	2512.075	0.000000	0.000
Manes.01G045650.14.v8.1	2694	2494.075	0.000000	0.000
Manes.01G045650.6.v8.1	2697	2497.075	0.000000	0.000
Manes.01G045600.1.v8.1	2726	2526.075	2.712301	128.529
Manes.01G045600.2.v8.1	2597	2397.075	0.000000	0.000
Manes.01G045560.1.v8.1	562	363.234	100.534354	685.046
Manes.01G048000.1.v8.1	3695	3495.075	0.099328	6.512
Manes.01G048000.2.v8.1	3718	3518.075	0.000000	0.000
Manes.01G047900.1.v8.1	4394	4194.075	0.307507	24.194
Manes.01G047900.3.v8.1	4123	3923.075	7.395845	544.293
Manes.01G047800.1.v8.1	1044	844.075	3.031389	48.000
Manes.01G047820.1.v8.1	3275	3075.075	35.494581	2047.559
Manes.01G042501.1.v8.1	629	429.556	0.000000	0.000
Manes.01G048900.3.v8.1	2252	2052.075	0.145039	5.583
Manes.01G048900.2.v8.1	2235	2035.075	2.144129	81.856
Manes.01G048900.1.v8.1	1636	1436.075	53.714081	1447.051
Manes.05G086326.1.v8.1	1137	937.075	0.457786	8.047
Manes.13G093532.1.v8.1	784	584.135	0.000000	0.000
Manes.01G049100.1.v8.1	2464	2264.075	6.961473	295.672
Manes.01G049200.1.v8.1	727	527.209	0.606667	6.000
Manes.16G048915.2.v8.1	1295	1095.075	7.602626	156.180
Manes.16G048915.3.v8.1	1315	1115.075	0.000000	0.000
Manes.01G049300.12.v8.1	1649	1449.075	0.974044	26.478
Manes.01G049300.5.v8.1	1630	1430.075	0.000000	0.000
Manes.01G049300.10.v8.1	1197	997.075	2.357884	44.103
Manes.01G049300.11.v8.1	2002	1802.075	0.831510	28.110
Manes.01G049300.4.v8.1	1358	1158.075	0.000000	0.000
Manes.01G049300.7.v8.1	1377	1177.075	0.968850	21.393
Manes.01G049300.8.v8.1	1205	1005.075	0.353381	6.663
Manes.01G049300.9.v8.1	1219	1019.075	1.425556	27.253
Manes.01G049315.1.v8.1	1365	1165.075	1.098092	24.000
Manes.01G049330.2.v8.1	2450	2250.075	0.000000	0.000
Manes.01G049330.1.v8.1	2617	2417.075	0.000000	0.000
Manes.01G049330.3.v8.1	2197	1997.075	0.106769	4.000
Manes.01G049345.1.v8.1	201	53.792	2.972916	3.000
Manes.01G049360.1.v8.1	3263	3063.075	18.448318	1060.066
Manes.01G049375.1.v8.1	1923	1723.075	8.967087	289.851
Manes.01G049375.2.v8.1	2014	1814.075	1.292687	43.991
Manes.01G049375.3.v8.1	1902	1702.075	6.081438	194.180
Manes.S095224.1.v8.1	1468	1268.075	0.084075	2.000
Manes.S095224.3.v8.1	894	694.090	0.000000	0.000
Manes.S095224.2.v8.1	753	553.164	0.000000	0.000
Manes.01G049390.1.v8.1_6	1447	1247.075	0.000000	0.000
Manes.01G049405.1.v8.1	510	312.379	0.000000	0.000
Manes.01G049420.1.v8.1	1431	1231.075	0.000000	0.000
Manes.01G049390.1.v8.1	1363	1163.075	0.000000	0.000
Manes.01G049390.1.v8.1_5	1435	1235.075	0.000000	0.000
Manes.01G049495.1.v8.1	267	97.987	0.000000	0.000
Manes.01G049510.1.v8.1	207	57.391	0.000000	0.000
Manes.01G049450.1.v8.1	391	200.134	0.000000	0.000
Manes.01G049525.1.v8.1	1143	943.075	0.604179	10.689
Manes.01G049435.1.v8.1	1236	1036.075	0.000000	0.000
Manes.S095215.1.v8.1	2608	2408.075	0.000000	0.000
Manes.04G060202.1.v8.1	1834	1634.075	0.000000	0.000
Manes.01G049601.1.v8.1	1352	1152.075	77.220009	1668.896
Manes.01G049616.1.v8.1	2450	2250.075	30.289207	1278.508
Manes.01G049631.1.v8.1	1736	1536.075	47.654113	1373.193
Manes.01G048966.2.v8.1	1145	945.075	0.000000	0.000
Manes.01G048981.1.v8.1	879	679.091	0.000000	0.000
Manes.01G046800.2.v8.1	1352	1152.075	0.277621	6.000
Manes.01G047000.1.v8.1	1206	1006.075	0.423878	8.000
Manes.01G047100.1.v8.1	730	530.203	76.916673	765.035
Manes.01G047200.1.v8.1	1835	1635.075	0.195612	6.000
Manes.01G047400.1.v8.1	1736	1536.075	10.376243	299.000
Manes.01G045500.8.v8.1	2123	1923.075	0.000000	0.000
Manes.01G045500.6.v8.1	2469	2269.075	0.000000	0.000
Manes.01G045500.10.v8.1	2378	2178.075	0.000000	0.000
Manes.01G045500.11.v8.1	2481	2281.075	0.000000	0.000
Manes.01G045500.9.v8.1	2508	2308.075	0.000000	0.000
Manes.01G045500.12.v8.1	1722	1522.075	0.315201	9.000
Manes.01G045515.1.v8.1	1486	1286.075	10.859664	262.000
Manes.01G045300.1.v8.1	928	728.086	5.930394	81.000
Manes.01G045150.1.v8.1	384	193.878	0.000000	0.000
Manes.09G076819.1.v8.1	384	193.878	0.549898	2.000
Manes.01G045165.1.v8.1	2213	2013.075	21.237128	802.000
Manes.01G045180.1.v8.1	347	161.662	0.000000	0.000
Manes.01G045195.1.v8.1	2475	2275.075	16.912069	721.790
Manes.01G045195.2.v8.1	2472	2272.075	1.930421	82.280
Manes.01G045195.3.v8.1	597	397.797	0.928623	6.930
Manes.01G045210.1.v8.1	1362	1162.075	95.000818	2071.000
Manes.17G018312.1.v8.1	509	311.405	0.000000	0.000
Manes.01G049700.1.v8.1	2824	2624.075	13.448167	662.000
Manes.01G049800.8.v8.1	1038	838.075	8.077971	127.000
Manes.01G049815.1.v8.1	564	365.203	0.000000	0.000
Manes.01G049900.2.v8.1	920	720.087	0.000000	0.000
Manes.01G049900.3.v8.1	939	739.085	1.226129	17.000
Manes.01G049915.1.v8.1	390	199.241	0.000000	0.000
Manes.01G050200.18.v8.1	7236	7036.075	0.880401	116.206
Manes.01G050200.5.v8.1	4770	4570.075	0.000000	0.000
Manes.01G050200.7.v8.1	4765	4565.075	4.273255	365.953
Manes.01G050200.16.v8.1	4689	4489.075	0.000000	0.000
Manes.01G050200.17.v8.1	4684	4484.075	0.000000	0.000
Manes.01G050200.12.v8.1	5163	4963.075	0.000000	0.000
Manes.01G050200.13.v8.1	5158	4958.075	0.000000	0.000
Manes.01G050200.14.v8.1	5083	4883.075	0.000000	0.000
Manes.01G050200.15.v8.1	5088	4888.075	0.000000	0.000
Manes.01G050200.10.v8.1	4385	4185.075	2.739181	215.052
Manes.01G050200.11.v8.1	4390	4190.075	2.700021	212.230
Manes.01G052200.1.v8.1	555	356.341	105.529790	705.439
Manes.01G052200.3.v8.1	534	335.758	312.821883	1970.342
Manes.01G052400.1.v8.1	2897	2697.075	15.109123	764.453
Manes.01G052500.1.v8.1	2591	2391.075	6.933437	311.000
Manes.01G052500.2.v8.1	2536	2336.075	0.000000	0.000
Manes.01G052600.2.v8.1	1576	1376.075	0.000000	0.000
Manes.01G052600.3.v8.1	1711	1511.075	0.000000	0.000
Manes.01G052600.4.v8.1	1585	1385.075	0.923675	24.000
Manes.01G052600.5.v8.1	1624	1424.075	0.000000	0.000
Manes.13G088960.1.v8.1	847	647.098	0.000000	0.000
Manes.01G056200.1.v8.1	1954	1754.075	0.972486	32.000
Manes.01G056204.1.v8.1	1650	1450.075	151.717985	4127.111
Manes.01G051600.1.v8.1	3016	2816.075	8.315944	439.313
Manes.01G051600.2.v8.1	2464	2264.075	2.841518	120.687
Manes.01G051700.1.v8.1	2352	2152.075	8.222751	331.966
Manes.01G051700.2.v8.1	2232	2032.075	0.315692	12.034
Manes.01G051800.1.v8.1	3042	2842.075	38.389837	2046.777
Manes.01G051800.2.v8.1	3115	2915.075	0.416997	22.804
Manes.01G051800.4.v8.1	2948	2748.075	0.758491	39.102
Manes.01G051800.7.v8.1	3039	2839.075	1.633222	86.984
Manes.01G051900.1.v8.1	1853	1653.075	6.159170	191.000
Manes.01G052100.1.v8.1	2395	2195.075	13.164439	542.089
Manes.01G052104.1.v8.1	2760	2560.075	10.725576	515.100
Manes.01G052104.3.v8.1	3084	2884.075	0.076478	4.138
Manes.01G052104.2.v8.1	2726	2526.075	1.725346	81.760
Manes.01G052108.2.v8.1	2261	2061.075	8.509097	329.000
Manes.01G052108.1.v8.1	2759	2559.075	0.000000	0.000
Manes.01G052112.1.v8.1	1090	890.075	45.777942	764.366
Manes.01G052112.2.v8.1	330	147.436	0.000000	0.000
Manes.01G049500.10.v8.1	2932	2732.075	0.000000	0.000
Manes.01G049500.14.v8.1	2929	2729.075	0.000000	0.000
Manes.01G049500.21.v8.1	2812	2612.075	0.000000	0.000
Manes.01G049500.22.v8.1	3199	2999.075	0.000000	0.000
Manes.01G049500.24.v8.1	3319	3119.075	0.000000	0.000
Manes.01G049500.25.v8.1	3264	3064.075	0.000000	0.000
Manes.01G049500.26.v8.1	3316	3116.075	0.000000	0.000
Manes.01G049500.27.v8.1	3261	3061.075	0.000000	0.000
Manes.01G049500.31.v8.1	2911	2711.075	0.000000	0.000
Manes.01G049500.32.v8.1	3024	2824.075	0.000000	0.000
Manes.01G049500.35.v8.1	3196	2996.075	0.000000	0.000
Manes.01G049500.36.v8.1	2809	2609.075	1.766941	86.482
Manes.01G049500.6.v8.1	3134	2934.075	0.000000	0.000
Manes.01G049500.16.v8.1	2995	2795.075	1.218224	63.876
Manes.01G049500.23.v8.1	3115	2915.075	0.000000	0.000
Manes.01G049500.28.v8.1	2913	2713.075	0.000000	0.000
Manes.01G049500.29.v8.1	3245	3045.075	0.000000	0.000
Manes.01G049500.30.v8.1	3300	3100.075	0.000000	0.000
Manes.01G049500.33.v8.1	3242	3042.075	0.000000	0.000
Manes.01G049500.34.v8.1	3297	3097.075	1.233219	71.649
Manes.01G049500.7.v8.1	3130	2930.075	1.579221	86.804
Manes.11G091690.2.v8.1	1407	1207.075	0.044162	1.000
Manes.01G053000.1.v8.1	4412	4212.075	11.872539	938.120
Manes.01G053000.2.v8.1	4325	4125.075	0.069949	5.413
Manes.11G088378.1.v8.1	194	49.685	0.000000	0.000
Manes.11G165033.2.v8.1	513	315.295	0.000000	0.000
Manes.11G165033.1.v8.1	540	341.626	0.000000	0.000
Manes.01G053100.3.v8.1	1539	1339.075	0.000000	0.000
Manes.01G053100.1.v8.1	1781	1581.075	0.000000	0.000
Manes.01G053100.4.v8.1	1271	1071.075	0.000000	0.000
Manes.01G053100.5.v8.1	1151	951.075	0.000000	0.000
Manes.01G053150.1.v8.1	210	59.201	0.000000	0.000
Manes.01G053200.4.v8.1	6068	5868.075	9.066018	998.001
Manes.01G053300.1.v8.1	2599	2399.075	40.644805	1829.227
Manes.01G053400.1.v8.1	264	95.781	153.051198	275.000
Manes.01G053600.3.v8.1	3287	3087.075	3.228762	186.983
Manes.01G053700.1.v8.1	2412	2212.075	14.995412	622.267
Manes.11G068178.1.v8.1	426	232.152	0.000000	0.000
Manes.01G053800.1.v8.1	2084	1884.075	12.324650	435.604
Manes.01G053875.1.v8.1	662	462.374	0.115289	1.000
Manes.01G053950.1.v8.1	2006	1806.075	2.449761	83.000
Manes.02G203753.1.v8.1	1014	814.075	7.268420	111.000
Manes.01G054100.1.v8.1	2170	1970.075	0.000000	0.000
Manes.01G054300.1.v8.1	2083	1883.075	0.141541	5.000
Manes.01G054400.1.v8.1	3373	3173.075	0.151197	9.000
Manes.01G054600.2.v8.1	6103	5903.075	12.988352	1438.305
Manes.01G054800.1.v8.1	1910	1710.075	7.263102	233.000
Manes.01G054900.1.v8.1	2286	2086.075	144.924276	5671.392
Manes.01G055000.1.v8.1	240	78.740	4.061981	6.000
Manes.01G055100.1.v8.1	240	78.740	14.216934	21.000
Manes.01G055200.1.v8.1	237	76.711	83.388453	120.000
Manes.01G055300.1.v8.1	1711	1511.075	0.282218	8.000
Manes.01G055400.4.v8.1	1930	1730.075	0.000000	0.000
Manes.01G055400.5.v8.1	1912	1712.075	0.000000	0.000
Manes.01G055500.6.v8.1	2884	2684.075	1.627356	81.940
Manes.01G055500.3.v8.1	1910	1710.075	16.086761	516.063
Manes.01G055512.1.v8.1	5335	5135.075	0.021837	2.104
Manes.16G044501.1.v8.1	955	755.083	0.282388	4.000
Manes.16G044551.1.v8.1	455	259.436	0.410942	2.000
Manes.07G083301.4.v8.1	1312	1112.075	0.000000	0.000
Manes.07G083301.5.v8.1	1196	996.075	0.000000	0.000
Manes.07G083301.10.v8.1	1117	917.075	0.000000	0.000
Manes.07G083301.3.v8.1	1792	1592.075	0.000000	0.000
Manes.07G083301.1.v8.1	1063	863.075	0.062635	1.014
Manes.07G083301.2.v8.1	1398	1198.075	0.000000	0.000
Manes.18G122902.1.v8.1_4	687	487.295	0.000000	0.000
Manes.14G157966.1.v8.1_44	431	236.803	0.000000	0.000
Manes.01G055600.2.v8.1	4734	4534.075	5.376639	457.318
Manes.01G055600.1.v8.1	4280	4080.075	1.187754	90.910
Manes.01G055600.5.v8.1	4357	4157.075	9.830084	766.591
Manes.01G055600.6.v8.1	3714	3514.075	0.000000	0.000
Manes.01G055700.1.v8.1	2448	2248.075	0.071136	3.000
Manes.01G055700.2.v8.1	2555	2355.075	0.000000	0.000
Manes.01G055704.1.v8.1	546	347.507	0.000000	0.000
Manes.01G055708.1.v8.1	1792	1592.075	16.586308	495.372
Manes.01G056000.5.v8.1	2103	1903.075	10.339294	369.118
Manes.01G056000.4.v8.1	2545	2345.075	5.296268	232.994
Manes.01G056100.3.v8.1	3657	3457.075	2.094156	135.811
Manes.01G056100.4.v8.1	3459	3259.075	10.144138	620.195
Manes.01G056300.1.v8.1	1707	1507.075	0.070742	2.000
Manes.01G056450.1.v8.1	3537	3337.075	9.147931	572.674
Manes.01G056450.2.v8.1	3479	3279.075	0.000000	0.000
Manes.01G056450.3.v8.1	3399	3199.075	1.101109	66.080
Manes.01G056600.1.v8.1	909	709.088	36.310185	483.000
Manes.15G181430.1.v8.1	456	260.390	0.000000	0.000
Manes.01G056700.2.v8.1	1416	1216.075	0.175340	4.000
Manes.01G056725.1.v8.1	909	709.088	0.000000	0.000
Manes.01G056800.1.v8.1	3882	3682.075	9.699816	670.000
Manes.18G104850.1.v8.1	626	426.573	0.249930	2.000
Manes.01G056900.1.v8.1	2957	2757.075	3.020518	156.224
Manes.01G056900.2.v8.1	2951	2751.075	2.030203	104.776
Manes.01G057000.1.v8.1	850	650.097	0.000000	0.000
Manes.01G057100.1.v8.1	1290	1090.075	0.000000	0.000
Manes.01G057100.2.v8.1	1287	1087.075	0.000000	0.000
Manes.01G057200.1.v8.1	1470	1270.075	0.000000	0.000
Manes.10G106150.1.v8.1	1149	949.075	0.000000	0.000
Manes.01G057300.1.v8.1	1915	1715.075	0.963518	31.000
Manes.01G057350.1.v8.1	1899	1699.075	0.000000	0.000
Manes.01G057400.1.v8.1	2020	1820.075	12.473855	425.901
Manes.01G057400.2.v8.1	2139	1939.075	5.583348	203.099
Manes.01G057800.2.v8.1	2409	2209.075	9.630842	399.111
Manes.01G057900.1.v8.1	2006	1806.075	9.031648	306.000
Manes.01G058000.1.v8.1	2012	1812.075	15.238245	518.000
Manes.01G058100.1.v8.1	3609	3409.075	7.614150	486.941
Manes.01G058200.3.v8.1	354	167.625	0.318011	1.000
Manes.11G130116.1.v8.1	2051	1851.075	0.000000	0.000
Manes.01G058300.1.v8.1	2319	2119.075	2.238850	89.000
Manes.01G058450.1.v8.1	234	74.690	0.000000	0.000
Manes.01G058600.4.v8.1	3029	2829.075	0.000000	0.000
Manes.01G058600.2.v8.1	2857	2657.075	0.000000	0.000
Manes.01G058600.3.v8.1	3629	3429.075	0.125472	8.071
Manes.01G058600.5.v8.1	3407	3207.075	0.524632	31.563
Manes.01G058600.1.v8.1	2303	2103.075	6.675523	263.365
Manes.01G058700.2.v8.1	3507	3307.075	49.354526	3061.891
Manes.01G058700.4.v8.1	3277	3077.075	5.317188	306.930
Manes.01G058700.5.v8.1	3311	3111.075	23.924038	1396.251
Manes.01G058750.1.v8.1	920	720.087	0.000000	0.000
Manes.06G063050.1.v8.1_24	1147	947.075	0.000000	0.000
Manes.01G058800.2.v8.1	4445	4245.075	4.171520	332.199
Manes.01G058800.3.v8.1	3168	2968.075	12.622309	702.801
Manes.03G138751.1.v8.1	1067	867.075	0.000000	0.000
Manes.01G058900.1.v8.1	1600	1400.075	5.064841	133.026
Manes.01G059200.1.v8.1	1947	1747.075	4.027576	132.000
Manes.01G059300.16.v8.1	1945	1745.075	12.463139	408.000
Manes.01G059400.23.v8.1	3702	3502.075	0.000000	0.000
Manes.01G059400.24.v8.1	3808	3608.075	0.000000	0.000
Manes.01G059400.25.v8.1	3684	3484.075	0.000000	0.000
Manes.01G059400.3.v8.1	3826	3626.075	0.275354	18.730
Manes.01G059400.26.v8.1	4503	4303.075	0.000000	0.000
Manes.01G059400.12.v8.1	3501	3301.075	0.000000	0.000
Manes.01G059400.13.v8.1	3489	3289.075	0.000000	0.000
Manes.01G059400.14.v8.1	3447	3247.075	0.000000	0.000
Manes.01G059400.15.v8.1	3365	3165.075	0.000000	0.000
Manes.01G059400.16.v8.1	3571	3371.075	0.000000	0.000
Manes.01G059400.18.v8.1	3429	3229.075	0.000000	0.000
Manes.01G059400.20.v8.1	3553	3353.075	0.000000	0.000
Manes.01G059400.21.v8.1	3347	3147.075	0.000000	0.000
Manes.01G059400.22.v8.1	3471	3271.075	0.000000	0.000
Manes.01G059400.5.v8.1	3395	3195.075	0.000000	0.000
Manes.01G059400.6.v8.1	3519	3319.075	0.000000	0.000
Manes.01G059400.8.v8.1	3377	3177.075	0.000000	0.000
Manes.01G059400.17.v8.1	2996	2796.075	0.000000	0.000
Manes.01G059400.19.v8.1	2978	2778.075	0.000000	0.000
Manes.01G059400.7.v8.1	3056	2856.075	0.370961	19.875
Manes.01G059400.9.v8.1	3038	2838.075	0.176448	9.394
Manes.01G059500.1.v8.1	1971	1771.075	57.713150	1917.478
Manes.01G059525.1.v8.1	312	132.713	0.401667	1.000
Manes.01G059550.1.v8.1	318	137.570	0.000000	0.000
Manes.01G059600.1.v8.1	1643	1443.075	159.002107	4304.378
Manes.01G059700.1.v8.1	1331	1131.075	204.644343	4342.199
Manes.01G059700.2.v8.1	1679	1479.075	66.782866	1852.993
Manes.01G059751.1.v8.1	363	175.401	0.000000	0.000
Manes.01G059800.1.v8.1	2230	2030.075	145.342158	5535.060
Manes.01G059800.2.v8.1	2379	2179.075	1.639879	67.035
Manes.01G059900.1.v8.1	2074	1874.075	9.045270	318.000
Manes.01G060100.1.v8.1	3635	3435.075	2.234640	144.000
Manes.01G060100.2.v8.1	3320	3120.075	0.000000	0.000
Manes.01G060100.3.v8.1	3309	3109.075	0.000000	0.000
Manes.01G060200.1.v8.1	1840	1640.075	6.311699	194.191
Manes.01G060200.2.v8.1	1758	1558.075	0.159619	4.665
Manes.01G060300.2.v8.1	1966	1766.075	2.919635	96.729
Manes.01G060300.3.v8.1	1424	1224.075	14.210434	326.313
Manes.01G060400.1.v8.1	1992	1792.075	4.510489	151.635
Manes.01G060400.3.v8.1	1059	859.075	30.055464	484.365
Manes.01G060500.1.v8.1	1773	1573.075	0.000000	0.000
Manes.01G060600.1.v8.1	4094	3894.075	0.000000	0.000
Manes.01G060600.2.v8.1	4124	3924.075	0.000000	0.000
Manes.01G060600.3.v8.1	3968	3768.075	0.155616	11.000
Manes.01G060600.4.v8.1	3938	3738.075	0.000000	0.000
Manes.01G060600.5.v8.1	4000	3800.075	0.000000	0.000
Manes.01G060700.4.v8.1	2627	2427.075	0.736029	33.512
Manes.01G060700.6.v8.1	2584	2384.075	0.000000	0.000
Manes.01G060700.11.v8.1	2667	2467.075	0.000000	0.000
Manes.01G060700.16.v8.1	2624	2424.075	0.000000	0.000
Manes.01G060700.10.v8.1	2489	2289.075	0.000000	0.000
Manes.01G060700.17.v8.1	2628	2428.075	0.000000	0.000
Manes.01G060700.3.v8.1	2575	2375.075	0.000000	0.000
Manes.01G060700.12.v8.1	2541	2341.075	0.342495	15.041
Manes.01G060700.9.v8.1	2531	2331.075	1.816778	79.447
Manes.01G060700.1.v8.1	2615	2415.075	0.000000	0.000
Manes.01G060700.14.v8.1	2584	2384.075	0.000000	0.000
Manes.01G060875.10.v8.1	3276	3076.075	0.000000	0.000
Manes.01G060875.9.v8.1	2881	2681.075	0.000000	0.000
Manes.01G060875.1.v8.1	2909	2709.075	0.000000	0.000
Manes.01G060875.2.v8.1	2869	2669.075	0.000000	0.000
Manes.01G060875.3.v8.1	4008	3808.075	0.000000	0.000
Manes.01G060875.4.v8.1	3276	3076.075	0.000000	0.000
Manes.01G060875.5.v8.1	3226	3026.075	0.687015	39.000
Manes.01G060875.6.v8.1	3007	2807.075	0.000000	0.000
Manes.01G060875.7.v8.1	3057	2857.075	0.000000	0.000
Manes.01G060875.8.v8.1	3047	2847.075	0.000000	0.000
Manes.01G061050.2.v8.1	6849	6649.075	7.375788	920.001
Manes.01G061125.1.v8.1	630	430.550	0.123811	1.000
Manes.01G061200.9.v8.1	2895	2695.075	1.122333	56.743
Manes.01G061200.10.v8.1	2833	2633.075	2.753489	136.008
Manes.01G061200.6.v8.1	2598	2398.075	13.576636	610.764
Manes.01G061400.1.v8.1	2477	2277.075	81.795621	3494.025
Manes.01G061500.1.v8.1	1529	1329.075	2.847674	71.000
Manes.01G061550.1.v8.1	960	760.083	0.000000	0.000
Manes.01G061600.3.v8.1	2789	2589.075	11.184270	543.214
Manes.01G061600.4.v8.1	1923	1723.075	6.797972	219.736
Manes.01G061600.2.v8.1	1379	1179.075	20.595686	455.550
Manes.01G061701.1.v8.1	765	565.150	0.000000	0.000
Manes.01G061800.1.v8.1	1842	1642.075	4.317576	133.000
Manes.01G061850.1.v8.1	730	530.203	0.100540	1.000
Manes.01G061900.3.v8.1	1876	1676.075	6.377633	200.526
Manes.01G061900.1.v8.1	2806	2606.075	14.164471	692.478
Manes.01G062000.1.v8.1	2551	2351.075	1.406697	62.042
Manes.01G062100.1.v8.1	887	687.090	0.000000	0.000
Manes.01G062200.1.v8.1	523	325.022	0.000000	0.000
Manes.01G062300.1.v8.1	1479	1279.075	0.000000	0.000
Manes.01G062400.1.v8.1	1322	1122.075	13.588946	286.040
Manes.01G062400.2.v8.1	1236	1036.075	25.939384	504.161
Manes.01G062500.1.v8.1	1399	1199.075	3.200866	72.000
Manes.01G062600.1.v8.1	1107	907.075	79.622289	1354.866
Manes.01G062600.2.v8.1	1525	1325.075	1.519712	37.776
Manes.01G062700.1.v8.1	3474	3274.075	0.993168	61.000
Manes.05G133326.1.v8.1_30	356	169.341	0.000000	0.000
Manes.14G157966.1.v8.1_40	431	236.803	0.000000	0.000
Manes.01G062800.1.v8.1	2202	2002.075	9.612230	361.013
Manes.01G062900.1.v8.1	420	226.594	0.000000	0.000
Manes.01G063000.2.v8.1	2376	2176.075	9.823175	401.000
Manes.01G063100.1.v8.1	3358	3158.075	12.796500	758.110
Manes.01G063300.1.v8.1	1940	1740.075	5.295564	172.862
Manes.01G063300.3.v8.1	2009	1809.075	4.836539	164.138
Manes.01G063400.1.v8.1	863	663.095	0.562735	7.000
Manes.01G063500.1.v8.1	1365	1165.075	21.184160	463.003
Manes.01G063600.1.v8.1	4224	4024.075	4.106549	310.000
Manes.01G063600.2.v8.1	4158	3958.075	0.000000	0.000
Manes.01G063700.1.v8.1	1268	1068.075	0.000000	0.000
Manes.01G063800.1.v8.1	1141	941.075	0.000000	0.000
Manes.01G063900.1.v8.1	690	490.286	0.000000	0.000
Manes.01G063933.1.v8.1	496	298.796	0.000000	0.000
Manes.01G063966.2.v8.1	535	336.736	0.171751	1.085
Manes.01G064000.1.v8.1	2464	2264.075	0.000000	0.000
Manes.01G064000.4.v8.1	2064	1864.075	10.480481	366.491
Manes.01G064100.1.v8.1	642	442.468	0.000000	0.000
Manes.01G064200.1.v8.1	946	746.084	45.939011	642.966
Manes.01G064400.2.v8.1	859	659.095	0.568918	7.034
Manes.13G069776.1.v8.1_3	315	135.134	0.000000	0.000
Manes.01G064500.2.v8.1	1064	864.075	1.542304	25.000
Manes.01G064600.2.v8.1	1735	1535.075	2.824757	81.345
Manes.01G064600.3.v8.1	1725	1525.075	11.347826	324.655
Manes.01G064900.1.v8.1	1118	918.075	0.987080	17.000
Manes.01G064950.1.v8.1	678	478.320	0.000000	0.000
Manes.01G065000.1.v8.1	3163	2963.075	0.683632	38.000
Manes.01G065000.2.v8.1	3049	2849.075	0.000000	0.000
Manes.01G065100.1.v8.1	2070	1870.075	17.664962	619.713
Manes.01G065200.1.v8.1	2387	2187.075	13.145113	539.320
Manes.01G065200.2.v8.1	2436	2236.075	5.857075	245.689
Manes.01G065200.3.v8.1	2261	2061.075	0.000000	0.000
Manes.01G065300.1.v8.1	956	756.083	0.141007	2.000
Manes.01G065400.1.v8.1	5133	4933.075	4.032135	373.140
Manes.01G065500.1.v8.1	1271	1071.075	0.049769	1.000
Manes.01G065600.3.v8.1	960	760.083	51.418758	733.164
Manes.01G065600.1.v8.1	1212	1012.075	0.000000	0.000
Manes.01G065700.1.v8.1	1755	1555.075	5.861735	171.000
Manes.01G065800.3.v8.1	2457	2257.075	0.000000	0.000
Manes.01G065800.4.v8.1	2385	2185.075	0.000000	0.000
Manes.01G065800.1.v8.1	2533	2333.075	0.000000	0.000
Manes.01G065800.2.v8.1	2461	2261.075	0.047152	2.000
Manes.01G065900.7.v8.1	3293	3093.075	0.000000	0.000
Manes.01G065900.1.v8.1	3360	3160.075	3.083877	182.816
Manes.01G065900.4.v8.1	3389	3189.075	0.000000	0.000
Manes.01G065900.5.v8.1	3455	3255.075	0.000000	0.000
Manes.01G066000.4.v8.1	2162	1962.075	0.896561	33.000
Manes.01G066000.6.v8.1	2093	1893.075	0.000000	0.000
Manes.01G066000.5.v8.1	2160	1960.075	0.000000	0.000
Manes.01G066000.7.v8.1	2440	2240.075	0.000000	0.000
Manes.01G066100.1.v8.1	2112	1912.075	13.128255	470.902
Manes.01G066100.2.v8.1	2042	1842.075	2.470271	85.363
Manes.01G066100.3.v8.1	1825	1625.075	0.000000	0.000
Manes.01G066150.1.v8.1	601	401.766	0.000000	0.000
Manes.01G066175.1.v8.1	442	247.122	0.000000	0.000
Manes.01G066200.1.v8.1	3298	3098.075	12.568051	730.430
Manes.01G066400.1.v8.1	3277	3077.075	0.294505	17.000
Manes.01G066500.1.v8.1	1506	1306.075	0.000000	0.000
Manes.01G066600.1.v8.1	1975	1775.075	3.063126	102.000
Manes.01G066700.4.v8.1	1543	1343.075	3.978656	100.243
Manes.01G066700.5.v8.1	1318	1118.075	3.434225	72.031
Manes.01G066700.1.v8.1	1453	1253.075	4.157326	97.726
Manes.01G066800.1.v8.1	3041	2841.075	3.702452	197.329
Manes.01G066800.3.v8.1	3070	2870.075	0.114510	6.165
Manes.01G066800.2.v8.1	1176	976.075	1.720634	31.506
Manes.01G066900.1.v8.1	1843	1643.075	21.045808	648.697
Manes.01G067000.1.v8.1	1587	1387.075	0.000000	0.000
Manes.01G067100.1.v8.1	1560	1360.075	0.000000	0.000
Manes.01G067200.1.v8.1	489	292.031	0.000000	0.000
Manes.01G067233.1.v8.1	225	68.679	0.000000	0.000
Manes.01G067300.3.v8.1	707	507.243	0.000000	0.000
Manes.01G067400.1.v8.1	1115	915.075	0.000000	0.000
Manes.01G067500.1.v8.1	702	502.257	0.000000	0.000
Manes.01G067700.1.v8.1	2234	2034.075	0.262068	10.000
Manes.01G067900.1.v8.1	1616	1416.075	0.828167	22.000
Manes.01G068001.5.v8.1	2495	2295.075	5.296697	228.045
Manes.01G068001.2.v8.1	1984	1784.075	0.000000	0.000
Manes.01G068001.7.v8.1	2864	2664.075	0.233794	11.684
Manes.01G068001.6.v8.1	1767	1567.075	0.000000	0.000
Manes.01G068001.8.v8.1	1090	890.075	0.000000	0.000
Manes.01G068100.3.v8.1	1573	1373.075	0.000000	0.000
Manes.01G068100.5.v8.1	1567	1367.075	29.752259	763.011
Manes.01G068400.7.v8.1	3134	2934.075	1.018535	56.062
Manes.01G068400.2.v8.1	3037	2837.075	6.865744	365.407
Manes.01G068400.5.v8.1	2681	2481.075	9.571293	445.481
Manes.01G068400.3.v8.1	2817	2617.075	1.702187	83.568
Manes.01G068600.1.v8.1	1024	824.075	0.000000	0.000
Manes.01G068800.1.v8.1	2536	2336.075	6.685936	293.000
Manes.01G068901.1.v8.1	541	342.604	0.000000	0.000
Manes.01G069000.1.v8.1	2001	1801.075	7.280968	246.003
Manes.01G069050.1.v8.1	877	677.093	0.000000	0.000
Manes.01G069100.1.v8.1	2551	2351.075	0.000000	0.000
Manes.01G069100.2.v8.1	2515	2315.075	0.000000	0.000
Manes.01G069200.2.v8.1	2791	2591.075	0.123439	6.000
Manes.01G069300.1.v8.1	1550	1350.075	59.211464	1499.624
Manes.01G069400.1.v8.1	1254	1054.075	0.556292	11.000
Manes.01G069500.1.v8.1	3671	3471.075	0.046072	3.000
Manes.01G069600.7.v8.1	3208	3008.075	0.983645	55.507
Manes.01G069600.8.v8.1	3089	2889.075	0.211867	11.483
Manes.01G069600.6.v8.1	3263	3063.075	0.000000	0.000
Manes.01G069600.3.v8.1	3404	3204.075	3.277694	197.011
Manes.01G069600.1.v8.1	3247	3047.075	0.000000	0.000
Manes.01G069700.1.v8.1	1602	1402.075	0.304159	8.000
Manes.01G069800.1.v8.1	2475	2275.075	10.239546	437.014
Manes.01G069900.1.v8.1	945	745.084	0.143089	2.000
Manes.01G070000.1.v8.1	2335	2135.075	189.976566	7609.074
Manes.01G070200.1.v8.1	1624	1424.075	271.459516	7251.979
Manes.01G070300.1.v8.1	1487	1287.075	6.005450	145.000
Manes.01G070400.1.v8.1	2479	2279.075	0.000000	0.000
Manes.01G070500.1.v8.1	2557	2357.075	0.022616	1.000
Manes.01G070600.1.v8.1	2445	2245.075	0.000000	0.000
Manes.01G070700.1.v8.1	1563	1363.075	13.877335	354.850
Manes.01G070800.1.v8.1	1661	1461.075	0.000000	0.000
Manes.01G070800.2.v8.1	1367	1167.075	0.182702	4.000
Manes.01G070800.3.v8.1	990	790.079	0.000000	0.000
Manes.01G070900.1.v8.1	3231	3031.075	11.501710	654.000
Manes.01G071000.1.v8.1	766	566.149	0.282470	3.000
Manes.01G071051.1.v8.1	1254	1054.075	0.000000	0.000
Manes.01G071100.1.v8.1	1726	1526.075	3.947153	113.000
Manes.01G071200.1.v8.1	2039	1839.075	0.663371	22.886
Manes.01G071200.11.v8.1	1893	1693.075	0.000000	0.000
Manes.01G071200.12.v8.1	2246	2046.075	0.329869	12.661
Manes.01G071200.3.v8.1	1994	1794.075	5.104712	171.803
Manes.01G071200.4.v8.1	1991	1791.075	0.200159	6.725
Manes.01G071200.8.v8.1	2125	1925.075	0.000000	0.000
Manes.01G071300.1.v8.1	1468	1268.075	0.462412	11.000
Manes.01G071400.3.v8.1	1639	1439.075	30.836469	832.466
Manes.01G071400.1.v8.1	540	341.626	68.583965	439.534
Manes.01G071500.1.v8.1	3816	3616.075	3.316855	225.000
Manes.01G071600.1.v8.1	2345	2145.075	0.000000	0.000
Manes.13G089210.1.v8.1	447	251.838	0.000000	0.000
Manes.01G071700.1.v8.1	2700	2500.075	2.494676	117.000
Manes.01G071800.1.v8.1	2907	2707.075	3.446030	175.000
Manes.01G071900.1.v8.1	2437	2237.075	35.790731	1501.999
Manes.01G072000.2.v8.1	1586	1386.075	8.691667	226.000
Manes.01G072100.1.v8.1	1702	1502.075	43.534077	1226.703
Manes.01G072200.2.v8.1	4093	3893.075	0.194685	14.218
Manes.01G072200.1.v8.1	5254	5054.075	0.892251	84.596
Manes.01G072200.4.v8.1	4047	3847.075	0.000000	0.000
Manes.01G072200.3.v8.1	3939	3739.075	2.968037	208.186
Manes.01G072400.1.v8.1	2267	2067.075	25.453194	987.000
Manes.01G072601.1.v8.1	458	262.298	1.625835	8.000
Manes.01G072801.5.v8.1	2336	2136.075	0.519719	20.826
Manes.01G072801.8.v8.1	2323	2123.075	0.137882	5.492
Manes.01G072801.3.v8.1	2395	2195.075	0.793599	32.679
Manes.01G072801.12.v8.1	6418	6218.075	0.000000	0.000
Manes.01G072801.13.v8.1	6431	6231.075	0.059915	7.004
Manes.01G072801.10.v8.1	2143	1943.075	0.000000	0.000
Manes.01G072801.11.v8.1	2130	1930.075	0.000000	0.000
Manes.01G073000.1.v8.1	2268	2068.075	58.463155	2268.126
Manes.01G073100.4.v8.1	2268	2068.075	3.020149	117.169
Manes.01G073100.9.v8.1	2893	2693.075	1.684138	85.083
Manes.01G073100.3.v8.1	2300	2100.075	0.000000	0.000
Manes.01G073100.8.v8.1	2925	2725.075	0.000000	0.000
Manes.01G073100.20.v8.1	4468	4268.075	1.754709	140.493
Manes.01G073100.19.v8.1	4064	3864.075	0.074471	5.398
Manes.01G073100.17.v8.1	3443	3243.075	0.000000	0.000
Manes.01G073100.18.v8.1	2007	1807.075	0.000000	0.000
Manes.01G073100.21.v8.1	2632	2432.075	1.616993	73.774
Manes.01G073100.22.v8.1	900	700.088	5.503432	72.278
Manes.01G073112.1.v8.1	816	616.112	0.000000	0.000
Manes.01G073125.1.v8.1	2760	2560.075	26.298563	1263.000
Manes.01G073300.6.v8.1	2196	1996.075	0.085459	3.200
Manes.01G073300.8.v8.1	2715	2515.075	1.120406	52.862
Manes.01G073300.9.v8.1	2214	2014.075	7.241300	273.597
Manes.01G073400.1.v8.1	2511	2311.075	33.442479	1449.877
Manes.01G073400.4.v8.1	2505	2305.075	4.223640	182.638
Manes.01G073500.1.v8.1	1263	1063.075	1.240096	24.731
Manes.01G073500.3.v8.1	1194	994.075	40.111285	748.005
Manes.01G073500.2.v8.1	1289	1089.075	3.963345	80.973
Manes.01G073500.4.v8.1	1344	1144.075	0.000000	0.000
Manes.01G073600.1.v8.1	1256	1056.075	0.050476	1.000
Manes.01G073700.11.v8.1	2927	2727.075	5.141953	263.053
Manes.01G073700.6.v8.1	2668	2468.075	0.446133	20.656
Manes.01G073700.1.v8.1	2831	2631.075	6.790953	335.183
Manes.01G073700.12.v8.1	2665	2465.075	0.000000	0.000
Manes.01G073700.13.v8.1	2479	2279.075	1.933303	82.657
Manes.01G073700.14.v8.1	2511	2311.075	4.979441	215.880
Manes.01G073750.1.v8.1	374	185.035	0.000000	0.000
Manes.01G073800.1.v8.1	3191	2991.075	6.080212	341.165
Manes.01G073800.2.v8.1	2950	2750.075	3.175727	163.835
Manes.13G088473.1.v8.1	818	618.110	0.603689	7.000
Manes.01G073900.1.v8.1	941	741.084	89.122051	1239.000
Manes.01G074000.2.v8.1	1799	1599.075	10.267466	308.000
Manes.01G074100.1.v8.1	3033	2833.075	7.639278	406.003
Manes.01G074200.1.v8.1	1923	1723.075	63.266019	2045.000
Manes.01G074300.6.v8.1	1985	1785.075	6.202393	207.699
Manes.01G074300.7.v8.1	1749	1549.075	3.176255	92.301
Manes.01G074400.1.v8.1	2362	2162.075	0.098621	4.000
Manes.17G035396.1.v8.1_40	407	214.638	0.000000	0.000
Manes.01G074500.1.v8.1	2339	2139.075	50.380921	2021.672
Manes.01G074600.1.v8.1	1163	963.075	4.040584	73.000
Manes.01G074700.1.v8.1	1504	1304.075	70.629490	1727.855
Manes.01G074800.1.v8.1	1825	1625.075	1.640129	50.000
Manes.01G074850.1.v8.1	1130	930.075	0.861834	15.037
Manes.01G074925.1.v8.1	1076	876.075	0.423681	6.963
Manes.01G075000.1.v8.1	2832	2632.075	51.342931	2535.114
Manes.01G075000.3.v8.1	3215	3015.075	5.910292	334.292
Manes.01G075100.1.v8.1	2145	1945.075	32.419137	1182.923
Manes.01G075200.3.v8.1	1101	901.075	0.000000	0.000
Manes.01G075400.1.v8.1	1101	901.075	0.000000	0.000
Manes.01G075500.1.v8.1	1101	901.075	0.000000	0.000
Manes.01G075600.2.v8.1	1101	901.075	0.000000	0.000
Manes.01G075700.1.v8.1	3094	2894.075	7.037351	382.065
Manes.01G075700.2.v8.1	3107	2907.075	0.163906	8.939
Manes.01G075900.1.v8.1	474	277.584	11.138203	58.000
Manes.01G076000.4.v8.1	2568	2368.075	0.000000	0.000
Manes.01G076000.5.v8.1	2409	2209.075	0.000000	0.000
Manes.01G076000.3.v8.1	2302	2102.075	0.228232	9.000
Manes.01G076100.1.v8.1	2116	1916.075	70.869777	2547.371
Manes.01G076100.2.v8.1	2120	1920.075	10.732087	386.564
Manes.01G076201.1.v8.1	2790	2590.075	3.910413	190.000
Manes.01G076300.1.v8.1	1241	1041.075	12.493855	244.004
Manes.01G076400.1.v8.1	4031	3831.075	6.094998	438.039
Manes.01G076500.1.v8.1	3742	3542.075	3.220604	214.000
Manes.01G076600.1.v8.1	2049	1849.075	18.190984	631.000
Manes.01G076600.2.v8.1	1609	1409.075	0.000000	0.000
Manes.01G076700.1.v8.1	1155	955.075	0.000000	0.000
Manes.01G076800.2.v8.1	2030	1830.075	0.203897	7.000
Manes.01G076900.1.v8.1	2084	1884.075	7.695790	272.001
Manes.01G077000.1.v8.1	2686	2486.075	7.826363	365.000
Manes.01G077100.1.v8.1	1550	1350.075	0.000000	0.000
Manes.01G077200.11.v8.1	3150	2950.075	0.438809	24.284
Manes.01G077200.12.v8.1	3204	3004.075	1.357842	76.521
Manes.01G077200.14.v8.1	3021	2821.075	0.000000	0.000
Manes.01G077200.15.v8.1	2967	2767.075	0.000000	0.000
Manes.01G077200.3.v8.1	3757	3557.075	0.249098	16.622
Manes.01G077200.13.v8.1	2975	2775.075	0.145470	7.573
Manes.01G077300.1.v8.1	1848	1648.075	1.417314	43.819
Manes.01G077300.3.v8.1	1839	1639.075	0.103457	3.181
Manes.01G077400.1.v8.1	1401	1201.075	2.884859	65.000
Manes.01G077400.2.v8.1	1388	1188.075	0.000000	0.000
Manes.01G077400.3.v8.1	1180	980.075	0.000000	0.000
Manes.01G077500.7.v8.1	639	439.485	15.380088	126.801
Manes.01G077500.6.v8.1	675	475.328	19.760239	176.199
Manes.01G077700.1.v8.1	2972	2772.075	0.087307	4.540
Manes.01G077700.11.v8.1	2907	2707.075	0.000000	0.000
Manes.01G077700.19.v8.1	2978	2778.075	0.000000	0.000
Manes.01G077700.20.v8.1	2949	2749.075	0.000000	0.000
Manes.01G077700.21.v8.1	2943	2743.075	0.000000	0.000
Manes.01G077700.25.v8.1	2936	2736.075	0.262236	13.460
Manes.01G077700.6.v8.1	2913	2713.075	0.000000	0.000
Manes.01G077700.8.v8.1	2942	2742.075	0.000000	0.000
Manes.01G077700.14.v8.1	2832	2632.075	0.000000	0.000
Manes.01G077700.15.v8.1	2906	2706.075	0.000000	0.000
Manes.01G077700.16.v8.1	2877	2677.075	0.000000	0.000
Manes.01G077700.18.v8.1	2871	2671.075	0.000000	0.000
Manes.01G077700.23.v8.1	2864	2664.075	0.000000	0.000
Manes.01G077700.24.v8.1	2835	2635.075	0.000000	0.000
Manes.01G077700.26.v8.1	2900	2700.075	0.000000	0.000
Manes.01G077700.27.v8.1	2868	2668.075	0.000000	0.000
Manes.01G077700.28.v8.1	2871	2671.075	0.000000	0.000
Manes.01G077700.29.v8.1	2865	2665.075	0.000000	0.000
Manes.01G077700.3.v8.1	2870	2670.075	0.000000	0.000
Manes.01G077700.5.v8.1	2841	2641.075	0.000000	0.000
Manes.01G077700.7.v8.1	2835	2635.075	0.000000	0.000
Manes.01G077800.1.v8.1	1893	1693.075	0.000000	0.000
Manes.01G077900.1.v8.1	2054	1854.075	0.000000	0.000
Manes.01G078000.1.v8.1	677	477.323	0.000000	0.000
Manes.01G078100.1.v8.1	748	548.172	0.000000	0.000
Manes.01G078200.1.v8.1	691	491.283	0.000000	0.000
Manes.01G078301.1.v8.1	747	547.174	0.000000	0.000
Manes.01G078400.1.v8.1	408	215.554	0.000000	0.000
Manes.18G031966.1.v8.1	1065	865.075	0.000000	0.000
Manes.01G078500.1.v8.1	321	140.009	0.380737	1.000
Manes.01G078600.1.v8.1	620	420.610	0.000000	0.000
Manes.01G078800.1.v8.1	651	451.417	0.000000	0.000
Manes.01G078900.1.v8.1	321	140.009	0.000000	0.000
Manes.01G078950.1.v8.1	507	309.458	0.000000	0.000
Manes.01G079000.1.v8.1	1434	1234.075	43.970796	1017.945
Manes.01G079100.1.v8.1	1711	1511.075	0.141109	4.000
Manes.01G079200.1.v8.1	2291	2091.075	4.622890	181.343
Manes.01G079200.11.v8.1	2366	2166.075	1.144214	46.494
Manes.01G079200.2.v8.1	2546	2346.075	0.000000	0.000
Manes.01G079200.4.v8.1	2536	2336.075	1.420787	62.264
Manes.01G079200.3.v8.1	594	394.831	6.418533	47.541
Manes.01G079300.1.v8.1	1915	1715.075	0.000000	0.000
Manes.01G079300.2.v8.1	1911	1711.075	7.986588	256.359
Manes.01G079400.1.v8.1	349	163.357	0.652641	2.000
Manes.01G079500.1.v8.1	3071	2871.075	0.189225	10.192
Manes.01G079500.3.v8.1	3320	3120.075	9.837717	575.808
Manes.01G079500.4.v8.1	2864	2664.075	0.000000	0.000
Manes.01G079600.1.v8.1	2431	2231.075	11.611905	486.000
Manes.01G079600.2.v8.1	2411	2211.075	0.000000	0.000
Manes.01G079700.6.v8.1	3554	3354.075	0.000000	0.000
Manes.01G079700.2.v8.1	3465	3265.075	4.470072	273.796
Manes.01G079700.4.v8.1	4651	4451.075	0.026441	2.208
Manes.01G079700.5.v8.1	2901	2701.075	0.000000	0.000
Manes.01G079700.7.v8.1	3236	3036.075	0.000000	0.000
Manes.01G079800.2.v8.1	2480	2280.075	8.174498	349.646
Manes.01G080000.1.v8.1	2456	2256.075	0.643142	27.219
Manes.01G080000.2.v8.1	2604	2404.075	0.054401	2.453
Manes.01G080000.3.v8.1	2530	2330.075	0.769096	33.618
Manes.01G080000.4.v8.1	2525	2325.075	0.000000	0.000
Manes.01G080000.5.v8.1	2451	2251.075	0.064158	2.709
Manes.01G080000.7.v8.1	2599	2399.075	0.000000	0.000
Manes.01G080100.1.v8.1	1467	1267.075	1.472472	35.000
Manes.01G080200.1.v8.1	3287	3087.075	0.690707	40.000
Manes.01G080200.3.v8.1	3162	2962.075	0.000000	0.000
Manes.01G080300.1.v8.1	2714	2514.075	0.100089	4.720
Manes.01G080300.2.v8.1	2427	2227.075	0.000000	0.000
Manes.01G080300.3.v8.1	2160	1960.075	2.559046	94.096
Manes.01G080300.5.v8.1	2208	2008.075	2.924958	110.184
Manes.01G080400.1.v8.1	781	581.136	163.826896	1786.000
Manes.01G080600.1.v8.1	1810	1610.075	10.131102	306.000
Manes.01G080700.1.v8.1	2440	2240.075	8.233697	346.000
Manes.01G080800.1.v8.1	2240	2040.075	29.209022	1117.846
Manes.01G080900.4.v8.1	5950	5750.075	4.050879	436.960
Manes.01G080900.6.v8.1	5665	5465.075	1.780938	182.584
Manes.01G080900.5.v8.1	5543	5343.075	8.690116	871.035
Manes.01G081000.1.v8.1	972	772.083	2.002237	29.000
Manes.01G081100.1.v8.1	2339	2139.075	0.074761	3.000
Manes.01G081200.1.v8.1	318	137.570	15.887031	41.000
Manes.01G080964.3.v8.1	3238	3038.075	9.422320	537.001
Manes.01G080964.5.v8.1	2979	2779.075	0.000000	0.000
Manes.01G080964.4.v8.1	3109	2909.075	0.000000	0.000
Manes.01G081400.14.v8.1	7987	7787.075	4.033982	589.287
Manes.01G081400.18.v8.1	7984	7784.075	0.000000	0.000
Manes.01G081400.16.v8.1	7803	7603.075	7.706386	1099.154
Manes.01G081400.17.v8.1	7830	7630.075	9.968338	1426.823
Manes.01G081400.19.v8.1	7827	7627.075	2.272854	325.198
Manes.01G081400.20.v8.1	7800	7600.075	0.000000	0.000
Manes.01G081400.21.v8.1	7978	7778.075	0.000000	0.000
Manes.01G081400.15.v8.1	7982	7782.075	0.000000	0.000
Manes.01G081500.10.v8.1	2246	2046.075	6.078409	233.308
Manes.01G081500.6.v8.1	2241	2041.075	6.619273	253.447
Manes.01G081500.4.v8.1	2585	2385.075	0.000000	0.000
Manes.01G081500.1.v8.1	2588	2388.075	2.771209	124.147
Manes.01G081500.2.v8.1	2583	2383.075	0.516663	23.097
Manes.01G081500.3.v8.1	2593	2393.075	0.000000	0.000
Manes.01G081500.5.v8.1	2606	2406.075	0.000000	0.000
Manes.01G081500.9.v8.1	2611	2411.075	0.000000	0.000
Manes.01G081600.1.v8.1	1230	1030.075	1.086756	21.000
Manes.01G081800.8.v8.1	2595	2395.075	0.000000	0.000
Manes.01G081800.9.v8.1	2608	2408.075	0.000000	0.000
Manes.01G081800.10.v8.1	2296	2096.075	0.000000	0.000
Manes.01G081800.7.v8.1	2965	2765.075	0.527929	27.384
Manes.01G081800.3.v8.1	1999	1799.075	1.677526	56.616
Manes.01G081900.1.v8.1	1431	1231.075	37.551235	867.216
Manes.01G082000.1.v8.1	174	38.392	6.942438	5.000
Manes.01G082200.3.v8.1	2462	2262.075	0.000000	0.000
Manes.01G082200.1.v8.1	2522	2322.075	4.753913	207.084
Manes.01G082200.5.v8.1	2673	2473.075	0.000000	0.000
Manes.01G082300.1.v8.1	3191	2991.075	10.883468	610.679
Manes.01G082300.2.v8.1	3181	2981.075	1.312094	73.376
Manes.01G082400.11.v8.1	1296	1096.075	0.371232	7.633
Manes.01G082400.10.v8.1	2623	2423.075	1.514363	68.836
Manes.01G082400.8.v8.1	2491	2291.075	0.000000	0.000
Manes.01G082400.9.v8.1	2482	2282.075	0.681491	29.175
Manes.01G082600.1.v8.1	2024	1824.075	51.370217	1757.813
Manes.01G082700.1.v8.1	1758	1558.075	67.144902	1962.547
Manes.01G082800.1.v8.1	4125	3925.075	7.089252	521.996
Manes.01G082800.2.v8.1	4122	3922.075	3.201996	235.589
Manes.01G082800.3.v8.1	4116	3916.075	5.005412	367.713
Manes.01G082800.4.v8.1	4113	3913.075	0.000000	0.000
Manes.01G082850.1.v8.1	480	283.347	0.000000	0.000
Manes.01G082900.2.v8.1	2382	2182.075	0.301319	12.334
Manes.01G082900.3.v8.1	2372	2172.075	0.335381	13.666
Manes.01G082900.4.v8.1	2559	2359.075	0.000000	0.000
Manes.01G083100.1.v8.1	1089	889.075	0.179872	3.000
Manes.01G083200.5.v8.1	3433	3233.075	0.000000	0.000
Manes.01G083200.6.v8.1	3407	3207.075	0.216081	13.000
Manes.01G083200.3.v8.1	3315	3115.075	0.000000	0.000
Manes.01G083275.1.v8.1	861	661.095	0.000000	0.000
Manes.01G083350.1.v8.1	1222	1022.075	1.929747	37.000
Manes.01G083500.1.v8.1	1428	1228.075	0.000000	0.000
Manes.01G083600.1.v8.1	1701	1501.075	0.000000	0.000
Manes.01G083700.2.v8.1	2864	2664.075	18.773662	938.240
Manes.13G022150.1.v8.1	936	736.085	0.000000	0.000
Manes.01G083800.1.v8.1	2179	1979.075	4.471232	166.000
Manes.01G083900.1.v8.1	1528	1328.075	97.784217	2436.183
Manes.01G084100.6.v8.1	1693	1493.075	1.096411	30.710
Manes.01G084100.4.v8.1	1414	1214.075	2.859032	65.115
Manes.01G084100.7.v8.1	1719	1519.075	0.220727	6.290
Manes.01G084100.5.v8.1	1618	1418.075	1.683802	44.793
Manes.01G084100.1.v8.1	1629	1429.075	2.081361	55.798
Manes.01G084100.8.v8.1	1554	1354.075	0.247776	6.294
Manes.01G084200.2.v8.1	3827	3627.075	0.170220	11.582
Manes.01G084200.3.v8.1	3994	3794.075	0.000000	0.000
Manes.01G084200.1.v8.1	3739	3539.075	5.312743	352.718
Manes.01G084300.1.v8.1	4097	3897.075	2.881236	210.638
Manes.01G084300.2.v8.1	3697	3497.075	0.081738	5.362
Manes.01G084500.2.v8.1	1460	1260.075	2.411496	57.004
Manes.01G084600.1.v8.1	2381	2181.075	44.883821	1836.450
Manes.01G084700.1.v8.1	2148	1948.075	41.835307	1528.858
Manes.01G084800.3.v8.1	1891	1691.075	0.977193	31.000
Manes.01G084900.9.v8.1	1468	1268.075	19.085006	454.000
Manes.01G085000.2.v8.1	3443	3243.075	0.000000	0.000
Manes.01G085000.3.v8.1	3467	3267.075	0.000000	0.000
Manes.01G085000.4.v8.1	3200	3000.075	0.000000	0.000
Manes.01G085100.1.v8.1	783	583.135	0.822725	9.000
Manes.01G085200.1.v8.1	948	748.084	0.997606	14.000
Manes.01G085300.3.v8.1	1050	850.075	0.000000	0.000
Manes.01G085300.6.v8.1	1300	1100.075	0.000000	0.000
Manes.01G085300.1.v8.1	340	155.766	0.000000	0.000
Manes.01G085300.2.v8.1	331	148.266	0.719066	2.000
Manes.01G085400.1.v8.1	1585	1385.075	0.115459	3.000
Manes.01G085550.1.v8.1	878	678.092	0.078613	1.000
Manes.01G085500.1.v8.1	2326	2126.075	0.000000	0.000
Manes.01G085600.1.v8.1	2839	2639.075	0.020199	1.000
Manes.01G085700.2.v8.1	1147	947.075	3.939990	70.000
Manes.01G085800.1.v8.1	1458	1258.075	0.593202	14.000
Manes.01G085900.1.v8.1	1698	1498.075	6.013600	169.000
Manes.01G086000.1.v8.1	1728	1528.075	13.143370	376.765
Manes.01G086000.2.v8.1	1614	1414.075	0.852152	22.605
Manes.01G086000.3.v8.1	1705	1505.075	0.457876	12.928
Manes.01G086050.2.v8.1	1218	1018.075	0.106796	2.040
Manes.01G086100.1.v8.1	2143	1943.075	0.301776	11.000
Manes.01G086200.1.v8.1	4537	4337.075	22.887952	1862.184
Manes.01G086400.1.v8.1	1994	1794.075	17.207952	579.146
Manes.01G086500.1.v8.1	228	70.660	4.447629	5.895
Manes.01G086600.1.v8.1	1338	1138.075	0.379611	8.105
Manes.01G086700.11.v8.1	2726	2526.075	0.074235	3.518
Manes.01G086700.4.v8.1	2731	2531.075	1.526545	72.483
Manes.01G086700.10.v8.1	2787	2587.075	0.000000	0.000
Manes.01G086700.3.v8.1	2890	2690.075	0.000000	0.000
Manes.01G086800.1.v8.1	1355	1155.075	932.408428	20203.889
Manes.01G086900.1.v8.1	2239	2039.075	0.653564	25.000
Manes.01G087050.1.v8.1	2981	2781.075	64.536407	3366.946
Manes.01G087200.1.v8.1	1783	1583.075	3.737686	111.000
Manes.01G087200.2.v8.1	1651	1451.075	0.000000	0.000
Manes.01G087300.1.v8.1	3529	3329.075	0.000000	0.000
Manes.01G087300.3.v8.1	3351	3151.075	0.507509	30.000
Manes.01G087300.5.v8.1	3360	3160.075	0.000000	0.000
Manes.01G087400.1.v8.1	1296	1096.075	52.573110	1080.992
Manes.01G087450.1.v8.1	144	22.168	0.000000	0.000
Manes.01G087500.1.v8.1	3003	2803.075	7.930173	417.000
Manes.01G087600.1.v8.1	2575	2375.075	1.256875	56.000
Manes.01G087650.1.v8.1	547	348.488	0.000000	0.000
Manes.01G087700.10.v8.1	7931	7731.075	3.812998	553.000
Manes.01G087800.1.v8.1	1859	1659.075	0.000000	0.000
Manes.01G087900.4.v8.1	1957	1757.075	8.507077	280.407
Manes.01G087900.5.v8.1	1952	1752.075	26.762772	879.635
Manes.01G087900.6.v8.1	1181	981.075	41.598810	765.600
Manes.01G088000.2.v8.1	1433	1233.075	0.000000	0.000
Manes.01G088101.1.v8.1	820	620.110	0.000000	0.000
Manes.01G088200.1.v8.1	1170	970.075	0.000000	0.000
Manes.01G088300.1.v8.1	1333	1133.075	0.000000	0.000
Manes.01G088400.1.v8.1	1170	970.075	0.000000	0.000
Manes.01G088500.1.v8.1	1197	997.075	21.912932	409.871
Manes.01G088500.2.v8.1	1323	1123.075	1.097829	23.129
Manes.01G088600.1.v8.1	2561	2361.075	0.000000	0.000
Manes.01G088600.2.v8.1	480	283.347	0.000000	0.000
Manes.01G088700.1.v8.1	3207	3007.075	0.141817	8.000
Manes.01G088800.1.v8.1	6100	5900.075	1.246817	138.000
Manes.01G089000.4.v8.1	2742	2542.075	0.000000	0.000
Manes.01G089000.2.v8.1	2750	2550.075	0.049504	2.368
Manes.01G089000.3.v8.1	2035	1835.075	15.573577	536.119
Manes.01G089000.5.v8.1	819	619.110	2.038855	23.680
Manes.01G089100.1.v8.1	2591	2391.075	0.000000	0.000
Manes.01G089100.2.v8.1	2450	2250.075	0.000000	0.000
Manes.01G089200.1.v8.1	2257	2057.075	0.000000	0.000
Manes.01G089200.2.v8.1	1865	1665.075	0.503170	15.717
Manes.01G089200.5.v8.1	2235	2035.075	0.000000	0.000
Manes.01G089200.7.v8.1	1844	1644.075	0.125206	3.862
Manes.01G089200.8.v8.1	1790	1590.075	0.000000	0.000
Manes.01G089200.9.v8.1	1702	1502.075	0.263380	7.422
Manes.01G089200.10.v8.1	1537	1337.075	0.000000	0.000
Manes.01G089300.1.v8.1	1175	975.075	0.000000	0.000
Manes.01G089400.1.v8.1	639	439.485	0.000000	0.000
Manes.01G089500.1.v8.1	642	442.468	0.000000	0.000
Manes.01G089600.1.v8.1	1781	1581.075	6.169925	183.000
Manes.01G089700.2.v8.1	3549	3349.075	6.030158	378.854
Manes.01G089700.3.v8.1	3545	3345.075	0.291203	18.273
Manes.01G089800.1.v8.1	2016	1816.075	7.396872	252.000
Manes.01G089900.1.v8.1	778	578.139	0.276612	3.000
Manes.01G090001.1.v8.1	4146	3946.075	0.000000	0.000
Manes.01G090001.2.v8.1	4265	4065.075	0.000000	0.000
Manes.01G090100.4.v8.1	4785	4585.075	0.000000	0.000
Manes.01G090100.5.v8.1	4881	4681.075	1.078790	94.733
Manes.01G090100.6.v8.1	5042	4842.075	0.000000	0.000
Manes.01G090200.1.v8.1	2720	2520.075	8.952009	423.207
Manes.01G090200.3.v8.1	2612	2412.075	0.000000	0.000
Manes.01G090200.2.v8.1	1854	1654.075	0.711031	22.063
Manes.01G090300.1.v8.1	2430	2230.075	0.023904	1.000
Manes.01G090300.2.v8.1	1194	994.075	0.000000	0.000
Manes.01G090400.1.v8.1	1487	1287.075	28.205473	681.014
Manes.01G090500.1.v8.1	3542	3342.075	0.000000	0.000
Manes.01G090500.3.v8.1	3087	2887.075	0.553917	30.000
Manes.01G090500.4.v8.1	2673	2473.075	0.000000	0.000
Manes.01G090600.1.v8.1	1540	1340.075	0.000000	0.000
Manes.01G090700.1.v8.1	1907	1707.075	6.463967	207.000
Manes.01G090800.1.v8.1	986	786.080	0.000000	0.000
Manes.01G090900.3.v8.1	1938	1738.075	12.845212	418.821
Manes.01G090900.6.v8.1	1858	1658.075	0.000000	0.000
Manes.01G090900.5.v8.1	1814	1614.075	0.000000	0.000
Manes.01G090900.4.v8.1	1674	1474.075	69.033962	1908.978
Manes.01G090900.7.v8.1	1681	1481.075	0.000000	0.000
Manes.01G091100.1.v8.1	1393	1193.075	2.591443	58.000
Manes.01G091200.3.v8.1	1703	1503.075	25.452061	717.666
Manes.01G091300.2.v8.1	1997	1797.075	0.000000	0.000
Manes.01G091400.3.v8.1	2099	1899.075	0.000000	0.000
Manes.01G091400.1.v8.1	2410	2210.075	10.178571	422.000
Manes.01G091500.1.v8.1	1978	1778.075	0.299800	10.000
Manes.01G091600.1.v8.1	2757	2557.075	0.229314	11.000
Manes.01G091700.1.v8.1	2763	2563.075	0.228977	11.010
Manes.01G091800.1.v8.1	594	394.831	0.540046	4.000
Manes.01G092000.1.v8.1	2269	2069.075	4.560403	177.010
Manes.01G092100.3.v8.1	2021	1821.075	19.898500	679.778
Manes.01G092100.4.v8.1	2048	1848.075	0.000000	0.000
Manes.01G092100.5.v8.1	2572	2372.075	0.837206	37.255
Manes.01G092200.1.v8.1	246	82.881	30.228953	47.000
Manes.01G092300.1.v8.1	1260	1060.075	0.452572	9.000
Manes.01G092400.8.v8.1	3094	2894.075	5.555567	301.618
Manes.01G092500.1.v8.1	1671	1471.075	0.000000	0.000
Manes.01G092600.1.v8.1	1350	1150.075	34.148876	736.752
Manes.01G092600.2.v8.1	1750	1550.075	0.489993	14.248
Manes.01G092700.1.v8.1	2304	2104.075	0.622584	24.574
Manes.01G092700.4.v8.1	1819	1619.075	28.126138	854.271
Manes.01G092900.1.v8.1	4737	4537.075	0.263708	22.445
Manes.01G092900.2.v8.1	3980	3780.075	0.839847	59.555
Manes.01G093000.1.v8.1	1978	1778.075	0.749499	25.000
Manes.01G093100.2.v8.1	2114	1914.075	0.000000	0.000
Manes.01G093100.3.v8.1	2000	1800.075	0.059227	2.000
Manes.01G093200.1.v8.1	1806	1606.075	0.033191	1.000
Manes.01G093300.1.v8.1	1846	1646.075	18.912311	584.000
Manes.01G093400.1.v8.1	2294	2094.075	94.273543	3703.401
Manes.01G093475.1.v8.1	1593	1393.075	0.000000	0.000
Manes.01G093550.1.v8.1	2658	2458.075	4.205489	193.923
Manes.01G093625.1.v8.1	522	324.047	0.000000	0.000
Manes.03G095616.1.v8.1	539	340.648	0.156486	1.000
Manes.11G087467.1.v8.1_25	322	140.827	0.000000	0.000
Manes.01G093700.1.v8.1	3069	2869.075	9.026987	485.851
Manes.01G093733.1.v8.1	1802	1602.075	0.000000	0.000
Manes.01G093733.2.v8.1	1733	1533.075	0.000000	0.000
Manes.01G093766.1.v8.1	849	649.098	0.000000	0.000
Manes.01G094100.1.v8.1	1952	1752.075	0.456373	15.000
Manes.01G093800.1.v8.1	1709	1509.075	0.000000	0.000
Manes.01G093901.1.v8.1	3041	2841.075	8.091012	431.225
Manes.01G094000.1.v8.1	846	646.098	0.330022	4.000
Manes.01G094200.1.v8.1	2700	2500.075	18.302020	858.362
Manes.01G094300.3.v8.1	4415	4215.075	5.465215	432.147
Manes.01G094300.4.v8.1	3599	3399.075	0.407491	25.984
Manes.01G094500.1.v8.1	1758	1558.075	3.455528	101.000
Manes.01G094600.1.v8.1	330	147.436	480.375865	1328.631
Manes.01G094700.1.v8.1	1840	1640.075	12.336713	379.561
Manes.01G094800.1.v8.1	3582	3382.075	0.677745	43.000
Manes.01G094950.1.v8.1	330	147.436	1279.695521	3539.403
Manes.01G095100.3.v8.1	3185	2985.075	0.000000	0.000
Manes.01G095300.1.v8.1	1711	1511.075	0.211664	6.000
Manes.01G095400.3.v8.1	1419	1219.075	0.000000	0.000
Manes.01G096400.2.v8.1	1987	1787.075	5.107883	171.239
Manes.01G096300.3.v8.1	5386	5186.075	0.000000	0.000
Manes.01G096300.6.v8.1	5506	5306.075	2.741610	272.896
Manes.01G096300.7.v8.1	4985	4785.075	1.482800	133.104
Manes.01G096200.1.v8.1	1957	1757.075	7.250851	239.000
Manes.01G096100.1.v8.1	689	489.289	49.001776	449.776
Manes.01G096000.1.v8.1	824	624.109	1.024949	12.000
Manes.01G096000.2.v8.1	666	466.361	0.000000	0.000
Manes.01G095900.1.v8.1	2139	1939.075	33.912211	1233.586
Manes.01G095800.1.v8.1	3390	3190.075	6.684062	400.000
Manes.01G095700.1.v8.1	1635	1435.075	0.000000	0.000
Manes.01G095700.2.v8.1	1632	1432.075	0.000000	0.000
Manes.01G095700.3.v8.1	1278	1078.075	0.000000	0.000
Manes.01G095700.4.v8.1	1275	1075.075	0.000000	0.000
Manes.01G095600.2.v8.1	1990	1790.075	0.327569	11.000
Manes.01G095600.1.v8.1	2250	2050.075	0.000000	0.000
Manes.01G095500.9.v8.1	6618	6418.075	0.000000	0.000
Manes.01G095500.10.v8.1	6675	6475.075	0.161834	19.658
Manes.01G095500.11.v8.1	5816	5616.075	3.001038	316.172
Manes.01G095500.2.v8.1	6149	5949.075	0.000000	0.000
Manes.01G095500.8.v8.1	6363	6163.075	0.773028	89.374
Manes.01G095500.7.v8.1	6185	5985.075	1.744154	195.827
Manes.01G160600.3.v8.1	1638	1438.075	0.000000	0.000
Manes.01G128050.1.v8.1	1606	1406.075	4.814782	127.000
Manes.01G160600.2.v8.1	1624	1424.075	0.000000	0.000
Manes.01G128050.2.v8.1	904	704.088	0.000000	0.000
Manes.01G160602.1.v8.1	1795	1595.075	4.277699	128.000
Manes.01G097000.1.v8.1	1615	1415.075	0.000000	0.000
Manes.01G097100.1.v8.1	606	406.722	0.000000	0.000
Manes.01G097200.1.v8.1	1468	1268.075	1.471311	35.000
Manes.01G097300.1.v8.1	1359	1159.075	0.000000	0.000
Manes.01G097300.2.v8.1	1216	1016.075	0.524633	10.000
Manes.01G097400.1.v8.1	6651	6451.075	8.838399	1069.607
Manes.01G097400.4.v8.1	6606	6406.075	1.486482	178.637
Manes.01G097500.1.v8.1	1592	1392.075	63.135979	1648.763
Manes.01G097600.1.v8.1	2188	1988.075	32.089558	1196.782
Manes.01G097600.2.v8.1	3403	3203.075	0.704595	42.338
Manes.01G097700.1.v8.1	1476	1276.075	45.408247	1087.000
Manes.01G097800.1.v8.1	2400	2200.075	0.363442	15.000
Manes.01G097900.1.v8.1	2046	1846.075	39.968175	1384.147
Manes.01G098000.4.v8.1	2992	2792.075	2.306879	120.829
Manes.01G098000.6.v8.1	2545	2345.075	1.069607	47.054
Manes.01G098000.5.v8.1	2233	2033.075	2.808573	107.117
Manes.01G098100.3.v8.1	1533	1333.075	7.117817	178.000
Manes.01G098200.1.v8.1	2698	2498.075	2.667386	125.000
Manes.01G098300.1.v8.1	3056	2856.075	0.279965	15.000
Manes.03G165350.1.v8.1	520	322.095	0.647352	3.912
Manes.01G098400.1.v8.1	3516	3316.075	4.292084	267.000
Manes.01G098500.1.v8.1	354	167.625	21.624726	68.000
Manes.01G098600.1.v8.1	3777	3577.075	22.949542	1540.000
Manes.01G098700.1.v8.1	519	321.122	8.632069	52.000
Manes.01G098800.2.v8.1	2166	1966.075	16.717078	616.565
Manes.01G098800.4.v8.1	2148	1948.075	16.129737	589.456
Manes.01G099000.7.v8.1	3978	3778.075	0.000000	0.000
Manes.01G099000.8.v8.1	3840	3640.075	0.097430	6.653
Manes.01G099000.5.v8.1	2734	2534.075	2.635135	125.268
Manes.01G099000.10.v8.1	2559	2359.075	0.096138	4.255
Manes.01G099000.9.v8.1	2421	2221.075	1.915819	79.825
Manes.01G099100.9.v8.1	3134	2934.075	2.269045	124.892
Manes.01G099100.6.v8.1	3261	3061.075	1.478723	84.914
Manes.01G099100.4.v8.1	2970	2770.075	0.000000	0.000
Manes.01G099100.3.v8.1	2422	2222.075	70.387974	2934.106
Manes.01G099200.7.v8.1	1820	1620.075	7.485593	227.499
Manes.01G099200.1.v8.1	1927	1727.075	6.628241	214.748
Manes.01G099200.6.v8.1	1822	1622.075	14.206037	432.277
Manes.01G099300.2.v8.1	2655	2455.075	12.128593	558.591
Manes.01G099400.1.v8.1	3985	3785.075	16.350804	1161.000
Manes.01G099500.1.v8.1	2209	2009.075	13.770591	519.000
Manes.01G099600.2.v8.1	3265	3065.075	0.052175	3.000
Manes.01G099600.3.v8.1	3161	2961.075	0.000000	0.000
Manes.01G099700.1.v8.1	1822	1622.075	40.255344	1224.935
Manes.01G099800.1.v8.1	3045	2845.075	0.000000	0.000
Manes.01G099800.2.v8.1	2821	2621.075	0.183039	9.000
Manes.01G099900.1.v8.1	972	772.083	40.760292	590.364
Manes.01G100000.1.v8.1	1035	835.075	5.234435	82.000
Manes.01G100100.1.v8.1	549	350.449	10.191336	67.000
Manes.01G100300.1.v8.1	2326	2126.075	0.225655	9.000
Manes.01G100400.1.v8.1	3169	2969.075	2.549462	142.000
Manes.01G100400.2.v8.1	3079	2879.075	0.000000	0.000
Manes.01G100500.1.v8.1	3434	3234.075	3.131734	190.000
Manes.01G100600.2.v8.1	651	451.417	0.000000	0.000
Manes.01G100700.3.v8.1	2714	2514.075	0.000000	0.000
Manes.01G100700.7.v8.1	2657	2457.075	0.000000	0.000
Manes.01G100700.9.v8.1	2563	2363.075	0.383489	17.000
Manes.01G100800.1.v8.1	858	658.096	0.324005	4.000
Manes.01G100900.2.v8.1	1612	1412.075	0.470838	12.472
Manes.01G100900.1.v8.1	2391	2191.075	9.090999	373.669
Manes.01G101000.1.v8.1	1209	1009.075	0.000000	0.000
Manes.01G101200.3.v8.1	1363	1163.075	8.012012	174.811
Manes.01G101200.6.v8.1	1226	1026.075	1.699877	32.720
Manes.01G101200.5.v8.1	1131	931.075	0.000000	0.000
Manes.01G101200.7.v8.1	1247	1047.075	5.420354	106.469
Manes.01G101300.1.v8.1	1376	1176.075	3.051867	67.332
Manes.01G101600.1.v8.1	3522	3322.075	1.476249	92.000
Manes.01G101700.2.v8.1	696	496.270	92.913625	865.000
Manes.01G102466.2.v8.1	906	706.088	1.962890	26.000
Manes.01G102000.1.v8.1	1099	899.075	104.745712	1766.651
Manes.01G102100.1.v8.1	3175	2975.075	36.279722	2024.792
Manes.01G102200.3.v8.1	949	749.083	15.655749	220.000
Manes.01G102300.1.v8.1	911	711.088	52.250554	697.000
Manes.01G102400.1.v8.1	3030	2830.075	18.465875	980.362
Manes.01G102500.1.v8.1	3025	2825.075	3.605249	191.066
Manes.01G102600.1.v8.1	1092	892.075	0.298779	5.000
Manes.01G102700.2.v8.1	1740	1540.075	0.000000	0.000
Manes.01G102700.1.v8.1	2340	2140.075	2.316516	93.000
Manes.01G102800.1.v8.1	3313	3113.075	24.606427	1437.000
Manes.01G102900.1.v8.1	1668	1468.075	0.508348	14.000
Manes.01G103000.3.v8.1	2595	2395.075	2.160508	97.072
Manes.01G103000.4.v8.1	2521	2321.075	0.000000	0.000
Manes.01G103100.2.v8.1	1542	1342.075	1.866820	47.000
Manes.01G103200.1.v8.1	1528	1328.075	0.080277	2.000
Manes.01G103300.6.v8.1	2480	2280.075	1.454467	62.212
Manes.01G103300.7.v8.1	2172	1972.075	4.135166	152.980
Manes.01G103300.8.v8.1	2183	1983.075	3.731277	138.808
Manes.01G103400.7.v8.1	1082	882.075	5.462216	90.384
Manes.01G103400.6.v8.1	1074	874.075	0.000000	0.000
Manes.01G103400.5.v8.1	959	759.083	0.000000	0.000
Manes.01G103500.1.v8.1	1705	1505.075	9.441674	266.579
Manes.01G103500.3.v8.1	1775	1575.075	0.526241	15.549
Manes.01G103500.5.v8.1	606	406.722	9.045821	69.018
Manes.01G103500.4.v8.1	714	514.228	0.000000	0.000
Manes.01G103600.1.v8.1	3453	3253.075	4.388941	267.838
Manes.01G103700.1.v8.1	1219	1019.075	0.261544	5.000
Manes.01G103750.1.v8.1	568	369.144	0.288813	2.000
Manes.01G103800.2.v8.1	1580	1380.075	1.545036	40.000
Manes.01G104000.1.v8.1	1378	1178.075	1.878468	41.514
Manes.01G104000.2.v8.1	1157	957.075	32.665692	586.484
Manes.01G104100.7.v8.1	2361	2161.075	0.000000	0.000
Manes.01G104100.1.v8.1	2269	2069.075	0.000000	0.000
Manes.01G104100.5.v8.1	2150	1950.075	0.601385	22.000
Manes.01G104100.6.v8.1	2111	1911.075	0.000000	0.000
Manes.01G104200.1.v8.1	2636	2436.075	4.958618	226.605
Manes.01G104200.2.v8.1	2622	2422.075	1.351306	61.399
Manes.01G104201.1.v8.1	549	350.449	0.000000	0.000
Manes.01G104300.3.v8.1	3903	3703.075	11.574041	804.019
Manes.01G104400.1.v8.1	1871	1671.075	4.625444	145.000
Manes.01G104400.2.v8.1	1841	1641.075	0.000000	0.000
Manes.01G104500.10.v8.1	1516	1316.075	0.659110	16.273
Manes.01G104500.7.v8.1	1519	1319.075	2.064083	51.076
Manes.01G104500.8.v8.1	1435	1235.075	0.114445	2.652
Manes.01G104500.9.v8.1	1432	1232.075	0.000000	0.000
Manes.01G104600.25.v8.1	2920	2720.075	0.560257	28.588
Manes.01G104600.24.v8.1	3081	2881.075	0.000000	0.000
Manes.01G104600.16.v8.1	2791	2591.075	0.000000	0.000
Manes.01G104600.31.v8.1	2706	2506.075	0.149584	7.032
Manes.01G104600.26.v8.1	3248	3048.075	0.075164	4.298
Manes.01G104600.23.v8.1	3409	3209.075	0.000000	0.000
Manes.01G104600.12.v8.1	2210	2010.075	0.000000	0.000
Manes.01G104600.28.v8.1	2257	2057.075	0.000000	0.000
Manes.01G104600.27.v8.1	2876	2676.075	0.771605	38.736
Manes.01G104600.29.v8.1	1901	1701.075	0.000000	0.000
Manes.01G104600.30.v8.1	1986	1786.075	0.000000	0.000
Manes.01G104600.10.v8.1	2663	2463.075	2.128464	98.347
Manes.01G104700.1.v8.1	2342	2142.075	21.127805	849.000
Manes.01G104800.1.v8.1	3919	3719.075	9.940719	693.540
Manes.01G104801.1.v8.1	8141	7941.075	5.670647	844.755
Manes.01G104801.2.v8.1	8138	7938.075	0.000000	0.000
Manes.01G104801.3.v8.1	9657	9457.075	0.053616	9.512
Manes.01G104801.4.v8.1	8065	7865.075	0.000000	0.000
Manes.01G104801.5.v8.1	8095	7895.075	0.000000	0.000
Manes.01G104801.6.v8.1	8019	7819.075	1.973973	289.544
Manes.01G104801.7.v8.1	8092	7892.075	0.000000	0.000
Manes.01G105000.5.v8.1	1383	1183.075	19.194585	426.000
Manes.01G105100.5.v8.1	2552	2352.075	4.215943	186.022
Manes.01G105100.6.v8.1	2457	2257.075	1.003672	42.497
Manes.01G105100.1.v8.1	3859	3659.075	0.000000	0.000
Manes.01G105100.7.v8.1	2528	2328.075	0.000000	0.000
Manes.01G105100.8.v8.1	3234	3034.075	0.271993	15.481
Manes.01G105101.1.v8.1	570	371.117	2.298211	16.000
Manes.01G105300.1.v8.1	2678	2478.075	1.527303	71.000
[truncated: 55,492 more rows]
