# Supplementary material for: Mutations in DNA polymerase δ subunit 1 co-segregate with CMD2-type resistance to Cassava Mosaic Geminiviruses
Source: Nat Commun. 2022 Jul 7;13:3933. doi: 10.1038/s41467-022-31414-0 (PMC9262879; doi:10.1038/s41467-022-31414-0)
Supplement: Supplementary file 10 — Source Data [file 41467_2022_31414_MOESM10_ESM.zip › figure_data/SupFig5_data/RNAseq10/quant/rnaseq10_tme204_3636.1_sus_quant/cmd_info.json]

{
    "salmon_version": "1.5.2",
    "threads": "10",
    "libType": "A",
    "index": "salmon_index",
    "mates1": "rnaseq10_tme204_3636.1_sus.p1.fq.gz",
    "mates2": "rnaseq10_tme204_3636.1_sus.p2.fq.gz",
    "validateMappings": [],
    "output": "rnaseq10_tme204_3636.1_sus_quant",
    "auxDir": "aux_info"
}
