# Supplementary material for: Mutations in DNA polymerase δ subunit 1 co-segregate with CMD2-type resistance to Cassava Mosaic Geminiviruses
Source: Nat Commun. 2022 Jul 7;13:3933. doi: 10.1038/s41467-022-31414-0 (PMC9262879; doi:10.1038/s41467-022-31414-0)
Supplement: Supplementary file 10 — Source Data [file 41467_2022_31414_MOESM10_ESM.zip › figure_data/SupFig5_data/RNAseq10/quant/rnaseq10_tme204_3636.1_sus_quant/quant.sf]

Name	Length	EffectiveLength	TPM	NumReads
Manes.01G000031.1.v8.1	3795	3590.507	24.004801	1592.546
Manes.01G000031.2.v8.1	3753	3548.507	2.880305	188.852
Manes.01G000031.3.v8.1	3738	3533.507	0.667389	43.574
Manes.01G000062.1.v8.1	1653	1448.507	0.000000	0.000
Manes.01G000093.1.v8.1	1848	1643.507	0.000000	0.000
Manes.01G000124.1.v8.1	2149	1944.507	8.015763	288.000
Manes.01G000155.1.v8.1	2964	2759.507	11.246931	573.461
Manes.01G000186.1.v8.1	177	38.278	21.208117	15.000
Manes.01G000217.1.v8.1	675	470.731	0.000000	0.000
Manes.01G000248.3.v8.1	1953	1748.507	0.206596	6.675
Manes.01G000248.5.v8.1	570	366.481	0.000000	0.000
Manes.01G000248.4.v8.1	1683	1478.507	0.000000	0.000
Manes.01G000248.1.v8.1	2677	2472.507	0.000000	0.000
Manes.01G000248.2.v8.1	2062	1857.507	0.067222	2.307
Manes.01G000279.1.v8.1	812	607.546	76.917156	863.456
Manes.01G000279.3.v8.1	1818	1613.507	0.000000	0.000
Manes.01G000279.2.v8.1	1112	907.507	5.341329	89.565
Manes.01G000310.1.v8.1	601	397.140	0.000000	0.000
Manes.01G000341.1.v8.1	947	742.513	11.447192	157.051
Manes.01G000341.2.v8.1	1283	1078.507	0.097796	1.949
Manes.01G000372.1.v8.1	3197	2992.507	4.728033	261.429
Manes.01G000403.1.v8.1	861	656.531	31.175057	378.182
Manes.01G000434.1.v8.1	1098	893.507	0.423996	7.000
Manes.17G035396.1.v8.1_29	409	212.492	0.000000	0.000
Manes.01G000465.1.v8.1	1700	1495.507	103.791892	2868.072
Manes.01G000496.1.v8.1	534	331.144	0.000000	0.000
Manes.01G000527.1.v8.1	1225	1020.507	15.273491	288.000
Manes.01G000558.1.v8.1	3030	2825.507	0.000000	0.000
Manes.01G000558.2.v8.1	2951	2746.507	0.000000	0.000
Manes.01G000558.4.v8.1	2910	2705.507	0.000000	0.000
Manes.01G000558.5.v8.1	2825	2620.507	0.000000	0.000
Manes.01G000558.3.v8.1	2750	2545.507	0.042522	2.000
Manes.01G000600.1.v8.1	1763	1558.507	0.138903	4.000
Manes.01G000550.1.v8.1	429	230.842	16.670482	71.105
Manes.01G000500.10.v8.1	1573	1368.507	0.000000	0.000
Manes.01G000500.4.v8.1	2074	1869.507	2.831038	97.794
Manes.01G000500.6.v8.1	1987	1782.507	0.000000	0.000
Manes.01G000500.8.v8.1	2111	1906.507	0.879145	30.970
Manes.01G000500.9.v8.1	2024	1819.507	0.000000	0.000
Manes.01G000500.5.v8.1	1718	1513.507	1.950772	54.554
Manes.01G000500.7.v8.1	1755	1550.507	0.000000	0.000
Manes.01G000500.11.v8.1	1591	1386.507	20.462783	524.234
Manes.01G000400.6.v8.1	3083	2878.507	0.000000	0.000
Manes.01G000400.7.v8.1	3020	2815.507	0.810189	42.148
Manes.01G000400.8.v8.1	2619	2414.507	0.938093	41.852
Manes.01G000300.4.v8.1	1769	1564.507	24.012000	694.135
Manes.01G000300.5.v8.1	1857	1652.507	23.350472	712.980
Manes.01G000300.6.v8.1	2074	1869.507	3.306520	114.218
Manes.13G000036.1.v8.1	515	312.642	0.000000	0.000
Manes.18G145866.1.v8.1_2	267	94.957	0.000000	0.000
Manes.01G001900.17.v8.1	3580	3375.507	0.000000	0.000
Manes.01G001900.14.v8.1	3967	3762.507	0.000000	0.000
Manes.01G001900.15.v8.1	3740	3535.507	2.122120	138.631
Manes.01G001900.16.v8.1	3593	3388.507	7.215208	451.747
Manes.01G001900.18.v8.1	4118	3913.507	0.000000	0.000
Manes.01G001900.19.v8.1	3971	3766.507	0.000000	0.000
Manes.01G001900.20.v8.1	3978	3773.507	0.000000	0.000
Manes.01G001900.21.v8.1	3935	3730.507	3.274890	225.737
Manes.01G001900.22.v8.1	4082	3877.507	0.000000	0.000
Manes.01G001900.23.v8.1	3974	3769.507	2.429088	169.187
Manes.01G001900.9.v8.1	3736	3531.507	1.475351	96.271
Manes.01G001951.1.v8.1	1451	1246.507	0.043418	1.000
Manes.01G001800.6.v8.1	5950	5745.507	0.210786	22.377
Manes.01G001800.1.v8.1	2633	2428.507	0.816156	36.623
Manes.01G001700.7.v8.1	2506	2301.507	16.750684	712.333
Manes.01G001700.10.v8.1	4004	3799.507	0.098931	6.945
Manes.01G001700.12.v8.1	3719	3514.507	7.570824	491.638
Manes.01G001700.11.v8.1	3802	3597.507	21.687493	1441.614
Manes.01G001600.6.v8.1	5003	4798.507	4.380559	388.395
Manes.01G001600.7.v8.1	3983	3778.507	18.316084	1278.765
Manes.01G001600.8.v8.1	4719	4514.507	15.466934	1290.187
Manes.01G001400.1.v8.1	2161	1956.507	16.141104	583.516
Manes.01G001200.1.v8.1	1949	1744.507	10.228071	329.689
Manes.01G001200.3.v8.1	1891	1686.507	0.275163	8.575
Manes.01G001150.1.v8.1	1008	803.507	0.336777	5.000
Manes.01G001100.2.v8.1	3116	2911.507	1.674487	90.082
Manes.01G001100.3.v8.1	2961	2756.507	9.956405	507.107
Manes.01G002051.1.v8.1	1774	1569.507	5.052250	146.516
Manes.01G002300.1.v8.1	418	220.704	522.129519	2129.248
Manes.01G002151.2.v8.1	261	90.657	1.193967	2.000
Manes.01G002350.1.v8.1	761	556.577	0.169792	1.746
Manes.01G002400.2.v8.1	2259	2054.507	147.896462	5614.402
Manes.01G002500.1.v8.1	3624	3419.507	21.862193	1381.323
Manes.01G002600.1.v8.1	2025	1820.507	0.059457	2.000
Manes.01G002700.1.v8.1	1101	896.507	0.000000	0.000
Manes.01G002800.1.v8.1	1827	1622.507	1.867942	56.000
Manes.01G002901.1.v8.1	3062	2857.507	19.283329	1018.140
Manes.01G003000.1.v8.1	405	208.864	0.259119	1.000
Manes.01G003100.1.v8.1	4856	4651.507	2.748327	236.211
Manes.01G003100.3.v8.1	4760	4555.507	0.000000	0.000
Manes.01G003100.4.v8.1	4848	4643.507	0.000000	0.000
Manes.01G003200.1.v8.1	2389	2184.507	46.377436	1871.967
Manes.01G003300.1.v8.1	3526	3321.507	0.945050	58.000
Manes.01G003400.1.v8.1	360	169.069	0.000000	0.000
Manes.01G003500.1.v8.1	4803	4598.507	5.617203	477.282
Manes.01G003500.3.v8.1	5313	5108.507	3.520902	332.343
Manes.01G003500.2.v8.1	4713	4508.507	0.000000	0.000
Manes.01G003700.1.v8.1	2011	1806.507	36.914430	1232.179
Manes.01G003800.1.v8.1	2386	2181.507	218.611966	8811.881
Manes.01G003900.1.v8.1	1100	895.507	9.246646	153.000
Manes.01G004000.1.v8.1	3930	3725.507	0.174324	12.000
Manes.01G004100.1.v8.1	1694	1489.507	10.756159	296.031
Manes.01G004100.2.v8.1	1685	1480.507	0.000000	0.000
Manes.01G004200.1.v8.1	663	458.758	0.353915	3.000
Manes.01G050733.1.v8.1_1	246	80.167	0.000000	0.000
Manes.01G004300.1.v8.1	762	557.576	0.000000	0.000
Manes.13G090650.1.v8.1	814	609.545	0.000000	0.000
Manes.01G004400.1.v8.1	927	722.515	0.000000	0.000
Manes.01G004466.1.v8.1	4587	4382.507	0.889143	72.000
Manes.01G004532.1.v8.1	681	476.713	0.000000	0.000
Manes.01G004600.2.v8.1	1047	842.507	48.437115	754.032
Manes.01G004625.1.v8.1	531	328.216	7.257077	44.011
Manes.01G004650.2.v8.1	1581	1376.507	0.321655	8.181
Manes.01G004840.2.v8.1	1487	1282.507	2.109679	49.994
Manes.01G004860.1.v8.1	1680	1475.507	1.387173	37.819
Manes.01G004880.1.v8.1	1025	820.507	21.586252	327.264
Manes.01G004820.1.v8.1	2044	1839.507	4.207235	143.000
Manes.01G005000.1.v8.1	5215	5010.507	7.442240	689.007
Manes.01G005000.2.v8.1	4067	3862.507	2.395273	170.947
Manes.01G005000.3.v8.1	4835	4630.507	2.044289	174.908
Manes.01G005033.1.v8.1	2165	1960.507	0.476176	17.249
Manes.01G005033.2.v8.1	1920	1715.507	0.000000	0.000
Manes.01G005033.3.v8.1	1703	1498.507	0.532737	14.751
Manes.01G005066.1.v8.1	2214	2009.507	39.168944	1454.352
Manes.01G005100.10.v8.1	1736	1531.507	0.000000	0.000
Manes.01G005100.11.v8.1	1754	1549.507	0.000000	0.000
Manes.01G005100.12.v8.1	1684	1479.507	0.000000	0.000
Manes.01G005100.2.v8.1	1591	1386.507	0.869660	22.280
Manes.01G005100.5.v8.1	1497	1292.507	0.000000	0.000
Manes.01G005100.6.v8.1	1986	1781.507	0.061417	2.022
Manes.01G005100.7.v8.1	1666	1461.507	0.531109	14.342
Manes.01G005100.8.v8.1	1704	1499.507	0.265500	7.356
Manes.01G005100.9.v8.1	1774	1569.507	0.000000	0.000
Manes.01G005100.4.v8.1	1522	1317.507	0.000000	0.000
Manes.01G005233.1.v8.1	1363	1158.507	25.673243	549.563
Manes.01G005500.2.v8.1	7293	7088.507	23.096379	3025.079
Manes.01G005504.1.v8.1	472	271.296	1.396421	7.000
Manes.01G005508.1.v8.1	551	347.790	0.000000	0.000
Manes.01G005512.1.v8.1	1317	1112.507	0.389179	8.000
Manes.01G005584.1.v8.1	1094	889.507	8.639741	142.000
Manes.01G005536.2.v8.1	1697	1492.507	4.565923	125.917
Manes.01G005700.1.v8.1	2130	1925.507	3.262775	116.083
Manes.01G008250.10.v8.1	2573	2368.507	0.000000	0.000
Manes.01G008250.11.v8.1	2498	2293.507	0.000000	0.000
Manes.01G008250.12.v8.1	2470	2265.507	0.000000	0.000
Manes.01G008250.13.v8.1	2574	2369.507	0.000000	0.000
Manes.01G008250.9.v8.1	2580	2375.507	0.000000	0.000
Manes.01G008250.7.v8.1	2660	2455.507	2.652610	120.352
Manes.01G008250.8.v8.1	2495	2290.507	0.000000	0.000
Manes.01G010800.3.v8.1	2665	2460.507	2.741901	124.656
Manes.16G067750.1.v8.1_31	394	198.951	0.000000	0.000
Manes.01G006000.1.v8.1	1923	1718.507	0.000000	0.000
Manes.01G006000.6.v8.1	1777	1572.507	0.000000	0.000
Manes.01G006000.2.v8.1	2225	2020.507	0.984691	36.762
Manes.01G006000.4.v8.1	2079	1874.507	12.385714	428.989
Manes.01G006000.5.v8.1	2393	2188.507	0.000000	0.000
Manes.01G006000.7.v8.1	2247	2042.507	0.165580	6.249
Manes.01G006100.1.v8.1	447	247.662	114.588314	524.370
Manes.01G006200.7.v8.1	3538	3333.507	1.011551	62.306
Manes.01G006200.11.v8.1	3524	3319.507	0.000000	0.000
Manes.01G006200.10.v8.1	3531	3326.507	0.000000	0.000
Manes.01G006200.12.v8.1	3385	3180.507	0.483193	28.396
Manes.01G006200.8.v8.1	3398	3193.507	10.183190	600.883
Manes.01G006200.9.v8.1	3395	3190.507	0.000000	0.000
Manes.01G006300.1.v8.1	1079	874.507	45.053637	728.000
Manes.01G006400.1.v8.1	809	604.548	6032.819080	67388.992
Manes.01G006500.1.v8.1	930	725.515	0.223788	3.000
Manes.01G006600.2.v8.1	912	707.516	0.076494	1.000
Manes.01G006800.3.v8.1	1384	1179.507	0.000000	0.000
Manes.01G006900.2.v8.1	961	756.512	0.000000	0.000
Manes.01G007000.2.v8.1	627	422.946	3.071062	24.000
Manes.01G007050.1.v8.1	1278	1073.507	0.050415	1.000
Manes.01G007100.6.v8.1	5717	5512.507	2.973094	302.828
Manes.01G007100.3.v8.1	5994	5789.507	0.539380	57.700
Manes.01G007100.5.v8.1	4889	4684.507	8.404327	727.453
Manes.01G007100.4.v8.1	5421	5216.507	2.345126	226.039
Manes.01G007100.7.v8.1	5817	5612.507	0.000000	0.000
Manes.01G007300.11.v8.1	4631	4426.507	17.373179	1420.949
Manes.01G007400.4.v8.1	4441	4236.507	24.004433	1879.046
Manes.11G097150.1.v8.1	1531	1326.507	0.000000	0.000
Manes.01G007451.1.v8.1	88	7.206	0.000000	0.000
Manes.01G007500.1.v8.1	3234	3029.507	1.363482	76.324
Manes.01G007500.2.v8.1	3039	2834.507	0.318408	16.676
Manes.01G007500.3.v8.1	3274	3069.507	0.000000	0.000
Manes.01G007600.4.v8.1	3823	3618.507	0.000000	0.000
Manes.01G007600.5.v8.1	3539	3334.507	0.140165	8.636
Manes.01G007600.6.v8.1	3397	3192.507	5.922545	349.364
Manes.01G007700.1.v8.1	5195	4990.507	1.041943	96.079
Manes.01G007700.3.v8.1	4610	4405.507	0.736120	59.921
Manes.01G007800.2.v8.1	2241	2036.507	23.973352	902.096
Manes.01G007900.1.v8.1	3406	3201.507	7.488782	443.000
Manes.01G008000.1.v8.1	4992	4787.507	22.610736	2000.148
Manes.01G008100.1.v8.1	2049	1844.507	0.000000	0.000
Manes.01G008200.2.v8.1	1435	1230.507	12.178084	276.886
Manes.01G008300.1.v8.1	1279	1074.507	1.561400	31.000
Manes.01G008400.1.v8.1	826	621.544	5.311535	61.000
Manes.01G008500.1.v8.1	2052	1847.507	5.338536	182.241
Manes.01G008600.1.v8.1	1160	955.507	22.203140	392.000
Manes.01G008701.1.v8.1	383	189.153	0.858359	3.000
Manes.01G008800.1.v8.1	2575	2370.507	47.416008	2076.846
Manes.01G008900.7.v8.1	3383	3178.507	0.491625	28.873
Manes.01G008900.2.v8.1	2337	2132.507	5.351411	210.861
Manes.01G008900.1.v8.1	2370	2165.507	5.314439	212.645
Manes.01G008900.5.v8.1	3112	2907.507	0.000000	0.000
Manes.01G008900.6.v8.1	2639	2434.507	0.081374	3.660
Manes.01G009000.3.v8.1	2078	1873.507	4.533988	156.955
Manes.01G009000.2.v8.1	2037	1832.507	0.000000	0.000
Manes.01G009000.4.v8.1	1787	1582.507	0.000000	0.000
Manes.01G009000.5.v8.1	1781	1576.507	0.000000	0.000
Manes.01G009000.1.v8.1	1741	1536.507	15.288419	434.045
Manes.01G009100.1.v8.1	2369	2164.507	7.626155	305.002
Manes.01G009200.1.v8.1	2763	2558.507	0.000000	0.000
Manes.01G009200.2.v8.1	2751	2546.507	0.000000	0.000
Manes.01G009300.1.v8.1	3337	3132.507	0.120939	7.000
Manes.01G009451.4.v8.1	3456	3251.507	5.920132	355.676
Manes.01G009451.5.v8.1	3074	2869.507	31.761426	1684.013
Manes.01G009500.4.v8.1	1258	1053.507	1.078807	21.000
Manes.01G009500.2.v8.1	1386	1181.507	0.000000	0.000
Manes.01G009601.2.v8.1	1384	1179.507	5.393308	117.542
Manes.01G009601.1.v8.1	1858	1653.507	1.660829	50.742
Manes.01G009601.3.v8.1	1187	982.507	0.596612	10.831
Manes.01G009700.1.v8.1	3666	3461.507	11.788776	754.001
Manes.01G009800.1.v8.1	771	566.567	0.191047	2.000
Manes.01G009900.1.v8.1	3908	3703.507	1.372715	93.936
Manes.01G009900.2.v8.1	3903	3698.507	0.705411	48.207
Manes.01G010000.1.v8.1	2188	1983.507	79.355540	2908.366
Manes.01G010100.1.v8.1	1411	1206.507	212.248772	4731.656
Manes.01G010150.1.v8.1	527	324.309	9.679013	58.000
Manes.01G010200.1.v8.1	1919	1714.507	3.503851	111.000
Manes.01G010200.2.v8.1	1940	1735.507	0.000000	0.000
Manes.01G010866.1.v8.1	1768	1563.507	0.000000	0.000
Manes.01G013700.1.v8.1	1998	1793.507	0.890260	29.502
Manes.01G012847.1.v8.1	894	689.524	0.000000	0.000
Manes.01G013130.2.v8.1	1017	812.507	0.000000	0.000
Manes.01G010300.4.v8.1	426	228.066	8.020388	33.798
Manes.01G010300.3.v8.1	2162	1957.507	3.544480	128.202
Manes.01G012564.1.v8.1	1712	1507.507	0.000000	0.000
Manes.01G011998.1.v8.1	1569	1364.507	0.310915	7.839
Manes.01G011432.1.v8.1	1441	1236.507	0.597824	13.659
Manes.01G013600.1.v8.1	4435	4230.507	13.442557	1050.781
Manes.01G013500.6.v8.1	2722	2517.507	5.868408	272.979
Manes.01G013500.8.v8.1	2680	2475.507	0.000000	0.000
Manes.01G013500.10.v8.1	2433	2228.507	0.000000	0.000
Manes.01G013500.11.v8.1	1839	1634.507	0.000000	0.000
Manes.01G013500.7.v8.1	2019	1814.507	8.304620	278.430
Manes.01G013500.9.v8.1	1992	1787.507	0.000000	0.000
Manes.01G013300.1.v8.1	1854	1649.507	8.785829	267.778
Manes.01G013300.2.v8.1	1868	1663.507	0.000000	0.000
Manes.01G013300.3.v8.1	1825	1620.507	0.474973	14.222
Manes.01G013425.1.v8.1	481	279.878	0.000000	0.000
Manes.01G013100.1.v8.1	866	661.529	21.189129	259.000
Manes.01G013225.2.v8.1	2221	2016.507	0.107355	4.000
Manes.01G013225.1.v8.1	2335	2130.507	0.000000	0.000
Manes.01G012900.1.v8.1	2704	2499.507	3.115598	143.891
Manes.01G012900.2.v8.1	2378	2173.507	7.896040	317.109
Manes.01G012800.1.v8.1	2212	2007.507	16.782937	622.534
Manes.01G012800.2.v8.1	2212	2007.507	0.227481	8.438
Manes.01G012700.1.v8.1	2720	2515.507	18.388027	854.671
Manes.01G012700.2.v8.1	2326	2121.507	0.110741	4.341
Manes.S095210.1.v8.1	375	182.104	0.000000	0.000
Manes.01G012600.1.v8.1	2697	2492.507	19.172957	883.006
Manes.01G012500.1.v8.1	1757	1552.507	139.553047	4003.234
Manes.01G012400.1.v8.1	1713	1508.507	13.829972	385.484
Manes.01G012300.1.v8.1	357	166.497	11.701980	36.000
Manes.01G012425.1.v8.1	273	99.311	0.000000	0.000
Manes.01G012200.6.v8.1	1289	1084.507	0.199613	4.000
Manes.01G012100.1.v8.1	2215	2010.507	25.480561	946.570
Manes.01G012100.2.v8.1	2182	1977.507	0.000000	0.000
Manes.01G012100.3.v8.1	2089	1884.507	0.255663	8.902
Manes.01G012000.1.v8.1	2143	1938.507	104.850261	3755.562
Manes.01G011800.1.v8.1	1262	1057.507	66.932943	1307.860
Manes.01G011800.2.v8.1	995	790.508	1.349278	19.708
Manes.01G011700.3.v8.1	4614	4409.507	0.000000	0.000
Manes.01G011700.5.v8.1	5074	4869.507	0.000000	0.000
Manes.01G011700.8.v8.1	4013	3808.507	0.028421	2.000
Manes.01G011700.6.v8.1	4476	4271.507	0.000000	0.000
Manes.01G011700.7.v8.1	4284	4079.507	0.000000	0.000
Manes.01G011600.4.v8.1	887	682.524	6.692788	84.404
Manes.01G011600.3.v8.1	297	117.406	26.550020	57.596
Manes.01G011600.1.v8.1	273	99.311	0.000000	0.000
Manes.01G011500.2.v8.1	1360	1155.507	36926.937821	788413.497
Manes.01G011400.1.v8.1	516	313.612	28.163595	163.199
Manes.01G011400.2.v8.1	513	310.705	77.584277	445.409
Manes.01G011300.1.v8.1	2594	2389.507	0.328533	14.505
Manes.01G011300.2.v8.1	2591	2386.507	0.000000	0.000
Manes.01G011300.3.v8.1	2591	2386.507	0.000000	0.000
Manes.01G011300.4.v8.1	2588	2383.507	0.000000	0.000
Manes.01G011300.5.v8.1	2588	2383.507	0.351827	15.495
Manes.01G011300.6.v8.1	2585	2380.507	0.000000	0.000
Manes.01G011200.1.v8.1	1726	1521.507	0.000000	0.000
Manes.01G011100.3.v8.1	1778	1573.507	15.663638	455.407
Manes.01G011100.4.v8.1	1696	1491.507	0.409969	11.298
Manes.01G011100.5.v8.1	1713	1508.507	0.186437	5.197
Manes.01G011100.10.v8.1	1819	1614.507	0.000000	0.000
Manes.01G011100.11.v8.1	1901	1696.507	0.102691	3.219
Manes.01G011100.9.v8.1	1836	1631.507	0.000000	0.000
Manes.01G011000.6.v8.1	3997	3792.507	8.592657	602.132
Manes.01G011000.1.v8.1	3240	3035.507	8.557788	479.989
Manes.01G011000.4.v8.1	3204	2999.507	7.109726	394.040
Manes.01G010900.1.v8.1	1032	827.507	0.130804	2.000
Manes.01G011042.1.v8.1	1479	1274.507	0.424639	10.000
Manes.01G011042.3.v8.1	1413	1208.507	0.000000	0.000
Manes.01G011113.1.v8.1	1514	1309.507	0.247974	6.000
Manes.01G011184.6.v8.1	1611	1406.507	0.061039	1.586
Manes.01G011184.7.v8.1	2056	1851.507	0.000000	0.000
Manes.01G011184.2.v8.1	1824	1619.507	0.000000	0.000
Manes.01G011184.8.v8.1	1894	1689.507	1.678985	52.414
Manes.01G014000.12.v8.1	1704	1499.507	0.123586	3.424
Manes.01G014000.10.v8.1	2028	1823.507	0.000000	0.000
Manes.01G014000.11.v8.1	2941	2736.507	0.000000	0.000
Manes.01G014000.2.v8.1	3042	2837.507	0.201715	10.576
Manes.01G014000.9.v8.1	2807	2602.507	0.000000	0.000
Manes.01G014500.1.v8.1	1933	1728.507	0.751453	24.000
Manes.01G014500.2.v8.1	2018	1813.507	0.000000	0.000
Manes.01G014900.5.v8.1	1871	1666.507	0.000000	0.000
Manes.01G014900.7.v8.1	4246	4041.507	0.820522	61.273
Manes.01G014900.8.v8.1	4135	3930.507	0.000000	0.000
Manes.01G014900.6.v8.1	1847	1642.507	2.174751	66.002
Manes.01G014900.3.v8.1	1965	1760.507	6.123827	199.204
Manes.01G014900.4.v8.1	1942	1737.507	7.074662	227.128
Manes.01G015000.1.v8.1	327	141.408	0.382726	1.000
Manes.01G015200.1.v8.1	731	526.606	2.877623	28.000
Manes.01G015500.1.v8.1	1040	835.507	0.064776	1.000
Manes.01G015700.1.v8.1	1016	811.507	10.870859	163.003
Manes.01G015800.1.v8.1	4017	3812.507	18.805053	1324.717
Manes.01G015800.2.v8.1	3833	3628.507	1.064183	71.348
Manes.01G015800.3.v8.1	4297	4092.507	1.937323	146.497
Manes.01G016000.5.v8.1	4511	4306.507	0.497102	39.556
Manes.01G016000.7.v8.1	1902	1697.507	0.000000	0.000
Manes.01G016000.3.v8.1	2273	2068.507	6.347284	242.596
Manes.01G016000.4.v8.1	2142	1937.507	0.679863	24.339
Manes.01G016000.6.v8.1	3317	3112.507	0.913041	52.510
Manes.01G016100.1.v8.1	860	655.531	2.146555	26.000
Manes.01G016300.4.v8.1	3154	2949.507	2.444805	133.239
Manes.01G016300.2.v8.1	4010	3805.507	5.916008	415.987
Manes.01G016600.1.v8.1	2990	2785.507	121.493498	6253.100
Manes.01G016600.2.v8.1	5196	4991.507	2.592105	239.068
Manes.01G016800.1.v8.1	1182	977.507	6.934214	125.244
Manes.01G016900.1.v8.1	2108	1903.507	20.364398	716.249
Manes.01G017000.1.v8.1	894	689.524	72.127201	918.938
Manes.01G017101.1.v8.1	3059	2854.507	0.436072	23.000
Manes.01G017151.1.v8.1	1911	1706.507	0.158655	5.003
Manes.01G017200.1.v8.1	3691	3486.507	1.955879	126.000
Manes.01G017300.1.v8.1	2029	1824.507	22.962120	774.097
Manes.01G017400.1.v8.1	408	211.583	0.000000	0.000
Manes.01G017500.1.v8.1	1206	1001.507	20.823046	385.333
Manes.01G017600.1.v8.1	3741	3536.507	1.380356	90.199
Manes.01G017800.1.v8.1	1637	1432.507	10.774631	285.192
Manes.01G017900.1.v8.1	1537	1332.507	0.000000	0.000
Manes.01G018000.1.v8.1	1683	1478.507	0.000000	0.000
Manes.15G159901.1.v8.1	1412	1207.507	0.000000	0.000
Manes.01G018300.4.v8.1	2835	2630.507	0.702213	34.131
Manes.01G018300.2.v8.1	2979	2774.507	0.777703	39.869
Manes.01G018400.2.v8.1	2576	2371.507	0.000000	0.000
Manes.01G018400.3.v8.1	2559	2354.507	0.574648	25.000
Manes.01G018400.5.v8.1	2375	2170.507	0.000000	0.000
Manes.01G018400.4.v8.1	1916	1711.507	0.000000	0.000
Manes.01G018800.1.v8.1	1441	1236.507	56.177426	1283.502
Manes.01G013800.1.v8.1	1269	1064.507	0.000000	0.000
Manes.01G014100.1.v8.1	1570	1365.507	0.118902	3.000
Manes.01G014200.1.v8.1	1709	1504.507	0.000000	0.000
Manes.01G014300.1.v8.1	1254	1049.507	0.000000	0.000
Manes.01G014400.1.v8.1	1781	1576.507	0.000000	0.000
Manes.01G014600.2.v8.1	3284	3079.507	0.000000	0.000
Manes.01G014700.3.v8.1	3634	3429.507	0.378747	24.000
Manes.01G014700.2.v8.1	3520	3315.507	0.000000	0.000
Manes.01G014700.4.v8.1	3287	3082.507	0.000000	0.000
Manes.01G014800.1.v8.1	719	514.630	17.562379	167.000
Manes.01G015100.3.v8.1	1410	1205.507	2.246036	50.029
Manes.01G015300.1.v8.1	3045	2840.507	13.021338	683.423
Manes.01G015400.2.v8.1	4364	4159.507	0.330785	25.423
Manes.01G015400.1.v8.1	4362	4157.507	1.174443	90.220
Manes.01G015600.1.v8.1	575	371.416	0.291428	2.000
Manes.01G015700.1.v8.1_1	734	529.600	0.000000	0.000
Manes.01G017700.1.v8.1	3070	2865.507	5.663176	299.847
Manes.01G018100.1.v8.1	1738	1533.507	0.000000	0.000
Manes.01G018200.1.v8.1	1985	1780.507	0.000000	0.000
Manes.01G018500.1.v8.1	2070	1865.507	2.499150	86.144
Manes.01G018500.2.v8.1	1946	1741.507	0.000000	0.000
Manes.01G018500.3.v8.1	1900	1695.507	7.816793	244.887
Manes.01G018600.1.v8.1	1732	1527.507	153.735768	4339.066
Manes.01G018700.1.v8.1	1247	1042.507	22.790159	439.000
Manes.01G018700.2.v8.1	1118	913.507	0.000000	0.000
Manes.01G018900.1.v8.1	1929	1724.507	0.094150	3.000
Manes.01G018900.2.v8.1	2030	1825.507	0.000000	0.000
Manes.01G018900.3.v8.1	1943	1738.507	0.000000	0.000
Manes.01G019000.2.v8.1	1770	1565.507	0.000000	0.000
Manes.01G019100.1.v8.1	1420	1215.507	0.000000	0.000
Manes.01G019200.1.v8.1	1664	1459.507	0.000000	0.000
Manes.01G019300.1.v8.1	1600	1395.507	0.000000	0.000
Manes.01G019400.1.v8.1	1450	1245.507	0.000000	0.000
Manes.01G019500.1.v8.1	864	659.530	0.000000	0.000
Manes.01G019600.13.v8.1	3196	2991.507	0.790696	43.706
Manes.01G019600.9.v8.1	3899	3694.507	0.994581	67.895
Manes.01G019600.10.v8.1	2718	2513.507	0.000000	0.000
Manes.01G019600.12.v8.1	3066	2861.507	6.255647	330.754
Manes.01G019600.4.v8.1	2886	2681.507	10.194173	505.090
Manes.01G019600.1.v8.1	2722	2517.507	15.083642	701.641
Manes.01G019600.11.v8.1	3189	2984.507	5.049784	278.473
Manes.01G019700.1.v8.1	3935	3730.507	0.029015	2.000
Manes.01G019801.1.v8.1	400	204.328	10.594834	40.000
Manes.01G019900.1.v8.1	1707	1502.507	0.036020	1.000
Manes.01G020000.1.v8.1	2064	1859.507	52.767813	1813.030
Manes.05G133326.1.v8.1_38	404	207.956	0.000000	0.000
Manes.05G133326.1.v8.1_37	396	200.741	0.000000	0.000
Manes.05G133326.1.v8.1_36	388	193.601	0.000000	0.000
Manes.05G133326.1.v8.1_41	417	219.783	0.000000	0.000
Manes.01G020100.1.v8.1	2835	2630.507	5.563822	270.427
Manes.01G020100.4.v8.1	2840	2635.507	1.286155	62.632
Manes.01G020100.2.v8.1	2915	2710.507	0.418120	20.941
Manes.01G020100.6.v8.1	2920	2715.507	0.000000	0.000
Manes.01G020200.1.v8.1	192	46.441	34.960621	30.000
Manes.01G020300.2.v8.1	1272	1067.507	0.000000	0.000
Manes.01G020350.1.v8.1	144	21.263	0.000000	0.000
Manes.01G020400.2.v8.1	3917	3712.507	11.907696	816.833
Manes.01G020400.3.v8.1	3711	3506.507	0.000000	0.000
Manes.01G020500.3.v8.1	3573	3368.507	6.272385	390.399
Manes.01G020500.4.v8.1	3375	3170.507	4.562047	267.255
Manes.01G020500.5.v8.1	1068	863.507	10.880342	173.599
Manes.01G020600.1.v8.1	3372	3167.507	2.514857	147.187
Manes.01G020700.4.v8.1	2386	2181.507	0.094133	3.794
Manes.01G020700.5.v8.1	2225	2020.507	0.166223	6.206
Manes.01G020700.6.v8.1	2378	2173.507	0.000000	0.000
Manes.01G020800.1.v8.1	3011	2806.507	12.677298	657.402
Manes.01G020800.2.v8.1	3062	2857.507	0.969991	51.215
Manes.01G021100.1.v8.1	744	539.589	0.000000	0.000
Manes.01G021200.1.v8.1	2950	2745.507	7.931363	402.354
Manes.01G021200.2.v8.1	3102	2897.507	0.807390	43.226
Manes.01G021300.1.v8.1	762	557.576	0.000000	0.000
Manes.01G021400.1.v8.1	747	542.586	107.229460	1075.031
Manes.01G021500.1.v8.1	1186	981.507	42.137580	764.190
Manes.01G021500.2.v8.1	1358	1153.507	2.505640	53.404
Manes.01G021600.1.v8.1	1167	962.507	4.442111	79.001
Manes.01G021700.1.v8.1	1805	1600.507	2.705177	80.000
Manes.01G021800.1.v8.1	3170	2965.507	3.708026	203.179
Manes.01G021800.2.v8.1	2976	2771.507	0.000000	0.000
Manes.01G021900.1.v8.1	3627	3422.507	0.268823	17.000
Manes.01G022000.1.v8.1	1595	1390.507	2.023914	52.000
Manes.01G022100.1.v8.1	1439	1234.507	16.368999	373.382
Manes.01G022150.1.v8.1	840	635.536	0.340629	4.000
Manes.01G022300.6.v8.1	4807	4602.507	9.942145	845.498
Manes.01G022300.3.v8.1	4918	4713.507	0.134839	11.743
Manes.01G022300.4.v8.1	4356	4151.507	18.003517	1381.024
Manes.01G022300.5.v8.1	4761	4556.507	1.754413	147.707
Manes.01G022400.1.v8.1	1483	1278.507	0.592634	14.000
Manes.01G022500.1.v8.1	1061	856.507	0.189562	3.000
Manes.01G022600.4.v8.1	2395	2190.507	18.967274	767.693
Manes.01G022600.5.v8.1	2263	2058.507	0.000000	0.000
Manes.01G022750.1.v8.1	2627	2422.507	11.423091	511.313
Manes.01G022900.1.v8.1	1384	1179.507	77.436915	1687.667
Manes.01G023000.1.v8.1	1238	1033.507	0.000000	0.000
Manes.01G023100.1.v8.1	1032	827.507	0.000000	0.000
Manes.01G023200.1.v8.1	2457	2252.507	4.426922	184.249
Manes.01G023300.1.v8.1	1892	1687.507	5.764832	179.751
Manes.01G023400.1.v8.1	1879	1674.507	0.581765	18.000
Manes.01G023500.1.v8.1	1381	1176.507	0.046001	1.000
Manes.01G023600.1.v8.1	1475	1270.507	0.255585	6.000
Manes.01G023700.1.v8.1	763	558.575	15.600816	161.015
Manes.01G023900.1.v8.1	2015	1810.507	23.427556	783.728
Manes.01G023900.2.v8.1	2347	2142.507	4.730494	187.269
Manes.01G024000.1.v8.1	1715	1510.507	6.556774	183.000
Manes.01G024100.1.v8.1	2114	1909.507	8.077678	285.001
Manes.01G024200.1.v8.1	1245	1040.507	0.104027	2.000
Manes.01G024300.1.v8.1	3456	3251.507	26.073295	1566.458
Manes.01G024400.1.v8.1	1502	1297.507	12.984214	311.289
Manes.01G024400.2.v8.1	1496	1291.507	1.705999	40.711
Manes.01G024500.1.v8.1	1126	921.507	0.000000	0.000
Manes.01G024600.1.v8.1	3878	3673.507	0.559841	38.000
Manes.01G024600.3.v8.1	3926	3721.507	0.000000	0.000
Manes.01G024600.2.v8.1	3178	2973.507	0.000000	0.000
Manes.01G024700.1.v8.1	2268	2063.507	6.385566	243.469
Manes.01G024800.1.v8.1	333	146.369	0.000000	0.000
Manes.01G024932.1.v8.1	231	70.076	0.000000	0.000
Manes.01G025000.6.v8.1	3651	3446.507	7.184363	457.515
Manes.01G025000.3.v8.1	2768	2563.507	4.380517	207.490
Manes.01G025000.8.v8.1	2779	2574.507	0.000000	0.000
Manes.01G025000.7.v8.1	3148	2943.507	0.000000	0.000
Manes.01G025100.1.v8.1	2604	2399.507	0.000000	0.000
Manes.01G025100.2.v8.1	2601	2396.507	3.297130	146.000
Manes.01G025200.1.v8.1	1753	1548.507	3.774613	108.000
Manes.01G025300.1.v8.1	1863	1658.507	2.480037	76.000
Manes.01G025400.2.v8.1	1540	1335.507	0.000000	0.000
Manes.01G025400.1.v8.1	1675	1470.507	15.281733	415.220
Manes.01G025500.1.v8.1	1413	1208.507	1.388271	31.000
Manes.01G025500.2.v8.1	1416	1211.507	0.000000	0.000
Manes.01G025600.2.v8.1	1201	996.507	0.000000	0.000
Manes.01G025600.3.v8.1	850	645.535	0.000000	0.000
Manes.01G025700.1.v8.1	1705	1500.507	0.000000	0.000
Manes.01G025900.1.v8.1	2951	2746.507	2.837551	144.000
Manes.01G026000.5.v8.1	4566	4361.507	1.166415	94.000
Manes.01G026000.6.v8.1	3715	3510.507	0.000000	0.000
Manes.01G026100.2.v8.1	1158	943.507	0.745693	13.000
Manes.06G158050.1.v8.1	1555	1350.507	0.165278	4.124
Manes.01G026200.2.v8.1	4505	4300.507	0.000000	0.000
Manes.01G026200.3.v8.1	4328	4123.507	0.170623	13.000
Manes.01G026200.5.v8.1	4511	4306.507	0.000000	0.000
Manes.01G026200.6.v8.1	5015	4810.507	0.000000	0.000
Manes.01G026200.8.v8.1	5041	4836.507	0.000000	0.000
Manes.01G026200.4.v8.1	4354	4149.507	0.000000	0.000
Manes.01G026200.7.v8.1	3733	3528.507	0.000000	0.000
Manes.01G026200.9.v8.1	3727	3522.507	0.000000	0.000
Manes.01G026300.1.v8.1	1396	1191.507	23.224301	511.302
Manes.01G026400.1.v8.1	1336	1131.507	0.000000	0.000
Manes.01G026500.2.v8.1	998	793.508	8.661928	127.000
Manes.01G026600.1.v8.1	1172	967.507	8.838219	158.000
Manes.01G026700.1.v8.1	2738	2533.507	1.254237	58.714
Manes.01G026800.2.v8.1	2697	2492.507	2.252089	103.719
Manes.01G026800.1.v8.1	2193	1988.507	20.233697	743.431
Manes.01G026850.1.v8.1	1337	1132.507	1.245010	26.053
Manes.01G026900.1.v8.1	1224	1019.507	36.311434	684.025
Manes.01G027000.1.v8.1	3206	3001.507	1.227802	68.094
Manes.01G027000.2.v8.1	3299	3094.507	0.120789	6.906
Manes.01G027100.1.v8.1	2064	1859.507	17.394288	597.644
Manes.01G027100.3.v8.1	2088	1883.507	0.000000	0.000
Manes.01G027200.1.v8.1	1852	1647.507	1.609647	49.000
Manes.01G027300.2.v8.1	2028	1823.507	0.029679	1.000
Manes.01G027350.1.v8.1	473	272.251	0.000000	0.000
Manes.01G027400.5.v8.1	2049	1844.507	0.000000	0.000
Manes.01G027400.11.v8.1	2162	1957.507	4.041860	146.192
Manes.01G027400.12.v8.1	2020	1815.507	8.146212	273.270
Manes.01G027400.8.v8.1	2080	1875.507	2.186560	75.774
Manes.01G027400.7.v8.1	2178	1973.507	0.846557	30.870
Manes.01G027400.14.v8.1	1904	1699.507	0.000000	0.000
Manes.01G027400.13.v8.1	2132	1927.507	0.000000	0.000
Manes.01G027400.15.v8.1	1825	1620.507	0.000000	0.000
Manes.01G027400.6.v8.1	1966	1761.507	0.000000	0.000
Manes.01G027500.1.v8.1	2010	1805.507	2.787698	93.000
Manes.01G027600.1.v8.1	2880	2675.507	1.476654	73.000
Manes.01G027700.2.v8.1	3193	2988.507	1.177268	65.008
Manes.01G027700.3.v8.1	2045	1840.507	0.000000	0.000
Manes.01G027700.6.v8.1	2071	1866.507	0.000000	0.000
Manes.01G027800.1.v8.1	1979	1774.507	12.743586	417.838
Manes.01G027800.2.v8.1	1948	1743.507	4.570224	147.231
Manes.01G027900.2.v8.1	1823	1618.507	15.549225	465.009
Manes.01G028000.1.v8.1	2069	1864.507	21.166361	729.203
Manes.01G028100.1.v8.1	1742	1537.507	4.757747	135.163
Manes.01G028200.1.v8.1	2029	1824.507	1.938203	65.341
Manes.01G028200.18.v8.1	2980	2775.507	0.536948	27.537
Manes.01G028200.19.v8.1	2155	1950.507	1.185898	42.740
Manes.01G028200.2.v8.1	2008	1803.507	0.000000	0.000
Manes.01G028200.20.v8.1	1997	1792.507	12.733887	421.755
Manes.01G028200.3.v8.1	2018	1813.507	3.351936	112.319
Manes.01G028200.9.v8.1	2166	1961.507	2.465666	89.364
Manes.01G028200.17.v8.1	2802	2597.507	7.339895	352.277
Manes.01G028300.1.v8.1	2619	2414.507	45.979403	2051.303
Manes.01G028400.4.v8.1	2126	1921.507	3.151730	111.900
Manes.01G028400.3.v8.1	3061	2856.507	5.581253	294.581
Manes.01G028500.1.v8.1	1125	920.507	2.998506	51.000
Manes.01G028600.1.v8.1	1462	1257.507	0.113359	2.634
Manes.01G028600.3.v8.1	1365	1160.507	0.156977	3.366
Manes.01G028700.4.v8.1	3217	3012.507	15.162425	843.985
Manes.01G028800.1.v8.1	1895	1690.507	1.052075	32.863
Manes.01G028800.6.v8.1	1452	1247.507	25.405152	585.603
Manes.01G028800.10.v8.1	1629	1424.507	0.000000	0.000
Manes.01G028800.2.v8.1	1416	1211.507	25.865917	579.018
Manes.01G028800.3.v8.1	1545	1340.507	0.000000	0.000
Manes.01G028800.4.v8.1	1518	1313.507	9.543962	231.632
Manes.01G028800.5.v8.1	1515	1310.507	0.000000	0.000
Manes.01G028800.8.v8.1	1299	1094.507	1.414281	28.602
Manes.01G028800.9.v8.1	1632	1427.507	1.252773	33.044
Manes.01G028900.1.v8.1	3021	2816.507	2.844558	148.035
Manes.01G029001.1.v8.1	717	512.636	0.527865	5.000
Manes.01G029100.1.v8.1	2835	2630.507	19.157990	931.167
Manes.01G029200.1.v8.1	2843	2638.507	0.082047	4.000
Manes.01G029300.4.v8.1	3567	3362.507	3.147843	195.575
Manes.01G029300.3.v8.1	1742	1537.507	4.205448	119.472
Manes.01G029400.2.v8.1	2902	2697.507	19.867402	990.243
Manes.01G029500.1.v8.1	1167	962.507	14.223783	252.963
Manes.01G029600.1.v8.1	1578	1373.507	0.000000	0.000
Manes.01G029700.1.v8.1	1608	1403.507	0.038561	1.000
Manes.01G029800.1.v8.1	1761	1556.507	9.052032	260.337
Manes.01G029900.1.v8.1	2131	1926.507	2.575114	91.665
Manes.01G029900.2.v8.1	2137	1932.507	0.000000	0.000
Manes.01G029900.3.v8.1	2123	1918.507	0.000000	0.000
Manes.01G029900.4.v8.1	2117	1912.507	0.751107	26.543
Manes.01G029900.5.v8.1	2131	1926.507	0.000000	0.000
Manes.01G029900.6.v8.1	2125	1920.507	0.000000	0.000
Manes.01G029900.7.v8.1	1674	1469.507	0.921782	25.029
Manes.01G029900.8.v8.1	1668	1463.507	3.135222	84.782
Manes.01G029950.1.v8.1	759	554.577	0.097589	1.000
Manes.12G086500.1.v8.1	1055	850.507	0.063633	1.000
Manes.01G030000.1.v8.1	418	220.704	0.245218	1.000
Manes.01G030100.1.v8.1	953	748.512	800.335124	11069.006
Manes.01G030200.10.v8.1	3447	3242.507	0.000000	0.000
Manes.01G030200.11.v8.1	2761	2556.507	7.069633	333.950
Manes.01G030200.12.v8.1	3347	3142.507	9.024228	523.992
Manes.01G030200.13.v8.1	3233	3028.507	0.000000	0.000
Manes.01G030200.14.v8.1	3249	3044.507	0.250864	14.112
Manes.01G030200.15.v8.1	2936	2731.507	0.000000	0.000
Manes.01G030200.16.v8.1	2683	2478.507	0.000000	0.000
Manes.01G030200.17.v8.1	3269	3064.507	0.000000	0.000
Manes.01G030200.18.v8.1	2810	2605.507	0.000000	0.000
Manes.01G030200.19.v8.1	3282	3077.507	0.000000	0.000
Manes.01G030200.20.v8.1	2985	2780.507	0.000000	0.000
Manes.01G030200.21.v8.1	3298	3093.507	0.000000	0.000
Manes.01G030200.22.v8.1	3396	3191.507	4.906218	289.322
Manes.01G030200.23.v8.1	3496	3291.507	0.000000	0.000
Manes.01G030200.24.v8.1	3318	3113.507	0.000000	0.000
Manes.01G030200.25.v8.1	2732	2527.507	0.000000	0.000
Manes.01G030400.10.v8.1	2136	1931.507	15.369553	548.524
Manes.01G030400.11.v8.1	2128	1923.507	6.820510	242.409
Manes.01G030400.12.v8.1	2066	1861.507	0.000000	0.000
Manes.01G030400.5.v8.1	2074	1869.507	14.672615	506.842
Manes.01G030400.7.v8.1	2028	1823.507	0.000000	0.000
Manes.01G030400.8.v8.1	2090	1885.507	0.776513	27.053
Manes.01G030500.1.v8.1	2907	2702.507	0.280365	14.000
Manes.01G030600.1.v8.1	2133	1928.507	0.308698	11.000
Manes.01G030700.1.v8.1	4144	3939.507	7.212393	525.000
Manes.01G030800.1.v8.1	1244	1039.507	0.000000	0.000
Manes.01G030900.3.v8.1	2160	1955.507	1.715909	62.000
Manes.01G031200.4.v8.1	1451	1246.507	0.783325	18.042
Manes.01G031200.1.v8.1	1492	1287.507	12.670109	301.417
Manes.01G031200.3.v8.1	1509	1304.507	0.736769	17.759
Manes.01G031300.1.v8.1	1769	1564.507	0.000000	0.000
Manes.01G031300.3.v8.1	1679	1474.507	0.126725	3.453
Manes.01G031400.1.v8.1	1628	1423.507	22.490236	591.550
Manes.01G031600.1.v8.1	3306	3101.507	1.987222	113.883
Manes.01G031700.6.v8.1	2629	2424.507	0.000000	0.000
Manes.01G031700.7.v8.1	2620	2415.507	0.000000	0.000
Manes.01G031700.5.v8.1	2682	2477.507	0.000000	0.000
Manes.01G031700.9.v8.1	2673	2468.507	0.134121	6.117
Manes.01G031800.5.v8.1	3067	2862.507	9.580159	506.708
Manes.01G031800.3.v8.1	3149	2944.507	17.046881	927.461
Manes.01G031800.6.v8.1	2971	2766.507	1.217424	62.232
Manes.01G031800.9.v8.1	3067	2862.507	0.000000	0.000
Manes.01G031800.8.v8.1	2791	2586.507	17.168142	820.493
Manes.01G031900.2.v8.1	1994	1789.507	8.722455	288.410
Manes.01G032000.2.v8.1	2984	2779.507	0.047725	2.451
Manes.01G032000.3.v8.1	2244	2039.507	2.641638	99.549
Manes.01G032100.1.v8.1	1122	917.507	11.266415	191.000
Manes.01G032100.6.v8.1	456	256.136	0.000000	0.000
Manes.01G032300.1.v8.1	3712	3507.507	0.000000	0.000
Manes.01G032300.2.v8.1	3706	3501.507	1.622929	105.001
Manes.01G032400.18.v8.1	4796	4591.507	0.049482	4.198
Manes.01G032400.25.v8.1	2986	2781.507	0.000000	0.000
Manes.01G032400.28.v8.1	2716	2511.507	0.000000	0.000
Manes.01G032400.31.v8.1	2933	2728.507	0.000000	0.000
Manes.01G032400.33.v8.1	2922	2717.507	0.000000	0.000
Manes.01G032400.36.v8.1	2663	2458.507	0.000000	0.000
Manes.01G032400.10.v8.1	5255	5050.507	0.000000	0.000
Manes.01G032400.13.v8.1	5097	4892.507	0.000000	0.000
Manes.01G032400.15.v8.1	5896	5691.507	0.803519	84.501
Manes.01G032400.26.v8.1	4556	4351.507	0.292445	23.514
Manes.01G032400.29.v8.1	4286	4081.507	0.000000	0.000
Manes.01G032400.34.v8.1	4492	4287.507	0.000000	0.000
Manes.01G032400.16.v8.1	4502	4297.507	0.000000	0.000
Manes.01G032400.27.v8.1	3285	3080.507	0.101619	5.784
Manes.01G032400.30.v8.1	3015	2810.507	0.000000	0.000
Manes.01G032400.32.v8.1	3232	3027.507	0.000000	0.000
Manes.01G032400.35.v8.1	3221	3016.507	0.000000	0.000
Manes.01G032400.37.v8.1	2962	2757.507	0.000000	0.000
Manes.01G032400.2.v8.1	2785	2580.507	0.965385	46.030
Manes.01G032400.4.v8.1	2991	2786.507	1.578098	81.252
Manes.01G032400.3.v8.1	2999	2794.507	1.253443	64.721
Manes.01G032500.1.v8.1	2020	1815.507	20.322633	681.736
Manes.01G032600.1.v8.1	5166	4961.507	2.536132	232.500
Manes.01G032701.1.v8.1	1161	956.507	0.056581	1.000
Manes.01G049585.1.v8.1	598	394.163	0.686525	5.000
Manes.01G032800.1.v8.1	5207	5002.507	6.900375	637.820
Manes.01G032800.2.v8.1	5041	4836.507	0.657755	58.781
Manes.01G032900.1.v8.1	1647	1442.507	0.357554	9.530
Manes.01G032900.2.v8.1	1641	1436.507	0.000000	0.000
Manes.01G032900.4.v8.1	1560	1355.507	6.528415	163.511
Manes.01G032900.5.v8.1	1554	1349.507	1.844101	45.983
Manes.01G033000.1.v8.1	1988	1783.507	0.000000	0.000
Manes.01G033100.2.v8.1	1952	1747.507	0.491909	15.883
Manes.01G033100.1.v8.1	1874	1669.507	23.275369	717.998
Manes.01G033200.8.v8.1	2472	2267.507	0.000000	0.000
Manes.01G033200.9.v8.1	2434	2229.507	2.854419	117.588
Manes.01G033200.1.v8.1	2577	2372.507	4.413072	193.458
Manes.01G033200.10.v8.1	2472	2267.507	0.000000	0.000
Manes.01G033200.11.v8.1	2234	2029.507	0.000000	0.000
Manes.01G033200.12.v8.1	2272	2067.507	4.693411	179.297
Manes.01G033300.1.v8.1	3459	3254.507	6.961087	418.601
Manes.01G033300.2.v8.1	3527	3322.507	0.758278	46.551
Manes.01G033400.1.v8.1	1188	983.507	0.993756	18.059
Manes.01G033500.1.v8.1	2846	2641.507	0.000000	0.000
Manes.01G033500.12.v8.1	2728	2523.507	0.206887	9.647
Manes.01G033500.13.v8.1	3138	2933.507	0.043417	2.353
Manes.01G033500.14.v8.1	3356	3151.507	0.000000	0.000
Manes.01G033500.5.v8.1	3133	2928.507	0.000000	0.000
Manes.01G033500.8.v8.1	3390	3185.507	0.000000	0.000
Manes.01G033600.1.v8.1	1134	929.507	11.120965	191.000
Manes.01G033700.1.v8.1	2906	2701.507	3.031742	151.334
Manes.01G033700.2.v8.1	2768	2563.507	0.035743	1.693
Manes.01G033800.1.v8.1	570	366.481	26.763794	181.233
Manes.12G093950.1.v8.1	775	570.562	0.000000	0.000
Manes.10G106150.1.v8.1_14	1209	1004.507	0.000000	0.000
Manes.01G033900.3.v8.1	1395	1190.507	0.000000	0.000
Manes.05G133326.1.v8.1	237	74.059	0.000000	0.000
Manes.01G034000.1.v8.1	3487	3282.507	2.835981	172.007
Manes.01G034100.1.v8.1	2137	1932.507	0.420080	15.000
Manes.01G034200.1.v8.1	4992	4787.507	12.419697	1098.648
Manes.01G034200.2.v8.1	4899	4694.507	5.196471	450.751
Manes.01G034250.1.v8.1	1104	899.507	0.060167	1.000
Manes.01G034300.3.v8.1	3933	3728.507	5.390925	371.395
Manes.01G034300.2.v8.1	2314	2109.507	12.079145	470.820
Manes.01G034400.1.v8.1	2489	2284.507	3.131090	132.168
Manes.01G034400.2.v8.1	3964	3759.507	0.830185	57.669
Manes.01G034400.3.v8.1	2004	1799.507	2.752258	91.513
Manes.01G034400.4.v8.1	1917	1712.507	0.000000	0.000
Manes.01G034500.1.v8.1	1523	1318.507	0.943260	22.980
Manes.01G034500.2.v8.1	1233	1028.507	1.421799	27.020
Manes.01G034600.1.v8.1	2294	2089.507	5.707032	220.339
Manes.01G034600.2.v8.1	2462	2257.507	1.789881	74.661
Manes.01G034600.3.v8.1	2207	2002.507	0.000000	0.000
Manes.01G034600.4.v8.1	2375	2170.507	0.000000	0.000
Manes.01G034700.7.v8.1	1605	1400.507	4.530587	117.241
Manes.01G034700.8.v8.1	1695	1490.507	0.000000	0.000
Manes.01G034700.9.v8.1	1782	1577.507	0.437746	12.759
Manes.01G034800.1.v8.1	2246	2041.507	2.359397	89.000
Manes.01G034900.1.v8.1	872	667.527	0.000000	0.000
Manes.01G035000.1.v8.1	2390	2185.507	1.140286	46.047
Manes.01G035000.2.v8.1	2591	2386.507	0.726024	32.015
Manes.01G035100.4.v8.1	3920	3715.507	0.038146	2.619
Manes.01G035100.7.v8.1	5225	5020.507	0.000000	0.000
Manes.01G035100.9.v8.1	5210	5005.507	0.000000	0.000
Manes.01G035100.10.v8.1	2831	2626.507	7.090543	344.109
Manes.01G035100.2.v8.1	1065	860.507	1.154551	18.357
Manes.01G035100.8.v8.1	1080	875.507	0.000000	0.000
Manes.01G035100.5.v8.1	987	782.509	16.517040	238.814
Manes.01G035100.6.v8.1	972	767.512	26.127305	370.525
Manes.01G036200.10.v8.1	2166	1961.507	0.000000	0.000
Manes.01G036200.11.v8.1	2169	1964.507	0.000000	0.000
Manes.01G036200.9.v8.1	2529	2324.507	1.835325	78.828
Manes.01G036200.12.v8.1	1998	1793.507	4.635879	153.629
Manes.01G036200.13.v8.1	2222	2017.507	0.000000	0.000
Manes.01G036200.14.v8.1	1826	1621.507	4.290327	128.543
Manes.01G036200.15.v8.1	1896	1691.507	0.000000	0.000
Manes.01G036300.7.v8.1	3163	2958.507	4.281000	234.022
Manes.01G036300.8.v8.1	3083	2878.507	0.860489	45.767
Manes.01G036300.5.v8.1	3667	3462.507	0.741478	47.438
Manes.01G036300.4.v8.1	2742	2537.507	10.199916	478.236
Manes.01G037766.1.v8.1	867	662.528	0.000000	0.000
Manes.01G039232.1.v8.1	199	50.416	0.000000	0.000
Manes.01G040700.4.v8.1	2607	2402.507	4.572917	203.000
Manes.01G040712.1.v8.1	1921	1716.507	15.643026	496.140
Manes.01G040500.1.v8.1	1809	1604.507	74.248932	2201.253
Manes.01G040400.1.v8.1	4022	3817.507	14.222173	1003.191
Manes.01G040300.1.v8.1	642	437.843	3.955426	32.000
Manes.01G040200.1.v8.1	5418	5213.507	5.598739	539.335
Manes.01G040100.1.v8.1	1575	1370.507	35.720937	904.570
Manes.01G040000.5.v8.1	1872	1667.507	0.000000	0.000
Manes.01G040000.3.v8.1	2480	2275.507	0.730282	30.705
Manes.01G040000.6.v8.1	1658	1453.507	1.202496	32.295
Manes.01G039700.1.v8.1	1610	1405.507	9.600207	249.317
Manes.01G039700.2.v8.1	1169	964.507	68.059397	1212.919
Manes.01G039600.1.v8.1	252	84.313	12.196033	19.000
Manes.01G039500.1.v8.1	3891	3686.507	8.493552	578.552
Manes.01G039400.3.v8.1	741	536.592	0.706017	7.000
Manes.01G039300.1.v8.1	1741	1536.507	0.176115	5.000
Manes.01G039200.1.v8.1	1894	1689.507	8.861904	276.646
Manes.01G039200.2.v8.1	1966	1761.507	1.179213	38.381
Manes.01G039212.1.v8.1	363	171.650	0.000000	0.000
Manes.01G036500.2.v8.1	1842	1637.507	2.214387	67.000
Manes.01G036500.9.v8.1	2322	2117.507	0.000000	0.000
Manes.01G036500.7.v8.1	1892	1687.507	0.000000	0.000
Manes.01G036600.1.v8.1	1225	1020.507	13.248309	249.813
Manes.01G036600.3.v8.1	1662	1457.507	12.345692	332.479
Manes.01G036600.2.v8.1	959	754.512	3.884680	54.158
Manes.01G036700.1.v8.1	2764	2559.507	0.676637	32.000
Manes.01G036800.1.v8.1	644	439.836	0.000000	0.000
Manes.01G036800.11.v8.1	777	572.561	0.000000	0.000
Manes.01G036800.10.v8.1	1098	893.507	0.177026	2.923
Manes.01G036800.8.v8.1	763	558.575	0.000000	0.000
Manes.01G036800.9.v8.1	899	694.522	0.000000	0.000
Manes.01G036800.7.v8.1	1180	975.507	2.167987	39.077
Manes.01G036900.3.v8.1	696	491.678	46.459325	422.077
Manes.01G037000.1.v8.1	4337	4132.507	3.562191	272.000
Manes.01G037100.3.v8.1	3632	3427.507	1.184266	75.001
Manes.01G037200.2.v8.1	7752	7547.507	5.934066	827.549
Manes.01G037200.1.v8.1	7888	7683.507	0.576187	81.802
Manes.01G037300.1.v8.1	1324	1119.507	17.304292	357.947
Manes.01G037400.3.v8.1	2244	2039.507	56.021572	2111.148
Manes.01G037500.1.v8.1	1438	1233.507	227.747505	5190.789
Manes.01G038033.3.v8.1	1075	870.507	0.000000	0.000
Manes.01G038033.1.v8.1	938	733.514	0.000000	0.000
Manes.01G038033.7.v8.1	818	613.544	0.352839	4.000
Manes.01G037600.5.v8.1	1708	1503.507	24.275777	674.399
Manes.01G037600.2.v8.1	1629	1424.507	4.145939	109.125
Manes.01G037700.1.v8.1	3411	3206.507	3.756421	222.559
Manes.01G037700.2.v8.1	3414	3209.507	0.730557	43.324
Manes.01G037700.3.v8.1	2446	2241.507	7.742150	320.656
Manes.01G037900.1.v8.1	1455	1250.507	1.572418	36.332
Manes.01G038000.1.v8.1	2452	2247.507	4.816051	200.000
Manes.01G038100.1.v8.1	3098	2893.507	1.552442	83.000
Manes.01G038200.1.v8.1	1318	1113.507	22.856929	470.272
Manes.01G038300.1.v8.1	2387	2182.507	12.960239	522.645
Manes.01G038400.1.v8.1	1957	1752.507	1.049980	34.000
Manes.01G038400.2.v8.1	1858	1653.507	0.000000	0.000
Manes.01G038700.4.v8.1	1758	1553.507	36.263723	1040.935
Manes.01G038700.2.v8.1	1219	1014.507	23.589879	442.200
Manes.01G038900.1.v8.1	720	515.628	0.629763	6.000
Manes.01G039000.1.v8.1	990	785.508	0.000000	0.000
Manes.01G039036.1.v8.1	2746	2541.507	0.082064	3.854
Manes.01G039204.1.v8.1	763	558.575	0.000000	0.000
Manes.01G039120.1.v8.1	2370	2165.507	0.074976	3.000
Manes.01G039060.1.v8.1	3003	2798.507	0.000000	0.000
Manes.01G039252.1.v8.1	2007	1802.507	0.120101	4.000
Manes.01G039240.1.v8.1	2783	2578.507	0.000000	0.000
Manes.01G039048.1.v8.1	385	190.929	0.000000	0.000
Manes.01G039024.1.v8.1	1655	1450.507	0.037311	1.000
Manes.01G036422.1.v8.1	2760	2555.507	0.465916	22.000
Manes.01G039216.1.v8.1	2300	2095.507	0.000000	0.000
Manes.01G039132.1.v8.1	2665	2460.507	0.043991	2.000
Manes.01G039180.1.v8.1	2887	2682.507	0.060526	3.000
Manes.01G039156.1.v8.1	3328	3123.507	0.000000	0.000
Manes.01G039156.2.v8.1	3314	3109.507	0.019950	1.146
Manes.01G041100.1.v8.1	3067	2862.507	0.000000	0.000
Manes.01G041151.1.v8.1	99	7.577	0.000000	0.000
Manes.01G041200.1.v8.1	733	528.602	2.969141	29.000
Manes.01G041300.1.v8.1	4141	3936.507	0.986929	71.785
Manes.01G041300.2.v8.1	4135	3930.507	1.926402	139.905
Manes.01G041300.3.v8.1	2873	2668.507	10.024713	494.286
Manes.01G041300.4.v8.1	2867	2662.507	17.098350	841.169
Manes.01G041400.1.v8.1	1016	811.507	2.934419	44.000
Manes.01G041500.1.v8.1	219	62.402	54.709430	63.081
Manes.01G041700.1.v8.1	4216	4011.507	0.256335	19.000
Manes.01G041800.1.v8.1	2055	1850.507	0.000000	0.000
Manes.01G041900.7.v8.1	2459	2254.507	0.000000	0.000
Manes.01G041900.2.v8.1	1979	1774.507	1.677439	55.000
Manes.01G041900.6.v8.1	2288	2083.507	0.000000	0.000
Manes.01G041900.8.v8.1	1988	1783.507	0.000000	0.000
Manes.01G042100.3.v8.1	1257	1052.507	0.000000	0.000
Manes.01G042100.7.v8.1	1348	1143.507	4.073446	86.067
Manes.01G042100.8.v8.1	1345	1140.507	0.000000	0.000
Manes.01G042100.9.v8.1	1248	1043.507	0.000000	0.000
Manes.01G042100.2.v8.1	1241	1036.507	1.562907	29.933
Manes.01G042100.4.v8.1	1146	941.507	0.000000	0.000
Manes.01G042100.10.v8.1	318	134.095	0.000000	0.000
Manes.01G042200.1.v8.1	1088	883.507	0.857590	14.000
Manes.01G042300.1.v8.1	459	258.965	0.000000	0.000
Manes.01G042400.3.v8.1	2975	2770.507	9.960281	509.881
Manes.01G042400.4.v8.1	2967	2762.507	3.562738	181.855
Manes.01G042600.3.v8.1	2524	2319.507	13.499261	578.554
Manes.01G042600.4.v8.1	2515	2310.507	8.537957	364.502
Manes.01G042700.10.v8.1	6230	6025.507	0.551054	61.352
Manes.01G042700.12.v8.1	6396	6191.507	0.171448	19.614
Manes.01G042700.9.v8.1	6290	6085.507	0.950764	106.907
Manes.01G042700.11.v8.1	6132	5927.507	0.000000	0.000
Manes.01G042700.7.v8.1	6146	5941.507	0.620562	68.127
Manes.01G042800.1.v8.1	1912	1707.507	28.940500	913.075
Manes.01G042900.1.v8.1	228	68.105	49.269433	62.000
Manes.01G043000.1.v8.1	2551	2346.507	1.463853	63.468
Manes.01G043000.2.v8.1	1409	1204.507	5.101164	113.532
Manes.01G043100.1.v8.1	1663	1458.507	12.393667	334.000
Manes.01G043200.4.v8.1	3701	3496.507	6.670337	430.943
Manes.01G043200.6.v8.1	3909	3704.507	0.000000	0.000
Manes.01G043200.7.v8.1	3906	3701.507	0.235661	16.118
Manes.01G043200.8.v8.1	3704	3499.507	0.000000	0.000
Manes.01G043300.4.v8.1	1497	1292.507	27.069355	646.471
Manes.01G043300.2.v8.1	1962	1757.507	0.191126	6.207
Manes.01G043300.5.v8.1	1143	938.507	0.432909	7.507
Manes.01G043300.6.v8.1	1057	852.507	0.000000	0.000
Manes.01G043400.4.v8.1	882	677.526	42.578071	533.028
Manes.01G043450.1.v8.1	776	571.562	0.000000	0.000
Manes.01G043500.1.v8.1	2364	2159.507	3.751345	149.685
Manes.01G043600.1.v8.1	1871	1666.507	34.096887	1049.929
Manes.01G043650.1.v8.1	795	590.552	1.770173	19.316
Manes.01G043700.1.v8.1	1428	1223.507	5.398755	122.050
Manes.01G043800.1.v8.1	1408	1203.507	0.179876	4.000
Manes.01G043900.1.v8.1	1084	879.507	125.367352	2037.333
Manes.01G043951.1.v8.1	345	156.342	0.000000	0.000
Manes.01G044000.1.v8.1	1303	1098.507	0.000000	0.000
Manes.01G044100.5.v8.1	3794	3589.507	12.746198	845.383
Manes.01G044100.7.v8.1	3770	3565.507	5.811638	382.876
Manes.01G044100.10.v8.1	3749	3544.507	0.000000	0.000
Manes.01G044100.6.v8.1	3759	3554.507	3.290979	216.144
Manes.01G044100.8.v8.1	3735	3530.507	0.000000	0.000
Manes.01G044100.9.v8.1	3773	3568.507	0.000000	0.000
Manes.01G044200.1.v8.1	923	718.516	1.657099	22.000
Manes.01G044300.1.v8.1	384	190.042	0.854348	3.000
Manes.01G044400.1.v8.1	1846	1641.507	3.560762	108.000
Manes.01G044600.3.v8.1	1979	1774.507	11.660907	382.339
Manes.01G044600.4.v8.1	2158	1953.507	38.116526	1375.835
Manes.01G044700.1.v8.1	2791	2586.507	12.880398	615.575
Manes.01G044700.2.v8.1	2133	1928.507	0.632693	22.545
Manes.01G044850.1.v8.1	915	710.516	0.380849	5.000
Manes.01G044900.1.v8.1	1038	833.507	0.000000	0.000
Manes.01G045000.1.v8.1	2088	1883.507	15.694663	546.207
Manes.01G050300.3.v8.1	1492	1287.507	142.780408	3396.694
Manes.01G050400.1.v8.1	2084	1879.507	9.974168	346.385
Manes.01G050450.1.v8.1	1085	880.507	0.000000	0.000
Manes.01G050500.6.v8.1	3483	3278.507	0.000000	0.000
Manes.01G050500.7.v8.1	3463	3258.507	0.188085	11.324
Manes.01G050500.8.v8.1	3320	3115.507	2.412670	138.888
Manes.01G050500.3.v8.1	3275	3070.507	0.000000	0.000
Manes.01G050500.2.v8.1	3466	3261.507	1.971129	118.788
Manes.01G050600.10.v8.1	3009	2804.507	1.428029	74.000
Manes.01G050600.6.v8.1	3017	2812.507	0.000000	0.000
Manes.01G050600.18.v8.1	3120	2915.507	0.000000	0.000
Manes.01G050700.1.v8.1	681	476.713	9.763450	86.000
Manes.01G050800.1.v8.1	2470	2265.507	0.668890	28.000
Manes.01G050900.2.v8.1	1396	1191.507	0.000000	0.000
Manes.01G050900.3.v8.1	1381	1176.507	7.729518	168.029
Manes.01G051000.1.v8.1	3030	2825.507	24.711390	1290.125
Manes.01G051301.1.v8.1	360	169.069	0.379598	1.186
Manes.01G051334.1.v8.1	168	33.750	0.000000	0.000
Manes.01G051367.1.v8.1	370	177.734	0.000000	0.000
Manes.01G051400.7.v8.1	3726	3521.507	3.313196	215.583
Manes.01G051500.1.v8.1	1507	1302.507	4.487511	108.000
Manes.01G051515.1.v8.1	1779	1574.507	0.000000	0.000
Manes.01G051530.1.v8.1	1204	999.507	0.270736	5.000
Manes.01G051545.2.v8.1	4015	3810.507	0.000000	0.000
Manes.01G051545.3.v8.1	4247	4042.507	0.211355	15.787
Manes.01G051545.1.v8.1	4827	4622.507	1.329195	113.528
Manes.01G051545.4.v8.1	3478	3273.507	7.984165	482.926
Manes.10G106150.1.v8.1_24	1230	1025.507	0.000000	0.000
Manes.01G051560.1.v8.1	540	337.006	0.000000	0.000
Manes.01G051575.1.v8.1	180	39.863	0.000000	0.000
Manes.10G049950.1.v8.1	1167	962.507	0.000000	0.000
Manes.01G048100.5.v8.1	3051	2846.507	6.825153	358.974
Manes.01G048100.6.v8.1	3038	2833.507	6.184432	323.789
Manes.01G048100.7.v8.1	3143	2938.507	0.000000	0.000
Manes.01G048300.1.v8.1	408	211.583	2.302100	9.000
Manes.01G048400.1.v8.1	1077	872.507	318.958591	5142.111
Manes.01G048766.1.v8.1	2517	2312.507	0.135585	5.793
Manes.01G048766.4.v8.1	2586	2381.507	0.050146	2.207
Manes.17G035396.1.v8.1_24	409	212.492	0.000000	0.000
Manes.17G035396.1.v8.1_33	409	212.492	0.000000	0.000
Manes.01G048600.1.v8.1	2227	2022.507	7.338451	274.241
Manes.01G046700.5.v8.1	3020	2815.507	2.475702	128.793
Manes.01G046700.9.v8.1	2910	2705.507	6.076336	303.759
Manes.01G046700.8.v8.1	2766	2561.507	0.420571	19.905
Manes.01G046700.10.v8.1	2743	2538.507	4.552693	213.543
Manes.16G047151.1.v8.1	553	349.752	0.000000	0.000
Manes.01G046200.1.v8.1	3121	2916.507	0.538143	29.000
Manes.01G046100.1.v8.1	860	655.531	3.219832	39.000
Manes.01G046000.1.v8.1	2295	2090.507	0.000000	0.000
Manes.01G045900.1.v8.1	3518	3313.507	0.242657	14.857
Manes.01G045900.2.v8.1	3182	2977.507	2.147428	118.143
Manes.01G045700.2.v8.1	632	427.910	8.504246	67.240
Manes.01G045700.3.v8.1	1144	939.507	3.876826	67.300
Manes.10G036329.1.v8.1_6	511	308.771	0.000000	0.000
Manes.01G045650.9.v8.1	2384	2179.507	0.571135	23.000
Manes.01G045650.1.v8.1	2526	2321.507	0.000000	0.000
Manes.01G045650.2.v8.1	2551	2346.507	0.000000	0.000
Manes.01G045650.7.v8.1	2464	2259.507	0.000000	0.000
Manes.01G045650.11.v8.1	2685	2480.507	0.000000	0.000
Manes.01G045650.13.v8.1	2682	2477.507	0.000000	0.000
Manes.01G045650.8.v8.1	2664	2459.507	0.000000	0.000
Manes.01G045650.10.v8.1	2715	2510.507	0.000000	0.000
Manes.01G045650.12.v8.1	2712	2507.507	0.000000	0.000
Manes.01G045650.14.v8.1	2694	2489.507	0.000000	0.000
Manes.01G045650.6.v8.1	2697	2492.507	0.000000	0.000
Manes.01G045600.1.v8.1	2726	2521.507	4.210622	196.175
Manes.01G045600.2.v8.1	2597	2392.507	0.287354	12.703
Manes.01G045560.1.v8.1	562	358.593	39.904575	264.401
Manes.01G048000.1.v8.1	3695	3490.507	0.125150	8.072
Manes.01G048000.2.v8.1	3718	3513.507	0.000000	0.000
Manes.01G047900.1.v8.1	4394	4189.507	0.510943	39.552
Manes.01G047900.3.v8.1	4123	3918.507	10.338319	748.529
Manes.01G047800.1.v8.1	1044	839.507	5.415228	84.000
Manes.01G047820.1.v8.1	3275	3070.507	50.575401	2869.376
Manes.01G042501.1.v8.1	629	424.928	0.000000	0.000
Manes.01G048900.3.v8.1	2252	2047.507	0.834760	31.581
Manes.01G048900.2.v8.1	2235	2030.507	4.081515	153.131
Manes.01G048900.1.v8.1	1636	1431.507	70.658786	1868.950
Manes.05G086326.1.v8.1	1137	932.507	0.281234	4.846
Manes.13G093532.1.v8.1	784	579.558	0.000000	0.000
Manes.01G049100.1.v8.1	2464	2259.507	11.643684	486.119
Manes.01G049200.1.v8.1	727	522.614	1.449802	14.000
Manes.16G048915.2.v8.1	1295	1090.507	17.209640	346.768
Manes.16G048915.3.v8.1	1315	1110.507	0.000000	0.000
Manes.01G049300.12.v8.1	1649	1444.507	1.758826	46.944
Manes.01G049300.5.v8.1	1630	1425.507	0.000000	0.000
Manes.01G049300.10.v8.1	1197	992.507	11.595201	212.643
Manes.01G049300.11.v8.1	2002	1797.507	2.010183	66.764
Manes.01G049300.4.v8.1	1358	1153.507	1.396693	29.769
Manes.01G049300.7.v8.1	1377	1172.507	0.000000	0.000
Manes.01G049300.8.v8.1	1205	1000.507	0.200528	3.707
Manes.01G049300.9.v8.1	1219	1014.507	4.028668	75.519
Manes.01G049315.1.v8.1	1365	1160.507	0.606258	13.000
Manes.01G049330.2.v8.1	2450	2245.507	0.000000	0.000
Manes.01G049330.1.v8.1	2617	2412.507	0.000000	0.000
Manes.01G049330.3.v8.1	2197	1992.507	0.054324	2.000
Manes.01G049345.1.v8.1	201	51.587	0.000000	0.000
Manes.01G049360.1.v8.1	3263	3058.507	14.389075	813.168
Manes.01G049375.1.v8.1	1923	1718.507	3.759902	119.389
Manes.01G049375.2.v8.1	2014	1809.507	4.476950	149.686
Manes.01G049375.3.v8.1	1902	1697.507	4.758713	149.259
Manes.S095224.1.v8.1	1468	1263.507	0.085667	2.000
Manes.S095224.3.v8.1	894	689.524	0.000000	0.000
Manes.S095224.2.v8.1	753	548.580	0.000000	0.000
Manes.01G049390.1.v8.1_6	1447	1242.507	0.000000	0.000
Manes.01G049405.1.v8.1	510	307.803	0.000000	0.000
Manes.01G049420.1.v8.1	1431	1226.507	0.000000	0.000
Manes.01G049390.1.v8.1	1363	1158.507	0.000000	0.000
Manes.01G049390.1.v8.1_5	1435	1230.507	0.000000	0.000
Manes.01G049495.1.v8.1	267	94.957	0.000000	0.000
Manes.01G049510.1.v8.1	207	55.114	0.000000	0.000
Manes.01G049450.1.v8.1	391	196.275	0.000000	0.000
Manes.01G049525.1.v8.1	1143	938.507	1.326332	23.000
Manes.01G049435.1.v8.1	1236	1031.507	0.000000	0.000
Manes.S095215.1.v8.1	2608	2403.507	0.000000	0.000
Manes.04G060202.1.v8.1	1834	1629.507	0.000000	0.000
Manes.01G049601.1.v8.1	1352	1147.507	68.842995	1459.665
Manes.01G049616.1.v8.1	2450	2245.507	23.705088	983.545
Manes.01G049631.1.v8.1	1736	1531.507	43.776600	1238.794
Manes.01G048966.2.v8.1	1145	940.507	0.000000	0.000
Manes.01G048981.1.v8.1	879	674.526	0.000000	0.000
Manes.01G046800.2.v8.1	1352	1147.507	0.330145	7.000
Manes.01G047000.1.v8.1	1206	1001.507	0.378273	7.000
Manes.01G047100.1.v8.1	730	525.608	43.694886	424.356
Manes.01G047200.1.v8.1	1835	1630.507	0.132770	4.000
Manes.01G047400.1.v8.1	1736	1531.507	11.979949	339.010
Manes.01G045500.8.v8.1	2123	1918.507	0.385242	13.656
Manes.01G045500.6.v8.1	2469	2264.507	0.000000	0.000
Manes.01G045500.10.v8.1	2378	2173.507	0.000000	0.000
Manes.01G045500.11.v8.1	2481	2276.507	0.000000	0.000
Manes.01G045500.9.v8.1	2508	2303.507	0.000000	0.000
Manes.01G045500.12.v8.1	1722	1517.507	0.000000	0.000
Manes.01G045515.1.v8.1	1486	1281.507	14.674131	347.465
Manes.01G045300.1.v8.1	928	723.515	5.310954	71.000
Manes.01G045150.1.v8.1	384	190.042	0.000000	0.000
Manes.09G076819.1.v8.1	384	190.042	0.000000	0.000
Manes.01G045165.1.v8.1	2213	2008.507	20.040657	743.744
Manes.01G045180.1.v8.1	347	158.030	0.000000	0.000
Manes.01G045195.1.v8.1	2475	2270.507	14.056353	589.703
Manes.01G045195.2.v8.1	2472	2267.507	6.054475	253.667
Manes.01G045195.3.v8.1	597	393.173	2.429615	17.651
Manes.01G045210.1.v8.1	1362	1157.507	77.300028	1653.261
Manes.17G018312.1.v8.1	509	306.836	0.000000	0.000
Manes.01G049700.1.v8.1	2824	2619.507	17.251057	834.975
Manes.01G049800.8.v8.1	1038	833.507	5.843877	90.001
Manes.01G049815.1.v8.1	564	360.562	0.000000	0.000
Manes.01G049900.2.v8.1	920	715.516	0.457995	6.055
Manes.01G049900.3.v8.1	939	734.514	0.364354	4.945
Manes.01G049915.1.v8.1	390	195.383	0.000000	0.000
Manes.01G050200.18.v8.1	7236	7031.507	0.691022	89.780
Manes.01G050200.5.v8.1	4770	4565.507	3.888718	328.045
Manes.01G050200.7.v8.1	4765	4560.507	0.538132	45.346
Manes.01G050200.16.v8.1	4689	4484.507	0.000000	0.000
Manes.01G050200.17.v8.1	4684	4479.507	0.000000	0.000
Manes.01G050200.12.v8.1	5163	4958.507	0.000000	0.000
Manes.01G050200.13.v8.1	5158	4953.507	0.000000	0.000
Manes.01G050200.14.v8.1	5083	4878.507	0.000000	0.000
Manes.01G050200.15.v8.1	5088	4883.507	0.000000	0.000
Manes.01G050200.10.v8.1	4385	4180.507	4.917039	379.814
Manes.01G050200.11.v8.1	4390	4185.507	0.000000	0.000
Manes.01G052200.1.v8.1	555	351.716	223.743442	1454.053
Manes.01G052200.3.v8.1	534	331.144	290.402999	1776.871
Manes.01G052400.1.v8.1	2897	2692.507	23.583374	1173.278
Manes.01G052500.1.v8.1	2591	2386.507	29.312681	1292.577
Manes.01G052500.2.v8.1	2536	2331.507	0.516050	22.231
Manes.01G052600.2.v8.1	1576	1371.507	0.251506	6.374
Manes.01G052600.3.v8.1	1711	1506.507	0.000000	0.000
Manes.01G052600.4.v8.1	1585	1380.507	0.651811	16.626
Manes.01G052600.5.v8.1	1624	1419.507	0.000000	0.000
Manes.13G088960.1.v8.1	847	642.535	0.000000	0.000
Manes.01G056200.1.v8.1	1954	1749.507	0.556825	18.000
Manes.01G056204.1.v8.1	1650	1445.507	186.727347	4987.309
Manes.01G051600.1.v8.1	3016	2811.507	5.904617	306.739
Manes.01G051600.2.v8.1	2464	2259.507	7.536593	314.649
Manes.01G051700.1.v8.1	2352	2147.507	8.973164	356.056
Manes.01G051700.2.v8.1	2232	2027.507	0.000000	0.000
Manes.01G051800.1.v8.1	3042	2837.507	23.079934	1210.067
Manes.01G051800.2.v8.1	3115	2910.507	0.166098	8.932
Manes.01G051800.4.v8.1	2948	2743.507	1.416307	71.796
Manes.01G051800.7.v8.1	3039	2834.507	0.000000	0.000
Manes.01G051900.1.v8.1	1853	1648.507	6.467573	197.002
Manes.01G052100.1.v8.1	2395	2190.507	16.407498	664.087
Manes.01G052104.1.v8.1	2760	2555.507	14.238773	672.338
Manes.01G052104.3.v8.1	3084	2879.507	0.896326	47.689
Manes.01G052104.2.v8.1	2726	2521.507	2.624890	122.295
Manes.01G052108.2.v8.1	2261	2056.507	9.086555	345.277
Manes.01G052108.1.v8.1	2759	2554.507	0.000000	0.000
Manes.01G052112.1.v8.1	1090	885.507	56.153218	918.766
Manes.01G052112.2.v8.1	330	143.896	0.000000	0.000
Manes.01G049500.10.v8.1	2932	2727.507	0.000000	0.000
Manes.01G049500.14.v8.1	2929	2724.507	0.000000	0.000
Manes.01G049500.21.v8.1	2812	2607.507	1.031868	49.715
Manes.01G049500.22.v8.1	3199	2994.507	0.000000	0.000
Manes.01G049500.24.v8.1	3319	3114.507	0.000000	0.000
Manes.01G049500.25.v8.1	3264	3059.507	0.000000	0.000
Manes.01G049500.26.v8.1	3316	3111.507	0.000000	0.000
Manes.01G049500.27.v8.1	3261	3056.507	0.000000	0.000
Manes.01G049500.31.v8.1	2911	2706.507	0.000000	0.000
Manes.01G049500.32.v8.1	3024	2819.507	0.965735	50.312
Manes.01G049500.35.v8.1	3196	2991.507	0.000000	0.000
Manes.01G049500.36.v8.1	2809	2604.507	0.000000	0.000
Manes.01G049500.6.v8.1	3134	2929.507	0.000000	0.000
Manes.01G049500.16.v8.1	2995	2790.507	2.826775	145.751
Manes.01G049500.23.v8.1	3115	2910.507	0.457118	24.583
Manes.01G049500.28.v8.1	2913	2708.507	0.000000	0.000
Manes.01G049500.29.v8.1	3245	3040.507	0.000000	0.000
Manes.01G049500.30.v8.1	3300	3095.507	0.000000	0.000
Manes.01G049500.33.v8.1	3242	3037.507	0.000000	0.000
Manes.01G049500.34.v8.1	3297	3092.507	0.711203	40.639
Manes.01G049500.7.v8.1	3130	2925.507	0.000000	0.000
Manes.11G091690.2.v8.1	1407	1202.507	0.000000	0.000
Manes.01G053000.1.v8.1	4412	4207.507	6.758796	525.451
Manes.01G053000.2.v8.1	4325	4120.507	0.301705	22.971
Manes.11G088378.1.v8.1	194	47.572	0.000000	0.000
Manes.11G165033.2.v8.1	513	310.705	0.000000	0.000
Manes.11G165033.1.v8.1	540	337.006	1.605921	10.000
Manes.01G053100.3.v8.1	1539	1334.507	0.000000	0.000
Manes.01G053100.1.v8.1	1781	1576.507	0.000000	0.000
Manes.01G053100.4.v8.1	1271	1066.507	0.000000	0.000
Manes.01G053100.5.v8.1	1151	946.507	0.000000	0.000
Manes.01G053150.1.v8.1	210	56.875	0.000000	0.000
Manes.01G053200.4.v8.1	6068	5863.507	9.834076	1065.440
Manes.01G053300.1.v8.1	2599	2394.507	29.222343	1292.913
Manes.01G053400.1.v8.1	264	92.803	99.723296	171.000
Manes.01G053600.3.v8.1	3287	3082.507	11.554168	658.083
Manes.01G053700.1.v8.1	2412	2207.507	4.584600	187.000
Manes.11G068178.1.v8.1	426	228.066	0.000000	0.000
Manes.01G053800.1.v8.1	2084	1879.507	11.754360	408.208
Manes.01G053875.1.v8.1	662	457.761	0.945830	8.000
Manes.01G053950.1.v8.1	2006	1801.507	2.592886	86.309
Manes.02G203753.1.v8.1	1014	809.507	37.551580	561.678
Manes.01G054100.1.v8.1	2170	1965.507	0.000000	0.000
Manes.01G054300.1.v8.1	2083	1878.507	0.115242	4.000
Manes.01G054400.1.v8.1	3373	3168.507	0.204969	12.000
Manes.01G054600.2.v8.1	6103	5898.507	22.645187	2468.062
Manes.01G054800.1.v8.1	1910	1705.507	9.641171	303.824
Manes.01G054900.1.v8.1	2286	2081.507	224.081240	8618.297
Manes.01G055000.1.v8.1	240	76.073	29.879896	42.000
Manes.01G055100.1.v8.1	240	76.073	186.307665	261.879
Manes.01G055200.1.v8.1	237	74.059	135.923942	186.000
Manes.01G055300.1.v8.1	1711	1506.507	0.718490	20.000
Manes.01G055400.4.v8.1	1930	1725.507	0.000000	0.000
Manes.01G055400.5.v8.1	1912	1707.507	0.031696	1.000
Manes.01G055500.6.v8.1	2884	2679.507	2.104559	104.197
Manes.01G055500.3.v8.1	1910	1705.507	18.597822	586.076
Manes.01G055512.1.v8.1	5335	5130.507	0.104135	9.872
Manes.16G044501.1.v8.1	955	750.512	0.432669	6.000
Manes.16G044551.1.v8.1	455	255.192	0.848312	4.000
Manes.07G083301.4.v8.1	1312	1107.507	0.000000	0.000
Manes.07G083301.5.v8.1	1196	991.507	0.000000	0.000
Manes.07G083301.10.v8.1	1117	912.507	0.000000	0.000
Manes.07G083301.3.v8.1	1792	1587.507	0.034284	1.006
Manes.07G083301.1.v8.1	1063	858.507	0.000000	0.000
Manes.07G083301.2.v8.1	1398	1193.507	0.000000	0.000
Manes.18G122902.1.v8.1_4	687	482.699	0.000000	0.000
Manes.14G157966.1.v8.1_44	431	232.704	0.116286	0.500
Manes.01G055600.2.v8.1	4734	4529.507	5.353485	448.049
Manes.01G055600.1.v8.1	4280	4075.507	1.434545	108.027
Manes.01G055600.5.v8.1	4357	4152.507	16.599095	1273.599
Manes.01G055600.6.v8.1	3714	3509.507	0.152655	9.899
Manes.01G055700.1.v8.1	2448	2243.507	0.241232	10.000
Manes.01G055700.2.v8.1	2555	2350.507	0.000000	0.000
Manes.01G055704.1.v8.1	546	342.886	0.157838	1.000
Manes.01G055708.1.v8.1	1792	1587.507	23.876948	700.378
Manes.01G056000.5.v8.1	2103	1898.507	9.973442	349.861
Manes.01G056000.4.v8.1	2545	2340.507	9.202058	397.954
Manes.01G056100.3.v8.1	3657	3452.507	4.146357	264.508
Manes.01G056100.4.v8.1	3459	3254.507	12.527875	753.357
Manes.01G056300.1.v8.1	1707	1502.507	0.036020	1.000
Manes.01G056450.1.v8.1	3537	3332.507	12.062641	742.765
Manes.01G056450.2.v8.1	3479	3274.507	0.000000	0.000
Manes.01G056450.3.v8.1	3399	3194.507	0.979969	57.843
Manes.01G056600.1.v8.1	909	704.517	37.641490	490.000
Manes.15G181430.1.v8.1	456	256.136	0.211296	1.000
Manes.01G056700.2.v8.1	1416	1211.507	0.044672	1.000
Manes.01G056725.1.v8.1	909	704.517	0.000000	0.000
Manes.01G056800.1.v8.1	3882	3677.507	11.324546	769.507
Manes.18G104850.1.v8.1	626	421.955	0.128261	1.000
Manes.01G056900.1.v8.1	2957	2752.507	3.934157	200.087
Manes.01G056900.2.v8.1	2951	2746.507	0.747134	37.916
Manes.01G057000.1.v8.1	850	645.535	0.155138	1.850
Manes.01G057100.1.v8.1	1290	1085.507	0.000000	0.000
Manes.01G057100.2.v8.1	1287	1082.507	0.000000	0.000
Manes.01G057200.1.v8.1	1470	1265.507	0.000000	0.000
Manes.10G106150.1.v8.1	1149	944.507	0.114601	2.000
Manes.01G057300.1.v8.1	1915	1710.507	0.727742	23.001
Manes.01G057350.1.v8.1	1899	1694.507	0.000000	0.000
Manes.01G057400.1.v8.1	2020	1815.507	14.156174	474.878
Manes.01G057400.2.v8.1	2139	1934.507	1.877835	67.122
Manes.01G057800.2.v8.1	2409	2204.507	16.453080	670.188
Manes.01G057900.1.v8.1	2006	1801.507	9.736694	324.105
Manes.01G058000.1.v8.1	2012	1807.507	23.807999	795.135
Manes.01G058100.1.v8.1	3609	3404.507	9.029341	568.000
Manes.01G058200.3.v8.1	354	163.938	0.660256	2.000
Manes.11G130116.1.v8.1	2051	1846.507	0.000000	0.000
Manes.01G058300.1.v8.1	2319	2114.507	2.789840	109.000
Manes.01G058450.1.v8.1	234	72.059	0.000000	0.000
Manes.01G058600.4.v8.1	3029	2824.507	0.000000	0.000
Manes.01G058600.2.v8.1	2857	2652.507	0.000000	0.000
Manes.01G058600.3.v8.1	3629	3424.507	0.565680	35.794
Manes.01G058600.5.v8.1	3407	3202.507	0.642225	38.003
Manes.01G058600.1.v8.1	2303	2098.507	11.533773	447.219
Manes.01G058700.2.v8.1	3507	3302.507	84.077119	5130.499
Manes.01G058700.4.v8.1	3277	3072.507	5.638056	320.081
Manes.01G058700.5.v8.1	3311	3106.507	19.798207	1136.413
Manes.01G058750.1.v8.1	920	715.516	0.226915	3.000
Manes.06G063050.1.v8.1_24	1147	942.507	0.000000	0.000
Manes.01G058800.2.v8.1	4445	4240.507	6.291615	492.967
Manes.01G058800.3.v8.1	3168	2963.507	11.026688	603.794
Manes.03G138751.1.v8.1	1067	862.507	0.439235	7.000
Manes.01G058900.1.v8.1	1600	1395.507	3.374031	87.000
Manes.01G059200.1.v8.1	1947	1742.507	3.602843	116.000
Manes.01G059300.16.v8.1	1945	1740.507	29.999321	964.773
Manes.01G059400.23.v8.1	3702	3497.507	0.000000	0.000
Manes.01G059400.24.v8.1	3808	3603.507	0.000000	0.000
Manes.01G059400.25.v8.1	3684	3479.507	0.000000	0.000
Manes.01G059400.3.v8.1	3826	3621.507	0.163567	10.945
Manes.01G059400.26.v8.1	4503	4298.507	0.113156	8.987
Manes.01G059400.12.v8.1	3501	3296.507	0.000000	0.000
Manes.01G059400.13.v8.1	3489	3284.507	0.000000	0.000
Manes.01G059400.14.v8.1	3447	3242.507	0.000000	0.000
Manes.01G059400.15.v8.1	3365	3160.507	0.000000	0.000
Manes.01G059400.16.v8.1	3571	3366.507	0.000000	0.000
Manes.01G059400.18.v8.1	3429	3224.507	0.000000	0.000
Manes.01G059400.20.v8.1	3553	3348.507	0.000000	0.000
Manes.01G059400.21.v8.1	3347	3142.507	0.000000	0.000
Manes.01G059400.22.v8.1	3471	3266.507	0.000000	0.000
Manes.01G059400.5.v8.1	3395	3190.507	0.000000	0.000
Manes.01G059400.6.v8.1	3519	3314.507	0.000000	0.000
Manes.01G059400.8.v8.1	3377	3172.507	0.000000	0.000
Manes.01G059400.17.v8.1	2996	2791.507	0.000000	0.000
Manes.01G059400.19.v8.1	2978	2773.507	0.000000	0.000
Manes.01G059400.7.v8.1	3056	2851.507	0.670199	35.312
Manes.01G059400.9.v8.1	3038	2833.507	0.740615	38.775
Manes.01G059500.1.v8.1	1971	1766.507	64.887539	2117.945
Manes.01G059525.1.v8.1	312	129.275	0.000000	0.000
Manes.01G059550.1.v8.1	318	134.095	0.000000	0.000
Manes.01G059600.1.v8.1	1643	1438.507	211.158139	5612.521
Manes.01G059700.1.v8.1	1331	1126.507	152.653631	3177.454
Manes.01G059700.2.v8.1	1679	1474.507	54.599833	1487.566
Manes.01G059751.1.v8.1	363	171.650	0.000000	0.000
Manes.01G059800.1.v8.1	2230	2025.507	189.411506	7088.889
Manes.01G059800.2.v8.1	2379	2174.507	3.127859	125.674
Manes.01G059900.1.v8.1	2074	1869.507	11.610317	401.060
Manes.01G060100.1.v8.1	3635	3430.507	2.161282	136.996
Manes.01G060100.2.v8.1	3320	3115.507	0.000000	0.000
Manes.01G060100.3.v8.1	3309	3104.507	1.534164	88.004
Manes.01G060200.1.v8.1	1840	1635.507	10.874551	328.626
Manes.01G060200.2.v8.1	1758	1553.507	0.000000	0.000
Manes.01G060300.2.v8.1	1966	1761.507	4.929093	160.431
Manes.01G060300.3.v8.1	1424	1219.507	19.782579	445.764
Manes.01G060400.1.v8.1	1992	1787.507	5.025740	165.991
Manes.01G060400.3.v8.1	1059	854.507	45.747669	722.309
Manes.01G060500.1.v8.1	1773	1568.507	0.000000	0.000
Manes.01G060600.1.v8.1	4094	3889.507	0.000000	0.000
Manes.01G060600.2.v8.1	4124	3919.507	0.000000	0.000
Manes.01G060600.3.v8.1	3968	3763.507	0.215705	15.000
Manes.01G060600.4.v8.1	3938	3733.507	0.000000	0.000
Manes.01G060600.5.v8.1	4000	3795.507	0.000000	0.000
Manes.01G060700.4.v8.1	2627	2422.507	1.171494	52.438
Manes.01G060700.6.v8.1	2584	2379.507	0.000000	0.000
Manes.01G060700.11.v8.1	2667	2462.507	0.000000	0.000
Manes.01G060700.16.v8.1	2624	2419.507	0.000000	0.000
Manes.01G060700.10.v8.1	2489	2284.507	0.000000	0.000
Manes.01G060700.17.v8.1	2628	2423.507	0.000000	0.000
Manes.01G060700.3.v8.1	2575	2370.507	0.446729	19.567
Manes.01G060700.12.v8.1	2541	2336.507	0.000000	0.000
Manes.01G060700.9.v8.1	2531	2326.507	0.000000	0.000
Manes.01G060700.1.v8.1	2615	2410.507	0.000000	0.000
Manes.01G060700.14.v8.1	2584	2379.507	0.000000	0.000
Manes.01G060875.10.v8.1	3276	3071.507	0.000000	0.000
Manes.01G060875.9.v8.1	2881	2676.507	0.000000	0.000
Manes.01G060875.1.v8.1	2909	2704.507	0.000000	0.000
Manes.01G060875.2.v8.1	2869	2664.507	0.623278	30.686
Manes.01G060875.3.v8.1	4008	3803.507	0.032929	2.314
Manes.01G060875.4.v8.1	3276	3071.507	0.000000	0.000
Manes.01G060875.5.v8.1	3226	3021.507	0.000000	0.000
Manes.01G060875.6.v8.1	3007	2802.507	0.000000	0.000
Manes.01G060875.7.v8.1	3057	2852.507	0.000000	0.000
Manes.01G060875.8.v8.1	3047	2842.507	0.000000	0.000
Manes.01G061050.2.v8.1	6849	6644.507	14.114327	1732.850
Manes.01G061125.1.v8.1	630	425.920	0.000000	0.000
Manes.01G061200.9.v8.1	2895	2690.507	1.476283	73.391
Manes.01G061200.10.v8.1	2833	2628.507	8.269705	401.640
Manes.01G061200.6.v8.1	2598	2393.507	15.716161	695.055
Manes.01G061400.1.v8.1	2477	2272.507	39.648320	1664.823
Manes.01G061500.1.v8.1	1529	1324.507	6.346657	155.324
Manes.01G061550.1.v8.1	960	755.512	0.000000	0.000
Manes.01G061600.3.v8.1	2789	2584.507	66.855755	3192.674
Manes.01G061600.4.v8.1	1923	1718.507	0.368358	11.697
Manes.01G061600.2.v8.1	1379	1174.507	56.943633	1235.774
Manes.01G061701.1.v8.1	765	560.573	0.000000	0.000
Manes.01G061800.1.v8.1	1842	1637.507	5.089785	154.000
Manes.01G061850.1.v8.1	730	525.608	0.102967	1.000
Manes.01G061900.3.v8.1	1876	1671.507	6.226651	192.310
Manes.01G061900.1.v8.1	2806	2601.507	19.819422	952.695
Manes.01G062000.1.v8.1	2551	2346.507	1.407688	61.033
Manes.01G062100.1.v8.1	887	682.524	0.000000	0.000
Manes.01G062200.1.v8.1	523	320.419	0.000000	0.000
Manes.01G062300.1.v8.1	1479	1274.507	0.000000	0.000
Manes.01G062400.1.v8.1	1322	1117.507	14.031948	289.739
Manes.01G062400.2.v8.1	1236	1031.507	28.564728	544.428
Manes.01G062500.1.v8.1	1399	1194.507	1.449850	32.000
Manes.01G062600.1.v8.1	1107	902.507	104.919929	1749.632
Manes.01G062600.2.v8.1	1525	1320.507	4.209814	102.717
Manes.01G062700.1.v8.1	3474	3269.507	4.519000	273.000
Manes.05G133326.1.v8.1_30	356	165.642	0.000000	0.000
Manes.14G157966.1.v8.1_40	431	232.704	0.116286	0.500
Manes.01G062800.1.v8.1	2202	1997.507	26.688314	985.026
Manes.01G062900.1.v8.1	420	222.545	0.000000	0.000
Manes.01G063000.2.v8.1	2376	2171.507	9.638178	386.718
Manes.01G063100.1.v8.1	3358	3153.507	11.786764	686.794
Manes.01G063300.1.v8.1	1940	1735.507	0.786811	25.231
Manes.01G063300.3.v8.1	2009	1804.507	1.672615	55.769
Manes.01G063400.1.v8.1	863	658.530	2.136780	26.000
Manes.01G063500.1.v8.1	1365	1160.507	47.294029	1014.127
Manes.01G063600.1.v8.1	4224	4019.507	5.902561	438.381
Manes.01G063600.2.v8.1	4158	3953.507	0.000000	0.000
Manes.01G063700.1.v8.1	1268	1063.507	0.000000	0.000
Manes.01G063800.1.v8.1	1141	936.507	0.000000	0.000
Manes.01G063900.1.v8.1	690	485.695	0.000000	0.000
Manes.01G063933.1.v8.1	496	294.289	0.000000	0.000
Manes.01G063966.2.v8.1	535	332.120	0.000000	0.000
Manes.01G064000.1.v8.1	2464	2259.507	0.000000	0.000
Manes.01G064000.4.v8.1	2064	1859.507	6.781410	233.000
Manes.01G064100.1.v8.1	642	437.843	0.000000	0.000
Manes.01G064200.1.v8.1	946	741.513	19.496730	267.128
Manes.01G064400.2.v8.1	859	654.532	0.000000	0.000
Manes.13G069776.1.v8.1_3	315	131.683	0.000000	0.000
Manes.01G064500.2.v8.1	1064	859.507	1.070437	17.000
Manes.01G064600.2.v8.1	1735	1530.507	0.787565	22.272
Manes.01G064600.3.v8.1	1725	1520.507	20.581511	578.234
Manes.01G064900.1.v8.1	1118	913.507	1.481119	25.000
Manes.01G064950.1.v8.1	678	473.722	0.000000	0.000
Manes.01G065000.1.v8.1	3163	2958.507	0.580112	31.712
Manes.01G065000.2.v8.1	3049	2844.507	0.481197	25.291
Manes.01G065100.1.v8.1	2070	1865.507	21.055060	725.757
Manes.01G065200.1.v8.1	2387	2182.507	23.304770	939.807
Manes.01G065200.2.v8.1	2436	2231.507	2.737945	112.891
Manes.01G065200.3.v8.1	2261	2056.507	11.058277	420.200
Manes.01G065300.1.v8.1	956	751.512	0.360078	5.000
Manes.01G065400.1.v8.1	5133	4928.507	4.209090	383.302
Manes.01G065500.1.v8.1	1271	1066.507	0.000000	0.000
Manes.01G065600.3.v8.1	960	755.512	61.296636	855.689
Manes.01G065600.1.v8.1	1212	1007.507	0.355606	6.620
Manes.01G065700.1.v8.1	1755	1550.507	7.443255	213.243
Manes.01G065800.3.v8.1	2457	2252.507	0.000000	0.000
Manes.01G065800.4.v8.1	2385	2180.507	0.000000	0.000
Manes.01G065800.1.v8.1	2533	2328.507	0.000000	0.000
Manes.01G065800.2.v8.1	2461	2256.507	0.167889	7.000
Manes.01G065900.7.v8.1	3293	3088.507	0.000000	0.000
Manes.01G065900.1.v8.1	3360	3155.507	3.345043	195.033
Manes.01G065900.4.v8.1	3389	3184.507	0.000000	0.000
Manes.01G065900.5.v8.1	3455	3250.507	1.383654	83.103
Manes.01G066000.4.v8.1	2162	1957.507	1.018526	36.839
Manes.01G066000.6.v8.1	2093	1888.507	0.253113	8.832
Manes.01G066000.5.v8.1	2160	1955.507	0.285844	10.328
Manes.01G066000.7.v8.1	2440	2235.507	0.000000	0.000
Manes.01G066100.1.v8.1	2112	1907.507	18.244728	643.045
Manes.01G066100.2.v8.1	2042	1837.507	0.848641	28.813
Manes.01G066100.3.v8.1	1825	1620.507	0.000000	0.000
Manes.01G066150.1.v8.1	601	397.140	0.272551	2.000
Manes.01G066175.1.v8.1	442	242.968	0.000000	0.000
Manes.01G066200.1.v8.1	3298	3093.507	23.888580	1365.462
Manes.01G066400.1.v8.1	3277	3072.507	1.215412	69.001
Manes.01G066500.1.v8.1	1506	1301.507	0.041583	1.000
Manes.01G066600.1.v8.1	1975	1770.507	9.904962	324.033
Manes.01G066700.4.v8.1	1543	1338.507	5.231359	129.382
Manes.01G066700.5.v8.1	1318	1113.507	1.029632	21.184
Manes.01G066700.1.v8.1	1453	1248.507	4.938342	113.923
Manes.01G066800.1.v8.1	3041	2836.507	3.642362	190.900
Manes.01G066800.3.v8.1	3070	2865.507	0.888616	47.049
Manes.01G066800.2.v8.1	1176	971.507	0.840907	15.095
Manes.01G066900.1.v8.1	1843	1638.507	25.120177	760.517
Manes.01G067000.1.v8.1	1587	1382.507	0.000000	0.000
Manes.01G067100.1.v8.1	1560	1355.507	0.000000	0.000
Manes.01G067200.1.v8.1	489	287.551	0.000000	0.000
Manes.01G067233.1.v8.1	225	66.181	0.000000	0.000
Manes.01G067300.3.v8.1	707	502.654	0.000000	0.000
Manes.01G067400.1.v8.1	1115	910.507	0.000000	0.000
Manes.01G067500.1.v8.1	702	497.667	0.000000	0.000
Manes.01G067700.1.v8.1	2234	2029.507	0.986673	37.000
Manes.01G067900.1.v8.1	1616	1411.507	0.958559	25.000
Manes.01G068001.5.v8.1	2495	2290.507	11.428502	483.681
Manes.01G068001.2.v8.1	1984	1779.507	0.000000	0.000
Manes.01G068001.7.v8.1	2864	2659.507	0.196398	9.651
Manes.01G068001.6.v8.1	1767	1562.507	0.000000	0.000
Manes.01G068001.8.v8.1	1090	885.507	0.000000	0.000
Manes.01G068100.3.v8.1	1573	1368.507	0.000000	0.000
Manes.01G068100.5.v8.1	1567	1362.507	29.908736	752.965
Manes.01G068400.7.v8.1	3134	2929.507	2.329748	126.108
Manes.01G068400.2.v8.1	3037	2832.507	31.035476	1624.305
Manes.01G068400.5.v8.1	2681	2476.507	5.151148	235.712
Manes.01G068400.3.v8.1	2817	2612.507	3.036230	146.565
Manes.01G068600.1.v8.1	1024	819.507	0.000000	0.000
Manes.01G068800.1.v8.1	2536	2331.507	6.406700	276.000
Manes.01G068901.1.v8.1	541	337.984	0.000000	0.000
Manes.01G069000.1.v8.1	2001	1796.507	28.705179	952.856
Manes.01G069050.1.v8.1	877	672.527	0.000000	0.000
Manes.01G069100.1.v8.1	2551	2346.507	0.000000	0.000
Manes.01G069100.2.v8.1	2515	2310.507	0.000000	0.000
Manes.01G069200.2.v8.1	2791	2586.507	0.292938	14.000
Manes.01G069300.1.v8.1	1550	1345.507	71.361364	1774.137
Manes.01G069400.1.v8.1	1254	1049.507	0.825081	16.000
Manes.01G069500.1.v8.1	3671	3466.507	0.078158	5.006
Manes.01G069600.7.v8.1	3208	3003.507	0.000000	0.000
Manes.01G069600.8.v8.1	3089	2884.507	2.102683	112.068
Manes.01G069600.6.v8.1	3263	3058.507	0.000000	0.000
Manes.01G069600.3.v8.1	3404	3199.507	2.671454	157.932
Manes.01G069600.1.v8.1	3247	3042.507	0.000000	0.000
Manes.01G069700.1.v8.1	1602	1397.507	0.271085	7.000
Manes.01G069800.1.v8.1	2475	2270.507	11.584507	486.002
Manes.01G069900.1.v8.1	945	740.513	0.000000	0.000
Manes.01G070000.1.v8.1	2335	2130.507	295.353023	11626.861
Manes.01G070200.1.v8.1	1624	1419.507	997.657669	26167.198
Manes.01G070300.1.v8.1	1487	1282.507	5.823461	138.000
Manes.01G070400.1.v8.1	2479	2274.507	0.000000	0.000
Manes.01G070500.1.v8.1	2557	2352.507	0.230055	10.000
Manes.01G070600.1.v8.1	2445	2240.507	0.000000	0.000
Manes.01G070700.1.v8.1	1563	1358.507	16.777726	421.146
Manes.01G070800.1.v8.1	1661	1456.507	0.125917	3.389
Manes.01G070800.2.v8.1	1367	1162.507	0.863873	18.556
Manes.01G070800.3.v8.1	990	785.508	0.624005	9.057
Manes.01G070900.1.v8.1	3231	3026.507	7.554506	422.460
Manes.01G071000.1.v8.1	766	561.572	0.000000	0.000
Manes.01G071051.1.v8.1	1254	1049.507	0.000000	0.000
Manes.01G071100.1.v8.1	1726	1521.507	4.304010	121.000
Manes.01G071200.1.v8.1	2039	1834.507	0.365449	12.388
Manes.01G071200.11.v8.1	1893	1688.507	0.240368	7.499
Manes.01G071200.12.v8.1	2246	2041.507	0.431716	16.285
Manes.01G071200.3.v8.1	1994	1789.507	7.482476	247.410
Manes.01G071200.4.v8.1	1991	1786.507	0.800415	26.422
Manes.01G071200.8.v8.1	2125	1920.507	0.000000	0.000
Manes.01G071300.1.v8.1	1468	1263.507	0.685337	16.000
Manes.01G071400.3.v8.1	1639	1434.507	74.257130	1968.244
Manes.01G071400.1.v8.1	540	337.006	48.093861	299.478
Manes.01G071500.1.v8.1	3816	3611.507	4.815874	321.367
Manes.01G071600.1.v8.1	2345	2140.507	0.000000	0.000
Manes.13G089210.1.v8.1	447	247.662	0.000000	0.000
Manes.01G071700.1.v8.1	2700	2495.507	4.836242	223.000
Manes.01G071800.1.v8.1	2907	2702.507	7.609896	380.000
Manes.01G071900.1.v8.1	2437	2232.507	52.467969	2164.338
Manes.01G072000.2.v8.1	1586	1381.507	8.618495	220.000
Manes.01G072100.1.v8.1	1702	1497.507	32.670016	903.975
Manes.01G072200.2.v8.1	4093	3888.507	1.166628	83.821
Manes.01G072200.1.v8.1	5254	5049.507	2.605564	243.102
Manes.01G072200.4.v8.1	4047	3842.507	0.104710	7.434
Manes.01G072200.3.v8.1	3939	3734.507	2.140121	147.676
Manes.01G072400.1.v8.1	2267	2062.507	41.950985	1598.732
Manes.01G072601.1.v8.1	458	258.021	2.936534	14.000
Manes.01G072801.5.v8.1	2336	2131.507	2.526019	99.486
Manes.01G072801.8.v8.1	2323	2118.507	1.068429	41.823
Manes.01G072801.3.v8.1	2395	2190.507	2.484950	100.577
Manes.01G072801.12.v8.1	6418	6213.507	0.000000	0.000
Manes.01G072801.13.v8.1	6431	6226.507	0.448174	51.562
Manes.01G072801.10.v8.1	2143	1938.507	0.000000	0.000
Manes.01G072801.11.v8.1	2130	1925.507	0.000000	0.000
Manes.01G073000.1.v8.1	2268	2063.507	36.631766	1396.696
Manes.01G073100.4.v8.1	2268	2063.507	6.607142	251.917
Manes.01G073100.9.v8.1	2893	2688.507	1.200251	59.624
Manes.01G073100.3.v8.1	2300	2095.507	0.000000	0.000
Manes.01G073100.8.v8.1	2925	2720.507	0.000000	0.000
Manes.01G073100.20.v8.1	4468	4263.507	1.774961	139.828
Manes.01G073100.19.v8.1	4064	3859.507	0.000000	0.000
Manes.01G073100.17.v8.1	3443	3238.507	0.241751	14.466
Manes.01G073100.18.v8.1	2007	1802.507	0.000000	0.000
Manes.01G073100.21.v8.1	2632	2427.507	1.831102	82.132
Manes.01G073100.22.v8.1	900	695.522	0.000000	0.000
Manes.01G073112.1.v8.1	816	611.545	0.000000	0.000
Manes.01G073125.1.v8.1	2760	2555.507	55.718660	2630.969
Manes.01G073300.6.v8.1	2196	1991.507	0.819784	30.166
Manes.01G073300.8.v8.1	2715	2510.507	1.373160	63.697
Manes.01G073300.9.v8.1	2214	2009.507	5.962333	221.383
Manes.01G073400.1.v8.1	2511	2306.507	41.924220	1786.726
Manes.01G073400.4.v8.1	2505	2300.507	9.259831	393.609
Manes.01G073500.1.v8.1	1263	1058.507	0.000000	0.000
Manes.01G073500.3.v8.1	1194	989.507	73.172239	1337.838
Manes.01G073500.2.v8.1	1289	1084.507	2.460832	49.312
Manes.01G073500.4.v8.1	1344	1139.507	0.000000	0.000
Manes.01G073600.1.v8.1	1256	1051.507	0.102957	2.000
Manes.01G073700.11.v8.1	2927	2722.507	12.751711	641.469
Manes.01G073700.6.v8.1	2668	2463.507	2.197214	100.015
Manes.01G073700.1.v8.1	2831	2626.507	8.290805	402.359
Manes.01G073700.12.v8.1	2665	2460.507	0.552904	25.137
Manes.01G073700.13.v8.1	2479	2274.507	0.000000	0.000
Manes.01G073700.14.v8.1	2511	2306.507	7.252219	309.075
Manes.01G073750.1.v8.1	374	181.229	0.000000	0.000
Manes.01G073800.1.v8.1	3191	2986.507	5.407002	298.372
Manes.01G073800.2.v8.1	2950	2745.507	5.117889	259.628
Manes.13G088473.1.v8.1	818	613.544	1.146726	13.000
Manes.01G073900.1.v8.1	941	736.514	84.716120	1152.882
Manes.01G074000.2.v8.1	1799	1594.507	8.621229	254.000
Manes.01G074100.1.v8.1	3033	2828.507	10.223796	534.327
Manes.01G074200.1.v8.1	1923	1718.507	39.452700	1252.755
Manes.01G074300.6.v8.1	1985	1780.507	2.016068	66.326
Manes.01G074300.7.v8.1	1749	1544.507	4.557058	130.051
Manes.01G074400.1.v8.1	2362	2157.507	0.075254	3.000
Manes.17G035396.1.v8.1_40	407	210.676	0.000000	0.000
Manes.01G074500.1.v8.1	2339	2134.507	56.133302	2213.891
Manes.01G074600.1.v8.1	1163	958.507	0.734023	13.000
Manes.01G074700.1.v8.1	1504	1299.507	58.536606	1405.544
Manes.01G074800.1.v8.1	1825	1620.507	1.569672	47.000
Manes.01G074850.1.v8.1	1130	925.507	0.233906	4.000
Manes.01G074925.1.v8.1	1076	871.507	0.062100	1.000
Manes.01G075000.1.v8.1	2832	2627.507	30.687399	1489.848
Manes.01G075000.3.v8.1	3215	3010.507	6.867173	381.993
Manes.01G075100.1.v8.1	2145	1940.507	35.410976	1269.671
Manes.01G075200.3.v8.1	1101	896.507	0.000000	0.000
Manes.01G075400.1.v8.1	1101	896.507	0.000000	0.000
Manes.01G075500.1.v8.1	1101	896.507	0.000000	0.000
Manes.01G075600.2.v8.1	1101	896.507	0.000000	0.000
Manes.01G075700.1.v8.1	3094	2889.507	17.690361	944.492
Manes.01G075700.2.v8.1	3107	2902.507	0.959410	51.454
Manes.01G075900.1.v8.1	474	273.205	32.638050	164.760
Manes.01G076000.4.v8.1	2568	2363.507	0.000000	0.000
Manes.01G076000.5.v8.1	2409	2204.507	0.000000	0.000
Manes.01G076000.3.v8.1	2302	2097.507	0.283825	11.000
Manes.01G076100.1.v8.1	2116	1911.507	97.418767	3440.778
Manes.01G076100.2.v8.1	2120	1915.507	18.250977	645.963
Manes.01G076201.1.v8.1	2790	2585.507	3.286365	157.000
Manes.01G076300.1.v8.1	1241	1036.507	12.428531	238.029
Manes.01G076400.1.v8.1	4031	3826.507	12.705114	898.295
Manes.01G076500.1.v8.1	3742	3537.507	3.197507	209.000
Manes.01G076600.1.v8.1	2049	1844.507	9.947180	339.015
Manes.01G076600.2.v8.1	1609	1404.507	0.000000	0.000
Manes.01G076700.1.v8.1	1155	950.507	0.000000	0.000
Manes.01G076800.2.v8.1	2030	1825.507	0.385409	13.000
Manes.01G076900.1.v8.1	2084	1879.507	11.180807	388.289
Manes.01G077000.1.v8.1	2686	2481.507	4.950821	227.003
Manes.01G077100.1.v8.1	1550	1345.507	0.000000	0.000
Manes.01G077200.11.v8.1	3150	2945.507	1.383118	75.276
Manes.01G077200.12.v8.1	3204	2999.507	0.382719	21.211
Manes.01G077200.14.v8.1	3021	2816.507	0.000000	0.000
Manes.01G077200.15.v8.1	2967	2762.507	0.000000	0.000
Manes.01G077200.3.v8.1	3757	3552.507	0.538147	35.324
Manes.01G077200.13.v8.1	2975	2770.507	0.101348	5.188
Manes.01G077300.1.v8.1	1848	1643.507	0.724458	22.000
Manes.01G077300.3.v8.1	1839	1634.507	0.000000	0.000
Manes.01G077400.1.v8.1	1401	1196.507	1.899748	42.000
Manes.01G077400.2.v8.1	1388	1183.507	0.000000	0.000
Manes.01G077400.3.v8.1	1180	975.507	0.000000	0.000
Manes.01G077500.7.v8.1	639	434.859	0.000000	0.000
Manes.01G077500.6.v8.1	675	470.731	30.703491	267.053
Manes.01G077700.1.v8.1	2972	2767.507	0.000000	0.000
Manes.01G077700.11.v8.1	2907	2702.507	0.000000	0.000
Manes.01G077700.19.v8.1	2978	2773.507	0.000000	0.000
Manes.01G077700.20.v8.1	2949	2744.507	0.000000	0.000
Manes.01G077700.21.v8.1	2943	2738.507	0.000000	0.000
Manes.01G077700.25.v8.1	2936	2731.507	0.000000	0.000
Manes.01G077700.6.v8.1	2913	2708.507	0.000000	0.000
Manes.01G077700.8.v8.1	2942	2737.507	0.000000	0.000
Manes.01G077700.14.v8.1	2832	2627.507	0.000000	0.000
Manes.01G077700.15.v8.1	2906	2701.507	0.000000	0.000
Manes.01G077700.16.v8.1	2877	2672.507	0.000000	0.000
Manes.01G077700.18.v8.1	2871	2666.507	0.000000	0.000
Manes.01G077700.23.v8.1	2864	2659.507	0.000000	0.000
Manes.01G077700.24.v8.1	2835	2630.507	0.000000	0.000
Manes.01G077700.26.v8.1	2900	2695.507	0.353744	17.618
Manes.01G077700.27.v8.1	2868	2663.507	0.000000	0.000
Manes.01G077700.28.v8.1	2871	2666.507	0.000000	0.000
Manes.01G077700.29.v8.1	2865	2660.507	0.000000	0.000
Manes.01G077700.3.v8.1	2870	2665.507	0.234127	11.531
Manes.01G077700.5.v8.1	2841	2636.507	0.000000	0.000
Manes.01G077700.7.v8.1	2835	2630.507	0.000000	0.000
Manes.01G077800.1.v8.1	1893	1688.507	0.000000	0.000
Manes.01G077900.1.v8.1	2054	1849.507	0.000000	0.000
Manes.01G078000.1.v8.1	677	472.725	0.000000	0.000
Manes.01G078100.1.v8.1	748	543.585	0.000000	0.000
Manes.01G078200.1.v8.1	691	486.694	0.000000	0.000
Manes.01G078301.1.v8.1	747	542.586	0.000000	0.000
Manes.01G078400.1.v8.1	408	211.583	0.000000	0.000
Manes.18G031966.1.v8.1	1065	860.507	0.000000	0.000
Manes.01G078500.1.v8.1	321	136.504	3.568277	9.000
Manes.01G078600.1.v8.1	620	415.990	0.000000	0.000
Manes.01G078800.1.v8.1	651	446.803	0.121128	1.000
Manes.01G078900.1.v8.1	321	136.504	0.000000	0.000
Manes.01G078950.1.v8.1	507	304.899	0.000000	0.000
Manes.01G079000.1.v8.1	1434	1229.507	77.820985	1767.933
Manes.01G079100.1.v8.1	1711	1506.507	0.251471	7.000
Manes.01G079200.1.v8.1	2291	2086.507	5.122589	197.491
Manes.01G079200.11.v8.1	2366	2161.507	0.370511	14.798
Manes.01G079200.2.v8.1	2546	2341.507	3.629708	157.038
Manes.01G079200.4.v8.1	2536	2331.507	0.000000	0.000
Manes.01G079200.3.v8.1	594	390.206	7.063033	50.924
Manes.01G079300.1.v8.1	1915	1710.507	0.000000	0.000
Manes.01G079300.2.v8.1	1911	1706.507	8.745503	275.760
Manes.01G079400.1.v8.1	349	159.715	0.338858	1.000
Manes.01G079500.1.v8.1	3071	2866.507	1.649250	87.353
Manes.01G079500.3.v8.1	3320	3115.507	11.105139	639.280
Manes.01G079500.4.v8.1	2864	2659.507	0.314184	15.439
Manes.01G079600.1.v8.1	2431	2226.507	14.760275	607.235
Manes.01G079600.2.v8.1	2411	2206.507	0.000000	0.000
Manes.01G079700.6.v8.1	3554	3349.507	0.589530	36.486
Manes.01G079700.2.v8.1	3465	3260.507	3.168691	190.899
Manes.01G079700.4.v8.1	4651	4446.507	0.027067	2.224
Manes.01G079700.5.v8.1	2901	2696.507	1.434202	71.458
Manes.01G079700.7.v8.1	3236	3031.507	0.000000	0.000
Manes.01G079800.2.v8.1	2480	2275.507	11.064257	465.199
Manes.01G080000.1.v8.1	2456	2251.507	1.148937	47.798
Manes.01G080000.2.v8.1	2604	2399.507	0.184772	8.192
Manes.01G080000.3.v8.1	2530	2325.507	1.700353	73.063
Manes.01G080000.4.v8.1	2525	2320.507	0.000000	0.000
Manes.01G080000.5.v8.1	2451	2246.507	0.000000	0.000
Manes.01G080000.7.v8.1	2599	2394.507	0.000000	0.000
Manes.01G080100.1.v8.1	1467	1262.507	1.543230	36.000
Manes.01G080200.1.v8.1	3287	3082.507	0.896461	51.059
Manes.01G080200.3.v8.1	3162	2957.507	0.000000	0.000
Manes.01G080300.1.v8.1	2714	2509.507	0.000000	0.000
Manes.01G080300.2.v8.1	2427	2222.507	0.000000	0.000
Manes.01G080300.3.v8.1	2160	1955.507	4.573480	165.251
Manes.01G080300.5.v8.1	2208	2003.507	3.748123	138.753
Manes.01G080400.1.v8.1	781	576.559	197.050310	2099.225
Manes.01G080600.1.v8.1	1810	1605.507	11.808022	350.290
Manes.01G080700.1.v8.1	2440	2235.507	9.780639	404.000
Manes.01G080800.1.v8.1	2240	2035.507	40.414840	1520.028
Manes.01G080900.4.v8.1	5950	5745.507	6.317102	670.632
Manes.01G080900.6.v8.1	5665	5460.507	0.575757	58.091
Manes.01G080900.5.v8.1	5543	5338.507	11.686829	1152.801
Manes.01G081000.1.v8.1	972	767.512	3.173150	45.000
Manes.01G081100.1.v8.1	2339	2134.507	0.101420	4.000
Manes.01G081200.1.v8.1	318	134.095	7.668350	19.000
Manes.01G080964.3.v8.1	3238	3033.507	12.392165	694.593
Manes.01G080964.5.v8.1	2979	2774.507	0.000000	0.000
Manes.01G080964.4.v8.1	3109	2904.507	0.000000	0.000
Manes.01G081400.14.v8.1	7987	7782.507	3.916924	563.252
Manes.01G081400.18.v8.1	7984	7779.507	0.000000	0.000
Manes.01G081400.16.v8.1	7803	7598.507	13.817409	1939.961
Manes.01G081400.17.v8.1	7830	7625.507	12.664235	1784.373
Manes.01G081400.19.v8.1	7827	7622.507	0.000000	0.000
Manes.01G081400.20.v8.1	7800	7595.507	1.824059	255.996
Manes.01G081400.21.v8.1	7978	7773.507	0.000000	0.000
Manes.01G081400.15.v8.1	7982	7777.507	1.033975	148.590
Manes.01G081500.10.v8.1	2246	2041.507	5.150607	194.289
Manes.01G081500.6.v8.1	2241	2036.507	5.613159	211.218
Manes.01G081500.4.v8.1	2585	2380.507	0.000000	0.000
Manes.01G081500.1.v8.1	2588	2383.507	2.853972	125.691
Manes.01G081500.2.v8.1	2583	2378.507	0.000000	0.000
Manes.01G081500.3.v8.1	2593	2388.507	0.000000	0.000
Manes.01G081500.5.v8.1	2606	2401.507	0.109545	4.861
Manes.01G081500.9.v8.1	2611	2406.507	0.000000	0.000
Manes.01G081600.1.v8.1	1230	1025.507	0.263872	5.000
Manes.01G081800.8.v8.1	2595	2390.507	0.294317	13.000
Manes.01G081800.9.v8.1	2608	2403.507	0.000000	0.000
Manes.01G081800.10.v8.1	2296	2091.507	0.000000	0.000
Manes.01G081800.7.v8.1	2965	2760.507	0.000000	0.000
Manes.01G081800.3.v8.1	1999	1794.507	0.000000	0.000
Manes.01G081900.1.v8.1	1431	1226.507	27.204049	616.512
Manes.01G082000.1.v8.1	174	36.745	8.837260	6.000
Manes.01G082200.3.v8.1	2462	2257.507	0.000000	0.000
Manes.01G082200.1.v8.1	2522	2317.507	3.978484	170.364
Manes.01G082200.5.v8.1	2673	2468.507	0.589490	26.887
Manes.01G082300.1.v8.1	3191	2986.507	16.184855	893.121
Manes.01G082300.2.v8.1	3181	2976.507	1.659891	91.290
Manes.01G082400.11.v8.1	1296	1091.507	2.035532	41.053
Manes.01G082400.10.v8.1	2623	2418.507	3.509858	156.847
Manes.01G082400.8.v8.1	2491	2286.507	0.000000	0.000
Manes.01G082400.9.v8.1	2482	2277.507	3.695405	155.511
Manes.01G082600.1.v8.1	2024	1819.507	32.603449	1096.113
Manes.01G082700.1.v8.1	1758	1553.507	54.711677	1570.476
Manes.01G082800.1.v8.1	4125	3920.507	11.028546	798.911
Manes.01G082800.2.v8.1	4122	3917.507	4.171469	301.951
Manes.01G082800.3.v8.1	4116	3911.507	4.868613	351.874
Manes.01G082800.4.v8.1	4113	3908.507	0.000000	0.000
Manes.01G082850.1.v8.1	480	278.921	0.000000	0.000
Manes.01G082900.2.v8.1	2382	2177.507	0.000000	0.000
Manes.01G082900.3.v8.1	2372	2167.507	0.998761	40.000
Manes.01G082900.4.v8.1	2559	2354.507	0.000000	0.000
Manes.01G083100.1.v8.1	1089	884.507	2.814611	46.000
Manes.01G083200.5.v8.1	3433	3228.507	0.000000	0.000
Manes.01G083200.6.v8.1	3407	3202.507	0.000000	0.000
Manes.01G083200.3.v8.1	3315	3110.507	0.226190	13.000
Manes.01G083275.1.v8.1	861	656.531	0.000000	0.000
Manes.01G083350.1.v8.1	1222	1017.507	1.223354	23.000
Manes.01G083500.1.v8.1	1428	1223.507	0.000000	0.000
Manes.01G083600.1.v8.1	1701	1496.507	0.000000	0.000
Manes.01G083700.2.v8.1	2864	2659.507	21.060241	1034.910
Manes.13G022150.1.v8.1	936	731.515	0.000000	0.000
Manes.01G083800.1.v8.1	2179	1974.507	5.125622	187.001
Manes.01G083900.1.v8.1	1528	1323.507	51.838911	1267.711
Manes.01G084100.6.v8.1	1693	1488.507	0.100636	2.768
Manes.01G084100.4.v8.1	1414	1209.507	0.218520	4.884
Manes.01G084100.7.v8.1	1719	1514.507	0.000000	0.000
Manes.01G084100.5.v8.1	1618	1413.507	4.219982	110.217
Manes.01G084100.1.v8.1	1629	1424.507	1.032200	27.169
Manes.01G084100.8.v8.1	1554	1349.507	0.000000	0.000
Manes.01G084200.2.v8.1	3827	3622.507	0.000000	0.000
Manes.01G084200.3.v8.1	3994	3789.507	0.367393	25.725
Manes.01G084200.1.v8.1	3739	3534.507	6.374696	416.319
Manes.01G084300.1.v8.1	4097	3892.507	2.505877	180.230
Manes.01G084300.2.v8.1	3697	3492.507	0.166894	10.770
Manes.01G084500.2.v8.1	1460	1255.507	1.465621	34.000
Manes.01G084600.1.v8.1	2381	2176.507	113.454656	4562.685
Manes.01G084700.1.v8.1	2148	1943.507	27.373352	982.997
Manes.01G084800.3.v8.1	1891	1686.507	1.702362	53.049
Manes.01G084900.9.v8.1	1468	1263.507	32.952583	769.317
Manes.01G085000.2.v8.1	3443	3238.507	0.000000	0.000
Manes.01G085000.3.v8.1	3467	3262.507	0.000000	0.000
Manes.01G085000.4.v8.1	3200	2995.507	0.018067	1.000
Manes.01G085100.1.v8.1	783	578.558	1.122526	12.000
Manes.01G085200.1.v8.1	948	743.513	6.405547	88.000
Manes.01G085300.3.v8.1	1050	845.507	0.063280	0.989
Manes.01G085300.6.v8.1	1300	1095.507	0.000000	0.000
Manes.01G085300.1.v8.1	340	152.159	0.000000	0.000
Manes.01G085300.2.v8.1	331	144.723	0.378224	1.011
Manes.01G085400.1.v8.1	1585	1380.507	0.156813	4.000
Manes.01G085550.1.v8.1	878	673.526	0.000000	0.000
Manes.01G085500.1.v8.1	2326	2121.507	0.000000	0.000
Manes.01G085600.1.v8.1	2839	2634.507	0.061629	3.000
Manes.01G085700.2.v8.1	1147	942.507	4.478905	78.000
Manes.01G085800.1.v8.1	1458	1253.507	0.259052	6.000
Manes.01G085900.1.v8.1	1698	1493.507	5.653009	156.000
Manes.01G086000.1.v8.1	1728	1523.507	17.471754	491.835
Manes.01G086000.2.v8.1	1614	1409.507	1.054074	27.452
Manes.01G086000.3.v8.1	1705	1500.507	2.839775	78.734
Manes.01G086050.2.v8.1	1218	1013.507	0.054122	1.014
Manes.01G086100.1.v8.1	2143	1938.507	0.614210	22.000
Manes.01G086200.1.v8.1	4537	4332.507	19.576596	1567.164
Manes.01G086400.1.v8.1	1994	1789.507	22.351516	739.058
Manes.01G086500.1.v8.1	228	68.105	3.973341	5.000
Manes.01G086600.1.v8.1	1338	1133.507	0.477461	10.000
Manes.01G086700.11.v8.1	2726	2521.507	0.316770	14.759
Manes.01G086700.4.v8.1	2731	2526.507	4.094449	191.141
Manes.01G086700.10.v8.1	2787	2582.507	0.248070	11.837
Manes.01G086700.3.v8.1	2890	2685.507	0.069100	3.429
Manes.01G086800.1.v8.1	1355	1150.507	700.977912	14901.561
Manes.01G086900.1.v8.1	2239	2034.507	0.691634	26.000
Manes.01G087050.1.v8.1	2981	2776.507	100.853587	5174.021
Manes.01G087200.1.v8.1	1783	1578.507	4.494125	131.078
Manes.01G087200.2.v8.1	1651	1446.507	0.969862	25.922
Manes.01G087300.1.v8.1	3529	3324.507	0.000000	0.000
Manes.01G087300.3.v8.1	3351	3146.507	0.378404	22.000
Manes.01G087300.5.v8.1	3360	3155.507	0.000000	0.000
Manes.01G087400.1.v8.1	1296	1091.507	69.896993	1409.689
Manes.01G087450.1.v8.1	144	21.263	0.000000	0.000
Manes.01G087500.1.v8.1	3003	2798.507	10.093141	521.904
Manes.01G087600.1.v8.1	2575	2370.507	1.529662	67.000
Manes.01G087650.1.v8.1	547	343.867	0.000000	0.000
Manes.01G087700.10.v8.1	7931	7726.507	4.931703	704.074
Manes.01G087800.1.v8.1	1859	1654.507	0.000000	0.000
Manes.01G087900.4.v8.1	1957	1752.507	19.162835	620.523
Manes.01G087900.5.v8.1	1952	1747.507	52.690785	1701.342
Manes.01G087900.6.v8.1	1181	976.507	9.329965	168.342
Manes.01G088000.2.v8.1	1433	1228.507	0.000000	0.000
Manes.01G088101.1.v8.1	820	615.544	0.000000	0.000
Manes.01G088200.1.v8.1	1170	965.507	0.000000	0.000
Manes.01G088300.1.v8.1	1333	1128.507	0.000000	0.000
Manes.01G088400.1.v8.1	1170	965.507	0.000000	0.000
Manes.01G088500.1.v8.1	1197	992.507	28.265645	518.359
Manes.01G088500.2.v8.1	1323	1118.507	3.284178	67.874
Manes.01G088600.1.v8.1	2561	2356.507	0.118032	5.139
Manes.01G088600.2.v8.1	480	278.921	0.000000	0.000
Manes.01G088700.1.v8.1	3207	3002.507	0.051564	2.861
Manes.01G088800.1.v8.1	6100	5895.507	1.547169	168.538
Manes.01G089000.4.v8.1	2742	2537.507	0.050741	2.379
Manes.01G089000.2.v8.1	2750	2545.507	0.000000	0.000
Manes.01G089000.3.v8.1	2035	1830.507	22.728584	768.744
Manes.01G089000.5.v8.1	819	614.544	2.340168	26.573
Manes.01G089100.1.v8.1	2591	2386.507	0.000000	0.000
Manes.01G089100.2.v8.1	2450	2245.507	0.000000	0.000
Manes.01G089200.1.v8.1	2257	2052.507	0.000000	0.000
Manes.01G089200.2.v8.1	1865	1660.507	1.076058	33.015
Manes.01G089200.5.v8.1	2235	2030.507	0.000000	0.000
Manes.01G089200.7.v8.1	1844	1639.507	0.000000	0.000
Manes.01G089200.8.v8.1	1790	1585.507	0.000000	0.000
Manes.01G089200.9.v8.1	1702	1497.507	0.000000	0.000
Manes.01G089200.10.v8.1	1537	1332.507	0.584856	14.400
Manes.01G089300.1.v8.1	1175	970.507	0.000000	0.000
Manes.01G089400.1.v8.1	639	434.859	0.000000	0.000
Manes.01G089500.1.v8.1	642	437.843	0.000000	0.000
Manes.01G089600.1.v8.1	1781	1576.507	7.518134	219.000
Manes.01G089700.2.v8.1	3549	3344.507	8.864661	547.813
Manes.01G089700.3.v8.1	3545	3340.507	0.262777	16.220
Manes.01G089800.1.v8.1	2016	1811.507	7.800827	261.107
Manes.01G089900.1.v8.1	778	573.561	0.377435	4.000
Manes.01G090001.1.v8.1	4146	3941.507	0.054924	4.000
Manes.01G090001.2.v8.1	4265	4060.507	0.000000	0.000
Manes.01G090100.4.v8.1	4785	4580.507	0.000000	0.000
Manes.01G090100.5.v8.1	4881	4676.507	0.762696	65.904
Manes.01G090100.6.v8.1	5042	4837.507	0.000000	0.000
Manes.01G090200.1.v8.1	2720	2515.507	8.952337	416.102
Manes.01G090200.3.v8.1	2612	2407.507	0.000000	0.000
Manes.01G090200.2.v8.1	1854	1649.507	0.000000	0.000
Manes.01G090300.1.v8.1	2430	2225.507	0.024318	1.000
Manes.01G090300.2.v8.1	1194	989.507	0.000000	0.000
Manes.01G090400.1.v8.1	1487	1282.507	25.220251	597.651
Manes.01G090500.1.v8.1	3542	3337.507	0.077655	4.789
Manes.01G090500.3.v8.1	3087	2882.507	0.512868	27.316
Manes.01G090500.4.v8.1	2673	2468.507	0.000000	0.000
Manes.01G090600.1.v8.1	1540	1335.507	0.000000	0.000
Manes.01G090700.1.v8.1	1907	1702.507	5.086194	160.000
Manes.01G090800.1.v8.1	986	781.509	0.000000	0.000
Manes.01G090900.3.v8.1	1938	1733.507	36.832482	1179.763
Manes.01G090900.6.v8.1	1858	1653.507	0.000000	0.000
Manes.01G090900.5.v8.1	1814	1609.507	0.000000	0.000
Manes.01G090900.4.v8.1	1674	1469.507	49.664297	1348.510
Manes.01G090900.7.v8.1	1681	1476.507	8.176001	223.056
Manes.01G091100.1.v8.1	1393	1188.507	3.324168	73.000
Manes.01G091200.3.v8.1	1703	1498.507	35.917239	994.489
Manes.01G091300.2.v8.1	1997	1792.507	0.000000	0.000
Manes.01G091400.3.v8.1	2099	1894.507	0.000000	0.000
Manes.01G091400.1.v8.1	2410	2205.507	10.527292	429.006
Manes.01G091500.1.v8.1	1978	1773.507	0.671354	22.000
Manes.01G091600.1.v8.1	2757	2552.507	0.487666	23.000
Manes.01G091700.1.v8.1	2763	2558.507	0.232685	11.000
Manes.01G091800.1.v8.1	594	390.206	0.138697	1.000
Manes.01G092000.1.v8.1	2269	2064.507	5.400821	206.022
Manes.01G092100.3.v8.1	2021	1816.507	17.975189	603.321
Manes.01G092100.4.v8.1	2048	1843.507	0.000000	0.000
Manes.01G092100.5.v8.1	2572	2367.507	0.459522	20.102
Manes.01G092200.1.v8.1	246	80.167	29.704309	44.000
Manes.01G092300.1.v8.1	1260	1055.507	0.769116	15.000
Manes.01G092400.8.v8.1	3094	2889.507	6.455739	344.673
Manes.01G092500.1.v8.1	1671	1466.507	0.000000	0.000
Manes.01G092600.1.v8.1	1350	1145.507	37.464505	792.968
Manes.01G092600.2.v8.1	1750	1545.507	0.222549	6.355
Manes.01G092700.1.v8.1	2304	2099.507	1.552663	60.233
Manes.01G092700.4.v8.1	1819	1614.507	38.103714	1136.699
Manes.01G092900.1.v8.1	4737	4532.507	0.638825	53.501
Manes.01G092900.2.v8.1	3980	3775.507	0.910241	63.499
Manes.01G093000.1.v8.1	1978	1773.507	1.556321	51.000
Manes.01G093100.2.v8.1	2114	1909.507	0.000000	0.000
Manes.01G093100.3.v8.1	2000	1795.507	0.000000	0.000
Manes.01G093200.1.v8.1	1806	1601.507	0.067587	2.000
Manes.01G093300.1.v8.1	1846	1641.507	13.294546	403.231
Manes.01G093400.1.v8.1	2294	2089.507	98.993932	3821.998
Manes.01G093475.1.v8.1	1593	1388.507	0.000000	0.000
Manes.01G093550.1.v8.1	2658	2453.507	8.933557	404.995
Manes.01G093625.1.v8.1	522	319.445	0.000000	0.000
Manes.03G095616.1.v8.1	539	336.029	0.000000	0.000
Manes.11G087467.1.v8.1_25	322	137.311	0.000000	0.000
Manes.01G093700.1.v8.1	3069	2864.507	14.011102	741.584
Manes.01G093733.1.v8.1	1802	1597.507	0.000000	0.000
Manes.01G093733.2.v8.1	1733	1528.507	0.070816	2.000
Manes.01G093766.1.v8.1	849	644.535	0.000000	0.000
Manes.01G094100.1.v8.1	1952	1747.507	0.619403	20.000
Manes.01G093800.1.v8.1	1709	1504.507	0.000000	0.000
Manes.01G093901.1.v8.1	3041	2836.507	13.886212	727.789
Manes.01G094000.1.v8.1	846	641.535	1.434137	17.000
Manes.01G094200.1.v8.1	2700	2495.507	14.791074	682.019
Manes.01G094300.3.v8.1	4415	4210.507	10.446436	812.719
Manes.01G094300.4.v8.1	3599	3394.507	0.766596	48.082
Manes.01G094500.1.v8.1	1758	1553.507	3.414088	98.000
Manes.01G094600.1.v8.1	330	143.896	673.986231	1792.003
Manes.01G094700.1.v8.1	1840	1635.507	12.640750	382.000
Manes.01G094800.1.v8.1	3582	3377.507	0.464690	29.000
Manes.01G094950.1.v8.1	330	143.896	692.742759	1841.873
Manes.01G095100.3.v8.1	3185	2980.507	0.000000	0.000
Manes.01G095300.1.v8.1	1711	1506.507	0.071849	2.000
Manes.01G095400.3.v8.1	1419	1214.507	0.000000	0.000
Manes.01G096400.2.v8.1	1987	1782.507	6.720349	221.341
Manes.01G096300.3.v8.1	5386	5181.507	0.000000	0.000
Manes.01G096300.6.v8.1	5506	5301.507	3.381585	331.251
Manes.01G096300.7.v8.1	4985	4780.507	2.024848	178.856
Manes.01G096200.1.v8.1	1957	1752.507	8.832185	286.000
Manes.01G096100.1.v8.1	689	484.696	61.613299	551.801
Manes.01G096000.1.v8.1	824	619.544	1.222976	14.000
Manes.01G096000.2.v8.1	666	461.750	0.000000	0.000
Manes.01G095900.1.v8.1	2139	1934.507	31.497972	1125.877
Manes.01G095800.1.v8.1	3390	3185.507	8.906741	524.246
Manes.01G095700.1.v8.1	1635	1430.507	0.000000	0.000
Manes.01G095700.2.v8.1	1632	1427.507	0.000000	0.000
Manes.01G095700.3.v8.1	1278	1073.507	0.000000	0.000
Manes.01G095700.4.v8.1	1275	1070.507	0.050556	1.000
Manes.01G095600.2.v8.1	1990	1785.507	0.262823	8.671
Manes.01G095600.1.v8.1	2250	2045.507	0.193916	7.329
Manes.01G095500.9.v8.1	6618	6413.507	0.225833	26.762
Manes.01G095500.10.v8.1	6675	6470.507	0.315067	37.669
Manes.01G095500.11.v8.1	5816	5611.507	6.795808	704.626
Manes.01G095500.2.v8.1	6149	5944.507	1.621152	178.065
Manes.01G095500.8.v8.1	6363	6158.507	1.012562	115.222
Manes.01G095500.7.v8.1	6185	5980.507	2.922513	322.948
Manes.01G160600.3.v8.1	1638	1433.507	0.000000	0.000
Manes.01G128050.1.v8.1	1606	1401.507	13.983148	362.108
Manes.01G160600.2.v8.1	1624	1419.507	0.000000	0.000
Manes.01G128050.2.v8.1	904	699.521	0.000000	0.000
Manes.01G160602.1.v8.1	1795	1590.507	8.819252	259.182
Manes.01G097000.1.v8.1	1615	1410.507	0.000000	0.000
Manes.01G097100.1.v8.1	606	402.092	0.000000	0.000
Manes.01G097200.1.v8.1	1468	1263.507	0.728171	17.000
Manes.01G097300.1.v8.1	1359	1154.507	0.656414	14.003
Manes.01G097300.2.v8.1	1216	1011.507	0.000000	0.000
Manes.01G097400.1.v8.1	6651	6446.507	14.868727	1771.072
Manes.01G097400.4.v8.1	6606	6401.507	0.000000	0.000
Manes.01G097500.1.v8.1	1592	1387.507	55.207941	1415.386
Manes.01G097600.1.v8.1	2188	1983.507	30.175659	1105.932
Manes.01G097600.2.v8.1	3403	3198.507	0.946090	55.914
Manes.01G097700.1.v8.1	1476	1271.507	38.503541	904.602
Manes.01G097800.1.v8.1	2400	2195.507	0.147903	6.000
Manes.01G097900.1.v8.1	2046	1841.507	97.336741	3311.984
Manes.01G098000.4.v8.1	2992	2787.507	3.346345	172.355
Manes.01G098000.6.v8.1	2545	2340.507	5.287276	228.655
Manes.01G098000.5.v8.1	2233	2028.507	0.000000	0.000
Manes.01G098100.3.v8.1	1533	1328.507	9.207475	226.018
Manes.01G098200.1.v8.1	2698	2493.507	2.691404	124.002
Manes.01G098300.1.v8.1	3056	2851.507	0.113878	6.000
Manes.03G165350.1.v8.1	520	317.499	0.546777	3.208
Manes.01G098400.1.v8.1	3516	3311.507	5.001341	306.020
Manes.01G098500.1.v8.1	354	163.938	29.711501	90.000
Manes.01G098600.1.v8.1	3777	3572.507	22.655619	1495.502
Manes.01G098700.1.v8.1	519	316.527	8.378140	49.000
Manes.01G098800.2.v8.1	2166	1961.507	20.412651	739.822
Manes.01G098800.4.v8.1	2148	1943.507	22.707765	815.452
Manes.01G099000.7.v8.1	3978	3773.507	0.053823	3.753
Manes.01G099000.8.v8.1	3840	3635.507	0.453235	30.446
Manes.01G099000.5.v8.1	2734	2529.507	5.573012	260.474
Manes.01G099000.10.v8.1	2559	2354.507	0.000000	0.000
Manes.01G099000.9.v8.1	2421	2216.507	0.935848	38.328
Manes.01G099100.9.v8.1	3134	2929.507	4.671207	252.849
Manes.01G099100.6.v8.1	3261	3056.507	1.945464	109.872
Manes.01G099100.4.v8.1	2970	2765.507	0.000000	0.000
Manes.01G099100.3.v8.1	2422	2217.507	79.600904	3261.528
Manes.01G099200.7.v8.1	1820	1615.507	0.395889	11.817
Manes.01G099200.1.v8.1	1927	1722.507	22.955162	730.600
Manes.01G099200.6.v8.1	1822	1617.507	2.977779	88.997
Manes.01G099300.2.v8.1	2655	2450.507	16.859210	763.363
Manes.01G099400.1.v8.1	3985	3780.507	23.127781	1615.556
Manes.01G099500.1.v8.1	2209	2004.507	15.363986	569.049
Manes.01G099600.2.v8.1	3265	3060.507	0.000000	0.000
Manes.01G099600.3.v8.1	3161	2956.507	0.128139	7.000
Manes.01G099700.1.v8.1	1822	1617.507	10.640029	318.000
Manes.01G099800.1.v8.1	3045	2840.507	0.000000	0.000
Manes.01G099800.2.v8.1	2821	2616.507	0.206843	10.000
Manes.01G099900.1.v8.1	972	767.512	115.556171	1638.763
Manes.01G100000.1.v8.1	1035	830.507	5.864905	90.000
Manes.01G100100.1.v8.1	549	345.827	6.729318	43.000
Manes.01G100300.1.v8.1	2326	2121.507	0.178573	7.000
Manes.01G100400.1.v8.1	3169	2964.507	4.327324	237.034
Manes.01G100400.2.v8.1	3079	2874.507	0.000000	0.000
Manes.01G100500.1.v8.1	3434	3229.507	3.552752	212.002
Manes.01G100600.2.v8.1	651	446.803	0.000000	0.000
Manes.01G100700.3.v8.1	2714	2509.507	0.194096	9.000
Manes.01G100700.7.v8.1	2657	2452.507	0.000000	0.000
Manes.01G100700.9.v8.1	2563	2358.507	0.000000	0.000
Manes.01G100800.1.v8.1	858	653.533	0.000000	0.000
Manes.01G100900.2.v8.1	1612	1407.507	0.063254	1.645
Manes.01G100900.1.v8.1	2391	2186.507	14.297490	577.629
Manes.01G101000.1.v8.1	1209	1004.507	0.000000	0.000
Manes.01G101200.3.v8.1	1363	1158.507	10.985768	235.162
Manes.01G101200.6.v8.1	1226	1021.507	0.747855	14.116
Manes.01G101200.5.v8.1	1131	926.507	2.066929	35.384
Manes.01G101200.7.v8.1	1247	1042.507	6.839348	131.744
Manes.01G101300.1.v8.1	1376	1171.507	2.739092	59.291
Manes.01G101600.1.v8.1	3522	3317.507	1.337716	82.000
Manes.01G101700.2.v8.1	696	491.678	21.023979	191.000
Manes.01G102466.2.v8.1	906	701.520	5.018389	65.049
Manes.01G102000.1.v8.1	1099	894.507	103.136280	1704.643
Manes.01G102100.1.v8.1	3175	2970.507	31.599134	1734.378
Manes.01G102200.3.v8.1	949	744.513	9.219597	126.830
Manes.01G102300.1.v8.1	911	706.516	78.385346	1023.282
Manes.01G102400.1.v8.1	3030	2825.507	24.812199	1295.388
Manes.01G102500.1.v8.1	3025	2820.507	4.109936	214.191
Manes.01G102600.1.v8.1	1092	887.507	0.365882	6.000
Manes.01G102700.2.v8.1	1740	1535.507	0.819989	23.265
Manes.01G102700.1.v8.1	2340	2135.507	0.728243	28.735
Manes.01G102800.1.v8.1	3313	3108.507	10.884879	625.192
Manes.01G102900.1.v8.1	1668	1463.507	0.628660	17.000
Manes.01G103000.3.v8.1	2595	2390.507	1.090829	48.182
Manes.01G103000.4.v8.1	2521	2316.507	0.813453	34.818
Manes.01G103100.2.v8.1	1542	1337.507	0.040464	1.000
Manes.01G103200.1.v8.1	1528	1323.507	0.081783	2.000
Manes.01G103300.6.v8.1	2480	2275.507	2.293603	96.435
Manes.01G103300.7.v8.1	2172	1967.507	4.816722	175.108
Manes.01G103300.8.v8.1	2183	1978.507	5.288174	193.322
Manes.01G103400.7.v8.1	1082	877.507	4.098336	66.450
Manes.01G103400.6.v8.1	1074	869.507	1.341337	21.550
Manes.01G103400.5.v8.1	959	754.512	2.539990	35.411
Manes.01G103500.1.v8.1	1705	1500.507	18.832684	522.142
Manes.01G103500.3.v8.1	1775	1570.507	1.460946	42.395
Manes.01G103500.5.v8.1	606	402.092	3.811267	28.316
Manes.01G103500.4.v8.1	714	509.642	0.000000	0.000
Manes.01G103600.1.v8.1	3453	3248.507	6.817793	409.228
Manes.01G103700.1.v8.1	1219	1014.507	0.106693	2.000
Manes.01G103750.1.v8.1	568	364.507	0.000000	0.000
Manes.01G103800.2.v8.1	1580	1375.507	2.714925	69.002
Manes.01G104000.1.v8.1	1378	1173.507	1.385167	30.035
Manes.01G104000.2.v8.1	1157	952.507	24.701207	434.735
Manes.01G104100.7.v8.1	2361	2156.507	0.110576	4.406
Manes.01G104100.1.v8.1	2269	2064.507	0.435006	16.594
Manes.01G104100.5.v8.1	2150	1945.507	0.000000	0.000
Manes.01G104100.6.v8.1	2111	1906.507	0.000000	0.000
Manes.01G104200.1.v8.1	2636	2431.507	6.346437	285.130
Manes.01G104200.2.v8.1	2622	2417.507	1.150492	51.391
Manes.01G104201.1.v8.1	549	345.827	0.000000	0.000
Manes.01G104300.3.v8.1	3903	3698.507	16.697643	1141.089
Manes.01G104400.1.v8.1	1871	1666.507	3.884512	119.614
Manes.01G104400.2.v8.1	1841	1636.507	0.178122	5.386
Manes.01G104500.10.v8.1	1516	1311.507	0.174013	4.217
Manes.01G104500.7.v8.1	1519	1314.507	3.292427	79.968
Manes.01G104500.8.v8.1	1435	1230.507	0.387702	8.815
Manes.01G104500.9.v8.1	1432	1227.507	0.000000	0.000
Manes.01G104600.25.v8.1	2920	2715.507	1.385044	69.495
Manes.01G104600.24.v8.1	3081	2876.507	0.000000	0.000
Manes.01G104600.16.v8.1	2791	2586.507	0.000000	0.000
Manes.01G104600.31.v8.1	2706	2501.507	0.000000	0.000
Manes.01G104600.26.v8.1	3248	3043.507	0.543248	30.550
Manes.01G104600.23.v8.1	3409	3204.507	0.000000	0.000
Manes.01G104600.12.v8.1	2210	2005.507	0.157740	5.845
Manes.01G104600.28.v8.1	2257	2052.507	0.000000	0.000
Manes.01G104600.27.v8.1	2876	2671.507	1.084715	53.544
Manes.01G104600.29.v8.1	1901	1696.507	0.000000	0.000
Manes.01G104600.30.v8.1	1986	1781.507	0.000000	0.000
Manes.01G104600.10.v8.1	2663	2458.507	1.689254	76.737
Manes.01G104700.1.v8.1	2342	2137.507	34.435529	1360.042
Manes.01G104800.1.v8.1	3919	3714.507	13.445657	922.829
Manes.01G104801.1.v8.1	8141	7936.507	12.898187	1891.455
Manes.01G104801.2.v8.1	8138	7933.507	0.000000	0.000
Manes.01G104801.3.v8.1	9657	9452.507	0.187525	32.753
Manes.01G104801.4.v8.1	8065	7860.507	0.000000	0.000
Manes.01G104801.5.v8.1	8095	7890.507	0.000000	0.000
Manes.01G104801.6.v8.1	8019	7814.507	0.000000	0.000
Manes.01G104801.7.v8.1	8092	7887.507	0.000000	0.000
Manes.01G105000.5.v8.1	1383	1178.507	22.343094	486.535
Manes.01G105100.5.v8.1	2552	2347.507	5.449149	236.360
Manes.01G105100.6.v8.1	2457	2252.507	0.487411	20.286
Manes.01G105100.1.v8.1	3859	3654.507	0.215639	14.561
Manes.01G105100.7.v8.1	2528	2323.507	0.000000	0.000
Manes.01G105100.8.v8.1	3234	3029.507	0.000000	0.000
Manes.01G105101.1.v8.1	570	366.481	10.632680	72.000
Manes.01G105300.1.v8.1	2678	2473.507	2.231767	102.000
[truncated: 55,492 more rows]
