# Supplementary material for: Mutations in DNA polymerase δ subunit 1 co-segregate with CMD2-type resistance to Cassava Mosaic Geminiviruses
Source: Nat Commun. 2022 Jul 7;13:3933. doi: 10.1038/s41467-022-31414-0 (PMC9262879; doi:10.1038/s41467-022-31414-0)
Supplement: Supplementary file 10 — Source Data [file 41467_2022_31414_MOESM10_ESM.zip › figure_data/SupFig5_data/RNAseq10/quant/rnaseq10_tme204_3604.1_sus_quant/quant.sf]

Name	Length	EffectiveLength	TPM	NumReads
Manes.01G000031.1.v8.1	3795	3592.119	26.103922	1656.168
Manes.01G000031.2.v8.1	3753	3550.119	0.000000	0.000
Manes.01G000031.3.v8.1	3738	3535.119	0.000000	0.000
Manes.01G000062.1.v8.1	1653	1450.119	0.000000	0.000
Manes.01G000093.1.v8.1	1848	1645.119	0.000000	0.000
Manes.01G000124.1.v8.1	2149	1946.119	5.776969	198.572
Manes.01G000155.1.v8.1	2964	2761.119	10.826822	528.000
Manes.01G000186.1.v8.1	177	40.378	11.217595	8.000
Manes.01G000217.1.v8.1	675	472.323	0.000000	0.000
Manes.01G000248.3.v8.1	1953	1750.119	0.000000	0.000
Manes.01G000248.5.v8.1	570	368.125	0.000000	0.000
Manes.01G000248.4.v8.1	1683	1480.119	6.055436	158.303
Manes.01G000248.1.v8.1	2677	2474.119	0.866433	37.862
Manes.01G000248.2.v8.1	2062	1859.119	22.676019	744.598
Manes.01G000279.1.v8.1	812	609.152	84.732975	911.646
Manes.01G000279.3.v8.1	1818	1615.119	0.278089	7.933
Manes.01G000279.2.v8.1	1112	909.119	5.001651	80.312
Manes.01G000310.1.v8.1	601	398.767	0.000000	0.000
Manes.01G000341.1.v8.1	947	744.124	10.447127	137.306
Manes.01G000341.2.v8.1	1283	1080.119	0.297935	5.684
Manes.01G000372.1.v8.1	3197	2994.119	4.235758	224.000
Manes.01G000403.1.v8.1	861	658.136	27.958895	325.000
Manes.01G000434.1.v8.1	1098	895.119	0.632516	10.000
Manes.17G035396.1.v8.1_29	409	214.078	0.000000	0.000
Manes.01G000465.1.v8.1	1700	1497.119	75.035498	1984.133
Manes.01G000496.1.v8.1	534	332.766	0.000000	0.000
Manes.01G000527.1.v8.1	1225	1022.119	10.303001	186.000
Manes.01G000558.1.v8.1	3030	2827.119	0.000000	0.000
Manes.01G000558.2.v8.1	2951	2748.119	0.000000	0.000
Manes.01G000558.4.v8.1	2910	2707.119	0.000000	0.000
Manes.01G000558.5.v8.1	2825	2622.119	0.000000	0.000
Manes.01G000558.3.v8.1	2750	2547.119	0.066684	3.000
Manes.01G000600.1.v8.1	1763	1560.119	0.290325	8.000
Manes.01G000550.1.v8.1	429	232.391	16.079635	66.000
Manes.01G000500.10.v8.1	1573	1370.119	1.123719	27.193
Manes.01G000500.4.v8.1	2074	1871.119	2.837851	93.786
Manes.01G000500.6.v8.1	1987	1784.119	0.000000	0.000
Manes.01G000500.8.v8.1	2111	1908.119	6.976185	235.110
Manes.01G000500.9.v8.1	2024	1821.119	0.312485	10.051
Manes.01G000500.5.v8.1	1718	1515.119	4.905985	131.287
Manes.01G000500.7.v8.1	1755	1552.119	1.108806	30.397
Manes.01G000500.11.v8.1	1591	1388.119	19.927861	488.579
Manes.01G000400.6.v8.1	3083	2880.119	0.126760	6.448
Manes.01G000400.7.v8.1	3020	2817.119	1.587014	78.965
Manes.01G000400.8.v8.1	2619	2416.119	0.728221	31.076
Manes.01G000300.4.v8.1	1769	1566.119	26.474346	732.315
Manes.01G000300.5.v8.1	1857	1654.119	18.871055	551.329
Manes.01G000300.6.v8.1	2074	1871.119	3.065756	101.318
Manes.13G000036.1.v8.1	515	314.260	0.000000	0.000
Manes.18G145866.1.v8.1_2	267	96.242	0.000000	0.000
Manes.01G001900.17.v8.1	3580	3377.119	0.000000	0.000
Manes.01G001900.14.v8.1	3967	3764.119	0.000000	0.000
Manes.01G001900.15.v8.1	3740	3537.119	2.966168	185.308
Manes.01G001900.16.v8.1	3593	3390.119	7.127043	426.749
Manes.01G001900.18.v8.1	4118	3915.119	0.000000	0.000
Manes.01G001900.19.v8.1	3971	3768.119	0.000000	0.000
Manes.01G001900.20.v8.1	3978	3775.119	0.000000	0.000
Manes.01G001900.21.v8.1	3935	3732.119	5.041523	332.327
Manes.01G001900.22.v8.1	4082	3879.119	0.000000	0.000
Manes.01G001900.23.v8.1	3974	3771.119	0.838894	55.876
Manes.01G001900.9.v8.1	3736	3533.119	4.643991	289.799
Manes.01G001951.1.v8.1	1451	1248.119	0.000000	0.000
Manes.01G001800.6.v8.1	5950	5747.119	0.100090	10.160
Manes.01G001800.1.v8.1	2633	2430.119	1.137894	48.840
Manes.01G001700.7.v8.1	2506	2303.119	17.932653	729.472
Manes.01G001700.10.v8.1	4004	3801.119	0.000000	0.000
Manes.01G001700.12.v8.1	3719	3516.119	6.873763	426.880
Manes.01G001700.11.v8.1	3802	3599.119	21.328403	1355.821
Manes.01G001600.6.v8.1	5003	4800.119	4.177065	354.137
Manes.01G001600.7.v8.1	3983	3780.119	21.104236	1409.039
Manes.01G001600.8.v8.1	4719	4516.119	15.716752	1253.649
Manes.01G001400.1.v8.1	2161	1958.119	22.023259	761.673
Manes.01G001200.1.v8.1	1949	1746.119	5.840899	180.136
Manes.01G001200.3.v8.1	1891	1688.119	0.699773	20.865
Manes.01G001150.1.v8.1	1008	805.119	0.773544	11.000
Manes.01G001100.2.v8.1	3116	2913.119	0.933705	48.041
Manes.01G001100.3.v8.1	2961	2758.119	10.513123	512.145
Manes.01G002051.1.v8.1	1774	1571.119	6.392635	177.393
Manes.01G002300.1.v8.1	418	222.295	1423.720476	5589.871
Manes.01G002151.2.v8.1	261	91.886	0.000000	0.000
Manes.01G002350.1.v8.1	761	558.188	0.327798	3.232
Manes.01G002400.2.v8.1	2259	2056.119	205.543805	7464.495
Manes.01G002500.1.v8.1	3624	3421.119	21.621801	1306.495
Manes.01G002600.1.v8.1	2025	1822.119	2.019709	65.000
Manes.01G002700.1.v8.1	1101	898.119	0.063040	1.000
Manes.01G002800.1.v8.1	1827	1624.119	2.440239	70.000
Manes.01G002901.1.v8.1	3062	2859.119	16.539536	835.225
Manes.01G003000.1.v8.1	405	210.470	0.538011	2.000
Manes.01G003100.1.v8.1	4856	4653.119	2.798568	230.000
Manes.01G003100.3.v8.1	4760	4557.119	0.000000	0.000
Manes.01G003100.4.v8.1	4848	4645.119	0.000000	0.000
Manes.01G003200.1.v8.1	2389	2186.119	64.877644	2505.052
Manes.01G003300.1.v8.1	3526	3323.119	0.562238	33.000
Manes.01G003400.1.v8.1	360	170.757	0.000000	0.000
Manes.01G003500.1.v8.1	4803	4600.119	4.600118	373.754
Manes.01G003500.3.v8.1	5313	5110.119	4.021657	362.981
Manes.01G003500.2.v8.1	4713	4510.119	0.000000	0.000
Manes.01G003700.1.v8.1	2011	1808.119	30.342045	968.991
Manes.01G003800.1.v8.1	2386	2183.119	288.300221	11116.554
Manes.01G003900.1.v8.1	1100	897.119	9.410459	149.111
Manes.01G004000.1.v8.1	3930	3727.119	0.136717	9.000
Manes.01G004100.1.v8.1	1694	1491.119	8.695117	229.000
Manes.01G004100.2.v8.1	1685	1482.119	0.000000	0.000
Manes.01G004200.1.v8.1	663	460.374	0.368946	3.000
Manes.01G050733.1.v8.1_1	246	81.507	0.000000	0.000
Manes.01G004300.1.v8.1	762	559.187	0.000000	0.000
Manes.13G090650.1.v8.1	814	611.151	0.000000	0.000
Manes.01G004400.1.v8.1	927	724.125	0.000000	0.000
Manes.01G004466.1.v8.1	4587	4384.119	1.020227	79.000
Manes.01G004532.1.v8.1	681	478.301	0.000000	0.000
Manes.01G004600.2.v8.1	1047	844.119	34.570868	515.420
Manes.01G004625.1.v8.1	531	329.834	11.625753	67.727
Manes.01G004650.2.v8.1	1581	1378.119	0.534083	13.000
Manes.01G004840.2.v8.1	1487	1284.119	3.362916	76.273
Manes.01G004860.1.v8.1	1680	1477.119	2.184800	57.000
Manes.01G004880.1.v8.1	1025	822.119	17.703510	257.064
Manes.01G004820.1.v8.1	2044	1841.119	3.782470	123.000
Manes.01G005000.1.v8.1	5215	5012.119	6.159500	545.274
Manes.01G005000.2.v8.1	4067	3864.119	2.394043	163.392
Manes.01G005000.3.v8.1	4835	4632.119	1.690958	138.344
Manes.01G005033.1.v8.1	2165	1962.119	0.926431	32.106
Manes.01G005033.2.v8.1	1920	1717.119	0.000000	0.000
Manes.01G005033.3.v8.1	1703	1500.119	0.222452	5.894
Manes.01G005066.1.v8.1	2214	2011.119	30.500382	1083.405
Manes.01G005100.10.v8.1	1736	1533.119	0.382375	10.354
Manes.01G005100.11.v8.1	1754	1551.119	0.206494	5.657
Manes.01G005100.12.v8.1	1684	1481.119	0.000000	0.000
Manes.01G005100.2.v8.1	1591	1388.119	0.479203	11.749
Manes.01G005100.5.v8.1	1497	1294.119	0.000000	0.000
Manes.01G005100.6.v8.1	1986	1783.119	0.039369	1.240
Manes.01G005100.7.v8.1	1666	1463.119	0.000000	0.000
Manes.01G005100.8.v8.1	1704	1501.119	0.000000	0.000
Manes.01G005100.9.v8.1	1774	1571.119	0.000000	0.000
Manes.01G005100.4.v8.1	1522	1319.119	0.000000	0.000
Manes.01G005233.1.v8.1	1363	1160.119	12.347250	253.000
Manes.01G005500.2.v8.1	7293	7090.119	17.911902	2243.071
Manes.01G005504.1.v8.1	472	272.821	0.622581	3.000
Manes.01G005508.1.v8.1	551	349.432	0.000000	0.000
Manes.01G005512.1.v8.1	1317	1114.119	0.457365	9.000
Manes.01G005584.1.v8.1	1094	891.119	5.336984	84.000
Manes.01G005536.2.v8.1	1697	1494.119	2.678494	70.684
Manes.01G005700.1.v8.1	2130	1927.119	3.299770	112.316
Manes.01G008250.10.v8.1	2573	2370.119	0.195203	8.172
Manes.01G008250.11.v8.1	2498	2295.119	0.000000	0.000
Manes.01G008250.12.v8.1	2470	2267.119	0.000000	0.000
Manes.01G008250.13.v8.1	2574	2371.119	0.068098	2.852
Manes.01G008250.9.v8.1	2580	2377.119	0.000000	0.000
Manes.01G008250.7.v8.1	2660	2457.119	2.371590	102.923
Manes.01G008250.8.v8.1	2495	2292.119	0.000000	0.000
Manes.01G010800.3.v8.1	2665	2462.119	2.760686	120.053
Manes.16G067750.1.v8.1_31	394	200.577	0.000000	0.000
Manes.01G006000.1.v8.1	1923	1720.119	0.000000	0.000
Manes.01G006000.6.v8.1	1777	1574.119	0.000000	0.000
Manes.01G006000.2.v8.1	2225	2022.119	1.408064	50.289
Manes.01G006000.4.v8.1	2079	1876.119	13.183680	436.863
Manes.01G006000.5.v8.1	2393	2190.119	0.000000	0.000
Manes.01G006000.7.v8.1	2247	2044.119	0.328164	11.848
Manes.01G006100.1.v8.1	447	249.163	116.569957	513.000
Manes.01G006200.7.v8.1	3538	3335.119	1.267074	74.638
Manes.01G006200.11.v8.1	3524	3321.119	0.000000	0.000
Manes.01G006200.10.v8.1	3531	3328.119	0.000000	0.000
Manes.01G006200.12.v8.1	3385	3182.119	0.662940	37.260
Manes.01G006200.8.v8.1	3398	3195.119	6.570040	370.769
Manes.01G006200.9.v8.1	3395	3192.119	0.000000	0.000
Manes.01G006300.1.v8.1	1079	876.119	45.804391	708.791
Manes.01G006400.1.v8.1	809	606.155	9830.630607	105247.815
Manes.01G006500.1.v8.1	930	727.125	0.233596	3.000
Manes.01G006600.2.v8.1	912	709.125	0.000000	0.000
Manes.01G006800.3.v8.1	1384	1181.119	0.000000	0.000
Manes.01G006900.2.v8.1	961	758.123	0.149363	2.000
Manes.01G007000.2.v8.1	627	424.556	0.800144	6.000
Manes.01G007050.1.v8.1	1278	1075.119	0.052662	1.000
Manes.01G007100.6.v8.1	5717	5514.119	0.512531	49.916
Manes.01G007100.3.v8.1	5994	5791.119	0.000000	0.000
Manes.01G007100.5.v8.1	4889	4686.119	5.299472	438.625
Manes.01G007100.4.v8.1	5421	5218.119	3.310089	305.071
Manes.01G007100.7.v8.1	5817	5614.119	0.225767	22.387
Manes.01G007300.11.v8.1	4631	4428.119	11.516157	900.689
Manes.01G007400.4.v8.1	4441	4238.119	20.211436	1512.928
Manes.11G097150.1.v8.1	1531	1328.119	0.000000	0.000
Manes.01G007451.1.v8.1	88	6.683	0.000000	0.000
Manes.01G007500.1.v8.1	3234	3031.119	1.643735	88.000
Manes.01G007500.2.v8.1	3039	2836.119	0.000000	0.000
Manes.01G007500.3.v8.1	3274	3071.119	0.000000	0.000
Manes.01G007600.4.v8.1	3823	3620.119	0.000000	0.000
Manes.01G007600.5.v8.1	3539	3336.119	0.000000	0.000
Manes.01G007600.6.v8.1	3397	3194.119	6.629377	374.000
Manes.01G007700.1.v8.1	5195	4992.119	0.261456	23.053
Manes.01G007700.3.v8.1	4610	4407.119	0.988526	76.947
Manes.01G007800.2.v8.1	2241	2038.119	23.667599	851.984
Manes.01G007900.1.v8.1	3406	3203.119	5.550202	314.000
Manes.01G008000.1.v8.1	4992	4789.119	20.682949	1749.508
Manes.01G008100.1.v8.1	2049	1846.119	0.030668	1.000
Manes.01G008200.2.v8.1	1435	1232.119	15.861217	345.173
Manes.01G008300.1.v8.1	1279	1076.119	0.841806	16.000
Manes.01G008400.1.v8.1	826	623.147	2.544017	28.000
Manes.01G008500.1.v8.1	2052	1849.119	6.822680	222.827
Manes.01G008600.1.v8.1	1160	957.119	17.455908	295.091
Manes.01G008701.1.v8.1	383	190.837	1.483404	5.000
Manes.01G008800.1.v8.1	2575	2372.119	47.028854	1970.374
Manes.01G008900.7.v8.1	3383	3180.119	0.136063	7.642
Manes.01G008900.2.v8.1	2337	2134.119	4.894395	184.487
Manes.01G008900.1.v8.1	2370	2167.119	8.608414	329.499
Manes.01G008900.5.v8.1	3112	2909.119	0.000000	0.000
Manes.01G008900.6.v8.1	2639	2436.119	0.000000	0.000
Manes.01G009000.3.v8.1	2078	1875.119	6.556769	217.153
Manes.01G009000.2.v8.1	2037	1834.119	3.603990	116.751
Manes.01G009000.4.v8.1	1787	1584.119	0.444119	12.426
Manes.01G009000.5.v8.1	1781	1578.119	0.000000	0.000
Manes.01G009000.1.v8.1	1741	1538.119	5.029897	136.646
Manes.01G009100.1.v8.1	2369	2166.119	10.638106	407.000
Manes.01G009200.1.v8.1	2763	2560.119	0.000000	0.000
Manes.01G009200.2.v8.1	2751	2548.119	0.000000	0.000
Manes.01G009300.1.v8.1	3337	3134.119	0.090325	5.000
Manes.01G009451.4.v8.1	3456	3253.119	3.676014	211.215
Manes.01G009451.5.v8.1	3074	2871.119	27.028872	1370.651
Manes.01G009500.4.v8.1	1258	1055.119	0.000000	0.000
Manes.01G009500.2.v8.1	1386	1183.119	0.717819	15.000
Manes.01G009601.2.v8.1	1384	1181.119	10.583328	220.782
Manes.01G009601.1.v8.1	1858	1655.119	2.023784	59.162
Manes.01G009601.3.v8.1	1187	984.119	1.039000	18.060
Manes.01G009700.1.v8.1	3666	3463.119	11.346038	694.000
Manes.01G009800.1.v8.1	771	568.178	0.099648	1.000
Manes.01G009900.1.v8.1	3908	3705.119	1.543984	101.040
Manes.01G009900.2.v8.1	3903	3700.119	0.000000	0.000
Manes.01G010000.1.v8.1	2188	1985.119	70.750838	2480.652
Manes.01G010100.1.v8.1	1411	1208.119	187.892140	4009.277
Manes.01G010150.1.v8.1	527	325.939	7.469377	43.000
Manes.01G010200.1.v8.1	1919	1716.119	3.827146	116.003
Manes.01G010200.2.v8.1	1940	1737.119	0.000000	0.000
Manes.01G010866.1.v8.1	1768	1565.119	8.055113	222.673
Manes.01G013700.1.v8.1	1998	1795.119	12.860867	407.766
Manes.01G012847.1.v8.1	894	691.130	32.626570	398.271
Manes.01G013130.2.v8.1	1017	814.119	0.000000	0.000
Manes.01G010300.4.v8.1	426	229.633	17.748227	71.984
Manes.01G010300.3.v8.1	2162	1959.119	2.052327	71.016
Manes.01G012564.1.v8.1	1712	1509.119	0.000000	0.000
Manes.01G011998.1.v8.1	1569	1366.119	9.413929	227.147
Manes.01G011432.1.v8.1	1441	1238.119	1.049171	22.943
Manes.01G013600.1.v8.1	4435	4232.119	12.345895	922.844
Manes.01G013500.6.v8.1	2722	2519.119	5.569833	247.821
Manes.01G013500.8.v8.1	2680	2477.119	0.000000	0.000
Manes.01G013500.10.v8.1	2433	2230.119	0.000000	0.000
Manes.01G013500.11.v8.1	1839	1636.119	0.000000	0.000
Manes.01G013500.7.v8.1	2019	1816.119	5.492419	176.180
Manes.01G013500.9.v8.1	1992	1789.119	0.000000	0.000
Manes.01G013300.1.v8.1	1854	1651.119	6.036725	176.047
Manes.01G013300.2.v8.1	1868	1665.119	0.000000	0.000
Manes.01G013300.3.v8.1	1825	1622.119	2.831075	81.111
Manes.01G013425.1.v8.1	481	281.422	0.000000	0.000
Manes.01G013100.1.v8.1	866	663.136	14.258249	167.000
Manes.01G013225.2.v8.1	2221	2018.119	0.196383	7.000
Manes.01G013225.1.v8.1	2335	2132.119	0.000000	0.000
Manes.01G012900.1.v8.1	2704	2501.119	2.553382	112.797
Manes.01G012900.2.v8.1	2378	2175.119	9.744780	374.372
Manes.01G012800.1.v8.1	2212	2009.119	17.274601	613.001
Manes.01G012800.2.v8.1	2212	2009.119	0.225452	8.000
Manes.01G012700.1.v8.1	2720	2517.119	18.752745	833.713
Manes.01G012700.2.v8.1	2326	2123.119	0.247420	9.278
Manes.S095210.1.v8.1	375	183.790	0.000000	0.000
Manes.01G012600.1.v8.1	2697	2494.119	16.344345	720.000
Manes.01G012500.1.v8.1	1757	1554.119	178.868820	4909.833
Manes.01G012400.1.v8.1	1713	1510.119	29.656339	791.000
Manes.01G012300.1.v8.1	357	168.161	35.352099	105.000
Manes.01G012425.1.v8.1	273	100.615	0.562718	1.000
Manes.01G012200.6.v8.1	1289	1086.119	0.364922	7.000
Manes.01G012100.1.v8.1	2215	2012.119	25.699857	913.339
Manes.01G012100.2.v8.1	2182	1979.119	0.000000	0.000
Manes.01G012100.3.v8.1	2089	1886.119	0.000000	0.000
Manes.01G012000.1.v8.1	2143	1940.119	115.658479	3963.270
Manes.01G011800.1.v8.1	1262	1059.119	63.604554	1189.818
Manes.01G011800.2.v8.1	995	792.120	0.869132	12.160
Manes.01G011700.3.v8.1	4614	4411.119	0.000000	0.000
Manes.01G011700.5.v8.1	5074	4871.119	0.000000	0.000
Manes.01G011700.8.v8.1	4013	3810.119	0.014860	1.000
Manes.01G011700.6.v8.1	4476	4273.119	0.000000	0.000
Manes.01G011700.7.v8.1	4284	4081.119	0.000000	0.000
Manes.01G011600.4.v8.1	887	684.132	6.664766	80.533
Manes.01G011600.3.v8.1	297	118.813	23.340170	48.980
Manes.01G011600.1.v8.1	273	100.615	0.000000	0.000
Manes.01G011500.2.v8.1	1360	1157.119	48604.953175	993359.166
Manes.01G011400.1.v8.1	516	315.231	29.230779	162.749
Manes.01G011400.2.v8.1	513	312.314	50.261383	277.251
Manes.01G011300.1.v8.1	2594	2391.119	1.010808	42.689
Manes.01G011300.2.v8.1	2591	2388.119	0.362990	15.311
Manes.01G011300.3.v8.1	2591	2388.119	0.000000	0.000
Manes.01G011300.4.v8.1	2588	2385.119	0.000000	0.000
Manes.01G011300.5.v8.1	2588	2385.119	0.000000	0.000
Manes.01G011300.6.v8.1	2585	2382.119	0.000000	0.000
Manes.01G011200.1.v8.1	1726	1523.119	0.000000	0.000
Manes.01G011100.3.v8.1	1778	1575.119	12.573921	349.810
Manes.01G011100.4.v8.1	1696	1493.119	0.000000	0.000
Manes.01G011100.5.v8.1	1713	1510.119	0.000000	0.000
Manes.01G011100.10.v8.1	1819	1616.119	0.000000	0.000
Manes.01G011100.11.v8.1	1901	1698.119	0.481805	14.451
Manes.01G011100.9.v8.1	1836	1633.119	0.000000	0.000
Manes.01G011000.6.v8.1	3997	3794.119	4.283659	287.061
Manes.01G011000.1.v8.1	3240	3037.119	3.166053	169.835
Manes.01G011000.4.v8.1	3204	3001.119	13.212929	700.374
Manes.01G010900.1.v8.1	1032	829.119	0.000000	0.000
Manes.01G011042.1.v8.1	1479	1276.119	0.576772	13.000
Manes.01G011042.3.v8.1	1413	1210.119	0.000000	0.000
Manes.01G011113.1.v8.1	1514	1311.119	0.820472	19.000
Manes.01G011184.6.v8.1	1611	1408.119	0.000000	0.000
Manes.01G011184.7.v8.1	2056	1853.119	0.000000	0.000
Manes.01G011184.2.v8.1	1824	1621.119	0.155653	4.457
Manes.01G011184.8.v8.1	1894	1691.119	0.922132	27.543
Manes.01G014000.12.v8.1	1704	1501.119	1.279629	33.927
Manes.01G014000.10.v8.1	2028	1825.119	0.000000	0.000
Manes.01G014000.11.v8.1	2941	2738.119	0.187605	9.073
Manes.01G014000.2.v8.1	3042	2839.119	0.000000	0.000
Manes.01G014000.9.v8.1	2807	2604.119	0.000000	0.000
Manes.01G014500.1.v8.1	1933	1730.119	0.676915	20.685
Manes.01G014500.2.v8.1	2018	1815.119	0.041014	1.315
Manes.01G014900.5.v8.1	1871	1668.119	0.000000	0.000
Manes.01G014900.7.v8.1	4246	4043.119	0.077995	5.570
Manes.01G014900.8.v8.1	4135	3932.119	0.000000	0.000
Manes.01G014900.6.v8.1	1847	1644.119	0.000000	0.000
Manes.01G014900.3.v8.1	1965	1762.119	2.453258	76.353
Manes.01G014900.4.v8.1	1942	1739.119	9.317053	286.191
Manes.01G015000.1.v8.1	327	142.844	0.396360	1.000
Manes.01G015200.1.v8.1	731	528.213	0.964685	9.000
Manes.01G015500.1.v8.1	1040	837.119	0.676340	10.000
Manes.01G015700.1.v8.1	1016	813.119	3.974970	57.087
Manes.01G015800.1.v8.1	4017	3814.119	6.792240	457.567
Manes.01G015800.2.v8.1	3833	3630.119	3.302094	211.718
Manes.01G015800.3.v8.1	4297	4094.119	0.452409	32.714
Manes.01G016000.5.v8.1	4511	4308.119	0.110119	8.379
Manes.01G016000.7.v8.1	1902	1699.119	2.490324	74.736
Manes.01G016000.3.v8.1	2273	2070.119	2.338013	85.485
Manes.01G016000.4.v8.1	2142	1939.119	1.276428	43.717
Manes.01G016000.6.v8.1	3317	3114.119	0.122216	6.722
Manes.01G016100.1.v8.1	860	657.136	0.000000	0.000
Manes.01G016300.4.v8.1	3154	2951.119	2.972318	154.928
Manes.01G016300.2.v8.1	4010	3807.119	3.703735	249.049
Manes.01G016600.1.v8.1	2990	2787.119	89.211058	4391.592
Manes.01G016600.2.v8.1	5196	4993.119	0.223319	19.695
Manes.01G016800.1.v8.1	1182	979.119	4.857313	84.000
Manes.01G016900.1.v8.1	2108	1905.119	2.529320	85.109
Manes.01G017000.1.v8.1	894	691.130	99.462878	1214.139
Manes.01G017101.1.v8.1	3059	2856.119	0.059470	3.000
Manes.01G017151.1.v8.1	1911	1708.119	0.397755	12.000
Manes.01G017200.1.v8.1	3691	3488.119	1.022590	63.000
Manes.01G017300.1.v8.1	2029	1826.119	19.904864	642.002
Manes.01G017400.1.v8.1	408	213.171	0.000000	0.000
Manes.01G017500.1.v8.1	1206	1003.119	13.517678	239.498
Manes.01G017600.1.v8.1	3741	3538.119	0.096013	6.000
Manes.01G017800.1.v8.1	1637	1434.119	6.395611	162.000
Manes.01G017900.1.v8.1	1537	1334.119	0.000000	0.000
Manes.01G018000.1.v8.1	1683	1480.119	0.000000	0.000
Manes.15G159901.1.v8.1	1412	1209.119	0.000000	0.000
Manes.01G018300.4.v8.1	2835	2632.119	1.487751	69.165
Manes.01G018300.2.v8.1	2979	2776.119	0.690059	33.835
Manes.01G018400.2.v8.1	2576	2373.119	0.000000	0.000
Manes.01G018400.3.v8.1	2559	2356.119	0.000000	0.000
Manes.01G018400.5.v8.1	2375	2172.119	0.078197	3.000
Manes.01G018400.4.v8.1	1916	1713.119	0.000000	0.000
Manes.01G018800.1.v8.1	1441	1238.119	3.338203	73.000
Manes.01G013800.1.v8.1	1269	1066.119	0.265532	5.000
Manes.01G014100.1.v8.1	1570	1367.119	0.124242	3.000
Manes.01G014200.1.v8.1	1709	1506.119	0.075184	2.000
Manes.01G014300.1.v8.1	1254	1051.119	0.000000	0.000
Manes.01G014400.1.v8.1	1781	1578.119	0.035877	1.000
Manes.01G014600.2.v8.1	3284	3081.119	0.000000	0.000
Manes.01G014700.3.v8.1	3634	3431.119	0.000000	0.000
Manes.01G014700.2.v8.1	3520	3317.119	0.000000	0.000
Manes.01G014700.4.v8.1	3287	3084.119	0.348799	19.000
Manes.01G014800.1.v8.1	719	516.224	13.599901	124.000
Manes.01G015100.3.v8.1	1410	1207.119	0.703547	15.000
Manes.01G015300.1.v8.1	3045	2842.119	17.060714	856.421
Manes.01G015400.2.v8.1	4364	4161.119	0.683141	50.207
Manes.01G015400.1.v8.1	4362	4159.119	2.042884	150.070
Manes.01G015600.1.v8.1	575	373.061	0.910592	6.000
Manes.01G015700.1.v8.1_1	734	531.211	3.827712	35.913
Manes.01G017700.1.v8.1	3070	2867.119	5.608219	284.000
Manes.01G018100.1.v8.1	1738	1535.119	0.000000	0.000
Manes.01G018200.1.v8.1	1985	1782.119	0.031770	1.000
Manes.01G018500.1.v8.1	2070	1867.119	3.982201	131.324
Manes.01G018500.2.v8.1	1946	1743.119	0.450730	13.877
Manes.01G018500.3.v8.1	1900	1697.119	6.231715	186.796
Manes.01G018600.1.v8.1	1732	1529.119	81.241005	2194.140
Manes.01G018700.1.v8.1	1247	1044.119	30.203699	557.003
Manes.01G018700.2.v8.1	1118	915.119	0.000000	0.000
Manes.01G018900.1.v8.1	1929	1726.119	0.000000	0.000
Manes.01G018900.2.v8.1	2030	1827.119	0.000000	0.000
Manes.01G018900.3.v8.1	1943	1740.119	0.000000	0.000
Manes.01G019000.2.v8.1	1770	1567.119	0.036129	1.000
Manes.01G019100.1.v8.1	1420	1217.119	0.000000	0.000
Manes.01G019200.1.v8.1	1664	1461.119	0.000000	0.000
Manes.01G019300.1.v8.1	1600	1397.119	0.000000	0.000
Manes.01G019400.1.v8.1	1450	1247.119	0.000000	0.000
Manes.01G019500.1.v8.1	864	661.136	0.000000	0.000
Manes.01G019600.13.v8.1	3196	2993.119	0.525679	27.790
Manes.01G019600.9.v8.1	3899	3696.119	0.430674	28.115
Manes.01G019600.10.v8.1	2718	2515.119	9.013659	400.412
Manes.01G019600.12.v8.1	3066	2863.119	1.414132	71.512
Manes.01G019600.4.v8.1	2886	2683.119	15.541907	736.533
Manes.01G019600.1.v8.1	2722	2519.119	4.003288	178.120
Manes.01G019600.11.v8.1	3189	2986.119	3.229614	170.336
Manes.01G019700.1.v8.1	3935	3732.119	0.015170	1.000
Manes.01G019801.1.v8.1	400	205.962	3.573615	13.000
Manes.01G019900.1.v8.1	1707	1504.119	0.263492	7.000
Manes.01G020000.1.v8.1	2064	1861.119	46.950988	1543.358
Manes.05G133326.1.v8.1_38	404	209.567	0.000000	0.000
Manes.05G133326.1.v8.1_37	396	202.370	0.000000	0.000
Manes.05G133326.1.v8.1_36	388	195.263	0.000000	0.000
Manes.05G133326.1.v8.1_41	417	221.376	0.000000	0.000
Manes.01G020100.1.v8.1	2835	2632.119	6.873076	319.525
Manes.01G020100.4.v8.1	2840	2637.119	5.471408	254.845
Manes.01G020100.2.v8.1	2915	2712.119	0.203346	9.741
Manes.01G020100.6.v8.1	2920	2717.119	0.000000	0.000
Manes.01G020200.1.v8.1	192	48.291	7.034555	6.000
Manes.01G020300.2.v8.1	1272	1069.119	0.794360	15.000
Manes.01G020350.1.v8.1	144	23.750	0.000000	0.000
Manes.01G020400.2.v8.1	3917	3714.119	10.270567	673.749
Manes.01G020400.3.v8.1	3711	3508.119	0.434860	26.945
Manes.01G020500.3.v8.1	3573	3370.119	4.038543	240.391
Manes.01G020500.4.v8.1	3375	3172.119	3.191751	178.824
Manes.01G020500.5.v8.1	1068	865.119	9.446141	144.337
Manes.01G020600.1.v8.1	3372	3169.119	2.251045	126.000
Manes.01G020700.4.v8.1	2386	2183.119	0.000000	0.000
Manes.01G020700.5.v8.1	2225	2022.119	0.027999	1.000
Manes.01G020700.6.v8.1	2378	2175.119	0.000000	0.000
Manes.01G020800.1.v8.1	3011	2808.119	9.684662	480.339
Manes.01G020800.2.v8.1	3062	2859.119	1.666749	84.169
Manes.01G021100.1.v8.1	744	541.202	0.000000	0.000
Manes.01G021200.1.v8.1	2950	2747.119	7.641904	370.789
Manes.01G021200.2.v8.1	3102	2899.119	0.260573	13.343
Manes.01G021300.1.v8.1	762	559.187	1.012501	10.000
Manes.01G021400.1.v8.1	747	544.200	53.897077	518.050
Manes.01G021500.1.v8.1	1186	983.119	38.292035	664.909
Manes.01G021500.2.v8.1	1358	1155.119	1.394761	28.456
Manes.01G021600.1.v8.1	1167	964.119	2.760066	47.000
Manes.01G021700.1.v8.1	1805	1602.119	3.357230	95.000
Manes.01G021800.1.v8.1	3170	2967.119	2.900420	152.000
Manes.01G021800.2.v8.1	2976	2773.119	0.000000	0.000
Manes.01G021900.1.v8.1	3627	3424.119	0.479514	29.000
Manes.01G022000.1.v8.1	1595	1392.119	2.480880	61.000
Manes.01G022100.1.v8.1	1439	1236.119	19.741004	431.000
Manes.01G022150.1.v8.1	840	637.143	0.355447	4.000
Manes.01G022300.6.v8.1	4807	4604.119	3.871391	314.819
Manes.01G022300.3.v8.1	4918	4715.119	0.129327	10.770
Manes.01G022300.4.v8.1	4356	4153.119	15.824089	1160.756
Manes.01G022300.5.v8.1	4761	4558.119	1.141216	91.876
Manes.01G022400.1.v8.1	1483	1280.119	2.432566	55.000
Manes.01G022500.1.v8.1	1061	858.119	0.461852	7.000
Manes.01G022600.4.v8.1	2395	2192.119	16.538609	640.340
Manes.01G022600.5.v8.1	2263	2060.119	0.143485	5.221
Manes.01G022750.1.v8.1	2627	2424.119	9.529244	408.000
Manes.01G022900.1.v8.1	1384	1181.119	47.150373	983.618
Manes.01G023000.1.v8.1	1238	1035.119	0.000000	0.000
Manes.01G023100.1.v8.1	1032	829.119	0.068287	1.000
Manes.01G023200.1.v8.1	2457	2254.119	3.494840	139.140
Manes.01G023300.1.v8.1	1892	1689.119	6.665604	198.860
Manes.01G023400.1.v8.1	1879	1676.119	1.114708	33.000
Manes.01G023500.1.v8.1	1381	1178.119	0.048058	1.000
Manes.01G023600.1.v8.1	1475	1272.119	0.267040	6.000
Manes.01G023700.1.v8.1	763	560.186	26.129424	258.529
Manes.01G023900.1.v8.1	2015	1812.119	19.953782	638.645
Manes.01G023900.2.v8.1	2347	2144.119	10.590809	401.075
Manes.01G024000.1.v8.1	1715	1512.119	5.092197	136.000
Manes.01G024100.1.v8.1	2114	1911.119	4.621565	156.000
Manes.01G024200.1.v8.1	1245	1042.119	0.054329	1.000
Manes.01G024300.1.v8.1	3456	3253.119	21.938652	1260.543
Manes.01G024400.1.v8.1	1502	1299.119	10.705640	245.646
Manes.01G024400.2.v8.1	1496	1293.119	2.648201	60.484
Manes.01G024500.1.v8.1	1126	923.119	1.962658	32.000
Manes.01G024600.1.v8.1	3878	3675.119	0.453561	29.441
Manes.01G024600.3.v8.1	3926	3723.119	0.000000	0.000
Manes.01G024600.2.v8.1	3178	2975.119	0.239000	12.559
Manes.01G024700.1.v8.1	2268	2065.119	5.400990	197.000
Manes.01G024800.1.v8.1	333	147.826	0.383001	1.000
Manes.01G024932.1.v8.1	231	71.586	0.000000	0.000
Manes.01G025000.6.v8.1	3651	3448.119	5.916978	360.355
Manes.01G025000.3.v8.1	2768	2565.119	6.686083	302.919
Manes.01G025000.8.v8.1	2779	2576.119	0.000000	0.000
Manes.01G025000.7.v8.1	3148	2945.119	0.094449	4.913
Manes.01G025100.1.v8.1	2604	2401.119	0.140435	5.956
Manes.01G025100.2.v8.1	2601	2398.119	3.996025	169.257
Manes.01G025200.1.v8.1	1753	1550.119	6.757078	185.000
Manes.01G025300.1.v8.1	1863	1660.119	4.638226	136.000
Manes.01G025400.2.v8.1	1540	1337.119	0.000000	0.000
Manes.01G025400.1.v8.1	1675	1472.119	24.351811	633.172
Manes.01G025500.1.v8.1	1413	1210.119	2.058623	44.000
Manes.01G025500.2.v8.1	1416	1213.119	0.000000	0.000
Manes.01G025600.2.v8.1	1201	998.119	0.056724	1.000
Manes.01G025600.3.v8.1	850	647.141	0.000000	0.000
Manes.01G025700.1.v8.1	1705	1502.119	0.037692	1.000
Manes.01G025900.1.v8.1	2951	2748.119	4.657096	226.047
Manes.01G026000.5.v8.1	4566	4363.119	1.180855	91.000
Manes.01G026000.6.v8.1	3715	3512.119	0.000000	0.000
Manes.01G026100.2.v8.1	1158	945.119	1.198107	20.000
Manes.06G158050.1.v8.1	1555	1352.119	0.000000	0.000
Manes.01G026200.2.v8.1	4505	4302.119	0.000000	0.000
Manes.01G026200.3.v8.1	4328	4125.119	0.178426	13.000
Manes.01G026200.5.v8.1	4511	4308.119	0.000000	0.000
Manes.01G026200.6.v8.1	5015	4812.119	0.000000	0.000
Manes.01G026200.8.v8.1	5041	4838.119	0.000000	0.000
Manes.01G026200.4.v8.1	4354	4151.119	0.000000	0.000
Manes.01G026200.7.v8.1	3733	3530.119	0.000000	0.000
Manes.01G026200.9.v8.1	3727	3524.119	0.000000	0.000
Manes.01G026300.1.v8.1	1396	1193.119	35.837509	755.213
Manes.01G026400.1.v8.1	1336	1133.119	0.000000	0.000
Manes.01G026500.2.v8.1	998	795.119	7.761513	109.000
Manes.01G026600.1.v8.1	1172	969.119	11.918053	204.000
Manes.01G026700.1.v8.1	2738	2535.119	1.090069	48.809
Manes.01G026800.2.v8.1	2697	2494.119	4.267638	187.998
Manes.01G026800.1.v8.1	2193	1990.119	11.393106	400.469
Manes.01G026850.1.v8.1	1337	1134.119	1.148210	23.000
Manes.01G026900.1.v8.1	1224	1021.119	38.714843	698.235
Manes.01G027000.1.v8.1	3206	3003.119	0.918367	48.712
Manes.01G027000.2.v8.1	3299	3096.119	0.389285	21.288
Manes.01G027100.1.v8.1	2064	1861.119	15.910351	523.000
Manes.01G027100.3.v8.1	2088	1885.119	0.000000	0.000
Manes.01G027200.1.v8.1	1852	1649.119	0.892634	26.000
Manes.01G027300.2.v8.1	2028	1825.119	0.031021	1.000
Manes.01G027350.1.v8.1	473	273.776	0.413606	2.000
Manes.01G027400.5.v8.1	2049	1846.119	0.000000	0.000
Manes.01G027400.11.v8.1	2162	1959.119	4.084285	141.327
Manes.01G027400.12.v8.1	2020	1817.119	5.411006	173.664
Manes.01G027400.8.v8.1	2080	1877.119	1.660977	55.068
Manes.01G027400.7.v8.1	2178	1975.119	0.884245	30.847
Manes.01G027400.14.v8.1	1904	1701.119	0.000000	0.000
Manes.01G027400.13.v8.1	2132	1929.119	0.000000	0.000
Manes.01G027400.15.v8.1	1825	1622.119	0.000000	0.000
Manes.01G027400.6.v8.1	1966	1763.119	0.000000	0.000
Manes.01G027500.1.v8.1	2010	1807.119	1.347206	43.000
Manes.01G027600.1.v8.1	2880	2677.119	1.292548	61.117
Manes.01G027700.2.v8.1	3193	2990.119	1.192901	63.000
Manes.01G027700.3.v8.1	2045	1842.119	0.000000	0.000
Manes.01G027700.6.v8.1	2071	1868.119	0.000000	0.000
Manes.01G027800.1.v8.1	1979	1776.119	3.871387	121.447
Manes.01G027800.2.v8.1	1948	1745.119	9.688707	298.634
Manes.01G027900.2.v8.1	1823	1620.119	14.118471	404.001
Manes.01G028000.1.v8.1	2069	1866.119	27.626747	910.577
Manes.01G028100.1.v8.1	1742	1539.119	5.235330	142.319
Manes.01G028200.1.v8.1	2029	1826.119	0.000000	0.000
Manes.01G028200.18.v8.1	2980	2777.119	0.106893	5.243
Manes.01G028200.19.v8.1	2155	1952.119	2.263172	78.032
Manes.01G028200.2.v8.1	2008	1805.119	2.746189	87.556
Manes.01G028200.20.v8.1	1997	1794.119	9.769499	309.579
Manes.01G028200.3.v8.1	2018	1815.119	5.034095	161.389
Manes.01G028200.9.v8.1	2166	1963.119	0.000000	0.000
Manes.01G028200.17.v8.1	2802	2599.119	4.861002	223.151
Manes.01G028300.1.v8.1	2619	2416.119	49.001274	2091.094
Manes.01G028400.4.v8.1	2126	1923.119	5.114699	173.730
Manes.01G028400.3.v8.1	3061	2858.119	5.472756	276.270
Manes.01G028500.1.v8.1	1125	922.119	3.069978	50.000
Manes.01G028600.1.v8.1	1462	1259.119	0.000000	0.000
Manes.01G028600.3.v8.1	1365	1162.119	0.292316	6.000
Manes.01G028700.4.v8.1	3217	3014.119	14.842488	790.160
Manes.01G028800.1.v8.1	1895	1692.119	0.000000	0.000
Manes.01G028800.6.v8.1	1452	1249.119	18.190587	401.327
Manes.01G028800.10.v8.1	1629	1426.119	0.000000	0.000
Manes.01G028800.2.v8.1	1416	1213.119	15.960121	341.969
Manes.01G028800.3.v8.1	1545	1342.119	0.000000	0.000
Manes.01G028800.4.v8.1	1518	1315.119	7.836654	182.030
Manes.01G028800.5.v8.1	1515	1312.119	0.249716	5.787
Manes.01G028800.8.v8.1	1299	1096.119	4.642739	89.883
Manes.01G028800.9.v8.1	1632	1429.119	1.228085	30.999
Manes.01G028900.1.v8.1	3021	2818.119	3.214496	160.000
Manes.01G029001.1.v8.1	717	514.227	0.440410	4.000
Manes.01G029100.1.v8.1	2835	2632.119	16.562939	770.000
Manes.01G029200.1.v8.1	2843	2640.119	0.021445	1.000
Manes.01G029300.4.v8.1	3567	3364.119	3.045635	180.966
Manes.01G029300.3.v8.1	1742	1539.119	5.371975	146.034
Manes.01G029400.2.v8.1	2902	2699.119	25.575022	1219.231
Manes.01G029500.1.v8.1	1167	964.119	14.330962	244.036
Manes.01G029600.1.v8.1	1578	1375.119	0.000000	0.000
Manes.01G029700.1.v8.1	1608	1405.119	0.040294	1.000
Manes.01G029800.1.v8.1	1761	1558.119	7.049419	194.000
Manes.01G029900.1.v8.1	2131	1928.119	4.985661	169.787
Manes.01G029900.2.v8.1	2137	1934.119	0.000000	0.000
Manes.01G029900.3.v8.1	2123	1920.119	0.000000	0.000
Manes.01G029900.4.v8.1	2117	1914.119	1.290436	43.627
Manes.01G029900.5.v8.1	2131	1928.119	0.000000	0.000
Manes.01G029900.6.v8.1	2125	1922.119	0.000000	0.000
Manes.01G029900.7.v8.1	1674	1471.119	0.000000	0.000
Manes.01G029900.8.v8.1	1668	1465.119	1.104700	28.587
Manes.01G029950.1.v8.1	759	556.189	0.101796	1.000
Manes.12G086500.1.v8.1	1055	852.119	0.000000	0.000
Manes.01G030000.1.v8.1	418	222.295	0.000000	0.000
Manes.01G030100.1.v8.1	953	750.124	1073.117840	14217.659
Manes.01G030200.10.v8.1	3447	3244.119	0.199828	11.450
Manes.01G030200.11.v8.1	2761	2558.119	3.187108	144.001
Manes.01G030200.12.v8.1	3347	3144.119	8.835559	490.660
Manes.01G030200.13.v8.1	3233	3030.119	0.000000	0.000
Manes.01G030200.14.v8.1	3249	3046.119	0.363063	19.533
Manes.01G030200.15.v8.1	2936	2733.119	0.000000	0.000
Manes.01G030200.16.v8.1	2683	2480.119	0.000000	0.000
Manes.01G030200.17.v8.1	3269	3066.119	0.000000	0.000
Manes.01G030200.18.v8.1	2810	2607.119	0.000000	0.000
Manes.01G030200.19.v8.1	3282	3079.119	0.000000	0.000
Manes.01G030200.20.v8.1	2985	2782.119	0.000000	0.000
Manes.01G030200.21.v8.1	3298	3095.119	0.000000	0.000
Manes.01G030200.22.v8.1	3396	3193.119	5.187111	292.542
Manes.01G030200.23.v8.1	3496	3293.119	0.000000	0.000
Manes.01G030200.24.v8.1	3318	3115.119	0.000000	0.000
Manes.01G030200.25.v8.1	2732	2529.119	0.000000	0.000
Manes.01G030400.10.v8.1	2136	1933.119	11.944987	407.842
Manes.01G030400.11.v8.1	2128	1925.119	5.077484	172.645
Manes.01G030400.12.v8.1	2066	1863.119	0.000000	0.000
Manes.01G030400.5.v8.1	2074	1871.119	15.609466	515.866
Manes.01G030400.7.v8.1	2028	1825.119	0.000000	0.000
Manes.01G030400.8.v8.1	2090	1887.119	1.400069	46.666
Manes.01G030500.1.v8.1	2907	2704.119	0.083750	4.000
Manes.01G030600.1.v8.1	2133	1930.119	0.352005	12.000
Manes.01G030700.1.v8.1	4144	3941.119	5.171722	360.000
Manes.01G030800.1.v8.1	1244	1041.119	0.000000	0.000
Manes.01G030900.3.v8.1	2160	1957.119	1.417526	49.000
Manes.01G031200.4.v8.1	1451	1248.119	0.386372	8.517
Manes.01G031200.1.v8.1	1492	1289.119	10.035430	228.495
Manes.01G031200.3.v8.1	1509	1306.119	0.224467	5.178
Manes.01G031300.1.v8.1	1769	1566.119	0.000000	0.000
Manes.01G031300.3.v8.1	1679	1476.119	0.084629	2.206
Manes.01G031400.1.v8.1	1628	1425.119	8.693866	218.833
Manes.01G031600.1.v8.1	3306	3103.119	1.272570	69.747
Manes.01G031700.6.v8.1	2629	2426.119	0.000000	0.000
Manes.01G031700.7.v8.1	2620	2417.119	0.000000	0.000
Manes.01G031700.5.v8.1	2682	2479.119	0.000000	0.000
Manes.01G031700.9.v8.1	2673	2470.119	0.189158	8.253
Manes.01G031800.5.v8.1	3067	2864.119	19.669735	995.033
Manes.01G031800.3.v8.1	3149	2946.119	12.049079	626.977
Manes.01G031800.6.v8.1	2971	2768.119	0.788166	38.535
Manes.01G031800.9.v8.1	3067	2864.119	0.000000	0.000
Manes.01G031800.8.v8.1	2791	2588.119	18.624712	851.376
Manes.01G031900.2.v8.1	1994	1791.119	7.428406	235.000
Manes.01G032000.2.v8.1	2984	2781.119	0.363668	17.864
Manes.01G032000.3.v8.1	2244	2041.119	1.806786	65.136
Manes.01G032100.1.v8.1	1122	919.119	8.254397	134.000
Manes.01G032100.6.v8.1	456	257.607	0.000000	0.000
Manes.01G032300.1.v8.1	3712	3509.119	1.081008	67.000
Manes.01G032300.2.v8.1	3706	3503.119	0.000000	0.000
Manes.01G032400.18.v8.1	4796	4593.119	0.000000	0.000
Manes.01G032400.25.v8.1	2986	2783.119	0.098666	4.850
Manes.01G032400.28.v8.1	2716	2513.119	0.000000	0.000
Manes.01G032400.31.v8.1	2933	2730.119	0.000000	0.000
Manes.01G032400.33.v8.1	2922	2719.119	0.000000	0.000
Manes.01G032400.36.v8.1	2663	2460.119	0.000000	0.000
Manes.01G032400.10.v8.1	5255	5052.119	0.000000	0.000
Manes.01G032400.13.v8.1	5097	4894.119	0.000000	0.000
Manes.01G032400.15.v8.1	5896	5693.119	0.284006	28.558
Manes.01G032400.26.v8.1	4556	4353.119	0.054821	4.215
Manes.01G032400.29.v8.1	4286	4083.119	0.000000	0.000
Manes.01G032400.34.v8.1	4492	4289.119	0.000000	0.000
Manes.01G032400.16.v8.1	4502	4299.119	0.000000	0.000
Manes.01G032400.27.v8.1	3285	3082.119	0.694384	37.800
Manes.01G032400.30.v8.1	3015	2812.119	0.000000	0.000
Manes.01G032400.32.v8.1	3232	3029.119	0.000000	0.000
Manes.01G032400.35.v8.1	3221	3018.119	0.000000	0.000
Manes.01G032400.37.v8.1	2962	2759.119	0.000000	0.000
Manes.01G032400.2.v8.1	2785	2582.119	0.000000	0.000
Manes.01G032400.4.v8.1	2991	2788.119	2.387602	117.577
Manes.01G032400.3.v8.1	2999	2796.119	0.000000	0.000
Manes.01G032500.1.v8.1	2020	1817.119	21.288309	683.238
Manes.01G032600.1.v8.1	5166	4963.119	2.067793	181.263
Manes.01G032701.1.v8.1	1161	958.119	0.295463	5.000
Manes.01G049585.1.v8.1	598	395.797	0.534077	3.734
Manes.01G032800.1.v8.1	5207	5004.119	5.679363	501.967
Manes.01G032800.2.v8.1	5041	4838.119	0.877258	74.964
Manes.01G032900.1.v8.1	1647	1444.119	0.369634	9.428
Manes.01G032900.2.v8.1	1641	1438.119	0.000000	0.000
Manes.01G032900.4.v8.1	1560	1357.119	7.175828	172.004
Manes.01G032900.5.v8.1	1554	1351.119	0.778090	18.568
Manes.01G033000.1.v8.1	1988	1785.119	0.031741	1.001
Manes.01G033100.2.v8.1	1952	1749.119	0.105954	3.273
Manes.01G033100.1.v8.1	1874	1671.119	23.435780	691.727
Manes.01G033200.8.v8.1	2472	2269.119	3.203996	128.409
Manes.01G033200.9.v8.1	2434	2231.119	1.285522	50.658
Manes.01G033200.1.v8.1	2577	2374.119	1.962634	82.298
Manes.01G033200.10.v8.1	2472	2269.119	3.302152	132.343
Manes.01G033200.11.v8.1	2234	2031.119	0.000000	0.000
Manes.01G033200.12.v8.1	2272	2069.119	0.000000	0.000
Manes.01G033300.1.v8.1	3459	3256.119	5.864567	337.275
Manes.01G033300.2.v8.1	3527	3324.119	0.950852	55.826
Manes.01G033400.1.v8.1	1188	985.119	1.149459	20.000
Manes.01G033500.1.v8.1	2846	2643.119	0.000000	0.000
Manes.01G033500.12.v8.1	2728	2525.119	0.022422	1.000
Manes.01G033500.13.v8.1	3138	2935.119	0.000000	0.000
Manes.01G033500.14.v8.1	3356	3153.119	0.000000	0.000
Manes.01G033500.5.v8.1	3133	2930.119	0.000000	0.000
Manes.01G033500.8.v8.1	3390	3187.119	0.000000	0.000
Manes.01G033600.1.v8.1	1134	931.119	7.539955	124.000
Manes.01G033700.1.v8.1	2906	2703.119	2.641742	126.126
Manes.01G033700.2.v8.1	2768	2565.119	0.063570	2.880
Manes.01G033800.1.v8.1	570	368.125	25.069409	163.000
Manes.12G093950.1.v8.1	775	572.176	0.098952	1.000
Manes.10G106150.1.v8.1_14	1209	1006.119	0.000000	0.000
Manes.01G033900.3.v8.1	1395	1192.119	0.000000	0.000
Manes.05G133326.1.v8.1	237	75.498	0.000000	0.000
Manes.01G034000.1.v8.1	3487	3284.119	2.327379	135.000
Manes.01G034100.1.v8.1	2137	1934.119	0.175639	6.000
Manes.01G034200.1.v8.1	4992	4789.119	14.022100	1186.087
Manes.01G034200.2.v8.1	4899	4696.119	3.268896	271.137
Manes.01G034250.1.v8.1	1104	901.119	0.062830	1.000
Manes.01G034300.3.v8.1	3933	3730.119	3.712377	244.581
Manes.01G034300.2.v8.1	2314	2111.119	10.121931	377.419
Manes.01G034400.1.v8.1	2489	2286.119	2.554176	103.133
Manes.01G034400.2.v8.1	3964	3761.119	1.031397	68.516
Manes.01G034400.3.v8.1	2004	1801.119	3.091647	98.351
Manes.01G034400.4.v8.1	1917	1714.119	0.000000	0.000
Manes.01G034500.1.v8.1	1523	1320.119	7.827706	182.514
Manes.01G034500.2.v8.1	1233	1030.119	2.126736	38.694
Manes.01G034600.1.v8.1	2294	2091.119	1.676363	61.915
Manes.01G034600.2.v8.1	2462	2259.119	2.959433	118.085
Manes.01G034600.3.v8.1	2207	2004.119	0.000000	0.000
Manes.01G034600.4.v8.1	2375	2172.119	0.000000	0.000
Manes.01G034700.7.v8.1	1605	1402.119	3.933919	97.422
Manes.01G034700.8.v8.1	1695	1492.119	0.000000	0.000
Manes.01G034700.9.v8.1	1782	1579.119	2.315370	64.578
Manes.01G034800.1.v8.1	2246	2043.119	2.438604	88.000
Manes.01G034900.1.v8.1	872	669.136	0.000000	0.000
Manes.01G035000.1.v8.1	2390	2187.119	0.659171	25.463
Manes.01G035000.2.v8.1	2591	2388.119	2.905104	122.537
Manes.01G035100.4.v8.1	3920	3717.119	0.109437	7.185
Manes.01G035100.7.v8.1	5225	5022.119	0.000000	0.000
Manes.01G035100.9.v8.1	5210	5007.119	0.000000	0.000
Manes.01G035100.10.v8.1	2831	2628.119	8.963031	416.052
Manes.01G035100.2.v8.1	1065	862.119	0.000000	0.000
Manes.01G035100.8.v8.1	1080	877.119	1.526915	23.655
Manes.01G035100.5.v8.1	987	784.120	15.204461	210.573
Manes.01G035100.6.v8.1	972	769.123	25.734103	349.585
Manes.01G036200.10.v8.1	2166	1963.119	0.000000	0.000
Manes.01G036200.11.v8.1	2169	1966.119	0.000000	0.000
Manes.01G036200.9.v8.1	2529	2326.119	1.277373	52.480
Manes.01G036200.12.v8.1	1998	1795.119	7.241145	229.588
Manes.01G036200.13.v8.1	2222	2019.119	0.000000	0.000
Manes.01G036200.14.v8.1	1826	1623.119	6.695179	191.938
Manes.01G036200.15.v8.1	1896	1693.119	0.000000	0.000
Manes.01G036300.7.v8.1	3163	2960.119	4.569950	238.929
Manes.01G036300.8.v8.1	3083	2880.119	1.014599	51.612
Manes.01G036300.5.v8.1	3667	3464.119	0.227145	13.898
Manes.01G036300.4.v8.1	2742	2539.119	6.147489	275.695
Manes.01G037766.1.v8.1	867	664.136	0.000000	0.000
Manes.01G039232.1.v8.1	199	52.249	0.000000	0.000
Manes.01G040700.4.v8.1	2607	2404.119	4.710058	200.000
Manes.01G040712.1.v8.1	1921	1718.119	13.760722	417.582
Manes.01G040500.1.v8.1	1809	1606.119	73.691897	2090.476
Manes.01G040400.1.v8.1	4022	3819.119	13.728694	926.062
Manes.01G040300.1.v8.1	642	439.460	14.815982	115.000
Manes.01G040200.1.v8.1	5418	5215.119	4.939885	455.018
Manes.01G040100.1.v8.1	1575	1372.119	37.761755	915.149
Manes.01G040000.5.v8.1	1872	1669.119	0.000000	0.000
Manes.01G040000.3.v8.1	2480	2277.119	0.986320	39.669
Manes.01G040000.6.v8.1	1658	1455.119	3.981630	102.331
Manes.01G039700.1.v8.1	1610	1407.119	4.081749	101.444
Manes.01G039700.2.v8.1	1169	966.119	80.237316	1369.162
Manes.01G039600.1.v8.1	252	85.590	23.895305	36.123
Manes.01G039500.1.v8.1	3891	3688.119	6.355696	414.015
Manes.01G039400.3.v8.1	741	538.204	1.157172	11.000
Manes.01G039300.1.v8.1	1741	1538.119	0.995316	27.040
Manes.01G039200.1.v8.1	1894	1691.119	8.810941	263.175
Manes.01G039200.2.v8.1	1966	1763.119	0.354298	11.033
Manes.01G039212.1.v8.1	363	173.348	0.000000	0.000
Manes.01G036500.2.v8.1	1842	1639.119	1.489812	43.131
Manes.01G036500.9.v8.1	2322	2119.119	0.000000	0.000
Manes.01G036500.7.v8.1	1892	1689.119	0.062646	1.869
Manes.01G036600.1.v8.1	1225	1022.119	15.872211	286.541
Manes.01G036600.3.v8.1	1662	1459.119	15.620879	402.572
Manes.01G036600.2.v8.1	959	756.123	0.675930	9.027
Manes.01G036700.1.v8.1	2764	2561.119	0.331599	15.000
Manes.01G036800.1.v8.1	644	441.451	0.000000	0.000
Manes.01G036800.11.v8.1	777	574.175	0.367856	3.731
Manes.01G036800.10.v8.1	1098	895.119	0.109188	1.726
Manes.01G036800.8.v8.1	763	560.186	0.000000	0.000
Manes.01G036800.9.v8.1	899	696.127	0.000000	0.000
Manes.01G036800.7.v8.1	1180	977.119	3.991519	68.886
Manes.01G036900.3.v8.1	696	493.265	58.577977	510.343
Manes.01G037000.1.v8.1	4337	4134.119	2.493174	182.047
Manes.01G037100.3.v8.1	3632	3429.119	1.898749	115.000
Manes.01G037200.2.v8.1	7752	7549.119	5.154415	687.264
Manes.01G037200.1.v8.1	7888	7685.119	0.703858	95.540
Manes.01G037300.1.v8.1	1324	1121.119	12.726857	252.012
Manes.01G037400.3.v8.1	2244	2041.119	66.241228	2388.056
Manes.01G037500.1.v8.1	1438	1235.119	271.380605	5920.186
Manes.01G038033.3.v8.1	1075	872.119	0.000000	0.000
Manes.01G038033.1.v8.1	938	735.124	0.000000	0.000
Manes.01G038033.7.v8.1	818	615.150	0.184078	2.000
Manes.01G037600.5.v8.1	1708	1505.119	19.235922	511.366
Manes.01G037600.2.v8.1	1629	1426.119	5.469747	137.775
Manes.01G037700.1.v8.1	3411	3208.119	0.000000	0.000
Manes.01G037700.2.v8.1	3414	3211.119	3.658405	207.489
Manes.01G037700.3.v8.1	2446	2243.119	7.559989	299.517
Manes.01G037900.1.v8.1	1455	1252.119	0.813915	18.000
Manes.01G038000.1.v8.1	2452	2249.119	4.833269	192.000
Manes.01G038100.1.v8.1	3098	2895.119	0.430238	22.000
Manes.01G038200.1.v8.1	1318	1115.119	14.978171	295.004
Manes.01G038300.1.v8.1	2387	2184.119	13.479670	520.000
Manes.01G038400.1.v8.1	1957	1754.119	1.097418	34.000
Manes.01G038400.2.v8.1	1858	1655.119	0.000000	0.000
Manes.01G038700.4.v8.1	1758	1555.119	27.812911	763.938
Manes.01G038700.2.v8.1	1219	1016.119	21.192369	380.340
Manes.01G038900.1.v8.1	720	517.222	0.656790	6.000
Manes.01G039000.1.v8.1	990	787.120	0.000000	0.000
Manes.01G039036.1.v8.1	2746	2543.119	0.024195	1.087
Manes.01G039204.1.v8.1	763	560.186	0.101069	1.000
Manes.01G039120.1.v8.1	2370	2167.119	0.052252	2.000
Manes.01G039060.1.v8.1	3003	2800.119	0.020220	1.000
Manes.01G039252.1.v8.1	2007	1804.119	0.345207	11.000
Manes.01G039240.1.v8.1	2783	2580.119	0.000000	0.000
Manes.01G039048.1.v8.1	385	192.607	0.000000	0.000
Manes.01G039024.1.v8.1	1655	1452.119	0.000000	0.000
Manes.01G036422.1.v8.1	2760	2557.119	0.354259	16.000
Manes.01G039216.1.v8.1	2300	2097.119	0.000000	0.000
Manes.01G039132.1.v8.1	2665	2462.119	0.000000	0.000
Manes.01G039180.1.v8.1	2887	2684.119	0.000000	0.000
Manes.01G039156.1.v8.1	3328	3125.119	0.161481	8.913
Manes.01G039156.2.v8.1	3314	3111.119	0.000000	0.000
Manes.01G041100.1.v8.1	3067	2864.119	0.000000	0.000
Manes.01G041151.1.v8.1	99	8.200	0.000000	0.000
Manes.01G041200.1.v8.1	733	530.212	3.417063	32.000
Manes.01G041300.1.v8.1	4141	3938.119	1.008735	70.164
Manes.01G041300.2.v8.1	4135	3932.119	1.681399	116.774
Manes.01G041300.3.v8.1	2873	2670.119	10.519536	496.107
Manes.01G041300.4.v8.1	2867	2664.119	18.070836	850.315
Manes.01G041400.1.v8.1	1016	813.119	2.576321	37.000
Manes.01G041500.1.v8.1	219	64.074	69.806836	79.000
Manes.01G041700.1.v8.1	4216	4013.119	0.310379	22.000
Manes.01G041800.1.v8.1	2055	1852.119	0.030569	1.000
Manes.01G041900.7.v8.1	2459	2256.119	0.000000	0.000
Manes.01G041900.2.v8.1	1979	1776.119	1.963441	61.594
Manes.01G041900.6.v8.1	2288	2085.119	0.907084	33.406
Manes.01G041900.8.v8.1	1988	1785.119	0.000000	0.000
Manes.01G042100.3.v8.1	1257	1054.119	1.097095	20.426
Manes.01G042100.7.v8.1	1348	1145.119	1.110288	22.456
Manes.01G042100.8.v8.1	1345	1142.119	0.000000	0.000
Manes.01G042100.9.v8.1	1248	1045.119	0.000000	0.000
Manes.01G042100.2.v8.1	1241	1038.119	1.806214	33.118
Manes.01G042100.4.v8.1	1146	943.119	0.000000	0.000
Manes.01G042100.10.v8.1	318	135.503	0.000000	0.000
Manes.01G042200.1.v8.1	1088	885.119	0.831561	13.000
Manes.01G042300.1.v8.1	459	260.436	0.217396	1.000
Manes.01G042400.3.v8.1	2975	2772.119	11.267722	551.691
Manes.01G042400.4.v8.1	2967	2764.119	4.131020	201.680
Manes.01G042600.3.v8.1	2524	2321.119	11.227393	460.282
Manes.01G042600.4.v8.1	2515	2312.119	7.414886	302.805
Manes.01G042700.10.v8.1	6230	6027.119	0.819446	87.232
Manes.01G042700.12.v8.1	6396	6193.119	0.166258	18.186
Manes.01G042700.9.v8.1	6290	6087.119	0.386759	41.581
Manes.01G042700.11.v8.1	6132	5929.119	0.000000	0.000
Manes.01G042700.7.v8.1	6146	5943.119	0.000000	0.000
Manes.01G042800.1.v8.1	1912	1709.119	21.964935	663.056
Manes.01G042900.1.v8.1	228	69.661	60.144275	74.000
Manes.01G043000.1.v8.1	2551	2348.119	1.167191	48.407
Manes.01G043000.2.v8.1	1409	1206.119	0.731959	15.593
Manes.01G043100.1.v8.1	1663	1460.119	11.787930	304.000
Manes.01G043200.4.v8.1	3701	3498.119	5.712265	352.932
Manes.01G043200.6.v8.1	3909	3706.119	0.000000	0.000
Manes.01G043200.7.v8.1	3906	3703.119	0.041183	2.694
Manes.01G043200.8.v8.1	3704	3501.119	0.122111	7.551
Manes.01G043300.4.v8.1	1497	1294.119	25.953438	593.221
Manes.01G043300.2.v8.1	1962	1759.119	0.079588	2.473
Manes.01G043300.5.v8.1	1143	940.119	2.608041	43.306
Manes.01G043300.6.v8.1	1057	854.119	0.000000	0.000
Manes.01G043400.4.v8.1	882	679.135	46.769078	561.000
Manes.01G043450.1.v8.1	776	573.176	0.000000	0.000
Manes.01G043500.1.v8.1	2364	2161.119	8.907727	340.011
Manes.01G043600.1.v8.1	1871	1668.119	24.439360	720.053
Manes.01G043650.1.v8.1	795	592.160	0.000000	0.000
Manes.01G043700.1.v8.1	1428	1225.119	8.731992	188.947
Manes.01G043800.1.v8.1	1408	1205.119	0.000000	0.000
Manes.01G043900.1.v8.1	1084	881.119	141.881618	2208.048
Manes.01G043951.1.v8.1	345	157.918	0.000000	0.000
Manes.01G044000.1.v8.1	1303	1100.119	0.000000	0.000
Manes.01G044100.5.v8.1	3794	3591.119	10.351069	656.542
Manes.01G044100.7.v8.1	3770	3567.119	5.948618	374.784
Manes.01G044100.10.v8.1	3749	3546.119	0.000000	0.000
Manes.01G044100.6.v8.1	3759	3556.119	0.590290	37.076
Manes.01G044100.8.v8.1	3735	3532.119	0.000000	0.000
Manes.01G044100.9.v8.1	3773	3570.119	0.000000	0.000
Manes.01G044200.1.v8.1	923	720.125	1.182984	15.046
Manes.01G044300.1.v8.1	384	191.721	2.362501	8.000
Manes.01G044400.1.v8.1	1846	1643.119	14.422328	418.555
Manes.01G044600.3.v8.1	1979	1776.119	15.819659	496.269
Manes.01G044600.4.v8.1	2158	1955.119	39.913485	1378.290
Manes.01G044700.1.v8.1	2791	2588.119	7.536051	344.489
Manes.01G044700.2.v8.1	2133	1930.119	0.278981	9.511
Manes.01G044850.1.v8.1	915	712.125	0.000000	0.000
Manes.01G044900.1.v8.1	1038	835.119	0.000000	0.000
Manes.01G045000.1.v8.1	2088	1885.119	12.774176	425.324
Manes.01G050300.3.v8.1	1492	1289.119	96.520055	2197.649
Manes.01G050400.1.v8.1	2084	1881.119	5.477815	182.000
Manes.01G050450.1.v8.1	1085	882.119	0.064184	1.000
Manes.01G050500.6.v8.1	3483	3280.119	0.000000	0.000
Manes.01G050500.7.v8.1	3463	3260.119	0.136829	7.879
Manes.01G050500.8.v8.1	3320	3117.119	0.000000	0.000
Manes.01G050500.3.v8.1	3275	3072.119	1.909218	103.596
Manes.01G050500.2.v8.1	3466	3263.119	1.258376	72.526
Manes.01G050600.10.v8.1	3009	2806.119	1.170238	58.000
Manes.01G050600.6.v8.1	3017	2814.119	0.000000	0.000
Manes.01G050600.18.v8.1	3120	2917.119	0.000000	0.000
Manes.01G050700.1.v8.1	681	478.301	17.400775	147.000
Manes.01G050800.1.v8.1	2470	2267.119	0.449521	18.000
Manes.01G050900.2.v8.1	1396	1193.119	0.000000	0.000
Manes.01G050900.3.v8.1	1381	1178.119	9.179023	191.000
Manes.01G051000.1.v8.1	3030	2827.119	19.618280	979.609
Manes.01G051301.1.v8.1	360	170.757	0.461177	1.391
Manes.01G051334.1.v8.1	168	36.019	0.000000	0.000
Manes.01G051367.1.v8.1	370	179.431	0.000000	0.000
Manes.01G051400.7.v8.1	3726	3523.119	1.574893	98.000
Manes.01G051500.1.v8.1	1507	1304.119	3.950721	91.000
Manes.01G051515.1.v8.1	1779	1576.119	0.035922	1.000
Manes.01G051530.1.v8.1	1204	1001.119	0.282772	5.000
Manes.01G051545.2.v8.1	4015	3812.119	2.087156	140.530
Manes.01G051545.3.v8.1	4247	4044.119	0.000000	0.000
Manes.01G051545.1.v8.1	4827	4624.119	0.000000	0.000
Manes.01G051545.4.v8.1	3478	3275.119	6.957586	402.470
Manes.10G106150.1.v8.1_24	1230	1027.119	0.110246	2.000
Manes.01G051560.1.v8.1	540	338.643	0.000000	0.000
Manes.01G051575.1.v8.1	180	41.884	0.000000	0.000
Manes.10G049950.1.v8.1	1167	964.119	0.000000	0.000
Manes.01G048100.5.v8.1	3051	2848.119	6.262464	315.029
Manes.01G048100.6.v8.1	3038	2835.119	6.653724	333.184
Manes.01G048100.7.v8.1	3143	2940.119	0.000000	0.000
Manes.01G048300.1.v8.1	408	213.171	2.124781	8.000
Manes.01G048400.1.v8.1	1077	874.119	190.721019	2944.536
Manes.01G048766.1.v8.1	2517	2314.119	0.195730	8.000
Manes.01G048766.4.v8.1	2586	2383.119	0.000000	0.000
Manes.17G035396.1.v8.1_24	409	214.078	0.000000	0.000
Manes.17G035396.1.v8.1_33	409	214.078	0.000000	0.000
Manes.01G048600.1.v8.1	2227	2024.119	6.853024	245.000
Manes.01G046700.5.v8.1	3020	2817.119	1.757204	87.433
Manes.01G046700.9.v8.1	2910	2707.119	2.774299	132.650
Manes.01G046700.8.v8.1	2766	2563.119	2.661056	120.468
Manes.01G046700.10.v8.1	2743	2540.119	6.161879	276.449
Manes.16G047151.1.v8.1	553	351.397	0.805608	5.000
Manes.01G046200.1.v8.1	3121	2918.119	0.582064	30.000
Manes.01G046100.1.v8.1	860	657.136	4.824863	56.000
Manes.01G046000.1.v8.1	2295	2092.119	0.000000	0.000
Manes.01G045900.1.v8.1	3518	3315.119	0.457074	26.763
Manes.01G045900.2.v8.1	3182	2979.119	1.505888	79.237
Manes.01G045700.2.v8.1	632	429.521	0.588704	4.466
Manes.01G045700.3.v8.1	1144	941.119	0.094961	1.578
Manes.10G036329.1.v8.1_6	511	310.368	0.000000	0.000
Manes.01G045650.9.v8.1	2384	2181.119	0.311497	12.000
Manes.01G045650.1.v8.1	2526	2323.119	0.000000	0.000
Manes.01G045650.2.v8.1	2551	2348.119	0.000000	0.000
Manes.01G045650.7.v8.1	2464	2261.119	0.000000	0.000
Manes.01G045650.11.v8.1	2685	2482.119	0.000000	0.000
Manes.01G045650.13.v8.1	2682	2479.119	0.000000	0.000
Manes.01G045650.8.v8.1	2664	2461.119	0.000000	0.000
Manes.01G045650.10.v8.1	2715	2512.119	0.000000	0.000
Manes.01G045650.12.v8.1	2712	2509.119	0.000000	0.000
Manes.01G045650.14.v8.1	2694	2491.119	0.000000	0.000
Manes.01G045650.6.v8.1	2697	2494.119	0.000000	0.000
Manes.01G045600.1.v8.1	2726	2523.119	3.676273	163.830
Manes.01G045600.2.v8.1	2597	2394.119	0.240508	10.170
Manes.01G045560.1.v8.1	562	360.252	120.857005	769.000
Manes.01G048000.1.v8.1	3695	3492.119	0.157770	9.731
Manes.01G048000.2.v8.1	3718	3515.119	0.000000	0.000
Manes.01G047900.1.v8.1	4394	4191.119	0.242113	17.922
Manes.01G047900.3.v8.1	4123	3920.119	8.833453	611.614
Manes.01G047800.1.v8.1	1044	841.119	4.850710	72.063
Manes.01G047820.1.v8.1	3275	3072.119	37.722163	2046.833
Manes.01G042501.1.v8.1	629	426.543	0.000000	0.000
Manes.01G048900.3.v8.1	2252	2049.119	0.000000	0.000
Manes.01G048900.2.v8.1	2235	2032.119	3.485757	125.111
Manes.01G048900.1.v8.1	1636	1433.119	74.624402	1888.908
Manes.05G086326.1.v8.1	1137	934.119	1.416972	23.378
Manes.13G093532.1.v8.1	784	581.166	0.000000	0.000
Manes.01G049100.1.v8.1	2464	2261.119	9.765475	390.000
Manes.01G049200.1.v8.1	727	524.214	2.376107	22.000
Manes.16G048915.2.v8.1	1295	1092.119	3.996061	77.081
Manes.16G048915.3.v8.1	1315	1112.119	0.000000	0.000
Manes.01G049300.12.v8.1	1649	1446.119	1.392930	35.578
Manes.01G049300.5.v8.1	1630	1427.119	0.000000	0.000
Manes.01G049300.10.v8.1	1197	994.119	6.768114	118.838
Manes.01G049300.11.v8.1	2002	1799.119	1.102312	35.028
Manes.01G049300.4.v8.1	1358	1155.119	0.000000	0.000
Manes.01G049300.7.v8.1	1377	1174.119	0.117568	2.438
Manes.01G049300.8.v8.1	1205	1002.119	0.203182	3.596
Manes.01G049300.9.v8.1	1219	1016.119	2.146450	38.522
Manes.01G049315.1.v8.1	1365	1162.119	0.730791	15.000
Manes.01G049330.2.v8.1	2450	2247.119	0.000000	0.000
Manes.01G049330.1.v8.1	2617	2414.119	0.000000	0.000
Manes.01G049330.3.v8.1	2197	1994.119	0.028392	1.000
Manes.01G049345.1.v8.1	201	53.398	4.241150	4.000
Manes.01G049360.1.v8.1	3263	3060.119	17.897754	967.352
Manes.01G049375.1.v8.1	1923	1720.119	8.636300	262.382
Manes.01G049375.2.v8.1	2014	1811.119	2.933194	93.829
Manes.01G049375.3.v8.1	1902	1699.119	3.584425	107.570
Manes.S095224.1.v8.1	1468	1265.119	0.313270	7.000
Manes.S095224.3.v8.1	894	691.130	0.000000	0.000
Manes.S095224.2.v8.1	753	550.194	0.000000	0.000
Manes.01G049390.1.v8.1_6	1447	1244.119	0.000000	0.000
Manes.01G049405.1.v8.1	510	309.397	0.000000	0.000
Manes.01G049420.1.v8.1	1431	1228.119	0.000000	0.000
Manes.01G049390.1.v8.1	1363	1160.119	0.000000	0.000
Manes.01G049390.1.v8.1_5	1435	1232.119	0.000000	0.000
Manes.01G049495.1.v8.1	267	96.242	0.000000	0.000
Manes.01G049510.1.v8.1	207	56.883	0.000000	0.000
Manes.01G049450.1.v8.1	391	197.914	0.000000	0.000
Manes.01G049525.1.v8.1	1143	940.119	0.451163	7.491
Manes.01G049435.1.v8.1	1236	1033.119	0.000000	0.000
Manes.S095215.1.v8.1	2608	2405.119	0.000000	0.000
Manes.04G060202.1.v8.1	1834	1631.119	0.000000	0.000
Manes.01G049601.1.v8.1	1352	1149.119	66.930101	1358.421
Manes.01G049616.1.v8.1	2450	2247.119	46.865678	1860.068
Manes.01G049631.1.v8.1	1736	1533.119	63.187605	1711.022
Manes.01G048966.2.v8.1	1145	942.119	0.000000	0.000
Manes.01G048981.1.v8.1	879	676.136	0.000000	0.000
Manes.01G046800.2.v8.1	1352	1149.119	0.098541	2.000
Manes.01G047000.1.v8.1	1206	1003.119	0.282208	5.000
Manes.01G047100.1.v8.1	730	527.213	77.692631	723.459
Manes.01G047200.1.v8.1	1835	1632.119	0.381587	11.000
Manes.01G047400.1.v8.1	1736	1533.119	9.527875	258.000
Manes.01G045500.8.v8.1	2123	1920.119	0.000000	0.000
Manes.01G045500.6.v8.1	2469	2266.119	0.000000	0.000
Manes.01G045500.10.v8.1	2378	2175.119	0.000000	0.000
Manes.01G045500.11.v8.1	2481	2278.119	0.000000	0.000
Manes.01G045500.9.v8.1	2508	2305.119	0.262841	10.701
Manes.01G045500.12.v8.1	1722	1519.119	0.000000	0.000
Manes.01G045515.1.v8.1	1486	1283.119	11.545189	261.647
Manes.01G045300.1.v8.1	928	725.125	6.714874	86.000
Manes.01G045150.1.v8.1	384	191.721	2.362501	8.000
Manes.09G076819.1.v8.1	384	191.721	0.000000	0.000
Manes.01G045165.1.v8.1	2213	2010.119	19.922615	707.320
Manes.01G045180.1.v8.1	347	159.612	0.000000	0.000
Manes.01G045195.1.v8.1	2475	2272.119	15.492429	621.725
Manes.01G045195.2.v8.1	2472	2269.119	2.805366	112.433
Manes.01G045195.3.v8.1	597	394.808	4.996493	34.842
Manes.01G045210.1.v8.1	1362	1159.119	71.700052	1467.896
Manes.17G018312.1.v8.1	509	308.428	0.367138	2.000
Manes.01G049700.1.v8.1	2824	2621.119	17.458225	808.229
Manes.01G049800.8.v8.1	1038	835.119	9.395868	138.590
Manes.01G049815.1.v8.1	564	362.222	0.000000	0.000
Manes.01G049900.2.v8.1	920	717.125	0.203144	2.573
Manes.01G049900.3.v8.1	939	736.124	0.186665	2.427
Manes.01G049915.1.v8.1	390	197.031	0.000000	0.000
Manes.01G050200.18.v8.1	7236	7033.119	0.752507	93.477
Manes.01G050200.5.v8.1	4770	4567.119	2.402326	193.786
Manes.01G050200.7.v8.1	4765	4562.119	2.486558	200.361
Manes.01G050200.16.v8.1	4689	4486.119	0.000000	0.000
Manes.01G050200.17.v8.1	4684	4481.119	0.000000	0.000
Manes.01G050200.12.v8.1	5163	4960.119	0.000000	0.000
Manes.01G050200.13.v8.1	5158	4955.119	0.000000	0.000
Manes.01G050200.14.v8.1	5083	4880.119	0.000000	0.000
Manes.01G050200.15.v8.1	5088	4885.119	0.000000	0.000
Manes.01G050200.10.v8.1	4385	4182.119	3.768663	278.376
Manes.01G050200.11.v8.1	4390	4187.119	0.000000	0.000
Manes.01G052200.1.v8.1	555	353.361	242.090966	1510.932
Manes.01G052200.3.v8.1	534	332.766	269.069503	1581.433
Manes.01G052400.1.v8.1	2897	2694.119	19.168007	912.098
Manes.01G052500.1.v8.1	2591	2388.119	14.781633	623.485
Manes.01G052500.2.v8.1	2536	2333.119	0.000000	0.000
Manes.01G052600.2.v8.1	1576	1373.119	0.170168	4.127
Manes.01G052600.3.v8.1	1711	1508.119	0.000000	0.000
Manes.01G052600.4.v8.1	1585	1382.119	1.264695	30.873
Manes.01G052600.5.v8.1	1624	1421.119	0.000000	0.000
Manes.13G088960.1.v8.1	847	644.142	0.000000	0.000
Manes.01G056200.1.v8.1	1954	1751.119	0.905304	28.000
Manes.01G056204.1.v8.1	1650	1447.119	180.319785	4608.880
Manes.01G051600.1.v8.1	3016	2813.119	6.169159	306.522
Manes.01G051600.2.v8.1	2464	2261.119	5.921330	236.478
Manes.01G051700.1.v8.1	2352	2149.119	9.736977	369.600
Manes.01G051700.2.v8.1	2232	2029.119	0.122761	4.400
Manes.01G051800.1.v8.1	3042	2839.119	27.213246	1364.620
Manes.01G051800.2.v8.1	3115	2912.119	0.135594	6.974
Manes.01G051800.4.v8.1	2948	2745.119	0.000000	0.000
Manes.01G051800.7.v8.1	3039	2836.119	2.088688	104.627
Manes.01G051900.1.v8.1	1853	1650.119	9.504225	277.000
Manes.01G052100.1.v8.1	2395	2192.119	12.993864	503.095
Manes.01G052104.1.v8.1	2760	2557.119	12.431227	561.452
Manes.01G052104.3.v8.1	3084	2881.119	0.248753	12.658
Manes.01G052104.2.v8.1	2726	2523.119	1.300086	57.937
Manes.01G052108.2.v8.1	2261	2058.119	10.303479	374.543
Manes.01G052108.1.v8.1	2759	2556.119	0.000000	0.000
Manes.01G052112.1.v8.1	1090	887.119	42.891591	672.050
Manes.01G052112.2.v8.1	330	145.331	0.000000	0.000
Manes.01G049500.10.v8.1	2932	2729.119	0.000000	0.000
Manes.01G049500.14.v8.1	2929	2726.119	0.000000	0.000
Manes.01G049500.21.v8.1	2812	2609.119	0.000000	0.000
Manes.01G049500.22.v8.1	3199	2996.119	0.000000	0.000
Manes.01G049500.24.v8.1	3319	3116.119	0.000000	0.000
Manes.01G049500.25.v8.1	3264	3061.119	0.000000	0.000
Manes.01G049500.26.v8.1	3316	3113.119	0.000000	0.000
Manes.01G049500.27.v8.1	3261	3058.119	0.000000	0.000
Manes.01G049500.31.v8.1	2911	2708.119	0.000000	0.000
Manes.01G049500.32.v8.1	3024	2821.119	0.223703	11.147
Manes.01G049500.35.v8.1	3196	2993.119	0.868038	45.889
Manes.01G049500.36.v8.1	2809	2606.119	1.303214	59.987
Manes.01G049500.6.v8.1	3134	2931.119	0.000000	0.000
Manes.01G049500.16.v8.1	2995	2792.119	2.918903	143.947
Manes.01G049500.23.v8.1	3115	2912.119	1.658085	85.283
Manes.01G049500.28.v8.1	2913	2710.119	0.000000	0.000
Manes.01G049500.29.v8.1	3245	3042.119	0.000000	0.000
Manes.01G049500.30.v8.1	3300	3097.119	0.000000	0.000
Manes.01G049500.33.v8.1	3242	3039.119	0.000000	0.000
Manes.01G049500.34.v8.1	3297	3094.119	0.000000	0.000
Manes.01G049500.7.v8.1	3130	2927.119	0.000000	0.000
Manes.11G091690.2.v8.1	1407	1204.119	0.000000	0.000
Manes.01G053000.1.v8.1	4412	4209.119	8.351723	620.891
Manes.01G053000.2.v8.1	4325	4122.119	0.333461	24.278
Manes.11G088378.1.v8.1	194	49.422	0.000000	0.000
Manes.11G165033.2.v8.1	513	312.314	0.000000	0.000
Manes.11G165033.1.v8.1	540	338.643	1.337519	8.000
Manes.01G053100.3.v8.1	1539	1336.119	0.000000	0.000
Manes.01G053100.1.v8.1	1781	1578.119	0.000000	0.000
Manes.01G053100.4.v8.1	1271	1068.119	0.000000	0.000
Manes.01G053100.5.v8.1	1151	948.119	0.000000	0.000
Manes.01G053150.1.v8.1	210	58.644	0.000000	0.000
Manes.01G053200.4.v8.1	6068	5865.119	10.164827	1052.991
Manes.01G053300.1.v8.1	2599	2396.119	44.106410	1866.628
Manes.01G053400.1.v8.1	264	94.061	96.308468	160.000
Manes.01G053600.3.v8.1	3287	3084.119	8.518028	464.000
Manes.01G053700.1.v8.1	2412	2209.119	5.279591	206.000
Manes.11G068178.1.v8.1	426	229.633	0.246557	1.000
Manes.01G053800.1.v8.1	2084	1881.119	13.784830	458.000
Manes.01G053875.1.v8.1	662	459.377	1.355738	11.000
Manes.01G053950.1.v8.1	2006	1803.119	4.227734	134.642
Manes.02G203753.1.v8.1	1014	811.119	22.964850	329.000
Manes.01G054100.1.v8.1	2170	1967.119	0.000000	0.000
Manes.01G054300.1.v8.1	2083	1880.119	0.000000	0.000
Manes.01G054400.1.v8.1	3373	3170.119	0.178598	10.000
Manes.01G054600.2.v8.1	6103	5900.119	18.481966	1926.002
Manes.01G054800.1.v8.1	1910	1707.119	7.941328	239.444
Manes.01G054900.1.v8.1	2286	2083.119	187.776957	6908.825
Manes.01G055000.1.v8.1	240	77.474	26.308501	36.000
Manes.01G055100.1.v8.1	240	77.474	41.655126	57.000
Manes.01G055200.1.v8.1	237	75.498	122.236739	163.000
Manes.01G055300.1.v8.1	1711	1508.119	0.412961	11.000
Manes.01G055400.4.v8.1	1930	1727.119	0.000000	0.000
Manes.01G055400.5.v8.1	1912	1709.119	0.000000	0.000
Manes.01G055500.6.v8.1	2884	2681.119	1.303415	61.723
Manes.01G055500.3.v8.1	1910	1707.119	16.303121	491.567
Manes.01G055512.1.v8.1	5335	5132.119	0.023190	2.102
Manes.16G044501.1.v8.1	955	752.124	0.526940	7.000
Manes.16G044551.1.v8.1	455	256.670	0.000000	0.000
Manes.07G083301.4.v8.1	1312	1109.119	0.000000	0.000
Manes.07G083301.5.v8.1	1196	993.119	0.473665	8.308
Manes.07G083301.10.v8.1	1117	914.119	0.627359	10.129
Manes.07G083301.3.v8.1	1792	1589.119	0.083006	2.330
Manes.07G083301.1.v8.1	1063	860.119	0.192207	2.920
Manes.07G083301.2.v8.1	1398	1195.119	0.212477	4.485
Manes.18G122902.1.v8.1_4	687	484.284	0.000000	0.000
Manes.14G157966.1.v8.1_44	431	234.238	0.120855	0.500
Manes.01G055600.2.v8.1	4734	4531.119	4.981604	398.678
Manes.01G055600.1.v8.1	4280	4077.119	2.285795	164.603
Manes.01G055600.5.v8.1	4357	4154.119	13.375319	981.366
Manes.01G055600.6.v8.1	3714	3511.119	0.353540	21.925
Manes.01G055700.1.v8.1	2448	2245.119	0.327836	13.000
Manes.01G055700.2.v8.1	2555	2352.119	0.000000	0.000
Manes.01G055704.1.v8.1	546	344.523	0.000000	0.000
Manes.01G055708.1.v8.1	1792	1589.119	22.852870	641.424
Manes.01G056000.5.v8.1	2103	1900.119	9.911279	332.628
Manes.01G056000.4.v8.1	2545	2342.119	5.327805	220.397
Manes.01G056100.3.v8.1	3657	3454.119	3.084165	188.158
Manes.01G056100.4.v8.1	3459	3256.119	12.502822	719.045
Manes.01G056300.1.v8.1	1707	1504.119	0.037642	1.000
Manes.01G056450.1.v8.1	3537	3334.119	11.365496	669.295
Manes.01G056450.2.v8.1	3479	3276.119	0.000000	0.000
Manes.01G056450.3.v8.1	3399	3196.119	1.039200	58.664
Manes.01G056600.1.v8.1	909	706.126	48.509331	605.000
Manes.15G181430.1.v8.1	456	257.607	0.000000	0.000
Manes.01G056700.2.v8.1	1416	1213.119	0.000000	0.000
Manes.01G056725.1.v8.1	909	706.126	0.000000	0.000
Manes.01G056800.1.v8.1	3882	3679.119	9.433413	613.000
Manes.18G104850.1.v8.1	626	423.563	0.401010	3.000
Manes.01G056900.1.v8.1	2957	2754.119	3.767893	183.286
Manes.01G056900.2.v8.1	2951	2748.119	1.790793	86.922
Manes.01G057000.1.v8.1	850	647.141	0.379280	4.335
Manes.01G057100.1.v8.1	1290	1087.119	0.000000	0.000
Manes.01G057100.2.v8.1	1287	1084.119	0.000000	0.000
Manes.01G057200.1.v8.1	1470	1267.119	0.000000	0.000
Manes.10G106150.1.v8.1	1149	946.119	0.119684	2.000
Manes.01G057300.1.v8.1	1915	1712.119	0.826720	25.000
Manes.01G057350.1.v8.1	1899	1696.119	0.000000	0.000
Manes.01G057400.1.v8.1	2020	1817.119	12.398781	397.933
Manes.01G057400.2.v8.1	2139	1936.119	3.306785	113.080
Manes.01G057800.2.v8.1	2409	2206.119	12.703681	495.001
Manes.01G057900.1.v8.1	2006	1803.119	9.451360	301.000
Manes.01G058000.1.v8.1	2012	1809.119	20.789649	664.297
Manes.01G058100.1.v8.1	3609	3406.119	8.909579	536.000
Manes.01G058200.3.v8.1	354	165.580	0.683871	2.000
Manes.11G130116.1.v8.1	2051	1848.119	0.000000	0.000
Manes.01G058300.1.v8.1	2319	2116.119	2.595298	97.001
Manes.01G058450.1.v8.1	234	73.531	0.000000	0.000
Manes.01G058600.4.v8.1	3029	2826.119	0.000000	0.000
Manes.01G058600.2.v8.1	2857	2654.119	0.000000	0.000
Manes.01G058600.3.v8.1	3629	3426.119	0.553309	33.482
Manes.01G058600.5.v8.1	3407	3204.119	0.341786	19.342
Manes.01G058600.1.v8.1	2303	2100.119	10.039282	372.387
Manes.01G058700.2.v8.1	3507	3304.119	62.513019	3648.161
Manes.01G058700.4.v8.1	3277	3074.119	6.937790	376.695
Manes.01G058700.5.v8.1	3311	3108.119	14.733214	808.803
Manes.01G058750.1.v8.1	920	717.125	0.236853	3.000
Manes.06G063050.1.v8.1_24	1147	944.119	0.000000	0.000
Manes.01G058800.2.v8.1	4445	4242.119	4.396598	329.418
Manes.01G058800.3.v8.1	3168	2965.119	9.768486	511.584
Manes.03G138751.1.v8.1	1067	864.119	0.327604	5.000
Manes.01G058900.1.v8.1	1600	1397.119	7.699676	190.000
Manes.01G059200.1.v8.1	1947	1744.119	3.635847	112.003
Manes.01G059300.16.v8.1	1945	1742.119	23.808698	732.590
Manes.01G059400.23.v8.1	3702	3499.119	0.000000	0.000
Manes.01G059400.24.v8.1	3808	3605.119	0.000000	0.000
Manes.01G059400.25.v8.1	3684	3481.119	0.000000	0.000
Manes.01G059400.3.v8.1	3826	3623.119	0.000000	0.000
Manes.01G059400.26.v8.1	4503	4300.119	0.000000	0.000
Manes.01G059400.12.v8.1	3501	3298.119	0.000000	0.000
Manes.01G059400.13.v8.1	3489	3286.119	0.000000	0.000
Manes.01G059400.14.v8.1	3447	3244.119	0.000000	0.000
Manes.01G059400.15.v8.1	3365	3162.119	0.000000	0.000
Manes.01G059400.16.v8.1	3571	3368.119	0.000000	0.000
Manes.01G059400.18.v8.1	3429	3226.119	0.000000	0.000
Manes.01G059400.20.v8.1	3553	3350.119	0.000000	0.000
Manes.01G059400.21.v8.1	3347	3144.119	0.000000	0.000
Manes.01G059400.22.v8.1	3471	3268.119	0.000000	0.000
Manes.01G059400.5.v8.1	3395	3192.119	0.100430	5.662
Manes.01G059400.6.v8.1	3519	3316.119	0.074693	4.375
Manes.01G059400.8.v8.1	3377	3174.119	0.000000	0.000
Manes.01G059400.17.v8.1	2996	2793.119	0.000000	0.000
Manes.01G059400.19.v8.1	2978	2775.119	0.000000	0.000
Manes.01G059400.7.v8.1	3056	2853.119	0.344477	17.359
Manes.01G059400.9.v8.1	3038	2835.119	0.672266	33.664
Manes.01G059500.1.v8.1	1971	1768.119	67.433954	2105.901
Manes.01G059525.1.v8.1	312	130.654	0.000000	0.000
Manes.01G059550.1.v8.1	318	135.503	0.000000	0.000
Manes.01G059600.1.v8.1	1643	1440.119	170.238109	4330.150
Manes.01G059700.1.v8.1	1331	1128.119	189.641318	3778.641
Manes.01G059700.2.v8.1	1679	1476.119	75.138393	1958.985
Manes.01G059751.1.v8.1	363	173.348	0.000000	0.000
Manes.01G059800.1.v8.1	2230	2027.119	162.244218	5808.932
Manes.01G059800.2.v8.1	2379	2176.119	2.512178	96.556
Manes.01G059900.1.v8.1	2074	1871.119	9.047363	299.000
Manes.01G060100.1.v8.1	3635	3432.119	1.154998	70.015
Manes.01G060100.2.v8.1	3320	3117.119	2.124853	116.985
Manes.01G060100.3.v8.1	3309	3106.119	0.000000	0.000
Manes.01G060200.1.v8.1	1840	1637.119	6.467266	187.003
Manes.01G060200.2.v8.1	1758	1555.119	0.291147	7.997
Manes.01G060300.2.v8.1	1966	1763.119	4.416672	137.539
Manes.01G060300.3.v8.1	1424	1221.119	19.773250	426.465
Manes.01G060400.1.v8.1	1992	1789.119	9.046416	285.867
Manes.01G060400.3.v8.1	1059	856.119	29.918260	452.395
Manes.01G060500.1.v8.1	1773	1570.119	0.000000	0.000
Manes.01G060600.1.v8.1	4094	3891.119	0.000000	0.000
Manes.01G060600.2.v8.1	4124	3921.119	0.000000	0.000
Manes.01G060600.3.v8.1	3968	3765.119	0.000000	0.000
Manes.01G060600.4.v8.1	3938	3735.119	0.181898	12.000
Manes.01G060600.5.v8.1	4000	3797.119	0.000000	0.000
Manes.01G060700.4.v8.1	2627	2424.119	0.904835	38.741
Manes.01G060700.6.v8.1	2584	2381.119	0.000000	0.000
Manes.01G060700.11.v8.1	2667	2464.119	0.200996	8.748
Manes.01G060700.16.v8.1	2624	2421.119	0.000000	0.000
Manes.01G060700.10.v8.1	2489	2286.119	0.748000	30.203
Manes.01G060700.17.v8.1	2628	2425.119	0.000000	0.000
Manes.01G060700.3.v8.1	2575	2372.119	0.000000	0.000
Manes.01G060700.12.v8.1	2541	2338.119	0.000000	0.000
Manes.01G060700.9.v8.1	2531	2328.119	0.000000	0.000
Manes.01G060700.1.v8.1	2615	2412.119	0.124598	5.308
Manes.01G060700.14.v8.1	2584	2381.119	0.000000	0.000
Manes.01G060875.10.v8.1	3276	3073.119	0.000000	0.000
Manes.01G060875.9.v8.1	2881	2678.119	0.000000	0.000
Manes.01G060875.1.v8.1	2909	2706.119	0.000000	0.000
Manes.01G060875.2.v8.1	2869	2666.119	0.870676	41.000
Manes.01G060875.3.v8.1	4008	3805.119	0.000000	0.000
Manes.01G060875.4.v8.1	3276	3073.119	0.000000	0.000
Manes.01G060875.5.v8.1	3226	3023.119	0.000000	0.000
Manes.01G060875.6.v8.1	3007	2804.119	0.000000	0.000
Manes.01G060875.7.v8.1	3057	2854.119	0.000000	0.000
Manes.01G060875.8.v8.1	3047	2844.119	0.000000	0.000
Manes.01G061050.2.v8.1	6849	6646.119	11.189530	1313.493
Manes.01G061125.1.v8.1	630	427.536	0.000000	0.000
Manes.01G061200.9.v8.1	2895	2692.119	0.926677	44.063
Manes.01G061200.10.v8.1	2833	2630.119	4.569932	212.292
Manes.01G061200.6.v8.1	2598	2395.119	15.331886	648.590
Manes.01G061400.1.v8.1	2477	2274.119	63.305049	2542.725
Manes.01G061500.1.v8.1	1529	1326.119	5.977200	140.000
Manes.01G061550.1.v8.1	960	757.123	0.000000	0.000
Manes.01G061600.3.v8.1	2789	2586.119	30.035997	1371.950
Manes.01G061600.4.v8.1	1923	1720.119	0.000000	0.000
Manes.01G061600.2.v8.1	1379	1176.119	57.897505	1202.704
Manes.01G061701.1.v8.1	765	562.185	0.000000	0.000
Manes.01G061800.1.v8.1	1842	1639.119	5.906622	171.001
Manes.01G061850.1.v8.1	730	527.213	0.000000	0.000
Manes.01G061900.3.v8.1	1876	1673.119	8.701550	257.141
Manes.01G061900.1.v8.1	2806	2603.119	16.325151	750.584
Manes.01G062000.1.v8.1	2551	2348.119	1.060925	44.000
Manes.01G062100.1.v8.1	887	684.132	0.000000	0.000
Manes.01G062200.1.v8.1	523	322.043	0.000000	0.000
Manes.01G062300.1.v8.1	1479	1276.119	0.000000	0.000
Manes.01G062400.1.v8.1	1322	1119.119	24.545100	485.164
Manes.01G062400.2.v8.1	1236	1033.119	14.985290	273.441
Manes.01G062500.1.v8.1	1399	1196.119	1.467370	31.000
Manes.01G062600.1.v8.1	1107	904.119	74.881761	1195.775
Manes.01G062600.2.v8.1	1525	1322.119	2.022952	47.239
Manes.01G062700.1.v8.1	3474	3271.119	1.661602	96.000
Manes.05G133326.1.v8.1_30	356	167.299	0.000000	0.000
Manes.14G157966.1.v8.1_40	431	234.238	0.120855	0.500
Manes.01G062800.1.v8.1	2202	1999.119	14.925338	527.000
Manes.01G062900.1.v8.1	420	224.134	0.000000	0.000
Manes.01G063000.2.v8.1	2376	2173.119	8.319249	319.312
Manes.01G063100.1.v8.1	3358	3155.119	10.748881	599.000
Manes.01G063300.1.v8.1	1940	1737.119	1.248831	38.316
Manes.01G063300.3.v8.1	2009	1806.119	1.965187	62.690
Manes.01G063400.1.v8.1	863	660.136	2.144169	25.000
Manes.01G063500.1.v8.1	1365	1162.119	28.500830	585.000
Manes.01G063600.1.v8.1	4224	4021.119	5.145674	365.458
Manes.01G063600.2.v8.1	4158	3955.119	0.000000	0.000
Manes.01G063700.1.v8.1	1268	1065.119	0.000000	0.000
Manes.01G063800.1.v8.1	1141	938.119	0.000000	0.000
Manes.01G063900.1.v8.1	690	487.275	0.000000	0.000
Manes.01G063933.1.v8.1	496	295.833	0.000000	0.000
Manes.01G063966.2.v8.1	535	333.745	0.352515	2.078
Manes.01G064000.1.v8.1	2464	2261.119	0.074435	2.973
Manes.01G064000.4.v8.1	2064	1861.119	7.816268	256.934
Manes.01G064100.1.v8.1	642	439.460	0.000000	0.000
Manes.01G064200.1.v8.1	946	743.124	46.856100	615.000
Manes.01G064400.2.v8.1	859	656.136	0.000000	0.000
Manes.13G069776.1.v8.1_3	315	133.076	0.000000	0.000
Manes.01G064500.2.v8.1	1064	861.119	2.039173	31.015
Manes.01G064600.2.v8.1	1735	1532.119	1.013514	27.426
Manes.01G064600.3.v8.1	1725	1522.119	13.449352	361.574
Manes.01G064900.1.v8.1	1118	915.119	0.866169	14.000
Manes.01G064950.1.v8.1	678	475.313	0.000000	0.000
Manes.01G065000.1.v8.1	3163	2960.119	0.726820	38.000
Manes.01G065000.2.v8.1	3049	2846.119	0.000000	0.000
Manes.01G065100.1.v8.1	2070	1867.119	20.788366	685.552
Manes.01G065200.1.v8.1	2387	2184.119	21.516591	830.037
Manes.01G065200.2.v8.1	2436	2233.119	2.348873	92.644
Manes.01G065200.3.v8.1	2261	2058.119	4.328697	157.353
Manes.01G065300.1.v8.1	956	753.123	0.225532	3.000
Manes.01G065400.1.v8.1	5133	4930.119	3.571537	311.000
Manes.01G065500.1.v8.1	1271	1068.119	0.000000	0.000
Manes.01G065600.3.v8.1	960	757.123	84.067821	1124.202
Manes.01G065600.1.v8.1	1212	1009.119	2.407557	42.911
Manes.01G065700.1.v8.1	1755	1552.119	6.930759	190.000
Manes.01G065800.3.v8.1	2457	2254.119	0.000000	0.000
Manes.01G065800.4.v8.1	2385	2182.119	0.000000	0.000
Manes.01G065800.1.v8.1	2533	2330.119	0.000000	0.000
Manes.01G065800.2.v8.1	2461	2258.119	0.125365	5.000
Manes.01G065900.7.v8.1	3293	3090.119	0.000000	0.000
Manes.01G065900.1.v8.1	3360	3157.119	1.237950	69.031
Manes.01G065900.4.v8.1	3389	3186.119	0.000000	0.000
Manes.01G065900.5.v8.1	3455	3252.119	1.444454	82.969
Manes.01G066000.4.v8.1	2162	1959.119	1.391611	48.153
Manes.01G066000.6.v8.1	2093	1890.119	0.264998	8.847
Manes.01G066000.5.v8.1	2160	1957.119	0.000000	0.000
Manes.01G066000.7.v8.1	2440	2237.119	0.000000	0.000
Manes.01G066100.1.v8.1	2112	1909.119	10.860386	366.206
Manes.01G066100.2.v8.1	2042	1839.119	4.838622	157.174
Manes.01G066100.3.v8.1	1825	1622.119	0.000000	0.000
Manes.01G066150.1.v8.1	601	398.767	0.141982	1.000
Manes.01G066175.1.v8.1	442	244.486	0.000000	0.000
Manes.01G066200.1.v8.1	3298	3095.119	21.754146	1189.234
Manes.01G066400.1.v8.1	3277	3074.119	0.699866	38.000
Manes.01G066500.1.v8.1	1506	1303.119	0.000000	0.000
Manes.01G066600.1.v8.1	1975	1772.119	8.370678	262.000
Manes.01G066700.4.v8.1	1543	1340.119	4.508216	106.708
Manes.01G066700.5.v8.1	1318	1115.119	1.523453	30.005
Manes.01G066700.1.v8.1	1453	1250.119	5.900678	130.287
Manes.01G066800.1.v8.1	3041	2838.119	5.108545	256.080
Manes.01G066800.3.v8.1	3070	2867.119	0.142664	7.225
Manes.01G066800.2.v8.1	1176	973.119	1.914466	32.905
Manes.01G066900.1.v8.1	1843	1640.119	28.584339	828.040
Manes.01G067000.1.v8.1	1587	1384.119	0.000000	0.000
Manes.01G067100.1.v8.1	1560	1357.119	0.000000	0.000
Manes.01G067200.1.v8.1	489	289.097	0.000000	0.000
Manes.01G067233.1.v8.1	225	67.786	0.000000	0.000
Manes.01G067300.3.v8.1	707	504.244	0.000000	0.000
Manes.01G067400.1.v8.1	1115	912.119	0.000000	0.000
Manes.01G067500.1.v8.1	702	499.253	0.000000	0.000
Manes.01G067700.1.v8.1	2234	2031.119	0.501752	18.000
Manes.01G067900.1.v8.1	1616	1413.119	0.961578	24.000
Manes.01G068001.5.v8.1	2495	2292.119	8.019508	324.663
Manes.01G068001.2.v8.1	1984	1781.119	0.091349	2.874
Manes.01G068001.7.v8.1	2864	2661.119	0.206529	9.707
Manes.01G068001.6.v8.1	1767	1564.119	0.000000	0.000
Manes.01G068001.8.v8.1	1090	887.119	0.000000	0.000
Manes.01G068100.3.v8.1	1573	1370.119	0.000000	0.000
Manes.01G068100.5.v8.1	1567	1364.119	27.285872	657.412
Manes.01G068400.7.v8.1	3134	2931.119	4.810057	249.018
Manes.01G068400.2.v8.1	3037	2834.119	22.881840	1145.399
Manes.01G068400.5.v8.1	2681	2478.119	6.508973	284.893
Manes.01G068400.3.v8.1	2817	2614.119	6.375504	294.366
Manes.01G068600.1.v8.1	1024	821.119	0.000000	0.000
Manes.01G068800.1.v8.1	2536	2333.119	4.707790	194.000
Manes.01G068901.1.v8.1	541	339.623	0.000000	0.000
Manes.01G069000.1.v8.1	2001	1798.119	14.359083	456.029
Manes.01G069050.1.v8.1	877	674.136	0.000000	0.000
Manes.01G069100.1.v8.1	2551	2348.119	0.000000	0.000
Manes.01G069100.2.v8.1	2515	2312.119	0.000000	0.000
Manes.01G069200.2.v8.1	2791	2588.119	0.415644	19.000
Manes.01G069300.1.v8.1	1550	1347.119	64.274814	1529.307
Manes.01G069400.1.v8.1	1254	1051.119	1.238877	23.000
Manes.01G069500.1.v8.1	3671	3468.119	0.130602	8.000
Manes.01G069600.7.v8.1	3208	3005.119	1.101354	58.457
Manes.01G069600.8.v8.1	3089	2886.119	0.000000	0.000
Manes.01G069600.6.v8.1	3263	3060.119	1.559481	84.288
Manes.01G069600.3.v8.1	3404	3201.119	1.384211	78.262
Manes.01G069600.1.v8.1	3247	3044.119	0.000000	0.000
Manes.01G069700.1.v8.1	1602	1399.119	0.687934	17.000
Manes.01G069800.1.v8.1	2475	2272.119	10.067056	404.000
Manes.01G069900.1.v8.1	945	742.124	0.610332	8.000
Manes.01G070000.1.v8.1	2335	2132.119	269.017551	10130.709
Manes.01G070200.1.v8.1	1624	1421.119	833.995463	20933.503
Manes.01G070300.1.v8.1	1487	1284.119	3.747709	85.000
Manes.01G070400.1.v8.1	2479	2276.119	0.000000	0.000
Manes.01G070500.1.v8.1	2557	2354.119	0.000000	0.000
Manes.01G070600.1.v8.1	2445	2242.119	0.000000	0.000
Manes.01G070700.1.v8.1	1563	1360.119	9.782350	235.000
Manes.01G070800.1.v8.1	1661	1458.119	0.000000	0.000
Manes.01G070800.2.v8.1	1367	1164.119	0.000000	0.000
Manes.01G070800.3.v8.1	990	787.120	0.215790	3.000
Manes.01G070900.1.v8.1	3231	3028.119	9.987157	534.149
Manes.01G071000.1.v8.1	766	563.184	0.100531	1.000
Manes.01G071051.1.v8.1	1254	1051.119	0.000000	0.000
Manes.01G071100.1.v8.1	1726	1523.119	4.460665	120.000
Manes.01G071200.1.v8.1	2039	1836.119	0.127537	4.136
Manes.01G071200.11.v8.1	1893	1690.119	0.000000	0.000
Manes.01G071200.12.v8.1	2246	2043.119	0.000000	0.000
Manes.01G071200.3.v8.1	1994	1791.119	6.792625	214.887
Manes.01G071200.4.v8.1	1991	1788.119	1.234143	38.977
Manes.01G071200.8.v8.1	2125	1922.119	0.000000	0.000
Manes.01G071300.1.v8.1	1468	1265.119	0.895057	20.000
Manes.01G071400.3.v8.1	1639	1436.119	80.795213	2049.386
Manes.01G071400.1.v8.1	540	338.643	51.866891	310.227
Manes.01G071500.1.v8.1	3816	3613.119	3.948848	252.000
Manes.01G071600.1.v8.1	2345	2142.119	0.000000	0.000
Manes.13G089210.1.v8.1	447	249.163	0.000000	0.000
Manes.01G071700.1.v8.1	2700	2497.119	4.534641	200.000
Manes.01G071800.1.v8.1	2907	2704.119	7.259325	346.713
Manes.01G071900.1.v8.1	2437	2234.119	37.724834	1488.612
Manes.01G072000.2.v8.1	1586	1383.119	5.362459	131.000
Manes.01G072100.1.v8.1	1702	1499.119	43.911875	1162.695
Manes.01G072200.2.v8.1	4093	3890.119	2.698976	185.443
Manes.01G072200.1.v8.1	5254	5051.119	2.187441	195.151
Manes.01G072200.4.v8.1	4047	3844.119	0.479275	32.541
Manes.01G072200.3.v8.1	3939	3736.119	1.650269	108.899
Manes.01G072400.1.v8.1	2267	2064.119	43.392776	1581.976
Manes.01G072601.1.v8.1	458	259.489	1.963700	9.000
Manes.01G072801.5.v8.1	2336	2133.119	2.037580	76.768
Manes.01G072801.8.v8.1	2323	2120.119	1.389565	52.034
Manes.01G072801.3.v8.1	2395	2192.119	1.315843	50.947
Manes.01G072801.12.v8.1	6418	6215.119	0.000000	0.000
Manes.01G072801.13.v8.1	6431	6228.119	0.311371	34.252
Manes.01G072801.10.v8.1	2143	1940.119	0.000000	0.000
Manes.01G072801.11.v8.1	2130	1927.119	0.000000	0.000
Manes.01G073000.1.v8.1	2268	2065.119	51.545776	1880.122
Manes.01G073100.4.v8.1	2268	2065.119	3.960385	144.454
Manes.01G073100.9.v8.1	2893	2690.119	0.742829	35.295
Manes.01G073100.3.v8.1	2300	2097.119	0.000000	0.000
Manes.01G073100.8.v8.1	2925	2722.119	0.000000	0.000
Manes.01G073100.20.v8.1	4468	4265.119	1.346980	101.471
Manes.01G073100.19.v8.1	4064	3861.119	0.000000	0.000
Manes.01G073100.17.v8.1	3443	3240.119	0.000000	0.000
Manes.01G073100.18.v8.1	2007	1804.119	2.118594	67.509
Manes.01G073100.21.v8.1	2632	2429.119	1.513122	64.919
Manes.01G073100.22.v8.1	900	697.127	2.059057	25.353
Manes.01G073112.1.v8.1	816	613.150	0.000000	0.000
Manes.01G073125.1.v8.1	2760	2557.119	53.535130	2417.896
Manes.01G073300.6.v8.1	2196	1993.119	0.227426	8.006
Manes.01G073300.8.v8.1	2715	2512.119	1.100761	48.841
Manes.01G073300.9.v8.1	2214	2011.119	5.839753	207.434
Manes.01G073400.1.v8.1	2511	2308.119	45.365702	1849.412
Manes.01G073400.4.v8.1	2505	2302.119	7.910035	321.628
Manes.01G073500.1.v8.1	1263	1060.119	0.000000	0.000
Manes.01G073500.3.v8.1	1194	991.119	90.423833	1582.911
Manes.01G073500.2.v8.1	1289	1086.119	1.988658	38.149
Manes.01G073500.4.v8.1	1344	1141.119	0.000000	0.000
Manes.01G073600.1.v8.1	1256	1053.119	0.215048	4.000
Manes.01G073700.11.v8.1	2927	2724.119	11.372429	547.176
Manes.01G073700.6.v8.1	2668	2465.119	1.099367	47.866
Manes.01G073700.1.v8.1	2831	2628.119	6.063438	281.457
Manes.01G073700.12.v8.1	2665	2462.119	0.424429	18.457
Manes.01G073700.13.v8.1	2479	2276.119	0.000000	0.000
Manes.01G073700.14.v8.1	2511	2308.119	6.419636	261.708
Manes.01G073750.1.v8.1	374	182.919	0.309523	1.000
Manes.01G073800.1.v8.1	3191	2988.119	3.716941	196.169
Manes.01G073800.2.v8.1	2950	2747.119	6.691537	324.677
Manes.13G088473.1.v8.1	818	615.150	0.552233	6.000
Manes.01G073900.1.v8.1	941	738.124	95.329464	1242.808
Manes.01G074000.2.v8.1	1799	1596.119	11.173713	315.000
Manes.01G074100.1.v8.1	3033	2830.119	9.083812	454.068
Manes.01G074200.1.v8.1	1923	1720.119	29.112566	884.477
Manes.01G074300.6.v8.1	1985	1782.119	5.940967	187.000
Manes.01G074300.7.v8.1	1749	1546.119	0.000000	0.000
Manes.01G074400.1.v8.1	2362	2159.119	0.104890	4.000
Manes.17G035396.1.v8.1_40	407	212.270	0.000000	0.000
Manes.01G074500.1.v8.1	2339	2136.119	57.716956	2177.593
Manes.01G074600.1.v8.1	1163	960.119	1.297328	22.000
Manes.01G074700.1.v8.1	1504	1301.119	44.504790	1022.755
Manes.01G074800.1.v8.1	1825	1622.119	4.921400	141.000
Manes.01G074850.1.v8.1	1130	927.119	0.183205	3.000
Manes.01G074925.1.v8.1	1076	873.119	0.000000	0.000
Manes.01G075000.1.v8.1	2832	2629.119	35.958026	1669.759
Manes.01G075000.3.v8.1	3215	3012.119	3.719618	197.887
Manes.01G075100.1.v8.1	2145	1942.119	42.087754	1443.708
Manes.01G075200.3.v8.1	1101	898.119	0.000000	0.000
Manes.01G075400.1.v8.1	1101	898.119	0.000000	0.000
Manes.01G075500.1.v8.1	1101	898.119	0.000000	0.000
Manes.01G075600.2.v8.1	1101	898.119	0.000000	0.000
Manes.01G075700.1.v8.1	3094	2891.119	13.862179	707.857
Manes.01G075700.2.v8.1	3107	2904.119	0.884653	45.377
Manes.01G075900.1.v8.1	474	274.729	12.983389	63.000
Manes.01G076000.4.v8.1	2568	2365.119	0.000000	0.000
Manes.01G076000.5.v8.1	2409	2206.119	0.000000	0.000
Manes.01G076000.3.v8.1	2302	2099.119	0.188805	7.000
Manes.01G076100.1.v8.1	2116	1913.119	95.912315	3240.889
Manes.01G076100.2.v8.1	2120	1917.119	17.517494	593.156
Manes.01G076201.1.v8.1	2790	2587.119	2.341700	107.003
Manes.01G076300.1.v8.1	1241	1038.119	7.471808	137.000
Manes.01G076400.1.v8.1	4031	3828.119	10.757046	727.321
Manes.01G076500.1.v8.1	3742	3539.119	3.951427	247.000
Manes.01G076600.1.v8.1	2049	1846.119	10.090331	329.013
Manes.01G076600.2.v8.1	1609	1406.119	0.000000	0.000
Manes.01G076700.1.v8.1	1155	952.119	0.000000	0.000
Manes.01G076800.2.v8.1	2030	1827.119	0.402836	13.000
Manes.01G076900.1.v8.1	2084	1881.119	9.270148	308.000
Manes.01G077000.1.v8.1	2686	2483.119	4.423402	194.000
Manes.01G077100.1.v8.1	1550	1347.119	0.042029	1.000
Manes.01G077200.11.v8.1	3150	2947.119	0.883689	45.999
Manes.01G077200.12.v8.1	3204	3001.119	0.000000	0.000
Manes.01G077200.14.v8.1	3021	2818.119	0.000000	0.000
Manes.01G077200.15.v8.1	2967	2764.119	0.000000	0.000
Manes.01G077200.3.v8.1	3757	3554.119	0.137160	8.610
Manes.01G077200.13.v8.1	2975	2772.119	0.722831	35.391
Manes.01G077300.1.v8.1	1848	1645.119	0.481818	14.000
Manes.01G077300.3.v8.1	1839	1636.119	0.000000	0.000
Manes.01G077400.1.v8.1	1401	1198.119	1.937475	41.000
Manes.01G077400.2.v8.1	1388	1185.119	0.000000	0.000
Manes.01G077400.3.v8.1	1180	977.119	0.000000	0.000
Manes.01G077500.7.v8.1	639	436.479	11.774944	90.776
Manes.01G077500.6.v8.1	675	472.323	14.291489	119.224
Manes.01G077700.1.v8.1	2972	2769.119	0.000000	0.000
Manes.01G077700.11.v8.1	2907	2704.119	0.000000	0.000
Manes.01G077700.19.v8.1	2978	2775.119	0.000000	0.000
Manes.01G077700.20.v8.1	2949	2746.119	0.000000	0.000
Manes.01G077700.21.v8.1	2943	2740.119	0.000000	0.000
Manes.01G077700.25.v8.1	2936	2733.119	0.000000	0.000
Manes.01G077700.6.v8.1	2913	2710.119	0.000000	0.000
Manes.01G077700.8.v8.1	2942	2739.119	0.000000	0.000
Manes.01G077700.14.v8.1	2832	2629.119	0.000000	0.000
Manes.01G077700.15.v8.1	2906	2703.119	0.332979	15.898
Manes.01G077700.16.v8.1	2877	2674.119	0.000000	0.000
Manes.01G077700.18.v8.1	2871	2668.119	0.000000	0.000
Manes.01G077700.23.v8.1	2864	2661.119	0.356739	16.767
Manes.01G077700.24.v8.1	2835	2632.119	0.000000	0.000
Manes.01G077700.26.v8.1	2900	2697.119	0.000000	0.000
Manes.01G077700.27.v8.1	2868	2665.119	0.000000	0.000
Manes.01G077700.28.v8.1	2871	2668.119	0.000000	0.000
Manes.01G077700.29.v8.1	2865	2662.119	0.000000	0.000
Manes.01G077700.3.v8.1	2870	2667.119	0.000000	0.000
Manes.01G077700.5.v8.1	2841	2638.119	0.000000	0.000
Manes.01G077700.7.v8.1	2835	2632.119	0.000000	0.000
Manes.01G077800.1.v8.1	1893	1690.119	0.000000	0.000
Manes.01G077900.1.v8.1	2054	1851.119	0.000000	0.000
Manes.01G078000.1.v8.1	677	474.317	0.000000	0.000
Manes.01G078100.1.v8.1	748	545.199	0.000000	0.000
Manes.01G078200.1.v8.1	691	488.272	0.231910	2.000
Manes.01G078301.1.v8.1	747	544.200	0.000000	0.000
Manes.01G078400.1.v8.1	408	213.171	0.000000	0.000
Manes.18G031966.1.v8.1	1065	862.119	0.000000	0.000
Manes.01G078500.1.v8.1	321	137.959	0.820792	2.000
Manes.01G078600.1.v8.1	620	417.599	0.000000	0.000
Manes.01G078800.1.v8.1	651	448.417	0.000000	0.000
Manes.01G078900.1.v8.1	321	137.959	0.000000	0.000
Manes.01G078950.1.v8.1	507	306.487	0.000000	0.000
Manes.01G079000.1.v8.1	1434	1231.119	66.330976	1442.328
Manes.01G079100.1.v8.1	1711	1508.119	0.337877	9.000
Manes.01G079200.1.v8.1	2291	2088.119	6.856639	252.880
Manes.01G079200.11.v8.1	2366	2163.119	0.128373	4.905
Manes.01G079200.2.v8.1	2546	2343.119	0.000000	0.000
Manes.01G079200.4.v8.1	2536	2333.119	1.400783	57.724
Manes.01G079200.3.v8.1	594	391.840	6.220342	43.050
Manes.01G079300.1.v8.1	1915	1712.119	0.000000	0.000
Manes.01G079300.2.v8.1	1911	1708.119	5.432060	163.882
Manes.01G079400.1.v8.1	349	161.310	1.052962	3.000
Manes.01G079500.1.v8.1	3071	2868.119	0.000000	0.000
Manes.01G079500.3.v8.1	3320	3117.119	13.822164	760.987
Manes.01G079500.4.v8.1	2864	2661.119	2.281269	107.223
Manes.01G079600.1.v8.1	2431	2228.119	13.804299	543.251
Manes.01G079600.2.v8.1	2411	2208.119	1.249958	48.749
Manes.01G079700.6.v8.1	3554	3351.119	0.120032	7.105
Manes.01G079700.2.v8.1	3465	3262.119	3.529453	203.355
Manes.01G079700.4.v8.1	4651	4448.119	0.077959	6.125
Manes.01G079700.5.v8.1	2901	2698.119	0.596286	28.416
Manes.01G079700.7.v8.1	3236	3033.119	0.000000	0.000
Manes.01G079800.2.v8.1	2480	2277.119	10.422409	419.181
Manes.01G080000.1.v8.1	2456	2253.119	1.017427	40.489
Manes.01G080000.2.v8.1	2604	2401.119	0.491673	20.852
Manes.01G080000.3.v8.1	2530	2327.119	1.418229	58.293
Manes.01G080000.4.v8.1	2525	2322.119	0.000000	0.000
Manes.01G080000.5.v8.1	2451	2248.119	0.160360	6.367
Manes.01G080000.7.v8.1	2599	2396.119	0.000000	0.000
Manes.01G080100.1.v8.1	1467	1264.119	2.687296	60.000
Manes.01G080200.1.v8.1	3287	3084.119	0.936249	51.000
Manes.01G080200.3.v8.1	3162	2959.119	0.000000	0.000
Manes.01G080300.1.v8.1	2714	2511.119	0.535035	23.730
Manes.01G080300.2.v8.1	2427	2224.119	0.000000	0.000
Manes.01G080300.3.v8.1	2160	1957.119	3.152954	108.989
Manes.01G080300.5.v8.1	2208	2005.119	3.037511	107.574
Manes.01G080400.1.v8.1	781	578.171	152.229146	1554.539
Manes.01G080600.1.v8.1	1810	1607.119	11.161256	316.817
Manes.01G080700.1.v8.1	2440	2237.119	7.947192	314.015
Manes.01G080800.1.v8.1	2240	2037.119	34.024874	1224.224
Manes.01G080900.4.v8.1	5950	5747.119	5.728790	581.515
Manes.01G080900.6.v8.1	5665	5462.119	0.174421	16.827
Manes.01G080900.5.v8.1	5543	5340.119	11.001459	1037.646
Manes.01G081000.1.v8.1	972	769.123	2.797305	38.000
Manes.01G081100.1.v8.1	2339	2136.119	0.106020	4.000
Manes.01G081200.1.v8.1	318	135.503	12.117127	29.000
Manes.01G080964.3.v8.1	3238	3035.119	9.528140	510.777
Manes.01G080964.5.v8.1	2979	2776.119	2.482214	121.710
Manes.01G080964.4.v8.1	3109	2906.119	0.000000	0.000
Manes.01G081400.14.v8.1	7987	7784.119	1.843112	253.401
Manes.01G081400.18.v8.1	7984	7781.119	0.000000	0.000
Manes.01G081400.16.v8.1	7803	7600.119	11.969638	1606.753
Manes.01G081400.17.v8.1	7830	7627.119	9.449736	1272.999
Manes.01G081400.19.v8.1	7827	7624.119	4.301250	579.205
Manes.01G081400.20.v8.1	7800	7597.119	0.000000	0.000
Manes.01G081400.21.v8.1	7978	7775.119	0.000000	0.000
Manes.01G081400.15.v8.1	7982	7779.119	2.072917	284.813
Manes.01G081500.10.v8.1	2246	2043.119	3.333493	120.293
Manes.01G081500.6.v8.1	2241	2038.119	6.107174	219.846
Manes.01G081500.4.v8.1	2585	2382.119	0.000000	0.000
Manes.01G081500.1.v8.1	2588	2385.119	3.133518	132.005
Manes.01G081500.2.v8.1	2583	2380.119	0.000000	0.000
Manes.01G081500.3.v8.1	2593	2390.119	0.000000	0.000
Manes.01G081500.5.v8.1	2606	2403.119	0.000000	0.000
Manes.01G081500.9.v8.1	2611	2408.119	0.000000	0.000
Manes.01G081600.1.v8.1	1230	1027.119	0.551228	10.000
Manes.01G081800.8.v8.1	2595	2392.119	0.000000	0.000
Manes.01G081800.9.v8.1	2608	2405.119	0.000000	0.000
Manes.01G081800.10.v8.1	2296	2093.119	0.000000	0.000
Manes.01G081800.7.v8.1	2965	2762.119	0.173298	8.454
Manes.01G081800.3.v8.1	1999	1796.119	0.584598	18.546
Manes.01G081900.1.v8.1	1431	1228.119	27.630248	599.340
Manes.01G082000.1.v8.1	174	38.894	16.012654	11.000
Manes.01G082200.3.v8.1	2462	2259.119	0.000000	0.000
Manes.01G082200.1.v8.1	2522	2319.119	3.710159	151.972
Manes.01G082200.5.v8.1	2673	2470.119	0.098539	4.299
Manes.01G082300.1.v8.1	3191	2988.119	13.764248	726.437
Manes.01G082300.2.v8.1	3181	2978.119	0.805771	42.384
Manes.01G082400.11.v8.1	1296	1093.119	2.295356	44.316
Manes.01G082400.10.v8.1	2623	2420.119	3.526406	150.736
Manes.01G082400.8.v8.1	2491	2288.119	1.673045	67.614
Manes.01G082400.9.v8.1	2482	2279.119	0.000000	0.000
Manes.01G082600.1.v8.1	2024	1821.119	34.333203	1104.334
Manes.01G082700.1.v8.1	1758	1555.119	51.562467	1416.267
Manes.01G082800.1.v8.1	4125	3922.119	10.014628	693.751
Manes.01G082800.2.v8.1	4122	3919.119	0.000000	0.000
Manes.01G082800.3.v8.1	4116	3913.119	4.755440	328.671
Manes.01G082800.4.v8.1	4113	3910.119	6.065365	418.885
Manes.01G082850.1.v8.1	480	280.463	0.000000	0.000
Manes.01G082900.2.v8.1	2382	2179.119	0.000000	0.000
Manes.01G082900.3.v8.1	2372	2169.119	0.600339	23.000
Manes.01G082900.4.v8.1	2559	2356.119	0.000000	0.000
Manes.01G083100.1.v8.1	1089	886.119	1.277880	20.000
Manes.01G083200.5.v8.1	3433	3230.119	0.000000	0.000
Manes.01G083200.6.v8.1	3407	3204.119	0.196040	11.094
Manes.01G083200.3.v8.1	3315	3112.119	0.089247	4.906
Manes.01G083275.1.v8.1	861	658.136	0.000000	0.000
Manes.01G083350.1.v8.1	1222	1019.119	3.111110	56.000
Manes.01G083500.1.v8.1	1428	1225.119	0.000000	0.000
Manes.01G083600.1.v8.1	1701	1498.119	0.000000	0.000
Manes.01G083700.2.v8.1	2864	2661.119	17.680271	831.000
Manes.13G022150.1.v8.1	936	733.124	0.000000	0.000
Manes.01G083800.1.v8.1	2179	1976.119	4.698757	164.000
Manes.01G083900.1.v8.1	1528	1325.119	46.204068	1081.391
Manes.01G084100.6.v8.1	1693	1490.119	0.057113	1.503
Manes.01G084100.4.v8.1	1414	1211.119	0.218478	4.673
Manes.01G084100.7.v8.1	1719	1516.119	0.000000	0.000
Manes.01G084100.5.v8.1	1618	1415.119	4.273567	106.815
Manes.01G084100.1.v8.1	1629	1426.119	1.350160	34.009
Manes.01G084100.8.v8.1	1554	1351.119	0.000000	0.000
Manes.01G084200.2.v8.1	3827	3624.119	0.297838	19.065
Manes.01G084200.3.v8.1	3994	3791.119	0.084982	5.690
Manes.01G084200.1.v8.1	3739	3536.119	6.417354	400.803
Manes.01G084300.1.v8.1	4097	3894.119	2.798827	192.501
Manes.01G084300.2.v8.1	3697	3494.119	0.494196	30.499
Manes.01G084500.2.v8.1	1460	1257.119	2.386996	53.000
Manes.01G084600.1.v8.1	2381	2178.119	84.120670	3236.176
Manes.01G084700.1.v8.1	2148	1945.119	29.112938	1000.184
Manes.01G084800.3.v8.1	1891	1688.119	1.542791	46.000
Manes.01G084900.9.v8.1	1468	1265.119	24.183242	540.373
Manes.01G085000.2.v8.1	3443	3240.119	0.139792	8.000
Manes.01G085000.3.v8.1	3467	3264.119	0.000000	0.000
Manes.01G085000.4.v8.1	3200	2997.119	0.000000	0.000
Manes.01G085100.1.v8.1	783	580.167	1.366240	14.000
Manes.01G085200.1.v8.1	948	745.124	5.318900	70.000
Manes.01G085300.3.v8.1	1050	847.119	0.000000	0.000
Manes.01G085300.6.v8.1	1300	1097.119	0.154817	3.000
Manes.01G085300.1.v8.1	340	153.687	0.000000	0.000
Manes.01G085300.2.v8.1	331	146.161	0.000000	0.000
Manes.01G085400.1.v8.1	1585	1382.119	1.802434	44.000
Manes.01G085550.1.v8.1	878	675.136	0.000000	0.000
Manes.01G085500.1.v8.1	2326	2123.119	0.000000	0.000
Manes.01G085600.1.v8.1	2839	2636.119	0.300687	14.000
Manes.01G085700.2.v8.1	1147	944.119	4.677568	78.000
Manes.01G085800.1.v8.1	1458	1255.119	0.270657	6.000
Manes.01G085900.1.v8.1	1698	1495.119	5.680254	150.000
Manes.01G086000.1.v8.1	1728	1525.119	16.401946	441.822
Manes.01G086000.2.v8.1	1614	1411.119	0.000000	0.000
Manes.01G086000.3.v8.1	1705	1502.119	1.148943	30.482
Manes.01G086050.2.v8.1	1218	1015.119	0.188003	3.371
Manes.01G086100.1.v8.1	2143	1940.119	0.583652	20.000
Manes.01G086200.1.v8.1	4537	4334.119	21.202675	1623.078
Manes.01G086400.1.v8.1	1994	1791.119	24.508171	775.324
Manes.01G086500.1.v8.1	228	69.661	5.689323	7.000
Manes.01G086600.1.v8.1	1338	1135.119	0.399026	8.000
Manes.01G086700.11.v8.1	2726	2523.119	0.767218	34.190
Manes.01G086700.4.v8.1	2731	2528.119	1.809745	80.810
Manes.01G086700.10.v8.1	2787	2584.119	0.000000	0.000
Manes.01G086700.3.v8.1	2890	2687.119	0.000000	0.000
Manes.01G086800.1.v8.1	1355	1152.119	970.538443	19749.578
Manes.01G086900.1.v8.1	2239	2036.119	0.945427	34.000
Manes.01G087050.1.v8.1	2981	2778.119	82.047654	4025.917
Manes.01G087200.1.v8.1	1783	1580.119	4.873077	136.001
Manes.01G087200.2.v8.1	1651	1448.119	0.000000	0.000
Manes.01G087300.1.v8.1	3529	3326.119	0.000000	0.000
Manes.01G087300.3.v8.1	3351	3148.119	0.284688	15.830
Manes.01G087300.5.v8.1	3360	3157.119	0.289990	16.170
Manes.01G087400.1.v8.1	1296	1093.119	69.964179	1350.800
Manes.01G087450.1.v8.1	144	23.750	0.000000	0.000
Manes.01G087500.1.v8.1	3003	2800.119	9.714425	480.442
Manes.01G087600.1.v8.1	2575	2372.119	1.217267	51.000
Manes.01G087650.1.v8.1	547	345.502	0.000000	0.000
Manes.01G087700.10.v8.1	7931	7728.119	3.685083	503.001
Manes.01G087800.1.v8.1	1859	1656.119	0.000000	0.000
Manes.01G087900.4.v8.1	1957	1754.119	18.899990	585.556
Manes.01G087900.5.v8.1	1952	1749.119	46.860742	1447.692
Manes.01G087900.6.v8.1	1181	978.119	12.215699	211.037
Manes.01G088000.2.v8.1	1433	1230.119	0.000000	0.000
Manes.01G088101.1.v8.1	820	617.150	0.000000	0.000
Manes.01G088200.1.v8.1	1170	967.119	0.000000	0.000
Manes.01G088300.1.v8.1	1333	1130.119	0.000000	0.000
Manes.01G088400.1.v8.1	1170	967.119	0.000000	0.000
Manes.01G088500.1.v8.1	1197	994.119	26.749954	469.688
Manes.01G088500.2.v8.1	1323	1120.119	2.949105	58.345
Manes.01G088600.1.v8.1	2561	2358.119	0.000000	0.000
Manes.01G088600.2.v8.1	480	280.463	0.000000	0.000
Manes.01G088700.1.v8.1	3207	3004.119	0.169620	9.000
Manes.01G088800.1.v8.1	6100	5897.119	1.440136	150.000
Manes.01G089000.4.v8.1	2742	2539.119	0.000000	0.000
Manes.01G089000.2.v8.1	2750	2547.119	0.000000	0.000
Manes.01G089000.3.v8.1	2035	1832.119	19.567178	633.184
Manes.01G089000.5.v8.1	819	616.150	2.198677	23.927
Manes.01G089100.1.v8.1	2591	2388.119	0.000000	0.000
Manes.01G089100.2.v8.1	2450	2247.119	0.000000	0.000
Manes.01G089200.1.v8.1	2257	2054.119	0.000000	0.000
Manes.01G089200.2.v8.1	1865	1662.119	0.684079	20.082
Manes.01G089200.5.v8.1	2235	2032.119	0.000000	0.000
Manes.01G089200.7.v8.1	1844	1641.119	0.169653	4.918
Manes.01G089200.8.v8.1	1790	1587.119	0.000000	0.000
Manes.01G089200.9.v8.1	1702	1499.119	0.000000	0.000
Manes.01G089200.10.v8.1	1537	1334.119	0.000000	0.000
Manes.01G089300.1.v8.1	1175	972.119	0.000000	0.000
Manes.01G089400.1.v8.1	639	436.479	0.000000	0.000
Manes.01G089500.1.v8.1	642	439.460	0.257669	2.000
Manes.01G089600.1.v8.1	1781	1578.119	4.663971	130.000
Manes.01G089700.2.v8.1	3549	3346.119	6.845295	404.559
Manes.01G089700.3.v8.1	3545	3342.119	0.295500	17.443
Manes.01G089800.1.v8.1	2016	1813.119	7.243642	231.970
Manes.01G089900.1.v8.1	778	575.175	0.885921	9.000
Manes.01G090001.1.v8.1	4146	3943.119	0.014359	1.000
Manes.01G090001.2.v8.1	4265	4062.119	0.000000	0.000
Manes.01G090100.4.v8.1	4785	4582.119	0.000000	0.000
Manes.01G090100.5.v8.1	4881	4678.119	0.922466	76.220
Manes.01G090100.6.v8.1	5042	4839.119	0.000000	0.000
Manes.01G090200.1.v8.1	2720	2517.119	8.256995	367.091
Manes.01G090200.3.v8.1	2612	2409.119	0.000000	0.000
Manes.01G090200.2.v8.1	1854	1651.119	0.000000	0.000
Manes.01G090300.1.v8.1	2430	2227.119	0.025422	1.000
Manes.01G090300.2.v8.1	1194	991.119	0.000000	0.000
Manes.01G090400.1.v8.1	1487	1284.119	41.438653	939.850
Manes.01G090500.1.v8.1	3542	3339.119	0.080932	4.773
Manes.01G090500.3.v8.1	3087	2884.119	0.554118	28.227
Manes.01G090500.4.v8.1	2673	2470.119	0.000000	0.000
Manes.01G090600.1.v8.1	1540	1337.119	0.000000	0.000
Manes.01G090700.1.v8.1	1907	1704.119	5.727988	172.405
Manes.01G090800.1.v8.1	986	783.120	0.000000	0.000
Manes.01G090900.3.v8.1	1938	1735.119	16.730799	512.736
Manes.01G090900.6.v8.1	1858	1655.119	0.000000	0.000
Manes.01G090900.5.v8.1	1814	1611.119	0.000000	0.000
Manes.01G090900.4.v8.1	1674	1471.119	0.000000	0.000
Manes.01G090900.7.v8.1	1681	1478.119	66.079203	1725.131
Manes.01G091100.1.v8.1	1393	1190.119	4.091290	86.000
Manes.01G091200.3.v8.1	1703	1500.119	30.080485	797.000
Manes.01G091300.2.v8.1	1997	1794.119	0.000000	0.000
Manes.01G091400.3.v8.1	2099	1896.119	0.000000	0.000
Manes.01G091400.1.v8.1	2410	2207.119	9.029396	351.992
Manes.01G091500.1.v8.1	1978	1775.119	0.318952	10.000
Manes.01G091600.1.v8.1	2757	2554.119	0.421177	19.000
Manes.01G091700.1.v8.1	2763	2560.119	0.177022	8.005
Manes.01G091800.1.v8.1	594	391.840	0.144492	1.000
Manes.01G092000.1.v8.1	2269	2066.119	5.590697	204.018
Manes.01G092100.3.v8.1	2021	1818.119	16.435730	527.787
Manes.01G092100.4.v8.1	2048	1845.119	2.521388	82.170
Manes.01G092100.5.v8.1	2572	2369.119	0.622764	26.059
Manes.01G092200.1.v8.1	246	81.507	13.198136	19.000
Manes.01G092300.1.v8.1	1260	1057.119	0.856936	16.000
Manes.01G092400.8.v8.1	3094	2891.119	5.639995	288.000
Manes.01G092500.1.v8.1	1671	1468.119	0.000000	0.000
Manes.01G092600.1.v8.1	1350	1147.119	71.255389	1443.690
Manes.01G092600.2.v8.1	1750	1547.119	7.889264	215.580
Manes.01G092700.1.v8.1	2304	2101.119	0.546179	20.269
Manes.01G092700.4.v8.1	1819	1616.119	27.366071	781.148
Manes.01G092900.1.v8.1	4737	4534.119	0.863381	69.142
Manes.01G092900.2.v8.1	3980	3777.119	0.447558	29.858
Manes.01G093000.1.v8.1	1978	1775.119	1.307701	41.000
Manes.01G093100.2.v8.1	2114	1911.119	0.000000	0.000
Manes.01G093100.3.v8.1	2000	1797.119	0.346552	11.000
Manes.01G093200.1.v8.1	1806	1603.119	0.070634	2.000
Manes.01G093300.1.v8.1	1846	1643.119	16.580707	481.194
Manes.01G093400.1.v8.1	2294	2091.119	103.779831	3833.006
Manes.01G093475.1.v8.1	1593	1390.119	0.000000	0.000
Manes.01G093550.1.v8.1	2658	2455.119	9.328315	404.505
Manes.01G093625.1.v8.1	522	321.072	0.000000	0.000
Manes.03G095616.1.v8.1	539	337.665	0.000000	0.000
Manes.11G087467.1.v8.1_25	322	138.776	0.000000	0.000
Manes.01G093700.1.v8.1	3069	2866.119	14.781828	748.290
Manes.01G093733.1.v8.1	1802	1599.119	0.000000	0.000
Manes.01G093733.2.v8.1	1733	1530.119	0.037002	1.000
Manes.01G093766.1.v8.1	849	646.141	0.000000	0.000
Manes.01G094100.1.v8.1	1952	1749.119	0.323693	10.000
Manes.01G093800.1.v8.1	1709	1506.119	0.000000	0.000
Manes.01G093901.1.v8.1	3041	2838.119	12.343554	618.755
Manes.01G094000.1.v8.1	846	643.142	0.616230	7.000
Manes.01G094200.1.v8.1	2700	2497.119	13.626598	601.000
Manes.01G094300.3.v8.1	4415	4212.119	8.324246	619.289
Manes.01G094300.4.v8.1	3599	3396.119	1.595673	95.714
Manes.01G094500.1.v8.1	1758	1555.119	3.713546	102.000
Manes.01G094600.1.v8.1	330	145.331	600.343558	1541.017
Manes.01G094700.1.v8.1	1840	1637.119	15.116344	437.094
Manes.01G094800.1.v8.1	3582	3379.119	1.189617	71.000
Manes.01G094950.1.v8.1	330	145.331	934.198150	2397.985
Manes.01G095100.3.v8.1	3185	2982.119	0.000000	0.000
Manes.01G095300.1.v8.1	1711	1508.119	0.150168	4.000
Manes.01G095400.3.v8.1	1419	1216.119	0.000000	0.000
Manes.01G096400.2.v8.1	1987	1784.119	6.058648	190.918
Manes.01G096300.3.v8.1	5386	5183.119	0.000000	0.000
Manes.01G096300.6.v8.1	5506	5303.119	3.310887	310.116
Manes.01G096300.7.v8.1	4985	4782.119	1.016835	85.885
Manes.01G096200.1.v8.1	1957	1754.119	7.521611	233.033
Manes.01G096100.1.v8.1	689	486.277	53.558190	460.000
Manes.01G096000.1.v8.1	824	621.147	0.820352	9.000
Manes.01G096000.2.v8.1	666	463.365	0.000000	0.000
Manes.01G095900.1.v8.1	2139	1936.119	34.880749	1192.795
Manes.01G095800.1.v8.1	3390	3187.119	5.187985	292.042
Manes.01G095700.1.v8.1	1635	1432.119	0.000000	0.000
Manes.01G095700.2.v8.1	1632	1429.119	0.079234	2.000
Manes.01G095700.3.v8.1	1278	1075.119	0.000000	0.000
Manes.01G095700.4.v8.1	1275	1072.119	0.000000	0.000
Manes.01G095600.2.v8.1	1990	1787.119	0.331549	10.465
Manes.01G095600.1.v8.1	2250	2047.119	0.263705	9.535
Manes.01G095500.9.v8.1	6618	6415.119	0.237659	26.928
Manes.01G095500.10.v8.1	6675	6472.119	0.000000	0.000
Manes.01G095500.11.v8.1	5816	5613.119	5.039138	499.584
Manes.01G095500.2.v8.1	6149	5946.119	1.317796	138.398
Manes.01G095500.8.v8.1	6363	6160.119	0.237396	25.829
Manes.01G095500.7.v8.1	6185	5982.119	2.219534	234.512
Manes.01G160600.3.v8.1	1638	1435.119	0.090422	2.292
Manes.01G128050.1.v8.1	1606	1403.119	6.670125	165.301
Manes.01G160600.2.v8.1	1624	1421.119	0.000000	0.000
Manes.01G128050.2.v8.1	904	701.126	0.000000	0.000
Manes.01G160602.1.v8.1	1795	1592.119	4.637444	130.407
Manes.01G097000.1.v8.1	1615	1412.119	0.000000	0.000
Manes.01G097100.1.v8.1	606	403.717	0.000000	0.000
Manes.01G097200.1.v8.1	1468	1265.119	2.237643	50.000
Manes.01G097300.1.v8.1	1359	1156.119	0.440750	9.000
Manes.01G097300.2.v8.1	1216	1013.119	0.000000	0.000
Manes.01G097400.1.v8.1	6651	6448.119	13.697582	1560.001
Manes.01G097400.4.v8.1	6606	6403.119	0.000000	0.000
Manes.01G097500.1.v8.1	1592	1389.119	61.997054	1521.102
Manes.01G097600.1.v8.1	2188	1985.119	37.280374	1307.117
Manes.01G097600.2.v8.1	3403	3200.119	1.178001	66.582
Manes.01G097700.1.v8.1	1476	1273.119	46.042811	1035.330
Manes.01G097800.1.v8.1	2400	2197.119	0.438074	17.000
Manes.01G097900.1.v8.1	2046	1843.119	62.772146	2043.469
Manes.01G098000.4.v8.1	2992	2789.119	1.191781	58.710
Manes.01G098000.6.v8.1	2545	2342.119	4.676750	193.464
Manes.01G098000.5.v8.1	2233	2030.119	0.999154	35.826
Manes.01G098100.3.v8.1	1533	1330.119	8.342915	196.000
Manes.01G098200.1.v8.1	2698	2495.119	2.725700	120.120
Manes.01G098300.1.v8.1	3056	2853.119	0.119065	6.000
Manes.03G165350.1.v8.1	520	319.130	0.000000	0.000
Manes.01G098400.1.v8.1	3516	3313.119	4.545679	266.001
Manes.01G098500.1.v8.1	354	165.580	34.535472	101.000
Manes.01G098600.1.v8.1	3777	3574.119	19.817118	1251.000
Manes.01G098700.1.v8.1	519	318.156	6.228456	35.000
Manes.01G098800.2.v8.1	2166	1963.119	12.779393	443.103
Manes.01G098800.4.v8.1	2148	1945.119	23.670496	813.207
Manes.01G099000.7.v8.1	3978	3775.119	0.000000	0.000
Manes.01G099000.8.v8.1	3840	3637.119	0.387422	24.888
Manes.01G099000.5.v8.1	2734	2531.119	3.607861	161.291
Manes.01G099000.10.v8.1	2559	2356.119	0.187265	7.793
Manes.01G099000.9.v8.1	2421	2218.119	1.226435	48.048
Manes.01G099100.9.v8.1	3134	2931.119	1.500577	77.685
Manes.01G099100.6.v8.1	3261	3058.119	4.088941	220.858
Manes.01G099100.4.v8.1	2970	2767.119	0.000000	0.000
Manes.01G099100.3.v8.1	2422	2219.119	66.574818	2609.386
Manes.01G099200.7.v8.1	1820	1617.119	0.540539	15.439
Manes.01G099200.1.v8.1	1927	1724.119	20.400144	621.224
Manes.01G099200.6.v8.1	1822	1619.119	4.837401	138.337
Manes.01G099300.2.v8.1	2655	2452.119	14.523166	629.000
Manes.01G099400.1.v8.1	3985	3782.119	21.960393	1466.976
Manes.01G099500.1.v8.1	2209	2006.119	13.123464	465.000
Manes.01G099600.2.v8.1	3265	3062.119	0.000000	0.000
Manes.01G099600.3.v8.1	3161	2958.119	0.133978	7.000
Manes.01G099700.1.v8.1	1822	1619.119	13.792120	394.419
Manes.01G099800.1.v8.1	3045	2842.119	0.079684	4.000
Manes.01G099800.2.v8.1	2821	2618.119	0.000000	0.000
Manes.01G099900.1.v8.1	972	769.123	96.327161	1308.557
Manes.01G100000.1.v8.1	1035	832.119	6.531878	96.000
Manes.01G100100.1.v8.1	549	347.466	10.428459	64.000
Manes.01G100300.1.v8.1	2326	2123.119	0.053334	2.000
Manes.01G100400.1.v8.1	3169	2966.119	2.844133	149.000
Manes.01G100400.2.v8.1	3079	2876.119	0.000000	0.000
Manes.01G100500.1.v8.1	3434	3231.119	2.348032	134.000
Manes.01G100600.2.v8.1	651	448.417	0.000000	0.000
Manes.01G100700.3.v8.1	2714	2511.119	0.000000	0.000
Manes.01G100700.7.v8.1	2657	2454.119	0.000000	0.000
Manes.01G100700.9.v8.1	2563	2360.119	0.359840	15.000
Manes.01G100800.1.v8.1	858	655.136	0.000000	0.000
Manes.01G100900.2.v8.1	1612	1409.119	0.000000	0.000
Manes.01G100900.1.v8.1	2391	2188.119	11.610915	448.730
Manes.01G101000.1.v8.1	1209	1006.119	0.112547	2.000
Manes.01G101200.3.v8.1	1363	1160.119	15.558546	318.801
Manes.01G101200.6.v8.1	1226	1023.119	0.806048	14.566
Manes.01G101200.5.v8.1	1131	928.119	0.960821	15.750
Manes.01G101200.7.v8.1	1247	1044.119	3.735776	68.894
Manes.01G101300.1.v8.1	1376	1173.119	3.137065	65.000
Manes.01G101600.1.v8.1	3522	3319.119	2.183430	128.000
Manes.01G101700.2.v8.1	696	493.265	23.874868	208.003
Manes.01G102466.2.v8.1	906	703.126	4.911892	61.000
Manes.01G102000.1.v8.1	1099	896.119	105.675382	1672.581
Manes.01G102100.1.v8.1	3175	2972.119	36.973493	1940.906
Manes.01G102200.3.v8.1	949	746.124	14.493547	191.000
Manes.01G102300.1.v8.1	911	708.126	85.942477	1074.895
Manes.01G102400.1.v8.1	3030	2827.119	23.141227	1155.522
Manes.01G102500.1.v8.1	3025	2822.119	2.288882	114.090
Manes.01G102600.1.v8.1	1092	889.119	0.509427	8.000
Manes.01G102700.2.v8.1	1740	1537.119	1.100728	29.884
Manes.01G102700.1.v8.1	2340	2137.119	0.691885	26.116
Manes.01G102800.1.v8.1	3313	3110.119	9.378223	515.164
Manes.01G102900.1.v8.1	1668	1465.119	0.579656	15.000
Manes.01G103000.3.v8.1	2595	2392.119	2.650864	112.000
Manes.01G103000.4.v8.1	2521	2318.119	0.000000	0.000
Manes.01G103100.2.v8.1	1542	1339.119	0.000000	0.000
Manes.01G103200.1.v8.1	1528	1325.119	0.170906	4.000
Manes.01G103300.6.v8.1	2480	2277.119	2.672322	107.479
Manes.01G103300.7.v8.1	2172	1969.119	7.117127	247.528
Manes.01G103300.8.v8.1	2183	1980.119	4.088617	142.993
Manes.01G103400.7.v8.1	1082	879.119	2.905372	45.113
Manes.01G103400.6.v8.1	1074	871.119	1.214364	18.684
Manes.01G103400.5.v8.1	959	756.123	5.780898	77.203
Manes.01G103500.1.v8.1	1705	1502.119	18.017836	478.030
Manes.01G103500.3.v8.1	1775	1572.119	1.221649	33.922
Manes.01G103500.5.v8.1	606	403.717	9.077402	64.727
Manes.01G103500.4.v8.1	714	511.231	0.000000	0.000
Manes.01G103600.1.v8.1	3453	3250.119	6.706781	385.000
Manes.01G103700.1.v8.1	1219	1016.119	0.668635	12.000
Manes.01G103750.1.v8.1	568	366.159	0.000000	0.000
Manes.01G103800.2.v8.1	1580	1377.119	2.139274	52.034
Manes.01G104000.1.v8.1	1378	1175.119	10.021821	208.006
Manes.01G104000.2.v8.1	1157	954.119	25.066656	422.422
Manes.01G104100.7.v8.1	2361	2158.119	0.000000	0.000
Manes.01G104100.1.v8.1	2269	2066.119	0.189949	6.932
Manes.01G104100.5.v8.1	2150	1947.119	0.525384	18.068
Manes.01G104100.6.v8.1	2111	1908.119	0.000000	0.000
Manes.01G104200.1.v8.1	2636	2433.119	6.347077	272.763
Manes.01G104200.2.v8.1	2622	2419.119	1.456802	62.245
Manes.01G104201.1.v8.1	549	347.466	0.162945	1.000
Manes.01G104300.3.v8.1	3903	3700.119	12.072953	789.000
Manes.01G104400.1.v8.1	1871	1668.119	4.139714	121.968
Manes.01G104400.2.v8.1	1841	1638.119	0.484991	14.032
Manes.01G104500.10.v8.1	1516	1313.119	0.000000	0.000
Manes.01G104500.7.v8.1	1519	1316.119	2.409080	56.001
Manes.01G104500.8.v8.1	1435	1232.119	0.000000	0.000
Manes.01G104500.9.v8.1	1432	1229.119	0.000000	0.000
Manes.01G104600.25.v8.1	2920	2717.119	1.476946	70.880
Manes.01G104600.24.v8.1	3081	2878.119	0.000000	0.000
Manes.01G104600.16.v8.1	2791	2588.119	0.000000	0.000
Manes.01G104600.31.v8.1	2706	2503.119	0.000000	0.000
Manes.01G104600.26.v8.1	3248	3045.119	0.499748	26.878
Manes.01G104600.23.v8.1	3409	3206.119	0.000000	0.000
Manes.01G104600.12.v8.1	2210	2007.119	0.324674	11.510
Manes.01G104600.28.v8.1	2257	2054.119	0.000000	0.000
Manes.01G104600.27.v8.1	2876	2673.119	0.000000	0.000
Manes.01G104600.29.v8.1	1901	1698.119	0.000000	0.000
Manes.01G104600.30.v8.1	1986	1783.119	0.000000	0.000
Manes.01G104600.10.v8.1	2663	2460.119	1.305647	56.732
Manes.01G104700.1.v8.1	2342	2139.119	28.320889	1070.014
Manes.01G104800.1.v8.1	3919	3716.119	11.987412	786.797
Manes.01G104801.1.v8.1	8141	7938.119	9.588463	1344.356
Manes.01G104801.2.v8.1	8138	7935.119	0.000000	0.000
Manes.01G104801.3.v8.1	9657	9454.119	0.192773	32.190
Manes.01G104801.4.v8.1	8065	7862.119	0.000000	0.000
Manes.01G104801.5.v8.1	8095	7892.119	0.000000	0.000
Manes.01G104801.6.v8.1	8019	7816.119	0.000000	0.000
Manes.01G104801.7.v8.1	8092	7889.119	0.000000	0.000
Manes.01G105000.5.v8.1	1383	1180.119	27.538377	574.000
Manes.01G105100.5.v8.1	2552	2349.119	3.718787	154.296
Manes.01G105100.6.v8.1	2457	2254.119	1.603523	63.841
Manes.01G105100.1.v8.1	3859	3656.119	0.168224	10.863
Manes.01G105100.7.v8.1	2528	2325.119	0.000000	0.000
Manes.01G105100.8.v8.1	3234	3031.119	0.000000	0.000
Manes.01G105101.1.v8.1	570	368.125	7.228603	47.000
Manes.01G105300.1.v8.1	2678	2475.119	2.127351	93.000
[truncated: 55,492 more rows]
