# Supplementary material for: Mutations in DNA polymerase δ subunit 1 co-segregate with CMD2-type resistance to Cassava Mosaic Geminiviruses
Source: Nat Commun. 2022 Jul 7;13:3933. doi: 10.1038/s41467-022-31414-0 (PMC9262879; doi:10.1038/s41467-022-31414-0)
Supplement: Supplementary file 10 — Source Data [file 41467_2022_31414_MOESM10_ESM.zip › figure_data/SupFig5_data/RNAseq10/quant/rnaseq10_tme204_3639.1_res_quant/quant.sf]

Name	Length	EffectiveLength	TPM	NumReads
Manes.01G000031.1.v8.1	3795	3585.916	21.465543	1309.091
Manes.01G000031.2.v8.1	3753	3543.916	2.144159	129.231
Manes.01G000031.3.v8.1	3738	3528.916	0.679800	40.799
Manes.01G000062.1.v8.1	1653	1443.916	0.000000	0.000
Manes.01G000093.1.v8.1	1848	1638.916	0.000000	0.000
Manes.01G000124.1.v8.1	2149	1939.916	6.243907	206.000
Manes.01G000155.1.v8.1	2964	2754.916	10.799765	506.000
Manes.01G000186.1.v8.1	177	33.108	5.327925	3.000
Manes.01G000217.1.v8.1	675	466.088	0.000000	0.000
Manes.01G000248.3.v8.1	1953	1743.916	0.000000	0.000
Manes.01G000248.5.v8.1	570	361.745	0.000000	0.000
Manes.01G000248.4.v8.1	1683	1473.916	0.000000	0.000
Manes.01G000248.1.v8.1	2677	2467.916	0.950161	39.880
Manes.01G000248.2.v8.1	2062	1852.916	30.429069	958.898
Manes.01G000279.1.v8.1	812	602.941	103.155083	1057.775
Manes.01G000279.3.v8.1	1818	1608.916	0.049010	1.341
Manes.01G000279.2.v8.1	1112	902.916	3.653757	56.107
Manes.01G000310.1.v8.1	601	392.456	0.000000	0.000
Manes.01G000341.1.v8.1	947	737.926	6.011534	75.444
Manes.01G000341.2.v8.1	1283	1073.916	0.249440	4.556
Manes.01G000372.1.v8.1	3197	2987.916	3.286398	167.000
Manes.01G000403.1.v8.1	861	651.935	32.739685	363.000
Manes.01G000434.1.v8.1	1098	888.916	0.661472	10.000
Manes.17G035396.1.v8.1_29	409	207.166	0.000000	0.000
Manes.01G000465.1.v8.1	1700	1490.916	83.846044	2126.002
Manes.01G000496.1.v8.1	534	326.325	0.000000	0.000
Manes.01G000527.1.v8.1	1225	1015.916	9.665644	167.000
Manes.01G000558.1.v8.1	3030	2820.916	0.000000	0.000
Manes.01G000558.2.v8.1	2951	2741.916	0.000000	0.000
Manes.01G000558.4.v8.1	2910	2700.916	0.000000	0.000
Manes.01G000558.5.v8.1	2825	2615.916	0.000000	0.000
Manes.01G000558.3.v8.1	2750	2540.916	0.023141	1.000
Manes.01G000600.1.v8.1	1763	1553.916	1.248701	33.000
Manes.01G000550.1.v8.1	429	225.647	23.452311	90.000
Manes.01G000500.10.v8.1	1573	1363.916	1.888950	43.816
Manes.01G000500.4.v8.1	2074	1864.916	7.743887	245.610
Manes.01G000500.6.v8.1	1987	1777.916	0.433779	13.116
Manes.01G000500.8.v8.1	2111	1901.916	5.718415	184.967
Manes.01G000500.9.v8.1	2024	1814.916	0.000000	0.000
Manes.01G000500.5.v8.1	1718	1508.916	5.467922	140.319
Manes.01G000500.7.v8.1	1755	1545.916	3.588452	94.345
Manes.01G000500.11.v8.1	1591	1381.916	44.584071	1047.826
Manes.01G000400.6.v8.1	3083	2873.916	0.344023	16.815
Manes.01G000400.7.v8.1	3020	2810.916	0.736745	35.220
Manes.01G000400.8.v8.1	2619	2409.916	0.926304	37.965
Manes.01G000300.4.v8.1	1769	1559.916	25.788782	684.164
Manes.01G000300.5.v8.1	1857	1647.916	31.240106	875.539
Manes.01G000300.6.v8.1	2074	1864.916	5.117113	162.298
Manes.13G000036.1.v8.1	515	307.788	0.000000	0.000
Manes.18G145866.1.v8.1_2	267	88.748	0.000000	0.000
Manes.01G001900.17.v8.1	3580	3370.916	0.000000	0.000
Manes.01G001900.14.v8.1	3967	3757.916	0.000000	0.000
Manes.01G001900.15.v8.1	3740	3530.916	4.478821	268.955
Manes.01G001900.16.v8.1	3593	3383.916	8.511342	489.830
Manes.01G001900.18.v8.1	4118	3908.916	0.000000	0.000
Manes.01G001900.19.v8.1	3971	3761.916	0.000000	0.000
Manes.01G001900.20.v8.1	3978	3768.916	0.000000	0.000
Manes.01G001900.21.v8.1	3935	3725.916	6.319156	400.424
Manes.01G001900.22.v8.1	4082	3872.916	0.000000	0.000
Manes.01G001900.23.v8.1	3974	3764.916	0.000000	0.000
Manes.01G001900.9.v8.1	3736	3526.916	5.464804	327.791
Manes.01G001951.1.v8.1	1451	1241.916	0.000000	0.000
Manes.01G001800.6.v8.1	5950	5740.916	0.068198	6.659
Manes.01G001800.1.v8.1	2633	2423.916	0.614733	25.341
Manes.01G001700.7.v8.1	2506	2296.916	13.229663	516.799
Manes.01G001700.10.v8.1	4004	3794.916	0.112066	7.233
Manes.01G001700.12.v8.1	3719	3509.916	2.937887	175.372
Manes.01G001700.11.v8.1	3802	3592.916	12.463784	761.596
Manes.01G001600.6.v8.1	5003	4793.916	7.525465	613.552
Manes.01G001600.7.v8.1	3983	3773.916	15.229145	977.452
Manes.01G001600.8.v8.1	4719	4509.916	12.516244	959.998
Manes.01G001400.1.v8.1	2161	1951.916	24.761835	822.000
Manes.01G001200.1.v8.1	1949	1739.916	11.998988	355.059
Manes.01G001200.3.v8.1	1891	1681.916	2.095513	59.941
Manes.01G001150.1.v8.1	1008	798.916	0.000000	0.000
Manes.01G001100.2.v8.1	3116	2906.916	0.678239	33.531
Manes.01G001100.3.v8.1	2961	2751.916	8.578064	401.469
Manes.01G002051.1.v8.1	1774	1564.916	8.040719	214.000
Manes.01G002300.1.v8.1	418	215.454	757.867678	2777.000
Manes.01G002151.2.v8.1	261	84.432	1.392815	2.000
Manes.01G002350.1.v8.1	761	551.963	0.000000	0.000
Manes.01G002400.2.v8.1	2259	2049.916	135.588131	4727.000
Manes.01G002500.1.v8.1	3624	3414.916	18.096507	1051.000
Manes.01G002600.1.v8.1	2025	1815.916	0.161900	5.000
Manes.01G002700.1.v8.1	1101	891.916	0.000000	0.000
Manes.01G002800.1.v8.1	1827	1617.916	0.109028	3.000
Manes.01G002901.1.v8.1	3062	2852.916	18.503143	897.764
Manes.01G003000.1.v8.1	405	203.511	0.000000	0.000
Manes.01G003100.1.v8.1	4856	4646.916	2.391493	189.000
Manes.01G003100.3.v8.1	4760	4550.916	0.000000	0.000
Manes.01G003100.4.v8.1	4848	4638.916	0.000000	0.000
Manes.01G003200.1.v8.1	2389	2179.916	75.322456	2792.493
Manes.01G003300.1.v8.1	3526	3316.916	0.691357	39.000
Manes.01G003400.1.v8.1	360	163.545	0.000000	0.000
Manes.01G003500.1.v8.1	4803	4593.916	3.601992	281.419
Manes.01G003500.3.v8.1	5313	5103.916	4.234710	367.583
Manes.01G003500.2.v8.1	4713	4503.916	0.000000	0.000
Manes.01G003700.1.v8.1	2011	1801.916	41.148374	1261.000
Manes.01G003800.1.v8.1	2386	2176.916	215.029691	7961.006
Manes.01G003900.1.v8.1	1100	890.916	8.975823	136.000
Manes.01G004000.1.v8.1	3930	3720.916	0.047407	3.000
Manes.01G004100.1.v8.1	1694	1484.916	10.255811	259.000
Manes.01G004100.2.v8.1	1685	1475.916	0.000000	0.000
Manes.01G004200.1.v8.1	663	454.117	0.258961	2.000
Manes.01G050733.1.v8.1_1	246	73.921	0.000000	0.000
Manes.01G004300.1.v8.1	762	552.963	0.000000	0.000
Manes.13G090650.1.v8.1	814	604.941	0.000000	0.000
Manes.01G004400.1.v8.1	927	717.926	0.000000	0.000
Manes.01G004466.1.v8.1	4587	4377.916	0.684975	51.000
Manes.01G004532.1.v8.1	681	472.069	0.000000	0.000
Manes.01G004600.2.v8.1	1047	837.916	35.226977	502.000
Manes.01G004625.1.v8.1	531	323.399	15.598669	85.793
Manes.01G004650.2.v8.1	1581	1371.916	0.342631	7.994
Manes.01G004840.2.v8.1	1487	1277.916	2.448137	53.207
Manes.01G004860.1.v8.1	1680	1470.916	0.759744	19.006
Manes.01G004880.1.v8.1	1025	815.916	20.034176	278.000
Manes.01G004820.1.v8.1	2044	1834.916	4.229898	132.000
Manes.01G005000.1.v8.1	5215	5005.916	6.300959	536.436
Manes.01G005000.2.v8.1	4067	3857.916	2.297467	150.740
Manes.01G005000.3.v8.1	4835	4625.916	2.616188	205.823
Manes.01G005033.1.v8.1	2165	1955.916	0.889610	29.592
Manes.01G005033.2.v8.1	1920	1710.916	0.000000	0.000
Manes.01G005033.3.v8.1	1703	1493.916	1.196825	30.408
Manes.01G005066.1.v8.1	2214	2004.916	46.102927	1572.000
Manes.01G005100.10.v8.1	1736	1526.916	0.721369	18.733
Manes.01G005100.11.v8.1	1754	1544.916	0.000000	0.000
Manes.01G005100.12.v8.1	1684	1474.916	0.000000	0.000
Manes.01G005100.2.v8.1	1591	1381.916	0.403464	9.482
Manes.01G005100.5.v8.1	1497	1287.916	0.000000	0.000
Manes.01G005100.6.v8.1	1986	1776.916	0.931286	28.143
Manes.01G005100.7.v8.1	1666	1456.916	0.000000	0.000
Manes.01G005100.8.v8.1	1704	1494.916	0.000000	0.000
Manes.01G005100.9.v8.1	1774	1564.916	0.099249	2.641
Manes.01G005100.4.v8.1	1522	1312.916	0.000000	0.000
Manes.01G005233.1.v8.1	1363	1153.916	11.872820	233.000
Manes.01G005500.2.v8.1	7293	7083.916	19.356520	2332.000
Manes.01G005504.1.v8.1	472	266.221	0.441732	2.000
Manes.01G005508.1.v8.1	551	343.001	0.000000	0.000
Manes.01G005512.1.v8.1	1317	1107.916	0.159216	3.000
Manes.01G005584.1.v8.1	1094	884.916	4.053218	61.000
Manes.01G005536.2.v8.1	1697	1487.916	2.766252	70.000
Manes.01G005700.1.v8.1	2130	1920.916	3.244663	106.000
Manes.01G008250.10.v8.1	2573	2363.916	0.000000	0.000
Manes.01G008250.11.v8.1	2498	2288.916	0.000000	0.000
Manes.01G008250.12.v8.1	2470	2260.916	0.000000	0.000
Manes.01G008250.13.v8.1	2574	2364.916	0.062813	2.526
Manes.01G008250.9.v8.1	2580	2370.916	0.000000	0.000
Manes.01G008250.7.v8.1	2660	2450.916	2.845424	118.605
Manes.01G008250.8.v8.1	2495	2285.916	0.000000	0.000
Manes.01G010800.3.v8.1	2665	2455.916	2.654405	110.869
Manes.16G067750.1.v8.1_31	394	193.547	0.000000	0.000
Manes.01G006000.1.v8.1	1923	1713.916	0.000000	0.000
Manes.01G006000.6.v8.1	1777	1567.916	0.000000	0.000
Manes.01G006000.2.v8.1	2225	2015.916	1.950136	66.860
Manes.01G006000.4.v8.1	2079	1869.916	12.902090	410.308
Manes.01G006000.5.v8.1	2393	2183.916	0.000000	0.000
Manes.01G006000.7.v8.1	2247	2037.916	0.283684	9.832
Manes.01G006100.1.v8.1	447	242.502	93.835645	387.000
Manes.01G006200.7.v8.1	3538	3328.916	0.790842	44.773
Manes.01G006200.11.v8.1	3524	3314.916	0.000000	0.000
Manes.01G006200.10.v8.1	3531	3321.916	0.000000	0.000
Manes.01G006200.12.v8.1	3385	3175.916	0.099578	5.378
Manes.01G006200.8.v8.1	3398	3188.916	5.530239	299.927
Manes.01G006200.9.v8.1	3395	3185.916	0.000000	0.000
Manes.01G006300.1.v8.1	1079	869.916	28.861753	427.000
Manes.01G006400.1.v8.1	809	599.942	4743.154848	48395.411
Manes.01G006500.1.v8.1	930	720.926	0.407804	5.000
Manes.01G006600.2.v8.1	912	702.928	0.000000	0.000
Manes.01G006800.3.v8.1	1384	1174.916	0.100091	2.000
Manes.01G006900.2.v8.1	961	751.924	0.078198	1.000
Manes.01G007000.2.v8.1	627	418.271	1.265194	9.000
Manes.01G007050.1.v8.1	1278	1068.916	0.055008	1.000
Manes.01G007100.6.v8.1	5717	5507.916	2.027266	189.900
Manes.01G007100.3.v8.1	5994	5784.916	0.000000	0.000
Manes.01G007100.5.v8.1	4889	4679.916	5.194253	413.418
Manes.01G007100.4.v8.1	5421	5211.916	2.211811	196.053
Manes.01G007100.7.v8.1	5817	5607.916	0.237267	22.629
Manes.01G007300.11.v8.1	4631	4421.916	10.411742	783.000
Manes.01G007400.4.v8.1	4441	4231.916	21.480510	1546.000
Manes.11G097150.1.v8.1	1531	1321.916	0.000000	0.000
Manes.01G007451.1.v8.1	88	7.803	0.000000	0.000
Manes.01G007500.1.v8.1	3234	3024.916	0.874725	45.000
Manes.01G007500.2.v8.1	3039	2829.916	0.000000	0.000
Manes.01G007500.3.v8.1	3274	3064.916	0.000000	0.000
Manes.01G007600.4.v8.1	3823	3613.916	0.000000	0.000
Manes.01G007600.5.v8.1	3539	3329.916	0.366627	20.763
Manes.01G007600.6.v8.1	3397	3187.916	11.845700	642.237
Manes.01G007700.1.v8.1	5195	4985.916	1.733582	147.000
Manes.01G007700.3.v8.1	4610	4400.916	0.000000	0.000
Manes.01G007800.2.v8.1	2241	2031.916	28.474853	984.000
Manes.01G007900.1.v8.1	3406	3196.916	4.855622	264.000
Manes.01G008000.1.v8.1	4992	4782.916	20.542939	1671.026
Manes.01G008100.1.v8.1	2049	1839.916	0.031958	1.000
Manes.01G008200.2.v8.1	1435	1225.916	16.227297	338.326
Manes.01G008300.1.v8.1	1279	1069.916	1.703665	31.000
Manes.01G008400.1.v8.1	826	616.940	5.909091	62.000
Manes.01G008500.1.v8.1	2052	1842.916	7.742669	242.674
Manes.01G008600.1.v8.1	1160	950.916	15.396760	249.000
Manes.01G008701.1.v8.1	383	183.724	0.960124	3.000
Manes.01G008800.1.v8.1	2575	2365.916	21.946437	883.062
Manes.01G008900.7.v8.1	3383	3173.916	0.252906	13.652
Manes.01G008900.2.v8.1	2337	2127.916	6.186091	223.871
Manes.01G008900.1.v8.1	2370	2160.916	7.576309	278.435
Manes.01G008900.5.v8.1	3112	2902.916	0.527492	26.042
Manes.01G008900.6.v8.1	2639	2429.916	0.000000	0.000
Manes.01G009000.3.v8.1	2078	1868.916	3.592297	114.180
Manes.01G009000.2.v8.1	2037	1827.916	1.721349	53.512
Manes.01G009000.4.v8.1	1787	1577.916	0.000000	0.000
Manes.01G009000.5.v8.1	1781	1571.916	0.000000	0.000
Manes.01G009000.1.v8.1	1741	1531.916	14.609736	380.632
Manes.01G009100.1.v8.1	2369	2159.916	17.776590	653.000
Manes.01G009200.1.v8.1	2763	2553.916	0.000000	0.000
Manes.01G009200.2.v8.1	2751	2541.916	0.025801	1.115
Manes.01G009300.1.v8.1	3337	3127.916	0.129419	6.885
Manes.01G009451.4.v8.1	3456	3246.916	6.551214	361.760
Manes.01G009451.5.v8.1	3074	2864.916	41.955808	2044.240
Manes.01G009500.4.v8.1	1258	1048.916	0.000000	0.000
Manes.01G009500.2.v8.1	1386	1176.916	0.549565	11.000
Manes.01G009601.2.v8.1	1384	1174.916	7.561742	151.097
Manes.01G009601.1.v8.1	1858	1648.916	0.924304	25.920
Manes.01G009601.3.v8.1	1187	977.916	0.479974	7.983
Manes.01G009700.1.v8.1	3666	3456.916	14.610883	859.000
Manes.01G009800.1.v8.1	771	561.956	0.209267	2.000
Manes.01G009900.1.v8.1	3908	3698.916	1.740459	109.488
Manes.01G009900.2.v8.1	3903	3693.916	0.151413	9.512
Manes.01G010000.1.v8.1	2188	1978.916	63.229013	2128.000
Manes.01G010100.1.v8.1	1411	1201.916	249.921332	5108.640
Manes.01G010150.1.v8.1	527	319.494	10.306185	56.000
Manes.01G010200.1.v8.1	1919	1709.916	3.009152	87.508
Manes.01G010200.2.v8.1	1940	1730.916	0.220540	6.492
Manes.01G010866.1.v8.1	1768	1558.916	10.035636	266.070
Manes.01G013700.1.v8.1	1998	1788.916	11.827222	359.833
Manes.01G012847.1.v8.1	894	684.930	40.404723	470.659
Manes.01G013130.2.v8.1	1017	807.916	0.000000	0.000
Manes.01G010300.4.v8.1	426	222.858	14.830972	56.212
Manes.01G010300.3.v8.1	2162	1952.916	3.576534	118.788
Manes.01G012564.1.v8.1	1712	1502.916	0.000000	0.000
Manes.01G011998.1.v8.1	1569	1359.916	7.518766	173.895
Manes.01G011432.1.v8.1	1441	1231.916	1.289108	27.008
Manes.01G013600.1.v8.1	4435	4225.916	9.099741	654.000
Manes.01G013500.6.v8.1	2722	2512.916	4.291425	183.403
Manes.01G013500.8.v8.1	2680	2470.916	0.000000	0.000
Manes.01G013500.10.v8.1	2433	2223.916	0.000000	0.000
Manes.01G013500.11.v8.1	1839	1629.916	0.000000	0.000
Manes.01G013500.7.v8.1	2019	1809.916	6.451869	198.597
Manes.01G013500.9.v8.1	1992	1782.916	0.000000	0.000
Manes.01G013300.1.v8.1	1854	1644.916	8.055563	225.355
Manes.01G013300.2.v8.1	1868	1658.916	0.333838	9.419
Manes.01G013300.3.v8.1	1825	1615.916	4.374743	120.226
Manes.01G013425.1.v8.1	481	274.848	0.000000	0.000
Manes.01G013100.1.v8.1	866	656.935	16.379514	183.000
Manes.01G013225.2.v8.1	2221	2011.916	0.146128	5.000
Manes.01G013225.1.v8.1	2335	2125.916	0.000000	0.000
Manes.01G012900.1.v8.1	2704	2494.916	2.297072	97.467
Manes.01G012900.2.v8.1	2378	2168.916	7.713683	284.533
Manes.01G012800.1.v8.1	2212	2002.916	15.746748	536.391
Manes.01G012800.2.v8.1	2212	2002.916	0.105949	3.609
Manes.01G012700.1.v8.1	2720	2510.916	12.883036	550.146
Manes.01G012700.2.v8.1	2326	2116.916	0.051486	1.854
Manes.S095210.1.v8.1	375	176.640	0.000000	0.000
Manes.01G012600.1.v8.1	2697	2487.916	27.226317	1152.000
Manes.01G012500.1.v8.1	1757	1547.916	158.098163	4162.000
Manes.01G012400.1.v8.1	1713	1503.916	56.534929	1446.000
Manes.01G012300.1.v8.1	357	160.949	21.189100	58.000
Manes.01G012425.1.v8.1	273	93.141	0.000000	0.000
Manes.01G012200.6.v8.1	1289	1079.916	1.197857	22.000
Manes.01G012100.1.v8.1	2215	2005.916	34.647896	1182.000
Manes.01G012100.2.v8.1	2182	1972.916	0.000000	0.000
Manes.01G012100.3.v8.1	2089	1879.916	0.000000	0.000
Manes.01G012000.1.v8.1	2143	1933.916	164.483255	5409.874
Manes.01G011800.1.v8.1	1262	1052.916	53.225996	953.115
Manes.01G011800.2.v8.1	995	785.918	0.580949	7.765
Manes.01G011700.3.v8.1	4614	4404.916	0.000000	0.000
Manes.01G011700.5.v8.1	5074	4864.916	0.000000	0.000
Manes.01G011700.8.v8.1	4013	3803.916	0.046373	3.000
Manes.01G011700.6.v8.1	4476	4266.916	0.000000	0.000
Manes.01G011700.7.v8.1	4284	4074.916	0.000000	0.000
Manes.01G011600.4.v8.1	887	677.930	10.608823	122.315
Manes.01G011600.3.v8.1	297	111.449	44.580660	84.499
Manes.01G011600.1.v8.1	273	93.141	0.748975	1.186
Manes.01G011500.2.v8.1	1360	1150.916	33651.390036	658680.029
Manes.01G011400.1.v8.1	516	308.764	35.002683	183.804
Manes.01G011400.2.v8.1	513	305.842	57.423871	298.688
Manes.01G011300.1.v8.1	2594	2384.916	0.000000	0.000
Manes.01G011300.2.v8.1	2591	2381.916	0.000000	0.000
Manes.01G011300.3.v8.1	2591	2381.916	0.000000	0.000
Manes.01G011300.4.v8.1	2588	2378.916	0.000000	0.000
Manes.01G011300.5.v8.1	2588	2378.916	0.000000	0.000
Manes.01G011300.6.v8.1	2585	2375.916	0.445465	18.000
Manes.01G011200.1.v8.1	1726	1516.916	0.000000	0.000
Manes.01G011100.3.v8.1	1778	1568.916	16.945016	452.136
Manes.01G011100.4.v8.1	1696	1486.916	0.546924	13.831
Manes.01G011100.5.v8.1	1713	1503.916	0.079483	2.033
Manes.01G011100.10.v8.1	1819	1609.916	0.000000	0.000
Manes.01G011100.11.v8.1	1901	1691.916	0.000000	0.000
Manes.01G011100.9.v8.1	1836	1626.916	0.000000	0.000
Manes.01G011000.6.v8.1	3997	3787.916	6.774217	436.403
Manes.01G011000.1.v8.1	3240	3030.916	4.422448	227.963
Manes.01G011000.4.v8.1	3204	2994.916	9.358846	476.689
Manes.01G010900.1.v8.1	1032	822.916	0.000000	0.000
Manes.01G011042.1.v8.1	1479	1269.916	1.296448	28.000
Manes.01G011042.3.v8.1	1413	1203.916	0.000000	0.000
Manes.01G011113.1.v8.1	1514	1304.916	0.315419	7.000
Manes.01G011184.6.v8.1	1611	1401.916	0.000000	0.000
Manes.01G011184.7.v8.1	2056	1846.916	0.000000	0.000
Manes.01G011184.2.v8.1	1824	1614.916	0.000000	0.000
Manes.01G011184.8.v8.1	1894	1684.916	1.361001	39.000
Manes.01G014000.12.v8.1	1704	1494.916	0.713122	18.130
Manes.01G014000.10.v8.1	2028	1818.916	0.000000	0.000
Manes.01G014000.11.v8.1	2941	2731.916	0.000000	0.000
Manes.01G014000.2.v8.1	3042	2832.916	0.059559	2.870
Manes.01G014000.9.v8.1	2807	2597.916	0.000000	0.000
Manes.01G014500.1.v8.1	1933	1723.916	0.613944	18.000
Manes.01G014500.2.v8.1	2018	1808.916	0.000000	0.000
Manes.01G014900.5.v8.1	1871	1661.916	0.000000	0.000
Manes.01G014900.7.v8.1	4246	4036.916	0.268217	18.415
Manes.01G014900.8.v8.1	4135	3925.916	0.000000	0.000
Manes.01G014900.6.v8.1	1847	1637.916	2.460570	68.542
Manes.01G014900.3.v8.1	1965	1755.916	3.812895	113.864
Manes.01G014900.4.v8.1	1942	1732.916	7.572672	223.180
Manes.01G015000.1.v8.1	327	135.647	0.000000	0.000
Manes.01G015200.1.v8.1	731	521.984	4.618479	41.000
Manes.01G015500.1.v8.1	1040	830.916	0.212293	3.000
Manes.01G015700.1.v8.1	1016	806.916	4.939728	67.789
Manes.01G015800.1.v8.1	4017	3807.916	13.066694	846.215
Manes.01G015800.2.v8.1	3833	3623.916	0.488244	30.091
Manes.01G015800.3.v8.1	4297	4087.916	0.872992	60.693
Manes.01G016000.5.v8.1	4511	4301.916	0.499698	36.559
Manes.01G016000.7.v8.1	1902	1692.916	1.625286	46.794
Manes.01G016000.3.v8.1	2273	2063.916	4.734670	166.192
Manes.01G016000.4.v8.1	2142	1932.916	0.000000	0.000
Manes.01G016000.6.v8.1	3317	3107.916	1.011320	53.455
Manes.01G016100.1.v8.1	860	650.935	0.361322	4.000
Manes.01G016300.4.v8.1	3154	2944.916	1.356470	67.938
Manes.01G016300.2.v8.1	4010	3800.916	5.508202	356.062
Manes.01G016600.1.v8.1	2990	2780.916	87.135775	4121.091
Manes.01G016600.2.v8.1	5196	4986.916	1.402019	118.909
Manes.01G016800.1.v8.1	1182	972.916	5.076637	84.000
Manes.01G016900.1.v8.1	2108	1898.916	12.943230	418.000
Manes.01G017000.1.v8.1	894	684.930	108.253298	1261.000
Manes.01G017101.1.v8.1	3059	2849.916	0.247583	12.000
Manes.01G017151.1.v8.1	1911	1701.916	0.069098	2.000
Manes.01G017200.1.v8.1	3691	3481.916	1.384738	82.000
Manes.01G017300.1.v8.1	2029	1819.916	18.803720	582.000
Manes.01G017400.1.v8.1	408	206.249	0.285089	1.000
Manes.01G017500.1.v8.1	1206	996.916	19.136144	324.445
Manes.01G017600.1.v8.1	3741	3531.916	0.133184	8.000
Manes.01G017800.1.v8.1	1637	1427.916	19.065600	463.000
Manes.01G017900.1.v8.1	1537	1327.916	0.000000	0.000
Manes.01G018000.1.v8.1	1683	1473.916	0.000000	0.000
Manes.15G159901.1.v8.1	1412	1202.916	0.000000	0.000
Manes.01G018300.4.v8.1	2835	2625.916	0.000000	0.000
Manes.01G018300.2.v8.1	2979	2769.916	2.165238	102.000
Manes.01G018400.2.v8.1	2576	2366.916	0.159365	6.415
Manes.01G018400.3.v8.1	2559	2349.916	0.064679	2.585
Manes.01G018400.5.v8.1	2375	2165.916	0.000000	0.000
Manes.01G018400.4.v8.1	1916	1706.916	0.000000	0.000
Manes.01G018800.1.v8.1	1441	1231.916	37.563476	787.000
Manes.01G013800.1.v8.1	1269	1059.916	0.166426	3.000
Manes.01G014100.1.v8.1	1570	1360.916	0.172823	4.000
Manes.01G014200.1.v8.1	1709	1499.916	0.117605	3.000
Manes.01G014300.1.v8.1	1254	1044.916	0.000000	0.000
Manes.01G014400.1.v8.1	1781	1571.916	0.000000	0.000
Manes.01G014600.2.v8.1	3284	3074.916	0.019122	1.000
Manes.01G014700.3.v8.1	3634	3424.916	0.000000	0.000
Manes.01G014700.2.v8.1	3520	3310.916	0.000000	0.000
Manes.01G014700.4.v8.1	3287	3077.916	0.496694	26.000
Manes.01G014800.1.v8.1	719	510.002	22.366719	194.000
Manes.01G015100.3.v8.1	1410	1200.916	2.154330	44.000
Manes.01G015300.1.v8.1	3045	2835.916	14.697207	708.853
Manes.01G015400.2.v8.1	4364	4154.916	0.386472	27.309
Manes.01G015400.1.v8.1	4362	4152.916	1.583466	111.838
Manes.01G015600.1.v8.1	575	366.685	0.320708	2.000
Manes.01G015700.1.v8.1_1	734	524.982	2.375686	21.211
Manes.01G017700.1.v8.1	3070	2860.916	4.172180	203.000
Manes.01G018100.1.v8.1	1738	1528.916	0.000000	0.000
Manes.01G018200.1.v8.1	1985	1775.916	0.033109	1.000
Manes.01G018500.1.v8.1	2070	1860.916	5.165342	163.476
Manes.01G018500.2.v8.1	1946	1736.916	4.229987	124.953
Manes.01G018500.3.v8.1	1900	1690.916	0.715342	20.571
Manes.01G018600.1.v8.1	1732	1522.916	110.232012	2855.036
Manes.01G018700.1.v8.1	1247	1037.916	28.512292	503.295
Manes.01G018700.2.v8.1	1118	908.916	0.000000	0.000
Manes.01G018900.1.v8.1	1929	1719.916	0.000000	0.000
Manes.01G018900.2.v8.1	2030	1820.916	0.000000	0.000
Manes.01G018900.3.v8.1	1943	1733.916	0.000000	0.000
Manes.01G019000.2.v8.1	1770	1560.916	0.075339	2.000
Manes.01G019100.1.v8.1	1420	1210.916	0.000000	0.000
Manes.01G019200.1.v8.1	1664	1454.916	0.000000	0.000
Manes.01G019300.1.v8.1	1600	1390.916	0.000000	0.000
Manes.01G019400.1.v8.1	1450	1240.916	0.000000	0.000
Manes.01G019500.1.v8.1	864	654.935	0.000000	0.000
Manes.01G019600.13.v8.1	3196	2986.916	1.533886	77.919
Manes.01G019600.9.v8.1	3899	3689.916	2.068832	129.828
Manes.01G019600.10.v8.1	2718	2508.916	0.000000	0.000
Manes.01G019600.12.v8.1	3066	2856.916	6.079781	295.402
Manes.01G019600.4.v8.1	2886	2676.916	18.552680	844.635
Manes.01G019600.1.v8.1	2722	2512.916	21.838001	933.295
Manes.01G019600.11.v8.1	3189	2979.916	6.332364	320.921
Manes.01G019700.1.v8.1	3935	3725.916	0.000000	0.000
Manes.01G019801.1.v8.1	400	198.988	12.410652	42.000
Manes.01G019900.1.v8.1	1707	1497.916	0.000000	0.000
Manes.01G020000.1.v8.1	2064	1854.916	67.958225	2143.849
Manes.05G133326.1.v8.1_38	404	202.608	0.000000	0.000
Manes.05G133326.1.v8.1_37	396	195.361	0.000000	0.000
Manes.05G133326.1.v8.1_36	388	188.172	0.000000	0.000
Manes.05G133326.1.v8.1_41	417	214.528	0.000000	0.000
Manes.01G020100.1.v8.1	2835	2625.916	6.897713	308.045
Manes.01G020100.4.v8.1	2840	2630.916	7.689909	344.077
Manes.01G020100.2.v8.1	2915	2705.916	1.344601	61.878
Manes.01G020100.6.v8.1	2920	2710.916	0.000000	0.000
Manes.01G020200.1.v8.1	192	40.711	28.886114	20.000
Manes.01G020300.2.v8.1	1272	1062.916	0.221275	4.000
Manes.01G020350.1.v8.1	144	18.221	0.000000	0.000
Manes.01G020400.2.v8.1	3917	3707.916	11.687200	737.001
Manes.01G020400.3.v8.1	3711	3501.916	0.000000	0.000
Manes.01G020500.3.v8.1	3573	3363.916	8.153906	466.486
Manes.01G020500.4.v8.1	3375	3165.916	5.727505	308.385
Manes.01G020500.5.v8.1	1068	858.916	11.983592	175.051
Manes.01G020600.1.v8.1	3372	3162.916	10.075921	542.001
Manes.01G020700.4.v8.1	2386	2176.916	0.000000	0.000
Manes.01G020700.5.v8.1	2225	2015.916	0.175005	6.000
Manes.01G020700.6.v8.1	2378	2168.916	0.000000	0.000
Manes.01G020800.1.v8.1	3011	2801.916	17.332445	825.929
Manes.01G020800.2.v8.1	3062	2852.916	0.454885	22.071
Manes.01G021100.1.v8.1	744	534.975	0.000000	0.000
Manes.01G021200.1.v8.1	2950	2740.916	9.267448	432.000
Manes.01G021200.2.v8.1	3102	2892.916	0.000000	0.000
Manes.01G021300.1.v8.1	762	552.963	0.638010	6.000
Manes.01G021400.1.v8.1	747	537.972	77.601605	710.000
Manes.01G021500.1.v8.1	1186	976.916	49.781048	827.083
Manes.01G021500.2.v8.1	1358	1148.916	3.680571	71.917
Manes.01G021600.1.v8.1	1167	957.916	2.455301	40.000
Manes.01G021700.1.v8.1	1805	1595.916	4.679138	127.000
Manes.01G021800.1.v8.1	3170	2960.916	4.329149	218.000
Manes.01G021800.2.v8.1	2976	2766.916	0.000000	0.000
Manes.01G021900.1.v8.1	3627	3417.916	0.275252	16.000
Manes.01G022000.1.v8.1	1595	1385.916	1.230363	29.000
Manes.01G022100.1.v8.1	1439	1229.916	20.700679	433.000
Manes.01G022150.1.v8.1	840	630.938	0.000000	0.000
Manes.01G022300.6.v8.1	4807	4597.916	7.218889	564.494
Manes.01G022300.3.v8.1	4918	4708.916	0.498681	39.937
Manes.01G022300.4.v8.1	4356	4146.916	11.244486	793.036
Manes.01G022300.5.v8.1	4761	4551.916	0.000000	0.000
Manes.01G022400.1.v8.1	1483	1273.916	0.184625	4.000
Manes.01G022500.1.v8.1	1061	851.916	0.000000	0.000
Manes.01G022600.4.v8.1	2395	2185.916	18.117181	673.522
Manes.01G022600.5.v8.1	2263	2053.916	0.000000	0.000
Manes.01G022750.1.v8.1	2627	2417.916	10.772950	443.000
Manes.01G022900.1.v8.1	1384	1174.916	76.485524	1528.319
Manes.01G023000.1.v8.1	1238	1028.916	0.000000	0.000
Manes.01G023100.1.v8.1	1032	822.916	0.000000	0.000
Manes.01G023200.1.v8.1	2457	2247.916	1.945696	74.385
Manes.01G023300.1.v8.1	1892	1682.916	7.673129	219.615
Manes.01G023400.1.v8.1	1879	1669.916	0.563375	16.000
Manes.01G023500.1.v8.1	1381	1171.916	0.050174	1.000
Manes.01G023600.1.v8.1	1475	1265.916	0.232240	5.000
Manes.01G023700.1.v8.1	763	553.963	14.435461	136.000
Manes.01G023900.1.v8.1	2015	1805.916	16.323325	501.342
Manes.01G023900.2.v8.1	2347	2137.916	6.233798	226.658
Manes.01G024000.1.v8.1	1715	1505.916	4.568328	117.000
Manes.01G024100.1.v8.1	2114	1904.916	4.043595	131.000
Manes.01G024200.1.v8.1	1245	1035.916	0.227043	4.000
Manes.01G024300.1.v8.1	3456	3246.916	25.841936	1427.000
Manes.01G024400.1.v8.1	1502	1292.916	18.335881	403.181
Manes.01G024400.2.v8.1	1496	1286.916	4.332292	94.819
Manes.01G024500.1.v8.1	1126	916.916	0.000000	0.000
Manes.01G024600.1.v8.1	3878	3668.916	0.512843	32.000
Manes.01G024600.3.v8.1	3926	3716.916	0.000000	0.000
Manes.01G024600.2.v8.1	3178	2968.916	0.000000	0.000
Manes.01G024700.1.v8.1	2268	2058.916	5.311858	186.000
Manes.01G024800.1.v8.1	333	140.632	0.000000	0.000
Manes.01G024932.1.v8.1	231	63.852	0.000000	0.000
Manes.01G025000.6.v8.1	3651	3441.916	10.381420	607.694
Manes.01G025000.3.v8.1	2768	2558.916	1.684442	73.306
Manes.01G025000.8.v8.1	2779	2569.916	0.000000	0.000
Manes.01G025000.7.v8.1	3148	2938.916	0.000000	0.000
Manes.01G025100.1.v8.1	2604	2394.916	0.746876	30.421
Manes.01G025100.2.v8.1	2601	2391.916	3.431214	139.579
Manes.01G025200.1.v8.1	1753	1543.916	2.970592	78.000
Manes.01G025300.1.v8.1	1863	1653.916	1.528717	43.000
Manes.01G025400.2.v8.1	1540	1330.916	0.000000	0.000
Manes.01G025400.1.v8.1	1675	1465.916	16.646205	415.004
Manes.01G025500.1.v8.1	1413	1203.916	0.439560	9.000
Manes.01G025500.2.v8.1	1416	1206.916	0.000000	0.000
Manes.01G025600.2.v8.1	1201	991.916	0.000000	0.000
Manes.01G025600.3.v8.1	850	640.936	0.000000	0.000
Manes.01G025700.1.v8.1	1705	1495.916	0.000000	0.000
Manes.01G025900.1.v8.1	2951	2741.916	4.481922	209.000
Manes.01G026000.5.v8.1	4566	4356.916	1.133632	84.000
Manes.01G026000.6.v8.1	3715	3505.916	0.000000	0.000
Manes.01G026100.2.v8.1	1158	938.916	0.125249	2.000
Manes.06G158050.1.v8.1	1555	1345.916	0.131062	3.000
Manes.01G026200.2.v8.1	4505	4295.916	0.000000	0.000
Manes.01G026200.3.v8.1	4328	4118.916	0.000000	0.000
Manes.01G026200.5.v8.1	4511	4301.916	0.000000	0.000
Manes.01G026200.6.v8.1	5015	4805.916	0.036704	3.000
Manes.01G026200.8.v8.1	5041	4831.916	0.000000	0.000
Manes.01G026200.4.v8.1	4354	4144.916	0.000000	0.000
Manes.01G026200.7.v8.1	3733	3523.916	0.000000	0.000
Manes.01G026200.9.v8.1	3727	3517.916	0.000000	0.000
Manes.01G026300.1.v8.1	1396	1186.916	9.016200	182.000
Manes.01G026400.1.v8.1	1336	1126.916	0.000000	0.000
Manes.01G026500.2.v8.1	998	788.917	5.142687	69.000
Manes.01G026600.1.v8.1	1172	962.916	9.342760	153.000
Manes.01G026700.1.v8.1	2738	2528.916	1.852146	79.660
Manes.01G026800.2.v8.1	2697	2487.916	3.716948	157.272
Manes.01G026800.1.v8.1	2193	1983.916	40.312281	1360.155
Manes.01G026850.1.v8.1	1337	1127.916	1.407535	27.000
Manes.01G026900.1.v8.1	1224	1014.916	21.783612	376.000
Manes.01G027000.1.v8.1	3206	2996.916	2.091401	106.596
Manes.01G027000.2.v8.1	3299	3089.916	0.102840	5.404
Manes.01G027100.1.v8.1	2064	1854.916	16.293373	514.000
Manes.01G027100.3.v8.1	2088	1878.916	0.000000	0.000
Manes.01G027200.1.v8.1	1852	1642.916	1.181057	33.000
Manes.01G027300.2.v8.1	2028	1818.916	0.032327	1.000
Manes.01G027350.1.v8.1	473	267.181	0.220073	1.000
Manes.01G027400.5.v8.1	2049	1839.916	0.000000	0.000
Manes.01G027400.11.v8.1	2162	1952.916	3.449547	114.571
Manes.01G027400.12.v8.1	2020	1810.916	6.689550	206.026
Manes.01G027400.8.v8.1	2080	1870.916	1.620227	51.553
Manes.01G027400.7.v8.1	2178	1968.916	0.000000	0.000
Manes.01G027400.14.v8.1	1904	1694.916	0.000000	0.000
Manes.01G027400.13.v8.1	2132	1922.916	0.729271	23.849
Manes.01G027400.15.v8.1	1825	1615.916	0.000000	0.000
Manes.01G027400.6.v8.1	1966	1756.916	0.000000	0.000
Manes.01G027500.1.v8.1	2010	1800.916	2.644623	81.000
Manes.01G027600.1.v8.1	2880	2670.916	1.431191	65.011
Manes.01G027700.2.v8.1	3193	2983.916	1.615844	82.000
Manes.01G027700.3.v8.1	2045	1835.916	0.000000	0.000
Manes.01G027700.6.v8.1	2071	1861.916	0.000000	0.000
Manes.01G027800.1.v8.1	1979	1769.916	4.041177	121.643
Manes.01G027800.2.v8.1	1948	1738.916	5.117938	151.357
Manes.01G027900.2.v8.1	1823	1613.916	6.011393	165.000
Manes.01G028000.1.v8.1	2069	1859.916	28.825939	911.811
Manes.01G028100.1.v8.1	1742	1532.916	6.796595	177.189
Manes.01G028200.1.v8.1	2029	1819.916	3.958343	122.516
Manes.01G028200.18.v8.1	2980	2770.916	0.990990	46.700
Manes.01G028200.19.v8.1	2155	1945.916	4.904418	162.308
Manes.01G028200.2.v8.1	2008	1798.916	0.000000	0.000
Manes.01G028200.20.v8.1	1997	1787.916	14.586210	443.524
Manes.01G028200.3.v8.1	2018	1808.916	0.000000	0.000
Manes.01G028200.9.v8.1	2166	1956.916	0.000000	0.000
Manes.01G028200.17.v8.1	2802	2592.916	7.794679	343.728
Manes.01G028300.1.v8.1	2619	2409.916	32.455997	1330.224
Manes.01G028400.4.v8.1	2126	1916.916	1.066918	34.783
Manes.01G028400.3.v8.1	3061	2851.916	9.880251	479.217
Manes.01G028500.1.v8.1	1125	915.916	5.713556	89.000
Manes.01G028600.1.v8.1	1462	1252.916	0.000000	0.000
Manes.01G028600.3.v8.1	1365	1155.916	0.406945	8.000
Manes.01G028700.4.v8.1	3217	3007.916	5.668974	290.000
Manes.01G028800.1.v8.1	1895	1685.916	0.282830	8.109
Manes.01G028800.6.v8.1	1452	1242.916	18.720455	395.718
Manes.01G028800.10.v8.1	1629	1419.916	0.000000	0.000
Manes.01G028800.2.v8.1	1416	1206.916	21.832637	448.137
Manes.01G028800.3.v8.1	1545	1335.916	0.000000	0.000
Manes.01G028800.4.v8.1	1518	1308.916	8.477315	188.711
Manes.01G028800.5.v8.1	1515	1305.916	0.000000	0.000
Manes.01G028800.8.v8.1	1299	1089.916	0.886866	16.439
Manes.01G028800.9.v8.1	1632	1422.916	0.863017	20.885
Manes.01G028900.1.v8.1	3021	2811.916	3.680294	176.000
Manes.01G029001.1.v8.1	717	508.004	0.347237	3.000
Manes.01G029100.1.v8.1	2835	2625.916	26.803126	1197.000
Manes.01G029200.1.v8.1	2843	2633.916	0.022324	1.000
Manes.01G029300.4.v8.1	3567	3357.916	5.268231	300.859
Manes.01G029300.3.v8.1	1742	1532.916	3.687772	96.141
Manes.01G029400.2.v8.1	2902	2692.916	22.708198	1040.000
Manes.01G029500.1.v8.1	1167	957.916	11.171619	182.000
Manes.01G029600.1.v8.1	1578	1368.916	0.000000	0.000
Manes.01G029700.1.v8.1	1608	1398.916	0.210160	5.000
Manes.01G029800.1.v8.1	1761	1551.916	5.759006	152.000
Manes.01G029900.1.v8.1	2131	1921.916	0.979011	32.000
Manes.01G029900.2.v8.1	2137	1927.916	0.000000	0.000
Manes.01G029900.3.v8.1	2123	1913.916	0.000000	0.000
Manes.01G029900.4.v8.1	2117	1907.916	0.000000	0.000
Manes.01G029900.5.v8.1	2131	1921.916	0.000000	0.000
Manes.01G029900.6.v8.1	2125	1915.916	0.000000	0.000
Manes.01G029900.7.v8.1	1674	1464.916	0.000000	0.000
Manes.01G029900.8.v8.1	1668	1458.916	0.000000	0.000
Manes.01G029950.1.v8.1	759	549.963	0.000000	0.000
Manes.12G086500.1.v8.1	1055	845.916	0.000000	0.000
Manes.01G030000.1.v8.1	418	215.454	0.000000	0.000
Manes.01G030100.1.v8.1	953	743.925	1693.023993	21420.029
Manes.01G030200.10.v8.1	3447	3237.916	0.000000	0.000
Manes.01G030200.11.v8.1	2761	2551.916	5.895866	255.883
Manes.01G030200.12.v8.1	3347	3137.916	9.084471	484.807
Manes.01G030200.13.v8.1	3233	3023.916	0.000000	0.000
Manes.01G030200.14.v8.1	3249	3039.916	0.120813	6.246
Manes.01G030200.15.v8.1	2936	2726.916	0.000000	0.000
Manes.01G030200.16.v8.1	2683	2473.916	0.000000	0.000
Manes.01G030200.17.v8.1	3269	3059.916	0.111580	5.807
Manes.01G030200.18.v8.1	2810	2600.916	0.000000	0.000
Manes.01G030200.19.v8.1	3282	3072.916	0.000000	0.000
Manes.01G030200.20.v8.1	2985	2775.916	0.000000	0.000
Manes.01G030200.21.v8.1	3298	3088.916	0.000000	0.000
Manes.01G030200.22.v8.1	3396	3186.916	6.243613	338.403
Manes.01G030200.23.v8.1	3496	3286.916	0.000000	0.000
Manes.01G030200.24.v8.1	3318	3108.916	0.000000	0.000
Manes.01G030200.25.v8.1	2732	2522.916	0.000000	0.000
Manes.01G030400.10.v8.1	2136	1926.916	22.156789	726.102
Manes.01G030400.11.v8.1	2128	1918.916	5.239457	170.990
Manes.01G030400.12.v8.1	2066	1856.916	0.000000	0.000
Manes.01G030400.5.v8.1	2074	1864.916	13.435345	426.124
Manes.01G030400.7.v8.1	2028	1818.916	0.000000	0.000
Manes.01G030400.8.v8.1	2090	1880.916	2.020758	64.642
Manes.01G030500.1.v8.1	2907	2697.916	0.130766	6.000
Manes.01G030600.1.v8.1	2133	1923.916	0.336185	11.000
Manes.01G030700.1.v8.1	4144	3934.916	9.623267	644.000
Manes.01G030800.1.v8.1	1244	1034.916	0.000000	0.000
Manes.01G030900.3.v8.1	2160	1950.916	1.808360	60.000
Manes.01G031200.4.v8.1	1451	1241.916	0.516101	10.901
Manes.01G031200.1.v8.1	1492	1282.916	8.732717	190.535
Manes.01G031200.3.v8.1	1509	1299.916	1.608671	35.564
Manes.01G031300.1.v8.1	1769	1559.916	0.000000	0.000
Manes.01G031300.3.v8.1	1679	1469.916	0.042847	1.071
Manes.01G031400.1.v8.1	1628	1418.916	19.515099	470.929
Manes.01G031600.1.v8.1	3306	3096.916	3.300187	173.818
Manes.01G031700.6.v8.1	2629	2419.916	0.000000	0.000
Manes.01G031700.7.v8.1	2620	2410.916	0.223927	9.182
Manes.01G031700.5.v8.1	2682	2472.916	0.000000	0.000
Manes.01G031700.9.v8.1	2673	2463.916	0.000000	0.000
Manes.01G031800.5.v8.1	3067	2857.916	12.191103	592.544
Manes.01G031800.3.v8.1	3149	2939.916	14.698106	734.893
Manes.01G031800.6.v8.1	2971	2761.916	1.381470	64.890
Manes.01G031800.9.v8.1	3067	2857.916	0.000000	0.000
Manes.01G031800.8.v8.1	2791	2581.916	11.158336	489.970
Manes.01G031900.2.v8.1	1994	1784.916	7.280256	221.000
Manes.01G032000.2.v8.1	2984	2774.916	0.301585	14.233
Manes.01G032000.3.v8.1	2244	2034.916	0.946817	32.767
Manes.01G032100.1.v8.1	1122	912.916	9.744224	151.289
Manes.01G032100.6.v8.1	456	250.977	2.978066	12.711
Manes.01G032300.1.v8.1	3712	3502.916	2.668944	159.000
Manes.01G032300.2.v8.1	3706	3496.916	0.000000	0.000
Manes.01G032400.18.v8.1	4796	4586.916	0.000000	0.000
Manes.01G032400.25.v8.1	2986	2776.916	0.000000	0.000
Manes.01G032400.28.v8.1	2716	2506.916	0.000000	0.000
Manes.01G032400.31.v8.1	2933	2723.916	0.000000	0.000
Manes.01G032400.33.v8.1	2922	2712.916	0.000000	0.000
Manes.01G032400.36.v8.1	2663	2453.916	0.045018	1.879
Manes.01G032400.10.v8.1	5255	5045.916	0.589513	50.590
Manes.01G032400.13.v8.1	5097	4887.916	0.000000	0.000
Manes.01G032400.15.v8.1	5896	5686.916	0.405555	39.224
Manes.01G032400.26.v8.1	4556	4346.916	0.000000	0.000
Manes.01G032400.29.v8.1	4286	4076.916	0.000000	0.000
Manes.01G032400.34.v8.1	4492	4282.916	0.000000	0.000
Manes.01G032400.16.v8.1	4502	4292.916	0.000000	0.000
Manes.01G032400.27.v8.1	3285	3075.916	0.000000	0.000
Manes.01G032400.30.v8.1	3015	2805.916	0.000000	0.000
Manes.01G032400.32.v8.1	3232	3022.916	0.000000	0.000
Manes.01G032400.35.v8.1	3221	3011.916	0.000000	0.000
Manes.01G032400.37.v8.1	2962	2752.916	0.000000	0.000
Manes.01G032400.2.v8.1	2785	2575.916	1.389019	60.851
Manes.01G032400.4.v8.1	2991	2781.916	0.000000	0.000
Manes.01G032400.3.v8.1	2999	2789.916	0.747267	35.456
Manes.01G032500.1.v8.1	2020	1810.916	17.598397	542.000
Manes.01G032600.1.v8.1	5166	4956.916	1.689289	142.411
Manes.01G032701.1.v8.1	1161	951.916	0.061769	1.000
Manes.01G049585.1.v8.1	598	389.481	0.000000	0.000
Manes.01G032800.1.v8.1	5207	4997.916	6.268983	532.861
Manes.01G032800.2.v8.1	5041	4831.916	0.252238	20.728
Manes.01G032900.1.v8.1	1647	1437.916	0.000000	0.000
Manes.01G032900.2.v8.1	1641	1431.916	0.000000	0.000
Manes.01G032900.4.v8.1	1560	1350.916	4.758461	109.326
Manes.01G032900.5.v8.1	1554	1344.916	3.308451	75.674
Manes.01G033000.1.v8.1	1988	1778.916	0.033053	1.000
Manes.01G033100.2.v8.1	1952	1742.916	0.491993	14.584
Manes.01G033100.1.v8.1	1874	1664.916	20.074579	568.416
Manes.01G033200.8.v8.1	2472	2262.916	0.000000	0.000
Manes.01G033200.9.v8.1	2434	2224.916	0.000000	0.000
Manes.01G033200.1.v8.1	2577	2367.916	0.347531	13.995
Manes.01G033200.10.v8.1	2472	2262.916	2.028054	78.051
Manes.01G033200.11.v8.1	2234	2024.916	0.000000	0.000
Manes.01G033200.12.v8.1	2272	2062.916	2.279790	79.984
Manes.01G033300.1.v8.1	3459	3249.916	7.116498	393.338
Manes.01G033300.2.v8.1	3527	3317.916	1.074495	60.631
Manes.01G033400.1.v8.1	1188	978.916	1.441577	24.000
Manes.01G033500.1.v8.1	2846	2636.916	0.000000	0.000
Manes.01G033500.12.v8.1	2728	2518.916	0.023343	1.000
Manes.01G033500.13.v8.1	3138	2928.916	0.000000	0.000
Manes.01G033500.14.v8.1	3356	3146.916	0.000000	0.000
Manes.01G033500.5.v8.1	3133	2923.916	0.000000	0.000
Manes.01G033500.8.v8.1	3390	3180.916	0.000000	0.000
Manes.01G033600.1.v8.1	1134	924.916	14.621694	230.000
Manes.01G033700.1.v8.1	2906	2696.916	2.292997	105.172
Manes.01G033700.2.v8.1	2768	2558.916	0.042012	1.828
Manes.01G033800.1.v8.1	570	361.745	23.568795	145.000
Manes.12G093950.1.v8.1	775	565.954	0.000000	0.000
Manes.10G106150.1.v8.1_14	1209	999.916	0.000000	0.000
Manes.01G033900.3.v8.1	1395	1185.916	0.000000	0.000
Manes.05G133326.1.v8.1	237	67.822	0.000000	0.000
Manes.01G034000.1.v8.1	3487	3277.916	2.224314	124.000
Manes.01G034100.1.v8.1	2137	1927.916	0.548980	18.000
Manes.01G034200.1.v8.1	4992	4782.916	10.365879	843.193
Manes.01G034200.2.v8.1	4899	4689.916	8.759652	698.682
Manes.01G034250.1.v8.1	1104	894.916	0.000000	0.000
Manes.01G034300.3.v8.1	3933	3723.916	5.851153	370.569
Manes.01G034300.2.v8.1	2314	2104.916	9.090676	325.431
Manes.01G034400.1.v8.1	2489	2279.916	4.137489	160.429
Manes.01G034400.2.v8.1	3964	3754.916	0.737689	47.109
Manes.01G034400.3.v8.1	2004	1794.916	2.996187	91.462
Manes.01G034400.4.v8.1	1917	1707.916	0.000000	0.000
Manes.01G034500.1.v8.1	1523	1313.916	2.885814	64.486
Manes.01G034500.2.v8.1	1233	1023.916	3.877066	67.514
Manes.01G034600.1.v8.1	2294	2084.916	3.338692	118.384
Manes.01G034600.2.v8.1	2462	2252.916	3.669966	140.616
Manes.01G034600.3.v8.1	2207	1997.916	0.000000	0.000
Manes.01G034600.4.v8.1	2375	2165.916	0.000000	0.000
Manes.01G034700.7.v8.1	1605	1395.916	7.012116	166.470
Manes.01G034700.8.v8.1	1695	1485.916	0.000000	0.000
Manes.01G034700.9.v8.1	1782	1572.916	0.767456	20.530
Manes.01G034800.1.v8.1	2246	2036.916	0.750537	26.000
Manes.01G034900.1.v8.1	872	662.931	0.000000	0.000
Manes.01G035000.1.v8.1	2390	2180.916	0.789739	29.292
Manes.01G035000.2.v8.1	2591	2381.916	0.239647	9.708
Manes.01G035100.4.v8.1	3920	3710.916	0.106603	6.728
Manes.01G035100.7.v8.1	5225	5015.916	0.000000	0.000
Manes.01G035100.9.v8.1	5210	5000.916	0.000000	0.000
Manes.01G035100.10.v8.1	2831	2621.916	7.966785	355.246
Manes.01G035100.2.v8.1	1065	855.916	3.658085	53.249
Manes.01G035100.8.v8.1	1080	870.916	0.824040	12.205
Manes.01G035100.5.v8.1	987	777.919	25.146353	332.688
Manes.01G035100.6.v8.1	972	762.922	33.027968	428.539
Manes.01G036200.10.v8.1	2166	1956.916	5.335013	177.556
Manes.01G036200.11.v8.1	2169	1959.916	0.000000	0.000
Manes.01G036200.9.v8.1	2529	2319.916	0.000000	0.000
Manes.01G036200.12.v8.1	1998	1788.916	5.750562	174.956
Manes.01G036200.13.v8.1	2222	2012.916	0.000000	0.000
Manes.01G036200.14.v8.1	1826	1616.916	5.581613	153.488
Manes.01G036200.15.v8.1	1896	1686.916	0.000000	0.000
Manes.01G036300.7.v8.1	3163	2953.916	2.368289	118.976
Manes.01G036300.8.v8.1	3083	2873.916	0.807635	39.475
Manes.01G036300.5.v8.1	3667	3457.916	0.551298	32.421
Manes.01G036300.4.v8.1	2742	2532.916	8.685032	374.128
Manes.01G037766.1.v8.1	867	657.934	0.000000	0.000
Manes.01G039232.1.v8.1	199	44.508	0.000000	0.000
Manes.01G040700.4.v8.1	2607	2397.916	4.144049	169.000
Manes.01G040712.1.v8.1	1921	1711.916	12.055821	351.000
Manes.01G040500.1.v8.1	1809	1599.916	78.611438	2139.000
Manes.01G040400.1.v8.1	4022	3812.916	12.953710	840.000
Manes.01G040300.1.v8.1	642	433.206	5.700679	42.000
Manes.01G040200.1.v8.1	5418	5208.916	4.266940	378.000
Manes.01G040100.1.v8.1	1575	1365.916	29.014029	674.000
Manes.01G040000.5.v8.1	1872	1662.916	0.000000	0.000
Manes.01G040000.3.v8.1	2480	2270.916	0.183647	7.093
Manes.01G040000.6.v8.1	1658	1448.916	0.726705	17.907
Manes.01G039700.1.v8.1	1610	1400.916	10.927498	260.352
Manes.01G039700.2.v8.1	1169	959.916	39.058900	637.648
Manes.01G039600.1.v8.1	252	78.087	15.812927	21.000
Manes.01G039500.1.v8.1	3891	3681.916	8.432031	528.000
Manes.01G039400.3.v8.1	741	531.977	0.221060	2.000
Manes.01G039300.1.v8.1	1741	1531.916	0.268680	7.000
Manes.01G039200.1.v8.1	1894	1684.916	11.175786	320.246
Manes.01G039200.2.v8.1	1966	1756.916	0.661102	19.754
Manes.01G039212.1.v8.1	363	166.146	0.000000	0.000
Manes.01G036500.2.v8.1	1842	1632.916	3.024737	84.000
Manes.01G036500.9.v8.1	2322	2112.916	0.000000	0.000
Manes.01G036500.7.v8.1	1892	1682.916	0.000000	0.000
Manes.01G036600.1.v8.1	1225	1015.916	8.465614	146.266
Manes.01G036600.3.v8.1	1662	1452.916	11.431176	282.462
Manes.01G036600.2.v8.1	959	749.924	5.588241	71.272
Manes.01G036700.1.v8.1	2764	2554.916	0.736454	32.000
Manes.01G036800.1.v8.1	644	435.198	0.000000	0.000
Manes.01G036800.11.v8.1	777	567.953	0.000000	0.000
Manes.01G036800.10.v8.1	1098	888.916	0.478714	7.237
Manes.01G036800.8.v8.1	763	553.963	0.000000	0.000
Manes.01G036800.9.v8.1	899	689.929	0.000000	0.000
Manes.01G036800.7.v8.1	1180	970.916	1.749441	28.887
Manes.01G036900.3.v8.1	696	487.039	52.259817	432.872
Manes.01G037000.1.v8.1	4337	4127.916	3.689275	259.000
Manes.01G037100.3.v8.1	3632	3422.916	1.563210	91.000
Manes.01G037200.2.v8.1	7752	7542.916	6.614602	848.537
Manes.01G037200.1.v8.1	7888	7678.916	0.149031	19.463
Manes.01G037300.1.v8.1	1324	1114.916	13.290170	252.000
Manes.01G037400.3.v8.1	2244	2034.916	29.473100	1020.000
Manes.01G037500.1.v8.1	1438	1228.916	277.389159	5797.484
Manes.01G038033.3.v8.1	1075	865.916	0.271617	4.000
Manes.01G038033.1.v8.1	938	728.926	0.000000	0.000
Manes.01G038033.7.v8.1	818	608.941	0.000000	0.000
Manes.01G037600.5.v8.1	1708	1498.916	34.544076	880.600
Manes.01G037600.2.v8.1	1629	1419.916	2.666825	64.400
Manes.01G037700.1.v8.1	3411	3201.916	0.000000	0.000
Manes.01G037700.2.v8.1	3414	3204.916	5.108096	278.422
Manes.01G037700.3.v8.1	2446	2236.916	5.743081	218.485
Manes.01G037900.1.v8.1	1455	1245.916	1.132647	24.000
Manes.01G038000.1.v8.1	2452	2242.916	7.838452	299.000
Manes.01G038100.1.v8.1	3098	2888.916	5.352947	263.000
Manes.01G038200.1.v8.1	1318	1108.916	22.853397	431.000
Manes.01G038300.1.v8.1	2387	2177.916	12.163215	450.523
Manes.01G038400.1.v8.1	1957	1747.916	0.504595	15.000
Manes.01G038400.2.v8.1	1858	1648.916	0.000000	0.000
Manes.01G038700.4.v8.1	1758	1548.916	37.689656	992.837
Manes.01G038700.2.v8.1	1219	1009.916	20.969406	360.163
Manes.01G038900.1.v8.1	720	511.000	2.186276	19.000
Manes.01G039000.1.v8.1	990	780.918	0.000000	0.000
Manes.01G039036.1.v8.1	2746	2536.916	0.000000	0.000
Manes.01G039204.1.v8.1	763	553.963	0.000000	0.000
Manes.01G039120.1.v8.1	2370	2160.916	0.027210	1.000
Manes.01G039060.1.v8.1	3003	2793.916	0.000000	0.000
Manes.01G039252.1.v8.1	2007	1797.916	0.457824	13.999
Manes.01G039240.1.v8.1	2783	2573.916	0.022844	1.000
Manes.01G039048.1.v8.1	385	185.500	0.000000	0.000
Manes.01G039024.1.v8.1	1655	1445.916	0.000000	0.000
Manes.01G036422.1.v8.1	2760	2550.916	0.276603	12.000
Manes.01G039216.1.v8.1	2300	2090.916	0.000000	0.000
Manes.01G039132.1.v8.1	2665	2455.916	0.071826	3.000
Manes.01G039180.1.v8.1	2887	2677.916	0.197637	9.001
Manes.01G039156.1.v8.1	3328	3118.916	0.000000	0.000
Manes.01G039156.2.v8.1	3314	3104.916	0.056812	3.000
Manes.01G041100.1.v8.1	3067	2857.916	0.061723	3.000
Manes.01G041151.1.v8.1	99	8.169	0.000000	0.000
Manes.01G041200.1.v8.1	733	523.982	1.122162	10.000
Manes.01G041300.1.v8.1	4141	3931.916	1.316465	88.032
Manes.01G041300.2.v8.1	4135	3925.916	1.584540	105.797
Manes.01G041300.3.v8.1	2873	2663.916	9.339286	423.119
Manes.01G041300.4.v8.1	2867	2657.916	12.921020	584.071
Manes.01G041400.1.v8.1	1016	806.916	3.570589	49.000
Manes.01G041500.1.v8.1	219	56.222	76.345963	73.000
Manes.01G041700.1.v8.1	4216	4006.916	0.249466	17.000
Manes.01G041800.1.v8.1	2055	1845.916	0.000000	0.000
Manes.01G041900.7.v8.1	2459	2249.916	0.000000	0.000
Manes.01G041900.2.v8.1	1979	1769.916	0.581984	17.518
Manes.01G041900.6.v8.1	2288	2078.916	0.098476	3.482
Manes.01G041900.8.v8.1	1988	1778.916	0.000000	0.000
Manes.01G042100.3.v8.1	1257	1047.916	0.000000	0.000
Manes.01G042100.7.v8.1	1348	1138.916	0.650787	12.605
Manes.01G042100.8.v8.1	1345	1135.916	4.018432	77.630
Manes.01G042100.9.v8.1	1248	1038.916	0.000000	0.000
Manes.01G042100.2.v8.1	1241	1031.916	1.639012	28.764
Manes.01G042100.4.v8.1	1146	936.916	0.000000	0.000
Manes.01G042100.10.v8.1	318	128.244	0.000000	0.000
Manes.01G042200.1.v8.1	1088	878.916	1.739395	26.000
Manes.01G042300.1.v8.1	459	253.821	2.779876	12.000
Manes.01G042400.3.v8.1	2975	2765.916	14.106657	663.576
Manes.01G042400.4.v8.1	2967	2757.916	3.180258	149.166
Manes.01G042600.3.v8.1	2524	2314.916	17.755155	699.017
Manes.01G042600.4.v8.1	2515	2305.916	4.672505	183.240
Manes.01G042700.10.v8.1	6230	6020.916	0.000000	0.000
Manes.01G042700.12.v8.1	6396	6186.916	0.000000	0.000
Manes.01G042700.9.v8.1	6290	6080.916	0.652878	67.519
Manes.01G042700.11.v8.1	6132	5922.916	0.467188	47.060
Manes.01G042700.7.v8.1	6146	5936.916	0.984659	99.420
Manes.01G042800.1.v8.1	1912	1702.916	36.703897	1063.000
Manes.01G042900.1.v8.1	228	61.885	57.008372	60.000
Manes.01G043000.1.v8.1	2551	2341.916	3.046856	121.353
Manes.01G043000.2.v8.1	1409	1199.916	5.029986	102.647
Manes.01G043100.1.v8.1	1663	1453.916	14.720895	364.000
Manes.01G043200.4.v8.1	3701	3491.916	10.646225	632.248
Manes.01G043200.6.v8.1	3909	3699.916	0.000000	0.000
Manes.01G043200.7.v8.1	3906	3696.916	0.535494	33.668
Manes.01G043200.8.v8.1	3704	3494.916	2.306332	137.084
Manes.01G043300.4.v8.1	1497	1287.916	23.657965	518.194
Manes.01G043300.2.v8.1	1962	1752.916	0.841849	25.097
Manes.01G043300.5.v8.1	1143	933.916	1.555641	24.708
Manes.01G043300.6.v8.1	1057	847.916	0.000000	0.000
Manes.01G043400.4.v8.1	882	672.931	46.659807	534.000
Manes.01G043450.1.v8.1	776	566.954	0.000000	0.000
Manes.01G043500.1.v8.1	2364	2154.916	5.100957	186.943
Manes.01G043600.1.v8.1	1871	1661.916	30.403296	859.325
Manes.01G043650.1.v8.1	795	585.945	2.815475	28.057
Manes.01G043700.1.v8.1	1428	1218.916	3.312799	68.675
Manes.01G043800.1.v8.1	1408	1198.916	0.049044	1.000
Manes.01G043900.1.v8.1	1084	874.916	116.659517	1735.859
Manes.01G043951.1.v8.1	345	150.688	0.000000	0.000
Manes.01G044000.1.v8.1	1303	1093.916	0.000000	0.000
Manes.01G044100.5.v8.1	3794	3584.916	11.842859	722.044
Manes.01G044100.7.v8.1	3770	3560.916	5.787669	350.504
Manes.01G044100.10.v8.1	3749	3539.916	0.000000	0.000
Manes.01G044100.6.v8.1	3759	3549.916	1.730102	104.452
Manes.01G044100.8.v8.1	3735	3525.916	0.000000	0.000
Manes.01G044100.9.v8.1	3773	3563.916	0.000000	0.000
Manes.01G044200.1.v8.1	923	713.926	1.729570	21.000
Manes.01G044300.1.v8.1	384	184.611	0.318504	1.000
Manes.01G044400.1.v8.1	1846	1636.916	0.790257	22.000
Manes.01G044600.3.v8.1	1979	1769.916	11.929968	359.104
Manes.01G044600.4.v8.1	2158	1948.916	29.895598	990.896
Manes.01G044700.1.v8.1	2791	2581.916	9.664558	424.377
Manes.01G044700.2.v8.1	2133	1923.916	1.089328	35.643
Manes.01G044850.1.v8.1	915	705.927	0.000000	0.000
Manes.01G044900.1.v8.1	1038	828.916	0.000000	0.000
Manes.01G045000.1.v8.1	2088	1878.916	8.856277	283.000
Manes.01G050300.3.v8.1	1492	1282.916	135.985143	2967.000
Manes.01G050400.1.v8.1	2084	1874.916	8.561561	273.000
Manes.01G050450.1.v8.1	1085	875.916	0.000000	0.000
Manes.01G050500.6.v8.1	3483	3273.916	0.000000	0.000
Manes.01G050500.7.v8.1	3463	3253.916	0.139580	7.724
Manes.01G050500.8.v8.1	3320	3110.916	0.000000	0.000
Manes.01G050500.3.v8.1	3275	3065.916	1.571016	81.916
Manes.01G050500.2.v8.1	3466	3256.916	2.227096	123.360
Manes.01G050600.10.v8.1	3009	2799.916	0.000000	0.000
Manes.01G050600.6.v8.1	3017	2807.916	0.000000	0.000
Manes.01G050600.18.v8.1	3120	2910.916	0.868582	43.000
Manes.01G050700.1.v8.1	681	472.069	5.605048	45.000
Manes.01G050800.1.v8.1	2470	2260.916	1.716452	66.000
Manes.01G050900.2.v8.1	1396	1186.916	0.000000	0.000
Manes.01G050900.3.v8.1	1381	1171.916	6.673095	133.000
Manes.01G051000.1.v8.1	3030	2820.916	24.946315	1196.808
Manes.01G051301.1.v8.1	360	163.545	0.428614	1.192
Manes.01G051334.1.v8.1	168	29.015	0.000000	0.000
Manes.01G051367.1.v8.1	370	172.245	0.000000	0.000
Manes.01G051400.7.v8.1	3726	3516.916	2.309236	138.121
Manes.01G051500.1.v8.1	1507	1297.916	4.213191	93.001
Manes.01G051515.1.v8.1	1779	1569.916	0.000000	0.000
Manes.01G051530.1.v8.1	1204	994.916	0.177299	3.000
Manes.01G051545.2.v8.1	4015	3805.916	0.000000	0.000
Manes.01G051545.3.v8.1	4247	4037.916	0.000000	0.000
Manes.01G051545.1.v8.1	4827	4617.916	1.708938	134.215
Manes.01G051545.4.v8.1	3478	3268.916	6.651475	369.785
Manes.10G106150.1.v8.1_24	1230	1020.916	0.000000	0.000
Manes.01G051560.1.v8.1	540	332.193	0.000000	0.000
Manes.01G051575.1.v8.1	180	34.552	0.000000	0.000
Manes.10G049950.1.v8.1	1167	957.916	0.000000	0.000
Manes.01G048100.5.v8.1	3051	2841.916	8.634159	417.310
Manes.01G048100.6.v8.1	3038	2828.916	8.575054	412.558
Manes.01G048100.7.v8.1	3143	2933.916	0.162973	8.132
Manes.01G048300.1.v8.1	408	206.249	7.127217	25.000
Manes.01G048400.1.v8.1	1077	867.916	244.997166	3616.318
Manes.01G048766.1.v8.1	2517	2307.916	0.713362	28.000
Manes.01G048766.4.v8.1	2586	2376.916	0.000000	0.000
Manes.17G035396.1.v8.1_24	409	207.166	0.283827	1.000
Manes.17G035396.1.v8.1_33	409	207.166	0.000000	0.000
Manes.01G048600.1.v8.1	2227	2017.916	3.030417	104.000
Manes.01G046700.5.v8.1	3020	2810.916	0.783830	37.471
Manes.01G046700.9.v8.1	2910	2700.916	2.062226	94.727
Manes.01G046700.8.v8.1	2766	2556.916	0.000000	0.000
Manes.01G046700.10.v8.1	2743	2533.916	3.893819	167.801
Manes.16G047151.1.v8.1	553	344.972	0.623505	3.658
Manes.01G046200.1.v8.1	3121	2911.916	0.787513	39.000
Manes.01G046100.1.v8.1	860	650.935	2.709916	30.000
Manes.01G046000.1.v8.1	2295	2085.916	0.000000	0.000
Manes.01G045900.1.v8.1	3518	3308.916	0.000000	0.000
Manes.01G045900.2.v8.1	3182	2972.916	2.670074	135.000
Manes.01G045700.2.v8.1	632	423.248	15.751465	113.382
Manes.01G045700.3.v8.1	1144	934.916	6.212759	98.784
Manes.10G036329.1.v8.1_6	511	303.894	0.000000	0.000
Manes.01G045650.9.v8.1	2384	2174.916	0.459598	17.000
Manes.01G045650.1.v8.1	2526	2316.916	0.000000	0.000
Manes.01G045650.2.v8.1	2551	2341.916	0.000000	0.000
Manes.01G045650.7.v8.1	2464	2254.916	0.000000	0.000
Manes.01G045650.11.v8.1	2685	2475.916	0.000000	0.000
Manes.01G045650.13.v8.1	2682	2472.916	0.000000	0.000
Manes.01G045650.8.v8.1	2664	2454.916	0.000000	0.000
Manes.01G045650.10.v8.1	2715	2505.916	0.000000	0.000
Manes.01G045650.12.v8.1	2712	2502.916	0.000000	0.000
Manes.01G045650.14.v8.1	2694	2484.916	0.000000	0.000
Manes.01G045650.6.v8.1	2697	2487.916	0.000000	0.000
Manes.01G045600.1.v8.1	2726	2516.916	5.513348	236.000
Manes.01G045600.2.v8.1	2597	2387.916	0.000000	0.000
Manes.01G045560.1.v8.1	562	353.842	90.398712	544.000
Manes.01G048000.1.v8.1	3695	3485.916	0.116785	6.924
Manes.01G048000.2.v8.1	3718	3508.916	0.000000	0.000
Manes.01G047900.1.v8.1	4394	4184.916	0.000000	0.000
Manes.01G047900.3.v8.1	4123	3913.916	10.817807	720.076
Manes.01G047800.1.v8.1	1044	834.916	5.281905	75.000
Manes.01G047820.1.v8.1	3275	3065.916	66.731765	3479.531
Manes.01G042501.1.v8.1	629	420.262	0.000000	0.000
Manes.01G048900.3.v8.1	2252	2042.916	0.000000	0.000
Manes.01G048900.2.v8.1	2235	2025.916	4.684690	161.410
Manes.01G048900.1.v8.1	1636	1426.916	47.907152	1162.590
Manes.05G086326.1.v8.1	1137	927.916	0.758100	11.964
Manes.13G093532.1.v8.1	784	574.948	0.000000	0.000
Manes.01G049100.1.v8.1	2464	2254.916	10.065354	386.000
Manes.01G049200.1.v8.1	727	517.991	1.248656	11.000
Manes.16G048915.2.v8.1	1295	1085.916	8.683010	160.359
Manes.16G048915.3.v8.1	1315	1105.916	0.000000	0.000
Manes.01G049300.12.v8.1	1649	1439.916	1.983429	48.572
Manes.01G049300.5.v8.1	1630	1420.916	0.000000	0.000
Manes.01G049300.10.v8.1	1197	987.916	6.339627	106.515
Manes.01G049300.11.v8.1	2002	1792.916	1.420350	43.310
Manes.01G049300.4.v8.1	1358	1148.916	0.000000	0.000
Manes.01G049300.7.v8.1	1377	1167.916	0.156095	3.100
Manes.01G049300.8.v8.1	1205	995.916	0.000000	0.000
Manes.01G049300.9.v8.1	1219	1009.916	1.193743	20.503
Manes.01G049315.1.v8.1	1365	1155.916	1.068231	21.000
Manes.01G049330.2.v8.1	2450	2240.916	0.000000	0.000
Manes.01G049330.1.v8.1	2617	2407.916	0.000000	0.000
Manes.01G049330.3.v8.1	2197	1987.916	0.118313	4.000
Manes.01G049345.1.v8.1	201	45.638	6.441971	5.000
Manes.01G049360.1.v8.1	3263	3053.916	7.220152	375.000
Manes.01G049375.1.v8.1	1923	1713.916	6.276542	182.952
Manes.01G049375.2.v8.1	2014	1804.916	1.707478	52.413
Manes.01G049375.3.v8.1	1902	1692.916	3.634227	104.635
Manes.S095224.1.v8.1	1468	1258.916	0.186825	4.000
Manes.S095224.3.v8.1	894	684.930	0.000000	0.000
Manes.S095224.2.v8.1	753	543.967	0.000000	0.000
Manes.01G049390.1.v8.1_6	1447	1237.916	0.000000	0.000
Manes.01G049405.1.v8.1	510	302.919	0.000000	0.000
Manes.01G049420.1.v8.1	1431	1221.916	0.000000	0.000
Manes.01G049390.1.v8.1	1363	1153.916	0.000000	0.000
Manes.01G049390.1.v8.1_5	1435	1225.916	0.000000	0.000
Manes.01G049495.1.v8.1	267	88.748	0.000000	0.000
Manes.01G049510.1.v8.1	207	49.092	0.000000	0.000
Manes.01G049450.1.v8.1	391	190.851	0.000000	0.000
Manes.01G049525.1.v8.1	1143	933.916	1.196239	19.000
Manes.01G049435.1.v8.1	1236	1026.916	0.000000	0.000
Manes.S095215.1.v8.1	2608	2398.916	0.000000	0.000
Manes.04G060202.1.v8.1	1834	1624.916	0.000000	0.000
Manes.01G049601.1.v8.1	1352	1142.916	64.746241	1258.510
Manes.01G049616.1.v8.1	2450	2240.916	25.136920	958.000
Manes.01G049631.1.v8.1	1736	1526.916	41.396675	1075.000
Manes.01G048966.2.v8.1	1145	935.916	0.000000	0.000
Manes.01G048981.1.v8.1	879	669.931	0.000000	0.000
Manes.01G046800.2.v8.1	1352	1142.916	0.102893	2.000
Manes.01G047000.1.v8.1	1206	996.916	2.005361	34.000
Manes.01G047100.1.v8.1	730	520.985	351.338534	3113.000
Manes.01G047200.1.v8.1	1835	1625.916	0.687112	19.000
Manes.01G047400.1.v8.1	1736	1526.916	5.429813	141.003
Manes.01G045500.8.v8.1	2123	1913.916	3.387665	110.268
Manes.01G045500.6.v8.1	2469	2259.916	0.915878	35.201
Manes.01G045500.10.v8.1	2378	2168.916	0.000000	0.000
Manes.01G045500.11.v8.1	2481	2271.916	0.000000	0.000
Manes.01G045500.9.v8.1	2508	2298.916	0.456500	17.848
Manes.01G045500.12.v8.1	1722	1512.916	0.000000	0.000
Manes.01G045515.1.v8.1	1486	1276.916	10.176585	221.000
Manes.01G045300.1.v8.1	928	718.926	2.617205	32.000
Manes.01G045150.1.v8.1	384	184.611	0.318504	1.000
Manes.09G076819.1.v8.1	384	184.611	0.000000	0.000
Manes.01G045165.1.v8.1	2213	2003.916	14.671098	500.000
Manes.01G045180.1.v8.1	347	152.381	0.000000	0.000
Manes.01G045195.1.v8.1	2475	2265.916	18.364757	707.712
Manes.01G045195.2.v8.1	2472	2262.916	4.296297	165.345
Manes.01G045195.3.v8.1	597	388.489	0.294031	1.943
Manes.01G045210.1.v8.1	1362	1152.916	63.036624	1236.000
Manes.17G018312.1.v8.1	509	301.947	0.000000	0.000
Manes.01G049700.1.v8.1	2824	2614.916	12.187473	542.000
Manes.01G049800.8.v8.1	1038	828.916	10.782146	152.000
Manes.01G049815.1.v8.1	564	355.814	0.000000	0.000
Manes.01G049900.2.v8.1	920	710.927	0.380540	4.601
Manes.01G049900.3.v8.1	939	729.926	1.401578	17.399
Manes.01G049915.1.v8.1	390	189.958	0.000000	0.000
Manes.01G050200.18.v8.1	7236	7026.916	0.793177	94.790
Manes.01G050200.5.v8.1	4770	4560.916	4.719653	366.092
Manes.01G050200.7.v8.1	4765	4555.916	0.000000	0.000
Manes.01G050200.16.v8.1	4689	4479.916	0.000000	0.000
Manes.01G050200.17.v8.1	4684	4474.916	0.000000	0.000
Manes.01G050200.12.v8.1	5163	4953.916	0.000000	0.000
Manes.01G050200.13.v8.1	5158	4948.916	0.000000	0.000
Manes.01G050200.14.v8.1	5083	4873.916	0.000000	0.000
Manes.01G050200.15.v8.1	5088	4878.916	0.000000	0.000
Manes.01G050200.10.v8.1	4385	4175.916	4.732736	336.118
Manes.01G050200.11.v8.1	4390	4180.916	0.000000	0.000
Manes.01G052200.1.v8.1	555	346.940	58.929300	347.707
Manes.01G052200.3.v8.1	534	326.325	275.016711	1526.293
Manes.01G052400.1.v8.1	2897	2687.916	12.578368	575.000
Manes.01G052500.1.v8.1	2591	2381.916	7.125993	288.669
Manes.01G052500.2.v8.1	2536	2326.916	5.795018	229.331
Manes.01G052600.2.v8.1	1576	1366.916	0.000000	0.000
Manes.01G052600.3.v8.1	1711	1501.916	0.000000	0.000
Manes.01G052600.4.v8.1	1585	1375.916	0.342646	8.018
Manes.01G052600.5.v8.1	1624	1414.916	0.248592	5.982
Manes.13G088960.1.v8.1	847	637.937	0.000000	0.000
Manes.01G056200.1.v8.1	1954	1744.916	0.741345	22.000
Manes.01G056204.1.v8.1	1650	1440.916	130.908496	3208.000
Manes.01G051600.1.v8.1	3016	2806.916	5.377894	256.726
Manes.01G051600.2.v8.1	2464	2254.916	9.446679	362.274
Manes.01G051700.1.v8.1	2352	2142.916	8.259114	301.000
Manes.01G051700.2.v8.1	2232	2022.916	0.000000	0.000
Manes.01G051800.1.v8.1	3042	2832.916	37.491994	1806.343
Manes.01G051800.2.v8.1	3115	2905.916	1.249830	61.768
Manes.01G051800.4.v8.1	2948	2738.916	2.158830	100.560
Manes.01G051800.7.v8.1	3039	2829.916	2.325271	111.912
Manes.01G051900.1.v8.1	1853	1643.916	3.290823	92.005
Manes.01G052100.1.v8.1	2395	2185.916	11.459041	426.000
Manes.01G052104.1.v8.1	2760	2550.916	12.231759	530.656
Manes.01G052104.3.v8.1	3084	2874.916	0.843010	41.218
Manes.01G052104.2.v8.1	2726	2516.916	2.555629	109.394
Manes.01G052108.2.v8.1	2261	2051.916	14.064908	490.822
Manes.01G052108.1.v8.1	2759	2549.916	0.073274	3.178
Manes.01G052112.1.v8.1	1090	880.916	50.127677	751.000
Manes.01G052112.2.v8.1	330	138.135	0.000000	0.000
Manes.01G049500.10.v8.1	2932	2722.916	0.000000	0.000
Manes.01G049500.14.v8.1	2929	2719.916	0.000000	0.000
Manes.01G049500.21.v8.1	2812	2602.916	0.000000	0.000
Manes.01G049500.22.v8.1	3199	2989.916	0.000000	0.000
Manes.01G049500.24.v8.1	3319	3109.916	0.000000	0.000
Manes.01G049500.25.v8.1	3264	3054.916	0.000000	0.000
Manes.01G049500.26.v8.1	3316	3106.916	0.000000	0.000
Manes.01G049500.27.v8.1	3261	3051.916	0.000000	0.000
Manes.01G049500.31.v8.1	2911	2701.916	0.674581	30.998
Manes.01G049500.32.v8.1	3024	2814.916	0.000000	0.000
Manes.01G049500.35.v8.1	3196	2986.916	0.000000	0.000
Manes.01G049500.36.v8.1	2809	2599.916	0.342685	15.152
Manes.01G049500.6.v8.1	3134	2924.916	0.000000	0.000
Manes.01G049500.16.v8.1	2995	2785.916	1.459988	69.174
Manes.01G049500.23.v8.1	3115	2905.916	0.239447	11.834
Manes.01G049500.28.v8.1	2913	2703.916	0.000000	0.000
Manes.01G049500.29.v8.1	3245	3035.916	0.000000	0.000
Manes.01G049500.30.v8.1	3300	3090.916	0.000000	0.000
Manes.01G049500.33.v8.1	3242	3032.916	0.000000	0.000
Manes.01G049500.34.v8.1	3297	3087.916	0.453984	23.842
Manes.01G049500.7.v8.1	3130	2920.916	0.000000	0.000
Manes.11G091690.2.v8.1	1407	1197.916	0.000000	0.000
Manes.01G053000.1.v8.1	4412	4202.916	11.630647	831.347
Manes.01G053000.2.v8.1	4325	4115.916	0.081474	5.703
Manes.11G088378.1.v8.1	194	41.785	0.000000	0.000
Manes.11G165033.2.v8.1	513	305.842	0.192254	1.000
Manes.11G165033.1.v8.1	540	332.193	0.885018	5.000
Manes.01G053100.3.v8.1	1539	1329.916	0.000000	0.000
Manes.01G053100.1.v8.1	1781	1571.916	0.000000	0.000
Manes.01G053100.4.v8.1	1271	1061.916	0.000000	0.000
Manes.01G053100.5.v8.1	1151	941.916	0.000000	0.000
Manes.01G053150.1.v8.1	210	50.848	0.000000	0.000
Manes.01G053200.4.v8.1	6068	5858.916	7.296075	727.000
Manes.01G053300.1.v8.1	2599	2389.916	13.482488	548.000
Manes.01G053400.1.v8.1	264	86.579	145.336703	214.000
Manes.01G053600.3.v8.1	3287	3077.916	5.482735	287.000
Manes.01G053700.1.v8.1	2412	2202.916	6.032296	226.000
Manes.11G068178.1.v8.1	426	222.858	0.000000	0.000
Manes.01G053800.1.v8.1	2084	1874.916	11.289971	360.000
Manes.01G053875.1.v8.1	662	453.120	0.778593	6.000
Manes.01G053950.1.v8.1	2006	1796.916	0.130889	4.000
Manes.02G203753.1.v8.1	1014	804.916	32.041470	438.622
Manes.01G054100.1.v8.1	2170	1960.916	0.000000	0.000
Manes.01G054300.1.v8.1	2083	1873.916	0.031378	1.000
Manes.01G054400.1.v8.1	3373	3163.916	0.074337	4.000
Manes.01G054600.2.v8.1	6103	5893.916	17.762498	1780.475
Manes.01G054800.1.v8.1	1910	1700.916	4.735980	137.000
Manes.01G054900.1.v8.1	2286	2076.916	227.203796	8025.320
Manes.01G055000.1.v8.1	240	69.845	42.934673	51.000
Manes.01G055100.1.v8.1	240	69.845	41.250960	49.000
Manes.01G055200.1.v8.1	237	67.822	91.897976	106.000
Manes.01G055300.1.v8.1	1711	1501.916	0.156598	4.000
Manes.01G055400.4.v8.1	1930	1720.916	0.000000	0.000
Manes.01G055400.5.v8.1	1912	1702.916	0.000000	0.000
Manes.01G055500.6.v8.1	2884	2674.916	1.077583	49.022
Manes.01G055500.3.v8.1	1910	1700.916	17.664107	510.978
Manes.01G055512.1.v8.1	5335	5125.916	0.000000	0.000
Manes.16G044501.1.v8.1	955	745.925	0.394137	5.000
Manes.16G044551.1.v8.1	455	250.032	0.000000	0.000
Manes.07G083301.4.v8.1	1312	1102.916	0.000000	0.000
Manes.07G083301.5.v8.1	1196	986.916	1.355634	22.754
Manes.07G083301.10.v8.1	1117	907.916	0.000000	0.000
Manes.07G083301.3.v8.1	1792	1582.916	0.117331	3.159
Manes.07G083301.1.v8.1	1063	853.916	0.000000	0.000
Manes.07G083301.2.v8.1	1398	1188.916	0.217919	4.406
Manes.18G122902.1.v8.1_4	687	478.056	0.000000	0.000
Manes.14G157966.1.v8.1_44	431	227.506	0.000000	0.000
Manes.01G055600.2.v8.1	4734	4524.916	3.874115	298.134
Manes.01G055600.1.v8.1	4280	4070.916	1.460307	101.103
Manes.01G055600.5.v8.1	4357	4147.916	17.621964	1243.117
Manes.01G055600.6.v8.1	3714	3504.916	0.062455	3.723
Manes.01G055700.1.v8.1	2448	2238.916	0.183837	7.000
Manes.01G055700.2.v8.1	2555	2345.916	0.000000	0.000
Manes.01G055704.1.v8.1	546	338.085	0.000000	0.000
Manes.01G055708.1.v8.1	1792	1582.916	14.071078	378.803
Manes.01G056000.5.v8.1	2103	1893.916	5.680642	182.973
Manes.01G056000.4.v8.1	2545	2335.916	1.888578	75.027
Manes.01G056100.3.v8.1	3657	3447.916	5.425200	318.127
Manes.01G056100.4.v8.1	3459	3249.916	11.667406	644.873
Manes.01G056300.1.v8.1	1707	1497.916	0.000000	0.000
Manes.01G056450.1.v8.1	3537	3327.916	11.384669	644.348
Manes.01G056450.2.v8.1	3479	3269.916	0.000000	0.000
Manes.01G056450.3.v8.1	3399	3189.916	1.523509	82.652
Manes.01G056600.1.v8.1	909	699.928	32.931672	392.008
Manes.15G181430.1.v8.1	456	250.977	0.000000	0.000
Manes.01G056700.2.v8.1	1416	1206.916	0.048719	1.000
Manes.01G056725.1.v8.1	909	699.928	0.000000	0.000
Manes.01G056800.1.v8.1	3882	3672.916	8.148523	509.000
Manes.18G104850.1.v8.1	626	417.276	0.140912	1.000
Manes.01G056900.1.v8.1	2957	2747.916	3.649262	170.544
Manes.01G056900.2.v8.1	2951	2741.916	1.811126	84.456
Manes.01G057000.1.v8.1	850	640.936	0.550438	6.000
Manes.01G057100.1.v8.1	1290	1080.916	0.000000	0.000
Manes.01G057100.2.v8.1	1287	1077.916	0.000000	0.000
Manes.01G057200.1.v8.1	1470	1260.916	0.000000	0.000
Manes.10G106150.1.v8.1	1149	939.916	0.062558	1.000
Manes.01G057300.1.v8.1	1915	1705.916	0.620422	18.000
Manes.01G057350.1.v8.1	1899	1689.916	0.000000	0.000
Manes.01G057400.1.v8.1	2020	1810.916	16.291833	501.760
Manes.01G057400.2.v8.1	2139	1929.916	7.045252	231.240
Manes.01G057800.2.v8.1	2409	2199.916	11.680125	437.000
Manes.01G057900.1.v8.1	2006	1796.916	13.939717	426.000
Manes.01G058000.1.v8.1	2012	1802.916	8.479495	260.000
Manes.01G058100.1.v8.1	3609	3399.916	10.048010	581.000
Manes.01G058200.3.v8.1	354	158.357	0.742617	2.000
Manes.11G130116.1.v8.1	2051	1841.916	0.000000	0.000
Manes.01G058300.1.v8.1	2319	2109.916	1.393404	50.000
Manes.01G058450.1.v8.1	234	65.826	0.000000	0.000
Manes.01G058600.4.v8.1	3029	2819.916	0.000000	0.000
Manes.01G058600.2.v8.1	2857	2647.916	0.000000	0.000
Manes.01G058600.3.v8.1	3629	3419.916	0.339360	19.738
Manes.01G058600.5.v8.1	3407	3197.916	0.127290	6.923
Manes.01G058600.1.v8.1	2303	2093.916	5.232589	186.339
Manes.01G058700.2.v8.1	3507	3297.916	60.720321	3405.662
Manes.01G058700.4.v8.1	3277	3067.916	0.893033	46.595
Manes.01G058700.5.v8.1	3311	3101.916	29.755974	1569.756
Manes.01G058750.1.v8.1	920	710.927	0.413540	5.000
Manes.06G063050.1.v8.1_24	1147	937.916	0.000000	0.000
Manes.01G058800.2.v8.1	4445	4235.916	4.578287	329.821
Manes.01G058800.3.v8.1	3168	2958.916	11.131825	560.179
Manes.03G138751.1.v8.1	1067	857.916	0.000000	0.000
Manes.01G058900.1.v8.1	1600	1390.916	3.212808	76.000
Manes.01G059200.1.v8.1	1947	1737.916	4.601318	136.000
Manes.01G059300.16.v8.1	1945	1735.916	17.376440	513.000
Manes.01G059400.23.v8.1	3702	3492.916	0.000000	0.000
Manes.01G059400.24.v8.1	3808	3598.916	0.000000	0.000
Manes.01G059400.25.v8.1	3684	3474.916	0.000000	0.000
Manes.01G059400.3.v8.1	3826	3616.916	0.000000	0.000
Manes.01G059400.26.v8.1	4503	4293.916	0.000000	0.000
Manes.01G059400.12.v8.1	3501	3291.916	0.000000	0.000
Manes.01G059400.13.v8.1	3489	3279.916	0.000000	0.000
Manes.01G059400.14.v8.1	3447	3237.916	0.000000	0.000
Manes.01G059400.15.v8.1	3365	3155.916	0.000000	0.000
Manes.01G059400.16.v8.1	3571	3361.916	0.000000	0.000
Manes.01G059400.18.v8.1	3429	3219.916	0.000000	0.000
Manes.01G059400.20.v8.1	3553	3343.916	0.000000	0.000
Manes.01G059400.21.v8.1	3347	3137.916	0.000000	0.000
Manes.01G059400.22.v8.1	3471	3261.916	0.000000	0.000
Manes.01G059400.5.v8.1	3395	3185.916	0.000000	0.000
Manes.01G059400.6.v8.1	3519	3309.916	0.195246	10.991
Manes.01G059400.8.v8.1	3377	3167.916	0.000000	0.000
Manes.01G059400.17.v8.1	2996	2786.916	0.000000	0.000
Manes.01G059400.19.v8.1	2978	2768.916	0.000000	0.000
Manes.01G059400.7.v8.1	3056	2846.916	0.562783	27.249
Manes.01G059400.9.v8.1	3038	2828.916	0.348373	16.761
Manes.01G059500.1.v8.1	1971	1761.916	54.563811	1635.000
Manes.01G059525.1.v8.1	312	123.361	0.000000	0.000
Manes.01G059550.1.v8.1	318	128.244	0.000000	0.000
Manes.01G059600.1.v8.1	1643	1433.916	156.274233	3811.000
Manes.01G059700.1.v8.1	1331	1121.916	145.493413	2776.077
Manes.01G059700.2.v8.1	1679	1469.916	38.035966	950.856
Manes.01G059751.1.v8.1	363	166.146	0.000000	0.000
Manes.01G059800.1.v8.1	2230	2020.916	157.511708	5413.635
Manes.01G059800.2.v8.1	2379	2169.916	2.611252	96.365
Manes.01G059900.1.v8.1	2074	1864.916	6.211251	197.000
Manes.01G060100.1.v8.1	3635	3425.916	2.893817	168.607
Manes.01G060100.2.v8.1	3320	3110.916	1.084782	57.393
Manes.01G060100.3.v8.1	3309	3099.916	0.000000	0.000
Manes.01G060200.1.v8.1	1840	1630.916	11.176408	310.000
Manes.01G060200.2.v8.1	1758	1548.916	0.000000	0.000
Manes.01G060300.2.v8.1	1966	1756.916	1.588854	47.475
Manes.01G060300.3.v8.1	1424	1214.916	9.511395	196.525
Manes.01G060400.1.v8.1	1992	1782.916	3.601960	109.219
Manes.01G060400.3.v8.1	1059	849.916	34.299370	495.781
Manes.01G060500.1.v8.1	1773	1563.916	0.000000	0.000
Manes.01G060600.1.v8.1	4094	3884.916	0.000000	0.000
Manes.01G060600.2.v8.1	4124	3914.916	0.000000	0.000
Manes.01G060600.3.v8.1	3968	3758.916	0.000000	0.000
Manes.01G060600.4.v8.1	3938	3728.916	0.173453	11.000
Manes.01G060600.5.v8.1	4000	3790.916	0.000000	0.000
Manes.01G060700.4.v8.1	2627	2417.916	0.000000	0.000
Manes.01G060700.6.v8.1	2584	2374.916	2.140652	86.461
Manes.01G060700.11.v8.1	2667	2457.916	0.000000	0.000
Manes.01G060700.16.v8.1	2624	2414.916	0.134856	5.539
Manes.01G060700.10.v8.1	2489	2279.916	0.000000	0.000
Manes.01G060700.17.v8.1	2628	2418.916	0.000000	0.000
Manes.01G060700.3.v8.1	2575	2365.916	0.000000	0.000
Manes.01G060700.12.v8.1	2541	2331.916	0.000000	0.000
Manes.01G060700.9.v8.1	2531	2321.916	0.000000	0.000
Manes.01G060700.1.v8.1	2615	2405.916	0.000000	0.000
Manes.01G060700.14.v8.1	2584	2374.916	0.000000	0.000
Manes.01G060875.10.v8.1	3276	3066.916	0.000000	0.000
Manes.01G060875.9.v8.1	2881	2671.916	0.000000	0.000
Manes.01G060875.1.v8.1	2909	2699.916	0.000000	0.000
Manes.01G060875.2.v8.1	2869	2659.916	0.287374	13.000
Manes.01G060875.3.v8.1	4008	3798.916	0.000000	0.000
Manes.01G060875.4.v8.1	3276	3066.916	0.000000	0.000
Manes.01G060875.5.v8.1	3226	3016.916	0.000000	0.000
Manes.01G060875.6.v8.1	3007	2797.916	0.000000	0.000
Manes.01G060875.7.v8.1	3057	2847.916	0.000000	0.000
Manes.01G060875.8.v8.1	3047	2837.916	0.000000	0.000
Manes.01G061050.2.v8.1	6849	6639.916	8.518922	962.000
Manes.01G061125.1.v8.1	630	421.257	0.000000	0.000
Manes.01G061200.9.v8.1	2895	2685.916	1.125083	51.393
Manes.01G061200.10.v8.1	2833	2623.916	3.151632	140.641
Manes.01G061200.6.v8.1	2598	2388.916	11.196466	454.893
Manes.01G061400.1.v8.1	2477	2267.916	49.493834	1909.000
Manes.01G061500.1.v8.1	1529	1319.916	7.394928	166.000
Manes.01G061550.1.v8.1	960	750.924	0.000000	0.000
Manes.01G061600.3.v8.1	2789	2579.916	48.718996	2137.626
Manes.01G061600.4.v8.1	1923	1713.916	0.644575	18.788
Manes.01G061600.2.v8.1	1379	1169.916	39.284742	781.639
Manes.01G061701.1.v8.1	765	555.962	0.000000	0.000
Manes.01G061800.1.v8.1	1842	1632.916	7.165745	199.000
Manes.01G061850.1.v8.1	730	520.985	0.112862	1.000
Manes.01G061900.3.v8.1	1876	1666.916	5.871750	166.460
Manes.01G061900.1.v8.1	2806	2596.916	19.404801	857.028
Manes.01G062000.1.v8.1	2551	2341.916	1.657085	66.000
Manes.01G062100.1.v8.1	887	677.930	0.000000	0.000
Manes.01G062200.1.v8.1	523	315.592	0.000000	0.000
Manes.01G062300.1.v8.1	1479	1269.916	0.000000	0.000
Manes.01G062400.1.v8.1	1322	1112.916	22.951521	434.412
Manes.01G062400.2.v8.1	1236	1026.916	47.500670	829.588
Manes.01G062500.1.v8.1	1399	1189.916	4.101417	83.000
Manes.01G062600.1.v8.1	1107	897.916	117.014026	1786.905
Manes.01G062600.2.v8.1	1525	1315.916	2.372448	53.095
Manes.01G062700.1.v8.1	3474	3264.916	1.404736	78.000
Manes.05G133326.1.v8.1_30	356	160.081	0.000000	0.000
Manes.14G157966.1.v8.1_40	431	227.506	0.000000	0.000
Manes.01G062800.1.v8.1	2202	1992.916	18.718288	634.429
Manes.01G062900.1.v8.1	420	217.306	0.000000	0.000
Manes.01G063000.2.v8.1	2376	2166.916	8.167639	301.000
Manes.01G063100.1.v8.1	3358	3148.916	10.161766	544.199
Manes.01G063300.1.v8.1	1940	1730.916	3.135833	92.312
Manes.01G063300.3.v8.1	2009	1799.916	4.530641	138.688
Manes.01G063400.1.v8.1	863	653.935	0.449581	5.000
Manes.01G063500.1.v8.1	1365	1155.916	24.416708	480.000
Manes.01G063600.1.v8.1	4224	4014.916	2.811881	192.000
Manes.01G063600.2.v8.1	4158	3948.916	0.000000	0.000
Manes.01G063700.1.v8.1	1268	1058.916	0.000000	0.000
Manes.01G063800.1.v8.1	1141	931.916	0.000000	0.000
Manes.01G063900.1.v8.1	690	481.049	0.000000	0.000
Manes.01G063933.1.v8.1	496	289.321	0.000000	0.000
Manes.01G063966.2.v8.1	535	327.301	0.179649	1.000
Manes.01G064000.1.v8.1	2464	2254.916	0.230229	8.829
Manes.01G064000.4.v8.1	2064	1854.916	9.451769	298.171
Manes.01G064100.1.v8.1	642	433.206	0.000000	0.000
Manes.01G064200.1.v8.1	946	736.926	23.378468	293.000
Manes.01G064400.2.v8.1	859	649.935	0.000000	0.000
Manes.13G069776.1.v8.1_3	315	125.789	0.000000	0.000
Manes.01G064500.2.v8.1	1064	854.916	0.894112	13.000
Manes.01G064600.2.v8.1	1735	1525.916	2.969004	77.049
Manes.01G064600.3.v8.1	1725	1515.916	15.241754	392.951
Manes.01G064900.1.v8.1	1118	908.916	0.840992	13.000
Manes.01G064950.1.v8.1	678	469.079	0.000000	0.000
Manes.01G065000.1.v8.1	3163	2953.916	0.915655	46.000
Manes.01G065000.2.v8.1	3049	2839.916	0.000000	0.000
Manes.01G065100.1.v8.1	2070	1860.916	15.956467	505.000
Manes.01G065200.1.v8.1	2387	2177.916	14.385513	532.837
Manes.01G065200.2.v8.1	2436	2226.916	4.965021	188.041
Manes.01G065200.3.v8.1	2261	2051.916	13.700967	478.122
Manes.01G065300.1.v8.1	956	746.925	0.236166	3.000
Manes.01G065400.1.v8.1	5133	4923.916	6.161851	516.000
Manes.01G065500.1.v8.1	1271	1061.916	0.000000	0.000
Manes.01G065600.3.v8.1	960	750.924	53.997327	689.598
Manes.01G065600.1.v8.1	1212	1002.916	1.020232	17.402
Manes.01G065700.1.v8.1	1755	1545.916	7.683120	202.000
Manes.01G065800.3.v8.1	2457	2247.916	0.000000	0.000
Manes.01G065800.4.v8.1	2385	2175.916	0.027023	1.000
Manes.01G065800.1.v8.1	2533	2323.916	0.000000	0.000
Manes.01G065800.2.v8.1	2461	2251.916	0.000000	0.000
Manes.01G065900.7.v8.1	3293	3083.916	0.000000	0.000
Manes.01G065900.1.v8.1	3360	3150.916	3.025493	162.129
Manes.01G065900.4.v8.1	3389	3179.916	0.000000	0.000
Manes.01G065900.5.v8.1	3455	3245.916	0.251270	13.871
Manes.01G066000.4.v8.1	2162	1952.916	1.142004	37.930
Manes.01G066000.6.v8.1	2093	1883.916	0.501574	16.070
Manes.01G066000.5.v8.1	2160	1950.916	0.000000	0.000
Manes.01G066000.7.v8.1	2440	2230.916	0.000000	0.000
Manes.01G066100.1.v8.1	2112	1902.916	12.054432	390.116
Manes.01G066100.2.v8.1	2042	1832.916	3.172150	98.884
Manes.01G066100.3.v8.1	1825	1615.916	0.000000	0.000
Manes.01G066150.1.v8.1	601	392.456	0.898944	6.000
Manes.01G066175.1.v8.1	442	237.794	0.000000	0.000
Manes.01G066200.1.v8.1	3298	3088.916	20.510342	1077.474
Manes.01G066400.1.v8.1	3277	3067.916	0.632474	33.000
Manes.01G066500.1.v8.1	1506	1296.916	0.000000	0.000
Manes.01G066600.1.v8.1	1975	1765.916	8.357489	251.000
Manes.01G066700.4.v8.1	1543	1333.916	4.388220	99.551
Manes.01G066700.5.v8.1	1318	1108.916	1.124369	21.205
Manes.01G066700.1.v8.1	1453	1243.916	9.323644	197.244
Manes.01G066800.1.v8.1	3041	2831.916	3.399025	163.705
Manes.01G066800.3.v8.1	3070	2860.916	0.157754	7.676
Manes.01G066800.2.v8.1	1176	966.916	0.463328	7.619
Manes.01G066900.1.v8.1	1843	1633.916	17.381592	483.000
Manes.01G067000.1.v8.1	1587	1377.916	0.000000	0.000
Manes.01G067100.1.v8.1	1560	1350.916	0.000000	0.000
Manes.01G067200.1.v8.1	489	282.550	0.000000	0.000
Manes.01G067233.1.v8.1	225	59.987	0.000000	0.000
Manes.01G067300.3.v8.1	707	498.021	0.000000	0.000
Manes.01G067400.1.v8.1	1115	905.916	0.000000	0.000
Manes.01G067500.1.v8.1	702	493.028	0.000000	0.000
Manes.01G067700.1.v8.1	2234	2024.916	0.058076	2.000
Manes.01G067900.1.v8.1	1616	1406.916	1.546343	37.000
Manes.01G068001.5.v8.1	2495	2285.916	8.991670	349.565
Manes.01G068001.2.v8.1	1984	1774.916	0.039362	1.188
Manes.01G068001.7.v8.1	2864	2654.916	0.313070	14.136
Manes.01G068001.6.v8.1	1767	1557.916	0.000000	0.000
Manes.01G068001.8.v8.1	1090	880.916	0.151328	2.267
Manes.01G068100.3.v8.1	1573	1363.916	0.519565	12.052
Manes.01G068100.5.v8.1	1567	1357.916	29.998656	692.792
Manes.01G068400.7.v8.1	3134	2924.916	2.610343	129.849
Manes.01G068400.2.v8.1	3037	2827.916	10.427870	501.522
Manes.01G068400.5.v8.1	2681	2471.916	3.846168	161.692
Manes.01G068400.3.v8.1	2817	2607.916	2.279852	101.118
Manes.01G068600.1.v8.1	1024	814.916	0.000000	0.000
Manes.01G068800.1.v8.1	2536	2326.916	8.566258	339.000
Manes.01G068901.1.v8.1	541	333.173	0.000000	0.000
Manes.01G069000.1.v8.1	2001	1791.916	9.286262	283.000
Manes.01G069050.1.v8.1	877	667.931	0.000000	0.000
Manes.01G069100.1.v8.1	2551	2341.916	0.000000	0.000
Manes.01G069100.2.v8.1	2515	2305.916	0.000000	0.000
Manes.01G069200.2.v8.1	2791	2581.916	0.660432	29.000
Manes.01G069300.1.v8.1	1550	1340.916	66.827549	1524.000
Manes.01G069400.1.v8.1	1254	1044.916	0.281359	5.000
Manes.01G069500.1.v8.1	3671	3461.916	0.118892	7.000
Manes.01G069600.7.v8.1	3208	2998.916	0.000000	0.000
Manes.01G069600.8.v8.1	3089	2879.916	0.000000	0.000
Manes.01G069600.6.v8.1	3263	3053.916	1.309951	68.036
Manes.01G069600.3.v8.1	3404	3194.916	3.404428	184.983
Manes.01G069600.1.v8.1	3247	3037.916	0.000000	0.000
Manes.01G069700.1.v8.1	1602	1392.916	0.084426	2.000
Manes.01G069800.1.v8.1	2475	2265.916	9.263957	357.000
Manes.01G069900.1.v8.1	945	735.926	0.000000	0.000
Manes.01G070000.1.v8.1	2335	2125.916	299.018694	10811.160
Manes.01G070200.1.v8.1	1624	1414.916	373.375137	8984.707
Manes.01G070300.1.v8.1	1487	1277.916	7.407910	161.000
Manes.01G070400.1.v8.1	2479	2269.916	0.000000	0.000
Manes.01G070500.1.v8.1	2557	2347.916	0.025043	1.000
Manes.01G070600.1.v8.1	2445	2235.916	0.000000	0.000
Manes.01G070700.1.v8.1	1563	1353.916	13.723583	316.000
Manes.01G070800.1.v8.1	1661	1451.916	0.000000	0.000
Manes.01G070800.2.v8.1	1367	1157.916	0.000000	0.000
Manes.01G070800.3.v8.1	990	780.918	0.150590	2.000
Manes.01G070900.1.v8.1	3231	3021.916	6.596134	339.000
Manes.01G071000.1.v8.1	766	556.961	0.316715	3.000
Manes.01G071051.1.v8.1	1254	1044.916	0.000000	0.000
Manes.01G071100.1.v8.1	1726	1516.916	4.302626	111.000
Manes.01G071200.1.v8.1	2039	1829.916	1.022343	31.817
Manes.01G071200.11.v8.1	1893	1683.916	0.000000	0.000
Manes.01G071200.12.v8.1	2246	2036.916	0.227691	7.888
Manes.01G071200.3.v8.1	1994	1784.916	5.493541	166.762
Manes.01G071200.4.v8.1	1991	1781.916	0.215584	6.533
Manes.01G071200.8.v8.1	2125	1915.916	0.000000	0.000
Manes.01G071300.1.v8.1	1468	1258.916	0.420357	9.000
Manes.01G071400.3.v8.1	1639	1429.916	56.816807	1381.705
Manes.01G071400.1.v8.1	540	332.193	31.735924	179.295
Manes.01G071500.1.v8.1	3816	3606.916	2.184444	134.000
Manes.01G071600.1.v8.1	2345	2135.916	0.000000	0.000
Manes.13G089210.1.v8.1	447	242.502	0.000000	0.000
Manes.01G071700.1.v8.1	2700	2490.916	1.581568	67.000
Manes.01G071800.1.v8.1	2907	2697.916	4.446045	204.000
Manes.01G071900.1.v8.1	2437	2227.916	42.728748	1619.000
Manes.01G072000.2.v8.1	1586	1376.916	11.572681	271.000
Manes.01G072100.1.v8.1	1702	1492.916	33.674634	855.000
Manes.01G072200.2.v8.1	4093	3883.916	0.302399	19.975
Manes.01G072200.1.v8.1	5254	5044.916	1.230909	105.611
Manes.01G072200.4.v8.1	4047	3837.916	0.000000	0.000
Manes.01G072200.3.v8.1	3939	3729.916	1.472709	93.421
Manes.01G072400.1.v8.1	2267	2057.916	30.600883	1071.000
Manes.01G072601.1.v8.1	458	252.871	2.092739	9.000
Manes.01G072801.5.v8.1	2336	2126.916	1.578642	57.103
Manes.01G072801.8.v8.1	2323	2113.916	1.088969	39.150
Manes.01G072801.3.v8.1	2395	2185.916	1.235424	45.928
Manes.01G072801.12.v8.1	6418	6208.916	0.000000	0.000
Manes.01G072801.13.v8.1	6431	6221.916	0.253446	26.819
Manes.01G072801.10.v8.1	2143	1933.916	0.000000	0.000
Manes.01G072801.11.v8.1	2130	1920.916	0.000000	0.000
Manes.01G073000.1.v8.1	2268	2058.916	29.043868	1017.000
Manes.01G073100.4.v8.1	2268	2058.916	3.855596	135.008
Manes.01G073100.9.v8.1	2893	2683.916	2.840993	129.678
Manes.01G073100.3.v8.1	2300	2090.916	0.000000	0.000
Manes.01G073100.8.v8.1	2925	2715.916	0.000000	0.000
Manes.01G073100.20.v8.1	4468	4258.916	1.723766	124.855
Manes.01G073100.19.v8.1	4064	3854.916	0.000000	0.000
Manes.01G073100.17.v8.1	3443	3233.916	0.000000	0.000
Manes.01G073100.18.v8.1	2007	1797.916	2.533246	77.459
Manes.01G073100.21.v8.1	2632	2422.916	0.000000	0.000
Manes.01G073100.22.v8.1	900	690.929	0.000000	0.000
Manes.01G073112.1.v8.1	816	606.941	0.193756	2.000
Manes.01G073125.1.v8.1	2760	2550.916	39.662960	1720.716
Manes.01G073300.6.v8.1	2196	1986.916	0.361667	12.221
Manes.01G073300.8.v8.1	2715	2505.916	1.578298	67.264
Manes.01G073300.9.v8.1	2214	2004.916	6.622910	225.825
Manes.01G073400.1.v8.1	2511	2301.916	41.400606	1620.780
Manes.01G073400.4.v8.1	2505	2295.916	7.508646	293.188
Manes.01G073500.1.v8.1	1263	1053.916	2.247477	40.284
Manes.01G073500.3.v8.1	1194	984.916	56.765323	950.846
Manes.01G073500.2.v8.1	1289	1079.916	3.845142	70.620
Manes.01G073500.4.v8.1	1344	1134.916	0.000000	0.000
Manes.01G073600.1.v8.1	1256	1046.916	0.000000	0.000
Manes.01G073700.11.v8.1	2927	2717.916	11.477918	530.551
Manes.01G073700.6.v8.1	2668	2458.916	0.000000	0.000
Manes.01G073700.1.v8.1	2831	2621.916	4.174807	186.159
Manes.01G073700.12.v8.1	2665	2455.916	2.044514	85.395
Manes.01G073700.13.v8.1	2479	2269.916	0.000000	0.000
Manes.01G073700.14.v8.1	2511	2301.916	7.576925	296.627
Manes.01G073750.1.v8.1	374	175.759	0.000000	0.000
Manes.01G073800.1.v8.1	3191	2981.916	8.005698	405.997
Manes.01G073800.2.v8.1	2950	2740.916	1.501741	70.003
Manes.13G088473.1.v8.1	818	608.941	2.605213	26.980
Manes.01G073900.1.v8.1	941	731.926	77.041313	959.000
Manes.01G074000.2.v8.1	1799	1589.916	5.177570	140.000
Manes.01G074100.1.v8.1	3033	2823.916	12.722181	611.000
Manes.01G074200.1.v8.1	1923	1713.916	278.881514	8129.000
Manes.01G074300.6.v8.1	1985	1775.916	2.921482	88.238
Manes.01G074300.7.v8.1	1749	1539.916	10.720477	280.762
Manes.01G074400.1.v8.1	2362	2152.916	0.136557	5.000
Manes.17G035396.1.v8.1_40	407	205.333	0.000000	0.000
Manes.01G074500.1.v8.1	2339	2129.916	58.912042	2134.000
Manes.01G074600.1.v8.1	1163	953.916	4.191514	68.000
Manes.01G074700.1.v8.1	1504	1294.916	78.417378	1726.958
Manes.01G074800.1.v8.1	1825	1615.916	1.164403	32.000
Manes.01G074850.1.v8.1	1130	920.916	13.554659	212.293
Manes.01G074925.1.v8.1	1076	866.916	2.557482	37.707
Manes.01G075000.1.v8.1	2832	2622.916	41.322763	1843.324
Manes.01G075000.3.v8.1	3215	3005.916	10.322527	527.704
Manes.01G075100.1.v8.1	2145	1935.916	31.435906	1035.000
Manes.01G075200.3.v8.1	1101	891.916	0.000000	0.000
Manes.01G075400.1.v8.1	1101	891.916	0.000000	0.000
Manes.01G075500.1.v8.1	1101	891.916	0.000000	0.000
Manes.01G075600.2.v8.1	1101	891.916	0.000000	0.000
Manes.01G075700.1.v8.1	3094	2884.916	20.229099	992.516
Manes.01G075700.2.v8.1	3107	2897.916	1.024328	50.484
Manes.01G075900.1.v8.1	474	268.138	19.735890	90.000
Manes.01G076000.4.v8.1	2568	2358.916	0.000000	0.000
Manes.01G076000.5.v8.1	2409	2199.916	0.000000	0.000
Manes.01G076000.3.v8.1	2302	2092.916	0.112378	4.000
Manes.01G076100.1.v8.1	2116	1906.916	74.767360	2424.775
Manes.01G076100.2.v8.1	2120	1910.916	19.189588	623.642
Manes.01G076201.1.v8.1	2790	2580.916	5.171590	227.000
Manes.01G076300.1.v8.1	1241	1031.916	13.789330	242.000
Manes.01G076400.1.v8.1	4031	3821.916	3.390638	220.389
Manes.01G076500.1.v8.1	3742	3532.916	1.198316	72.000
Manes.01G076600.1.v8.1	2049	1839.916	15.627266	489.000
Manes.01G076600.2.v8.1	1609	1399.916	0.000000	0.000
Manes.01G076700.1.v8.1	1155	945.916	0.000000	0.000
Manes.01G076800.2.v8.1	2030	1820.916	0.258328	8.000
Manes.01G076900.1.v8.1	2084	1874.916	10.913639	348.000
Manes.01G077000.1.v8.1	2686	2476.916	10.136516	427.000
Manes.01G077100.1.v8.1	1550	1340.916	0.000000	0.000
Manes.01G077200.11.v8.1	3150	2940.916	0.000000	0.000
Manes.01G077200.12.v8.1	3204	2994.916	1.282655	65.331
Manes.01G077200.14.v8.1	3021	2811.916	0.000000	0.000
Manes.01G077200.15.v8.1	2967	2757.916	0.000000	0.000
Manes.01G077200.3.v8.1	3757	3547.916	0.218258	13.170
Manes.01G077200.13.v8.1	2975	2765.916	0.201934	9.499
Manes.01G077300.1.v8.1	1848	1638.916	1.183939	33.000
Manes.01G077300.3.v8.1	1839	1629.916	0.000000	0.000
Manes.01G077400.1.v8.1	1401	1191.916	1.183962	24.000
Manes.01G077400.2.v8.1	1388	1178.916	0.000000	0.000
Manes.01G077400.3.v8.1	1180	970.916	0.000000	0.000
Manes.01G077500.7.v8.1	639	430.218	0.000000	0.000
Manes.01G077500.6.v8.1	675	466.088	21.572475	171.000
Manes.01G077700.1.v8.1	2972	2762.916	0.000000	0.000
Manes.01G077700.11.v8.1	2907	2697.916	0.000000	0.000
Manes.01G077700.19.v8.1	2978	2768.916	0.000000	0.000
Manes.01G077700.20.v8.1	2949	2739.916	0.000000	0.000
Manes.01G077700.21.v8.1	2943	2733.916	0.000000	0.000
Manes.01G077700.25.v8.1	2936	2726.916	0.000000	0.000
Manes.01G077700.6.v8.1	2913	2703.916	0.000000	0.000
Manes.01G077700.8.v8.1	2942	2732.916	0.000000	0.000
Manes.01G077700.14.v8.1	2832	2622.916	0.246829	11.011
Manes.01G077700.15.v8.1	2906	2696.916	0.000000	0.000
Manes.01G077700.16.v8.1	2877	2667.916	0.000000	0.000
Manes.01G077700.18.v8.1	2871	2661.916	0.198569	8.989
Manes.01G077700.23.v8.1	2864	2654.916	0.000000	0.000
Manes.01G077700.24.v8.1	2835	2625.916	0.000000	0.000
Manes.01G077700.26.v8.1	2900	2690.916	0.000000	0.000
Manes.01G077700.27.v8.1	2868	2658.916	0.000000	0.000
Manes.01G077700.28.v8.1	2871	2661.916	0.000000	0.000
Manes.01G077700.29.v8.1	2865	2655.916	0.000000	0.000
Manes.01G077700.3.v8.1	2870	2660.916	0.000000	0.000
Manes.01G077700.5.v8.1	2841	2631.916	0.000000	0.000
Manes.01G077700.7.v8.1	2835	2625.916	0.000000	0.000
Manes.01G077800.1.v8.1	1893	1683.916	0.000000	0.000
Manes.01G077900.1.v8.1	2054	1844.916	0.000000	0.000
Manes.01G078000.1.v8.1	677	468.082	0.000000	0.000
Manes.01G078100.1.v8.1	748	538.972	0.000000	0.000
Manes.01G078200.1.v8.1	691	482.048	0.000000	0.000
Manes.01G078301.1.v8.1	747	537.972	0.000000	0.000
Manes.01G078400.1.v8.1	408	206.249	0.000000	0.000
Manes.18G031966.1.v8.1	1065	855.916	0.000000	0.000
Manes.01G078500.1.v8.1	321	130.693	0.899805	2.000
Manes.01G078600.1.v8.1	620	411.316	0.000000	0.000
Manes.01G078800.1.v8.1	651	442.159	0.000000	0.000
Manes.01G078900.1.v8.1	321	130.693	0.000000	0.000
Manes.01G078950.1.v8.1	507	300.004	0.000000	0.000
Manes.01G079000.1.v8.1	1434	1224.916	55.112342	1148.109
Manes.01G079100.1.v8.1	1711	1501.916	0.000000	0.000
Manes.01G079200.1.v8.1	2291	2081.916	4.157018	147.188
Manes.01G079200.11.v8.1	2366	2156.916	0.777621	28.525
Manes.01G079200.2.v8.1	2546	2336.916	1.253804	49.831
Manes.01G079200.4.v8.1	2536	2326.916	1.144191	45.280
Manes.01G079200.3.v8.1	594	385.513	9.139638	59.923
Manes.01G079300.1.v8.1	1915	1705.916	0.000000	0.000
Manes.01G079300.2.v8.1	1911	1701.916	3.256301	94.252
Manes.01G079400.1.v8.1	349	154.081	0.000000	0.000
Manes.01G079500.1.v8.1	3071	2861.916	0.000000	0.000
Manes.01G079500.3.v8.1	3320	3110.916	10.980200	580.933
Manes.01G079500.4.v8.1	2864	2654.916	1.286018	58.067
Manes.01G079600.1.v8.1	2431	2221.916	13.437976	507.796
Manes.01G079600.2.v8.1	2411	2201.916	0.325889	12.204
Manes.01G079700.6.v8.1	3554	3344.916	0.320364	18.225
Manes.01G079700.2.v8.1	3465	3255.916	5.375403	297.654
Manes.01G079700.4.v8.1	4651	4441.916	0.120926	9.135
Manes.01G079700.5.v8.1	2901	2691.916	0.000000	0.000
Manes.01G079700.7.v8.1	3236	3026.916	0.000000	0.000
Manes.01G079800.2.v8.1	2480	2270.916	8.078043	311.986
Manes.01G080000.1.v8.1	2456	2246.916	0.060354	2.306
Manes.01G080000.2.v8.1	2604	2394.916	0.000000	0.000
Manes.01G080000.3.v8.1	2530	2320.916	0.820520	32.387
Manes.01G080000.4.v8.1	2525	2315.916	0.164925	6.496
Manes.01G080000.5.v8.1	2451	2241.916	0.000000	0.000
Manes.01G080000.7.v8.1	2599	2389.916	0.093747	3.810
Manes.01G080100.1.v8.1	1467	1257.916	0.747895	16.000
Manes.01G080200.1.v8.1	3287	3077.916	1.566496	82.000
Manes.01G080200.3.v8.1	3162	2952.916	0.000000	0.000
Manes.01G080300.1.v8.1	2714	2504.916	0.000000	0.000
Manes.01G080300.2.v8.1	2427	2217.916	0.228607	8.623
Manes.01G080300.3.v8.1	2160	1950.916	3.587044	119.015
Manes.01G080300.5.v8.1	2208	1998.916	4.246480	144.362
Manes.01G080400.1.v8.1	781	571.949	80.701976	785.000
Manes.01G080600.1.v8.1	1810	1600.916	12.377516	337.000
Manes.01G080700.1.v8.1	2440	2230.916	8.565886	325.000
Manes.01G080800.1.v8.1	2240	2030.916	44.036155	1521.000
Manes.01G080900.4.v8.1	5950	5740.916	7.622409	744.220
Manes.01G080900.6.v8.1	5665	5455.916	0.630175	58.473
Manes.01G080900.5.v8.1	5543	5333.916	8.094862	734.317
Manes.01G081000.1.v8.1	972	762.922	1.078996	14.000
Manes.01G081100.1.v8.1	2339	2129.916	0.027606	1.000
Manes.01G081200.1.v8.1	318	128.244	17.881273	39.000
Manes.01G080964.3.v8.1	3238	3028.916	10.661835	549.221
Manes.01G080964.5.v8.1	2979	2769.916	0.000000	0.000
Manes.01G080964.4.v8.1	3109	2899.916	0.157731	7.779
Manes.01G081400.14.v8.1	7987	7777.916	5.360174	709.039
Manes.01G081400.18.v8.1	7984	7774.916	0.000000	0.000
Manes.01G081400.16.v8.1	7803	7593.916	10.702363	1382.208
Manes.01G081400.17.v8.1	7830	7620.916	10.119936	1311.634
Manes.01G081400.19.v8.1	7827	7617.916	0.000000	0.000
Manes.01G081400.20.v8.1	7800	7590.916	1.588090	205.020
Manes.01G081400.21.v8.1	7978	7768.916	0.000000	0.000
Manes.01G081400.15.v8.1	7982	7772.916	0.000000	0.000
Manes.01G081500.10.v8.1	2246	2036.916	2.640173	91.460
Manes.01G081500.6.v8.1	2241	2031.916	2.258728	78.054
Manes.01G081500.4.v8.1	2585	2375.916	0.000000	0.000
Manes.01G081500.1.v8.1	2588	2378.916	1.669256	67.535
Manes.01G081500.2.v8.1	2583	2373.916	0.484102	19.545
Manes.01G081500.3.v8.1	2593	2383.916	0.000000	0.000
Manes.01G081500.5.v8.1	2606	2396.916	0.549627	22.405
Manes.01G081500.9.v8.1	2611	2401.916	0.000000	0.000
Manes.01G081600.1.v8.1	1230	1020.916	0.172784	3.000
Manes.01G081800.8.v8.1	2595	2385.916	0.000000	0.000
Manes.01G081800.9.v8.1	2608	2398.916	0.000000	0.000
Manes.01G081800.10.v8.1	2296	2086.916	0.000000	0.000
Manes.01G081800.7.v8.1	2965	2755.916	0.373407	17.502
Manes.01G081800.3.v8.1	1999	1789.916	2.053094	62.498
Manes.01G081900.1.v8.1	1431	1221.916	45.354240	942.512
Manes.01G082000.1.v8.1	174	31.704	7.418591	4.000
Manes.01G082200.3.v8.1	2462	2252.916	0.000000	0.000
Manes.01G082200.1.v8.1	2522	2312.916	5.413013	212.925
Manes.01G082200.5.v8.1	2673	2463.916	0.111155	4.658
Manes.01G082300.1.v8.1	3191	2981.916	12.506259	634.236
Manes.01G082300.2.v8.1	3181	2971.916	1.131333	57.181
Manes.01G082400.11.v8.1	1296	1086.916	0.534446	9.879
Manes.01G082400.10.v8.1	2623	2413.916	1.166422	47.886
Manes.01G082400.8.v8.1	2491	2281.916	0.000000	0.000
Manes.01G082400.9.v8.1	2482	2272.916	0.661592	25.574
Manes.01G082600.1.v8.1	2024	1814.916	40.745451	1257.661
Manes.01G082700.1.v8.1	1758	1548.916	84.502475	2226.000
Manes.01G082800.1.v8.1	4125	3915.916	7.605860	506.535
Manes.01G082800.2.v8.1	4122	3912.916	4.745360	315.789
Manes.01G082800.3.v8.1	4116	3906.916	8.919798	592.675
Manes.01G082800.4.v8.1	4113	3903.916	0.000000	0.000
Manes.01G082850.1.v8.1	480	273.887	0.000000	0.000
Manes.01G082900.2.v8.1	2382	2172.916	0.000000	0.000
Manes.01G082900.3.v8.1	2372	2162.916	1.087408	40.000
Manes.01G082900.4.v8.1	2559	2349.916	0.000000	0.000
Manes.01G083100.1.v8.1	1089	879.916	0.735061	11.000
Manes.01G083200.5.v8.1	3433	3223.916	0.000000	0.000
Manes.01G083200.6.v8.1	3407	3197.916	0.220641	12.000
Manes.01G083200.3.v8.1	3315	3105.916	0.000000	0.000
Manes.01G083275.1.v8.1	861	651.935	0.000000	0.000
Manes.01G083350.1.v8.1	1222	1012.916	1.915634	33.000
Manes.01G083500.1.v8.1	1428	1218.916	0.000000	0.000
Manes.01G083600.1.v8.1	1701	1491.916	0.000000	0.000
Manes.01G083700.2.v8.1	2864	2654.916	15.281657	690.000
Manes.13G022150.1.v8.1	936	726.926	0.000000	0.000
Manes.01G083800.1.v8.1	2179	1969.916	4.895176	164.000
Manes.01G083900.1.v8.1	1528	1318.916	66.340198	1488.065
Manes.01G084100.6.v8.1	1693	1483.916	0.555571	14.021
Manes.01G084100.4.v8.1	1414	1204.916	1.045793	21.430
Manes.01G084100.7.v8.1	1719	1509.916	0.070482	1.810
Manes.01G084100.5.v8.1	1618	1408.916	6.171347	147.874
Manes.01G084100.1.v8.1	1629	1419.916	0.000000	0.000
Manes.01G084100.8.v8.1	1554	1344.916	0.000000	0.000
Manes.01G084200.2.v8.1	3827	3617.916	0.334592	20.587
Manes.01G084200.3.v8.1	3994	3784.916	0.000000	0.000
Manes.01G084200.1.v8.1	3739	3529.916	8.185667	491.413
Manes.01G084300.1.v8.1	4097	3887.916	2.218094	146.664
Manes.01G084300.2.v8.1	3697	3487.916	0.191095	11.336
Manes.01G084500.2.v8.1	1460	1250.916	1.175125	25.000
Manes.01G084600.1.v8.1	2381	2171.916	63.872935	2359.325
Manes.01G084700.1.v8.1	2148	1938.916	57.371076	1891.820
Manes.01G084800.3.v8.1	1891	1681.916	1.577655	45.128
Manes.01G084900.9.v8.1	1468	1258.916	23.020232	492.872
Manes.01G085000.2.v8.1	3443	3233.916	0.000000	0.000
Manes.01G085000.3.v8.1	3467	3257.916	0.000000	0.000
Manes.01G085000.4.v8.1	3200	2990.916	0.000000	0.000
Manes.01G085100.1.v8.1	783	573.948	1.024470	10.000
Manes.01G085200.1.v8.1	948	738.926	7.639108	96.000
Manes.01G085300.3.v8.1	1050	840.916	0.139846	2.000
Manes.01G085300.6.v8.1	1300	1090.916	0.000000	0.000
Manes.01G085300.1.v8.1	340	146.486	0.000000	0.000
Manes.01G085300.2.v8.1	331	138.965	0.000000	0.000
Manes.01G085400.1.v8.1	1585	1375.916	0.512816	12.000
Manes.01G085550.1.v8.1	878	668.931	0.000000	0.000
Manes.01G085500.1.v8.1	2326	2116.916	0.000000	0.000
Manes.01G085600.1.v8.1	2839	2629.916	0.089431	4.000
Manes.01G085700.2.v8.1	1147	937.916	3.824177	61.000
Manes.01G085800.1.v8.1	1458	1248.916	0.235401	5.000
Manes.01G085900.1.v8.1	1698	1488.916	5.449806	138.000
Manes.01G086000.1.v8.1	1728	1518.916	13.356372	345.025
Manes.01G086000.2.v8.1	1614	1404.916	0.908771	21.714
Manes.01G086000.3.v8.1	1705	1495.916	1.181225	30.052
Manes.01G086050.2.v8.1	1218	1008.916	0.058766	1.008
Manes.01G086100.1.v8.1	2143	1933.916	0.212830	7.000
Manes.01G086200.1.v8.1	4537	4327.916	24.943994	1836.000
Manes.01G086400.1.v8.1	1994	1784.916	14.066376	427.000
Manes.01G086500.1.v8.1	228	61.885	1.900279	2.000
Manes.01G086600.1.v8.1	1338	1128.916	0.260424	5.000
Manes.01G086700.11.v8.1	2726	2516.916	0.159865	6.843
Manes.01G086700.4.v8.1	2731	2521.916	2.381822	102.157
Manes.01G086700.10.v8.1	2787	2577.916	0.000000	0.000
Manes.01G086700.3.v8.1	2890	2680.916	0.000000	0.000
Manes.01G086800.1.v8.1	1355	1145.916	601.870972	11729.623
Manes.01G086900.1.v8.1	2239	2029.916	0.897957	31.000
Manes.01G087050.1.v8.1	2981	2771.916	61.601130	2904.000
Manes.01G087200.1.v8.1	1783	1573.916	3.549067	95.000
Manes.01G087200.2.v8.1	1651	1441.916	0.000000	0.000
Manes.01G087300.1.v8.1	3529	3319.916	0.000000	0.000
Manes.01G087300.3.v8.1	3351	3141.916	0.000000	0.000
Manes.01G087300.5.v8.1	3360	3150.916	0.541169	29.000
Manes.01G087400.1.v8.1	1296	1086.916	55.708350	1029.779
Manes.01G087450.1.v8.1	144	18.221	0.000000	0.000
Manes.01G087500.1.v8.1	3003	2793.916	12.038013	572.000
Manes.01G087600.1.v8.1	2575	2365.916	1.192928	48.000
Manes.01G087650.1.v8.1	547	339.069	0.000000	0.000
Manes.01G087700.10.v8.1	7931	7721.916	4.028123	529.000
Manes.01G087800.1.v8.1	1859	1649.916	0.000000	0.000
Manes.01G087900.4.v8.1	1957	1747.916	15.697054	466.623
Manes.01G087900.5.v8.1	1952	1742.916	47.347623	1403.468
Manes.01G087900.6.v8.1	1181	971.916	18.999033	314.042
Manes.01G088000.2.v8.1	1433	1223.916	0.000000	0.000
Manes.01G088101.1.v8.1	820	610.941	0.000000	0.000
Manes.01G088200.1.v8.1	1170	960.916	0.000000	0.000
Manes.01G088300.1.v8.1	1333	1123.916	0.000000	0.000
Manes.01G088400.1.v8.1	1170	960.916	0.000000	0.000
Manes.01G088500.1.v8.1	1197	987.916	14.265001	239.673
Manes.01G088500.2.v8.1	1323	1113.916	1.653614	31.327
Manes.01G088600.1.v8.1	2561	2351.916	0.032427	1.297
Manes.01G088600.2.v8.1	480	273.887	0.000000	0.000
Manes.01G088700.1.v8.1	3207	2997.916	0.131468	6.703
Manes.01G088800.1.v8.1	6100	5890.916	1.746736	175.000
Manes.01G089000.4.v8.1	2742	2532.916	0.055205	2.378
Manes.01G089000.2.v8.1	2750	2540.916	0.000000	0.000
Manes.01G089000.3.v8.1	2035	1825.916	18.325948	569.082
Manes.01G089000.5.v8.1	819	609.941	3.329672	34.540
Manes.01G089100.1.v8.1	2591	2381.916	0.024686	1.000
Manes.01G089100.2.v8.1	2450	2240.916	0.000000	0.000
Manes.01G089200.1.v8.1	2257	2047.916	0.000000	0.000
Manes.01G089200.2.v8.1	1865	1655.916	0.426103	12.000
Manes.01G089200.5.v8.1	2235	2025.916	0.000000	0.000
Manes.01G089200.7.v8.1	1844	1634.916	0.000000	0.000
Manes.01G089200.8.v8.1	1790	1580.916	0.000000	0.000
Manes.01G089200.9.v8.1	1702	1492.916	0.000000	0.000
Manes.01G089200.10.v8.1	1537	1327.916	0.000000	0.000
Manes.01G089300.1.v8.1	1175	965.916	0.000000	0.000
Manes.01G089400.1.v8.1	639	430.218	0.000000	0.000
Manes.01G089500.1.v8.1	642	433.206	0.000000	0.000
Manes.01G089600.1.v8.1	1781	1571.916	4.226893	113.000
Manes.01G089700.2.v8.1	3549	3339.916	7.171716	407.368
Manes.01G089700.3.v8.1	3545	3335.916	0.522305	29.632
Manes.01G089800.1.v8.1	2016	1806.916	8.721054	268.000
Manes.01G089900.1.v8.1	778	568.952	1.550199	15.000
Manes.01G090001.1.v8.1	4146	3936.916	0.000000	0.000
Manes.01G090001.2.v8.1	4265	4055.916	0.028994	2.000
Manes.01G090100.4.v8.1	4785	4575.916	0.000000	0.000
Manes.01G090100.5.v8.1	4881	4671.916	1.688443	134.156
Manes.01G090100.6.v8.1	5042	4832.916	0.000000	0.000
Manes.01G090200.1.v8.1	2720	2510.916	8.404191	358.886
Manes.01G090200.3.v8.1	2612	2402.916	0.047930	1.959
Manes.01G090200.2.v8.1	1854	1644.916	0.000000	0.000
Manes.01G090300.1.v8.1	2430	2220.916	0.079426	3.000
Manes.01G090300.2.v8.1	1194	984.916	0.000000	0.000
Manes.01G090400.1.v8.1	1487	1277.916	28.389320	617.000
Manes.01G090500.1.v8.1	3542	3332.916	0.191006	10.827
Manes.01G090500.3.v8.1	3087	2877.916	0.759494	37.173
Manes.01G090500.4.v8.1	2673	2463.916	0.000000	0.000
Manes.01G090600.1.v8.1	1540	1330.916	0.000000	0.000
Manes.01G090700.1.v8.1	1907	1697.916	2.562640	74.000
Manes.01G090800.1.v8.1	986	776.919	0.000000	0.000
Manes.01G090900.3.v8.1	1938	1728.916	24.893726	731.967
Manes.01G090900.6.v8.1	1858	1648.916	0.000000	0.000
Manes.01G090900.5.v8.1	1814	1604.916	0.000000	0.000
Manes.01G090900.4.v8.1	1674	1464.916	48.613564	1211.150
Manes.01G090900.7.v8.1	1681	1471.916	9.662587	241.882
Manes.01G091100.1.v8.1	1393	1183.916	1.291292	26.000
Manes.01G091200.3.v8.1	1703	1493.916	42.114315	1070.000
Manes.01G091300.2.v8.1	1997	1787.916	0.000000	0.000
Manes.01G091400.3.v8.1	2099	1889.916	0.000000	0.000
Manes.01G091400.1.v8.1	2410	2200.916	9.346880	349.863
Manes.01G091500.1.v8.1	1978	1768.916	0.702600	21.137
Manes.01G091600.1.v8.1	2757	2547.916	0.230774	10.000
Manes.01G091700.1.v8.1	2763	2553.916	0.184223	8.002
Manes.01G091800.1.v8.1	594	385.513	0.305044	2.000
Manes.01G092000.1.v8.1	2269	2059.916	4.538577	159.000
Manes.01G092100.3.v8.1	2021	1811.916	13.958660	430.140
Manes.01G092100.4.v8.1	2048	1838.916	3.602547	112.668
Manes.01G092100.5.v8.1	2572	2362.916	1.249000	50.192
Manes.01G092200.1.v8.1	246	73.921	32.612807	41.000
Manes.01G092300.1.v8.1	1260	1050.916	0.391654	7.000
Manes.01G092400.8.v8.1	3094	2884.916	6.338688	311.000
Manes.01G092500.1.v8.1	1671	1461.916	0.000000	0.000
Manes.01G092600.1.v8.1	1350	1140.916	14.018043	272.000
Manes.01G092600.2.v8.1	1750	1540.916	0.000000	0.000
Manes.01G092700.1.v8.1	2304	2094.916	1.306060	46.533
Manes.01G092700.4.v8.1	1819	1609.916	38.390547	1051.127
Manes.01G092900.1.v8.1	4737	4527.916	0.696483	53.634
Manes.01G092900.2.v8.1	3980	3770.916	0.910099	58.366
Manes.01G093000.1.v8.1	1978	1768.916	1.396093	42.000
Manes.01G093100.2.v8.1	2114	1904.916	0.000000	0.000
Manes.01G093100.3.v8.1	2000	1790.916	0.229824	7.000
Manes.01G093200.1.v8.1	1806	1596.916	0.294564	8.000
Manes.01G093300.1.v8.1	1846	1636.916	6.573503	183.000
Manes.01G093400.1.v8.1	2294	2084.916	112.408889	3985.814
Manes.01G093475.1.v8.1	1593	1383.916	0.000000	0.000
Manes.01G093550.1.v8.1	2658	2448.916	5.471737	227.891
Manes.01G093625.1.v8.1	522	314.615	0.000000	0.000
Manes.03G095616.1.v8.1	539	331.211	0.000000	0.000
Manes.11G087467.1.v8.1_25	322	131.511	0.000000	0.000
Manes.01G093700.1.v8.1	3069	2859.916	11.755461	571.769
Manes.01G093733.1.v8.1	1802	1592.916	0.000000	0.000
Manes.01G093733.2.v8.1	1733	1523.916	0.000000	0.000
Manes.01G093766.1.v8.1	849	639.936	0.000000	0.000
Manes.01G094100.1.v8.1	1952	1742.916	0.539779	16.000
Manes.01G093800.1.v8.1	1709	1499.916	0.000000	0.000
Manes.01G093901.1.v8.1	3041	2831.916	10.077149	485.340
Manes.01G094000.1.v8.1	846	636.937	0.923157	10.000
Manes.01G094200.1.v8.1	2700	2490.916	16.382211	694.000
Manes.01G094300.3.v8.1	4415	4205.916	9.221247	659.596
Manes.01G094300.4.v8.1	3599	3389.916	0.336567	19.404
Manes.01G094500.1.v8.1	1758	1548.916	1.480502	39.000
Manes.01G094600.1.v8.1	330	138.135	257.527111	605.000
Manes.01G094700.1.v8.1	1840	1630.916	13.952483	387.000
Manes.01G094800.1.v8.1	3582	3372.916	0.592714	34.000
Manes.01G094950.1.v8.1	330	138.135	1025.844014	2409.982
Manes.01G095100.3.v8.1	3185	2975.916	0.000000	0.000
Manes.01G095300.1.v8.1	1711	1501.916	0.195748	5.000
Manes.01G095400.3.v8.1	1419	1209.916	0.000000	0.000
Manes.01G096400.2.v8.1	1987	1777.916	3.886932	117.529
Manes.01G096300.3.v8.1	5386	5176.916	0.000000	0.000
Manes.01G096300.6.v8.1	5506	5296.916	2.555875	230.245
Manes.01G096300.7.v8.1	4985	4775.916	1.129652	91.755
Manes.01G096200.1.v8.1	1957	1747.916	7.669842	228.000
Manes.01G096100.1.v8.1	689	480.051	70.919152	579.000
Manes.01G096000.1.v8.1	824	614.940	1.243032	13.000
Manes.01G096000.2.v8.1	666	457.108	0.000000	0.000
Manes.01G095900.1.v8.1	2139	1929.916	15.910581	522.219
Manes.01G095800.1.v8.1	3390	3180.916	5.989147	324.000
Manes.01G095700.1.v8.1	1635	1425.916	0.000000	0.000
Manes.01G095700.2.v8.1	1632	1422.916	0.000000	0.000
Manes.01G095700.3.v8.1	1278	1068.916	0.000000	0.000
Manes.01G095700.4.v8.1	1275	1065.916	0.000000	0.000
Manes.01G095600.2.v8.1	1990	1780.916	0.198098	6.000
Manes.01G095600.1.v8.1	2250	2040.916	0.000000	0.000
Manes.01G095500.9.v8.1	6618	6408.916	0.000000	0.000
Manes.01G095500.10.v8.1	6675	6465.916	0.179929	19.786
Manes.01G095500.11.v8.1	5816	5606.916	3.281708	312.933
Manes.01G095500.2.v8.1	6149	5939.916	0.963151	97.298
Manes.01G095500.8.v8.1	6363	6153.916	0.291681	30.527
Manes.01G095500.7.v8.1	6185	5975.916	2.287219	232.456
Manes.01G160600.3.v8.1	1638	1428.916	0.000000	0.000
Manes.01G128050.1.v8.1	1606	1396.916	0.000000	0.000
Manes.01G160600.2.v8.1	1624	1414.916	6.046526	145.500
Manes.01G128050.2.v8.1	904	694.928	1.057608	12.500
Manes.01G160602.1.v8.1	1795	1585.916	4.226655	114.000
Manes.01G097000.1.v8.1	1615	1405.916	0.000000	0.000
Manes.01G097100.1.v8.1	606	397.410	0.000000	0.000
Manes.01G097200.1.v8.1	1468	1258.916	0.420357	9.000
Manes.01G097300.1.v8.1	1359	1149.916	0.190479	3.725
Manes.01G097300.2.v8.1	1216	1006.916	0.541610	9.275
Manes.01G097400.1.v8.1	6651	6441.916	12.222727	1339.094
Manes.01G097400.4.v8.1	6606	6396.916	1.195156	130.024
Manes.01G097500.1.v8.1	1592	1382.916	31.671155	744.882
Manes.01G097600.1.v8.1	2188	1978.916	25.708841	865.242
Manes.01G097600.2.v8.1	3403	3193.916	1.210585	65.758
Manes.01G097700.1.v8.1	1476	1266.916	43.905149	946.000
Manes.01G097800.1.v8.1	2400	2190.916	0.563593	21.000
Manes.01G097900.1.v8.1	2046	1836.916	34.922682	1091.000
Manes.01G098000.4.v8.1	2992	2782.916	2.508631	118.731
Manes.01G098000.6.v8.1	2545	2335.916	3.958746	157.269
Manes.01G098000.5.v8.1	2233	2023.916	0.000000	0.000
Manes.01G098100.3.v8.1	1533	1323.916	7.239346	163.000
Manes.01G098200.1.v8.1	2698	2488.916	2.291573	97.000
Manes.01G098300.1.v8.1	3056	2846.916	0.144576	7.000
Manes.03G165350.1.v8.1	520	312.667	0.000000	0.000
Manes.01G098400.1.v8.1	3516	3306.916	3.680606	207.000
Manes.01G098500.1.v8.1	354	158.357	30.818599	83.000
Manes.01G098600.1.v8.1	3777	3567.916	35.806021	2172.694
Manes.01G098700.1.v8.1	519	311.694	9.243571	49.000
Manes.01G098800.2.v8.1	2166	1956.916	23.927339	796.333
Manes.01G098800.4.v8.1	2148	1938.916	29.450517	971.135
Manes.01G099000.7.v8.1	3978	3768.916	0.000000	0.000
Manes.01G099000.8.v8.1	3840	3630.916	0.388711	24.003
Manes.01G099000.5.v8.1	2734	2524.916	3.982522	171.015
Manes.01G099000.10.v8.1	2559	2349.916	0.000000	0.000
Manes.01G099000.9.v8.1	2421	2211.916	0.797016	29.982
Manes.01G099100.9.v8.1	3134	2924.916	1.479736	73.608
Manes.01G099100.6.v8.1	3261	3051.916	2.007490	104.197
Manes.01G099100.4.v8.1	2970	2760.916	0.000000	0.000
Manes.01G099100.3.v8.1	2422	2212.916	92.339266	3475.195
Manes.01G099200.7.v8.1	1820	1610.916	2.852386	78.146
Manes.01G099200.1.v8.1	1927	1717.916	17.495504	511.159
Manes.01G099200.6.v8.1	1822	1612.916	4.254123	116.694
Manes.01G099300.2.v8.1	2655	2445.916	6.779220	282.000
Manes.01G099400.1.v8.1	3985	3775.916	18.764494	1205.000
Manes.01G099500.1.v8.1	2209	1999.916	11.966160	407.000
Manes.01G099600.2.v8.1	3265	3055.916	0.000000	0.000
Manes.01G099600.3.v8.1	3161	2951.916	0.039838	2.000
Manes.01G099700.1.v8.1	1822	1612.916	28.471570	781.000
Manes.01G099800.1.v8.1	3045	2835.916	0.000000	0.000
Manes.01G099800.2.v8.1	2821	2611.916	0.202607	9.000
Manes.01G099900.1.v8.1	972	762.922	53.256156	691.000
Manes.01G100000.1.v8.1	1035	825.916	2.206978	31.000
Manes.01G100100.1.v8.1	549	341.035	9.827614	57.000
Manes.01G100300.1.v8.1	2326	2116.916	0.166656	6.000
Manes.01G100400.1.v8.1	3169	2959.916	3.630526	182.758
Manes.01G100400.2.v8.1	3079	2869.916	0.332765	16.242
Manes.01G100500.1.v8.1	3434	3224.916	2.589060	142.000
Manes.01G100600.2.v8.1	651	442.159	0.000000	0.000
Manes.01G100700.3.v8.1	2714	2504.916	0.000000	0.000
Manes.01G100700.7.v8.1	2657	2447.916	0.000000	0.000
Manes.01G100700.9.v8.1	2563	2353.916	0.149876	6.000
Manes.01G100800.1.v8.1	858	648.935	0.000000	0.000
Manes.01G100900.2.v8.1	1612	1402.916	0.197295	4.707
Manes.01G100900.1.v8.1	2391	2181.916	12.215543	453.293
Manes.01G101000.1.v8.1	1209	999.916	0.000000	0.000
Manes.01G101200.3.v8.1	1363	1153.916	9.609583	188.585
Manes.01G101200.6.v8.1	1226	1016.916	3.010510	52.066
Manes.01G101200.5.v8.1	1131	921.916	2.375127	37.240
Manes.01G101200.7.v8.1	1247	1037.916	5.104833	90.110
Manes.01G101300.1.v8.1	1376	1166.916	4.585365	91.000
Manes.01G101600.1.v8.1	3522	3312.916	1.082659	61.000
Manes.01G101700.2.v8.1	696	487.039	11.589887	96.000
Manes.01G102466.2.v8.1	906	696.928	3.206030	38.000
Manes.01G102000.1.v8.1	1099	889.916	140.297706	2123.379
Manes.01G102100.1.v8.1	3175	2965.916	41.983096	2117.684
Manes.01G102200.3.v8.1	949	739.926	27.098076	341.000
Manes.01G102300.1.v8.1	911	701.928	45.318628	541.000
Manes.01G102400.1.v8.1	3030	2820.916	18.551240	890.002
Manes.01G102500.1.v8.1	3025	2815.916	5.837577	279.563
Manes.01G102600.1.v8.1	1092	882.916	0.865757	13.000
Manes.01G102700.2.v8.1	1740	1530.916	0.886188	23.073
Manes.01G102700.1.v8.1	2340	2130.916	1.653590	59.927
Manes.01G102800.1.v8.1	3313	3103.916	16.083104	849.000
Manes.01G102900.1.v8.1	1668	1458.916	0.322427	8.000
Manes.01G103000.3.v8.1	2595	2385.916	3.126003	126.845
Manes.01G103000.4.v8.1	2521	2311.916	0.131115	5.155
Manes.01G103100.2.v8.1	1542	1332.916	0.000000	0.000
Manes.01G103200.1.v8.1	1528	1318.916	0.222908	5.000
Manes.01G103300.6.v8.1	2480	2270.916	1.757714	67.886
Manes.01G103300.7.v8.1	2172	1962.916	6.698757	223.627
Manes.01G103300.8.v8.1	2183	1973.916	2.933766	98.488
Manes.01G103400.7.v8.1	1082	872.916	8.255708	122.562
Manes.01G103400.6.v8.1	1074	864.916	0.233747	3.438
Manes.01G103400.5.v8.1	959	749.924	0.000000	0.000
Manes.01G103500.1.v8.1	1705	1495.916	16.598331	422.279
Manes.01G103500.3.v8.1	1775	1565.916	0.513101	13.665
Manes.01G103500.5.v8.1	606	397.410	7.702063	52.056
Manes.01G103500.4.v8.1	714	505.006	0.000000	0.000
Manes.01G103600.1.v8.1	3453	3243.916	3.661457	202.000
Manes.01G103700.1.v8.1	1219	1009.916	0.000000	0.000
Manes.01G103750.1.v8.1	568	359.766	0.000000	0.000
Manes.01G103800.2.v8.1	1580	1370.916	2.659212	62.000
Manes.01G104000.1.v8.1	1378	1168.916	2.043941	40.633
Manes.01G104000.2.v8.1	1157	947.916	24.984765	402.785
Manes.01G104100.7.v8.1	2361	2151.916	0.000000	0.000
Manes.01G104100.1.v8.1	2269	2059.916	0.399623	14.000
Manes.01G104100.5.v8.1	2150	1940.916	0.000000	0.000
Manes.01G104100.6.v8.1	2111	1901.916	0.000000	0.000
Manes.01G104200.1.v8.1	2636	2426.916	9.124214	376.598
Manes.01G104200.2.v8.1	2622	2412.916	2.739074	112.402
Manes.01G104201.1.v8.1	549	341.035	0.000000	0.000
Manes.01G104300.3.v8.1	3903	3693.916	33.066490	2077.318
Manes.01G104400.1.v8.1	1871	1661.916	6.024971	170.291
Manes.01G104400.2.v8.1	1841	1631.916	0.710129	19.709
Manes.01G104500.10.v8.1	1516	1306.916	0.813246	18.076
Manes.01G104500.7.v8.1	1519	1309.916	8.230200	183.350
Manes.01G104500.8.v8.1	1435	1225.916	0.171415	3.574
Manes.01G104500.9.v8.1	1432	1222.916	0.000000	0.000
Manes.01G104600.25.v8.1	2920	2710.916	0.000000	0.000
Manes.01G104600.24.v8.1	3081	2871.916	0.000000	0.000
Manes.01G104600.16.v8.1	2791	2581.916	0.584715	25.675
Manes.01G104600.31.v8.1	2706	2496.916	0.000000	0.000
Manes.01G104600.26.v8.1	3248	3038.916	1.019913	52.712
Manes.01G104600.23.v8.1	3409	3199.916	0.000000	0.000
Manes.01G104600.12.v8.1	2210	2000.916	0.000000	0.000
Manes.01G104600.28.v8.1	2257	2047.916	0.000000	0.000
Manes.01G104600.27.v8.1	2876	2666.916	0.709591	32.184
Manes.01G104600.29.v8.1	1901	1691.916	0.000000	0.000
Manes.01G104600.30.v8.1	1986	1776.916	0.000000	0.000
Manes.01G104600.10.v8.1	2663	2453.916	2.406406	100.428
Manes.01G104700.1.v8.1	2342	2132.916	31.316752	1136.000
Manes.01G104800.1.v8.1	3919	3709.916	12.685061	800.358
Manes.01G104801.1.v8.1	8141	7931.916	10.856748	1464.555
Manes.01G104801.2.v8.1	8138	7928.916	0.000000	0.000
Manes.01G104801.3.v8.1	9657	9447.916	0.131232	21.086
Manes.01G104801.4.v8.1	8065	7855.916	0.000000	0.000
Manes.01G104801.5.v8.1	8095	7885.916	0.000000	0.000
Manes.01G104801.6.v8.1	8019	7809.916	0.000000	0.000
Manes.01G104801.7.v8.1	8092	7882.916	0.000000	0.000
Manes.01G105000.5.v8.1	1383	1173.916	19.885001	397.000
Manes.01G105100.5.v8.1	2552	2342.916	3.093206	123.252
Manes.01G105100.6.v8.1	2457	2247.916	2.510669	95.984
Manes.01G105100.1.v8.1	3859	3649.916	0.028425	1.764
Manes.01G105100.7.v8.1	2528	2318.916	0.000000	0.000
Manes.01G105100.8.v8.1	3234	3024.916	0.000000	0.000
Manes.01G105101.1.v8.1	570	361.745	8.777344	54.000
Manes.01G105300.1.v8.1	2678	2468.916	1.524213	64.000
[truncated: 55,492 more rows]
