# Supplementary material for: Mutations in DNA polymerase δ subunit 1 co-segregate with CMD2-type resistance to Cassava Mosaic Geminiviruses
Source: Nat Commun. 2022 Jul 7;13:3933. doi: 10.1038/s41467-022-31414-0 (PMC9262879; doi:10.1038/s41467-022-31414-0)
Supplement: Supplementary file 10 — Source Data [file 41467_2022_31414_MOESM10_ESM.zip › figure_data/SupFig5_data/RNAseq10/quant/rnaseq10_tme204_3596.1_sus_quant/quant.sf]

Name	Length	EffectiveLength	TPM	NumReads
Manes.01G000031.1.v8.1	3795	3594.936	19.392915	954.921
Manes.01G000031.2.v8.1	3753	3552.936	3.775599	183.741
Manes.01G000031.3.v8.1	3738	3537.936	1.515979	73.464
Manes.01G000062.1.v8.1	1653	1452.936	0.000000	0.000
Manes.01G000093.1.v8.1	1848	1647.936	0.000000	0.000
Manes.01G000124.1.v8.1	2149	1948.936	6.068541	162.000
Manes.01G000155.1.v8.1	2964	2763.936	9.301981	352.157
Manes.01G000186.1.v8.1	177	40.172	7.269489	4.000
Manes.01G000217.1.v8.1	675	475.197	0.000000	0.000
Manes.01G000248.3.v8.1	1953	1752.936	0.173406	4.164
Manes.01G000248.5.v8.1	570	371.001	14.923068	75.834
Manes.01G000248.4.v8.1	1683	1482.936	1.668412	33.889
Manes.01G000248.1.v8.1	2677	2476.936	1.485716	50.406
Manes.01G000248.2.v8.1	2062	1861.936	43.471314	1108.666
Manes.01G000279.1.v8.1	812	611.977	98.995020	829.815
Manes.01G000279.3.v8.1	1818	1617.936	0.060222	1.335
Manes.01G000279.2.v8.1	1112	911.936	4.285066	53.525
Manes.01G000310.1.v8.1	601	401.668	0.000000	0.000
Manes.01G000341.1.v8.1	947	746.939	2.335226	23.892
Manes.01G000341.2.v8.1	1283	1082.936	0.142133	2.108
Manes.01G000372.1.v8.1	3197	2996.936	6.017088	247.000
Manes.01G000403.1.v8.1	861	660.959	24.963224	226.000
Manes.01G000434.1.v8.1	1098	897.936	0.243917	3.000
Manes.17G035396.1.v8.1_29	409	216.635	0.000000	0.000
Manes.01G000465.1.v8.1	1700	1499.936	88.285901	1813.833
Manes.01G000496.1.v8.1	534	335.668	0.000000	0.000
Manes.01G000527.1.v8.1	1225	1024.936	8.918199	125.201
Manes.01G000558.1.v8.1	3030	2829.936	0.000000	0.000
Manes.01G000558.2.v8.1	2951	2750.936	0.000000	0.000
Manes.01G000558.4.v8.1	2910	2709.936	0.000000	0.000
Manes.01G000558.5.v8.1	2825	2624.936	0.000000	0.000
Manes.01G000558.3.v8.1	2750	2549.936	0.000000	0.000
Manes.01G000600.1.v8.1	1763	1562.936	1.261216	27.000
Manes.01G000550.1.v8.1	429	235.090	15.527540	50.000
Manes.01G000500.10.v8.1	1573	1372.936	0.245272	4.612
Manes.01G000500.4.v8.1	2074	1873.936	4.062930	104.286
Manes.01G000500.6.v8.1	1987	1786.936	1.907856	46.697
Manes.01G000500.8.v8.1	2111	1910.936	4.193154	109.754
Manes.01G000500.9.v8.1	2024	1823.936	0.000000	0.000
Manes.01G000500.5.v8.1	1718	1517.936	1.437509	29.888
Manes.01G000500.7.v8.1	1755	1554.936	5.222537	111.231
Manes.01G000500.11.v8.1	1591	1390.936	18.019514	343.308
Manes.01G000400.6.v8.1	3083	2882.936	0.000000	0.000
Manes.01G000400.7.v8.1	3020	2819.936	0.528159	20.400
Manes.01G000400.8.v8.1	2619	2418.936	0.802828	26.600
Manes.01G000300.4.v8.1	1769	1568.936	23.161693	497.747
Manes.01G000300.5.v8.1	1857	1656.936	30.308876	687.874
Manes.01G000300.6.v8.1	2074	1873.936	3.698700	94.937
Manes.13G000036.1.v8.1	515	317.139	0.000000	0.000
Manes.18G145866.1.v8.1_2	267	98.238	0.000000	0.000
Manes.01G001900.17.v8.1	3580	3379.936	0.000000	0.000
Manes.01G001900.14.v8.1	3967	3766.936	0.000000	0.000
Manes.01G001900.15.v8.1	3740	3539.936	0.000000	0.000
Manes.01G001900.16.v8.1	3593	3392.936	10.345000	480.772
Manes.01G001900.18.v8.1	4118	3917.936	0.000000	0.000
Manes.01G001900.19.v8.1	3971	3770.936	0.000000	0.000
Manes.01G001900.20.v8.1	3978	3777.936	0.000000	0.000
Manes.01G001900.21.v8.1	3935	3734.936	5.211767	266.625
Manes.01G001900.22.v8.1	4082	3881.936	0.000000	0.000
Manes.01G001900.23.v8.1	3974	3773.936	1.658220	85.718
Manes.01G001900.9.v8.1	3736	3535.936	4.068118	197.029
Manes.01G001951.1.v8.1	1451	1250.936	0.000000	0.000
Manes.01G001800.6.v8.1	5950	5749.936	0.062776	4.944
Manes.01G001800.1.v8.1	2633	2432.936	0.511812	17.056
Manes.01G001700.7.v8.1	2506	2305.936	14.953146	472.295
Manes.01G001700.10.v8.1	4004	3803.936	0.000000	0.000
Manes.01G001700.12.v8.1	3719	3518.936	3.352926	161.610
Manes.01G001700.11.v8.1	3802	3601.936	13.563751	669.189
Manes.01G001600.6.v8.1	5003	4802.936	3.005391	197.716
Manes.01G001600.7.v8.1	3983	3782.936	18.602747	963.916
Manes.01G001600.8.v8.1	4719	4518.936	13.811665	854.900
Manes.01G001400.1.v8.1	2161	1960.936	15.442182	414.768
Manes.01G001200.1.v8.1	1949	1748.936	9.660872	231.432
Manes.01G001200.3.v8.1	1891	1690.936	1.233444	28.568
Manes.01G001150.1.v8.1	1008	807.936	0.090363	1.000
Manes.01G001100.2.v8.1	3116	2915.936	0.377015	15.058
Manes.01G001100.3.v8.1	2961	2760.936	8.050393	304.443
Manes.01G002051.1.v8.1	1774	1573.936	5.241784	113.005
Manes.01G002300.1.v8.1	418	224.885	783.833705	2414.441
Manes.01G002151.2.v8.1	261	93.907	0.000000	0.000
Manes.01G002350.1.v8.1	761	561.021	0.940364	7.226
Manes.01G002400.2.v8.1	2259	2058.936	126.708763	3573.409
Manes.01G002500.1.v8.1	3624	3423.936	17.339864	813.213
Manes.01G002600.1.v8.1	2025	1824.936	0.200027	5.000
Manes.01G002700.1.v8.1	1101	900.936	0.000000	0.000
Manes.01G002800.1.v8.1	1827	1626.936	0.224371	5.000
Manes.01G002901.1.v8.1	3062	2861.936	16.360778	641.353
Manes.01G003000.1.v8.1	405	212.989	0.000000	0.000
Manes.01G003100.1.v8.1	4856	4655.936	1.787577	114.000
Manes.01G003100.3.v8.1	4760	4559.936	0.000000	0.000
Manes.01G003100.4.v8.1	4848	4647.936	0.000000	0.000
Manes.01G003200.1.v8.1	2389	2188.936	63.291915	1897.643
Manes.01G003300.1.v8.1	3526	3325.936	0.526822	24.000
Manes.01G003400.1.v8.1	360	173.122	0.000000	0.000
Manes.01G003500.1.v8.1	4803	4602.936	3.850979	242.795
Manes.01G003500.3.v8.1	5313	5112.936	3.758297	263.205
Manes.01G003500.2.v8.1	4713	4512.936	0.000000	0.000
Manes.01G003700.1.v8.1	2011	1810.936	33.527257	831.638
Manes.01G003800.1.v8.1	2386	2185.936	218.485397	6541.736
Manes.01G003900.1.v8.1	1100	899.936	6.327756	78.000
Manes.01G004000.1.v8.1	3930	3729.936	0.137014	7.000
Manes.01G004100.1.v8.1	1694	1493.936	9.147551	187.185
Manes.01G004100.2.v8.1	1685	1484.936	0.931263	18.941
Manes.01G004200.1.v8.1	663	463.246	0.000000	0.000
Manes.01G050733.1.v8.1_1	246	83.257	0.000000	0.000
Manes.01G004300.1.v8.1	762	562.020	0.129902	1.000
Manes.13G090650.1.v8.1	814	613.975	0.000000	0.000
Manes.01G004400.1.v8.1	927	726.941	0.000000	0.000
Manes.01G004466.1.v8.1	4587	4386.936	0.332840	20.000
Manes.01G004532.1.v8.1	681	481.176	0.000000	0.000
Manes.01G004600.2.v8.1	1047	846.936	43.014673	499.000
Manes.01G004625.1.v8.1	531	332.728	15.314668	69.796
Manes.01G004650.2.v8.1	1581	1380.936	0.218801	4.139
Manes.01G004840.2.v8.1	1487	1286.936	2.961515	52.204
Manes.01G004860.1.v8.1	1680	1479.936	1.226448	24.861
Manes.01G004880.1.v8.1	1025	824.936	14.651170	165.549
Manes.01G004820.1.v8.1	2044	1843.936	4.157290	105.000
Manes.01G005000.1.v8.1	5215	5014.936	6.470287	444.449
Manes.01G005000.2.v8.1	4067	3866.936	3.753087	198.787
Manes.01G005000.3.v8.1	4835	4634.936	0.994093	63.111
Manes.01G005033.1.v8.1	2165	1964.936	0.766119	20.619
Manes.01G005033.2.v8.1	1920	1719.936	0.000000	0.000
Manes.01G005033.3.v8.1	1703	1502.936	0.164213	3.381
Manes.01G005066.1.v8.1	2214	2013.936	41.410670	1142.329
Manes.01G005100.10.v8.1	1736	1535.936	0.331619	6.977
Manes.01G005100.11.v8.1	1754	1553.936	0.203558	4.333
Manes.01G005100.12.v8.1	1684	1483.936	0.000000	0.000
Manes.01G005100.2.v8.1	1591	1390.936	1.081516	20.605
Manes.01G005100.5.v8.1	1497	1296.936	0.000000	0.000
Manes.01G005100.6.v8.1	1986	1785.936	0.207897	5.086
Manes.01G005100.7.v8.1	1666	1465.936	0.000000	0.000
Manes.01G005100.8.v8.1	1704	1503.936	0.000000	0.000
Manes.01G005100.9.v8.1	1774	1573.936	0.000000	0.000
Manes.01G005100.4.v8.1	1522	1321.936	0.000000	0.000
Manes.01G005233.1.v8.1	1363	1162.936	11.990694	191.000
Manes.01G005500.2.v8.1	7293	7092.936	16.325297	1586.062
Manes.01G005504.1.v8.1	472	275.615	0.794668	3.000
Manes.01G005508.1.v8.1	551	352.320	0.000000	0.000
Manes.01G005512.1.v8.1	1317	1116.936	0.522912	8.000
Manes.01G005584.1.v8.1	1094	893.936	5.961879	73.000
Manes.01G005536.2.v8.1	1697	1496.936	3.121197	63.997
Manes.01G005700.1.v8.1	2130	1929.936	3.139947	83.004
Manes.01G008250.10.v8.1	2573	2372.936	0.000000	0.000
Manes.01G008250.11.v8.1	2498	2297.936	0.000000	0.000
Manes.01G008250.12.v8.1	2470	2269.936	0.000000	0.000
Manes.01G008250.13.v8.1	2574	2373.936	0.000000	0.000
Manes.01G008250.9.v8.1	2580	2379.936	0.000000	0.000
Manes.01G008250.7.v8.1	2660	2459.936	2.269025	76.453
Manes.01G008250.8.v8.1	2495	2294.936	0.000000	0.000
Manes.01G010800.3.v8.1	2665	2464.936	2.741375	92.557
Manes.16G067750.1.v8.1_31	394	203.067	0.000000	0.000
Manes.01G006000.1.v8.1	1923	1722.936	0.000000	0.000
Manes.01G006000.6.v8.1	1777	1576.936	0.000000	0.000
Manes.01G006000.2.v8.1	2225	2024.936	0.558534	15.492
Manes.01G006000.4.v8.1	2079	1878.936	13.226538	340.401
Manes.01G006000.5.v8.1	2393	2192.936	0.000000	0.000
Manes.01G006000.7.v8.1	2247	2046.936	1.078443	30.237
Manes.01G006100.1.v8.1	447	251.903	76.803439	265.001
Manes.01G006200.7.v8.1	3538	3337.936	0.624996	28.575
Manes.01G006200.11.v8.1	3524	3323.936	0.000000	0.000
Manes.01G006200.10.v8.1	3531	3330.936	0.000000	0.000
Manes.01G006200.12.v8.1	3385	3184.936	0.308804	13.472
Manes.01G006200.8.v8.1	3398	3197.936	6.135997	268.774
Manes.01G006200.9.v8.1	3395	3194.936	0.000000	0.000
Manes.01G006300.1.v8.1	1079	878.936	43.367871	522.106
Manes.01G006400.1.v8.1	809	608.978	6311.053987	52642.507
Manes.01G006500.1.v8.1	930	729.940	0.500092	5.000
Manes.01G006600.2.v8.1	912	711.945	0.102546	1.000
Manes.01G006800.3.v8.1	1384	1183.936	0.000000	0.000
Manes.01G006900.2.v8.1	961	760.939	0.095944	1.000
Manes.01G007000.2.v8.1	627	427.456	0.341591	2.000
Manes.01G007050.1.v8.1	1278	1077.936	0.000000	0.000
Manes.01G007100.6.v8.1	5717	5516.936	1.269428	95.927
Manes.01G007100.3.v8.1	5994	5793.936	0.195270	15.497
Manes.01G007100.5.v8.1	4889	4688.936	7.518225	482.862
Manes.01G007100.4.v8.1	5421	5220.936	2.646731	189.274
Manes.01G007100.7.v8.1	5817	5616.936	0.000000	0.000
Manes.01G007300.11.v8.1	4631	4430.936	12.189100	739.776
Manes.01G007400.4.v8.1	4441	4240.936	25.691766	1492.412
Manes.11G097150.1.v8.1	1531	1330.936	0.000000	0.000
Manes.01G007451.1.v8.1	88	7.394	0.000000	0.000
Manes.01G007500.1.v8.1	3234	3033.936	1.203180	50.000
Manes.01G007500.2.v8.1	3039	2838.936	0.000000	0.000
Manes.01G007500.3.v8.1	3274	3073.936	0.000000	0.000
Manes.01G007600.4.v8.1	3823	3622.936	0.095931	4.760
Manes.01G007600.5.v8.1	3539	3338.936	0.000000	0.000
Manes.01G007600.6.v8.1	3397	3196.936	7.954239	348.310
Manes.01G007700.1.v8.1	5195	4994.936	0.805024	55.077
Manes.01G007700.3.v8.1	4610	4409.936	0.545044	32.923
Manes.01G007800.2.v8.1	2241	2040.936	23.781299	664.811
Manes.01G007900.1.v8.1	3406	3205.936	4.623125	203.013
Manes.01G008000.1.v8.1	4992	4791.936	19.963091	1310.304
Manes.01G008100.1.v8.1	2049	1848.936	0.000000	0.000
Manes.01G008200.2.v8.1	1435	1234.936	11.703912	197.974
Manes.01G008300.1.v8.1	1279	1078.936	0.543023	8.025
Manes.01G008400.1.v8.1	826	625.971	4.781857	41.000
Manes.01G008500.1.v8.1	2052	1851.936	5.914345	150.026
Manes.01G008600.1.v8.1	1160	959.936	17.880074	235.096
Manes.01G008701.1.v8.1	383	193.229	0.000000	0.000
Manes.01G008800.1.v8.1	2575	2374.936	29.273825	952.280
Manes.01G008900.7.v8.1	3383	3182.936	0.239432	10.439
Manes.01G008900.2.v8.1	2337	2136.936	2.077367	60.805
Manes.01G008900.1.v8.1	2370	2169.936	9.757178	290.004
Manes.01G008900.5.v8.1	3112	2911.936	0.000000	0.000
Manes.01G008900.6.v8.1	2639	2438.936	0.000000	0.000
Manes.01G009000.3.v8.1	2078	1877.936	2.188061	56.283
Manes.01G009000.2.v8.1	2037	1836.936	3.723306	93.682
Manes.01G009000.4.v8.1	1787	1586.936	0.000000	0.000
Manes.01G009000.5.v8.1	1781	1580.936	0.000000	0.000
Manes.01G009000.1.v8.1	1741	1540.936	14.688363	310.021
Manes.01G009100.1.v8.1	2369	2168.936	10.098505	300.011
Manes.01G009200.1.v8.1	2763	2562.936	0.000000	0.000
Manes.01G009200.2.v8.1	2751	2550.936	0.000000	0.000
Manes.01G009300.1.v8.1	3337	3136.936	0.069820	3.000
Manes.01G009451.4.v8.1	3456	3255.936	3.406295	151.912
Manes.01G009451.5.v8.1	3074	2873.936	38.760681	1525.814
Manes.01G009500.4.v8.1	1258	1057.936	0.000000	0.000
Manes.01G009500.2.v8.1	1386	1185.936	0.615610	10.000
Manes.01G009601.2.v8.1	1384	1183.936	7.178139	116.405
Manes.01G009601.1.v8.1	1858	1657.936	2.584369	58.689
Manes.01G009601.3.v8.1	1187	986.936	1.028659	13.906
Manes.01G009700.1.v8.1	3666	3465.936	12.897704	612.303
Manes.01G009800.1.v8.1	771	571.008	0.127857	1.000
Manes.01G009900.1.v8.1	3908	3707.936	1.693298	86.000
Manes.01G009900.2.v8.1	3903	3702.936	0.000000	0.000
Manes.01G010000.1.v8.1	2188	1987.936	66.004831	1797.262
Manes.01G010100.1.v8.1	1411	1210.936	217.455766	3606.827
Manes.01G010150.1.v8.1	527	328.823	9.103083	41.000
Manes.01G010200.1.v8.1	1919	1718.936	2.988600	70.366
Manes.01G010200.2.v8.1	1940	1739.936	1.033653	24.634
Manes.01G010866.1.v8.1	1768	1567.936	4.530258	97.294
Manes.01G013700.1.v8.1	1998	1797.936	4.041736	99.535
Manes.01G012847.1.v8.1	894	693.951	19.234005	182.823
Manes.01G013130.2.v8.1	1017	816.936	0.000000	0.000
Manes.01G010300.4.v8.1	426	232.303	21.005715	66.838
Manes.01G010300.3.v8.1	2162	1961.936	2.164304	58.162
Manes.01G012564.1.v8.1	1712	1511.936	0.000000	0.000
Manes.01G011998.1.v8.1	1569	1368.936	4.015692	75.297
Manes.01G011432.1.v8.1	1441	1240.936	1.416747	24.081
Manes.01G013600.1.v8.1	4435	4234.936	10.307020	597.879
Manes.01G013500.6.v8.1	2722	2521.936	5.922293	204.577
Manes.01G013500.8.v8.1	2680	2479.936	0.000000	0.000
Manes.01G013500.10.v8.1	2433	2232.936	0.128552	3.932
Manes.01G013500.11.v8.1	1839	1638.936	0.000000	0.000
Manes.01G013500.7.v8.1	2019	1818.936	4.515101	112.491
Manes.01G013500.9.v8.1	1992	1791.936	0.000000	0.000
Manes.01G013300.1.v8.1	1854	1653.936	3.761917	85.224
Manes.01G013300.2.v8.1	1868	1667.936	0.000000	0.000
Manes.01G013300.3.v8.1	1825	1624.936	7.459965	166.038
Manes.01G013425.1.v8.1	481	284.252	0.000000	0.000
Manes.01G013100.1.v8.1	866	665.958	50.099820	457.000
Manes.01G013225.2.v8.1	2221	2020.936	0.072251	2.000
Manes.01G013225.1.v8.1	2335	2134.936	0.000000	0.000
Manes.01G012900.1.v8.1	2704	2503.936	2.398907	82.275
Manes.01G012900.2.v8.1	2378	2177.936	8.505235	253.726
Manes.01G012800.1.v8.1	2212	2011.936	15.453677	425.872
Manes.01G012800.2.v8.1	2212	2011.936	0.000000	0.000
Manes.01G012700.1.v8.1	2720	2519.936	14.135377	487.899
Manes.01G012700.2.v8.1	2326	2125.936	0.257916	7.510
Manes.S095210.1.v8.1	375	186.190	0.000000	0.000
Manes.01G012600.1.v8.1	2697	2496.936	22.566650	771.805
Manes.01G012500.1.v8.1	1757	1556.936	146.607899	3126.521
Manes.01G012400.1.v8.1	1713	1512.936	31.559055	654.000
Manes.01G012300.1.v8.1	357	170.537	8.133961	19.000
Manes.01G012425.1.v8.1	273	102.650	0.000000	0.000
Manes.01G012200.6.v8.1	1289	1088.936	0.938626	14.000
Manes.01G012100.1.v8.1	2215	2014.936	30.118096	831.231
Manes.01G012100.2.v8.1	2182	1981.936	0.000000	0.000
Manes.01G012100.3.v8.1	2089	1888.936	0.000000	0.000
Manes.01G012000.1.v8.1	2143	1942.936	134.001435	3566.162
Manes.01G011800.1.v8.1	1262	1061.936	50.965393	741.322
Manes.01G011800.2.v8.1	995	794.937	0.165548	1.803
Manes.01G011700.3.v8.1	4614	4413.936	0.000000	0.000
Manes.01G011700.5.v8.1	5074	4873.936	0.000000	0.000
Manes.01G011700.8.v8.1	4013	3812.936	0.000000	0.000
Manes.01G011700.6.v8.1	4476	4275.936	0.000000	0.000
Manes.01G011700.7.v8.1	4284	4083.936	0.000000	0.000
Manes.01G011600.4.v8.1	887	686.951	7.442425	70.028
Manes.01G011600.3.v8.1	297	121.025	41.606843	68.972
Manes.01G011600.1.v8.1	273	102.650	0.000000	0.000
Manes.01G011500.2.v8.1	1360	1159.936	44287.834148	703641.911
Manes.01G011400.1.v8.1	516	318.112	36.307878	158.203
Manes.01G011400.2.v8.1	513	315.194	60.322622	260.430
Manes.01G011300.1.v8.1	2594	2393.936	0.000000	0.000
Manes.01G011300.2.v8.1	2591	2390.936	0.000000	0.000
Manes.01G011300.3.v8.1	2591	2390.936	0.000000	0.000
Manes.01G011300.4.v8.1	2588	2387.936	0.000000	0.000
Manes.01G011300.5.v8.1	2588	2387.936	0.000000	0.000
Manes.01G011300.6.v8.1	2585	2384.936	0.183671	6.000
Manes.01G011200.1.v8.1	1726	1525.936	0.000000	0.000
Manes.01G011100.3.v8.1	1778	1577.936	13.612281	294.207
Manes.01G011100.4.v8.1	1696	1495.936	0.286023	5.861
Manes.01G011100.5.v8.1	1713	1512.936	0.000000	0.000
Manes.01G011100.10.v8.1	1819	1618.936	0.000000	0.000
Manes.01G011100.11.v8.1	1901	1700.936	1.284738	29.932
Manes.01G011100.9.v8.1	1836	1635.936	0.000000	0.000
Manes.01G011000.6.v8.1	3997	3796.936	6.872967	357.446
Manes.01G011000.1.v8.1	3240	3039.936	5.255617	218.837
Manes.01G011000.4.v8.1	3204	3003.936	8.631204	355.136
Manes.01G010900.1.v8.1	1032	831.936	0.000000	0.000
Manes.01G011042.1.v8.1	1479	1278.936	1.084607	19.000
Manes.01G011042.3.v8.1	1413	1212.936	0.000000	0.000
Manes.01G011113.1.v8.1	1514	1313.936	0.500075	9.000
Manes.01G011184.6.v8.1	1611	1410.936	0.000000	0.000
Manes.01G011184.7.v8.1	2056	1855.936	0.000000	0.000
Manes.01G011184.2.v8.1	1824	1623.936	0.000000	0.000
Manes.01G011184.8.v8.1	1894	1693.936	1.422276	33.000
Manes.01G014000.12.v8.1	1704	1503.936	0.469428	9.670
Manes.01G014000.10.v8.1	2028	1827.936	0.000000	0.000
Manes.01G014000.11.v8.1	2941	2740.936	0.168602	6.330
Manes.01G014000.2.v8.1	3042	2841.936	0.000000	0.000
Manes.01G014000.9.v8.1	2807	2606.936	0.000000	0.000
Manes.01G014500.1.v8.1	1933	1732.936	0.631940	15.000
Manes.01G014500.2.v8.1	2018	1817.936	0.000000	0.000
Manes.01G014900.5.v8.1	1871	1670.936	0.000000	0.000
Manes.01G014900.7.v8.1	4246	4045.936	0.214309	11.877
Manes.01G014900.8.v8.1	4135	3934.936	0.000000	0.000
Manes.01G014900.6.v8.1	1847	1646.936	1.449954	32.709
Manes.01G014900.3.v8.1	1965	1764.936	3.577990	86.497
Manes.01G014900.4.v8.1	1942	1741.936	8.212519	195.948
Manes.01G015000.1.v8.1	327	145.248	1.005278	2.000
Manes.01G015200.1.v8.1	731	531.071	2.337026	17.000
Manes.01G015500.1.v8.1	1040	839.936	0.086920	1.000
Manes.01G015700.1.v8.1	1016	815.936	5.838962	65.257
Manes.01G015800.1.v8.1	4017	3816.936	14.384979	752.068
Manes.01G015800.2.v8.1	3833	3632.936	0.546345	27.187
Manes.01G015800.3.v8.1	4297	4096.936	0.980540	55.025
Manes.01G016000.5.v8.1	4511	4310.936	0.365078	21.557
Manes.01G016000.7.v8.1	1902	1701.936	2.501961	58.325
Manes.01G016000.3.v8.1	2273	2072.936	3.642564	103.425
Manes.01G016000.4.v8.1	2142	1941.936	1.115744	29.678
Manes.01G016000.6.v8.1	3317	3116.936	0.375120	16.015
Manes.01G016100.1.v8.1	860	659.959	0.442496	4.000
Manes.01G016300.4.v8.1	3154	2953.936	2.246448	90.893
Manes.01G016300.2.v8.1	4010	3809.936	4.715992	246.107
Manes.01G016600.1.v8.1	2990	2789.936	90.031845	3440.516
Manes.01G016600.2.v8.1	5196	4995.936	1.218411	83.377
Manes.01G016800.1.v8.1	1182	981.936	5.130277	69.001
Manes.01G016900.1.v8.1	2108	1907.936	12.474431	326.000
Manes.01G017000.1.v8.1	894	693.951	85.046271	808.383
Manes.01G017101.1.v8.1	3059	2858.936	0.204292	8.000
Manes.01G017151.1.v8.1	1911	1710.936	0.128013	3.000
Manes.01G017200.1.v8.1	3691	3490.936	1.254805	60.000
Manes.01G017300.1.v8.1	2029	1828.936	17.806430	446.076
Manes.01G017400.1.v8.1	408	215.722	0.000000	0.000
Manes.01G017500.1.v8.1	1206	1005.936	17.246933	237.638
Manes.01G017600.1.v8.1	3741	3540.936	0.061854	3.000
Manes.01G017800.1.v8.1	1637	1436.936	18.209156	358.394
Manes.01G017900.1.v8.1	1537	1336.936	0.000000	0.000
Manes.01G018000.1.v8.1	1683	1482.936	0.000000	0.000
Manes.15G159901.1.v8.1	1412	1211.936	0.000000	0.000
Manes.01G018300.4.v8.1	2835	2634.936	1.191421	43.000
Manes.01G018300.2.v8.1	2979	2778.936	0.000000	0.000
Manes.01G018400.2.v8.1	2576	2375.936	0.000000	0.000
Manes.01G018400.3.v8.1	2559	2358.936	0.402341	13.000
Manes.01G018400.5.v8.1	2375	2174.936	0.000000	0.000
Manes.01G018400.4.v8.1	1916	1715.936	0.000000	0.000
Manes.01G018800.1.v8.1	1441	1240.936	17.237926	293.000
Manes.01G013800.1.v8.1	1269	1068.936	0.068299	1.000
Manes.01G014100.1.v8.1	1570	1369.936	0.213170	4.000
Manes.01G014200.1.v8.1	1709	1508.936	0.159293	3.292
Manes.01G014300.1.v8.1	1254	1053.936	0.000000	0.000
Manes.01G014400.1.v8.1	1781	1580.936	0.000000	0.000
Manes.01G014600.2.v8.1	3284	3083.936	0.023673	1.000
Manes.01G014700.3.v8.1	3634	3433.936	0.000000	0.000
Manes.01G014700.2.v8.1	3520	3319.936	0.000000	0.000
Manes.01G014700.4.v8.1	3287	3086.936	0.354757	15.000
Manes.01G014800.1.v8.1	719	519.093	10.970245	78.000
Manes.01G015100.3.v8.1	1410	1209.936	1.870536	31.000
Manes.01G015300.1.v8.1	3045	2844.936	15.103088	588.534
Manes.01G015400.2.v8.1	4364	4163.936	0.266031	15.173
Manes.01G015400.1.v8.1	4362	4161.936	1.121910	63.957
Manes.01G015600.1.v8.1	575	375.935	0.000000	0.000
Manes.01G015700.1.v8.1_1	734	534.065	1.331923	9.743
Manes.01G017700.1.v8.1	3070	2869.936	4.146505	163.000
Manes.01G018100.1.v8.1	1738	1537.936	0.000000	0.000
Manes.01G018200.1.v8.1	1985	1784.936	0.000000	0.000
Manes.01G018500.1.v8.1	2070	1869.936	4.808440	123.158
Manes.01G018500.2.v8.1	1946	1745.936	3.882420	92.846
Manes.01G018500.3.v8.1	1900	1699.936	0.000000	0.000
Manes.01G018600.1.v8.1	1732	1531.936	105.815889	2220.367
Manes.01G018700.1.v8.1	1247	1046.936	43.327602	621.324
Manes.01G018700.2.v8.1	1118	917.936	0.000000	0.000
Manes.01G018900.1.v8.1	1929	1728.936	0.000000	0.000
Manes.01G018900.2.v8.1	2030	1829.936	0.000000	0.000
Manes.01G018900.3.v8.1	1943	1742.936	0.000000	0.000
Manes.01G019000.2.v8.1	1770	1569.936	0.046503	1.000
Manes.01G019100.1.v8.1	1420	1219.936	0.000000	0.000
Manes.01G019200.1.v8.1	1664	1463.936	0.000000	0.000
Manes.01G019300.1.v8.1	1600	1399.936	0.000000	0.000
Manes.01G019400.1.v8.1	1450	1249.936	0.000000	0.000
Manes.01G019500.1.v8.1	864	663.959	0.000000	0.000
Manes.01G019600.13.v8.1	3196	2995.936	2.088984	85.724
Manes.01G019600.9.v8.1	3899	3698.936	1.277999	64.750
Manes.01G019600.10.v8.1	2718	2517.936	0.000000	0.000
Manes.01G019600.12.v8.1	3066	2865.936	1.311951	51.501
Manes.01G019600.4.v8.1	2886	2685.936	18.755992	690.031
Manes.01G019600.1.v8.1	2722	2521.936	24.822426	857.455
Manes.01G019600.11.v8.1	3189	2988.936	8.460014	346.354
Manes.01G019700.1.v8.1	3935	3734.936	0.019547	1.000
Manes.01G019801.1.v8.1	400	208.469	15.759303	45.000
Manes.01G019900.1.v8.1	1707	1506.936	0.048448	1.000
Manes.01G020000.1.v8.1	2064	1863.936	61.516549	1570.566
Manes.05G133326.1.v8.1_38	404	212.081	0.000000	0.000
Manes.05G133326.1.v8.1_37	396	204.867	0.000000	0.000
Manes.05G133326.1.v8.1_36	388	197.671	0.000000	0.000
Manes.05G133326.1.v8.1_41	417	223.965	0.000000	0.000
Manes.01G020100.1.v8.1	2835	2634.936	0.000000	0.000
Manes.01G020100.4.v8.1	2840	2639.936	5.282102	191.000
Manes.01G020100.2.v8.1	2915	2714.936	0.000000	0.000
Manes.01G020100.6.v8.1	2920	2719.936	0.000000	0.000
Manes.01G020200.1.v8.1	192	48.707	28.479346	19.000
Manes.01G020300.2.v8.1	1272	1071.936	0.000000	0.000
Manes.01G020350.1.v8.1	144	22.383	3.261724	1.000
Manes.01G020400.2.v8.1	3917	3716.936	11.751004	598.264
Manes.01G020400.3.v8.1	3711	3510.936	0.000000	0.000
Manes.01G020500.3.v8.1	3573	3372.936	9.687131	447.545
Manes.01G020500.4.v8.1	3375	3174.936	4.990960	217.046
Manes.01G020500.5.v8.1	1068	867.936	17.304292	205.719
Manes.01G020600.1.v8.1	3372	3171.936	4.584540	199.183
Manes.01G020700.4.v8.1	2386	2185.936	0.000000	0.000
Manes.01G020700.5.v8.1	2225	2024.936	0.180271	5.000
Manes.01G020700.6.v8.1	2378	2177.936	0.000000	0.000
Manes.01G020800.1.v8.1	3011	2810.936	12.738460	490.457
Manes.01G020800.2.v8.1	3062	2861.936	0.740240	29.018
Manes.01G021100.1.v8.1	744	544.049	0.134193	1.000
Manes.01G021200.1.v8.1	2950	2749.936	7.178009	270.371
Manes.01G021200.2.v8.1	3102	2901.936	0.372592	14.810
Manes.01G021300.1.v8.1	762	562.020	0.000000	0.000
Manes.01G021400.1.v8.1	747	547.046	39.641467	297.034
Manes.01G021500.1.v8.1	1186	985.936	34.728722	468.998
Manes.01G021500.2.v8.1	1358	1157.936	2.269925	36.002
Manes.01G021600.1.v8.1	1167	966.936	1.585581	21.000
Manes.01G021700.1.v8.1	1805	1604.936	3.775611	83.000
Manes.01G021800.1.v8.1	3170	2969.936	3.440232	139.948
Manes.01G021800.2.v8.1	2976	2775.936	0.000000	0.000
Manes.01G021900.1.v8.1	3627	3426.936	0.489992	23.000
Manes.01G022000.1.v8.1	1595	1394.936	1.360774	26.000
Manes.01G022100.1.v8.1	1439	1238.936	16.499714	280.000
Manes.01G022150.1.v8.1	840	639.963	0.228161	2.000
Manes.01G022300.6.v8.1	4807	4606.936	5.742905	362.391
Manes.01G022300.3.v8.1	4918	4717.936	0.576543	37.258
Manes.01G022300.4.v8.1	4356	4155.936	15.089400	858.962
Manes.01G022300.5.v8.1	4761	4560.936	0.000000	0.000
Manes.01G022400.1.v8.1	1483	1282.936	0.227626	4.000
Manes.01G022500.1.v8.1	1061	860.936	0.000000	0.000
Manes.01G022600.4.v8.1	2395	2194.936	17.176520	516.405
Manes.01G022600.5.v8.1	2263	2062.936	0.000000	0.000
Manes.01G022750.1.v8.1	2627	2426.936	8.707895	289.471
Manes.01G022900.1.v8.1	1384	1183.936	64.070437	1039.009
Manes.01G023000.1.v8.1	1238	1037.936	0.000000	0.000
Manes.01G023100.1.v8.1	1032	831.936	0.087756	1.000
Manes.01G023200.1.v8.1	2457	2256.936	1.059416	32.751
Manes.01G023300.1.v8.1	1892	1691.936	5.976501	138.505
Manes.01G023400.1.v8.1	1879	1678.936	0.434845	10.000
Manes.01G023500.1.v8.1	1381	1180.936	0.000000	0.000
Manes.01G023600.1.v8.1	1475	1274.936	0.114527	2.000
Manes.01G023700.1.v8.1	763	563.019	13.877324	107.019
Manes.01G023900.1.v8.1	2015	1814.936	16.350335	406.463
Manes.01G023900.2.v8.1	2347	2146.936	3.451648	101.503
Manes.01G024000.1.v8.1	1715	1514.936	4.963748	103.000
Manes.01G024100.1.v8.1	2114	1913.936	3.700080	97.000
Manes.01G024200.1.v8.1	1245	1044.936	0.209603	3.000
Manes.01G024300.1.v8.1	3456	3255.936	24.090389	1074.367
Manes.01G024400.1.v8.1	1502	1301.936	11.724706	209.086
Manes.01G024400.2.v8.1	1496	1295.936	4.102899	72.830
Manes.01G024500.1.v8.1	1126	925.936	0.000000	0.000
Manes.01G024600.1.v8.1	3878	3677.936	0.217880	10.976
Manes.01G024600.3.v8.1	3926	3725.936	0.000000	0.000
Manes.01G024600.2.v8.1	3178	2977.936	0.221227	9.024
Manes.01G024700.1.v8.1	2268	2067.936	5.507498	156.000
Manes.01G024800.1.v8.1	333	150.230	0.000000	0.000
Manes.01G024932.1.v8.1	231	73.038	0.000000	0.000
Manes.01G025000.6.v8.1	3651	3450.936	5.722898	270.512
Manes.01G025000.3.v8.1	2768	2567.936	6.421984	225.885
Manes.01G025000.8.v8.1	2779	2578.936	0.000000	0.000
Manes.01G025000.7.v8.1	3148	2947.936	0.000000	0.000
Manes.01G025100.1.v8.1	2604	2403.936	0.000000	0.000
Manes.01G025100.2.v8.1	2601	2400.936	3.253648	107.000
Manes.01G025200.1.v8.1	1753	1552.936	2.162634	46.001
Manes.01G025300.1.v8.1	1863	1662.936	1.536595	35.000
Manes.01G025400.2.v8.1	1540	1339.936	0.000000	0.000
Manes.01G025400.1.v8.1	1675	1474.936	18.562005	375.000
Manes.01G025500.1.v8.1	1413	1212.936	0.601906	10.000
Manes.01G025500.2.v8.1	1416	1215.936	0.000000	0.000
Manes.01G025600.2.v8.1	1201	1000.936	0.000000	0.000
Manes.01G025600.3.v8.1	850	649.961	0.000000	0.000
Manes.01G025700.1.v8.1	1705	1504.936	0.048512	1.000
Manes.01G025900.1.v8.1	2951	2750.936	3.556241	134.000
Manes.01G026000.5.v8.1	4566	4365.936	0.618716	37.000
Manes.01G026000.6.v8.1	3715	3514.936	0.000000	0.000
Manes.01G026100.2.v8.1	1158	947.936	0.000000	0.000
Manes.06G158050.1.v8.1	1555	1354.936	0.000000	0.000
Manes.01G026200.2.v8.1	4505	4304.936	0.000000	0.000
Manes.01G026200.3.v8.1	4328	4127.936	0.000000	0.000
Manes.01G026200.5.v8.1	4511	4310.936	0.000000	0.000
Manes.01G026200.6.v8.1	5015	4814.936	0.000000	0.000
Manes.01G026200.8.v8.1	5041	4840.936	0.000000	0.000
Manes.01G026200.4.v8.1	4354	4153.936	0.000000	0.000
Manes.01G026200.7.v8.1	3733	3532.936	0.000000	0.000
Manes.01G026200.9.v8.1	3727	3526.936	0.082800	4.000
Manes.01G026300.1.v8.1	1396	1195.936	9.961733	163.183
Manes.01G026400.1.v8.1	1336	1135.936	0.000000	0.000
Manes.01G026500.2.v8.1	998	797.937	6.130181	67.000
Manes.01G026600.1.v8.1	1172	971.936	6.910618	92.000
Manes.01G026700.1.v8.1	2738	2537.936	1.875660	65.203
Manes.01G026800.2.v8.1	2697	2496.936	2.794850	95.587
Manes.01G026800.1.v8.1	2193	1992.936	18.624638	508.410
Manes.01G026850.1.v8.1	1337	1136.936	0.898998	14.000
Manes.01G026900.1.v8.1	1224	1023.936	21.675420	304.000
Manes.01G027000.1.v8.1	3206	3005.936	0.874359	36.000
Manes.01G027000.2.v8.1	3299	3098.936	0.000000	0.000
Manes.01G027100.1.v8.1	2064	1863.936	17.139030	437.573
Manes.01G027100.3.v8.1	2088	1887.936	0.178031	4.604
Manes.01G027200.1.v8.1	1852	1651.936	0.883901	20.000
Manes.01G027300.2.v8.1	2028	1827.936	0.039940	1.000
Manes.01G027350.1.v8.1	473	276.571	0.000000	0.000
Manes.01G027400.5.v8.1	2049	1848.936	0.589360	14.926
Manes.01G027400.11.v8.1	2162	1961.936	2.598213	69.822
Manes.01G027400.12.v8.1	2020	1819.936	9.284761	231.452
Manes.01G027400.8.v8.1	2080	1879.936	0.686036	17.665
Manes.01G027400.7.v8.1	2178	1977.936	0.408353	11.063
Manes.01G027400.14.v8.1	1904	1703.936	0.000000	0.000
Manes.01G027400.13.v8.1	2132	1931.936	0.000000	0.000
Manes.01G027400.15.v8.1	1825	1624.936	1.620696	36.072
Manes.01G027400.6.v8.1	1966	1765.936	0.000000	0.000
Manes.01G027500.1.v8.1	2010	1809.936	1.976513	49.000
Manes.01G027600.1.v8.1	2880	2679.936	2.370410	87.012
Manes.01G027700.2.v8.1	3193	2992.936	1.024516	42.000
Manes.01G027700.3.v8.1	2045	1844.936	0.000000	0.000
Manes.01G027700.6.v8.1	2071	1870.936	0.000000	0.000
Manes.01G027800.1.v8.1	1979	1778.936	2.355913	57.405
Manes.01G027800.2.v8.1	1948	1747.936	6.707678	160.595
Manes.01G027900.2.v8.1	1823	1622.936	9.941632	221.000
Manes.01G028000.1.v8.1	2069	1868.936	24.172370	618.795
Manes.01G028100.1.v8.1	1742	1541.936	5.621404	118.726
Manes.01G028200.1.v8.1	2029	1828.936	1.587503	39.769
Manes.01G028200.18.v8.1	2980	2779.936	0.722212	27.500
Manes.01G028200.19.v8.1	2155	1954.936	6.605337	176.873
Manes.01G028200.2.v8.1	2008	1807.936	0.000000	0.000
Manes.01G028200.20.v8.1	1997	1796.936	12.919239	317.982
Manes.01G028200.3.v8.1	2018	1817.936	2.445899	60.905
Manes.01G028200.9.v8.1	2166	1965.936	0.000000	0.000
Manes.01G028200.17.v8.1	2802	2601.936	8.256411	294.253
Manes.01G028300.1.v8.1	2619	2418.936	33.355653	1105.165
Manes.01G028400.4.v8.1	2126	1925.936	3.507620	92.531
Manes.01G028400.3.v8.1	3061	2860.936	5.013685	196.471
Manes.01G028500.1.v8.1	1125	924.936	2.999429	38.000
Manes.01G028600.1.v8.1	1462	1261.936	0.000000	0.000
Manes.01G028600.3.v8.1	1365	1164.936	0.000000	0.000
Manes.01G028700.4.v8.1	3217	3016.936	7.743743	320.000
Manes.01G028800.1.v8.1	1895	1694.936	0.675416	15.680
Manes.01G028800.6.v8.1	1452	1251.936	20.788486	356.482
Manes.01G028800.10.v8.1	1629	1428.936	0.000000	0.000
Manes.01G028800.2.v8.1	1416	1215.936	22.960812	382.412
Manes.01G028800.3.v8.1	1545	1344.936	0.166734	3.072
Manes.01G028800.4.v8.1	1518	1317.936	11.505038	207.690
Manes.01G028800.5.v8.1	1515	1314.936	0.000000	0.000
Manes.01G028800.8.v8.1	1299	1098.936	0.000000	0.000
Manes.01G028800.9.v8.1	1632	1431.936	1.072104	21.028
Manes.01G028900.1.v8.1	3021	2820.936	3.644794	140.831
Manes.01G029001.1.v8.1	717	517.096	0.988311	7.000
Manes.01G029100.1.v8.1	2835	2634.936	25.210853	909.894
Manes.01G029200.1.v8.1	2843	2642.936	0.000000	0.000
Manes.01G029300.4.v8.1	3567	3366.936	3.445847	158.915
Manes.01G029300.3.v8.1	1742	1541.936	4.786606	101.094
Manes.01G029400.2.v8.1	2902	2701.936	18.633945	689.625
Manes.01G029500.1.v8.1	1167	966.936	12.382629	164.000
Manes.01G029600.1.v8.1	1578	1377.936	0.000000	0.000
Manes.01G029700.1.v8.1	1608	1407.936	0.103708	2.000
Manes.01G029800.1.v8.1	1761	1560.936	6.033529	129.000
Manes.01G029900.1.v8.1	2131	1930.936	0.303598	8.030
Manes.01G029900.2.v8.1	2137	1936.936	0.000000	0.000
Manes.01G029900.3.v8.1	2123	1922.936	0.000000	0.000
Manes.01G029900.4.v8.1	2117	1916.936	0.000000	0.000
Manes.01G029900.5.v8.1	2131	1930.936	0.000000	0.000
Manes.01G029900.6.v8.1	2125	1924.936	0.000000	0.000
Manes.01G029900.7.v8.1	1674	1473.936	0.000000	0.000
Manes.01G029900.8.v8.1	1668	1467.936	0.495869	9.970
Manes.01G029950.1.v8.1	759	559.025	0.000000	0.000
Manes.12G086500.1.v8.1	1055	854.936	0.000000	0.000
Manes.01G030000.1.v8.1	418	224.885	0.324644	1.000
Manes.01G030100.1.v8.1	953	752.939	905.230583	9335.816
Manes.01G030200.10.v8.1	3447	3246.936	0.927838	41.265
Manes.01G030200.11.v8.1	2761	2560.936	3.716389	130.363
Manes.01G030200.12.v8.1	3347	3146.936	10.469004	451.260
Manes.01G030200.13.v8.1	3233	3032.936	0.000000	0.000
Manes.01G030200.14.v8.1	3249	3048.936	0.157022	6.558
Manes.01G030200.15.v8.1	2936	2735.936	0.254522	9.538
Manes.01G030200.16.v8.1	2683	2482.936	0.000000	0.000
Manes.01G030200.17.v8.1	3269	3068.936	0.000000	0.000
Manes.01G030200.18.v8.1	2810	2609.936	0.000000	0.000
Manes.01G030200.19.v8.1	3282	3081.936	0.000000	0.000
Manes.01G030200.20.v8.1	2985	2784.936	0.000000	0.000
Manes.01G030200.21.v8.1	3298	3097.936	0.000000	0.000
Manes.01G030200.22.v8.1	3396	3195.936	6.649109	291.068
Manes.01G030200.23.v8.1	3496	3295.936	0.000000	0.000
Manes.01G030200.24.v8.1	3318	3117.936	0.000000	0.000
Manes.01G030200.25.v8.1	2732	2531.936	0.000000	0.000
Manes.01G030400.10.v8.1	2136	1935.936	11.208972	297.228
Manes.01G030400.11.v8.1	2128	1927.936	8.885306	234.638
Manes.01G030400.12.v8.1	2066	1865.936	0.000000	0.000
Manes.01G030400.5.v8.1	2074	1873.936	20.747065	532.531
Manes.01G030400.7.v8.1	2028	1827.936	0.000000	0.000
Manes.01G030400.8.v8.1	2090	1889.936	1.752322	45.362
Manes.01G030500.1.v8.1	2907	2706.936	0.431528	16.000
Manes.01G030600.1.v8.1	2133	1932.936	0.528783	14.000
Manes.01G030700.1.v8.1	4144	3943.936	8.235834	444.908
Manes.01G030800.1.v8.1	1244	1043.936	0.000000	0.000
Manes.01G030900.3.v8.1	2160	1959.936	1.974244	53.000
Manes.01G031200.4.v8.1	1451	1250.936	0.413029	7.077
Manes.01G031200.1.v8.1	1492	1291.936	16.308081	288.587
Manes.01G031200.3.v8.1	1509	1308.936	0.223575	4.008
Manes.01G031300.1.v8.1	1769	1568.936	0.113672	2.443
Manes.01G031300.3.v8.1	1679	1478.936	0.138869	2.813
Manes.01G031400.1.v8.1	1628	1427.936	30.868173	603.744
Manes.01G031600.1.v8.1	3306	3105.936	4.489849	191.011
Manes.01G031700.6.v8.1	2629	2428.936	0.000000	0.000
Manes.01G031700.7.v8.1	2620	2419.936	0.000000	0.000
Manes.01G031700.5.v8.1	2682	2481.936	0.359298	12.215
Manes.01G031700.9.v8.1	2673	2472.936	0.000000	0.000
Manes.01G031800.5.v8.1	3067	2866.936	4.421976	173.647
Manes.01G031800.3.v8.1	3149	2948.936	12.474872	503.889
Manes.01G031800.6.v8.1	2971	2770.936	0.000000	0.000
Manes.01G031800.9.v8.1	3067	2866.936	1.494613	58.692
Manes.01G031800.8.v8.1	2791	2590.936	9.829166	348.824
Manes.01G031900.2.v8.1	1994	1793.936	7.325419	180.000
Manes.01G032000.2.v8.1	2984	2783.936	0.252540	9.630
Manes.01G032000.3.v8.1	2244	2043.936	1.477699	41.370
Manes.01G032100.1.v8.1	1122	921.936	15.125137	191.000
Manes.01G032100.6.v8.1	456	260.400	0.000000	0.000
Manes.01G032300.1.v8.1	3712	3511.936	0.000000	0.000
Manes.01G032300.2.v8.1	3706	3505.936	1.895140	91.008
Manes.01G032400.18.v8.1	4796	4595.936	0.021238	1.337
Manes.01G032400.25.v8.1	2986	2785.936	0.000000	0.000
Manes.01G032400.28.v8.1	2716	2515.936	0.000000	0.000
Manes.01G032400.31.v8.1	2933	2732.936	0.000000	0.000
Manes.01G032400.33.v8.1	2922	2721.936	0.000000	0.000
Manes.01G032400.36.v8.1	2663	2462.936	0.000000	0.000
Manes.01G032400.10.v8.1	5255	5054.936	0.000000	0.000
Manes.01G032400.13.v8.1	5097	4896.936	0.000000	0.000
Manes.01G032400.15.v8.1	5896	5695.936	0.342807	26.745
Manes.01G032400.26.v8.1	4556	4355.936	0.000000	0.000
Manes.01G032400.29.v8.1	4286	4085.936	0.750300	41.991
Manes.01G032400.34.v8.1	4492	4291.936	0.000000	0.000
Manes.01G032400.16.v8.1	4502	4301.936	0.000000	0.000
Manes.01G032400.27.v8.1	3285	3084.936	0.000000	0.000
Manes.01G032400.30.v8.1	3015	2814.936	0.000000	0.000
Manes.01G032400.32.v8.1	3232	3031.936	0.000000	0.000
Manes.01G032400.35.v8.1	3221	3020.936	0.000000	0.000
Manes.01G032400.37.v8.1	2962	2761.936	0.000000	0.000
Manes.01G032400.2.v8.1	2785	2584.936	0.974443	34.502
Manes.01G032400.4.v8.1	2991	2790.936	0.000000	0.000
Manes.01G032400.3.v8.1	2999	2798.936	1.576119	60.425
Manes.01G032500.1.v8.1	2020	1819.936	15.410392	384.152
Manes.01G032600.1.v8.1	5166	4965.936	2.657932	180.792
Manes.01G032701.1.v8.1	1161	960.936	0.000000	0.000
Manes.01G049585.1.v8.1	598	398.695	0.000000	0.000
Manes.01G032800.1.v8.1	5207	5006.936	6.950854	476.698
Manes.01G032800.2.v8.1	5041	4840.936	0.460137	30.511
Manes.01G032900.1.v8.1	1647	1446.936	0.000000	0.000
Manes.01G032900.2.v8.1	1641	1440.936	0.000000	0.000
Manes.01G032900.4.v8.1	1560	1359.936	5.606535	104.435
Manes.01G032900.5.v8.1	1554	1353.936	1.971681	36.565
Manes.01G033000.1.v8.1	1988	1787.936	0.000000	0.000
Manes.01G033100.2.v8.1	1952	1751.936	0.638194	15.315
Manes.01G033100.1.v8.1	1874	1673.936	23.393271	536.368
Manes.01G033200.8.v8.1	2472	2271.936	2.474594	77.008
Manes.01G033200.9.v8.1	2434	2233.936	0.288259	8.820
Manes.01G033200.1.v8.1	2577	2376.936	2.995001	97.510
Manes.01G033200.10.v8.1	2472	2271.936	0.489239	15.225
Manes.01G033200.11.v8.1	2234	2033.936	0.000000	0.000
Manes.01G033200.12.v8.1	2272	2071.936	0.000000	0.000
Manes.01G033300.1.v8.1	3459	3258.936	10.356083	462.279
Manes.01G033300.2.v8.1	3527	3326.936	0.358650	16.344
Manes.01G033400.1.v8.1	1188	987.936	0.665090	9.000
Manes.01G033500.1.v8.1	2846	2645.936	0.000000	0.000
Manes.01G033500.12.v8.1	2728	2527.936	0.144401	5.000
Manes.01G033500.13.v8.1	3138	2937.936	0.000000	0.000
Manes.01G033500.14.v8.1	3356	3155.936	0.000000	0.000
Manes.01G033500.5.v8.1	3133	2932.936	0.000000	0.000
Manes.01G033500.8.v8.1	3390	3189.936	0.000000	0.000
Manes.01G033600.1.v8.1	1134	933.936	17.050047	218.110
Manes.01G033700.1.v8.1	2906	2705.936	2.138430	79.258
Manes.01G033700.2.v8.1	2768	2567.936	0.049545	1.743
Manes.01G033800.1.v8.1	570	371.001	19.678474	100.000
Manes.12G093950.1.v8.1	775	575.003	0.126969	1.000
Manes.10G106150.1.v8.1_14	1209	1008.936	0.000000	0.000
Manes.01G033900.3.v8.1	1395	1194.936	0.000000	0.000
Manes.05G133326.1.v8.1	237	77.063	0.000000	0.000
Manes.01G034000.1.v8.1	3487	3286.936	2.087929	94.003
Manes.01G034100.1.v8.1	2137	1936.936	1.243843	33.000
Manes.01G034200.1.v8.1	4992	4791.936	7.096444	465.784
Manes.01G034200.2.v8.1	4899	4698.936	6.765297	435.431
Manes.01G034250.1.v8.1	1104	903.936	0.080766	1.000
Manes.01G034300.3.v8.1	3933	3732.936	4.667717	238.665
Manes.01G034300.2.v8.1	2314	2113.936	10.892137	315.383
Manes.01G034400.1.v8.1	2489	2288.936	3.225519	101.127
Manes.01G034400.2.v8.1	3964	3763.936	0.772429	39.823
Manes.01G034400.3.v8.1	2004	1803.936	2.996897	74.050
Manes.01G034400.4.v8.1	1917	1716.936	0.000000	0.000
Manes.01G034500.1.v8.1	1523	1322.936	0.194414	3.523
Manes.01G034500.2.v8.1	1233	1032.936	0.599158	8.477
Manes.01G034600.1.v8.1	2294	2093.936	3.106498	89.098
Manes.01G034600.2.v8.1	2462	2261.936	5.616714	174.019
Manes.01G034600.3.v8.1	2207	2006.936	0.000000	0.000
Manes.01G034600.4.v8.1	2375	2174.936	0.000000	0.000
Manes.01G034700.7.v8.1	1605	1404.936	8.133687	156.523
Manes.01G034700.8.v8.1	1695	1494.936	0.467192	9.566
Manes.01G034700.9.v8.1	1782	1581.936	0.000000	0.000
Manes.01G034800.1.v8.1	2246	2045.936	0.963471	27.000
Manes.01G034900.1.v8.1	872	671.955	0.000000	0.000
Manes.01G035000.1.v8.1	2390	2189.936	0.133351	4.000
Manes.01G035000.2.v8.1	2591	2390.936	0.000000	0.000
Manes.01G035100.4.v8.1	3920	3719.936	0.051919	2.645
Manes.01G035100.7.v8.1	5225	5024.936	0.000000	0.000
Manes.01G035100.9.v8.1	5210	5009.936	0.000000	0.000
Manes.01G035100.10.v8.1	2831	2630.936	4.122477	148.560
Manes.01G035100.2.v8.1	1065	864.936	0.000000	0.000
Manes.01G035100.8.v8.1	1080	879.936	0.000000	0.000
Manes.01G035100.5.v8.1	987	786.938	17.823121	192.113
Manes.01G035100.6.v8.1	972	771.939	25.505542	269.681
Manes.01G036200.10.v8.1	2166	1965.936	1.838625	49.510
Manes.01G036200.11.v8.1	2169	1968.936	0.000000	0.000
Manes.01G036200.9.v8.1	2529	2328.936	0.633993	20.224
Manes.01G036200.12.v8.1	1998	1797.936	2.090446	51.481
Manes.01G036200.13.v8.1	2222	2021.936	0.000000	0.000
Manes.01G036200.14.v8.1	1826	1625.936	9.913607	220.784
Manes.01G036200.15.v8.1	1896	1695.936	0.000000	0.000
Manes.01G036300.7.v8.1	3163	2962.936	2.773318	112.552
Manes.01G036300.8.v8.1	3083	2882.936	0.333349	13.163
Manes.01G036300.5.v8.1	3667	3466.936	0.605837	28.770
Manes.01G036300.4.v8.1	2742	2541.936	9.276339	322.979
Manes.01G037766.1.v8.1	867	666.958	0.000000	0.000
Manes.01G039232.1.v8.1	199	52.860	0.000000	0.000
Manes.01G040700.4.v8.1	2607	2406.936	4.388965	144.697
Manes.01G040712.1.v8.1	1921	1720.936	14.013898	330.337
Manes.01G040500.1.v8.1	1809	1608.936	76.314678	1681.822
Manes.01G040400.1.v8.1	4022	3821.936	11.987471	627.544
Manes.01G040300.1.v8.1	642	442.358	2.310582	14.000
Manes.01G040200.1.v8.1	5418	5217.936	4.645219	332.000
Manes.01G040100.1.v8.1	1575	1374.936	29.455831	554.737
Manes.01G040000.5.v8.1	1872	1671.936	0.000000	0.000
Manes.01G040000.3.v8.1	2480	2279.936	0.000000	0.000
Manes.01G040000.6.v8.1	1658	1457.936	0.100152	2.000
Manes.01G039700.1.v8.1	1610	1409.936	10.346589	199.816
Manes.01G039700.2.v8.1	1169	968.936	27.912971	370.454
Manes.01G039600.1.v8.1	252	87.481	13.352858	16.000
Manes.01G039500.1.v8.1	3891	3690.936	8.870262	448.442
Manes.01G039400.3.v8.1	741	541.054	0.000000	0.000
Manes.01G039300.1.v8.1	1741	1540.936	0.094757	2.000
Manes.01G039200.1.v8.1	1894	1693.936	11.755776	272.761
Manes.01G039200.2.v8.1	1966	1765.936	0.000000	0.000
Manes.01G039212.1.v8.1	363	175.695	0.000000	0.000
Manes.01G036500.2.v8.1	1842	1641.936	1.778568	40.000
Manes.01G036500.9.v8.1	2322	2121.936	0.000000	0.000
Manes.01G036500.7.v8.1	1892	1691.936	0.000000	0.000
Manes.01G036600.1.v8.1	1225	1024.936	10.269379	144.170
Manes.01G036600.3.v8.1	1662	1461.936	5.123201	102.590
Manes.01G036600.2.v8.1	959	758.939	5.602618	58.241
Manes.01G036700.1.v8.1	2764	2563.936	1.138989	40.000
Manes.01G036800.1.v8.1	644	444.347	0.000000	0.000
Manes.01G036800.11.v8.1	777	577.001	0.000000	0.000
Manes.01G036800.10.v8.1	1098	897.936	0.000000	0.000
Manes.01G036800.8.v8.1	763	563.019	0.000000	0.000
Manes.01G036800.9.v8.1	899	698.951	0.118092	1.131
Manes.01G036800.7.v8.1	1180	979.936	2.158292	28.970
Manes.01G036900.3.v8.1	696	496.137	46.241649	314.245
Manes.01G037000.1.v8.1	4337	4136.936	3.706023	210.000
Manes.01G037100.3.v8.1	3632	3431.936	0.340367	16.000
Manes.01G037200.2.v8.1	7752	7551.936	5.113660	528.961
Manes.01G037200.1.v8.1	7888	7687.936	0.277456	29.217
Manes.01G037300.1.v8.1	1324	1123.936	10.587972	163.000
Manes.01G037400.3.v8.1	2244	2043.936	34.153210	956.163
Manes.01G037500.1.v8.1	1438	1237.936	179.269643	3039.752
Manes.01G038033.3.v8.1	1075	874.936	0.000000	0.000
Manes.01G038033.1.v8.1	938	737.940	0.000000	0.000
Manes.01G038033.7.v8.1	818	617.974	0.472560	4.000
Manes.01G037600.5.v8.1	1708	1507.936	23.921762	494.094
Manes.01G037600.2.v8.1	1629	1428.936	4.717551	92.334
Manes.01G037700.1.v8.1	3411	3210.936	1.821378	80.106
Manes.01G037700.2.v8.1	3414	3213.936	1.435118	63.177
Manes.01G037700.3.v8.1	2446	2245.936	8.245898	253.670
Manes.01G037900.1.v8.1	1455	1254.936	0.757361	13.018
Manes.01G038000.1.v8.1	2452	2251.936	6.716493	207.172
Manes.01G038100.1.v8.1	3098	2897.936	2.569675	102.000
Manes.01G038200.1.v8.1	1318	1117.936	27.624231	423.000
Manes.01G038300.1.v8.1	2387	2186.936	11.717579	351.000
Manes.01G038400.1.v8.1	1957	1756.936	0.361112	8.690
Manes.01G038400.2.v8.1	1858	1657.936	0.189781	4.310
Manes.01G038700.4.v8.1	1758	1557.936	30.391536	648.538
Manes.01G038700.2.v8.1	1219	1018.936	15.580317	217.449
Manes.01G038900.1.v8.1	720	520.091	1.122995	8.000
Manes.01G039000.1.v8.1	990	789.938	0.000000	0.000
Manes.01G039036.1.v8.1	2746	2545.936	0.000000	0.000
Manes.01G039204.1.v8.1	763	563.019	0.000000	0.000
Manes.01G039120.1.v8.1	2370	2169.936	0.100935	3.000
Manes.01G039060.1.v8.1	3003	2802.936	0.000000	0.000
Manes.01G039252.1.v8.1	2007	1806.936	0.000000	0.000
Manes.01G039240.1.v8.1	2783	2582.936	0.084796	3.000
Manes.01G039048.1.v8.1	385	195.007	0.000000	0.000
Manes.01G039024.1.v8.1	1655	1454.936	0.000000	0.000
Manes.01G036422.1.v8.1	2760	2559.936	0.057038	2.000
Manes.01G039216.1.v8.1	2300	2099.936	0.000000	0.000
Manes.01G039132.1.v8.1	2665	2464.936	0.059237	2.000
Manes.01G039180.1.v8.1	2887	2686.936	0.000000	0.000
Manes.01G039156.1.v8.1	3328	3127.936	0.000000	0.000
Manes.01G039156.2.v8.1	3314	3113.936	0.000000	0.000
Manes.01G041100.1.v8.1	3067	2866.936	0.000000	0.000
Manes.01G041151.1.v8.1	99	7.921	0.000000	0.000
Manes.01G041200.1.v8.1	733	533.067	1.372342	10.020
Manes.01G041300.1.v8.1	4141	3940.936	1.372084	74.065
Manes.01G041300.2.v8.1	4135	3934.936	1.621056	87.371
Manes.01G041300.3.v8.1	2873	2672.936	8.176233	299.347
Manes.01G041300.4.v8.1	2867	2666.936	12.448544	454.741
Manes.01G041400.1.v8.1	1016	815.936	1.968490	22.000
Manes.01G041500.1.v8.1	219	65.195	55.991753	50.000
Manes.01G041700.1.v8.1	4216	4015.936	0.236862	13.029
Manes.01G041800.1.v8.1	2055	1854.936	0.039358	1.000
Manes.01G041900.7.v8.1	2459	2258.936	0.134431	4.159
Manes.01G041900.2.v8.1	1979	1778.936	0.239696	5.841
Manes.01G041900.6.v8.1	2288	2087.936	0.000000	0.000
Manes.01G041900.8.v8.1	1988	1787.936	0.000000	0.000
Manes.01G042100.3.v8.1	1257	1056.936	0.000000	0.000
Manes.01G042100.7.v8.1	1348	1147.936	2.799101	44.012
Manes.01G042100.8.v8.1	1345	1144.936	0.000000	0.000
Manes.01G042100.9.v8.1	1248	1047.936	0.000000	0.000
Manes.01G042100.2.v8.1	1241	1040.936	1.682441	23.988
Manes.01G042100.4.v8.1	1146	945.936	0.000000	0.000
Manes.01G042100.10.v8.1	318	137.835	0.000000	0.000
Manes.01G042200.1.v8.1	1088	887.936	0.328886	4.000
Manes.01G042300.1.v8.1	459	263.245	1.109346	4.000
Manes.01G042400.3.v8.1	2975	2774.936	11.450254	435.212
Manes.01G042400.4.v8.1	2967	2766.936	1.927151	73.038
Manes.01G042600.3.v8.1	2524	2323.936	16.059807	511.208
Manes.01G042600.4.v8.1	2515	2314.936	5.482918	173.854
Manes.01G042700.10.v8.1	6230	6029.936	0.999058	82.516
Manes.01G042700.12.v8.1	6396	6195.936	0.166079	14.095
Manes.01G042700.9.v8.1	6290	6089.936	0.422230	35.220
Manes.01G042700.11.v8.1	6132	5931.936	0.000000	0.000
Manes.01G042700.7.v8.1	6146	5945.936	0.530154	43.177
Manes.01G042800.1.v8.1	1912	1711.936	38.971471	913.834
Manes.01G042900.1.v8.1	228	71.034	45.222628	44.000
Manes.01G043000.1.v8.1	2551	2350.936	1.528370	49.216
Manes.01G043000.2.v8.1	1409	1208.936	4.697385	77.784
Manes.01G043100.1.v8.1	1663	1462.936	15.670114	314.001
Manes.01G043200.4.v8.1	3701	3500.936	11.246143	539.288
Manes.01G043200.6.v8.1	3909	3708.936	0.000000	0.000
Manes.01G043200.7.v8.1	3906	3705.936	0.240350	12.200
Manes.01G043200.8.v8.1	3704	3503.936	0.429380	20.608
Manes.01G043300.4.v8.1	1497	1296.936	22.601804	401.509
Manes.01G043300.2.v8.1	1962	1761.936	0.102962	2.485
Manes.01G043300.5.v8.1	1143	942.936	1.190202	15.372
Manes.01G043300.6.v8.1	1057	856.936	0.000000	0.000
Manes.01G043400.4.v8.1	882	681.953	56.879493	531.304
Manes.01G043450.1.v8.1	776	576.002	0.000000	0.000
Manes.01G043500.1.v8.1	2364	2163.936	2.152079	63.788
Manes.01G043600.1.v8.1	1871	1670.936	41.576896	951.579
Manes.01G043650.1.v8.1	795	594.987	2.768099	22.559
Manes.01G043700.1.v8.1	1428	1227.936	2.938948	49.431
Manes.01G043800.1.v8.1	1408	1207.936	0.060440	1.000
Manes.01G043900.1.v8.1	1084	883.936	92.973682	1125.678
Manes.01G043951.1.v8.1	345	160.299	0.000000	0.000
Manes.01G044000.1.v8.1	1303	1102.936	0.000000	0.000
Manes.01G044100.5.v8.1	3794	3593.936	6.759347	332.742
Manes.01G044100.7.v8.1	3770	3569.936	6.959986	340.331
Manes.01G044100.10.v8.1	3749	3548.936	0.000000	0.000
Manes.01G044100.6.v8.1	3759	3558.936	6.578030	320.663
Manes.01G044100.8.v8.1	3735	3534.936	0.000000	0.000
Manes.01G044100.9.v8.1	3773	3572.936	0.000000	0.000
Manes.01G044200.1.v8.1	923	722.942	1.818014	18.003
Manes.01G044300.1.v8.1	384	194.118	0.000000	0.000
Manes.01G044400.1.v8.1	1846	1645.936	0.354849	8.000
Manes.01G044600.3.v8.1	1979	1778.936	10.588659	258.009
Manes.01G044600.4.v8.1	2158	1957.936	26.356116	706.827
Manes.01G044700.1.v8.1	2791	2590.936	10.876272	385.985
Manes.01G044700.2.v8.1	2133	1932.936	0.480040	12.709
Manes.01G044850.1.v8.1	915	714.943	0.000000	0.000
Manes.01G044900.1.v8.1	1038	837.936	0.000000	0.000
Manes.01G045000.1.v8.1	2088	1887.936	9.590283	248.000
Manes.01G050300.3.v8.1	1492	1291.936	133.592127	2364.041
Manes.01G050400.1.v8.1	2084	1883.936	6.517061	168.171
Manes.01G050450.1.v8.1	1085	884.936	0.165000	2.000
Manes.01G050500.6.v8.1	3483	3282.936	0.000000	0.000
Manes.01G050500.7.v8.1	3463	3262.936	0.495100	22.128
Manes.01G050500.8.v8.1	3320	3119.936	0.000000	0.000
Manes.01G050500.3.v8.1	3275	3074.936	2.118522	89.228
Manes.01G050500.2.v8.1	3466	3265.936	2.748139	122.936
Manes.01G050600.10.v8.1	3009	2808.936	1.221583	47.000
Manes.01G050600.6.v8.1	3017	2816.936	0.000000	0.000
Manes.01G050600.18.v8.1	3120	2919.936	0.000000	0.000
Manes.01G050700.1.v8.1	681	481.176	10.165719	67.000
Manes.01G050800.1.v8.1	2470	2269.936	0.997045	31.000
Manes.01G050900.2.v8.1	1396	1195.936	0.000000	0.000
Manes.01G050900.3.v8.1	1381	1180.936	7.233130	117.000
Manes.01G051000.1.v8.1	3030	2829.936	24.741372	959.033
Manes.01G051301.1.v8.1	360	173.122	1.316135	3.121
Manes.01G051334.1.v8.1	168	35.424	0.000000	0.000
Manes.01G051367.1.v8.1	370	181.800	0.000000	0.000
Manes.01G051400.7.v8.1	3726	3525.936	3.003058	145.034
Manes.01G051500.1.v8.1	1507	1306.936	3.630996	65.000
Manes.01G051515.1.v8.1	1779	1578.936	0.000000	0.000
Manes.01G051530.1.v8.1	1204	1003.936	0.000000	0.000
Manes.01G051545.2.v8.1	4015	3814.936	0.000000	0.000
Manes.01G051545.3.v8.1	4247	4046.936	0.079869	4.427
Manes.01G051545.1.v8.1	4827	4626.936	1.828239	115.867
Manes.01G051545.4.v8.1	3478	3277.936	5.187269	232.902
Manes.10G106150.1.v8.1_24	1230	1029.936	0.000000	0.000
Manes.01G051560.1.v8.1	540	341.525	0.000000	0.000
Manes.01G051575.1.v8.1	180	41.824	0.000000	0.000
Manes.10G049950.1.v8.1	1167	966.936	0.000000	0.000
Manes.01G048100.5.v8.1	3051	2850.936	5.311854	207.428
Manes.01G048100.6.v8.1	3038	2837.936	7.976152	310.048
Manes.01G048100.7.v8.1	3143	2942.936	1.680127	67.726
Manes.01G048300.1.v8.1	408	215.722	7.150388	21.128
Manes.01G048400.1.v8.1	1077	876.936	216.739591	2603.391
Manes.01G048766.1.v8.1	2517	2316.936	1.733073	55.000
Manes.01G048766.4.v8.1	2586	2385.936	0.000000	0.000
Manes.17G035396.1.v8.1_24	409	216.635	0.000000	0.000
Manes.17G035396.1.v8.1_33	409	216.635	0.000000	0.000
Manes.01G048600.1.v8.1	2227	2026.936	4.178157	116.000
Manes.01G046700.5.v8.1	3020	2819.936	1.268337	48.990
Manes.01G046700.9.v8.1	2910	2709.936	2.150216	79.813
Manes.01G046700.8.v8.1	2766	2565.936	0.000000	0.000
Manes.01G046700.10.v8.1	2743	2542.936	5.101356	177.686
Manes.16G047151.1.v8.1	553	354.282	0.000000	0.000
Manes.01G046200.1.v8.1	3121	2920.936	1.024775	41.000
Manes.01G046100.1.v8.1	860	659.959	2.433730	22.000
Manes.01G046000.1.v8.1	2295	2094.936	0.000000	0.000
Manes.01G045900.1.v8.1	3518	3317.936	0.359912	16.357
Manes.01G045900.2.v8.1	3182	2981.936	3.908580	159.643
Manes.01G045700.2.v8.1	632	432.420	0.000000	0.000
Manes.01G045700.3.v8.1	1144	943.936	0.000000	0.000
Manes.10G036329.1.v8.1_6	511	313.255	0.000000	0.000
Manes.01G045650.9.v8.1	2384	2183.936	0.000000	0.000
Manes.01G045650.1.v8.1	2526	2325.936	0.000000	0.000
Manes.01G045650.2.v8.1	2551	2350.936	0.000000	0.000
Manes.01G045650.7.v8.1	2464	2263.936	0.000000	0.000
Manes.01G045650.11.v8.1	2685	2484.936	0.000000	0.000
Manes.01G045650.13.v8.1	2682	2481.936	0.000000	0.000
Manes.01G045650.8.v8.1	2664	2463.936	0.207413	7.000
Manes.01G045650.10.v8.1	2715	2514.936	0.000000	0.000
Manes.01G045650.12.v8.1	2712	2511.936	0.000000	0.000
Manes.01G045650.14.v8.1	2694	2493.936	0.000000	0.000
Manes.01G045650.6.v8.1	2697	2496.936	0.000000	0.000
Manes.01G045600.1.v8.1	2726	2525.936	7.629166	263.957
Manes.01G045600.2.v8.1	2597	2396.936	0.164301	5.394
Manes.01G045560.1.v8.1	562	363.126	74.806756	372.075
Manes.01G048000.1.v8.1	3695	3494.936	0.191799	9.182
Manes.01G048000.2.v8.1	3718	3517.936	0.000000	0.000
Manes.01G047900.1.v8.1	4394	4193.936	0.149708	8.600
Manes.01G047900.3.v8.1	4123	3922.936	8.759114	470.657
Manes.01G047800.1.v8.1	1044	843.936	7.785737	90.000
Manes.01G047820.1.v8.1	3275	3074.936	64.036938	2697.117
Manes.01G042501.1.v8.1	629	429.441	0.000000	0.000
Manes.01G048900.3.v8.1	2252	2051.936	0.000000	0.000
Manes.01G048900.2.v8.1	2235	2034.936	3.806188	106.090
Manes.01G048900.1.v8.1	1636	1435.936	44.554790	876.320
Manes.05G086326.1.v8.1	1137	936.936	0.155843	2.000
Manes.13G093532.1.v8.1	784	583.995	0.134350	1.075
Manes.01G049100.1.v8.1	2464	2263.936	7.089261	219.836
Manes.01G049200.1.v8.1	727	527.076	0.000000	0.000
Manes.16G048915.2.v8.1	1295	1094.936	18.050196	270.710
Manes.16G048915.3.v8.1	1315	1114.936	0.000000	0.000
Manes.01G049300.12.v8.1	1649	1448.936	0.351383	6.974
Manes.01G049300.5.v8.1	1630	1429.936	0.000000	0.000
Manes.01G049300.10.v8.1	1197	996.936	4.672331	63.802
Manes.01G049300.11.v8.1	2002	1801.936	1.109005	27.372
Manes.01G049300.4.v8.1	1358	1157.936	0.542737	8.608
Manes.01G049300.7.v8.1	1377	1176.936	0.000000	0.000
Manes.01G049300.8.v8.1	1205	1004.936	0.304812	4.196
Manes.01G049300.9.v8.1	1219	1018.936	1.866403	26.049
Manes.01G049315.1.v8.1	1365	1164.936	1.378764	22.000
Manes.01G049330.2.v8.1	2450	2249.936	0.000000	0.000
Manes.01G049330.1.v8.1	2617	2416.936	0.000000	0.000
Manes.01G049330.3.v8.1	2197	1996.936	0.036560	1.000
Manes.01G049345.1.v8.1	201	54.060	0.000000	0.000
Manes.01G049360.1.v8.1	3263	3062.936	12.923824	542.203
Manes.01G049375.1.v8.1	1923	1722.936	2.740143	64.666
Manes.01G049375.2.v8.1	2014	1813.936	2.469315	61.352
Manes.01G049375.3.v8.1	1902	1701.936	6.532319	152.280
Manes.S095224.1.v8.1	1468	1267.936	0.115159	2.000
Manes.S095224.3.v8.1	894	693.951	0.000000	0.000
Manes.S095224.2.v8.1	753	553.040	0.000000	0.000
Manes.01G049390.1.v8.1_6	1447	1246.936	0.000000	0.000
Manes.01G049405.1.v8.1	510	312.288	0.000000	0.000
Manes.01G049420.1.v8.1	1431	1230.936	0.000000	0.000
Manes.01G049390.1.v8.1	1363	1162.936	0.000000	0.000
Manes.01G049390.1.v8.1_5	1435	1234.936	0.000000	0.000
Manes.01G049495.1.v8.1	267	98.238	0.000000	0.000
Manes.01G049510.1.v8.1	207	57.700	0.000000	0.000
Manes.01G049450.1.v8.1	391	200.361	0.364380	1.000
Manes.01G049525.1.v8.1	1143	942.936	0.774256	10.000
Manes.01G049435.1.v8.1	1236	1035.936	0.000000	0.000
Manes.S095215.1.v8.1	2608	2407.936	0.000000	0.000
Manes.04G060202.1.v8.1	1834	1633.936	0.000000	0.000
Manes.01G049601.1.v8.1	1352	1151.936	74.139667	1169.802
Manes.01G049616.1.v8.1	2450	2249.936	43.897780	1352.838
Manes.01G049631.1.v8.1	1736	1535.936	37.029453	779.029
Manes.01G048966.2.v8.1	1145	944.936	0.000000	0.000
Manes.01G048981.1.v8.1	879	678.953	0.000000	0.000
Manes.01G046800.2.v8.1	1352	1151.936	0.380268	6.000
Manes.01G047000.1.v8.1	1206	1005.936	0.435459	6.000
Manes.01G047100.1.v8.1	730	530.072	227.439298	1651.330
Manes.01G047200.1.v8.1	1835	1634.936	0.089309	2.000
Manes.01G047400.1.v8.1	1736	1535.936	3.564962	75.000
Manes.01G045500.8.v8.1	2123	1922.936	1.913861	50.409
Manes.01G045500.6.v8.1	2469	2268.936	0.709227	22.041
Manes.01G045500.10.v8.1	2378	2177.936	0.000000	0.000
Manes.01G045500.11.v8.1	2481	2280.936	0.000000	0.000
Manes.01G045500.9.v8.1	2508	2307.936	0.554261	17.521
Manes.01G045500.12.v8.1	1722	1521.936	0.203193	4.236
Manes.01G045515.1.v8.1	1486	1285.936	11.752162	207.000
Manes.01G045300.1.v8.1	928	727.940	4.011724	40.000
Manes.01G045150.1.v8.1	384	194.118	0.000000	0.000
Manes.09G076819.1.v8.1	384	194.118	0.000000	0.000
Manes.01G045165.1.v8.1	2213	2012.936	14.259465	393.157
Manes.01G045180.1.v8.1	347	161.990	0.000000	0.000
Manes.01G045195.1.v8.1	2475	2274.936	18.061216	562.794
Manes.01G045195.2.v8.1	2472	2271.936	5.995604	186.579
Manes.01G045195.3.v8.1	597	397.703	0.806862	4.395
Manes.01G045210.1.v8.1	1362	1161.936	70.179049	1116.922
Manes.17G018312.1.v8.1	509	311.321	0.000000	0.000
Manes.01G049700.1.v8.1	2824	2623.936	12.715394	457.000
Manes.01G049800.8.v8.1	1038	837.936	14.985951	172.000
Manes.01G049815.1.v8.1	564	365.092	0.000000	0.000
Manes.01G049900.2.v8.1	920	719.942	0.857331	8.454
Manes.01G049900.3.v8.1	939	738.940	0.350313	3.546
Manes.01G049915.1.v8.1	390	199.461	0.000000	0.000
Manes.01G050200.18.v8.1	7236	7035.936	0.979896	94.435
Manes.01G050200.5.v8.1	4770	4569.936	4.928573	308.507
Manes.01G050200.7.v8.1	4765	4564.936	0.000000	0.000
Manes.01G050200.16.v8.1	4689	4488.936	0.000000	0.000
Manes.01G050200.17.v8.1	4684	4483.936	0.000000	0.000
Manes.01G050200.12.v8.1	5163	4962.936	0.000000	0.000
Manes.01G050200.13.v8.1	5158	4957.936	0.000000	0.000
Manes.01G050200.14.v8.1	5083	4882.936	0.000000	0.000
Manes.01G050200.15.v8.1	5088	4887.936	0.000000	0.000
Manes.01G050200.10.v8.1	4385	4184.936	4.103752	235.236
Manes.01G050200.11.v8.1	4390	4189.936	0.491047	28.181
Manes.01G052200.1.v8.1	555	356.249	25.204168	122.987
Manes.01G052200.3.v8.1	534	335.668	402.915206	1852.491
Manes.01G052400.1.v8.1	2897	2696.936	5.495311	203.000
Manes.01G052500.1.v8.1	2591	2390.936	0.592110	19.391
Manes.01G052500.2.v8.1	2536	2335.936	8.782020	280.988
Manes.01G052600.2.v8.1	1576	1375.936	0.000000	0.000
Manes.01G052600.3.v8.1	1711	1510.936	0.000000	0.000
Manes.01G052600.4.v8.1	1585	1384.936	0.474912	9.009
Manes.01G052600.5.v8.1	1624	1423.936	0.000000	0.000
Manes.13G088960.1.v8.1	847	646.961	0.000000	0.000
Manes.01G056200.1.v8.1	1954	1753.936	1.006226	24.174
Manes.01G056204.1.v8.1	1650	1449.936	72.981294	1449.418
Manes.01G051600.1.v8.1	3016	2815.936	5.510405	212.539
Manes.01G051600.2.v8.1	2464	2263.936	6.807210	211.089
Manes.01G051700.1.v8.1	2352	2151.936	8.222492	242.363
Manes.01G051700.2.v8.1	2232	2031.936	0.382194	10.637
Manes.01G051800.1.v8.1	3042	2841.936	38.921665	1515.091
Manes.01G051800.2.v8.1	3115	2914.936	2.178741	86.990
Manes.01G051800.4.v8.1	2948	2747.936	0.724434	27.267
Manes.01G051800.7.v8.1	3039	2838.936	1.599549	62.199
Manes.01G051900.1.v8.1	1853	1652.936	4.549336	103.000
Manes.01G052100.1.v8.1	2395	2194.936	11.465104	344.693
Manes.01G052104.1.v8.1	2760	2559.936	11.722030	411.022
Manes.01G052104.3.v8.1	3084	2883.936	2.151663	84.995
Manes.01G052104.2.v8.1	2726	2525.936	4.769087	165.003
Manes.01G052108.2.v8.1	2261	2060.936	14.304822	403.813
Manes.01G052108.1.v8.1	2759	2558.936	0.090944	3.188
Manes.01G052112.1.v8.1	1090	889.936	43.336449	528.257
Manes.01G052112.2.v8.1	330	147.731	0.000000	0.000
Manes.01G049500.10.v8.1	2932	2731.936	0.000000	0.000
Manes.01G049500.14.v8.1	2929	2728.936	0.000000	0.000
Manes.01G049500.21.v8.1	2812	2611.936	0.000000	0.000
Manes.01G049500.22.v8.1	3199	2998.936	0.000000	0.000
Manes.01G049500.24.v8.1	3319	3118.936	0.000000	0.000
Manes.01G049500.25.v8.1	3264	3063.936	0.000000	0.000
Manes.01G049500.26.v8.1	3316	3115.936	0.000000	0.000
Manes.01G049500.27.v8.1	3261	3060.936	0.000000	0.000
Manes.01G049500.31.v8.1	2911	2710.936	0.000000	0.000
Manes.01G049500.32.v8.1	3024	2823.936	0.000000	0.000
Manes.01G049500.35.v8.1	3196	2995.936	0.261043	10.712
Manes.01G049500.36.v8.1	2809	2608.936	0.000000	0.000
Manes.01G049500.6.v8.1	3134	2933.936	0.000000	0.000
Manes.01G049500.16.v8.1	2995	2794.936	1.382999	52.945
Manes.01G049500.23.v8.1	3115	2914.936	0.000000	0.000
Manes.01G049500.28.v8.1	2913	2712.936	0.000000	0.000
Manes.01G049500.29.v8.1	3245	3044.936	0.000000	0.000
Manes.01G049500.30.v8.1	3300	3099.936	0.000000	0.000
Manes.01G049500.33.v8.1	3242	3041.936	0.000000	0.000
Manes.01G049500.34.v8.1	3297	3096.936	0.323469	13.721
Manes.01G049500.7.v8.1	3130	2929.936	0.242932	9.749
Manes.11G091690.2.v8.1	1407	1206.936	0.000000	0.000
Manes.01G053000.1.v8.1	4412	4211.936	8.298729	478.769
Manes.01G053000.2.v8.1	4325	4124.936	0.317576	17.943
Manes.11G088378.1.v8.1	194	49.886	4.390421	3.000
Manes.11G165033.2.v8.1	513	315.194	0.000000	0.000
Manes.11G165033.1.v8.1	540	341.525	1.496383	7.000
Manes.01G053100.3.v8.1	1539	1338.936	0.000000	0.000
Manes.01G053100.1.v8.1	1781	1580.936	0.000000	0.000
Manes.01G053100.4.v8.1	1271	1070.936	0.000000	0.000
Manes.01G053100.5.v8.1	1151	950.936	0.000000	0.000
Manes.01G053150.1.v8.1	210	59.548	0.000000	0.000
Manes.01G053200.4.v8.1	6068	5867.936	7.178890	577.000
Manes.01G053300.1.v8.1	2599	2398.936	19.113033	628.032
Manes.01G053400.1.v8.1	264	96.078	127.658814	168.000
Manes.01G053600.3.v8.1	3287	3086.936	5.247459	221.876
Manes.01G053700.1.v8.1	2412	2211.936	3.138436	95.087
Manes.11G068178.1.v8.1	426	232.303	0.000000	0.000
Manes.01G053800.1.v8.1	2084	1883.936	10.811971	279.000
Manes.01G053875.1.v8.1	662	462.251	0.947633	6.000
Manes.01G053950.1.v8.1	2006	1805.936	1.617054	40.000
Manes.02G203753.1.v8.1	1014	813.936	59.261027	660.682
Manes.01G054100.1.v8.1	2170	1969.936	0.000000	0.000
Manes.01G054300.1.v8.1	2083	1882.936	0.038773	1.000
Manes.01G054400.1.v8.1	3373	3172.936	0.161066	7.000
Manes.01G054600.2.v8.1	6103	5902.936	16.281702	1316.440
Manes.01G054800.1.v8.1	1910	1709.936	6.145981	143.948
Manes.01G054900.1.v8.1	2286	2085.936	173.516128	4957.629
Manes.01G055000.1.v8.1	240	79.096	7.384171	8.000
Manes.01G055100.1.v8.1	240	79.096	24.921577	27.000
Manes.01G055200.1.v8.1	237	77.063	75.789527	80.000
Manes.01G055300.1.v8.1	1711	1510.936	0.193277	4.000
Manes.01G055400.4.v8.1	1930	1729.936	0.000000	0.000
Manes.01G055400.5.v8.1	1912	1711.936	0.000000	0.000
Manes.01G055500.6.v8.1	2884	2683.936	1.918732	70.537
Manes.01G055500.3.v8.1	1910	1709.936	15.225257	356.597
Manes.01G055512.1.v8.1	5335	5134.936	0.000000	0.000
Manes.16G044501.1.v8.1	955	754.939	0.762201	7.882
Manes.16G044551.1.v8.1	455	259.452	0.562781	2.000
Manes.07G083301.4.v8.1	1312	1111.936	0.000000	0.000
Manes.07G083301.5.v8.1	1196	995.936	0.000000	0.000
Manes.07G083301.10.v8.1	1117	916.936	0.000000	0.000
Manes.07G083301.3.v8.1	1792	1591.936	0.000000	0.000
Manes.07G083301.1.v8.1	1063	862.936	0.000000	0.000
Manes.07G083301.2.v8.1	1398	1197.936	0.000000	0.000
Manes.18G122902.1.v8.1_4	687	487.155	0.000000	0.000
Manes.14G157966.1.v8.1_44	431	236.950	0.000000	0.000
Manes.01G055600.2.v8.1	4734	4533.936	6.478455	402.328
Manes.01G055600.1.v8.1	4280	4079.936	1.665241	93.060
Manes.01G055600.5.v8.1	4357	4156.936	14.669679	835.270
Manes.01G055600.6.v8.1	3714	3513.936	0.037524	1.806
Manes.01G055700.1.v8.1	2448	2247.936	0.292298	9.000
Manes.01G055700.2.v8.1	2555	2354.936	0.000000	0.000
Manes.01G055704.1.v8.1	546	347.407	0.000000	0.000
Manes.01G055708.1.v8.1	1792	1591.936	2.934146	63.979
Manes.01G056000.5.v8.1	2103	1902.936	6.221689	162.168
Manes.01G056000.4.v8.1	2545	2344.936	1.831674	58.832
Manes.01G056100.3.v8.1	3657	3456.936	6.809660	322.441
Manes.01G056100.4.v8.1	3459	3258.936	7.239172	323.145
Manes.01G056300.1.v8.1	1707	1506.936	0.000000	0.000
Manes.01G056450.1.v8.1	3537	3336.936	12.211861	558.165
Manes.01G056450.2.v8.1	3479	3278.936	0.000000	0.000
Manes.01G056450.3.v8.1	3399	3198.936	0.289804	12.698
Manes.01G056600.1.v8.1	909	708.946	30.173189	293.000
Manes.15G181430.1.v8.1	456	260.400	0.000000	0.000
Manes.01G056700.2.v8.1	1416	1215.936	0.120084	2.000
Manes.01G056725.1.v8.1	909	708.946	0.000000	0.000
Manes.01G056800.1.v8.1	3882	3681.936	10.399619	524.477
Manes.18G104850.1.v8.1	626	426.463	0.171193	1.000
Manes.01G056900.1.v8.1	2957	2756.936	4.448867	168.000
Manes.01G056900.2.v8.1	2951	2750.936	0.000000	0.000
Manes.01G057000.1.v8.1	850	649.961	0.343709	3.060
Manes.01G057100.1.v8.1	1290	1089.936	0.000000	0.000
Manes.01G057100.2.v8.1	1287	1086.936	0.000000	0.000
Manes.01G057200.1.v8.1	1470	1269.936	0.000000	0.000
Manes.10G106150.1.v8.1	1149	948.936	0.000000	0.000
Manes.01G057300.1.v8.1	1915	1714.936	0.723715	17.000
Manes.01G057350.1.v8.1	1899	1698.936	0.000000	0.000
Manes.01G057400.1.v8.1	2020	1819.936	17.887755	445.908
Manes.01G057400.2.v8.1	2139	1938.936	5.768468	153.199
Manes.01G057800.2.v8.1	2409	2208.936	12.517875	378.745
Manes.01G057900.1.v8.1	2006	1805.936	14.384538	355.821
Manes.01G058000.1.v8.1	2012	1811.936	12.596241	312.620
Manes.01G058100.1.v8.1	3609	3408.936	12.042799	562.315
Manes.01G058200.3.v8.1	354	167.963	0.000000	0.000
Manes.11G130116.1.v8.1	2051	1850.936	0.000000	0.000
Manes.01G058300.1.v8.1	2319	2118.936	1.309280	38.000
Manes.01G058450.1.v8.1	234	75.048	0.000000	0.000
Manes.01G058600.4.v8.1	3029	2828.936	0.000000	0.000
Manes.01G058600.2.v8.1	2857	2656.936	0.000000	0.000
Manes.01G058600.3.v8.1	3629	3428.936	0.453224	21.287
Manes.01G058600.5.v8.1	3407	3206.936	0.334897	14.711
Manes.01G058600.1.v8.1	2303	2102.936	5.728379	165.003
Manes.01G058700.2.v8.1	3507	3306.936	59.607903	2699.994
Manes.01G058700.4.v8.1	3277	3076.936	7.694888	324.305
Manes.01G058700.5.v8.1	3311	3110.936	9.955966	424.236
Manes.01G058750.1.v8.1	920	719.942	0.000000	0.000
Manes.06G063050.1.v8.1_24	1147	946.936	0.000000	0.000
Manes.01G058800.2.v8.1	4445	4244.936	4.943145	287.414
Manes.01G058800.3.v8.1	3168	2967.936	13.377587	543.833
Manes.03G138751.1.v8.1	1067	866.936	0.673705	8.000
Manes.01G058900.1.v8.1	1600	1399.936	1.408064	27.000
Manes.01G059200.1.v8.1	1947	1746.936	5.934418	142.000
Manes.01G059300.16.v8.1	1945	1744.936	12.785612	305.587
Manes.01G059400.23.v8.1	3702	3501.936	0.000000	0.000
Manes.01G059400.24.v8.1	3808	3607.936	0.000000	0.000
Manes.01G059400.25.v8.1	3684	3483.936	0.074698	3.565
Manes.01G059400.3.v8.1	3826	3625.936	0.000000	0.000
Manes.01G059400.26.v8.1	4503	4302.936	0.000000	0.000
Manes.01G059400.12.v8.1	3501	3300.936	0.000000	0.000
Manes.01G059400.13.v8.1	3489	3288.936	0.000000	0.000
Manes.01G059400.14.v8.1	3447	3246.936	0.000000	0.000
Manes.01G059400.15.v8.1	3365	3164.936	0.000000	0.000
Manes.01G059400.16.v8.1	3571	3370.936	0.000000	0.000
Manes.01G059400.18.v8.1	3429	3228.936	0.000000	0.000
Manes.01G059400.20.v8.1	3553	3352.936	0.000000	0.000
Manes.01G059400.21.v8.1	3347	3146.936	0.000000	0.000
Manes.01G059400.22.v8.1	3471	3270.936	0.000000	0.000
Manes.01G059400.5.v8.1	3395	3194.936	0.000000	0.000
Manes.01G059400.6.v8.1	3519	3318.936	0.000000	0.000
Manes.01G059400.8.v8.1	3377	3176.936	0.000000	0.000
Manes.01G059400.17.v8.1	2996	2795.936	0.000000	0.000
Manes.01G059400.19.v8.1	2978	2777.936	0.000000	0.000
Manes.01G059400.7.v8.1	3056	2855.936	0.000000	0.000
Manes.01G059400.9.v8.1	3038	2837.936	0.654338	25.435
Manes.01G059500.1.v8.1	1971	1770.936	47.396770	1149.701
Manes.01G059525.1.v8.1	312	132.967	0.000000	0.000
Manes.01G059550.1.v8.1	318	137.835	0.529671	1.000
Manes.01G059600.1.v8.1	1643	1442.936	158.858835	3139.725
Manes.01G059700.1.v8.1	1331	1130.936	149.637092	2317.984
Manes.01G059700.2.v8.1	1679	1478.936	53.461727	1082.993
Manes.01G059751.1.v8.1	363	175.695	0.000000	0.000
Manes.01G059800.1.v8.1	2230	2029.936	196.868213	5473.828
Manes.01G059800.2.v8.1	2379	2178.936	1.770153	52.831
Manes.01G059900.1.v8.1	2074	1873.936	8.882739	228.000
Manes.01G060100.1.v8.1	3635	3434.936	1.339803	63.037
Manes.01G060100.2.v8.1	3320	3119.936	2.901847	124.009
Manes.01G060100.3.v8.1	3309	3108.936	0.000000	0.000
Manes.01G060200.1.v8.1	1840	1639.936	10.550870	237.000
Manes.01G060200.2.v8.1	1758	1557.936	0.000000	0.000
Manes.01G060300.2.v8.1	1966	1765.936	2.901857	70.191
Manes.01G060300.3.v8.1	1424	1223.936	15.657658	262.494
Manes.01G060400.1.v8.1	1992	1791.936	5.360268	131.566
Manes.01G060400.3.v8.1	1059	858.936	37.557860	441.870
Manes.01G060500.1.v8.1	1773	1572.936	0.000000	0.000
Manes.01G060600.1.v8.1	4094	3893.936	0.000000	0.000
Manes.01G060600.2.v8.1	4124	3923.936	0.000000	0.000
Manes.01G060600.3.v8.1	3968	3767.936	0.000000	0.000
Manes.01G060600.4.v8.1	3938	3737.936	0.058594	3.000
Manes.01G060600.5.v8.1	4000	3799.936	0.000000	0.000
Manes.01G060700.4.v8.1	2627	2426.936	0.285844	9.502
Manes.01G060700.6.v8.1	2584	2383.936	0.000000	0.000
Manes.01G060700.11.v8.1	2667	2466.936	0.000000	0.000
Manes.01G060700.16.v8.1	2624	2423.936	0.000000	0.000
Manes.01G060700.10.v8.1	2489	2288.936	2.055295	64.438
Manes.01G060700.17.v8.1	2628	2427.936	0.000000	0.000
Manes.01G060700.3.v8.1	2575	2374.936	0.000000	0.000
Manes.01G060700.12.v8.1	2541	2340.936	0.594430	19.060
Manes.01G060700.9.v8.1	2531	2330.936	0.000000	0.000
Manes.01G060700.1.v8.1	2615	2414.936	0.000000	0.000
Manes.01G060700.14.v8.1	2584	2383.936	0.000000	0.000
Manes.01G060875.10.v8.1	3276	3075.936	0.000000	0.000
Manes.01G060875.9.v8.1	2881	2680.936	0.000000	0.000
Manes.01G060875.1.v8.1	2909	2708.936	0.000000	0.000
Manes.01G060875.2.v8.1	2869	2668.936	0.000000	0.000
Manes.01G060875.3.v8.1	4008	3807.936	0.000000	0.000
Manes.01G060875.4.v8.1	3276	3075.936	0.000000	0.000
Manes.01G060875.5.v8.1	3226	3025.936	0.361908	15.000
Manes.01G060875.6.v8.1	3007	2806.936	0.000000	0.000
Manes.01G060875.7.v8.1	3057	2856.936	0.000000	0.000
Manes.01G060875.8.v8.1	3047	2846.936	0.000000	0.000
Manes.01G061050.2.v8.1	6849	6648.936	8.247435	751.111
Manes.01G061125.1.v8.1	630	430.434	0.000000	0.000
Manes.01G061200.9.v8.1	2895	2694.936	2.011936	74.267
Manes.01G061200.10.v8.1	2833	2632.936	3.355554	121.015
Manes.01G061200.6.v8.1	2598	2397.936	6.750424	221.718
Manes.01G061400.1.v8.1	2477	2276.936	74.036511	2309.032
Manes.01G061500.1.v8.1	1529	1328.936	6.322539	115.088
Manes.01G061550.1.v8.1	960	759.939	0.000000	0.000
Manes.01G061600.3.v8.1	2789	2588.936	49.016825	1738.200
Manes.01G061600.4.v8.1	1923	1722.936	0.284951	6.725
Manes.01G061600.2.v8.1	1379	1178.936	65.782630	1062.269
Manes.01G061701.1.v8.1	765	565.016	0.000000	0.000
Manes.01G061800.1.v8.1	1842	1641.936	7.340975	165.099
Manes.01G061850.1.v8.1	730	530.072	0.000000	0.000
Manes.01G061900.3.v8.1	1876	1675.936	5.497117	126.190
Manes.01G061900.1.v8.1	2806	2605.936	16.640302	593.961
Manes.01G062000.1.v8.1	2551	2350.936	1.678038	54.035
Manes.01G062100.1.v8.1	887	686.951	0.000000	0.000
Manes.01G062200.1.v8.1	523	324.920	0.000000	0.000
Manes.01G062300.1.v8.1	1479	1278.936	0.000000	0.000
Manes.01G062400.1.v8.1	1322	1121.936	25.561623	392.817
Manes.01G062400.2.v8.1	1236	1035.936	41.653698	591.044
Manes.01G062500.1.v8.1	1399	1198.936	3.166461	52.000
Manes.01G062600.1.v8.1	1107	906.936	101.364528	1259.203
Manes.01G062600.2.v8.1	1525	1324.936	2.376225	43.124
Manes.01G062700.1.v8.1	3474	3273.936	4.393017	197.000
Manes.05G133326.1.v8.1_30	356	169.677	0.000000	0.000
Manes.14G157966.1.v8.1_40	431	236.950	0.000000	0.000
Manes.01G062800.1.v8.1	2202	2001.936	6.710587	184.011
Manes.01G062900.1.v8.1	420	226.728	0.000000	0.000
Manes.01G063000.2.v8.1	2376	2175.936	7.113847	212.023
Manes.01G063100.1.v8.1	3358	3157.936	10.542131	456.000
Manes.01G063300.1.v8.1	1940	1739.936	8.578900	204.455
Manes.01G063300.3.v8.1	2009	1808.936	4.195844	103.962
Manes.01G063400.1.v8.1	863	662.959	0.220247	2.000
Manes.01G063500.1.v8.1	1365	1164.936	42.979114	685.793
Manes.01G063600.1.v8.1	4224	4023.936	2.258554	124.484
Manes.01G063600.2.v8.1	4158	3957.936	0.000000	0.000
Manes.01G063700.1.v8.1	1268	1067.936	0.000000	0.000
Manes.01G063800.1.v8.1	1141	940.936	0.000000	0.000
Manes.01G063900.1.v8.1	690	490.149	0.000000	0.000
Manes.01G063933.1.v8.1	496	298.725	0.000000	0.000
Manes.01G063966.2.v8.1	535	336.647	0.000000	0.000
Manes.01G064000.1.v8.1	2464	2263.936	0.000000	0.000
Manes.01G064000.4.v8.1	2064	1863.936	9.753101	249.004
Manes.01G064100.1.v8.1	642	442.358	0.000000	0.000
Manes.01G064200.1.v8.1	946	745.939	9.983058	102.000
Manes.01G064400.2.v8.1	859	658.959	0.110792	1.000
Manes.13G069776.1.v8.1_3	315	135.392	0.000000	0.000
Manes.01G064500.2.v8.1	1064	863.936	1.605605	19.000
Manes.01G064600.2.v8.1	1735	1534.936	4.029571	84.719
Manes.01G064600.3.v8.1	1725	1524.936	13.466641	281.283
Manes.01G064900.1.v8.1	1118	917.936	1.272548	16.000
Manes.01G064950.1.v8.1	678	478.186	0.000000	0.000
Manes.01G065000.1.v8.1	3163	2962.936	0.000000	0.000
Manes.01G065000.2.v8.1	3049	2848.936	0.538150	21.000
Manes.01G065100.1.v8.1	2070	1869.936	11.643951	298.236
Manes.01G065200.1.v8.1	2387	2186.936	13.494416	404.225
Manes.01G065200.2.v8.1	2436	2235.936	2.463723	75.454
Manes.01G065200.3.v8.1	2261	2060.936	8.867449	250.320
Manes.01G065300.1.v8.1	956	755.939	0.000000	0.000
Manes.01G065400.1.v8.1	5133	4932.936	8.185953	553.105
Manes.01G065500.1.v8.1	1271	1070.936	0.000000	0.000
Manes.01G065600.3.v8.1	960	759.939	49.668939	517.008
Manes.01G065600.1.v8.1	1212	1011.936	0.000000	0.000
Manes.01G065700.1.v8.1	1755	1554.936	7.183659	153.000
Manes.01G065800.3.v8.1	2457	2256.936	0.000000	0.000
Manes.01G065800.4.v8.1	2385	2184.936	0.033414	1.000
Manes.01G065800.1.v8.1	2533	2332.936	0.000000	0.000
Manes.01G065800.2.v8.1	2461	2260.936	0.000000	0.000
Manes.01G065900.7.v8.1	3293	3092.936	0.324093	13.730
Manes.01G065900.1.v8.1	3360	3159.936	3.024020	130.887
Manes.01G065900.4.v8.1	3389	3188.936	0.306391	13.383
Manes.01G065900.5.v8.1	3455	3254.936	0.000000	0.000
Manes.01G066000.4.v8.1	2162	1961.936	0.632603	17.000
Manes.01G066000.6.v8.1	2093	1892.936	0.000000	0.000
Manes.01G066000.5.v8.1	2160	1959.936	0.000000	0.000
Manes.01G066000.7.v8.1	2440	2239.936	0.000000	0.000
Manes.01G066100.1.v8.1	2112	1911.936	12.967456	339.595
Manes.01G066100.2.v8.1	2042	1841.936	3.488095	88.003
Manes.01G066100.3.v8.1	1825	1624.936	0.000000	0.000
Manes.01G066150.1.v8.1	601	401.668	0.000000	0.000
Manes.01G066175.1.v8.1	442	247.226	0.000000	0.000
Manes.01G066200.1.v8.1	3298	3097.936	17.259808	732.389
Manes.01G066400.1.v8.1	3277	3076.936	0.616910	26.000
Manes.01G066500.1.v8.1	1506	1305.936	0.000000	0.000
Manes.01G066600.1.v8.1	1975	1774.936	2.509077	61.000
Manes.01G066700.4.v8.1	1543	1342.936	5.129407	94.353
Manes.01G066700.5.v8.1	1318	1117.936	3.230463	49.467
Manes.01G066700.1.v8.1	1453	1252.936	9.044959	155.228
Manes.01G066800.1.v8.1	3041	2840.936	3.263692	127.000
Manes.01G066800.3.v8.1	3070	2869.936	0.000000	0.000
Manes.01G066800.2.v8.1	1176	975.936	0.000000	0.000
Manes.01G066900.1.v8.1	1843	1642.936	25.659732	577.439
Manes.01G067000.1.v8.1	1587	1386.936	0.000000	0.000
Manes.01G067100.1.v8.1	1560	1359.936	0.000000	0.000
Manes.01G067200.1.v8.1	489	291.968	0.000000	0.000
Manes.01G067233.1.v8.1	225	69.065	0.000000	0.000
Manes.01G067300.3.v8.1	707	507.118	0.000000	0.000
Manes.01G067400.1.v8.1	1115	914.936	0.000000	0.000
Manes.01G067500.1.v8.1	702	502.126	0.000000	0.000
Manes.01G067700.1.v8.1	2234	2033.936	0.107684	3.000
Manes.01G067900.1.v8.1	1616	1415.936	0.567173	11.000
Manes.01G068001.5.v8.1	2495	2294.936	6.003924	188.729
Manes.01G068001.2.v8.1	1984	1783.936	0.000000	0.000
Manes.01G068001.7.v8.1	2864	2663.936	0.333330	12.163
Manes.01G068001.6.v8.1	1767	1566.936	0.000000	0.000
Manes.01G068001.8.v8.1	1090	889.936	0.091313	1.113
Manes.01G068100.3.v8.1	1573	1372.936	15.448752	290.521
Manes.01G068100.5.v8.1	1567	1366.936	23.366932	437.505
Manes.01G068400.7.v8.1	3134	2933.936	3.261042	131.051
Manes.01G068400.2.v8.1	3037	2836.936	4.248268	165.080
Manes.01G068400.5.v8.1	2681	2480.936	3.115445	105.869
Manes.01G068400.3.v8.1	2817	2616.936	0.000000	0.000
Manes.01G068600.1.v8.1	1024	823.936	0.000000	0.000
Manes.01G068800.1.v8.1	2536	2335.936	6.223841	199.137
Manes.01G068901.1.v8.1	541	342.504	0.000000	0.000
Manes.01G069000.1.v8.1	2001	1800.936	5.432170	134.000
Manes.01G069050.1.v8.1	877	676.953	0.000000	0.000
Manes.01G069100.1.v8.1	2551	2350.936	0.000000	0.000
Manes.01G069100.2.v8.1	2515	2314.936	0.000000	0.000
Manes.01G069200.2.v8.1	2791	2590.936	0.366314	13.000
Manes.01G069300.1.v8.1	1550	1349.936	55.326939	1023.017
Manes.01G069400.1.v8.1	1254	1053.936	0.761983	11.000
Manes.01G069500.1.v8.1	3671	3470.936	0.000000	0.000
Manes.01G069600.7.v8.1	3208	3007.936	0.000000	0.000
Manes.01G069600.8.v8.1	3089	2888.936	2.364022	93.545
Manes.01G069600.6.v8.1	3263	3062.936	0.323861	13.587
Manes.01G069600.3.v8.1	3404	3203.936	3.460569	151.867
Manes.01G069600.1.v8.1	3247	3046.936	0.000000	0.000
Manes.01G069700.1.v8.1	1602	1401.936	0.000000	0.000
Manes.01G069800.1.v8.1	2475	2274.936	8.441559	263.042
Manes.01G069900.1.v8.1	945	744.939	0.000000	0.000
Manes.01G070000.1.v8.1	2335	2134.936	292.252418	8546.261
Manes.01G070200.1.v8.1	1624	1423.936	301.692278	5884.206
Manes.01G070300.1.v8.1	1487	1286.936	7.885416	139.000
Manes.01G070400.1.v8.1	2479	2278.936	0.000000	0.000
Manes.01G070500.1.v8.1	2557	2356.936	0.030976	1.000
Manes.01G070600.1.v8.1	2445	2244.936	0.000000	0.000
Manes.01G070700.1.v8.1	1563	1362.936	16.844731	314.465
Manes.01G070800.1.v8.1	1661	1460.936	0.000000	0.000
Manes.01G070800.2.v8.1	1367	1166.936	0.000000	0.000
Manes.01G070800.3.v8.1	990	789.938	0.092422	1.000
Manes.01G070900.1.v8.1	3231	3030.936	9.900928	411.042
Manes.01G071000.1.v8.1	766	566.015	0.386955	3.000
Manes.01G071051.1.v8.1	1254	1053.936	0.207814	3.000
Manes.01G071100.1.v8.1	1726	1525.936	4.975810	104.000
Manes.01G071200.1.v8.1	2039	1838.936	0.292850	7.376
Manes.01G071200.11.v8.1	1893	1692.936	0.000000	0.000
Manes.01G071200.12.v8.1	2246	2045.936	0.338140	9.476
Manes.01G071200.3.v8.1	1994	1793.936	4.360563	107.148
Manes.01G071200.4.v8.1	1991	1790.936	0.000000	0.000
Manes.01G071200.8.v8.1	2125	1924.936	0.000000	0.000
Manes.01G071300.1.v8.1	1468	1267.936	0.287899	5.000
Manes.01G071400.3.v8.1	1639	1438.936	41.398874	815.949
Manes.01G071400.1.v8.1	540	341.525	52.384235	245.051
Manes.01G071500.1.v8.1	3816	3615.936	2.544093	126.005
Manes.01G071600.1.v8.1	2345	2144.936	0.000000	0.000
Manes.13G089210.1.v8.1	447	251.903	0.000000	0.000
Manes.01G071700.1.v8.1	2700	2499.936	1.168522	40.013
Manes.01G071800.1.v8.1	2907	2706.936	3.776065	140.007
Manes.01G071900.1.v8.1	2437	2236.936	42.745199	1309.707
Manes.01G072000.2.v8.1	1586	1385.936	11.326889	215.024
Manes.01G072100.1.v8.1	1702	1501.936	38.124058	784.303
Manes.01G072200.2.v8.1	4093	3892.936	0.000000	0.000
Manes.01G072200.1.v8.1	5254	5053.936	1.404885	97.253
Manes.01G072200.4.v8.1	4047	3846.936	0.000000	0.000
Manes.01G072200.3.v8.1	3939	3738.936	1.791738	91.760
Manes.01G072400.1.v8.1	2267	2066.936	23.792259	673.590
Manes.01G072601.1.v8.1	458	262.295	0.835021	3.000
Manes.01G072801.5.v8.1	2336	2135.936	0.969954	28.377
Manes.01G072801.8.v8.1	2323	2122.936	0.000000	0.000
Manes.01G072801.3.v8.1	2395	2194.936	0.260237	7.824
Manes.01G072801.12.v8.1	6418	6217.936	0.000000	0.000
Manes.01G072801.13.v8.1	6431	6230.936	0.067943	5.799
Manes.01G072801.10.v8.1	2143	1942.936	0.000000	0.000
Manes.01G072801.11.v8.1	2130	1929.936	0.000000	0.000
Manes.01G073000.1.v8.1	2268	2067.936	35.882046	1016.360
Manes.01G073100.4.v8.1	2268	2067.936	2.945554	83.433
Manes.01G073100.9.v8.1	2893	2692.936	2.169293	80.016
Manes.01G073100.3.v8.1	2300	2099.936	0.000000	0.000
Manes.01G073100.8.v8.1	2925	2724.936	0.000000	0.000
Manes.01G073100.20.v8.1	4468	4267.936	2.062496	120.571
Manes.01G073100.19.v8.1	4064	3863.936	0.000000	0.000
Manes.01G073100.17.v8.1	3443	3242.936	0.000000	0.000
Manes.01G073100.18.v8.1	2007	1806.936	1.980129	49.008
Manes.01G073100.21.v8.1	2632	2431.936	0.000000	0.000
Manes.01G073100.22.v8.1	900	699.950	0.000000	0.000
Manes.01G073112.1.v8.1	816	615.974	0.355570	3.000
Manes.01G073125.1.v8.1	2760	2559.936	21.522905	754.681
Manes.01G073300.6.v8.1	2196	1995.936	0.446417	12.205
Manes.01G073300.8.v8.1	2715	2514.936	1.370264	47.202
Manes.01G073300.9.v8.1	2214	2013.936	7.352997	202.835
Manes.01G073400.1.v8.1	2511	2310.936	36.255451	1147.610
Manes.01G073400.4.v8.1	2505	2304.936	4.772603	150.677
Manes.01G073500.1.v8.1	1263	1062.936	0.000000	0.000
Manes.01G073500.3.v8.1	1194	993.936	47.552580	647.390
Manes.01G073500.2.v8.1	1289	1088.936	7.457486	111.232
Manes.01G073500.4.v8.1	1344	1143.936	2.315097	36.275
Manes.01G073600.1.v8.1	1256	1055.936	0.207420	3.000
Manes.01G073700.11.v8.1	2927	2726.936	18.488376	690.569
Manes.01G073700.6.v8.1	2668	2467.936	2.764957	93.466
Manes.01G073700.1.v8.1	2831	2630.936	2.269149	81.772
Manes.01G073700.12.v8.1	2665	2464.936	0.000000	0.000
Manes.01G073700.13.v8.1	2479	2278.936	0.805134	25.132
Manes.01G073700.14.v8.1	2511	2310.936	2.965294	93.862
Manes.01G073750.1.v8.1	374	185.311	0.393972	1.000
Manes.01G073800.1.v8.1	3191	2990.936	6.646831	272.305
Manes.01G073800.2.v8.1	2950	2749.936	8.308925	312.968
Manes.13G088473.1.v8.1	818	617.974	2.122898	17.969
Manes.01G073900.1.v8.1	941	740.940	67.791079	688.000
Manes.01G074000.2.v8.1	1799	1598.936	6.438057	141.000
Manes.01G074100.1.v8.1	3033	2832.936	11.401261	442.408
Manes.01G074200.1.v8.1	1923	1722.936	222.972092	5262.024
Manes.01G074300.6.v8.1	1985	1784.936	3.030568	74.093
Manes.01G074300.7.v8.1	1749	1548.936	6.688933	141.913
Manes.01G074400.1.v8.1	2362	2161.936	0.033769	1.000
Manes.17G035396.1.v8.1_40	407	214.811	0.000000	0.000
Manes.01G074500.1.v8.1	2339	2138.936	46.780820	1370.562
Manes.01G074600.1.v8.1	1163	962.936	0.833992	11.000
Manes.01G074700.1.v8.1	1504	1303.936	62.180413	1110.563
Manes.01G074800.1.v8.1	1825	1624.936	0.898588	20.000
Manes.01G074850.1.v8.1	1130	929.936	22.018006	280.456
Manes.01G074925.1.v8.1	1076	875.936	4.046404	48.548
Manes.01G075000.1.v8.1	2832	2631.936	32.393653	1167.800
Manes.01G075000.3.v8.1	3215	3014.936	4.503265	185.968
Manes.01G075100.1.v8.1	2145	1944.936	30.912001	823.504
Manes.01G075200.3.v8.1	1101	900.936	0.000000	0.000
Manes.01G075400.1.v8.1	1101	900.936	0.000000	0.000
Manes.01G075500.1.v8.1	1101	900.936	0.000000	0.000
Manes.01G075600.2.v8.1	1101	900.936	0.000000	0.000
Manes.01G075700.1.v8.1	3094	2893.936	11.620916	460.641
Manes.01G075700.2.v8.1	3107	2906.936	1.289880	51.359
Manes.01G075900.1.v8.1	474	277.530	21.570994	82.000
Manes.01G076000.4.v8.1	2568	2367.936	0.000000	0.000
Manes.01G076000.5.v8.1	2409	2208.936	0.000000	0.000
Manes.01G076000.3.v8.1	2302	2101.936	0.104200	3.000
Manes.01G076100.1.v8.1	2116	1915.936	74.826223	1963.668
Manes.01G076100.2.v8.1	2120	1919.936	22.676219	596.335
Manes.01G076201.1.v8.1	2790	2589.936	6.708953	238.000
Manes.01G076300.1.v8.1	1241	1040.936	8.346217	119.000
Manes.01G076400.1.v8.1	4031	3830.936	5.475275	287.306
Manes.01G076500.1.v8.1	3742	3541.936	1.422634	69.019
Manes.01G076600.1.v8.1	2049	1848.936	16.872031	427.290
Manes.01G076600.2.v8.1	1609	1408.936	0.000000	0.000
Manes.01G076700.1.v8.1	1155	954.936	0.000000	0.000
Manes.01G076800.2.v8.1	2030	1829.936	0.119688	3.000
Manes.01G076900.1.v8.1	2084	1883.936	8.874395	229.001
Manes.01G077000.1.v8.1	2686	2485.936	12.021366	409.333
Manes.01G077100.1.v8.1	1550	1349.936	0.000000	0.000
Manes.01G077200.11.v8.1	3150	2949.936	0.000000	0.000
Manes.01G077200.12.v8.1	3204	3003.936	1.175521	48.368
Manes.01G077200.14.v8.1	3021	2820.936	0.000000	0.000
Manes.01G077200.15.v8.1	2967	2766.936	0.000000	0.000
Manes.01G077200.3.v8.1	3757	3556.936	0.559067	27.238
Manes.01G077200.13.v8.1	2975	2774.936	0.356419	13.547
Manes.01G077300.1.v8.1	1848	1647.936	2.569535	58.000
Manes.01G077300.3.v8.1	1839	1638.936	0.000000	0.000
Manes.01G077400.1.v8.1	1401	1200.936	0.000000	0.000
Manes.01G077400.2.v8.1	1388	1187.936	1.659348	27.000
Manes.01G077400.3.v8.1	1180	979.936	0.000000	0.000
Manes.01G077500.7.v8.1	639	439.374	0.000000	0.000
Manes.01G077500.6.v8.1	675	475.197	32.724482	213.000
Manes.01G077700.1.v8.1	2972	2771.936	0.340816	12.940
Manes.01G077700.11.v8.1	2907	2706.936	0.000000	0.000
Manes.01G077700.19.v8.1	2978	2777.936	0.000000	0.000
Manes.01G077700.20.v8.1	2949	2748.936	0.000000	0.000
Manes.01G077700.21.v8.1	2943	2742.936	0.000000	0.000
Manes.01G077700.25.v8.1	2936	2735.936	0.000000	0.000
Manes.01G077700.6.v8.1	2913	2712.936	0.000000	0.000
Manes.01G077700.8.v8.1	2942	2741.936	0.000000	0.000
Manes.01G077700.14.v8.1	2832	2631.936	0.000000	0.000
Manes.01G077700.15.v8.1	2906	2705.936	0.000000	0.000
Manes.01G077700.16.v8.1	2877	2676.936	0.000000	0.000
Manes.01G077700.18.v8.1	2871	2670.936	0.000000	0.000
Manes.01G077700.23.v8.1	2864	2663.936	0.000000	0.000
Manes.01G077700.24.v8.1	2835	2634.936	0.000000	0.000
Manes.01G077700.26.v8.1	2900	2699.936	0.000000	0.000
Manes.01G077700.27.v8.1	2868	2667.936	0.000000	0.000
Manes.01G077700.28.v8.1	2871	2670.936	0.000000	0.000
Manes.01G077700.29.v8.1	2865	2664.936	0.000000	0.000
Manes.01G077700.3.v8.1	2870	2669.936	0.000000	0.000
Manes.01G077700.5.v8.1	2841	2640.936	0.000000	0.000
Manes.01G077700.7.v8.1	2835	2634.936	0.000000	0.000
Manes.01G077800.1.v8.1	1893	1692.936	0.000000	0.000
Manes.01G077900.1.v8.1	2054	1853.936	0.000000	0.000
Manes.01G078000.1.v8.1	677	477.190	0.000000	0.000
Manes.01G078100.1.v8.1	748	548.045	0.000000	0.000
Manes.01G078200.1.v8.1	691	491.147	0.000000	0.000
Manes.01G078301.1.v8.1	747	547.046	0.000000	0.000
Manes.01G078400.1.v8.1	408	215.722	0.000000	0.000
Manes.18G031966.1.v8.1	1065	864.936	0.000000	0.000
Manes.01G078500.1.v8.1	321	140.290	0.000000	0.000
Manes.01G078600.1.v8.1	620	420.507	0.000000	0.000
Manes.01G078800.1.v8.1	651	451.306	0.000000	0.000
Manes.01G078900.1.v8.1	321	140.290	0.000000	0.000
Manes.01G078950.1.v8.1	507	309.385	0.000000	0.000
Manes.01G079000.1.v8.1	1434	1233.936	62.191332	1051.128
Manes.01G079100.1.v8.1	1711	1510.936	0.000000	0.000
Manes.01G079200.1.v8.1	2291	2090.936	6.382166	182.786
Manes.01G079200.11.v8.1	2366	2165.936	1.197961	35.540
Manes.01G079200.2.v8.1	2546	2345.936	0.000000	0.000
Manes.01G079200.4.v8.1	2536	2335.936	2.544913	81.427
Manes.01G079200.3.v8.1	594	394.729	11.790076	63.745
Manes.01G079300.1.v8.1	1915	1714.936	0.000000	0.000
Manes.01G079300.2.v8.1	1911	1710.936	2.544419	59.629
Manes.01G079400.1.v8.1	349	163.692	0.446004	1.000
Manes.01G079500.1.v8.1	3071	2870.936	0.000000	0.000
Manes.01G079500.3.v8.1	3320	3119.936	8.596647	367.374
Manes.01G079500.4.v8.1	2864	2663.936	0.000000	0.000
Manes.01G079600.1.v8.1	2431	2230.936	12.211616	373.159
Manes.01G079600.2.v8.1	2411	2210.936	0.491425	14.882
Manes.01G079700.6.v8.1	3554	3353.936	0.000000	0.000
Manes.01G079700.2.v8.1	3465	3264.936	5.813901	260.001
Manes.01G079700.4.v8.1	4651	4450.936	0.000000	0.000
Manes.01G079700.5.v8.1	2901	2700.936	0.000000	0.000
Manes.01G079700.7.v8.1	3236	3035.936	0.000000	0.000
Manes.01G079800.2.v8.1	2480	2279.936	6.465153	201.899
Manes.01G080000.1.v8.1	2456	2255.936	0.458847	14.178
Manes.01G080000.2.v8.1	2604	2403.936	0.000000	0.000
Manes.01G080000.3.v8.1	2530	2329.936	0.276420	8.822
Manes.01G080000.4.v8.1	2525	2324.936	0.000000	0.000
Manes.01G080000.5.v8.1	2451	2250.936	0.000000	0.000
Manes.01G080000.7.v8.1	2599	2398.936	0.000000	0.000
Manes.01G080100.1.v8.1	1467	1266.936	0.288126	5.000
Manes.01G080200.1.v8.1	3287	3086.936	0.000000	0.000
Manes.01G080200.3.v8.1	3162	2961.936	0.443674	18.000
Manes.01G080300.1.v8.1	2714	2513.936	0.000000	0.000
Manes.01G080300.2.v8.1	2427	2226.936	0.105224	3.210
Manes.01G080300.3.v8.1	2160	1959.936	2.457039	65.961
Manes.01G080300.5.v8.1	2208	2007.936	3.557032	97.830
Manes.01G080400.1.v8.1	781	580.997	168.257433	1339.001
Manes.01G080600.1.v8.1	1810	1609.936	10.614673	234.071
Manes.01G080700.1.v8.1	2440	2239.936	9.730999	298.556
Manes.01G080800.1.v8.1	2240	2039.936	35.541453	993.081
Manes.01G080900.4.v8.1	5950	5749.936	4.877249	384.124
Manes.01G080900.6.v8.1	5665	5464.936	0.636582	47.651
Manes.01G080900.5.v8.1	5543	5342.936	12.709688	930.139
Manes.01G081000.1.v8.1	972	771.939	1.513226	16.000
Manes.01G081100.1.v8.1	2339	2138.936	0.170663	5.000
Manes.01G081200.1.v8.1	318	137.835	8.474739	16.000
Manes.01G080964.3.v8.1	3238	3037.936	9.693795	403.372
Manes.01G080964.5.v8.1	2979	2778.936	0.000000	0.000
Manes.01G080964.4.v8.1	3109	2908.936	0.216546	8.628
Manes.01G081400.14.v8.1	7987	7786.936	5.204996	555.162
Manes.01G081400.18.v8.1	7984	7783.936	0.000000	0.000
Manes.01G081400.16.v8.1	7803	7602.936	9.164532	954.387
Manes.01G081400.17.v8.1	7830	7629.936	11.904181	1244.095
Manes.01G081400.19.v8.1	7827	7626.936	2.667060	278.622
Manes.01G081400.20.v8.1	7800	7599.936	0.000000	0.000
Manes.01G081400.21.v8.1	7978	7777.936	0.000000	0.000
Manes.01G081400.15.v8.1	7982	7781.936	0.000000	0.000
Manes.01G081500.10.v8.1	2246	2045.936	5.060056	141.801
Manes.01G081500.6.v8.1	2241	2040.936	5.815622	162.577
Manes.01G081500.4.v8.1	2585	2384.936	0.000000	0.000
Manes.01G081500.1.v8.1	2588	2387.936	3.041136	99.470
Manes.01G081500.2.v8.1	2583	2382.936	0.164835	5.380
Manes.01G081500.3.v8.1	2593	2392.936	0.000000	0.000
Manes.01G081500.5.v8.1	2606	2405.936	2.301285	75.838
Manes.01G081500.9.v8.1	2611	2410.936	0.000000	0.000
Manes.01G081600.1.v8.1	1230	1029.936	0.425312	6.000
Manes.01G081800.8.v8.1	2595	2394.936	0.106496	3.493
Manes.01G081800.9.v8.1	2608	2407.936	0.000000	0.000
Manes.01G081800.10.v8.1	2296	2095.936	0.000000	0.000
Manes.01G081800.7.v8.1	2965	2764.936	0.254464	9.637
Manes.01G081800.3.v8.1	1999	1798.936	2.592055	63.869
Manes.01G081900.1.v8.1	1431	1230.936	63.088876	1063.706
Manes.01G082000.1.v8.1	174	38.564	11.358987	6.000
Manes.01G082200.3.v8.1	2462	2261.936	0.270089	8.368
Manes.01G082200.1.v8.1	2522	2321.936	5.251815	167.029
Manes.01G082200.5.v8.1	2673	2472.936	0.000000	0.000
Manes.01G082300.1.v8.1	3191	2990.936	13.471320	551.887
Manes.01G082300.2.v8.1	3181	2980.936	0.974393	39.785
Manes.01G082400.11.v8.1	1296	1095.936	0.000000	0.000
Manes.01G082400.10.v8.1	2623	2422.936	0.634076	21.043
Manes.01G082400.8.v8.1	2491	2290.936	0.000000	0.000
Manes.01G082400.9.v8.1	2482	2281.936	0.000000	0.000
Manes.01G082600.1.v8.1	2024	1823.936	42.174514	1053.641
Manes.01G082700.1.v8.1	1758	1557.936	108.259263	2310.191
Manes.01G082800.1.v8.1	4125	3924.936	7.789239	418.756
Manes.01G082800.2.v8.1	4122	3921.936	3.089932	165.990
Manes.01G082800.3.v8.1	4116	3915.936	8.326009	446.586
Manes.01G082800.4.v8.1	4113	3912.936	0.000000	0.000
Manes.01G082850.1.v8.1	480	283.289	0.000000	0.000
Manes.01G082900.2.v8.1	2382	2181.936	0.000000	0.000
Manes.01G082900.3.v8.1	2372	2171.936	1.546243	46.000
Manes.01G082900.4.v8.1	2559	2358.936	0.000000	0.000
Manes.01G083100.1.v8.1	1089	888.936	0.082129	1.000
Manes.01G083200.5.v8.1	3433	3232.936	0.000000	0.000
Manes.01G083200.6.v8.1	3407	3206.936	0.068296	3.000
Manes.01G083200.3.v8.1	3315	3114.936	0.000000	0.000
Manes.01G083275.1.v8.1	861	660.959	0.000000	0.000
Manes.01G083350.1.v8.1	1222	1021.936	1.071604	15.000
Manes.01G083500.1.v8.1	1428	1227.936	0.000000	0.000
Manes.01G083600.1.v8.1	1701	1500.936	0.097282	2.000
Manes.01G083700.2.v8.1	2864	2663.936	11.565263	422.000
Manes.13G022150.1.v8.1	936	735.940	0.000000	0.000
Manes.01G083800.1.v8.1	2179	1978.936	4.390177	119.000
Manes.01G083900.1.v8.1	1528	1327.936	69.061355	1256.161
Manes.01G084100.6.v8.1	1693	1492.936	0.000000	0.000
Manes.01G084100.4.v8.1	1414	1213.936	1.018085	16.928
Manes.01G084100.7.v8.1	1719	1518.936	0.000000	0.000
Manes.01G084100.5.v8.1	1618	1417.936	3.626834	70.440
Manes.01G084100.1.v8.1	1629	1428.936	1.360686	26.632
Manes.01G084100.8.v8.1	1554	1353.936	0.000000	0.000
Manes.01G084200.2.v8.1	3827	3626.936	0.173643	8.626
Manes.01G084200.3.v8.1	3994	3793.936	0.097369	5.060
Manes.01G084200.1.v8.1	3739	3538.936	7.103372	344.326
Manes.01G084300.1.v8.1	4097	3896.936	2.063650	110.152
Manes.01G084300.2.v8.1	3697	3496.936	0.163846	7.848
Manes.01G084500.2.v8.1	1460	1259.936	1.043016	18.000
Manes.01G084600.1.v8.1	2381	2180.936	54.382348	1624.554
Manes.01G084700.1.v8.1	2148	1947.936	65.210951	1739.916
Manes.01G084800.3.v8.1	1891	1690.936	0.474933	11.000
Manes.01G084900.9.v8.1	1468	1267.936	15.373041	266.987
Manes.01G085000.2.v8.1	3443	3242.936	0.000000	0.000
Manes.01G085000.3.v8.1	3467	3266.936	0.000000	0.000
Manes.01G085000.4.v8.1	3200	2999.936	0.000000	0.000
Manes.01G085100.1.v8.1	783	582.996	0.500912	4.000
Manes.01G085200.1.v8.1	948	747.939	0.585668	6.000
Manes.01G085300.3.v8.1	1050	849.936	0.000000	0.000
Manes.01G085300.6.v8.1	1300	1099.936	0.066374	1.000
Manes.01G085300.1.v8.1	340	156.073	0.000000	0.000
Manes.01G085300.2.v8.1	331	148.564	0.000000	0.000
Manes.01G085400.1.v8.1	1585	1384.936	0.105431	2.000
Manes.01G085550.1.v8.1	878	677.953	0.000000	0.000
Manes.01G085500.1.v8.1	2326	2125.936	0.137365	4.000
Manes.01G085600.1.v8.1	2839	2638.936	0.055331	2.000
Manes.01G085700.2.v8.1	1147	946.936	2.543166	32.986
Manes.01G085800.1.v8.1	1458	1257.936	1.044674	18.000
Manes.01G085900.1.v8.1	1698	1497.936	4.194191	86.055
Manes.01G086000.1.v8.1	1728	1527.936	14.783196	309.390
Manes.01G086000.2.v8.1	1614	1413.936	2.233460	43.255
Manes.01G086000.3.v8.1	1705	1504.936	0.964967	19.891
Manes.01G086050.2.v8.1	1218	1017.936	0.073261	1.021
Manes.01G086100.1.v8.1	2143	1942.936	0.075152	2.000
Manes.01G086200.1.v8.1	4537	4336.936	20.890240	1240.965
Manes.01G086400.1.v8.1	1994	1793.936	20.077275	493.338
Manes.01G086500.1.v8.1	228	71.034	0.000000	0.000
Manes.01G086600.1.v8.1	1338	1137.936	0.128315	2.000
Manes.01G086700.11.v8.1	2726	2525.936	0.964917	33.385
Manes.01G086700.4.v8.1	2731	2530.936	1.806206	62.615
Manes.01G086700.10.v8.1	2787	2586.936	0.000000	0.000
Manes.01G086700.3.v8.1	2890	2689.936	0.000000	0.000
Manes.01G086800.1.v8.1	1355	1154.936	538.587125	8520.148
Manes.01G086900.1.v8.1	2239	2038.936	0.537099	15.000
Manes.01G087050.1.v8.1	2981	2780.936	56.711311	2160.199
Manes.01G087200.1.v8.1	1783	1582.936	3.505234	76.000
Manes.01G087200.2.v8.1	1651	1450.936	0.000000	0.000
Manes.01G087300.1.v8.1	3529	3328.936	0.000000	0.000
Manes.01G087300.3.v8.1	3351	3150.936	0.301211	13.000
Manes.01G087300.5.v8.1	3360	3159.936	0.000000	0.000
Manes.01G087400.1.v8.1	1296	1095.936	45.488984	682.849
Manes.01G087450.1.v8.1	144	22.383	0.000000	0.000
Manes.01G087500.1.v8.1	3003	2802.936	9.350800	359.001
Manes.01G087600.1.v8.1	2575	2374.936	0.952964	31.000
Manes.01G087650.1.v8.1	547	348.388	0.000000	0.000
Manes.01G087700.10.v8.1	7931	7730.936	4.791028	507.334
Manes.01G087800.1.v8.1	1859	1658.936	0.000000	0.000
Manes.01G087900.4.v8.1	1957	1756.936	11.378758	273.832
Manes.01G087900.5.v8.1	1952	1751.936	35.336915	847.969
Manes.01G087900.6.v8.1	1181	980.936	35.720328	479.943
Manes.01G088000.2.v8.1	1433	1232.936	0.000000	0.000
Manes.01G088101.1.v8.1	820	619.974	0.000000	0.000
Manes.01G088200.1.v8.1	1170	969.936	0.000000	0.000
Manes.01G088300.1.v8.1	1333	1132.936	0.000000	0.000
Manes.01G088400.1.v8.1	1170	969.936	0.000000	0.000
Manes.01G088500.1.v8.1	1197	996.936	33.903829	462.966
Manes.01G088500.2.v8.1	1323	1122.936	0.000000	0.000
Manes.01G088600.1.v8.1	2561	2360.936	0.000000	0.000
Manes.01G088600.2.v8.1	480	283.289	0.000000	0.000
Manes.01G088700.1.v8.1	3207	3006.936	0.072839	3.000
Manes.01G088800.1.v8.1	6100	5899.936	0.767205	62.000
Manes.01G089000.4.v8.1	2742	2541.936	0.000000	0.000
Manes.01G089000.2.v8.1	2750	2549.936	0.000000	0.000
Manes.01G089000.3.v8.1	2035	1834.936	17.806954	447.552
Manes.01G089000.5.v8.1	819	618.974	0.227424	1.928
Manes.01G089100.1.v8.1	2591	2390.936	0.000000	0.000
Manes.01G089100.2.v8.1	2450	2249.936	0.032449	1.000
Manes.01G089200.1.v8.1	2257	2056.936	0.248453	7.000
Manes.01G089200.2.v8.1	1865	1664.936	0.000000	0.000
Manes.01G089200.5.v8.1	2235	2034.936	0.000000	0.000
Manes.01G089200.7.v8.1	1844	1643.936	0.000000	0.000
Manes.01G089200.8.v8.1	1790	1589.936	0.000000	0.000
Manes.01G089200.9.v8.1	1702	1501.936	0.000000	0.000
Manes.01G089200.10.v8.1	1537	1336.936	0.000000	0.000
Manes.01G089300.1.v8.1	1175	974.936	0.000000	0.000
Manes.01G089400.1.v8.1	639	439.374	0.000000	0.000
Manes.01G089500.1.v8.1	642	442.358	0.000000	0.000
Manes.01G089600.1.v8.1	1781	1580.936	7.204057	156.000
Manes.01G089700.2.v8.1	3549	3348.936	7.400371	339.464
Manes.01G089700.3.v8.1	3545	3344.936	0.000000	0.000
Manes.01G089800.1.v8.1	2016	1815.936	10.334840	257.062
Manes.01G089900.1.v8.1	778	578.000	0.126310	1.000
Manes.01G090001.1.v8.1	4146	3945.936	0.000000	0.000
Manes.01G090001.2.v8.1	4265	4064.936	0.000000	0.000
Manes.01G090100.4.v8.1	4785	4584.936	0.000000	0.000
Manes.01G090100.5.v8.1	4881	4680.936	1.022492	65.558
Manes.01G090100.6.v8.1	5042	4841.936	0.000000	0.000
Manes.01G090200.1.v8.1	2720	2519.936	5.024949	173.442
Manes.01G090200.3.v8.1	2612	2411.936	0.000000	0.000
Manes.01G090200.2.v8.1	1854	1653.936	0.000000	0.000
Manes.01G090300.1.v8.1	2430	2229.936	0.000000	0.000
Manes.01G090300.2.v8.1	1194	993.936	0.073453	1.000
Manes.01G090400.1.v8.1	1487	1286.936	26.272717	463.122
Manes.01G090500.1.v8.1	3542	3341.936	0.107064	4.901
Manes.01G090500.3.v8.1	3087	2886.936	0.584151	23.099
Manes.01G090500.4.v8.1	2673	2472.936	0.000000	0.000
Manes.01G090600.1.v8.1	1540	1339.936	0.000000	0.000
Manes.01G090700.1.v8.1	1907	1706.936	4.448186	104.000
Manes.01G090800.1.v8.1	986	785.938	0.000000	0.000
Manes.01G090900.3.v8.1	1938	1737.936	14.215312	338.395
Manes.01G090900.6.v8.1	1858	1657.936	0.000000	0.000
Manes.01G090900.5.v8.1	1814	1613.936	0.000000	0.000
Manes.01G090900.4.v8.1	1674	1473.936	72.692644	1467.582
Manes.01G090900.7.v8.1	1681	1480.936	0.000000	0.000
Manes.01G091100.1.v8.1	1393	1192.936	0.305999	5.000
Manes.01G091200.3.v8.1	1703	1502.936	18.507650	381.000
Manes.01G091300.2.v8.1	1997	1796.936	0.000000	0.000
Manes.01G091400.3.v8.1	2099	1898.936	0.000000	0.000
Manes.01G091400.1.v8.1	2410	2209.936	4.429514	134.082
Manes.01G091500.1.v8.1	1978	1777.936	0.574882	14.000
Manes.01G091600.1.v8.1	2757	2556.936	0.171316	6.000
Manes.01G091700.1.v8.1	2763	2562.936	0.256446	9.003
Manes.01G091800.1.v8.1	594	394.729	0.369912	2.000
Manes.01G092000.1.v8.1	2269	2068.936	6.246102	177.007
Manes.01G092100.3.v8.1	2021	1820.936	10.671510	266.167
Manes.01G092100.4.v8.1	2048	1847.936	1.434790	36.317
Manes.01G092100.5.v8.1	2572	2371.936	0.093456	3.036
Manes.01G092200.1.v8.1	246	83.257	28.060494	32.000
Manes.01G092300.1.v8.1	1260	1059.936	0.275516	4.000
Manes.01G092400.8.v8.1	3094	2893.936	6.513427	258.185
Manes.01G092500.1.v8.1	1671	1470.936	0.000000	0.000
Manes.01G092600.1.v8.1	1350	1149.936	8.580524	135.151
Manes.01G092600.2.v8.1	1750	1549.936	0.000000	0.000
Manes.01G092700.1.v8.1	2304	2103.936	0.400219	11.534
Manes.01G092700.4.v8.1	1819	1618.936	34.378658	762.345
Manes.01G092900.1.v8.1	4737	4536.936	0.673957	41.882
Manes.01G092900.2.v8.1	3980	3779.936	0.832987	43.128
Manes.01G093000.1.v8.1	1978	1777.936	2.012087	49.000
Manes.01G093100.2.v8.1	2114	1913.936	0.000000	0.000
Manes.01G093100.3.v8.1	2000	1799.936	0.202806	5.000
Manes.01G093200.1.v8.1	1806	1605.936	0.136383	3.000
Manes.01G093300.1.v8.1	1846	1645.936	9.059886	204.253
Manes.01G093400.1.v8.1	2294	2093.936	105.477364	3025.212
Manes.01G093475.1.v8.1	1593	1392.936	0.052413	1.000
Manes.01G093550.1.v8.1	2658	2457.936	7.660942	257.921
Manes.01G093625.1.v8.1	522	323.947	0.000000	0.000
Manes.03G095616.1.v8.1	539	340.547	0.000000	0.000
Manes.11G087467.1.v8.1_25	322	141.111	0.000000	0.000
Manes.01G093700.1.v8.1	3069	2868.936	14.621137	574.560
Manes.01G093733.1.v8.1	1802	1601.936	0.000000	0.000
Manes.01G093733.2.v8.1	1733	1532.936	0.047626	1.000
Manes.01G093766.1.v8.1	849	648.961	0.000000	0.000
Manes.01G094100.1.v8.1	1952	1751.936	0.166690	4.000
Manes.01G093800.1.v8.1	1709	1508.936	0.000000	0.000
Manes.01G093901.1.v8.1	3041	2840.936	12.643034	491.978
Manes.01G094000.1.v8.1	846	645.962	1.017191	9.000
Manes.01G094200.1.v8.1	2700	2499.936	11.475525	392.948
Manes.01G094300.3.v8.1	4415	4214.936	9.102374	525.507
Manes.01G094300.4.v8.1	3599	3398.936	0.721065	33.570
Manes.01G094500.1.v8.1	1758	1557.936	1.781323	38.012
Manes.01G094600.1.v8.1	330	147.731	473.271434	957.667
Manes.01G094700.1.v8.1	1840	1639.936	11.338847	254.700
Manes.01G094800.1.v8.1	3582	3381.936	0.345399	16.000
Manes.01G094950.1.v8.1	330	147.731	897.055438	1815.196
Manes.01G095100.3.v8.1	3185	2984.936	0.000000	0.000
Manes.01G095300.1.v8.1	1711	1510.936	0.000000	0.000
Manes.01G095400.3.v8.1	1419	1218.936	0.000000	0.000
Manes.01G096400.2.v8.1	1987	1786.936	4.246573	103.940
Manes.01G096300.3.v8.1	5386	5185.936	0.509428	36.186
Manes.01G096300.6.v8.1	5506	5305.936	3.359691	244.171
Manes.01G096300.7.v8.1	4985	4784.936	0.000000	0.000
Manes.01G096200.1.v8.1	1957	1756.936	8.684740	209.000
Manes.01G096100.1.v8.1	689	489.151	63.153440	423.129
Manes.01G096000.1.v8.1	824	623.971	1.053040	9.000
Manes.01G096000.2.v8.1	666	466.229	0.000000	0.000
Manes.01G095900.1.v8.1	2139	1938.936	21.992747	584.085
Manes.01G095800.1.v8.1	3390	3189.936	5.332665	233.002
Manes.01G095700.1.v8.1	1635	1434.936	0.000000	0.000
Manes.01G095700.2.v8.1	1632	1431.936	0.000000	0.000
Manes.01G095700.3.v8.1	1278	1077.936	0.000000	0.000
Manes.01G095700.4.v8.1	1275	1074.936	0.000000	0.000
Manes.01G095600.2.v8.1	1990	1789.936	0.163151	4.000
Manes.01G095600.1.v8.1	2250	2049.936	0.000000	0.000
Manes.01G095500.9.v8.1	6618	6417.936	0.521246	45.822
Manes.01G095500.10.v8.1	6675	6474.936	0.320791	28.451
Manes.01G095500.11.v8.1	5816	5615.936	4.402495	338.652
Manes.01G095500.2.v8.1	6149	5948.936	0.000000	0.000
Manes.01G095500.8.v8.1	6363	6162.936	0.592601	50.025
Manes.01G095500.7.v8.1	6185	5984.936	1.887660	154.745
Manes.01G160600.3.v8.1	1638	1437.936	0.000000	0.000
Manes.01G128050.1.v8.1	1606	1405.936	11.285387	217.328
Manes.01G160600.2.v8.1	1624	1423.936	0.000000	0.000
Manes.01G128050.2.v8.1	904	703.948	0.000000	0.000
Manes.01G160602.1.v8.1	1795	1594.936	9.383771	205.000
Manes.01G097000.1.v8.1	1615	1414.936	0.000000	0.000
Manes.01G097100.1.v8.1	606	406.617	0.000000	0.000
Manes.01G097200.1.v8.1	1468	1267.936	0.230319	4.000
Manes.01G097300.1.v8.1	1359	1158.936	0.629952	10.000
Manes.01G097300.2.v8.1	1216	1015.936	0.000000	0.000
Manes.01G097400.1.v8.1	6651	6450.936	14.392815	1271.750
Manes.01G097400.4.v8.1	6606	6405.936	1.304689	114.478
Manes.01G097500.1.v8.1	1592	1391.936	67.055009	1278.450
Manes.01G097600.1.v8.1	2188	1987.936	24.662536	671.542
Manes.01G097600.2.v8.1	3403	3202.936	0.578348	25.373
Manes.01G097700.1.v8.1	1476	1275.936	40.101577	700.848
Manes.01G097800.1.v8.1	2400	2199.936	0.298675	9.000
Manes.01G097900.1.v8.1	2046	1845.936	40.245622	1017.580
Manes.01G098000.4.v8.1	2992	2791.936	1.925283	73.626
Manes.01G098000.6.v8.1	2545	2344.936	3.683413	118.308
Manes.01G098000.5.v8.1	2233	2032.936	0.902543	25.132
Manes.01G098100.3.v8.1	1533	1332.936	8.511672	155.402
Manes.01G098200.1.v8.1	2698	2497.936	1.812079	62.000
Manes.01G098300.1.v8.1	3056	2855.936	0.153380	6.000
Manes.03G165350.1.v8.1	520	322.003	0.000000	0.000
Manes.01G098400.1.v8.1	3516	3315.936	4.073169	185.000
Manes.01G098500.1.v8.1	354	167.963	38.685018	89.000
Manes.01G098600.1.v8.1	3777	3576.936	30.557272	1497.128
Manes.01G098700.1.v8.1	519	321.030	8.641807	38.000
Manes.01G098800.2.v8.1	2166	1965.936	17.465309	470.304
Manes.01G098800.4.v8.1	2148	1947.936	20.314731	542.025
Manes.01G099000.7.v8.1	3978	3777.936	0.000000	0.000
Manes.01G099000.8.v8.1	3840	3639.936	0.401190	20.002
Manes.01G099000.5.v8.1	2734	2533.936	3.596757	124.836
Manes.01G099000.10.v8.1	2559	2358.936	0.406439	13.132
Manes.01G099000.9.v8.1	2421	2220.936	0.395632	12.035
Manes.01G099100.9.v8.1	3134	2933.936	2.446160	98.303
Manes.01G099100.6.v8.1	3261	3060.936	1.663810	69.758
Manes.01G099100.4.v8.1	2970	2769.936	0.000000	0.000
Manes.01G099100.3.v8.1	2422	2221.936	81.481754	2479.848
Manes.01G099200.7.v8.1	1820	1619.936	3.627659	80.493
Manes.01G099200.1.v8.1	1927	1726.936	6.550208	154.940
Manes.01G099200.6.v8.1	1822	1621.936	12.370414	274.822
Manes.01G099300.2.v8.1	2655	2454.936	4.847803	163.012
Manes.01G099400.1.v8.1	3985	3784.936	18.884958	979.056
Manes.01G099500.1.v8.1	2209	2008.936	13.884569	382.060
Manes.01G099600.2.v8.1	3265	3064.936	0.000000	0.000
Manes.01G099600.3.v8.1	3161	2960.936	0.123284	5.000
Manes.01G099700.1.v8.1	1822	1621.936	17.946450	398.699
Manes.01G099800.1.v8.1	3045	2844.936	0.000000	0.000
Manes.01G099800.2.v8.1	2821	2620.936	0.055711	2.000
Manes.01G099900.1.v8.1	972	771.939	45.774871	483.998
Manes.01G100000.1.v8.1	1035	834.936	2.448339	28.000
Manes.01G100100.1.v8.1	549	350.356	12.502848	60.000
Manes.01G100300.1.v8.1	2326	2125.936	0.137365	4.000
Manes.01G100400.1.v8.1	3169	2968.936	3.965980	161.281
Manes.01G100400.2.v8.1	3079	2878.936	0.195737	7.719
Manes.01G100500.1.v8.1	3434	3233.936	3.913029	173.332
Manes.01G100600.2.v8.1	651	451.306	0.000000	0.000
Manes.01G100700.3.v8.1	2714	2513.936	0.000000	0.000
Manes.01G100700.7.v8.1	2657	2456.936	0.000000	0.000
Manes.01G100700.9.v8.1	2563	2362.936	0.216278	7.000
Manes.01G100800.1.v8.1	858	657.960	0.221921	2.000
Manes.01G100900.2.v8.1	1612	1411.936	0.553769	10.710
Manes.01G100900.1.v8.1	2391	2190.936	13.578207	407.479
Manes.01G101000.1.v8.1	1209	1008.936	0.072361	1.000
Manes.01G101200.3.v8.1	1363	1162.936	8.932274	142.282
Manes.01G101200.6.v8.1	1226	1025.936	2.293837	32.234
Manes.01G101200.5.v8.1	1131	930.936	1.961338	25.010
Manes.01G101200.7.v8.1	1247	1046.936	6.239407	89.474
Manes.01G101300.1.v8.1	1376	1175.936	2.410846	38.832
Manes.01G101600.1.v8.1	3522	3321.936	0.967004	44.000
Manes.01G101700.2.v8.1	696	496.137	43.878318	298.184
Manes.01G102466.2.v8.1	906	705.947	2.482023	24.000
Manes.01G102000.1.v8.1	1099	898.936	77.996182	960.363
Manes.01G102100.1.v8.1	3175	2974.936	29.800206	1214.311
Manes.01G102200.3.v8.1	949	748.939	12.897484	132.308
Manes.01G102300.1.v8.1	911	710.945	44.465830	433.008
Manes.01G102400.1.v8.1	3030	2829.936	16.363706	634.295
Manes.01G102500.1.v8.1	3025	2824.936	4.094902	158.447
Manes.01G102600.1.v8.1	1092	891.936	0.245558	3.000
Manes.01G102700.2.v8.1	1740	1539.936	0.000000	0.000
Manes.01G102700.1.v8.1	2340	2139.936	1.296432	38.000
Manes.01G102800.1.v8.1	3313	3112.936	12.656969	539.676
Manes.01G102900.1.v8.1	1668	1467.936	0.149204	3.000
Manes.01G103000.3.v8.1	2595	2394.936	2.499694	82.000
Manes.01G103000.4.v8.1	2521	2320.936	0.000000	0.000
Manes.01G103100.2.v8.1	1542	1341.936	1.958563	36.000
Manes.01G103200.1.v8.1	1528	1327.936	0.164934	3.000
Manes.01G103300.6.v8.1	2480	2279.936	1.570743	49.052
Manes.01G103300.7.v8.1	2172	1971.936	6.224137	168.114
Manes.01G103300.8.v8.1	2183	1982.936	4.743541	128.838
Manes.01G103400.7.v8.1	1082	881.936	1.796707	21.704
Manes.01G103400.6.v8.1	1074	873.936	0.431565	5.166
Manes.01G103400.5.v8.1	959	758.939	2.709224	28.163
Manes.01G103500.1.v8.1	1705	1504.936	10.640877	219.345
Manes.01G103500.3.v8.1	1775	1574.936	1.192566	25.726
Manes.01G103500.5.v8.1	606	406.617	9.001881	50.136
Manes.01G103500.4.v8.1	714	514.101	0.000000	0.000
Manes.01G103600.1.v8.1	3453	3252.936	3.905176	174.000
Manes.01G103700.1.v8.1	1219	1018.936	0.286602	4.000
Manes.01G103750.1.v8.1	568	369.028	0.000000	0.000
Manes.01G103800.2.v8.1	1580	1379.936	1.904629	36.000
Manes.01G104000.1.v8.1	1378	1177.936	0.545951	8.809
Manes.01G104000.2.v8.1	1157	956.936	23.407687	306.814
Manes.01G104100.7.v8.1	2361	2160.936	0.000000	0.000
Manes.01G104100.1.v8.1	2269	2068.936	0.388162	11.000
Manes.01G104100.5.v8.1	2150	1949.936	0.000000	0.000
Manes.01G104100.6.v8.1	2111	1910.936	0.000000	0.000
Manes.01G104200.1.v8.1	2636	2435.936	6.737054	224.786
Manes.01G104200.2.v8.1	2622	2421.936	2.907857	96.465
Manes.01G104201.1.v8.1	549	350.356	0.000000	0.000
Manes.01G104300.3.v8.1	3903	3702.936	24.182367	1226.530
Manes.01G104400.1.v8.1	1871	1670.936	3.440433	78.742
Manes.01G104400.2.v8.1	1841	1640.936	0.589868	13.258
Manes.01G104500.10.v8.1	1516	1315.936	0.716421	12.913
Manes.01G104500.7.v8.1	1519	1318.936	8.012086	144.745
Manes.01G104500.8.v8.1	1435	1234.936	0.315814	5.342
Manes.01G104500.9.v8.1	1432	1231.936	0.000000	0.000
Manes.01G104600.25.v8.1	2920	2719.936	0.805200	29.998
Manes.01G104600.24.v8.1	3081	2880.936	0.000000	0.000
Manes.01G104600.16.v8.1	2791	2590.936	0.000000	0.000
Manes.01G104600.31.v8.1	2706	2505.936	0.127880	4.389
Manes.01G104600.26.v8.1	3248	3047.936	0.145139	6.059
Manes.01G104600.23.v8.1	3409	3208.936	0.000000	0.000
Manes.01G104600.12.v8.1	2210	2009.936	0.000000	0.000
Manes.01G104600.28.v8.1	2257	2056.936	0.000000	0.000
Manes.01G104600.27.v8.1	2876	2675.936	1.304389	47.810
Manes.01G104600.29.v8.1	1901	1700.936	0.000000	0.000
Manes.01G104600.30.v8.1	1986	1785.936	0.000000	0.000
Manes.01G104600.10.v8.1	2663	2462.936	2.690040	90.750
Manes.01G104700.1.v8.1	2342	2141.936	24.531892	719.732
Manes.01G104800.1.v8.1	3919	3718.936	13.744062	700.111
Manes.01G104801.1.v8.1	8141	7940.936	0.862488	93.812
Manes.01G104801.2.v8.1	8138	7937.936	0.000000	0.000
Manes.01G104801.3.v8.1	9657	9456.936	0.121741	15.770
Manes.01G104801.4.v8.1	8065	7864.936	2.245694	241.924
Manes.01G104801.5.v8.1	8095	7894.936	7.424792	802.908
Manes.01G104801.6.v8.1	8019	7818.936	0.000000	0.000
Manes.01G104801.7.v8.1	8092	7891.936	0.000000	0.000
Manes.01G105000.5.v8.1	1383	1182.936	14.626958	237.000
Manes.01G105100.5.v8.1	2552	2351.936	2.247037	72.388
Manes.01G105100.6.v8.1	2457	2256.936	2.165646	66.948
Manes.01G105100.1.v8.1	3859	3658.936	0.035680	1.788
Manes.01G105100.7.v8.1	2528	2327.936	0.000000	0.000
Manes.01G105100.8.v8.1	3234	3033.936	0.000000	0.000
Manes.01G105101.1.v8.1	570	371.001	8.461744	43.000
Manes.01G105300.1.v8.1	2678	2477.936	1.296371	44.000
[truncated: 55,492 more rows]
