# Supplementary material for: Mutations in DNA polymerase δ subunit 1 co-segregate with CMD2-type resistance to Cassava Mosaic Geminiviruses
Source: Nat Commun. 2022 Jul 7;13:3933. doi: 10.1038/s41467-022-31414-0 (PMC9262879; doi:10.1038/s41467-022-31414-0)
Supplement: Supplementary file 10 — Source Data [file 41467_2022_31414_MOESM10_ESM.zip › figure_data/SupFig5_data/RNAseq10/quant/rnaseq10_tme204_3596.1_sus_quant/lib_format_counts.json]

{
    "read_files": "[ rnaseq10_tme204_3596.1_sus.p1.fq.gz, rnaseq10_tme204_3596.1_sus.p2.fq.gz]",
    "expected_format": "IU",
    "compatible_fragment_ratio": 1.0,
    "num_compatible_fragments": 18291181,
    "num_assigned_fragments": 18291181,
    "num_frags_with_concordant_consistent_mappings": 17419949,
    "num_frags_with_inconsistent_or_orphan_mappings": 1118771,
    "strand_mapping_bias": 0.5014766690763561,
    "MSF": 0,
    "OSF": 0,
    "ISF": 8735698,
    "MSR": 0,
    "OSR": 0,
    "ISR": 8684251,
    "SF": 571339,
    "SR": 547432,
    "MU": 0,
    "OU": 0,
    "IU": 0,
    "U": 0
}
