# Supplementary material for: Mutations in DNA polymerase δ subunit 1 co-segregate with CMD2-type resistance to Cassava Mosaic Geminiviruses
Source: Nat Commun. 2022 Jul 7;13:3933. doi: 10.1038/s41467-022-31414-0 (PMC9262879; doi:10.1038/s41467-022-31414-0)
Supplement: Supplementary file 10 — Source Data [file 41467_2022_31414_MOESM10_ESM.zip › figure_data/SupFig5_data/RNAseq10/quant/rnaseq10_tme204_3591.2_sus_quant/quant.sf]

Name	Length	EffectiveLength	TPM	NumReads
Manes.01G000031.1.v8.1	3795	3601.050	19.442840	1133.727
Manes.01G000031.2.v8.1	3753	3559.050	3.483555	200.760
Manes.01G000031.3.v8.1	3738	3544.050	0.749486	43.011
Manes.01G000062.1.v8.1	1653	1459.050	0.000000	0.000
Manes.01G000093.1.v8.1	1848	1654.050	0.000000	0.000
Manes.01G000124.1.v8.1	2149	1955.050	4.614155	146.073
Manes.01G000155.1.v8.1	2964	2770.050	6.632856	297.514
Manes.01G000186.1.v8.1	177	39.013	14.246658	9.000
Manes.01G000217.1.v8.1	675	481.087	0.000000	0.000
Manes.01G000248.3.v8.1	1953	1759.050	0.000000	0.000
Manes.01G000248.5.v8.1	570	376.218	9.723561	59.236
Manes.01G000248.4.v8.1	1683	1489.050	0.714730	17.233
Manes.01G000248.1.v8.1	2677	2483.050	1.765097	70.970
Manes.01G000248.2.v8.1	2062	1868.050	43.323913	1310.496
Manes.01G000279.1.v8.1	812	618.062	110.367964	1104.574
Manes.01G000279.3.v8.1	1818	1624.050	0.333349	8.766
Manes.01G000279.2.v8.1	1112	918.050	5.089220	75.655
Manes.01G000310.1.v8.1	601	407.150	0.000000	0.000
Manes.01G000341.1.v8.1	947	753.053	1.722161	21.000
Manes.01G000341.2.v8.1	1283	1089.050	0.000000	0.000
Manes.01G000372.1.v8.1	3197	3003.050	5.861296	285.020
Manes.01G000403.1.v8.1	861	667.058	26.755800	289.002
Manes.01G000434.1.v8.1	1098	904.050	0.204932	3.000
Manes.17G035396.1.v8.1_29	409	218.617	0.000000	0.000
Manes.01G000465.1.v8.1	1700	1506.050	148.756591	3627.732
Manes.01G000496.1.v8.1	534	340.403	0.000000	0.000
Manes.01G000527.1.v8.1	1225	1031.050	8.565186	143.000
Manes.01G000558.1.v8.1	3030	2836.050	0.000000	0.000
Manes.01G000558.2.v8.1	2951	2757.050	0.000000	0.000
Manes.01G000558.4.v8.1	2910	2716.050	0.000000	0.000
Manes.01G000558.5.v8.1	2825	2631.050	0.000000	0.000
Manes.01G000558.3.v8.1	2750	2556.050	0.000000	0.000
Manes.01G000600.1.v8.1	1763	1569.050	0.393590	10.000
Manes.01G000550.1.v8.1	429	237.610	16.633982	64.000
Manes.01G000500.10.v8.1	1573	1379.050	3.139344	70.103
Manes.01G000500.4.v8.1	2074	1880.050	5.723911	174.254
Manes.01G000500.6.v8.1	1987	1793.050	0.000000	0.000
Manes.01G000500.8.v8.1	2111	1917.050	6.165951	191.405
Manes.01G000500.9.v8.1	2024	1830.050	0.254948	7.555
Manes.01G000500.5.v8.1	1718	1524.050	4.679019	115.471
Manes.01G000500.7.v8.1	1755	1561.050	4.965468	125.515
Manes.01G000500.11.v8.1	1591	1397.050	15.767672	356.697
Manes.01G000400.6.v8.1	3083	2889.050	0.382853	17.910
Manes.01G000400.7.v8.1	3020	2826.050	0.000000	0.000
Manes.01G000400.8.v8.1	2619	2425.050	0.715396	28.092
Manes.01G000300.4.v8.1	1769	1575.050	18.141302	462.682
Manes.01G000300.5.v8.1	1857	1663.050	20.429591	550.154
Manes.01G000300.6.v8.1	2074	1880.050	3.142187	95.658
Manes.13G000036.1.v8.1	515	321.579	0.000000	0.000
Manes.18G145866.1.v8.1_2	267	97.011	0.636587	1.000
Manes.01G001900.17.v8.1	3580	3386.050	0.000000	0.000
Manes.01G001900.14.v8.1	3967	3773.050	0.000000	0.000
Manes.01G001900.15.v8.1	3740	3546.050	0.000000	0.000
Manes.01G001900.16.v8.1	3593	3399.050	10.462803	575.871
Manes.01G001900.18.v8.1	4118	3924.050	0.000000	0.000
Manes.01G001900.19.v8.1	3971	3777.050	0.000000	0.000
Manes.01G001900.20.v8.1	3978	3784.050	0.000000	0.000
Manes.01G001900.21.v8.1	3935	3741.050	4.491698	272.097
Manes.01G001900.22.v8.1	4082	3888.050	0.000000	0.000
Manes.01G001900.23.v8.1	3974	3780.050	0.000000	0.000
Manes.01G001900.9.v8.1	3736	3542.050	4.097850	235.034
Manes.01G001951.1.v8.1	1451	1257.050	0.098256	2.000
Manes.01G001800.6.v8.1	5950	5756.050	0.090656	8.450
Manes.01G001800.1.v8.1	2633	2439.050	0.570968	22.550
Manes.01G001700.7.v8.1	2506	2312.050	14.519937	543.603
Manes.01G001700.10.v8.1	4004	3810.050	0.000000	0.000
Manes.01G001700.12.v8.1	3719	3525.050	2.586785	147.654
Manes.01G001700.11.v8.1	3802	3608.050	15.477990	904.288
Manes.01G001600.6.v8.1	5003	4809.050	3.779065	294.282
Manes.01G001600.7.v8.1	3983	3789.050	21.901030	1343.738
Manes.01G001600.8.v8.1	4719	4525.050	13.135517	962.477
Manes.01G001400.1.v8.1	2161	1967.050	12.136577	386.573
Manes.01G001200.1.v8.1	1949	1755.050	11.081579	314.928
Manes.01G001200.3.v8.1	1891	1697.050	0.148197	4.072
Manes.01G001150.1.v8.1	1008	814.050	0.151726	2.000
Manes.01G001100.2.v8.1	3116	2922.050	0.734610	34.759
Manes.01G001100.3.v8.1	2961	2767.050	6.638910	297.463
Manes.01G002051.1.v8.1	1774	1580.050	6.761697	173.000
Manes.01G002300.1.v8.1	418	227.136	1668.006646	6134.832
Manes.01G002151.2.v8.1	261	92.587	2.001012	3.000
Manes.01G002350.1.v8.1	761	567.065	0.663595	6.093
Manes.01G002400.2.v8.1	2259	2065.050	129.608215	4333.938
Manes.01G002500.1.v8.1	3624	3430.050	19.210751	1067.000
Manes.01G002600.1.v8.1	2025	1831.050	0.370999	11.000
Manes.01G002700.1.v8.1	1101	907.050	0.000000	0.000
Manes.01G002800.1.v8.1	1827	1633.050	1.058861	28.000
Manes.01G002901.1.v8.1	3062	2868.050	16.735644	777.229
Manes.01G003000.1.v8.1	405	214.847	0.287442	1.000
Manes.01G003100.1.v8.1	4856	4662.050	1.937755	146.283
Manes.01G003100.3.v8.1	4760	4566.050	0.000000	0.000
Manes.01G003100.4.v8.1	4848	4654.050	0.000000	0.000
Manes.01G003200.1.v8.1	2389	2195.050	61.693238	2192.813
Manes.01G003300.1.v8.1	3526	3332.050	0.593088	32.000
Manes.01G003400.1.v8.1	360	173.618	0.000000	0.000
Manes.01G003500.1.v8.1	4803	4609.050	2.650241	197.796
Manes.01G003500.3.v8.1	5313	5119.050	3.730460	309.223
Manes.01G003500.2.v8.1	4713	4519.050	0.000000	0.000
Manes.01G003700.1.v8.1	2011	1817.050	30.513852	897.808
Manes.01G003800.1.v8.1	2386	2192.050	318.611501	11309.190
Manes.01G003900.1.v8.1	1100	906.050	6.007194	88.134
Manes.01G004000.1.v8.1	3930	3736.050	0.148768	9.000
Manes.01G004100.1.v8.1	1694	1500.050	10.927331	265.424
Manes.01G004100.2.v8.1	1685	1491.050	0.000000	0.000
Manes.01G004200.1.v8.1	663	469.090	0.000000	0.000
Manes.01G050733.1.v8.1_1	246	81.797	0.000000	0.000
Manes.01G004300.1.v8.1	762	568.065	0.217426	2.000
Manes.13G090650.1.v8.1	814	620.062	0.099597	1.000
Manes.01G004400.1.v8.1	927	733.055	0.000000	0.000
Manes.01G004466.1.v8.1	4587	4393.050	0.210865	15.000
Manes.01G004532.1.v8.1	681	487.084	0.000000	0.000
Manes.01G004600.2.v8.1	1047	853.050	43.726327	604.000
Manes.01G004625.1.v8.1	531	337.428	17.511256	95.679
Manes.01G004650.2.v8.1	1581	1387.050	0.311664	7.000
Manes.01G004840.2.v8.1	1487	1293.050	4.361483	91.321
Manes.01G004860.1.v8.1	1680	1486.050	1.579176	38.000
Manes.01G004880.1.v8.1	1025	831.050	10.704114	144.045
Manes.01G004820.1.v8.1	2044	1850.050	3.972317	119.000
Manes.01G005000.1.v8.1	5215	5021.050	6.093736	495.448
Manes.01G005000.2.v8.1	4067	3873.050	1.807974	113.387
Manes.01G005000.3.v8.1	4835	4641.050	2.596963	195.165
Manes.01G005033.1.v8.1	2165	1971.050	0.607798	19.399
Manes.01G005033.2.v8.1	1920	1726.050	0.000000	0.000
Manes.01G005033.3.v8.1	1703	1509.050	0.311462	7.611
Manes.01G005066.1.v8.1	2214	2020.050	30.254416	989.625
Manes.01G005100.10.v8.1	1736	1542.050	0.259025	6.468
Manes.01G005100.11.v8.1	1754	1560.050	0.000000	0.000
Manes.01G005100.12.v8.1	1684	1490.050	0.000000	0.000
Manes.01G005100.2.v8.1	1591	1397.050	0.117293	2.653
Manes.01G005100.5.v8.1	1497	1303.050	0.000000	0.000
Manes.01G005100.6.v8.1	1986	1792.050	0.443817	12.879
Manes.01G005100.7.v8.1	1666	1472.050	0.000000	0.000
Manes.01G005100.8.v8.1	1704	1510.050	0.000000	0.000
Manes.01G005100.9.v8.1	1774	1580.050	0.000000	0.000
Manes.01G005100.4.v8.1	1522	1328.050	0.000000	0.000
Manes.01G005233.1.v8.1	1363	1169.050	8.240850	156.000
Manes.01G005500.2.v8.1	7293	7099.050	11.616734	1335.377
Manes.01G005504.1.v8.1	472	279.227	0.000000	0.000
Manes.01G005508.1.v8.1	551	357.297	0.000000	0.000
Manes.01G005512.1.v8.1	1317	1123.050	0.274949	5.000
Manes.01G005584.1.v8.1	1094	900.050	1.646740	24.000
Manes.01G005536.2.v8.1	1697	1503.050	1.232617	30.000
Manes.01G005700.1.v8.1	2130	1936.050	1.786290	56.000
Manes.01G008250.10.v8.1	2573	2379.050	0.000000	0.000
Manes.01G008250.11.v8.1	2498	2304.050	0.000000	0.000
Manes.01G008250.12.v8.1	2470	2276.050	0.290661	10.712
Manes.01G008250.13.v8.1	2574	2380.050	0.000000	0.000
Manes.01G008250.9.v8.1	2580	2386.050	0.000000	0.000
Manes.01G008250.7.v8.1	2660	2466.050	2.835125	113.212
Manes.01G008250.8.v8.1	2495	2301.050	0.000000	0.000
Manes.01G010800.3.v8.1	2665	2471.050	1.526385	61.075
Manes.16G067750.1.v8.1_31	394	204.577	0.000000	0.000
Manes.01G006000.1.v8.1	1923	1729.050	0.000000	0.000
Manes.01G006000.6.v8.1	1777	1583.050	0.000000	0.000
Manes.01G006000.2.v8.1	2225	2031.050	0.110832	3.645
Manes.01G006000.4.v8.1	2079	1885.050	14.836830	452.880
Manes.01G006000.5.v8.1	2393	2199.050	0.000000	0.000
Manes.01G006000.7.v8.1	2247	2053.050	0.866432	28.804
Manes.01G006100.1.v8.1	447	254.912	44.818879	184.999
Manes.01G006200.7.v8.1	3538	3344.050	0.681521	36.904
Manes.01G006200.11.v8.1	3524	3330.050	0.000000	0.000
Manes.01G006200.10.v8.1	3531	3337.050	0.000000	0.000
Manes.01G006200.12.v8.1	3385	3191.050	0.728398	37.638
Manes.01G006200.8.v8.1	3398	3204.050	5.868259	304.459
Manes.01G006200.9.v8.1	3395	3201.050	0.000000	0.000
Manes.01G006300.1.v8.1	1079	885.050	48.736134	698.455
Manes.01G006400.1.v8.1	809	615.062	6740.048554	67127.702
Manes.01G006500.1.v8.1	930	736.055	0.251705	3.000
Manes.01G006600.2.v8.1	912	718.056	0.000000	0.000
Manes.01G006800.3.v8.1	1384	1190.050	0.000000	0.000
Manes.01G006900.2.v8.1	961	767.050	0.000000	0.000
Manes.01G007000.2.v8.1	627	433.116	1.283272	9.000
Manes.01G007050.1.v8.1	1278	1084.050	0.000000	0.000
Manes.01G007100.6.v8.1	5717	5523.050	1.618264	144.726
Manes.01G007100.3.v8.1	5994	5800.050	0.182675	17.157
Manes.01G007100.5.v8.1	4889	4695.050	7.093183	539.263
Manes.01G007100.4.v8.1	5421	5227.050	0.651127	55.111
Manes.01G007100.7.v8.1	5817	5623.050	0.000000	0.000
Manes.01G007300.11.v8.1	4631	4437.050	9.515276	683.652
Manes.01G007400.4.v8.1	4441	4247.050	19.825050	1363.394
Manes.11G097150.1.v8.1	1531	1337.050	0.000000	0.000
Manes.01G007451.1.v8.1	88	7.369	0.000000	0.000
Manes.01G007500.1.v8.1	3234	3040.050	0.873510	43.000
Manes.01G007500.2.v8.1	3039	2845.050	0.000000	0.000
Manes.01G007500.3.v8.1	3274	3080.050	0.000000	0.000
Manes.01G007600.4.v8.1	3823	3629.050	0.196781	11.564
Manes.01G007600.5.v8.1	3539	3345.050	0.000000	0.000
Manes.01G007600.6.v8.1	3397	3203.050	11.942439	619.407
Manes.01G007700.1.v8.1	5195	5001.050	1.002478	81.181
Manes.01G007700.3.v8.1	4610	4416.050	0.000000	0.000
Manes.01G007800.2.v8.1	2241	2047.050	21.583682	715.441
Manes.01G007900.1.v8.1	3406	3212.050	4.498979	234.000
Manes.01G008000.1.v8.1	4992	4798.050	14.722646	1143.853
Manes.01G008100.1.v8.1	2049	1855.050	0.033291	1.000
Manes.01G008200.2.v8.1	1435	1241.050	15.996141	321.458
Manes.01G008300.1.v8.1	1279	1085.050	0.967591	17.000
Manes.01G008400.1.v8.1	826	632.062	3.126589	32.000
Manes.01G008500.1.v8.1	2052	1858.050	6.499870	195.561
Manes.01G008600.1.v8.1	1160	966.050	35.670955	558.000
Manes.01G008701.1.v8.1	383	194.410	2.223612	7.000
Manes.01G008800.1.v8.1	2575	2381.050	32.178830	1240.676
Manes.01G008900.7.v8.1	3383	3189.050	0.063100	3.258
Manes.01G008900.2.v8.1	2337	2143.050	12.195939	423.221
Manes.01G008900.1.v8.1	2370	2176.050	4.071857	143.477
Manes.01G008900.5.v8.1	3112	2918.050	0.000000	0.000
Manes.01G008900.6.v8.1	2639	2445.050	0.304079	12.039
Manes.01G009000.3.v8.1	2078	1884.050	1.439668	43.921
Manes.01G009000.2.v8.1	2037	1843.050	3.749001	111.885
Manes.01G009000.4.v8.1	1787	1593.050	0.000000	0.000
Manes.01G009000.5.v8.1	1781	1587.050	0.000000	0.000
Manes.01G009000.1.v8.1	1741	1547.050	14.617864	366.191
Manes.01G009100.1.v8.1	2369	2175.050	12.668426	446.181
Manes.01G009200.1.v8.1	2763	2569.050	0.048077	2.000
Manes.01G009200.2.v8.1	2751	2557.050	0.000000	0.000
Manes.01G009300.1.v8.1	3337	3143.050	0.078594	4.000
Manes.01G009451.4.v8.1	3456	3262.050	3.033777	160.248
Manes.01G009451.5.v8.1	3074	2880.050	31.169726	1453.626
Manes.01G009500.4.v8.1	1258	1064.050	0.406272	7.000
Manes.01G009500.2.v8.1	1386	1192.050	0.000000	0.000
Manes.01G009601.2.v8.1	1384	1190.050	6.668822	128.509
Manes.01G009601.1.v8.1	1858	1664.050	2.029367	54.682
Manes.01G009601.3.v8.1	1187	993.050	0.299041	4.809
Manes.01G009700.1.v8.1	3666	3472.050	16.175861	909.438
Manes.01G009800.1.v8.1	771	577.064	0.107018	1.000
Manes.01G009900.1.v8.1	3908	3714.050	1.033529	62.157
Manes.01G009900.2.v8.1	3903	3709.050	0.297088	17.843
Manes.01G010000.1.v8.1	2188	1994.050	56.335226	1819.012
Manes.01G010100.1.v8.1	1411	1217.050	199.907942	3939.653
Manes.01G010150.1.v8.1	527	333.465	13.889668	75.000
Manes.01G010200.1.v8.1	1919	1725.050	4.412638	123.259
Manes.01G010200.2.v8.1	1940	1746.050	0.169211	4.784
Manes.01G010866.1.v8.1	1768	1574.050	10.016063	255.291
Manes.01G013700.1.v8.1	1998	1804.050	14.475229	422.857
Manes.01G012847.1.v8.1	894	700.056	55.283212	626.680
Manes.01G013130.2.v8.1	1017	823.050	0.233369	3.110
Manes.01G010300.4.v8.1	426	234.755	16.890341	64.206
Manes.01G010300.3.v8.1	2162	1968.050	2.692176	85.794
Manes.01G012564.1.v8.1	1712	1518.050	0.000000	0.000
Manes.01G011998.1.v8.1	1569	1375.050	13.200248	293.914
Manes.01G011432.1.v8.1	1441	1247.050	1.749571	35.329
Manes.01G013600.1.v8.1	4435	4241.050	10.165069	698.077
Manes.01G013500.6.v8.1	2722	2528.050	3.794511	155.332
Manes.01G013500.8.v8.1	2680	2486.050	0.000000	0.000
Manes.01G013500.10.v8.1	2433	2239.050	0.117014	4.242
Manes.01G013500.11.v8.1	1839	1645.050	0.000000	0.000
Manes.01G013500.7.v8.1	2019	1825.050	7.729522	228.427
Manes.01G013500.9.v8.1	1992	1798.050	0.000000	0.000
Manes.01G013300.1.v8.1	1854	1660.050	9.419058	253.191
Manes.01G013300.2.v8.1	1868	1674.050	0.000000	0.000
Manes.01G013300.3.v8.1	1825	1631.050	3.300726	87.176
Manes.01G013425.1.v8.1	481	288.060	0.000000	0.000
Manes.01G013100.1.v8.1	866	672.057	6.891840	75.000
Manes.01G013225.2.v8.1	2221	2027.050	0.030466	1.000
Manes.01G013225.1.v8.1	2335	2141.050	0.000000	0.000
Manes.01G012900.1.v8.1	2704	2510.050	2.985069	121.327
Manes.01G012900.2.v8.1	2378	2184.050	8.021144	283.673
Manes.01G012800.1.v8.1	2212	2018.050	14.076877	460.000
Manes.01G012800.2.v8.1	2212	2018.050	0.000000	0.000
Manes.01G012700.1.v8.1	2720	2526.050	17.848146	730.053
Manes.01G012700.2.v8.1	2326	2132.050	0.554077	19.129
Manes.S095210.1.v8.1	375	187.101	0.000000	0.000
Manes.01G012600.1.v8.1	2697	2503.050	14.740316	597.442
Manes.01G012500.1.v8.1	1757	1563.050	145.410884	3680.352
Manes.01G012400.1.v8.1	1713	1519.050	29.995881	737.825
Manes.01G012300.1.v8.1	357	170.937	8.309443	23.000
Manes.01G012425.1.v8.1	273	101.480	0.000000	0.000
Manes.01G012200.6.v8.1	1289	1095.050	0.281979	5.000
Manes.01G012100.1.v8.1	2215	2021.050	27.735361	907.675
Manes.01G012100.2.v8.1	2182	1988.050	0.000000	0.000
Manes.01G012100.3.v8.1	2089	1895.050	0.000000	0.000
Manes.01G012000.1.v8.1	2143	1949.050	126.923775	4005.766
Manes.01G011800.1.v8.1	1262	1068.050	57.425753	993.157
Manes.01G011800.2.v8.1	995	801.050	1.507146	19.549
Manes.01G011700.3.v8.1	4614	4420.050	0.000000	0.000
Manes.01G011700.5.v8.1	5074	4880.050	0.000000	0.000
Manes.01G011700.8.v8.1	4013	3819.050	0.032341	2.000
Manes.01G011700.6.v8.1	4476	4282.050	0.000000	0.000
Manes.01G011700.7.v8.1	4284	4090.050	0.000000	0.000
Manes.01G011600.4.v8.1	887	693.056	6.362954	71.408
Manes.01G011600.3.v8.1	297	120.133	40.401277	78.592
Manes.01G011600.1.v8.1	273	101.480	0.000000	0.000
Manes.01G011500.2.v8.1	1360	1166.050	46311.216964	874425.632
Manes.01G011400.1.v8.1	516	322.568	22.858079	119.393
Manes.01G011400.2.v8.1	513	319.603	54.607496	282.607
Manes.01G011300.1.v8.1	2594	2400.050	0.360237	14.000
Manes.01G011300.2.v8.1	2591	2397.050	0.000000	0.000
Manes.01G011300.3.v8.1	2591	2397.050	0.000000	0.000
Manes.01G011300.4.v8.1	2588	2394.050	0.000000	0.000
Manes.01G011300.5.v8.1	2588	2394.050	0.000000	0.000
Manes.01G011300.6.v8.1	2585	2391.050	0.000000	0.000
Manes.01G011200.1.v8.1	1726	1532.050	0.000000	0.000
Manes.01G011100.3.v8.1	1778	1584.050	13.562730	347.885
Manes.01G011100.4.v8.1	1696	1502.050	0.299122	7.275
Manes.01G011100.5.v8.1	1713	1519.050	0.309166	7.605
Manes.01G011100.10.v8.1	1819	1625.050	0.000000	0.000
Manes.01G011100.11.v8.1	1901	1707.050	0.732047	20.235
Manes.01G011100.9.v8.1	1836	1642.050	0.000000	0.000
Manes.01G011000.6.v8.1	3997	3803.050	4.207928	259.131
Manes.01G011000.1.v8.1	3240	3046.050	3.370289	166.236
Manes.01G011000.4.v8.1	3204	3010.050	15.462354	753.649
Manes.01G010900.1.v8.1	1032	838.050	0.000000	0.000
Manes.01G011042.1.v8.1	1479	1285.050	0.816976	17.000
Manes.01G011042.3.v8.1	1413	1219.050	0.000000	0.000
Manes.01G011113.1.v8.1	1514	1320.050	0.280699	6.000
Manes.01G011184.6.v8.1	1611	1417.050	0.000000	0.000
Manes.01G011184.7.v8.1	2056	1862.050	0.000000	0.000
Manes.01G011184.2.v8.1	1824	1630.050	0.000000	0.000
Manes.01G011184.8.v8.1	1894	1700.050	0.217957	6.000
Manes.01G014000.12.v8.1	1704	1510.050	0.601057	14.697
Manes.01G014000.10.v8.1	2028	1834.050	0.000000	0.000
Manes.01G014000.11.v8.1	2941	2747.050	0.000000	0.000
Manes.01G014000.2.v8.1	3042	2848.050	0.000000	0.000
Manes.01G014000.9.v8.1	2807	2613.050	0.030796	1.303
Manes.01G014500.1.v8.1	1933	1739.050	0.213069	6.000
Manes.01G014500.2.v8.1	2018	1824.050	0.000000	0.000
Manes.01G014900.5.v8.1	1871	1677.050	0.000000	0.000
Manes.01G014900.7.v8.1	4246	4052.050	0.087913	5.768
Manes.01G014900.8.v8.1	4135	3941.050	0.000000	0.000
Manes.01G014900.6.v8.1	1847	1653.050	0.000000	0.000
Manes.01G014900.3.v8.1	1965	1771.050	0.982196	28.168
Manes.01G014900.4.v8.1	1942	1748.050	9.223986	261.091
Manes.01G015000.1.v8.1	327	144.884	0.000000	0.000
Manes.01G015200.1.v8.1	731	537.073	0.804906	7.000
Manes.01G015500.1.v8.1	1040	846.050	0.072994	1.000
Manes.01G015700.1.v8.1	1016	822.050	1.584813	21.096
Manes.01G015800.1.v8.1	4017	3823.050	4.789267	296.482
Manes.01G015800.2.v8.1	3833	3639.050	4.591456	270.557
Manes.01G015800.3.v8.1	4297	4103.050	0.165023	10.964
Manes.01G016000.5.v8.1	4511	4317.050	0.255582	17.866
Manes.01G016000.7.v8.1	1902	1708.050	4.396010	121.585
Manes.01G016000.3.v8.1	2273	2079.050	2.183159	73.497
Manes.01G016000.4.v8.1	2142	1948.050	0.611069	19.276
Manes.01G016000.6.v8.1	3317	3123.050	0.371286	18.776
Manes.01G016100.1.v8.1	860	666.058	0.000000	0.000
Manes.01G016300.4.v8.1	3154	2960.050	2.444940	117.189
Manes.01G016300.2.v8.1	4010	3816.050	4.987670	308.199
Manes.01G016600.1.v8.1	2990	2796.050	119.457319	5408.506
Manes.01G016600.2.v8.1	5196	5002.050	0.081537	6.604
Manes.01G016800.1.v8.1	1182	988.050	2.937646	47.000
Manes.01G016900.1.v8.1	2108	1914.050	2.290791	71.000
Manes.01G017000.1.v8.1	894	700.056	131.010347	1485.107
Manes.01G017101.1.v8.1	3059	2865.050	0.193995	9.000
Manes.01G017151.1.v8.1	1911	1717.050	0.251765	7.000
Manes.01G017200.1.v8.1	3691	3497.050	0.918294	52.000
Manes.01G017300.1.v8.1	2029	1835.050	13.303824	395.316
Manes.01G017400.1.v8.1	408	217.671	0.000000	0.000
Manes.01G017500.1.v8.1	1206	1012.050	11.326028	185.609
Manes.01G017600.1.v8.1	3741	3547.050	0.192039	11.030
Manes.01G017800.1.v8.1	1637	1443.050	10.484953	245.001
Manes.01G017900.1.v8.1	1537	1343.050	0.000000	0.000
Manes.01G018000.1.v8.1	1683	1489.050	0.000000	0.000
Manes.15G159901.1.v8.1	1412	1218.050	0.000000	0.000
Manes.01G018300.4.v8.1	2835	2641.050	0.000000	0.000
Manes.01G018300.2.v8.1	2979	2785.050	0.975664	44.000
Manes.01G018400.2.v8.1	2576	2382.050	0.000000	0.000
Manes.01G018400.3.v8.1	2559	2365.050	0.000000	0.000
Manes.01G018400.5.v8.1	2375	2181.050	0.000000	0.000
Manes.01G018400.4.v8.1	1916	1722.050	0.000000	0.000
Manes.01G018800.1.v8.1	1441	1247.050	0.643784	13.000
Manes.01G013800.1.v8.1	1269	1075.050	0.057445	1.000
Manes.01G014100.1.v8.1	1570	1376.050	0.044879	1.000
Manes.01G014200.1.v8.1	1709	1515.050	0.122285	3.000
Manes.01G014300.1.v8.1	1254	1060.050	0.000000	0.000
Manes.01G014400.1.v8.1	1781	1587.050	0.000000	0.000
Manes.01G014600.2.v8.1	3284	3090.050	0.000000	0.000
Manes.01G014700.3.v8.1	3634	3440.050	0.269282	15.000
Manes.01G014700.2.v8.1	3520	3326.050	0.000000	0.000
Manes.01G014700.4.v8.1	3287	3093.050	0.000000	0.000
Manes.01G014800.1.v8.1	719	525.074	2.705129	23.000
Manes.01G015100.3.v8.1	1410	1216.050	1.117254	22.000
Manes.01G015300.1.v8.1	3045	2851.050	15.029203	693.842
Manes.01G015400.2.v8.1	4364	4170.050	0.300177	20.269
Manes.01G015400.1.v8.1	4362	4168.050	1.081644	73.002
Manes.01G015600.1.v8.1	575	381.202	0.972023	6.000
Manes.01G015700.1.v8.1_1	734	540.072	2.847745	24.904
Manes.01G017700.1.v8.1	3070	2876.050	5.947257	276.970
Manes.01G018100.1.v8.1	1738	1544.050	0.000000	0.000
Manes.01G018200.1.v8.1	1985	1791.050	0.034480	1.000
Manes.01G018500.1.v8.1	2070	1876.050	8.814319	267.764
Manes.01G018500.2.v8.1	1946	1752.050	0.255102	7.237
Manes.01G018500.3.v8.1	1900	1706.050	0.000000	0.000
Manes.01G018600.1.v8.1	1732	1538.050	84.783155	2111.541
Manes.01G018700.1.v8.1	1247	1053.050	46.915574	799.992
Manes.01G018700.2.v8.1	1118	924.050	0.000000	0.000
Manes.01G018900.1.v8.1	1929	1735.050	0.000000	0.000
Manes.01G018900.2.v8.1	2030	1836.050	0.000000	0.000
Manes.01G018900.3.v8.1	1943	1749.050	0.000000	0.000
Manes.01G019000.2.v8.1	1770	1576.050	0.039184	1.000
Manes.01G019100.1.v8.1	1420	1226.050	0.000000	0.000
Manes.01G019200.1.v8.1	1664	1470.050	0.000000	0.000
Manes.01G019300.1.v8.1	1600	1406.050	0.000000	0.000
Manes.01G019400.1.v8.1	1450	1256.050	0.000000	0.000
Manes.01G019500.1.v8.1	864	670.057	0.000000	0.000
Manes.01G019600.13.v8.1	3196	3002.050	0.545603	26.522
Manes.01G019600.9.v8.1	3899	3705.050	0.970663	58.235
Manes.01G019600.10.v8.1	2718	2524.050	0.000000	0.000
Manes.01G019600.12.v8.1	3066	2872.050	10.158709	472.444
Manes.01G019600.4.v8.1	2886	2692.050	7.401049	322.623
Manes.01G019600.1.v8.1	2722	2528.050	19.546063	800.137
Manes.01G019600.11.v8.1	3189	2995.050	3.010272	145.992
Manes.01G019700.1.v8.1	3935	3741.050	0.049523	3.000
Manes.01G019801.1.v8.1	400	210.180	1.175303	4.000
Manes.01G019900.1.v8.1	1707	1513.050	0.040816	1.000
Manes.01G020000.1.v8.1	2064	1870.050	71.104950	2153.142
Manes.05G133326.1.v8.1_38	404	213.911	0.000000	0.000
Manes.05G133326.1.v8.1_37	396	206.443	0.000000	0.000
Manes.05G133326.1.v8.1_36	388	199.006	0.000000	0.000
Manes.05G133326.1.v8.1_41	417	226.187	0.000000	0.000
Manes.01G020100.1.v8.1	2835	2641.050	5.636069	241.031
Manes.01G020100.4.v8.1	2840	2646.050	5.420101	232.234
Manes.01G020100.2.v8.1	2915	2721.050	0.635067	27.982
Manes.01G020100.6.v8.1	2920	2726.050	0.000000	0.000
Manes.01G020200.1.v8.1	192	47.430	11.718393	9.000
Manes.01G020300.2.v8.1	1272	1078.050	0.515566	9.000
Manes.01G020350.1.v8.1	144	21.580	0.000000	0.000
Manes.01G020400.2.v8.1	3917	3723.050	10.530481	634.844
Manes.01G020400.3.v8.1	3711	3517.050	0.000000	0.000
Manes.01G020500.3.v8.1	3573	3379.050	5.459851	298.741
Manes.01G020500.4.v8.1	3375	3181.050	3.608331	185.864
Manes.01G020500.5.v8.1	1068	874.050	9.365565	132.553
Manes.01G020600.1.v8.1	3372	3178.050	1.962642	101.000
Manes.01G020700.4.v8.1	2386	2192.050	0.000000	0.000
Manes.01G020700.5.v8.1	2225	2031.050	0.060812	2.000
Manes.01G020700.6.v8.1	2378	2184.050	0.000000	0.000
Manes.01G020800.1.v8.1	3011	2817.050	11.894031	542.554
Manes.01G020800.2.v8.1	3062	2868.050	0.140844	6.541
Manes.01G021100.1.v8.1	744	550.070	0.000000	0.000
Manes.01G021200.1.v8.1	2950	2756.050	8.736166	389.877
Manes.01G021200.2.v8.1	3102	2908.050	0.390144	18.372
Manes.01G021300.1.v8.1	762	568.065	0.434853	4.000
Manes.01G021400.1.v8.1	747	553.069	72.971797	653.512
Manes.01G021500.1.v8.1	1186	992.050	33.214445	533.556
Manes.01G021500.2.v8.1	1358	1164.050	4.314365	81.322
Manes.01G021600.1.v8.1	1167	973.050	0.761599	12.000
Manes.01G021700.1.v8.1	1805	1611.050	3.296627	86.000
Manes.01G021800.1.v8.1	3170	2976.050	2.905148	140.000
Manes.01G021800.2.v8.1	2976	2782.050	0.000000	0.000
Manes.01G021900.1.v8.1	3627	3433.050	0.197876	11.000
Manes.01G022000.1.v8.1	1595	1401.050	1.013806	23.000
Manes.01G022100.1.v8.1	1439	1245.050	20.778198	418.904
Manes.01G022150.1.v8.1	840	646.058	0.000000	0.000
Manes.01G022300.6.v8.1	4807	4613.050	4.917324	367.313
Manes.01G022300.3.v8.1	4918	4724.050	0.228272	17.462
Manes.01G022300.4.v8.1	4356	4162.050	18.104382	1220.143
Manes.01G022300.5.v8.1	4761	4567.050	0.000000	0.000
Manes.01G022400.1.v8.1	1483	1289.050	0.431175	9.000
Manes.01G022500.1.v8.1	1061	867.050	0.000000	0.000
Manes.01G022600.4.v8.1	2395	2201.050	20.924337	745.764
Manes.01G022600.5.v8.1	2263	2069.050	0.000000	0.000
Manes.01G022750.1.v8.1	2627	2433.050	12.208841	481.000
Manes.01G022900.1.v8.1	1384	1190.050	59.904125	1154.360
Manes.01G023000.1.v8.1	1238	1044.050	0.000000	0.000
Manes.01G023100.1.v8.1	1032	838.050	0.000000	0.000
Manes.01G023200.1.v8.1	2457	2263.050	1.184639	43.411
Manes.01G023300.1.v8.1	1892	1698.050	10.319182	283.737
Manes.01G023400.1.v8.1	1879	1685.050	0.329845	9.000
Manes.01G023500.1.v8.1	1381	1187.050	0.364174	7.000
Manes.01G023600.1.v8.1	1475	1281.050	0.048207	1.000
Manes.01G023700.1.v8.1	763	569.065	19.425462	179.000
Manes.01G023900.1.v8.1	2015	1821.050	19.999347	589.735
Manes.01G023900.2.v8.1	2347	2153.050	8.170511	284.854
Manes.01G024000.1.v8.1	1715	1521.050	5.724744	141.000
Manes.01G024100.1.v8.1	2114	1920.050	3.795333	118.000
Manes.01G024200.1.v8.1	1245	1051.050	0.000000	0.000
Manes.01G024300.1.v8.1	3456	3262.050	23.270056	1229.158
Manes.01G024400.1.v8.1	1502	1308.050	10.734344	227.363
Manes.01G024400.2.v8.1	1496	1302.050	3.422578	72.161
Manes.01G024500.1.v8.1	1126	932.050	0.927618	14.000
Manes.01G024600.1.v8.1	3878	3684.050	0.823359	49.117
Manes.01G024600.3.v8.1	3926	3732.050	0.000000	0.000
Manes.01G024600.2.v8.1	3178	2984.050	0.556349	26.883
Manes.01G024700.1.v8.1	2268	2074.050	7.830995	263.000
Manes.01G024800.1.v8.1	333	150.017	0.411661	1.000
Manes.01G024932.1.v8.1	231	71.614	0.000000	0.000
Manes.01G025000.6.v8.1	3651	3457.050	6.211598	347.719
Manes.01G025000.3.v8.1	2768	2574.050	4.181967	174.308
Manes.01G025000.8.v8.1	2779	2585.050	0.000000	0.000
Manes.01G025000.7.v8.1	3148	2954.050	0.000000	0.000
Manes.01G025100.1.v8.1	2604	2410.050	0.300201	11.715
Manes.01G025100.2.v8.1	2601	2407.050	4.112329	160.285
Manes.01G025200.1.v8.1	1753	1559.050	4.713759	119.000
Manes.01G025300.1.v8.1	1863	1669.050	3.589077	97.000
Manes.01G025400.2.v8.1	1540	1346.050	0.000000	0.000
Manes.01G025400.1.v8.1	1675	1481.050	17.098493	410.060
Manes.01G025500.1.v8.1	1413	1219.050	0.861376	17.003
Manes.01G025500.2.v8.1	1416	1222.050	0.000000	0.000
Manes.01G025600.2.v8.1	1201	1007.050	0.000000	0.000
Manes.01G025600.3.v8.1	850	656.058	0.000000	0.000
Manes.01G025700.1.v8.1	1705	1511.050	0.000000	0.000
Manes.01G025900.1.v8.1	2951	2757.050	0.873575	39.000
Manes.01G026000.5.v8.1	4566	4372.050	0.988765	70.000
Manes.01G026000.6.v8.1	3715	3521.050	0.000000	0.000
Manes.01G026100.2.v8.1	1158	954.050	0.388383	6.000
Manes.06G158050.1.v8.1	1555	1361.050	0.254521	5.609
Manes.01G026200.2.v8.1	4505	4311.050	0.000000	0.000
Manes.01G026200.3.v8.1	4328	4134.050	0.164323	11.000
Manes.01G026200.5.v8.1	4511	4317.050	0.000000	0.000
Manes.01G026200.6.v8.1	5015	4821.050	0.000000	0.000
Manes.01G026200.8.v8.1	5041	4847.050	0.000000	0.000
Manes.01G026200.4.v8.1	4354	4160.050	0.000000	0.000
Manes.01G026200.7.v8.1	3733	3539.050	0.000000	0.000
Manes.01G026200.9.v8.1	3727	3533.050	0.000000	0.000
Manes.01G026300.1.v8.1	1396	1202.050	11.970544	233.000
Manes.01G026400.1.v8.1	1336	1142.050	0.000000	0.000
Manes.01G026500.2.v8.1	998	804.050	6.528545	85.000
Manes.01G026600.1.v8.1	1172	978.050	8.776761	139.000
Manes.01G026700.1.v8.1	2738	2544.050	1.736042	71.516
Manes.01G026800.2.v8.1	2697	2503.050	2.835994	114.946
Manes.01G026800.1.v8.1	2193	1999.050	12.002996	388.537
Manes.01G026850.1.v8.1	1337	1143.050	1.512771	28.000
Manes.01G026900.1.v8.1	1224	1030.050	29.712485	495.583
Manes.01G027000.1.v8.1	3206	3012.050	1.746864	85.200
Manes.01G027000.2.v8.1	3299	3105.050	0.401857	20.205
Manes.01G027100.1.v8.1	2064	1870.050	10.072270	305.000
Manes.01G027100.3.v8.1	2088	1894.050	0.000000	0.000
Manes.01G027200.1.v8.1	1852	1658.050	0.484202	13.000
Manes.01G027300.2.v8.1	2028	1834.050	0.033672	1.000
Manes.01G027350.1.v8.1	473	280.206	0.220395	1.000
Manes.01G027400.5.v8.1	2049	1855.050	0.000000	0.000
Manes.01G027400.11.v8.1	2162	1968.050	2.399928	76.481
Manes.01G027400.12.v8.1	2020	1826.050	4.332867	128.117
Manes.01G027400.8.v8.1	2080	1886.050	1.023136	31.247
Manes.01G027400.7.v8.1	2178	1984.050	1.663531	53.444
Manes.01G027400.14.v8.1	1904	1710.050	0.000000	0.000
Manes.01G027400.13.v8.1	2132	1938.050	0.000000	0.000
Manes.01G027400.15.v8.1	1825	1631.050	4.510056	119.116
Manes.01G027400.6.v8.1	1966	1772.050	0.000000	0.000
Manes.01G027500.1.v8.1	2010	1816.050	2.142364	63.000
Manes.01G027600.1.v8.1	2880	2686.050	1.724359	75.000
Manes.01G027700.2.v8.1	3193	2999.050	1.111963	54.000
Manes.01G027700.3.v8.1	2045	1851.050	0.000000	0.000
Manes.01G027700.6.v8.1	2071	1877.050	0.000000	0.000
Manes.01G027800.1.v8.1	1979	1785.050	4.182754	120.902
Manes.01G027800.2.v8.1	1948	1754.050	5.883159	167.098
Manes.01G027900.2.v8.1	1823	1629.050	5.014359	132.272
Manes.01G028000.1.v8.1	2069	1875.050	14.538602	441.423
Manes.01G028100.1.v8.1	1742	1548.050	2.497100	62.595
Manes.01G028200.1.v8.1	2029	1835.050	2.458306	73.047
Manes.01G028200.18.v8.1	2980	2786.050	0.594192	26.806
Manes.01G028200.19.v8.1	2155	1961.050	3.957623	125.673
Manes.01G028200.2.v8.1	2008	1814.050	0.000000	0.000
Manes.01G028200.20.v8.1	1997	1803.050	20.085963	586.435
Manes.01G028200.3.v8.1	2018	1824.050	1.108747	32.748
Manes.01G028200.9.v8.1	2166	1972.050	0.840955	26.854
Manes.01G028200.17.v8.1	2802	2608.050	7.421630	313.426
Manes.01G028300.1.v8.1	2619	2425.050	38.316456	1504.616
Manes.01G028400.4.v8.1	2126	1932.050	1.604650	50.202
Manes.01G028400.3.v8.1	3061	2867.050	6.782417	314.876
Manes.01G028500.1.v8.1	1125	931.050	3.714459	56.000
Manes.01G028600.1.v8.1	1462	1268.050	0.000000	0.000
Manes.01G028600.3.v8.1	1365	1171.050	0.369150	7.000
Manes.01G028700.4.v8.1	3217	3023.050	18.794162	920.000
Manes.01G028800.1.v8.1	1895	1701.050	0.755597	20.813
Manes.01G028800.6.v8.1	1452	1258.050	12.332516	251.229
Manes.01G028800.10.v8.1	1629	1435.050	0.000000	0.000
Manes.01G028800.2.v8.1	1416	1222.050	19.948855	394.754
Manes.01G028800.3.v8.1	1545	1351.050	0.153884	3.367
Manes.01G028800.4.v8.1	1518	1324.050	12.197056	261.504
Manes.01G028800.5.v8.1	1515	1321.050	0.000000	0.000
Manes.01G028800.8.v8.1	1299	1105.050	0.000000	0.000
Manes.01G028800.9.v8.1	1632	1438.050	0.401605	9.352
Manes.01G028900.1.v8.1	3021	2827.050	7.300982	334.222
Manes.01G029001.1.v8.1	717	523.074	0.708383	6.000
Manes.01G029100.1.v8.1	2835	2641.050	20.411736	872.923
Manes.01G029200.1.v8.1	2843	2649.050	0.069938	3.000
Manes.01G029300.4.v8.1	3567	3373.050	2.038022	111.314
Manes.01G029300.3.v8.1	1742	1548.050	4.774605	119.686
Manes.01G029400.2.v8.1	2902	2708.050	19.361171	849.000
Manes.01G029500.1.v8.1	1167	973.050	11.360525	179.000
Manes.01G029600.1.v8.1	1578	1384.050	0.000000	0.000
Manes.01G029700.1.v8.1	1608	1414.050	0.174693	4.000
Manes.01G029800.1.v8.1	1761	1567.050	4.965564	126.000
Manes.01G029900.1.v8.1	2131	1937.050	1.278309	40.096
Manes.01G029900.2.v8.1	2137	1943.050	0.000000	0.000
Manes.01G029900.3.v8.1	2123	1929.050	0.000000	0.000
Manes.01G029900.4.v8.1	2117	1923.050	0.306662	9.549
Manes.01G029900.5.v8.1	2131	1937.050	0.000000	0.000
Manes.01G029900.6.v8.1	2125	1931.050	0.000000	0.000
Manes.01G029900.7.v8.1	1674	1480.050	0.000000	0.000
Manes.01G029900.8.v8.1	1668	1474.050	0.604083	14.419
Manes.01G029950.1.v8.1	759	565.066	0.000000	0.000
Manes.12G086500.1.v8.1	1055	861.050	0.000000	0.000
Manes.01G030000.1.v8.1	418	227.136	0.271891	1.000
Manes.01G030100.1.v8.1	953	759.053	1122.067477	13791.480
Manes.01G030200.10.v8.1	3447	3253.050	0.196686	10.361
Manes.01G030200.11.v8.1	2761	2567.050	5.466332	227.222
Manes.01G030200.12.v8.1	3347	3153.050	6.415663	327.561
Manes.01G030200.13.v8.1	3233	3039.050	0.000000	0.000
Manes.01G030200.14.v8.1	3249	3055.050	0.119399	5.907
Manes.01G030200.15.v8.1	2936	2742.050	0.305079	13.546
Manes.01G030200.16.v8.1	2683	2489.050	0.000000	0.000
Manes.01G030200.17.v8.1	3269	3075.050	0.000000	0.000
Manes.01G030200.18.v8.1	2810	2616.050	0.000000	0.000
Manes.01G030200.19.v8.1	3282	3088.050	0.000000	0.000
Manes.01G030200.20.v8.1	2985	2791.050	0.000000	0.000
Manes.01G030200.21.v8.1	3298	3104.050	0.000000	0.000
Manes.01G030200.22.v8.1	3396	3202.050	4.850099	251.477
Manes.01G030200.23.v8.1	3496	3302.050	0.000000	0.000
Manes.01G030200.24.v8.1	3318	3124.050	0.000000	0.000
Manes.01G030200.25.v8.1	2732	2538.050	0.000000	0.000
Manes.01G030400.10.v8.1	2136	1942.050	19.213317	604.202
Manes.01G030400.11.v8.1	2128	1934.050	5.847355	183.125
Manes.01G030400.12.v8.1	2066	1872.050	0.000000	0.000
Manes.01G030400.5.v8.1	2074	1880.050	13.608964	414.299
Manes.01G030400.7.v8.1	2028	1834.050	0.000000	0.000
Manes.01G030400.8.v8.1	2090	1896.050	1.241109	38.105
Manes.01G030500.1.v8.1	2907	2713.050	0.341440	15.000
Manes.01G030600.1.v8.1	2133	1939.050	0.191092	6.000
Manes.01G030700.1.v8.1	4144	3950.050	6.765601	432.742
Manes.01G030800.1.v8.1	1244	1050.050	0.000000	0.000
Manes.01G030900.3.v8.1	2160	1966.050	1.853266	59.000
Manes.01G031200.4.v8.1	1451	1257.050	0.476593	9.701
Manes.01G031200.1.v8.1	1492	1298.050	9.814903	206.299
Manes.01G031200.3.v8.1	1509	1315.050	0.000000	0.000
Manes.01G031300.1.v8.1	1769	1575.050	0.000000	0.000
Manes.01G031300.3.v8.1	1679	1485.050	0.000000	0.000
Manes.01G031400.1.v8.1	1628	1434.050	11.247521	261.180
Manes.01G031600.1.v8.1	3306	3112.050	2.279450	114.867
Manes.01G031700.6.v8.1	2629	2435.050	0.000000	0.000
Manes.01G031700.7.v8.1	2620	2426.050	0.359755	14.133
Manes.01G031700.5.v8.1	2682	2488.050	0.000000	0.000
Manes.01G031700.9.v8.1	2673	2479.050	0.000000	0.000
Manes.01G031800.5.v8.1	3067	2873.050	27.825353	1294.504
Manes.01G031800.3.v8.1	3149	2955.050	19.468724	931.584
Manes.01G031800.6.v8.1	2971	2777.050	0.664611	29.886
Manes.01G031800.9.v8.1	3067	2873.050	0.000000	0.000
Manes.01G031800.8.v8.1	2791	2597.050	36.730224	1544.627
Manes.01G031900.2.v8.1	1994	1800.050	8.885781	259.000
Manes.01G032000.2.v8.1	2984	2790.050	0.753676	34.050
Manes.01G032000.3.v8.1	2244	2050.050	1.836074	60.950
Manes.01G032100.1.v8.1	1122	928.050	7.652582	115.000
Manes.01G032100.6.v8.1	456	263.644	0.000000	0.000
Manes.01G032300.1.v8.1	3712	3518.050	0.000000	0.000
Manes.01G032300.2.v8.1	3706	3512.050	0.967124	55.000
Manes.01G032400.18.v8.1	4796	4602.050	0.037275	2.778
Manes.01G032400.25.v8.1	2986	2792.050	0.000000	0.000
Manes.01G032400.28.v8.1	2716	2522.050	0.000000	0.000
Manes.01G032400.31.v8.1	2933	2739.050	0.000000	0.000
Manes.01G032400.33.v8.1	2922	2728.050	0.000000	0.000
Manes.01G032400.36.v8.1	2663	2469.050	0.000000	0.000
Manes.01G032400.10.v8.1	5255	5061.050	0.000000	0.000
Manes.01G032400.13.v8.1	5097	4903.050	0.000000	0.000
Manes.01G032400.15.v8.1	5896	5702.050	0.446046	41.184
Manes.01G032400.26.v8.1	4556	4362.050	0.000000	0.000
Manes.01G032400.29.v8.1	4286	4092.050	0.000000	0.000
Manes.01G032400.34.v8.1	4492	4298.050	0.000000	0.000
Manes.01G032400.16.v8.1	4502	4308.050	0.000000	0.000
Manes.01G032400.27.v8.1	3285	3091.050	0.000000	0.000
Manes.01G032400.30.v8.1	3015	2821.050	0.000000	0.000
Manes.01G032400.32.v8.1	3232	3038.050	0.000000	0.000
Manes.01G032400.35.v8.1	3221	3027.050	0.000000	0.000
Manes.01G032400.37.v8.1	2962	2768.050	0.000000	0.000
Manes.01G032400.2.v8.1	2785	2591.050	0.146107	6.130
Manes.01G032400.4.v8.1	2991	2797.050	1.985084	89.908
Manes.01G032400.3.v8.1	2999	2805.050	0.000000	0.000
Manes.01G032500.1.v8.1	2020	1826.050	14.319646	423.413
Manes.01G032600.1.v8.1	5166	4972.050	2.453619	197.543
Manes.01G032701.1.v8.1	1161	967.050	0.191581	3.000
Manes.01G049585.1.v8.1	598	404.157	0.152803	1.000
Manes.01G032800.1.v8.1	5207	5013.050	6.466251	524.897
Manes.01G032800.2.v8.1	5041	4847.050	0.109057	8.560
Manes.01G032900.1.v8.1	1647	1453.050	0.000000	0.000
Manes.01G032900.2.v8.1	1641	1447.050	0.000000	0.000
Manes.01G032900.4.v8.1	1560	1366.050	5.225399	115.586
Manes.01G032900.5.v8.1	1554	1360.050	2.425545	53.418
Manes.01G033000.1.v8.1	1988	1794.050	0.000000	0.000
Manes.01G033100.2.v8.1	1952	1758.050	0.902421	25.690
Manes.01G033100.1.v8.1	1874	1680.050	16.773298	456.310
Manes.01G033200.8.v8.1	2472	2278.050	1.476830	54.477
Manes.01G033200.9.v8.1	2434	2240.050	1.189673	43.152
Manes.01G033200.1.v8.1	2577	2383.050	2.255714	87.044
Manes.01G033200.10.v8.1	2472	2278.050	1.643402	60.622
Manes.01G033200.11.v8.1	2234	2040.050	0.000000	0.000
Manes.01G033200.12.v8.1	2272	2078.050	1.570781	52.856
Manes.01G033300.1.v8.1	3459	3265.050	8.232073	435.230
Manes.01G033300.2.v8.1	3527	3333.050	1.013786	54.715
Manes.01G033400.1.v8.1	1188	994.050	1.056139	17.000
Manes.01G033500.1.v8.1	2846	2652.050	0.000000	0.000
Manes.01G033500.12.v8.1	2728	2534.050	0.024371	1.000
Manes.01G033500.13.v8.1	3138	2944.050	0.000000	0.000
Manes.01G033500.14.v8.1	3356	3162.050	0.000000	0.000
Manes.01G033500.5.v8.1	3133	2939.050	0.000000	0.000
Manes.01G033500.8.v8.1	3390	3196.050	0.000000	0.000
Manes.01G033600.1.v8.1	1134	940.050	5.978207	91.000
Manes.01G033700.1.v8.1	2906	2712.050	2.553153	112.123
Manes.01G033700.2.v8.1	2768	2574.050	0.260963	10.877
Manes.01G033800.1.v8.1	570	376.218	31.543205	192.161
Manes.12G093950.1.v8.1	775	581.064	0.106281	1.000
Manes.10G106150.1.v8.1_14	1209	1015.050	0.000000	0.000
Manes.01G033900.3.v8.1	1395	1201.050	0.000000	0.000
Manes.05G133326.1.v8.1	237	75.647	0.000000	0.000
Manes.01G034000.1.v8.1	3487	3293.050	1.275237	68.000
Manes.01G034100.1.v8.1	2137	1943.050	0.095349	3.000
Manes.01G034200.1.v8.1	4992	4798.050	10.028593	779.156
Manes.01G034200.2.v8.1	4899	4705.050	4.435368	337.920
Manes.01G034250.1.v8.1	1104	910.050	0.000000	0.000
Manes.01G034300.3.v8.1	3933	3739.050	5.109760	309.372
Manes.01G034300.2.v8.1	2314	2120.050	9.253889	317.680
Manes.01G034400.1.v8.1	2489	2295.050	4.241332	157.621
Manes.01G034400.2.v8.1	3964	3770.050	0.972672	59.379
Manes.01G034400.3.v8.1	2004	1810.050	0.000000	0.000
Manes.01G034400.4.v8.1	1917	1723.050	0.000000	0.000
Manes.01G034500.1.v8.1	1523	1329.050	6.937155	149.294
Manes.01G034500.2.v8.1	1233	1039.050	8.957250	150.706
Manes.01G034600.1.v8.1	2294	2100.050	3.071370	104.443
Manes.01G034600.2.v8.1	2462	2268.050	3.854408	141.557
Manes.01G034600.3.v8.1	2207	2013.050	0.000000	0.000
Manes.01G034600.4.v8.1	2375	2181.050	0.000000	0.000
Manes.01G034700.7.v8.1	1605	1411.050	5.005235	114.363
Manes.01G034700.8.v8.1	1695	1501.050	0.000000	0.000
Manes.01G034700.9.v8.1	1782	1588.050	2.407345	61.904
Manes.01G034800.1.v8.1	2246	2052.050	0.963036	32.000
Manes.01G034900.1.v8.1	872	678.057	0.000000	0.000
Manes.01G035000.1.v8.1	2390	2196.050	0.427051	15.186
Manes.01G035000.2.v8.1	2591	2397.050	0.665059	25.814
Manes.01G035100.4.v8.1	3920	3726.050	0.000000	0.000
Manes.01G035100.7.v8.1	5225	5031.050	0.020832	1.697
Manes.01G035100.9.v8.1	5210	5016.050	0.000000	0.000
Manes.01G035100.10.v8.1	2831	2637.050	3.136832	133.946
Manes.01G035100.2.v8.1	1065	871.050	0.000000	0.000
Manes.01G035100.8.v8.1	1080	886.050	3.264301	46.835
Manes.01G035100.5.v8.1	987	793.050	14.238806	182.849
Manes.01G035100.6.v8.1	972	778.050	15.769272	198.673
Manes.01G036200.10.v8.1	2166	1972.050	1.816636	58.010
Manes.01G036200.11.v8.1	2169	1975.050	0.000000	0.000
Manes.01G036200.9.v8.1	2529	2335.050	0.000000	0.000
Manes.01G036200.12.v8.1	1998	1804.050	2.639701	77.112
Manes.01G036200.13.v8.1	2222	2028.050	0.000000	0.000
Manes.01G036200.14.v8.1	1826	1632.050	7.501911	198.255
Manes.01G036200.15.v8.1	1896	1702.050	0.639391	17.622
Manes.01G036300.7.v8.1	3163	2969.050	1.520961	73.123
Manes.01G036300.8.v8.1	3083	2889.050	0.929757	43.495
Manes.01G036300.5.v8.1	3667	3473.050	0.378411	21.281
Manes.01G036300.4.v8.1	2742	2548.050	7.176602	296.105
Manes.01G037766.1.v8.1	867	673.057	0.000000	0.000
Manes.01G039232.1.v8.1	199	51.527	0.000000	0.000
Manes.01G040700.4.v8.1	2607	2413.050	5.988664	234.000
Manes.01G040712.1.v8.1	1921	1727.050	13.303303	372.035
Manes.01G040500.1.v8.1	1809	1615.050	70.023722	1831.263
Manes.01G040400.1.v8.1	4022	3828.050	12.571132	779.241
Manes.01G040300.1.v8.1	642	448.101	5.788338	42.000
Manes.01G040200.1.v8.1	5418	5224.050	4.078518	345.008
Manes.01G040100.1.v8.1	1575	1381.050	30.318229	678.005
Manes.01G040000.5.v8.1	1872	1678.050	0.000000	0.000
Manes.01G040000.3.v8.1	2480	2286.050	0.403184	14.925
Manes.01G040000.6.v8.1	1658	1464.050	0.298444	7.075
Manes.01G039700.1.v8.1	1610	1416.050	15.752926	361.210
Manes.01G039700.2.v8.1	1169	975.050	105.126072	1659.804
Manes.01G039600.1.v8.1	252	86.060	15.955258	22.234
Manes.01G039500.1.v8.1	3891	3697.050	7.199502	431.000
Manes.01G039400.3.v8.1	741	547.071	1.919045	17.000
Manes.01G039300.1.v8.1	1741	1547.050	0.718536	18.000
Manes.01G039200.1.v8.1	1894	1700.050	10.958821	301.679
Manes.01G039200.2.v8.1	1966	1772.050	0.395552	11.350
Manes.01G039212.1.v8.1	363	176.301	0.000000	0.000
Manes.01G036500.2.v8.1	1842	1648.050	1.011751	27.000
Manes.01G036500.9.v8.1	2322	2128.050	0.000000	0.000
Manes.01G036500.7.v8.1	1892	1698.050	0.000000	0.000
Manes.01G036600.1.v8.1	1225	1031.050	5.706096	95.266
Manes.01G036600.3.v8.1	1662	1468.050	11.812829	280.811
Manes.01G036600.2.v8.1	959	765.050	6.641955	82.282
Manes.01G036700.1.v8.1	2764	2570.050	0.360438	15.000
Manes.01G036800.1.v8.1	644	450.099	0.000000	0.000
Manes.01G036800.11.v8.1	777	583.064	0.000000	0.000
Manes.01G036800.10.v8.1	1098	904.050	0.373827	5.472
Manes.01G036800.8.v8.1	763	569.065	0.000000	0.000
Manes.01G036800.9.v8.1	899	705.056	0.000000	0.000
Manes.01G036800.7.v8.1	1180	986.050	0.847228	13.528
Manes.01G036900.3.v8.1	696	502.076	54.573657	443.682
Manes.01G037000.1.v8.1	4337	4143.050	5.173873	347.101
Manes.01G037100.3.v8.1	3632	3438.050	1.490892	83.000
Manes.01G037200.2.v8.1	7752	7558.050	5.019140	614.269
Manes.01G037200.1.v8.1	7888	7694.050	0.423602	52.776
Manes.01G037300.1.v8.1	1324	1130.050	10.847515	198.494
Manes.01G037400.3.v8.1	2244	2050.050	46.052687	1528.759
Manes.01G037500.1.v8.1	1438	1244.050	283.709522	5715.198
Manes.01G038033.3.v8.1	1075	881.050	0.000000	0.000
Manes.01G038033.1.v8.1	938	744.055	0.000000	0.000
Manes.01G038033.7.v8.1	818	624.062	0.098958	1.000
Manes.01G037600.5.v8.1	1708	1514.050	17.921937	439.384
Manes.01G037600.2.v8.1	1629	1435.050	5.965527	138.623
Manes.01G037700.1.v8.1	3411	3217.050	2.243122	116.850
Manes.01G037700.2.v8.1	3414	3220.050	1.580132	82.390
Manes.01G037700.3.v8.1	2446	2252.050	6.611463	241.099
Manes.01G037900.1.v8.1	1455	1261.050	1.175329	24.000
Manes.01G038000.1.v8.1	2452	2258.050	4.676737	171.000
Manes.01G038100.1.v8.1	3098	2904.050	4.061717	191.000
Manes.01G038200.1.v8.1	1318	1124.050	15.316842	278.788
Manes.01G038300.1.v8.1	2387	2193.050	11.404780	405.000
Manes.01G038400.1.v8.1	1957	1763.050	0.315252	9.000
Manes.01G038400.2.v8.1	1858	1664.050	0.000000	0.000
Manes.01G038700.4.v8.1	1758	1564.050	25.039573	634.157
Manes.01G038700.2.v8.1	1219	1025.050	23.970231	397.866
Manes.01G038900.1.v8.1	720	526.074	1.056516	9.000
Manes.01G039000.1.v8.1	990	796.050	0.000000	0.000
Manes.01G039036.1.v8.1	2746	2552.050	0.000000	0.000
Manes.01G039204.1.v8.1	763	569.065	0.108522	1.000
Manes.01G039120.1.v8.1	2370	2176.050	0.000000	0.000
Manes.01G039060.1.v8.1	3003	2809.050	0.025464	1.158
Manes.01G039252.1.v8.1	2007	1813.050	0.272496	8.000
Manes.01G039240.1.v8.1	2783	2589.050	0.023853	1.000
Manes.01G039048.1.v8.1	385	196.248	0.000000	0.000
Manes.01G039024.1.v8.1	1655	1461.050	0.000000	0.000
Manes.01G036422.1.v8.1	2760	2566.050	0.240666	10.000
Manes.01G039216.1.v8.1	2300	2106.050	0.000000	0.000
Manes.01G039132.1.v8.1	2665	2471.050	0.096013	3.842
Manes.01G039180.1.v8.1	2887	2693.050	0.000000	0.000
Manes.01G039156.1.v8.1	3328	3134.050	0.000000	0.000
Manes.01G039156.2.v8.1	3314	3120.050	0.079173	4.000
Manes.01G041100.1.v8.1	3067	2873.050	0.042990	2.000
Manes.01G041151.1.v8.1	99	7.676	0.000000	0.000
Manes.01G041200.1.v8.1	733	539.073	1.145600	10.000
Manes.01G041300.1.v8.1	4141	3947.050	0.429364	27.442
Manes.01G041300.2.v8.1	4135	3941.050	1.342052	85.645
Manes.01G041300.3.v8.1	2873	2679.050	8.573027	371.907
Manes.01G041300.4.v8.1	2867	2673.050	11.784769	510.091
Manes.01G041400.1.v8.1	1016	822.050	3.756231	50.000
Manes.01G041500.1.v8.1	219	63.770	106.526172	110.000
Manes.01G041700.1.v8.1	4216	4022.050	0.230316	15.000
Manes.01G041800.1.v8.1	2055	1861.050	0.000000	0.000
Manes.01G041900.7.v8.1	2459	2265.050	0.000000	0.000
Manes.01G041900.2.v8.1	1979	1785.050	0.598096	17.288
Manes.01G041900.6.v8.1	2288	2094.050	0.138967	4.712
Manes.01G041900.8.v8.1	1988	1794.050	0.000000	0.000
Manes.01G042100.3.v8.1	1257	1063.050	0.951934	16.386
Manes.01G042100.7.v8.1	1348	1154.050	2.211276	41.323
Manes.01G042100.8.v8.1	1345	1151.050	0.000000	0.000
Manes.01G042100.9.v8.1	1248	1054.050	0.000000	0.000
Manes.01G042100.2.v8.1	1241	1047.050	1.255778	21.291
Manes.01G042100.4.v8.1	1146	952.050	0.000000	0.000
Manes.01G042100.10.v8.1	318	137.287	0.000000	0.000
Manes.01G042200.1.v8.1	1088	894.050	0.069075	1.000
Manes.01G042300.1.v8.1	459	266.554	0.231684	1.000
Manes.01G042400.3.v8.1	2975	2781.050	10.013801	450.949
Manes.01G042400.4.v8.1	2967	2773.050	2.607028	117.064
Manes.01G042600.3.v8.1	2524	2330.050	9.032452	340.793
Manes.01G042600.4.v8.1	2515	2321.050	8.525490	320.423
Manes.01G042700.10.v8.1	6230	6036.050	0.389607	38.080
Manes.01G042700.12.v8.1	6396	6202.050	0.000000	0.000
Manes.01G042700.9.v8.1	6290	6096.050	1.253486	123.734
Manes.01G042700.11.v8.1	6132	5938.050	0.000000	0.000
Manes.01G042700.7.v8.1	6146	5952.050	0.448083	43.186
Manes.01G042800.1.v8.1	1912	1718.050	34.149356	950.031
Manes.01G042900.1.v8.1	228	69.621	71.849827	81.000
Manes.01G043000.1.v8.1	2551	2357.050	1.761603	67.235
Manes.01G043000.2.v8.1	1409	1215.050	1.055395	20.765
Manes.01G043100.1.v8.1	1663	1469.050	12.821644	305.000
Manes.01G043200.4.v8.1	3701	3507.050	6.235968	354.132
Manes.01G043200.6.v8.1	3909	3715.050	0.000000	0.000
Manes.01G043200.7.v8.1	3906	3712.050	0.000000	0.000
Manes.01G043200.8.v8.1	3704	3510.050	0.000000	0.000
Manes.01G043300.4.v8.1	1497	1303.050	11.474635	242.114
Manes.01G043300.2.v8.1	1962	1768.050	0.352796	10.100
Manes.01G043300.5.v8.1	1143	949.050	1.882174	28.925
Manes.01G043300.6.v8.1	1057	863.050	0.524275	7.327
Manes.01G043400.4.v8.1	882	688.056	51.315299	571.729
Manes.01G043450.1.v8.1	776	582.064	0.000000	0.000
Manes.01G043500.1.v8.1	2364	2170.050	7.065905	248.289
Manes.01G043600.1.v8.1	1871	1677.050	17.384823	472.102
Manes.01G043650.1.v8.1	795	601.063	0.000000	0.000
Manes.01G043700.1.v8.1	1428	1234.050	3.670458	73.345
Manes.01G043800.1.v8.1	1408	1214.050	0.050868	1.000
Manes.01G043900.1.v8.1	1084	890.050	143.370871	2066.307
Manes.01G043951.1.v8.1	345	160.361	0.000000	0.000
Manes.01G044000.1.v8.1	1303	1109.050	0.000000	0.000
Manes.01G044100.5.v8.1	3794	3600.050	11.317361	659.741
Manes.01G044100.7.v8.1	3770	3576.050	4.649940	269.259
Manes.01G044100.10.v8.1	3749	3555.050	0.000000	0.000
Manes.01G044100.6.v8.1	3759	3565.050	0.000000	0.000
Manes.01G044100.8.v8.1	3735	3541.050	0.000000	0.000
Manes.01G044100.9.v8.1	3773	3579.050	0.000000	0.000
Manes.01G044200.1.v8.1	923	729.055	0.847071	10.000
Manes.01G044300.1.v8.1	384	195.329	0.632330	2.000
Manes.01G044400.1.v8.1	1846	1652.050	1.831696	49.000
Manes.01G044600.3.v8.1	1979	1785.050	13.158739	380.351
Manes.01G044600.4.v8.1	2158	1964.050	36.171575	1150.375
Manes.01G044700.1.v8.1	2791	2597.050	7.495676	315.218
Manes.01G044700.2.v8.1	2133	1939.050	1.021270	32.066
Manes.01G044850.1.v8.1	915	721.055	0.000000	0.000
Manes.01G044900.1.v8.1	1038	844.050	0.000000	0.000
Manes.01G045000.1.v8.1	2088	1894.050	9.111632	279.452
Manes.01G050300.3.v8.1	1492	1298.050	115.379069	2425.147
Manes.01G050400.1.v8.1	2084	1890.050	4.966619	152.004
Manes.01G050450.1.v8.1	1085	891.050	0.138614	2.000
Manes.01G050500.6.v8.1	3483	3289.050	0.000000	0.000
Manes.01G050500.7.v8.1	3463	3269.050	0.000000	0.000
Manes.01G050500.8.v8.1	3320	3126.050	0.000000	0.000
Manes.01G050500.3.v8.1	3275	3081.050	4.704552	234.713
Manes.01G050500.2.v8.1	3466	3272.050	0.515016	27.287
Manes.01G050600.10.v8.1	3009	2815.050	0.522143	23.801
Manes.01G050600.6.v8.1	3017	2823.050	0.463743	21.199
Manes.01G050600.18.v8.1	3120	2926.050	0.000000	0.000
Manes.01G050700.1.v8.1	681	487.084	7.734109	61.001
Manes.01G050800.1.v8.1	2470	2276.050	0.624060	23.000
Manes.01G050900.2.v8.1	1396	1202.050	0.000000	0.000
Manes.01G050900.3.v8.1	1381	1187.050	8.219938	158.000
Manes.01G051000.1.v8.1	3030	2836.050	20.732983	952.128
Manes.01G051301.1.v8.1	360	173.618	0.423729	1.191
Manes.01G051334.1.v8.1	168	34.316	0.000000	0.000
Manes.01G051367.1.v8.1	370	182.576	0.000000	0.000
Manes.01G051400.7.v8.1	3726	3532.050	2.692615	154.000
Manes.01G051500.1.v8.1	1507	1313.050	4.138871	88.000
Manes.01G051515.1.v8.1	1779	1585.050	0.000000	0.000
Manes.01G051530.1.v8.1	1204	1010.050	0.000000	0.000
Manes.01G051545.2.v8.1	4015	3821.050	0.526252	32.561
Manes.01G051545.3.v8.1	4247	4053.050	0.297348	19.515
Manes.01G051545.1.v8.1	4827	4633.050	0.930488	69.807
Manes.01G051545.4.v8.1	3478	3284.050	5.232106	278.231
Manes.10G106150.1.v8.1_24	1230	1036.050	0.000000	0.000
Manes.01G051560.1.v8.1	540	346.366	0.000000	0.000
Manes.01G051575.1.v8.1	180	40.647	0.000000	0.000
Manes.10G049950.1.v8.1	1167	973.050	0.000000	0.000
Manes.01G048100.5.v8.1	3051	2857.050	8.022450	371.146
Manes.01G048100.6.v8.1	3038	2844.050	8.731602	402.115
Manes.01G048100.7.v8.1	3143	2949.050	0.204630	9.772
Manes.01G048300.1.v8.1	408	217.671	6.809121	24.000
Manes.01G048400.1.v8.1	1077	883.050	455.464064	6512.667
Manes.01G048766.1.v8.1	2517	2323.050	0.584850	22.000
Manes.01G048766.4.v8.1	2586	2392.050	0.000000	0.000
Manes.17G035396.1.v8.1_24	409	218.617	0.141243	0.500
Manes.17G035396.1.v8.1_33	409	218.617	0.000000	0.000
Manes.01G048600.1.v8.1	2227	2033.050	5.499894	181.060
Manes.01G046700.5.v8.1	3020	2826.050	1.437481	65.781
Manes.01G046700.9.v8.1	2910	2716.050	0.565787	24.883
Manes.01G046700.8.v8.1	2766	2572.050	2.169025	90.337
Manes.01G046700.10.v8.1	2743	2549.050	5.703990	235.438
Manes.16G047151.1.v8.1	553	359.287	0.171885	1.000
Manes.01G046200.1.v8.1	3121	2927.050	0.759544	36.000
Manes.01G046100.1.v8.1	860	666.058	3.692613	39.826
Manes.01G046000.1.v8.1	2295	2101.050	0.000000	0.000
Manes.01G045900.1.v8.1	3518	3324.050	0.000000	0.000
Manes.01G045900.2.v8.1	3182	2988.050	2.025436	98.000
Manes.01G045700.2.v8.1	632	438.111	0.000000	0.000
Manes.01G045700.3.v8.1	1144	950.050	0.000000	0.000
Manes.10G036329.1.v8.1_6	511	317.629	0.000000	0.000
Manes.01G045650.9.v8.1	2384	2190.050	0.000000	0.000
Manes.01G045650.1.v8.1	2526	2332.050	0.000000	0.000
Manes.01G045650.2.v8.1	2551	2357.050	0.000000	0.000
Manes.01G045650.7.v8.1	2464	2270.050	0.000000	0.000
Manes.01G045650.11.v8.1	2685	2491.050	0.000000	0.000
Manes.01G045650.13.v8.1	2682	2488.050	0.272498	10.978
Manes.01G045650.8.v8.1	2664	2470.050	0.000000	0.000
Manes.01G045650.10.v8.1	2715	2521.050	0.000000	0.000
Manes.01G045650.12.v8.1	2712	2518.050	0.221257	9.022
Manes.01G045650.14.v8.1	2694	2500.050	0.000000	0.000
Manes.01G045650.6.v8.1	2697	2503.050	0.000000	0.000
Manes.01G045600.1.v8.1	2726	2532.050	3.866035	158.510
Manes.01G045600.2.v8.1	2597	2403.050	0.115380	4.490
Manes.01G045560.1.v8.1	562	368.246	54.716837	326.271
Manes.01G048000.1.v8.1	3695	3501.050	0.071781	4.069
Manes.01G048000.2.v8.1	3718	3524.050	0.000000	0.000
Manes.01G047900.1.v8.1	4394	4200.050	0.127726	8.687
Manes.01G047900.3.v8.1	4123	3929.050	8.177960	520.298
Manes.01G047800.1.v8.1	1044	850.050	2.179502	30.000
Manes.01G047820.1.v8.1	3275	3081.050	56.073361	2797.531
Manes.01G042501.1.v8.1	629	435.115	0.000000	0.000
Manes.01G048900.3.v8.1	2252	2058.050	0.223416	7.445
Manes.01G048900.2.v8.1	2235	2041.050	4.699491	155.319
Manes.01G048900.1.v8.1	1636	1442.050	64.412271	1504.071
Manes.05G086326.1.v8.1	1137	943.050	0.524333	8.007
Manes.13G093532.1.v8.1	784	590.063	0.000000	0.000
Manes.01G049100.1.v8.1	2464	2270.050	9.168260	337.009
Manes.01G049200.1.v8.1	727	533.073	1.158493	10.000
Manes.16G048915.2.v8.1	1295	1101.050	5.856606	104.417
Manes.16G048915.3.v8.1	1315	1121.050	0.000000	0.000
Manes.01G049300.12.v8.1	1649	1455.050	0.757857	17.856
Manes.01G049300.5.v8.1	1630	1436.050	0.000000	0.000
Manes.01G049300.10.v8.1	1197	1003.050	3.817990	62.012
Manes.01G049300.11.v8.1	2002	1808.050	0.696983	20.406
Manes.01G049300.4.v8.1	1358	1164.050	0.000000	0.000
Manes.01G049300.7.v8.1	1377	1183.050	0.160335	3.072
Manes.01G049300.8.v8.1	1205	1011.050	0.000000	0.000
Manes.01G049300.9.v8.1	1219	1025.050	1.786600	29.655
Manes.01G049315.1.v8.1	1365	1171.050	0.527357	10.000
Manes.01G049330.2.v8.1	2450	2256.050	0.000000	0.000
Manes.01G049330.1.v8.1	2617	2423.050	0.000000	0.000
Manes.01G049330.3.v8.1	2197	2003.050	0.000000	0.000
Manes.01G049345.1.v8.1	201	52.718	3.514353	3.000
Manes.01G049360.1.v8.1	3263	3069.050	10.851468	539.277
Manes.01G049375.1.v8.1	1923	1729.050	7.750945	217.011
Manes.01G049375.2.v8.1	2014	1820.050	3.164938	93.276
Manes.01G049375.3.v8.1	1902	1708.050	2.267462	62.713
Manes.S095224.1.v8.1	1468	1274.050	0.096945	2.000
Manes.S095224.3.v8.1	894	700.056	0.000000	0.000
Manes.S095224.2.v8.1	753	559.067	0.000000	0.000
Manes.01G049390.1.v8.1_6	1447	1253.050	0.000000	0.000
Manes.01G049405.1.v8.1	510	316.641	0.000000	0.000
Manes.01G049420.1.v8.1	1431	1237.050	0.000000	0.000
Manes.01G049390.1.v8.1	1363	1169.050	0.000000	0.000
Manes.01G049390.1.v8.1_5	1435	1241.050	0.000000	0.000
Manes.01G049495.1.v8.1	267	97.011	0.000000	0.000
Manes.01G049510.1.v8.1	207	56.323	0.000000	0.000
Manes.01G049450.1.v8.1	391	201.785	0.306049	1.000
Manes.01G049525.1.v8.1	1143	949.050	1.479198	22.732
Manes.01G049435.1.v8.1	1236	1042.050	0.000000	0.000
Manes.S095215.1.v8.1	2608	2414.050	0.000000	0.000
Manes.04G060202.1.v8.1	1834	1640.050	0.000000	0.000
Manes.01G049601.1.v8.1	1352	1158.050	89.913629	1686.057
Manes.01G049616.1.v8.1	2450	2256.050	32.784244	1197.660
Manes.01G049631.1.v8.1	1736	1542.050	30.529201	762.313
Manes.01G048966.2.v8.1	1145	951.050	0.000000	0.000
Manes.01G048981.1.v8.1	879	685.056	0.000000	0.000
Manes.01G046800.2.v8.1	1352	1158.050	0.213311	4.000
Manes.01G047000.1.v8.1	1206	1012.050	0.183063	3.000
Manes.01G047100.1.v8.1	730	536.073	50.688448	440.000
Manes.01G047200.1.v8.1	1835	1641.050	0.150528	4.000
Manes.01G047400.1.v8.1	1736	1542.050	10.692845	267.000
Manes.01G045500.8.v8.1	2123	1929.050	0.243982	7.621
Manes.01G045500.6.v8.1	2469	2275.050	0.000000	0.000
Manes.01G045500.10.v8.1	2378	2184.050	0.000000	0.000
Manes.01G045500.11.v8.1	2481	2287.050	0.000000	0.000
Manes.01G045500.9.v8.1	2508	2314.050	0.000000	0.000
Manes.01G045500.12.v8.1	1722	1528.050	0.000000	0.000
Manes.01G045515.1.v8.1	1486	1292.050	15.103870	316.000
Manes.01G045300.1.v8.1	928	734.055	2.944556	35.000
Manes.01G045150.1.v8.1	384	195.329	0.316165	1.000
Manes.09G076819.1.v8.1	384	195.329	0.000000	0.000
Manes.01G045165.1.v8.1	2213	2019.050	16.588456	542.341
Manes.01G045180.1.v8.1	347	162.103	0.000000	0.000
Manes.01G045195.1.v8.1	2475	2281.050	12.968144	478.996
Manes.01G045195.2.v8.1	2472	2278.050	2.653944	97.898
Manes.01G045195.3.v8.1	597	403.159	1.088413	7.105
Manes.01G045210.1.v8.1	1362	1168.050	115.134831	2177.648
Manes.17G018312.1.v8.1	509	315.652	0.000000	0.000
Manes.01G049700.1.v8.1	2824	2630.050	12.733378	542.285
Manes.01G049800.8.v8.1	1038	844.050	5.780155	79.000
Manes.01G049815.1.v8.1	564	370.238	0.000000	0.000
Manes.01G049900.2.v8.1	920	726.055	0.000000	0.000
Manes.01G049900.3.v8.1	939	745.054	1.077546	13.000
Manes.01G049915.1.v8.1	390	200.858	0.000000	0.000
Manes.01G050200.18.v8.1	7236	7042.050	1.000738	114.114
Manes.01G050200.5.v8.1	4770	4576.050	0.000000	0.000
Manes.01G050200.7.v8.1	4765	4571.050	4.817558	356.585
Manes.01G050200.16.v8.1	4689	4495.050	0.000000	0.000
Manes.01G050200.17.v8.1	4684	4490.050	0.000000	0.000
Manes.01G050200.12.v8.1	5163	4969.050	0.000000	0.000
Manes.01G050200.13.v8.1	5158	4964.050	0.000000	0.000
Manes.01G050200.14.v8.1	5083	4889.050	0.000000	0.000
Manes.01G050200.15.v8.1	5088	4894.050	0.000000	0.000
Manes.01G050200.10.v8.1	4385	4191.050	1.068367	72.504
Manes.01G050200.11.v8.1	4390	4196.050	4.295977	291.892
Manes.01G052200.1.v8.1	555	361.275	131.267137	767.916
Manes.01G052200.3.v8.1	534	340.403	307.086367	1692.677
Manes.01G052400.1.v8.1	2897	2703.050	15.197043	665.170
Manes.01G052500.1.v8.1	2591	2397.050	6.080164	236.000
Manes.01G052500.2.v8.1	2536	2342.050	0.000000	0.000
Manes.01G052600.2.v8.1	1576	1382.050	0.000000	0.000
Manes.01G052600.3.v8.1	1711	1517.050	0.000000	0.000
Manes.01G052600.4.v8.1	1585	1391.050	0.621535	14.000
Manes.01G052600.5.v8.1	1624	1430.050	0.000000	0.000
Manes.13G088960.1.v8.1	847	653.058	0.000000	0.000
Manes.01G056200.1.v8.1	1954	1760.050	0.947370	27.000
Manes.01G056204.1.v8.1	1650	1456.050	89.905570	2119.739
Manes.01G051600.1.v8.1	3016	2822.050	3.832285	175.123
Manes.01G051600.2.v8.1	2464	2270.050	5.519289	202.880
Manes.01G051700.1.v8.1	2352	2158.050	7.869581	275.000
Manes.01G051700.2.v8.1	2232	2038.050	0.000000	0.000
Manes.01G051800.1.v8.1	3042	2848.050	26.368037	1216.032
Manes.01G051800.2.v8.1	3115	2921.050	0.458031	21.665
Manes.01G051800.4.v8.1	2948	2754.050	2.836746	126.506
Manes.01G051800.7.v8.1	3039	2845.050	0.994410	45.812
Manes.01G051900.1.v8.1	1853	1659.050	6.179154	166.000
Manes.01G052100.1.v8.1	2395	2201.050	15.022455	535.415
Manes.01G052104.1.v8.1	2760	2566.050	11.891847	494.122
Manes.01G052104.3.v8.1	3084	2890.050	0.389005	18.205
Manes.01G052104.2.v8.1	2726	2532.050	2.361126	96.808
Manes.01G052108.2.v8.1	2261	2067.050	7.498997	251.000
Manes.01G052108.1.v8.1	2759	2565.050	0.000000	0.000
Manes.01G052112.1.v8.1	1090	896.050	45.259793	656.696
Manes.01G052112.2.v8.1	330	147.452	0.000000	0.000
Manes.01G049500.10.v8.1	2932	2738.050	0.000000	0.000
Manes.01G049500.14.v8.1	2929	2735.050	0.000000	0.000
Manes.01G049500.21.v8.1	2812	2618.050	1.067350	45.249
Manes.01G049500.22.v8.1	3199	3005.050	0.508170	24.728
Manes.01G049500.24.v8.1	3319	3125.050	0.000000	0.000
Manes.01G049500.25.v8.1	3264	3070.050	0.000000	0.000
Manes.01G049500.26.v8.1	3316	3122.050	0.000000	0.000
Manes.01G049500.27.v8.1	3261	3067.050	0.000000	0.000
Manes.01G049500.31.v8.1	2911	2717.050	0.000000	0.000
Manes.01G049500.32.v8.1	3024	2830.050	0.180064	8.252
Manes.01G049500.35.v8.1	3196	3002.050	0.000000	0.000
Manes.01G049500.36.v8.1	2809	2615.050	0.000000	0.000
Manes.01G049500.6.v8.1	3134	2940.050	1.644899	78.309
Manes.01G049500.16.v8.1	2995	2801.050	0.952239	43.190
Manes.01G049500.23.v8.1	3115	2921.050	0.000000	0.000
Manes.01G049500.28.v8.1	2913	2719.050	0.000000	0.000
Manes.01G049500.29.v8.1	3245	3051.050	0.000000	0.000
Manes.01G049500.30.v8.1	3300	3106.050	0.000000	0.000
Manes.01G049500.33.v8.1	3242	3048.050	0.000000	0.000
Manes.01G049500.34.v8.1	3297	3103.050	0.000000	0.000
Manes.01G049500.7.v8.1	3130	2936.050	0.000000	0.000
Manes.11G091690.2.v8.1	1407	1213.050	0.000000	0.000
Manes.01G053000.1.v8.1	4412	4218.050	13.093720	894.323
Manes.01G053000.2.v8.1	4325	4131.050	0.000000	0.000
Manes.11G088378.1.v8.1	194	48.588	1.271017	1.000
Manes.11G165033.2.v8.1	513	319.603	0.193228	1.000
Manes.11G165033.1.v8.1	540	346.366	0.534893	3.000
Manes.01G053100.3.v8.1	1539	1345.050	0.000000	0.000
Manes.01G053100.1.v8.1	1781	1587.050	0.000000	0.000
Manes.01G053100.4.v8.1	1271	1077.050	0.000000	0.000
Manes.01G053100.5.v8.1	1151	957.050	0.000000	0.000
Manes.01G053150.1.v8.1	210	58.146	0.000000	0.000
Manes.01G053200.4.v8.1	6068	5874.050	8.673555	825.001
Manes.01G053300.1.v8.1	2599	2405.050	31.968467	1244.989
Manes.01G053400.1.v8.1	264	94.797	166.772251	256.000
Manes.01G053600.3.v8.1	3287	3093.050	3.494550	175.024
Manes.01G053700.1.v8.1	2412	2218.050	9.689209	348.000
Manes.11G068178.1.v8.1	426	234.755	0.000000	0.000
Manes.01G053800.1.v8.1	2084	1890.050	13.494512	413.000
Manes.01G053875.1.v8.1	662	468.090	1.055457	8.000
Manes.01G053950.1.v8.1	2006	1812.050	2.385659	70.000
Manes.02G203753.1.v8.1	1014	820.050	17.286163	229.540
Manes.01G054100.1.v8.1	2170	1976.050	0.000000	0.000
Manes.01G054300.1.v8.1	2083	1889.050	0.098075	3.000
Manes.01G054400.1.v8.1	3373	3179.050	0.116556	6.000
Manes.01G054600.2.v8.1	6103	5909.050	17.212831	1646.985
Manes.01G054800.1.v8.1	1910	1716.050	9.824561	273.000
Manes.01G054900.1.v8.1	2286	2092.050	227.461401	7705.474
Manes.01G055000.1.v8.1	240	77.664	3.180673	4.000
Manes.01G055100.1.v8.1	240	77.664	19.084040	24.000
Manes.01G055200.1.v8.1	237	75.647	91.327636	111.871
Manes.01G055300.1.v8.1	1711	1517.050	0.040708	1.000
Manes.01G055400.4.v8.1	1930	1736.050	0.000000	0.000
Manes.01G055400.5.v8.1	1912	1718.050	0.000000	0.000
Manes.01G055500.6.v8.1	2884	2690.050	1.706023	74.313
Manes.01G055500.3.v8.1	1910	1716.050	12.404825	344.699
Manes.01G055512.1.v8.1	5335	5141.050	0.025123	2.091
Manes.16G044501.1.v8.1	955	761.053	0.405728	5.000
Manes.16G044551.1.v8.1	455	262.675	0.000000	0.000
Manes.07G083301.4.v8.1	1312	1118.050	0.000000	0.000
Manes.07G083301.5.v8.1	1196	1002.050	0.000000	0.000
Manes.07G083301.10.v8.1	1117	923.050	0.000000	0.000
Manes.07G083301.3.v8.1	1792	1598.050	0.000000	0.000
Manes.07G083301.1.v8.1	1063	869.050	0.000000	0.000
Manes.07G083301.2.v8.1	1398	1204.050	0.000000	0.000
Manes.18G122902.1.v8.1_4	687	493.080	0.000000	0.000
Manes.14G157966.1.v8.1_44	431	239.517	0.000000	0.000
Manes.01G055600.2.v8.1	4734	4540.050	5.440874	399.990
Manes.01G055600.1.v8.1	4280	4086.050	0.844258	55.860
Manes.01G055600.5.v8.1	4357	4163.050	12.834920	865.216
Manes.01G055600.6.v8.1	3714	3520.050	0.121514	6.926
Manes.01G055700.1.v8.1	2448	2254.050	0.164387	6.000
Manes.01G055700.2.v8.1	2555	2361.050	0.000000	0.000
Manes.01G055704.1.v8.1	546	352.328	0.000000	0.000
Manes.01G055708.1.v8.1	1792	1598.050	22.281649	576.577
Manes.01G056000.5.v8.1	2103	1909.050	6.069737	187.632
Manes.01G056000.4.v8.1	2545	2351.050	6.726106	256.062
Manes.01G056100.3.v8.1	3657	3463.050	3.589111	201.264
Manes.01G056100.4.v8.1	3459	3265.050	7.568098	400.125
Manes.01G056300.1.v8.1	1707	1513.050	0.000000	0.000
Manes.01G056450.1.v8.1	3537	3343.050	8.829720	477.980
Manes.01G056450.2.v8.1	3479	3285.050	0.000000	0.000
Manes.01G056450.3.v8.1	3399	3205.050	1.003136	52.061
Manes.01G056600.1.v8.1	909	715.056	32.646170	378.000
Manes.15G181430.1.v8.1	456	263.644	0.234241	1.000
Manes.01G056700.2.v8.1	1416	1222.050	0.000000	0.000
Manes.01G056725.1.v8.1	909	715.056	0.000000	0.000
Manes.01G056800.1.v8.1	3882	3688.050	12.583897	751.504
Manes.18G104850.1.v8.1	626	432.117	0.285831	2.000
Manes.01G056900.1.v8.1	2957	2763.050	3.661546	163.822
Manes.01G056900.2.v8.1	2951	2757.050	0.907084	40.496
Manes.01G057000.1.v8.1	850	656.058	0.188264	2.000
Manes.01G057100.1.v8.1	1290	1096.050	0.000000	0.000
Manes.01G057100.2.v8.1	1287	1093.050	0.000000	0.000
Manes.01G057200.1.v8.1	1470	1276.050	0.000000	0.000
Manes.10G106150.1.v8.1	1149	955.050	0.064663	1.000
Manes.01G057300.1.v8.1	1915	1721.050	0.681774	19.000
Manes.01G057350.1.v8.1	1899	1705.050	0.000000	0.000
Manes.01G057400.1.v8.1	2020	1826.050	16.703258	493.894
Manes.01G057400.2.v8.1	2139	1945.050	3.216022	101.291
Manes.01G057800.2.v8.1	2409	2215.050	7.611312	273.000
Manes.01G057900.1.v8.1	2006	1812.050	9.440392	277.000
Manes.01G058000.1.v8.1	2012	1818.050	16.027920	471.848
Manes.01G058100.1.v8.1	3609	3415.050	12.694774	702.007
Manes.01G058200.3.v8.1	354	168.271	0.367004	1.000
Manes.11G130116.1.v8.1	2051	1857.050	0.000000	0.000
Manes.01G058300.1.v8.1	2319	2125.050	1.423991	49.000
Manes.01G058450.1.v8.1	234	73.627	0.000000	0.000
Manes.01G058600.4.v8.1	3029	2835.050	0.000000	0.000
Manes.01G058600.2.v8.1	2857	2663.050	0.000000	0.000
Manes.01G058600.3.v8.1	3629	3435.050	0.665880	37.038
Manes.01G058600.5.v8.1	3407	3213.050	0.372513	19.381
Manes.01G058600.1.v8.1	2303	2109.050	7.337385	250.581
Manes.01G058700.2.v8.1	3507	3313.050	60.794558	3261.462
Manes.01G058700.4.v8.1	3277	3083.050	9.463545	472.448
Manes.01G058700.5.v8.1	3311	3117.050	15.740875	794.497
Manes.01G058750.1.v8.1	920	726.055	0.000000	0.000
Manes.06G063050.1.v8.1_24	1147	953.050	0.000000	0.000
Manes.01G058800.2.v8.1	4445	4251.050	5.054306	347.918
Manes.01G058800.3.v8.1	3168	2974.050	11.320868	545.190
Manes.03G138751.1.v8.1	1067	873.050	0.848834	12.000
Manes.01G058900.1.v8.1	1600	1406.050	1.537261	35.000
Manes.01G059200.1.v8.1	1947	1753.050	2.007987	57.000
Manes.01G059300.16.v8.1	1945	1751.050	21.330061	604.798
Manes.01G059400.23.v8.1	3702	3508.050	0.000000	0.000
Manes.01G059400.24.v8.1	3808	3614.050	0.000000	0.000
Manes.01G059400.25.v8.1	3684	3490.050	0.000000	0.000
Manes.01G059400.3.v8.1	3826	3632.050	0.000000	0.000
Manes.01G059400.26.v8.1	4503	4309.050	0.000000	0.000
Manes.01G059400.12.v8.1	3501	3307.050	0.000000	0.000
Manes.01G059400.13.v8.1	3489	3295.050	0.000000	0.000
Manes.01G059400.14.v8.1	3447	3253.050	0.000000	0.000
Manes.01G059400.15.v8.1	3365	3171.050	0.000000	0.000
Manes.01G059400.16.v8.1	3571	3377.050	0.000000	0.000
Manes.01G059400.18.v8.1	3429	3235.050	0.000000	0.000
Manes.01G059400.20.v8.1	3553	3359.050	0.000000	0.000
Manes.01G059400.21.v8.1	3347	3153.050	0.000000	0.000
Manes.01G059400.22.v8.1	3471	3277.050	0.000000	0.000
Manes.01G059400.5.v8.1	3395	3201.050	0.116837	6.056
Manes.01G059400.6.v8.1	3519	3325.050	0.000000	0.000
Manes.01G059400.8.v8.1	3377	3183.050	0.000000	0.000
Manes.01G059400.17.v8.1	2996	2802.050	0.000000	0.000
Manes.01G059400.19.v8.1	2978	2784.050	0.000000	0.000
Manes.01G059400.7.v8.1	3056	2862.050	0.732429	33.944
Manes.01G059400.9.v8.1	3038	2844.050	0.000000	0.000
Manes.01G059500.1.v8.1	1971	1777.050	55.382195	1593.637
Manes.01G059525.1.v8.1	312	132.306	0.000000	0.000
Manes.01G059550.1.v8.1	318	137.287	0.000000	0.000
Manes.01G059600.1.v8.1	1643	1449.050	140.797154	3303.671
Manes.01G059700.1.v8.1	1331	1137.050	130.147065	2396.257
Manes.01G059700.2.v8.1	1679	1485.050	55.690823	1339.196
Manes.01G059751.1.v8.1	363	176.301	0.000000	0.000
Manes.01G059800.1.v8.1	2230	2036.050	137.945711	4547.956
Manes.01G059800.2.v8.1	2379	2185.050	1.061629	37.562
Manes.01G059900.1.v8.1	2074	1880.050	8.544686	260.127
Manes.01G060100.1.v8.1	3635	3441.050	1.234609	68.792
Manes.01G060100.2.v8.1	3320	3126.050	2.434132	123.214
Manes.01G060100.3.v8.1	3309	3115.050	0.000000	0.000
Manes.01G060200.1.v8.1	1840	1646.050	7.700790	205.257
Manes.01G060200.2.v8.1	1758	1564.050	0.187278	4.743
Manes.01G060300.2.v8.1	1966	1772.050	3.752896	107.687
Manes.01G060300.3.v8.1	1424	1230.050	17.540826	349.375
Manes.01G060400.1.v8.1	1992	1798.050	4.004586	116.595
Manes.01G060400.3.v8.1	1059	865.050	36.982989	518.039
Manes.01G060500.1.v8.1	1773	1579.050	0.000000	0.000
Manes.01G060600.1.v8.1	4094	3900.050	0.000000	0.000
Manes.01G060600.2.v8.1	4124	3930.050	0.000000	0.000
Manes.01G060600.3.v8.1	3968	3774.050	0.000000	0.000
Manes.01G060600.4.v8.1	3938	3744.050	0.164945	10.000
Manes.01G060600.5.v8.1	4000	3806.050	0.000000	0.000
Manes.01G060700.4.v8.1	2627	2433.050	0.411147	16.198
Manes.01G060700.6.v8.1	2584	2390.050	0.000000	0.000
Manes.01G060700.11.v8.1	2667	2473.050	0.000000	0.000
Manes.01G060700.16.v8.1	2624	2430.050	0.000000	0.000
Manes.01G060700.10.v8.1	2489	2295.050	0.000000	0.000
Manes.01G060700.17.v8.1	2628	2434.050	0.000000	0.000
Manes.01G060700.3.v8.1	2575	2381.050	1.164532	44.899
Manes.01G060700.12.v8.1	2541	2347.050	0.000000	0.000
Manes.01G060700.9.v8.1	2531	2337.050	0.000000	0.000
Manes.01G060700.1.v8.1	2615	2421.050	0.000000	0.000
Manes.01G060700.14.v8.1	2584	2390.050	1.031034	39.902
Manes.01G060875.10.v8.1	3276	3082.050	0.360673	18.000
Manes.01G060875.9.v8.1	2881	2687.050	0.000000	0.000
Manes.01G060875.1.v8.1	2909	2715.050	0.000000	0.000
Manes.01G060875.2.v8.1	2869	2675.050	0.000000	0.000
Manes.01G060875.3.v8.1	4008	3814.050	0.000000	0.000
Manes.01G060875.4.v8.1	3276	3082.050	0.000000	0.000
Manes.01G060875.5.v8.1	3226	3032.050	0.000000	0.000
Manes.01G060875.6.v8.1	3007	2813.050	0.000000	0.000
Manes.01G060875.7.v8.1	3057	2863.050	0.000000	0.000
Manes.01G060875.8.v8.1	3047	2853.050	0.000000	0.000
Manes.01G061050.2.v8.1	6849	6655.050	9.632411	1038.021
Manes.01G061125.1.v8.1	630	436.114	0.000000	0.000
Manes.01G061200.9.v8.1	2895	2701.050	1.320247	57.744
Manes.01G061200.10.v8.1	2833	2639.050	2.068516	88.395
Manes.01G061200.6.v8.1	2598	2404.050	15.130734	589.011
Manes.01G061400.1.v8.1	2477	2283.050	107.552571	3976.086
Manes.01G061500.1.v8.1	1529	1335.050	4.533243	98.000
Manes.01G061550.1.v8.1	960	766.050	0.000000	0.000
Manes.01G061600.3.v8.1	2789	2595.050	20.600816	865.665
Manes.01G061600.4.v8.1	1923	1729.050	0.369966	10.358
Manes.01G061600.2.v8.1	1379	1185.050	46.002127	882.743
Manes.01G061701.1.v8.1	765	571.065	0.000000	0.000
Manes.01G061800.1.v8.1	1842	1648.050	3.897117	104.000
Manes.01G061850.1.v8.1	730	536.073	0.000000	0.000
Manes.01G061900.3.v8.1	1876	1682.050	5.693475	155.073
Manes.01G061900.1.v8.1	2806	2612.050	18.388083	777.746
Manes.01G062000.1.v8.1	2551	2357.050	0.838420	32.000
Manes.01G062100.1.v8.1	887	693.056	0.000000	0.000
Manes.01G062200.1.v8.1	523	329.498	0.000000	0.000
Manes.01G062300.1.v8.1	1479	1285.050	0.000000	0.000
Manes.01G062400.1.v8.1	1322	1128.050	8.332935	152.211
Manes.01G062400.2.v8.1	1236	1042.050	18.419465	310.803
Manes.01G062500.1.v8.1	1399	1205.050	0.871213	17.000
Manes.01G062600.1.v8.1	1107	913.050	100.045993	1479.155
Manes.01G062600.2.v8.1	1525	1331.050	4.812374	103.723
Manes.01G062700.1.v8.1	3474	3280.050	1.976921	105.000
Manes.05G133326.1.v8.1_30	356	170.046	0.000000	0.000
Manes.14G157966.1.v8.1_40	431	239.517	0.000000	0.000
Manes.01G062800.1.v8.1	2202	2008.050	16.479638	535.848
Manes.01G062900.1.v8.1	420	229.036	0.000000	0.000
Manes.01G063000.2.v8.1	2376	2182.050	9.084912	321.000
Manes.01G063100.1.v8.1	3358	3164.050	10.455350	535.675
Manes.01G063300.1.v8.1	1940	1746.050	1.658182	46.882
Manes.01G063300.3.v8.1	2009	1815.050	1.739256	51.118
Manes.01G063400.1.v8.1	863	669.057	1.938368	21.000
Manes.01G063500.1.v8.1	1365	1171.050	37.600583	713.000
Manes.01G063600.1.v8.1	4224	4030.050	5.094376	332.446
Manes.01G063600.2.v8.1	4158	3964.050	0.000000	0.000
Manes.01G063700.1.v8.1	1268	1074.050	0.000000	0.000
Manes.01G063800.1.v8.1	1141	947.050	0.000000	0.000
Manes.01G063900.1.v8.1	690	496.079	0.000000	0.000
Manes.01G063933.1.v8.1	496	302.827	0.000000	0.000
Manes.01G063966.2.v8.1	535	341.396	0.000000	0.000
Manes.01G064000.1.v8.1	2464	2270.050	0.085001	3.124
Manes.01G064000.4.v8.1	2064	1870.050	8.030461	243.172
Manes.01G064100.1.v8.1	642	448.101	0.000000	0.000
Manes.01G064200.1.v8.1	946	752.053	20.529627	250.005
Manes.01G064400.2.v8.1	859	665.058	0.000000	0.000
Manes.13G069776.1.v8.1_3	315	134.791	0.000000	0.000
Manes.01G064500.2.v8.1	1064	870.050	1.064701	15.000
Manes.01G064600.2.v8.1	1735	1541.050	1.225343	30.577
Manes.01G064600.3.v8.1	1725	1531.050	16.929217	419.707
Manes.01G064900.1.v8.1	1118	924.050	1.269810	19.000
Manes.01G064950.1.v8.1	678	484.087	0.000000	0.000
Manes.01G065000.1.v8.1	3163	2969.050	0.478399	23.000
Manes.01G065000.2.v8.1	3049	2855.050	0.000000	0.000
Manes.01G065100.1.v8.1	2070	1876.050	14.998938	455.643
Manes.01G065200.1.v8.1	2387	2193.050	18.867238	670.003
Manes.01G065200.2.v8.1	2436	2242.050	5.664219	205.639
Manes.01G065200.3.v8.1	2261	2067.050	13.050135	436.803
Manes.01G065300.1.v8.1	956	762.053	0.162078	2.000
Manes.01G065400.1.v8.1	5133	4939.050	2.201268	176.050
Manes.01G065500.1.v8.1	1271	1077.050	0.000000	0.000
Manes.01G065600.3.v8.1	960	766.050	69.123202	857.434
Manes.01G065600.1.v8.1	1212	1018.050	1.896287	31.260
Manes.01G065700.1.v8.1	1755	1561.050	7.635209	193.000
Manes.01G065800.3.v8.1	2457	2263.050	0.000000	0.000
Manes.01G065800.4.v8.1	2385	2191.050	0.000000	0.000
Manes.01G065800.1.v8.1	2533	2339.050	0.000000	0.000
Manes.01G065800.2.v8.1	2461	2267.050	0.081722	3.000
Manes.01G065900.7.v8.1	3293	3099.050	0.000000	0.000
Manes.01G065900.1.v8.1	3360	3166.050	3.573854	183.221
Manes.01G065900.4.v8.1	3389	3195.050	0.000000	0.000
Manes.01G065900.5.v8.1	3455	3261.050	0.904823	47.779
Manes.01G066000.4.v8.1	2162	1968.050	0.000000	0.000
Manes.01G066000.6.v8.1	2093	1899.050	1.040624	32.000
Manes.01G066000.5.v8.1	2160	1966.050	0.000000	0.000
Manes.01G066000.7.v8.1	2440	2246.050	0.000000	0.000
Manes.01G066100.1.v8.1	2112	1918.050	15.980241	496.321
Manes.01G066100.2.v8.1	2042	1848.050	1.760733	52.690
Manes.01G066100.3.v8.1	1825	1631.050	0.000000	0.000
Manes.01G066150.1.v8.1	601	407.150	1.213432	8.000
Manes.01G066175.1.v8.1	442	250.091	0.000000	0.000
Manes.01G066200.1.v8.1	3298	3104.050	17.678498	888.574
Manes.01G066400.1.v8.1	3277	3083.050	0.500772	25.000
Manes.01G066500.1.v8.1	1506	1312.050	0.047068	1.000
Manes.01G066600.1.v8.1	1975	1781.050	9.847424	284.000
Manes.01G066700.4.v8.1	1543	1349.050	5.587068	122.048
Manes.01G066700.5.v8.1	1318	1124.050	0.587647	10.696
Manes.01G066700.1.v8.1	1453	1259.050	5.358976	109.256
Manes.01G066800.1.v8.1	3041	2847.050	3.597427	165.847
Manes.01G066800.3.v8.1	3070	2876.050	0.389989	18.162
Manes.01G066800.2.v8.1	1176	982.050	0.000000	0.000
Manes.01G066900.1.v8.1	1843	1649.050	32.864122	877.557
Manes.01G067000.1.v8.1	1587	1393.050	0.000000	0.000
Manes.01G067100.1.v8.1	1560	1366.050	0.000000	0.000
Manes.01G067200.1.v8.1	489	295.933	0.000000	0.000
Manes.01G067233.1.v8.1	225	67.642	0.000000	0.000
Manes.01G067300.3.v8.1	707	513.075	0.000000	0.000
Manes.01G067400.1.v8.1	1115	921.050	0.000000	0.000
Manes.01G067500.1.v8.1	702	508.075	0.000000	0.000
Manes.01G067700.1.v8.1	2234	2040.050	0.151359	5.000
Manes.01G067900.1.v8.1	1616	1422.050	0.607986	14.000
Manes.01G068001.5.v8.1	2495	2301.050	7.647318	284.941
Manes.01G068001.2.v8.1	1984	1790.050	0.040108	1.163
Manes.01G068001.7.v8.1	2864	2670.050	0.232851	10.067
Manes.01G068001.6.v8.1	1767	1573.050	0.000000	0.000
Manes.01G068001.8.v8.1	1090	896.050	0.072243	1.048
Manes.01G068100.3.v8.1	1573	1379.050	0.000000	0.000
Manes.01G068100.5.v8.1	1567	1373.050	29.098817	646.966
Manes.01G068400.7.v8.1	3134	2940.050	2.605127	124.023
Manes.01G068400.2.v8.1	3037	2843.050	18.033771	830.215
Manes.01G068400.5.v8.1	2681	2487.050	8.559209	344.697
Manes.01G068400.3.v8.1	2817	2623.050	0.257947	10.956
Manes.01G068600.1.v8.1	1024	830.050	0.000000	0.000
Manes.01G068800.1.v8.1	2536	2342.050	4.271685	162.000
Manes.01G068901.1.v8.1	541	347.360	0.000000	0.000
Manes.01G069000.1.v8.1	2001	1807.050	7.655595	224.011
Manes.01G069050.1.v8.1	877	683.057	0.000000	0.000
Manes.01G069100.1.v8.1	2551	2357.050	0.000000	0.000
Manes.01G069100.2.v8.1	2515	2321.050	0.000000	0.000
Manes.01G069200.2.v8.1	2791	2597.050	0.118897	5.000
Manes.01G069300.1.v8.1	1550	1356.050	54.470161	1196.063
Manes.01G069400.1.v8.1	1254	1060.050	0.407805	7.000
Manes.01G069500.1.v8.1	3671	3477.050	0.053283	3.000
Manes.01G069600.7.v8.1	3208	3014.050	0.897938	43.824
Manes.01G069600.8.v8.1	3089	2895.050	2.169256	101.692
Manes.01G069600.6.v8.1	3263	3069.050	0.000000	0.000
Manes.01G069600.3.v8.1	3404	3210.050	1.606148	83.487
Manes.01G069600.1.v8.1	3247	3053.050	0.000000	0.000
Manes.01G069700.1.v8.1	1602	1408.050	0.043859	1.000
Manes.01G069800.1.v8.1	2475	2281.050	12.210278	451.004
Manes.01G069900.1.v8.1	945	751.053	0.082226	1.000
Manes.01G070000.1.v8.1	2335	2141.050	213.040047	7385.972
Manes.01G070200.1.v8.1	1624	1430.050	226.362281	5241.732
Manes.01G070300.1.v8.1	1487	1293.050	3.916328	82.000
Manes.01G070400.1.v8.1	2479	2285.050	0.000000	0.000
Manes.01G070500.1.v8.1	2557	2363.050	0.052268	2.000
Manes.01G070600.1.v8.1	2445	2251.050	0.000000	0.000
Manes.01G070700.1.v8.1	1563	1369.050	13.581811	301.090
Manes.01G070800.1.v8.1	1661	1467.050	0.000000	0.000
Manes.01G070800.2.v8.1	1367	1173.050	0.210583	4.000
Manes.01G070800.3.v8.1	990	796.050	0.000000	0.000
Manes.01G070900.1.v8.1	3231	3037.050	7.539171	370.762
Manes.01G071000.1.v8.1	766	572.065	0.107953	1.000
Manes.01G071051.1.v8.1	1254	1060.050	0.000000	0.000
Manes.01G071100.1.v8.1	1726	1532.050	4.393736	109.000
Manes.01G071200.1.v8.1	2039	1845.050	0.000000	0.000
Manes.01G071200.11.v8.1	1893	1699.050	0.000000	0.000
Manes.01G071200.12.v8.1	2246	2052.050	0.208436	6.926
Manes.01G071200.3.v8.1	1994	1800.050	5.491826	160.074
Manes.01G071200.4.v8.1	1991	1797.050	0.000000	0.000
Manes.01G071200.8.v8.1	2125	1931.050	0.000000	0.000
Manes.01G071300.1.v8.1	1468	1274.050	0.193889	4.000
Manes.01G071400.3.v8.1	1639	1445.050	36.181387	846.618
Manes.01G071400.1.v8.1	540	346.366	57.406961	321.973
Manes.01G071500.1.v8.1	3816	3622.050	4.433016	260.000
Manes.01G071600.1.v8.1	2345	2151.050	0.000000	0.000
Manes.13G089210.1.v8.1	447	254.912	0.000000	0.000
Manes.01G071700.1.v8.1	2700	2506.050	1.478570	60.000
Manes.01G071800.1.v8.1	2907	2713.050	3.673520	161.384
Manes.01G071900.1.v8.1	2437	2243.050	52.968996	1923.890
Manes.01G072000.2.v8.1	1586	1392.050	9.094514	205.000
Manes.01G072100.1.v8.1	1702	1508.050	27.271395	665.952
Manes.01G072200.2.v8.1	4093	3899.050	0.366212	23.121
Manes.01G072200.1.v8.1	5254	5060.050	1.064029	87.182
Manes.01G072200.4.v8.1	4047	3853.050	0.000000	0.000
Manes.01G072200.3.v8.1	3939	3745.050	2.715859	164.697
Manes.01G072400.1.v8.1	2267	2073.050	28.880024	969.453
Manes.01G072601.1.v8.1	458	265.584	1.395179	6.000
Manes.01G072801.5.v8.1	2336	2142.050	2.419742	83.930
Manes.01G072801.8.v8.1	2323	2129.050	0.000000	0.000
Manes.01G072801.3.v8.1	2395	2201.050	3.529615	125.799
Manes.01G072801.12.v8.1	6418	6224.050	0.627786	63.271
Manes.01G072801.13.v8.1	6431	6237.050	0.000000	0.000
Manes.01G072801.10.v8.1	2143	1949.050	0.000000	0.000
Manes.01G072801.11.v8.1	2130	1936.050	0.000000	0.000
Manes.01G073000.1.v8.1	2268	2074.050	45.803984	1538.304
Manes.01G073100.4.v8.1	2268	2074.050	6.186722	207.778
Manes.01G073100.9.v8.1	2893	2699.050	0.159736	6.981
Manes.01G073100.3.v8.1	2300	2106.050	0.000000	0.000
Manes.01G073100.8.v8.1	2925	2731.050	0.000000	0.000
Manes.01G073100.20.v8.1	4468	4274.050	1.874543	129.734
Manes.01G073100.19.v8.1	4064	3870.050	0.000000	0.000
Manes.01G073100.17.v8.1	3443	3249.050	0.093305	4.909
Manes.01G073100.18.v8.1	2007	1813.050	0.000000	0.000
Manes.01G073100.21.v8.1	2632	2438.050	2.118967	83.654
Manes.01G073100.22.v8.1	900	706.056	0.000000	0.000
Manes.01G073112.1.v8.1	816	622.062	0.000000	0.000
Manes.01G073125.1.v8.1	2760	2566.050	42.643527	1771.894
Manes.01G073300.6.v8.1	2196	2002.050	0.091721	2.973
Manes.01G073300.8.v8.1	2715	2521.050	1.391676	56.812
Manes.01G073300.9.v8.1	2214	2020.050	5.996705	196.153
Manes.01G073400.1.v8.1	2511	2317.050	32.846932	1232.395
Manes.01G073400.4.v8.1	2505	2311.050	4.568083	170.948
Manes.01G073500.1.v8.1	1263	1069.050	0.507401	8.784
Manes.01G073500.3.v8.1	1194	1000.050	68.280846	1105.707
Manes.01G073500.2.v8.1	1289	1095.050	2.117713	37.551
Manes.01G073500.4.v8.1	1344	1150.050	0.000000	0.000
Manes.01G073600.1.v8.1	1256	1062.050	0.116296	2.000
Manes.01G073700.11.v8.1	2927	2733.050	6.902969	305.494
Manes.01G073700.6.v8.1	2668	2474.050	0.781953	31.326
Manes.01G073700.1.v8.1	2831	2637.050	8.539110	364.628
Manes.01G073700.12.v8.1	2665	2471.050	0.000000	0.000
Manes.01G073700.13.v8.1	2479	2285.050	0.000000	0.000
Manes.01G073700.14.v8.1	2511	2317.050	4.487643	168.373
Manes.01G073750.1.v8.1	374	186.192	0.000000	0.000
Manes.01G073800.1.v8.1	3191	2997.050	3.040847	147.573
Manes.01G073800.2.v8.1	2950	2756.050	4.692724	209.427
Manes.13G088473.1.v8.1	818	624.062	5.144499	51.986
Manes.01G073900.1.v8.1	941	747.054	71.249057	861.887
Manes.01G074000.2.v8.1	1799	1605.050	7.887616	205.000
Manes.01G074100.1.v8.1	3033	2839.050	7.830867	360.000
Manes.01G074200.1.v8.1	1923	1729.050	69.510127	1946.145
Manes.01G074300.6.v8.1	1985	1791.050	4.476159	129.817
Manes.01G074300.7.v8.1	1749	1555.050	3.581501	90.184
Manes.01G074400.1.v8.1	2362	2168.050	0.085491	3.001
Manes.17G035396.1.v8.1_40	407	216.728	0.000000	0.000
Manes.01G074500.1.v8.1	2339	2145.050	56.205068	1952.237
Manes.01G074600.1.v8.1	1163	969.050	2.230501	35.000
Manes.01G074700.1.v8.1	1504	1310.050	102.948680	2183.877
Manes.01G074800.1.v8.1	1825	1631.050	1.363062	36.000
Manes.01G074850.1.v8.1	1130	936.050	0.000000	0.000
Manes.01G074925.1.v8.1	1076	882.050	0.070014	1.000
Manes.01G075000.1.v8.1	2832	2638.050	52.448740	2240.463
Manes.01G075000.3.v8.1	3215	3021.050	7.518430	367.794
Manes.01G075100.1.v8.1	2145	1951.050	51.248665	1619.088
Manes.01G075200.3.v8.1	1101	907.050	0.000000	0.000
Manes.01G075400.1.v8.1	1101	907.050	0.000000	0.000
Manes.01G075500.1.v8.1	1101	907.050	0.000000	0.000
Manes.01G075600.2.v8.1	1101	907.050	0.000000	0.000
Manes.01G075700.1.v8.1	3094	2900.050	16.277382	764.381
Manes.01G075700.2.v8.1	3107	2913.050	0.987065	46.560
Manes.01G075900.1.v8.1	474	281.185	24.817964	113.000
Manes.01G076000.4.v8.1	2568	2374.050	0.000000	0.000
Manes.01G076000.5.v8.1	2409	2215.050	0.000000	0.000
Manes.01G076000.3.v8.1	2302	2108.050	0.146477	5.000
Manes.01G076100.1.v8.1	2116	1922.050	73.133287	2276.142
Manes.01G076100.2.v8.1	2120	1926.050	17.021649	530.871
Manes.01G076201.1.v8.1	2790	2596.050	3.520700	148.000
Manes.01G076300.1.v8.1	1241	1047.050	14.863245	252.000
Manes.01G076400.1.v8.1	4031	3837.050	13.574955	843.443
Manes.01G076500.1.v8.1	3742	3548.050	3.481133	200.000
Manes.01G076600.1.v8.1	2049	1855.050	9.887399	297.001
Manes.01G076600.2.v8.1	1609	1415.050	0.000000	0.000
Manes.01G076700.1.v8.1	1155	961.050	0.000000	0.000
Manes.01G076800.2.v8.1	2030	1836.050	0.235447	7.000
Manes.01G076900.1.v8.1	2084	1890.050	9.050799	277.000
Manes.01G077000.1.v8.1	2686	2492.050	4.986602	201.225
Manes.01G077100.1.v8.1	1550	1356.050	0.000000	0.000
Manes.01G077200.11.v8.1	3150	2956.050	0.899414	43.052
Manes.01G077200.12.v8.1	3204	3010.050	0.000000	0.000
Manes.01G077200.14.v8.1	3021	2827.050	0.000000	0.000
Manes.01G077200.15.v8.1	2967	2773.050	0.000000	0.000
Manes.01G077200.3.v8.1	3757	3563.050	0.241756	13.948
Manes.01G077200.13.v8.1	2975	2781.050	0.000000	0.000
Manes.01G077300.1.v8.1	1848	1654.050	0.298691	8.000
Manes.01G077300.3.v8.1	1839	1645.050	0.000000	0.000
Manes.01G077400.1.v8.1	1401	1207.050	0.660707	12.914
Manes.01G077400.2.v8.1	1388	1194.050	0.264067	5.106
Manes.01G077400.3.v8.1	1180	986.050	0.000000	0.000
Manes.01G077500.7.v8.1	639	445.103	0.000000	0.000
Manes.01G077500.6.v8.1	675	481.087	32.862201	256.000
Manes.01G077700.1.v8.1	2972	2778.050	0.000000	0.000
Manes.01G077700.11.v8.1	2907	2713.050	0.000000	0.000
Manes.01G077700.19.v8.1	2978	2784.050	0.000000	0.000
Manes.01G077700.20.v8.1	2949	2755.050	0.000000	0.000
Manes.01G077700.21.v8.1	2943	2749.050	0.000000	0.000
Manes.01G077700.25.v8.1	2936	2742.050	0.000000	0.000
Manes.01G077700.6.v8.1	2913	2719.050	0.000000	0.000
Manes.01G077700.8.v8.1	2942	2748.050	0.000000	0.000
Manes.01G077700.14.v8.1	2832	2638.050	0.134799	5.758
Manes.01G077700.15.v8.1	2906	2712.050	0.000000	0.000
Manes.01G077700.16.v8.1	2877	2683.050	0.000000	0.000
Manes.01G077700.18.v8.1	2871	2677.050	0.000000	0.000
Manes.01G077700.23.v8.1	2864	2670.050	0.121238	5.242
Manes.01G077700.24.v8.1	2835	2641.050	0.000000	0.000
Manes.01G077700.26.v8.1	2900	2706.050	0.000000	0.000
Manes.01G077700.27.v8.1	2868	2674.050	0.000000	0.000
Manes.01G077700.28.v8.1	2871	2677.050	0.000000	0.000
Manes.01G077700.29.v8.1	2865	2671.050	0.000000	0.000
Manes.01G077700.3.v8.1	2870	2676.050	0.000000	0.000
Manes.01G077700.5.v8.1	2841	2647.050	0.000000	0.000
Manes.01G077700.7.v8.1	2835	2641.050	0.000000	0.000
Manes.01G077800.1.v8.1	1893	1699.050	0.000000	0.000
Manes.01G077900.1.v8.1	2054	1860.050	0.033201	1.000
Manes.01G078000.1.v8.1	677	483.087	0.000000	0.000
Manes.01G078100.1.v8.1	748	554.068	0.000000	0.000
Manes.01G078200.1.v8.1	691	497.078	0.124238	1.000
Manes.01G078301.1.v8.1	747	553.069	0.000000	0.000
Manes.01G078400.1.v8.1	408	217.671	0.000000	0.000
Manes.18G031966.1.v8.1	1065	871.050	0.000000	0.000
Manes.01G078500.1.v8.1	321	139.806	4.859011	11.000
Manes.01G078600.1.v8.1	620	426.121	0.000000	0.000
Manes.01G078800.1.v8.1	651	457.095	0.000000	0.000
Manes.01G078900.1.v8.1	321	139.806	0.000000	0.000
Manes.01G078950.1.v8.1	507	313.676	0.000000	0.000
Manes.01G079000.1.v8.1	1434	1240.050	50.291511	1009.842
Manes.01G079100.1.v8.1	1711	1517.050	0.000000	0.000
Manes.01G079200.1.v8.1	2291	2097.050	4.553214	154.613
Manes.01G079200.11.v8.1	2366	2172.050	0.776659	27.316
Manes.01G079200.2.v8.1	2546	2352.050	0.000000	0.000
Manes.01G079200.4.v8.1	2536	2342.050	2.031816	77.055
Manes.01G079200.3.v8.1	594	400.166	6.881994	44.594
Manes.01G079300.1.v8.1	1915	1721.050	0.000000	0.000
Manes.01G079300.2.v8.1	1911	1717.050	2.152757	59.855
Manes.01G079400.1.v8.1	349	163.855	1.130684	3.000
Manes.01G079500.1.v8.1	3071	2877.050	1.247830	58.133
Manes.01G079500.3.v8.1	3320	3126.050	10.744277	543.867
Manes.01G079500.4.v8.1	2864	2670.050	0.000000	0.000
Manes.01G079600.1.v8.1	2431	2237.050	14.058552	509.256
Manes.01G079600.2.v8.1	2411	2217.050	0.661610	23.752
Manes.01G079700.6.v8.1	3554	3360.050	0.000000	0.000
Manes.01G079700.2.v8.1	3465	3271.050	3.175616	168.203
Manes.01G079700.4.v8.1	4651	4457.050	0.160287	11.568
Manes.01G079700.5.v8.1	2901	2707.050	1.565466	68.621
Manes.01G079700.7.v8.1	3236	3042.050	0.000000	0.000
Manes.01G079800.2.v8.1	2480	2286.050	8.026283	297.112
Manes.01G080000.1.v8.1	2456	2262.050	0.555403	20.344
Manes.01G080000.2.v8.1	2604	2410.050	0.202481	7.902
Manes.01G080000.3.v8.1	2530	2336.050	0.906973	34.308
Manes.01G080000.4.v8.1	2525	2331.050	0.000000	0.000
Manes.01G080000.5.v8.1	2451	2257.050	0.203744	7.446
Manes.01G080000.7.v8.1	2599	2405.050	0.000000	0.000
Manes.01G080100.1.v8.1	1467	1273.050	0.776167	16.000
Manes.01G080200.1.v8.1	3287	3093.050	1.178000	59.000
Manes.01G080200.3.v8.1	3162	2968.050	0.000000	0.000
Manes.01G080300.1.v8.1	2714	2520.050	0.000000	0.000
Manes.01G080300.2.v8.1	2427	2233.050	0.083398	3.016
Manes.01G080300.3.v8.1	2160	1966.050	2.192149	69.789
Manes.01G080300.5.v8.1	2208	2014.050	4.329443	141.196
Manes.01G080400.1.v8.1	781	587.064	149.894226	1424.917
Manes.01G080600.1.v8.1	1810	1616.050	8.789284	230.000
Manes.01G080700.1.v8.1	2440	2246.050	7.423774	270.000
Manes.01G080800.1.v8.1	2240	2046.050	45.451413	1505.855
Manes.01G080900.4.v8.1	5950	5756.050	3.432891	319.966
Manes.01G080900.6.v8.1	5665	5471.050	0.768052	68.043
Manes.01G080900.5.v8.1	5543	5349.050	10.230090	886.086
Manes.01G081000.1.v8.1	972	778.050	2.936802	37.000
Manes.01G081100.1.v8.1	2339	2145.050	0.057580	2.000
Manes.01G081200.1.v8.1	318	137.287	8.546817	19.000
Manes.01G080964.3.v8.1	3238	3044.050	11.503014	567.000
Manes.01G080964.5.v8.1	2979	2785.050	0.000000	0.000
Manes.01G080964.4.v8.1	3109	2915.050	0.000000	0.000
Manes.01G081400.14.v8.1	7987	7793.050	5.276245	665.813
Manes.01G081400.18.v8.1	7984	7790.050	0.000000	0.000
Manes.01G081400.16.v8.1	7803	7609.050	7.823910	963.993
Manes.01G081400.17.v8.1	7830	7636.050	9.337458	1154.562
Manes.01G081400.19.v8.1	7827	7633.050	0.000000	0.000
Manes.01G081400.20.v8.1	7800	7606.050	2.906235	357.939
Manes.01G081400.21.v8.1	7978	7784.050	0.000000	0.000
Manes.01G081400.15.v8.1	7982	7788.050	0.000000	0.000
Manes.01G081500.10.v8.1	2246	2052.050	4.792490	159.246
Manes.01G081500.6.v8.1	2241	2047.050	1.284371	42.573
Manes.01G081500.4.v8.1	2585	2391.050	0.000000	0.000
Manes.01G081500.1.v8.1	2588	2394.050	3.099950	120.173
Manes.01G081500.2.v8.1	2583	2389.050	0.645105	24.956
Manes.01G081500.3.v8.1	2593	2399.050	0.000000	0.000
Manes.01G081500.5.v8.1	2606	2412.050	0.158657	6.197
Manes.01G081500.9.v8.1	2611	2417.050	0.000000	0.000
Manes.01G081600.1.v8.1	1230	1036.050	0.059607	1.000
Manes.01G081800.8.v8.1	2595	2401.050	0.000000	0.000
Manes.01G081800.9.v8.1	2608	2414.050	0.000000	0.000
Manes.01G081800.10.v8.1	2296	2102.050	0.000000	0.000
Manes.01G081800.7.v8.1	2965	2771.050	0.000000	0.000
Manes.01G081800.3.v8.1	1999	1805.050	0.239491	7.000
Manes.01G081900.1.v8.1	1431	1237.050	43.672056	874.803
Manes.01G082000.1.v8.1	174	37.420	9.902026	6.000
Manes.01G082200.3.v8.1	2462	2268.050	0.000000	0.000
Manes.01G082200.1.v8.1	2522	2328.050	4.552638	171.623
Manes.01G082200.5.v8.1	2673	2479.050	0.093284	3.745
Manes.01G082300.1.v8.1	3191	2997.050	14.322379	695.070
Manes.01G082300.2.v8.1	3181	2987.050	1.030570	49.847
Manes.01G082400.11.v8.1	1296	1102.050	1.173220	20.936
Manes.01G082400.10.v8.1	2623	2429.050	2.708005	106.514
Manes.01G082400.8.v8.1	2491	2297.050	0.000000	0.000
Manes.01G082400.9.v8.1	2482	2288.050	1.245825	46.157
Manes.01G082600.1.v8.1	2024	1830.050	35.381151	1048.466
Manes.01G082700.1.v8.1	1758	1564.050	42.327023	1071.983
Manes.01G082800.1.v8.1	4125	3931.050	6.816037	433.870
Manes.01G082800.2.v8.1	4122	3928.050	3.878106	246.670
Manes.01G082800.3.v8.1	4116	3922.050	7.678067	487.624
Manes.01G082800.4.v8.1	4113	3919.050	0.000000	0.000
Manes.01G082850.1.v8.1	480	287.078	0.000000	0.000
Manes.01G082900.2.v8.1	2382	2188.050	0.000000	0.000
Manes.01G082900.3.v8.1	2372	2178.050	0.992386	35.000
Manes.01G082900.4.v8.1	2559	2365.050	0.000000	0.000
Manes.01G083100.1.v8.1	1089	895.050	0.624497	9.051
Manes.01G083200.5.v8.1	3433	3239.050	0.000000	0.000
Manes.01G083200.6.v8.1	3407	3213.050	0.000000	0.000
Manes.01G083200.3.v8.1	3315	3121.050	0.059361	3.000
Manes.01G083275.1.v8.1	861	667.058	0.000000	0.000
Manes.01G083350.1.v8.1	1222	1028.050	1.561851	26.000
Manes.01G083500.1.v8.1	1428	1234.050	0.000000	0.000
Manes.01G083600.1.v8.1	1701	1507.050	0.040978	1.000
Manes.01G083700.2.v8.1	2864	2670.050	16.074808	695.000
Manes.13G022150.1.v8.1	936	742.055	0.000000	0.000
Manes.01G083800.1.v8.1	2179	1985.050	4.612158	148.250
Manes.01G083900.1.v8.1	1528	1334.050	52.321574	1130.245
Manes.01G084100.6.v8.1	1693	1499.050	0.000000	0.000
Manes.01G084100.4.v8.1	1414	1220.050	0.686979	13.572
Manes.01G084100.7.v8.1	1719	1525.050	0.000000	0.000
Manes.01G084100.5.v8.1	1618	1424.050	4.955683	114.274
Manes.01G084100.1.v8.1	1629	1435.050	0.221793	5.154
Manes.01G084100.8.v8.1	1554	1360.050	0.000000	0.000
Manes.01G084200.2.v8.1	3827	3633.050	0.404823	23.815
Manes.01G084200.3.v8.1	3994	3800.050	0.000000	0.000
Manes.01G084200.1.v8.1	3739	3545.050	5.664846	325.185
Manes.01G084300.1.v8.1	4097	3903.050	1.835415	116.000
Manes.01G084300.2.v8.1	3697	3503.050	0.000000	0.000
Manes.01G084500.2.v8.1	1460	1266.050	1.707252	35.000
Manes.01G084600.1.v8.1	2381	2187.050	51.406360	1820.519
Manes.01G084700.1.v8.1	2148	1954.050	28.823881	912.027
Manes.01G084800.3.v8.1	1891	1697.050	0.473074	13.000
Manes.01G084900.9.v8.1	1468	1274.050	21.387847	441.238
Manes.01G085000.2.v8.1	3443	3249.050	0.000000	0.000
Manes.01G085000.3.v8.1	3467	3273.050	0.000000	0.000
Manes.01G085000.4.v8.1	3200	3006.050	0.020544	1.000
Manes.01G085100.1.v8.1	783	589.063	1.048379	10.000
Manes.01G085200.1.v8.1	948	754.053	2.538867	31.000
Manes.01G085300.3.v8.1	1050	856.050	0.000000	0.000
Manes.01G085300.6.v8.1	1300	1106.050	0.000000	0.000
Manes.01G085300.1.v8.1	340	156.016	0.395832	1.000
Manes.01G085300.2.v8.1	331	148.306	0.000000	0.000
Manes.01G085400.1.v8.1	1585	1391.050	0.177581	4.000
Manes.01G085550.1.v8.1	878	684.057	0.000000	0.000
Manes.01G085500.1.v8.1	2326	2132.050	0.000000	0.000
Manes.01G085600.1.v8.1	2839	2645.050	0.070043	3.000
Manes.01G085700.2.v8.1	1147	953.050	2.980730	46.000
Manes.01G085800.1.v8.1	1458	1264.050	0.146567	3.000
Manes.01G085900.1.v8.1	1698	1504.050	7.236186	176.235
Manes.01G086000.1.v8.1	1728	1534.050	14.412735	358.019
Manes.01G086000.2.v8.1	1614	1420.050	0.000000	0.000
Manes.01G086000.3.v8.1	1705	1511.050	0.000000	0.000
Manes.01G086050.2.v8.1	1218	1024.050	0.000000	0.000
Manes.01G086100.1.v8.1	2143	1949.050	0.000000	0.000
Manes.01G086200.1.v8.1	4537	4343.050	23.490184	1651.965
Manes.01G086400.1.v8.1	1994	1800.050	19.349744	564.000
Manes.01G086500.1.v8.1	228	69.621	0.887035	1.000
Manes.01G086600.1.v8.1	1338	1144.050	0.323882	6.000
Manes.01G086700.11.v8.1	2726	2532.050	0.000000	0.000
Manes.01G086700.4.v8.1	2731	2537.050	1.314453	54.000
Manes.01G086700.10.v8.1	2787	2593.050	0.000000	0.000
Manes.01G086700.3.v8.1	2890	2696.050	0.000000	0.000
Manes.01G086800.1.v8.1	1355	1161.050	888.991513	16713.525
Manes.01G086900.1.v8.1	2239	2045.050	0.362375	12.000
Manes.01G087050.1.v8.1	2981	2787.050	107.625928	4857.147
Manes.01G087200.1.v8.1	1783	1589.050	3.340652	85.958
Manes.01G087200.2.v8.1	1651	1457.050	0.298453	7.042
Manes.01G087300.1.v8.1	3529	3335.050	0.425898	23.000
Manes.01G087300.3.v8.1	3351	3157.050	0.000000	0.000
Manes.01G087300.5.v8.1	3360	3166.050	0.000000	0.000
Manes.01G087400.1.v8.1	1296	1102.050	40.915573	730.146
Manes.01G087450.1.v8.1	144	21.580	0.000000	0.000
Manes.01G087500.1.v8.1	3003	2809.050	7.342896	334.000
Manes.01G087600.1.v8.1	2575	2381.050	1.011525	39.000
Manes.01G087650.1.v8.1	547	353.322	0.000000	0.000
Manes.01G087700.10.v8.1	7931	7737.050	4.741234	594.000
Manes.01G087800.1.v8.1	1859	1665.050	0.000000	0.000
Manes.01G087900.4.v8.1	1957	1763.050	18.057398	515.513
Manes.01G087900.5.v8.1	1952	1758.050	52.675128	1499.534
Manes.01G087900.6.v8.1	1181	987.050	6.359508	101.644
Manes.01G088000.2.v8.1	1433	1239.050	0.000000	0.000
Manes.01G088101.1.v8.1	820	626.062	0.000000	0.000
Manes.01G088200.1.v8.1	1170	976.050	0.000000	0.000
Manes.01G088300.1.v8.1	1333	1139.050	0.000000	0.000
Manes.01G088400.1.v8.1	1170	976.050	0.000000	0.000
Manes.01G088500.1.v8.1	1197	1003.050	25.766984	418.510
Manes.01G088500.2.v8.1	1323	1129.050	2.269412	41.490
Manes.01G088600.1.v8.1	2561	2367.050	0.045316	1.737
Manes.01G088600.2.v8.1	480	287.078	0.000000	0.000
Manes.01G088700.1.v8.1	3207	3013.050	0.066881	3.263
Manes.01G088800.1.v8.1	6100	5906.050	1.704925	163.050
Manes.01G089000.4.v8.1	2742	2548.050	0.000000	0.000
Manes.01G089000.2.v8.1	2750	2556.050	0.000000	0.000
Manes.01G089000.3.v8.1	2035	1841.050	15.091160	449.891
Manes.01G089000.5.v8.1	819	625.062	2.184618	22.112
Manes.01G089100.1.v8.1	2591	2397.050	0.000000	0.000
Manes.01G089100.2.v8.1	2450	2256.050	0.027374	1.000
Manes.01G089200.1.v8.1	2257	2063.050	0.000000	0.000
Manes.01G089200.2.v8.1	1865	1671.050	0.138353	3.744
Manes.01G089200.5.v8.1	2235	2041.050	0.000000	0.000
Manes.01G089200.7.v8.1	1844	1650.050	0.000000	0.000
Manes.01G089200.8.v8.1	1790	1596.050	0.000000	0.000
Manes.01G089200.9.v8.1	1702	1508.050	0.000000	0.000
Manes.01G089200.10.v8.1	1537	1343.050	0.517589	11.256
Manes.01G089300.1.v8.1	1175	981.050	0.000000	0.000
Manes.01G089400.1.v8.1	639	445.103	0.000000	0.000
Manes.01G089500.1.v8.1	642	448.101	0.137818	1.000
Manes.01G089600.1.v8.1	1781	1587.050	6.353618	163.279
Manes.01G089700.2.v8.1	3549	3355.050	6.383792	346.815
Manes.01G089700.3.v8.1	3545	3351.050	0.371995	20.185
Manes.01G089800.1.v8.1	2016	1822.050	7.897253	233.000
Manes.01G089900.1.v8.1	778	584.064	0.317206	3.000
Manes.01G090001.1.v8.1	4146	3952.050	0.000000	0.000
Manes.01G090001.2.v8.1	4265	4071.050	0.000000	0.000
Manes.01G090100.4.v8.1	4785	4591.050	0.000000	0.000
Manes.01G090100.5.v8.1	4881	4687.050	1.396893	106.019
Manes.01G090100.6.v8.1	5042	4848.050	0.129486	10.165
Manes.01G090200.1.v8.1	2720	2526.050	11.065479	452.618
Manes.01G090200.3.v8.1	2612	2418.050	0.046389	1.816
Manes.01G090200.2.v8.1	1854	1660.050	0.854467	22.969
Manes.01G090300.1.v8.1	2430	2236.050	0.000000	0.000
Manes.01G090300.2.v8.1	1194	1000.050	0.000000	0.000
Manes.01G090400.1.v8.1	1487	1293.050	29.472111	617.087
Manes.01G090500.1.v8.1	3542	3348.050	0.107950	5.852
Manes.01G090500.3.v8.1	3087	2893.050	0.237961	11.148
Manes.01G090500.4.v8.1	2673	2479.050	0.000000	0.000
Manes.01G090600.1.v8.1	1540	1346.050	0.000000	0.000
Manes.01G090700.1.v8.1	1907	1713.050	4.440301	123.169
Manes.01G090800.1.v8.1	986	792.050	0.000000	0.000
Manes.01G090900.3.v8.1	1938	1744.050	25.677451	725.154
Manes.01G090900.6.v8.1	1858	1664.050	0.000000	0.000
Manes.01G090900.5.v8.1	1814	1620.050	0.000000	0.000
Manes.01G090900.4.v8.1	1674	1480.050	64.915579	1555.768
Manes.01G090900.7.v8.1	1681	1487.050	10.041156	241.785
Manes.01G091100.1.v8.1	1393	1199.050	1.236102	24.000
Manes.01G091200.3.v8.1	1703	1509.050	24.963730	610.004
Manes.01G091300.2.v8.1	1997	1803.050	0.000000	0.000
Manes.01G091400.3.v8.1	2099	1905.050	0.000000	0.000
Manes.01G091400.1.v8.1	2410	2216.050	13.102317	470.162
Manes.01G091500.1.v8.1	1978	1784.050	0.417445	12.059
Manes.01G091600.1.v8.1	2757	2563.050	0.096379	4.000
Manes.01G091700.1.v8.1	2763	2569.050	0.072151	3.001
Manes.01G091800.1.v8.1	594	400.166	0.771633	5.000
Manes.01G092000.1.v8.1	2269	2075.050	4.553478	153.000
Manes.01G092100.3.v8.1	2021	1827.050	14.782022	437.325
Manes.01G092100.4.v8.1	2048	1854.050	0.000000	0.000
Manes.01G092100.5.v8.1	2572	2378.050	0.303203	11.675
Manes.01G092200.1.v8.1	246	81.797	33.974540	45.000
Manes.01G092300.1.v8.1	1260	1066.050	0.231720	4.000
Manes.01G092400.8.v8.1	3094	2900.050	7.176370	337.000
Manes.01G092500.1.v8.1	1671	1477.050	0.000000	0.000
Manes.01G092600.1.v8.1	1350	1156.050	11.456205	214.455
Manes.01G092600.2.v8.1	1750	1556.050	0.100991	2.545
Manes.01G092700.1.v8.1	2304	2110.050	0.725373	24.784
Manes.01G092700.4.v8.1	1819	1625.050	32.864862	864.805
Manes.01G092900.1.v8.1	4737	4543.050	0.490621	36.092
Manes.01G092900.2.v8.1	3980	3786.050	0.569407	34.908
Manes.01G093000.1.v8.1	1978	1784.050	1.350013	39.000
Manes.01G093100.2.v8.1	2114	1920.050	0.000000	0.000
Manes.01G093100.3.v8.1	2000	1806.050	0.205164	6.000
Manes.01G093200.1.v8.1	1806	1612.050	0.038309	1.000
Manes.01G093300.1.v8.1	1846	1652.050	10.699646	286.228
Manes.01G093400.1.v8.1	2294	2100.050	104.639780	3558.329
Manes.01G093475.1.v8.1	1593	1399.050	0.000000	0.000
Manes.01G093550.1.v8.1	2658	2464.050	6.309860	251.761
Manes.01G093625.1.v8.1	522	328.506	0.000000	0.000
Manes.03G095616.1.v8.1	539	345.372	0.178811	1.000
Manes.11G087467.1.v8.1_25	322	140.649	0.000000	0.000
Manes.01G093700.1.v8.1	3069	2875.050	13.676423	636.704
Manes.01G093733.1.v8.1	1802	1608.050	0.000000	0.000
Manes.01G093733.2.v8.1	1733	1539.050	0.000000	0.000
Manes.01G093766.1.v8.1	849	655.058	0.000000	0.000
Manes.01G094100.1.v8.1	1952	1758.050	0.245894	7.000
Manes.01G093800.1.v8.1	1709	1515.050	0.000000	0.000
Manes.01G093901.1.v8.1	3041	2847.050	10.640362	490.536
Manes.01G094000.1.v8.1	846	652.058	0.094710	1.000
Manes.01G094200.1.v8.1	2700	2506.050	7.221212	293.035
Manes.01G094300.3.v8.1	4415	4221.050	6.962894	475.916
Manes.01G094300.4.v8.1	3599	3405.050	0.201654	11.119
Manes.01G094500.1.v8.1	1758	1564.050	2.527026	64.000
Manes.01G094600.1.v8.1	330	147.452	742.428232	1772.653
Manes.01G094700.1.v8.1	1840	1646.050	13.018947	347.007
Manes.01G094800.1.v8.1	3582	3388.050	0.455691	25.000
Manes.01G094950.1.v8.1	330	147.452	873.743381	2086.187
Manes.01G095100.3.v8.1	3185	2991.050	0.000000	0.000
Manes.01G095300.1.v8.1	1711	1517.050	0.040708	1.000
Manes.01G095400.3.v8.1	1419	1225.050	0.000000	0.000
Manes.01G096400.2.v8.1	1987	1793.050	4.615224	134.000
Manes.01G096300.3.v8.1	5386	5192.050	0.000000	0.000
Manes.01G096300.6.v8.1	5506	5312.050	2.741826	235.842
Manes.01G096300.7.v8.1	4985	4791.050	1.046144	81.160
Manes.01G096200.1.v8.1	1957	1763.050	6.340075	181.000
Manes.01G096100.1.v8.1	689	495.079	53.762926	431.000
Manes.01G096000.1.v8.1	824	630.062	0.686112	7.000
Manes.01G096000.2.v8.1	666	472.089	0.000000	0.000
Manes.01G095900.1.v8.1	2139	1945.050	26.799277	844.060
Manes.01G095800.1.v8.1	3390	3196.050	4.639962	240.131
Manes.01G095700.1.v8.1	1635	1441.050	0.000000	0.000
Manes.01G095700.2.v8.1	1632	1438.050	0.085889	2.000
Manes.01G095700.3.v8.1	1278	1084.050	0.000000	0.000
Manes.01G095700.4.v8.1	1275	1081.050	0.000000	0.000
Manes.01G095600.2.v8.1	1990	1796.050	0.137538	4.000
Manes.01G095600.1.v8.1	2250	2056.050	0.000000	0.000
Manes.01G095500.9.v8.1	6618	6424.050	0.000000	0.000
Manes.01G095500.10.v8.1	6675	6481.050	0.072181	7.575
Manes.01G095500.11.v8.1	5816	5622.050	4.098966	373.155
Manes.01G095500.2.v8.1	6149	5955.050	0.000000	0.000
Manes.01G095500.8.v8.1	6363	6169.050	0.613327	61.267
Manes.01G095500.7.v8.1	6185	5991.050	1.639013	159.003
Manes.01G160600.3.v8.1	1638	1444.050	0.000000	0.000
Manes.01G128050.1.v8.1	1606	1412.050	12.027166	275.000
Manes.01G160600.2.v8.1	1624	1430.050	0.000000	0.000
Manes.01G128050.2.v8.1	904	710.056	0.000000	0.000
Manes.01G160602.1.v8.1	1795	1601.050	6.943014	180.000
Manes.01G097000.1.v8.1	1615	1421.050	0.000000	0.000
Manes.01G097100.1.v8.1	606	412.145	0.000000	0.000
Manes.01G097200.1.v8.1	1468	1274.050	1.405698	29.000
Manes.01G097300.1.v8.1	1359	1165.050	0.000000	0.000
Manes.01G097300.2.v8.1	1216	1022.050	0.362543	6.000
Manes.01G097400.1.v8.1	6651	6457.050	11.568649	1209.585
Manes.01G097400.4.v8.1	6606	6412.050	0.000000	0.000
Manes.01G097500.1.v8.1	1592	1398.050	86.201237	1951.442
Manes.01G097600.1.v8.1	2188	1994.050	30.388225	981.208
Manes.01G097600.2.v8.1	3403	3209.050	1.285398	66.793
Manes.01G097700.1.v8.1	1476	1282.050	45.197258	938.289
Manes.01G097800.1.v8.1	2400	2206.050	0.251946	9.000
Manes.01G097900.1.v8.1	2046	1852.050	39.948313	1198.038
Manes.01G098000.4.v8.1	2992	2798.050	1.282682	58.116
Manes.01G098000.6.v8.1	2545	2351.050	4.175663	158.967
Manes.01G098000.5.v8.1	2233	2039.050	1.360398	44.917
Manes.01G098100.3.v8.1	1533	1339.050	6.733433	146.000
Manes.01G098200.1.v8.1	2698	2504.050	1.874351	76.000
Manes.01G098300.1.v8.1	3056	2862.050	0.086310	4.000
Manes.03G165350.1.v8.1	520	326.527	0.476786	2.521
Manes.01G098400.1.v8.1	3516	3322.050	4.033982	217.000
Manes.01G098500.1.v8.1	354	168.271	20.919953	57.002
Manes.01G098600.1.v8.1	3777	3583.050	22.871636	1326.996
Manes.01G098700.1.v8.1	519	325.537	6.260279	33.000
Manes.01G098800.2.v8.1	2166	1972.050	17.316594	552.968
Manes.01G098800.4.v8.1	2148	1954.050	18.963530	600.032
Manes.01G099000.7.v8.1	3978	3784.050	0.000000	0.000
Manes.01G099000.8.v8.1	3840	3646.050	0.356580	21.052
Manes.01G099000.5.v8.1	2734	2540.050	2.868550	117.984
Manes.01G099000.10.v8.1	2559	2365.050	0.268571	10.285
Manes.01G099000.9.v8.1	2421	2227.050	1.294383	46.678
Manes.01G099100.9.v8.1	3134	2940.050	2.082843	99.159
Manes.01G099100.6.v8.1	3261	3067.050	0.821791	40.813
Manes.01G099100.4.v8.1	2970	2776.050	0.000000	0.000
Manes.01G099100.3.v8.1	2422	2228.050	52.915964	1909.111
Manes.01G099200.7.v8.1	1820	1626.050	0.780920	20.562
Manes.01G099200.1.v8.1	1927	1733.050	15.350390	430.775
Manes.01G099200.6.v8.1	1822	1628.050	4.046030	106.664
Manes.01G099300.2.v8.1	2655	2461.050	10.989428	437.941
Manes.01G099400.1.v8.1	3985	3791.050	17.132400	1051.713
Manes.01G099500.1.v8.1	2209	2015.050	11.916638	388.829
Manes.01G099600.2.v8.1	3265	3071.050	0.000000	0.000
Manes.01G099600.3.v8.1	3161	2967.050	0.083256	4.000
Manes.01G099700.1.v8.1	1822	1628.050	21.167098	558.019
Manes.01G099800.1.v8.1	3045	2851.050	0.000000	0.000
Manes.01G099800.2.v8.1	2821	2627.050	0.235078	10.000
Manes.01G099900.1.v8.1	972	778.050	45.744362	576.321
Manes.01G100000.1.v8.1	1035	841.050	3.304237	45.000
Manes.01G100100.1.v8.1	549	355.310	7.126184	41.000
Manes.01G100300.1.v8.1	2326	2132.050	0.144828	5.000
Manes.01G100400.1.v8.1	3169	2975.050	4.151606	200.000
Manes.01G100400.2.v8.1	3079	2885.050	0.000000	0.000
Manes.01G100500.1.v8.1	3434	3240.050	3.449906	181.000
Manes.01G100600.2.v8.1	651	457.095	0.000000	0.000
Manes.01G100700.3.v8.1	2714	2520.050	0.000000	0.000
Manes.01G100700.7.v8.1	2657	2463.050	0.175511	7.000
Manes.01G100700.9.v8.1	2563	2369.050	0.000000	0.000
Manes.01G100800.1.v8.1	858	664.058	0.000000	0.000
Manes.01G100900.2.v8.1	1612	1418.050	0.085673	1.967
Manes.01G100900.1.v8.1	2391	2197.050	11.637993	414.036
Manes.01G101000.1.v8.1	1209	1015.050	0.000000	0.000
Manes.01G101200.3.v8.1	1363	1169.050	10.801440	204.472
Manes.01G101200.6.v8.1	1226	1032.050	3.534319	59.064
Manes.01G101200.5.v8.1	1131	937.050	1.279309	19.411
Manes.01G101200.7.v8.1	1247	1053.050	3.680014	62.751
Manes.01G101300.1.v8.1	1376	1182.050	2.873474	55.000
Manes.01G101600.1.v8.1	3522	3328.050	1.577287	85.000
Manes.01G101700.2.v8.1	696	502.076	8.487119	69.000
Manes.01G102466.2.v8.1	906	712.056	2.775341	32.000
Manes.01G102000.1.v8.1	1099	905.050	75.776018	1110.513
Manes.01G102100.1.v8.1	3175	2981.050	23.609883	1139.679
Manes.01G102200.3.v8.1	949	755.053	7.524723	92.000
Manes.01G102300.1.v8.1	911	717.056	41.025535	476.351
Manes.01G102400.1.v8.1	3030	2836.050	14.205866	652.381
Manes.01G102500.1.v8.1	3025	2831.050	3.155291	144.646
Manes.01G102600.1.v8.1	1092	898.050	0.412602	6.000
Manes.01G102700.2.v8.1	1740	1546.050	1.083937	27.136
Manes.01G102700.1.v8.1	2340	2146.050	1.149134	39.933
Manes.01G102800.1.v8.1	3313	3119.050	13.641976	689.000
Manes.01G102900.1.v8.1	1668	1474.050	0.754120	18.000
Manes.01G103000.3.v8.1	2595	2401.050	2.906427	113.000
Manes.01G103000.4.v8.1	2521	2327.050	0.000000	0.000
Manes.01G103100.2.v8.1	1542	1348.050	0.000000	0.000
Manes.01G103200.1.v8.1	1528	1334.050	0.046292	1.000
Manes.01G103300.6.v8.1	2480	2286.050	1.086578	40.222
Manes.01G103300.7.v8.1	2172	1978.050	5.633911	180.454
Manes.01G103300.8.v8.1	2183	1989.050	5.886528	189.594
Manes.01G103400.7.v8.1	1082	888.050	5.146060	74.000
Manes.01G103400.6.v8.1	1074	880.050	0.000000	0.000
Manes.01G103400.5.v8.1	959	765.050	0.000000	0.000
Manes.01G103500.1.v8.1	1705	1511.050	11.110781	271.859
Manes.01G103500.3.v8.1	1775	1581.050	1.614924	41.344
Manes.01G103500.5.v8.1	606	412.145	10.008934	66.797
Manes.01G103500.4.v8.1	714	520.075	0.000000	0.000
Manes.01G103600.1.v8.1	3453	3259.050	5.229961	276.000
Manes.01G103700.1.v8.1	1219	1025.050	0.120494	2.000
Manes.01G103750.1.v8.1	568	374.226	0.000000	0.000
Manes.01G103800.2.v8.1	1580	1386.050	1.693110	38.000
Manes.01G104000.1.v8.1	1378	1184.050	0.453788	8.700
Manes.01G104000.2.v8.1	1157	963.050	29.462236	459.446
Manes.01G104100.7.v8.1	2361	2167.050	0.000000	0.000
Manes.01G104100.1.v8.1	2269	2075.050	0.208329	7.000
Manes.01G104100.5.v8.1	2150	1956.050	0.000000	0.000
Manes.01G104100.6.v8.1	2111	1917.050	0.000000	0.000
Manes.01G104200.1.v8.1	2636	2442.050	4.384502	173.378
Manes.01G104200.2.v8.1	2622	2428.050	2.152348	84.623
Manes.01G104201.1.v8.1	549	355.310	0.000000	0.000
Manes.01G104300.3.v8.1	3903	3709.050	12.056271	724.095
Manes.01G104400.1.v8.1	1871	1677.050	3.734088	101.403
Manes.01G104400.2.v8.1	1841	1647.050	0.216359	5.770
Manes.01G104500.10.v8.1	1516	1322.050	0.411365	8.806
Manes.01G104500.7.v8.1	1519	1325.050	1.686867	36.194
Manes.01G104500.8.v8.1	1435	1241.050	0.000000	0.000
Manes.01G104500.9.v8.1	1432	1238.050	0.000000	0.000
Manes.01G104600.25.v8.1	2920	2726.050	1.214030	53.590
Manes.01G104600.24.v8.1	3081	2887.050	0.000000	0.000
Manes.01G104600.16.v8.1	2791	2597.050	0.000000	0.000
Manes.01G104600.31.v8.1	2706	2512.050	0.000000	0.000
Manes.01G104600.26.v8.1	3248	3054.050	0.253251	12.524
Manes.01G104600.23.v8.1	3409	3215.050	0.000000	0.000
Manes.01G104600.12.v8.1	2210	2016.050	0.309171	10.093
Manes.01G104600.28.v8.1	2257	2063.050	0.000000	0.000
Manes.01G104600.27.v8.1	2876	2682.050	0.481966	20.932
Manes.01G104600.29.v8.1	1901	1707.050	0.000000	0.000
Manes.01G104600.30.v8.1	1986	1792.050	0.000000	0.000
Manes.01G104600.10.v8.1	2663	2469.050	1.497260	59.861
Manes.01G104700.1.v8.1	2342	2148.050	26.337010	916.074
Manes.01G104800.1.v8.1	3919	3725.050	11.587112	698.919
Manes.01G104801.1.v8.1	8141	7947.050	9.175915	1180.796
Manes.01G104801.2.v8.1	8138	7944.050	0.000000	0.000
Manes.01G104801.3.v8.1	9657	9463.050	0.023475	3.597
Manes.01G104801.4.v8.1	8065	7871.050	0.000000	0.000
Manes.01G104801.5.v8.1	8095	7901.050	0.000000	0.000
Manes.01G104801.6.v8.1	8019	7825.050	0.000000	0.000
Manes.01G104801.7.v8.1	8092	7898.050	0.000000	0.000
Manes.01G105000.5.v8.1	1383	1189.050	13.435422	258.685
Manes.01G105100.5.v8.1	2552	2358.050	2.587878	98.814
Manes.01G105100.6.v8.1	2457	2263.050	0.469012	17.187
Manes.01G105100.1.v8.1	3859	3665.050	0.000000	0.000
Manes.01G105100.7.v8.1	2528	2334.050	0.000000	0.000
Manes.01G105100.8.v8.1	3234	3040.050	0.000000	0.000
Manes.01G105101.1.v8.1	570	376.218	4.267901	26.000
Manes.01G105300.1.v8.1	2678	2484.050	1.441943	58.000
[truncated: 55,492 more rows]
