# Supplementary material for: Mutations in DNA polymerase δ subunit 1 co-segregate with CMD2-type resistance to Cassava Mosaic Geminiviruses
Source: Nat Commun. 2022 Jul 7;13:3933. doi: 10.1038/s41467-022-31414-0 (PMC9262879; doi:10.1038/s41467-022-31414-0)
Supplement: Supplementary file 10 — Source Data [file 41467_2022_31414_MOESM10_ESM.zip › figure_data/SupFig5_data/RNAseq4/quant/rnaseq4_tme204_4C_sus_quant/logs/salmon_quant.log]

[2021-10-27 16:25:39.564] [jointLog] [info] setting maxHashResizeThreads to 10
[2021-10-27 16:25:39.564] [jointLog] [info] Fragment incompatibility prior below threshold.  Incompatible fragments will be ignored.
[2021-10-27 16:25:39.564] [jointLog] [info] Usage of --validateMappings implies use of minScoreFraction. Since not explicitly specified, it is being set to 0.65
[2021-10-27 16:25:39.564] [jointLog] [info] Setting consensusSlack to selective-alignment default of 0.35.
[2021-10-27 16:25:39.564] [jointLog] [info] parsing read library format
[2021-10-27 16:25:39.564] [jointLog] [info] There is 1 library.
[2021-10-27 16:25:39.648] [jointLog] [info] Loading pufferfish index
[2021-10-27 16:25:39.649] [jointLog] [info] Loading dense pufferfish index.
[2021-10-27 16:26:32.187] [jointLog] [info] done
[2021-10-27 16:26:32.187] [jointLog] [info] Index contained 58,905 targets
[2021-10-27 16:26:32.229] [jointLog] [info] Number of decoys : 1,414
[2021-10-27 16:26:32.229] [jointLog] [info] First decoy index : 57,491 
[2021-10-27 16:26:33.107] [jointLog] [info] Automatically detected most likely library type as IU

[2021-10-27 16:27:53.248] [fileLog] [info] 
At end of round 0
==================
Observed 12675136 total fragments (12675136 in most recent round)

[2021-10-27 16:27:53.247] [jointLog] [info] Computed 76,141 rich equivalence classes for further processing
[2021-10-27 16:27:53.247] [jointLog] [info] Counted 11,363,339 total reads in the equivalence classes 
[2021-10-27 16:27:53.259] [jointLog] [info] Number of mappings discarded because of alignment score : 2,392,116
[2021-10-27 16:27:53.259] [jointLog] [info] Number of fragments entirely discarded because of alignment score : 603,389
[2021-10-27 16:27:53.259] [jointLog] [info] Number of fragments discarded because they are best-mapped to decoys : 414,964
[2021-10-27 16:27:53.259] [jointLog] [info] Number of fragments discarded because they have only dovetail (discordant) mappings to valid targets : 64,382
[2021-10-27 16:27:53.259] [jointLog] [info] Mapping rate = 89.6506%

[2021-10-27 16:27:53.259] [jointLog] [info] finished quantifyLibrary()
[2021-10-27 16:27:53.358] [jointLog] [info] Starting optimizer
[2021-10-27 16:27:53.787] [jointLog] [info] Marked 0 weighted equivalence classes as degenerate
[2021-10-27 16:27:53.794] [jointLog] [info] iteration = 0 | max rel diff. = 13682.7
[2021-10-27 16:27:54.373] [jointLog] [info] iteration = 100 | max rel diff. = 14.3482
[2021-10-27 16:27:54.901] [jointLog] [info] iteration = 200 | max rel diff. = 11.3403
[2021-10-27 16:27:55.434] [jointLog] [info] iteration = 300 | max rel diff. = 3.36484
[2021-10-27 16:27:55.972] [jointLog] [info] iteration = 400 | max rel diff. = 2.42511
[2021-10-27 16:27:56.516] [jointLog] [info] iteration = 500 | max rel diff. = 0.522653
[2021-10-27 16:27:57.073] [jointLog] [info] iteration = 600 | max rel diff. = 0.249307
[2021-10-27 16:27:57.622] [jointLog] [info] iteration = 700 | max rel diff. = 0.0789225
[2021-10-27 16:27:58.179] [jointLog] [info] iteration = 800 | max rel diff. = 2.0858
[2021-10-27 16:27:58.749] [jointLog] [info] iteration = 900 | max rel diff. = 0.089442
[2021-10-27 16:27:59.304] [jointLog] [info] iteration = 1,000 | max rel diff. = 0.0936813
[2021-10-27 16:27:59.860] [jointLog] [info] iteration = 1,100 | max rel diff. = 2.0465
[2021-10-27 16:28:00.333] [jointLog] [info] iteration = 1,186 | max rel diff. = 0.0076494
[2021-10-27 16:28:00.345] [jointLog] [info] Finished optimizer
[2021-10-27 16:28:00.345] [jointLog] [info] writing output 
