# Supplementary material for: Mutations in DNA polymerase δ subunit 1 co-segregate with CMD2-type resistance to Cassava Mosaic Geminiviruses
Source: Nat Commun. 2022 Jul 7;13:3933. doi: 10.1038/s41467-022-31414-0 (PMC9262879; doi:10.1038/s41467-022-31414-0)
Supplement: Supplementary file 10 — Source Data [file 41467_2022_31414_MOESM10_ESM.zip › figure_data/SupFig5_data/RNAseq4/quant/rnaseq4_tme204_4C_sus_quant/aux_info/ambig_info.tsv]

UniqueCount	AmbigCount
0	946
5	881
1	854
0	0
0	0
120	0
258	0
4	0
0	0
0	273
0	102
0	273
18	292
18	318
0	175
0	173
11	175
0	0
12	22
0	22
61	0
167	0
6	0
0	0
1538	1
0	0
17	0
0	10
0	10
0	10
0	10
0	10
8	0
65	0
1	167
0	204
0	191
0	203
0	190
1	174
0	174
24	167
0	27
1	27
0	27
0	642
21	609
29	553
0	0
0	0
0	252
0	254
0	256
0	256
0	258
0	258
0	256
0	254
0	254
0	252
0	252
0	0
2	17
0	17
15	411
0	551
3	511
13	501
7	943
19	815
2	945
377	0
65	273
0	273
2	0
3	190
11	190
92	0
2015	3
2	0
4	16
3017	5
684	0
84	0
0	0
5	0
342	0
0	0
0	122
0	120
0	120
1273	2
17	0
0	0
4	261
14	260
1	257
402	0
3264	3
48	0
5	0
15	111
0	111
2	0
0	0
0	0
0	0
0	0
33	0
0	0
25	0
20	10
2	2
34	10
16	2
65	0
74	0
71	464
0	464
3	464
0	69
1	57
3	44
1085	4
0	6
0	6
0	6
0	9
0	7
2	7
0	6
0	7
0	7
0	9
20	0
1502	0
1	0
0	0
6	0
43	0
43	1
98	1
0	125
0	102
1	102
0	115
0	125
0	138
0	102
147	8
0	0
0	143
0	143
0	165
2	165
0	146
2	146
192	0
0	279
0	247
0	249
0	258
0	290
0	260
257	0
28806	16
0	0
0	0
1	0
6	0
4	0
0	0
3	296
1	297
2	280
0	296
0	297
386	2
633	2
0	0
0	0
0	45
0	40
0	39
2	265
0	265
10	265
2	43
0	43
406	0
187	0
714	0
0	0
148	98
17	1
11	0
124	98
215	1
0	0
1042	0
0	250
4	243
5	247
0	253
0	239
2	237
0	236
0	207
0	206
12	206
272	1
0	5
0	5
15	2
28	751
2	751
1	7
0	7
2	215
22	205
2	169
725	0
3	0
5	83
0	83
646	1
4254	3
46	0
21	139
0	139
51	167
87	55
19	154
2	18
0	44
26	45
0	128
0	128
4	164
505	0
0	208
0	188
0	169
0	128
0	167
0	147
0	162
1	145
1	151
0	0
103	0
0	5
0	5
19	277
0	277
57	274
4	274
104	472
3	472
0	0
369	0
1700	2
920	0
18	0
1	0
1	0
50	314
0	314
0	276
1147	0
126	105
1	105
0	0
0	0
0	0
0	0
0	0
18	2
15	3
0	3
434774	420
21	186
45	186
0	11
0	12
0	11
0	12
0	10
0	11
0	0
0	189
0	153
0	153
0	134
0	170
0	134
76	1716
9	1715
13	1700
0	0
3	5
0	5
7	0
0	13
0	23
0	22
0	23
2	4
0	3
0	5
0	5
0	5
14	39
0	39
0	224
0	255
0	210
0	226
0	269
0	271
0	0
17	0
0	0
24	9
1	442
2	379
10	412
21	75
0	97
0	113
0	82
6	81
8	0
1	313
33	313
602	2636
58	2636
46	0
238	1
1215	1
8	0
5	0
92	1
252	1
0	0
164	0
19	3
272	0
0	0
0	0
0	0
0	92
3	92
0	5
0	5
0	4
0	2
477	0
4	0
0	0
1	2
0	0
1	0
1	0
1	10
0	10
0	10
148	0
30	0
191	20
1	66
3	66
3	0
7	9
132	3
0	0
3	0
17	243
0	236
0	243
803	0
140	238
0	238
0	0
0	0
0	0
8	0
0	0
0	0
0	0
0	0
3	0
8	1692
12	1729
3	1663
0	1792
9	1759
4	1657
0	1835
0	0
1	0
1	0
644	0
0	0
0	0
0	0
0	0
0	193
0	192
0	185
0	184
4	0
1	0
4	0
37	401
0	401
11	288
5	288
1	156
111	0
1	5
0	5
0	5
7	149
0	149
0	0
7	265
1	265
5	0
172	1
47	156
4	156
27	0
126	1
33	134
0	134
14	0
30	0
418	1
0	0
5	1295
1	1295
4	1249
0	1291
7	0
0	0
136	422
0	422
412	0
471	1
0	0
0	0
38	12
85	12
11	0
2	0
10	0
125	0
27	479
33	479
122	0
32	0
0	0
632	2
15	248
8	248
2	0
0	135
0	135
0	116
89	0
0	0
0	0
23	309
0	308
0	308
0	309
0	47
5	47
36	0
43	0
0	172
42	172
0	10
0	10
0	0
0	0
0	0
66	0
2	24
0	24
0	0
0	1
0	3
0	3
0	3
0	3
0	3
0	3
0	3
0	3
325	0
0	0
87	1
62	0
133	2
27	393
14	392
21	0
353	0
8	94
1	94
18	281
0	281
3	0
0	0
0	0
1	388
6	412
21	376
11	398
0	407
0	377
0	383
0	383
0	372
80	1
93	0
16	104
0	83
0	84
2	146
2	146
42	0
182	23
77	24
0	496
4	462
1	481
0	533
0	509
1	473
0	493
15	530
725	109
1	334
70	334
43	0
0	2
0	2
293	0
0	496
0	488
0	442
0	466
0	425
1	452
0	430
0	305
0	470
766	0
4	0
429	0
3	0
30	88
0	88
604	1
50	0
0	0
18	0
99	0
0	57
0	48
0	42
0	51
0	43
0	52
0	44
0	53
0	0
2	1
0	0
4350	2
0	371
0	319
0	380
0	353
0	348
0	326
0	278
0	339
0	314
0	348
0	321
0	343
0	375
0	366
0	334
0	273
0	624
0	583
0	548
0	589
0	471
0	506
31	0
29	0
163	0
0	0
50	1
1	89
11	118
0	118
0	1
0	17
135	17
101	2
0	4
0	4
0	4
0	4
0	1059
0	1095
0	878
0	914
18	963
147	0
1	60
0	60
26	38
0	38
1	84
1	84
1	66
0	73
0	60
0	68
0	72
0	55
0	99
0	84
13	93
0	79
0	66
0	78
0	74
0	73
0	60
0	68
0	72
0	55
0	81
0	93
0	89
363	0
159	0
2	0
0	0
43	335
1	335
0	78
0	68
0	78
0	68
0	0
0	235
78	235
0	112
0	110
2	111
0	111
0	94
0	96
67	442
11	442
33	0
0	9
0	8
0	9
0	9
0	9
0	9
70	0
15	65
1	65
123	0
0	0
0	0
0	0
0	0
69	0
2	0
7	405
0	405
0	0
72	267
23	267
8	118
14	103
0	96
0	91
17	167
1	167
0	101
0	107
0	79
0	85
0	130
0	130
0	129
16	0
0	0
0	2
0	2
0	492
0	489
0	475
3	444
0	326
0	340
1	338
1	325
0	447
0	447
0	470
1	440
0	444
1	428
0	432
9	311
5	307
11	310
0	311
0	0
0	0
112	0
181	0
1360	1
490	3
23	0
267	2
231	0
0	23
2	23
0	23
37	683
0	683
19	0
230	0
4	0
3	0
13	170
1	170
0	0
4	28
0	28
0	27
0	161
54	139
0	119
104	0
0	9
0	7
2	10
0	13
0	10
16	17
200	5
108	0
70	0
21	574
4	574
47	0
1199	1
5068	3
0	3
0	3
0	2
44	380
2	380
0	383
4	366
1	301
19	0
190	0
229	0
209	0
212	0
3	19
0	19
418	57
168	56
14	0
0	0
1	4
0	0
6	3
2	1
8	1
0	2
0	0
0	3
15	2
3	1
1	2
19	5
2	16
1	17
0	1
0	0
11	0
3	804
5	814
0	786
2	796
26	0
22	0
4	0
2	0
0	19
0	16
0	16
0	13
0	39
1	44
0	44
1	25
5	27
0	23
0	6
2	0
4	0
36	454
2	454
43	561
11	561
0	128
0	126
3	126
0	119
1	123
337	0
61	0
36	172
0	172
350	0
0	3316
0	2994
0	3089
0	3221
1	57
0	57
1	44
0	44
260	0
0	0
73	0
123	68
9	0
86	68
0	0
992	1
0	0
0	0
0	567
0	541
0	506
0	562
0	536
0	531
0	0
0	0
33	0
24	437
73	437
32	189
0	189
0	0
0	0
218	0
1867	2
113	0
0	0
0	169
0	169
0	169
0	174
0	174
0	53
0	53
0	53
37	0
52	0
0	105
4	105
494	4
0	2
0	0
0	0
213	0
87	0
0	0
6	0
0	217
2	201
1	246
0	198
0	0
0	0
0	0
0	0
11	479
10	478
1	479
9	0
1972	3
1	6
0	6
0	0
0	0
136	0
3	99
2	99
0	99
0	99
2	0
13	0
14	0
0	0
2	89
0	89
10	16
23	16
0	0
0	8
0	8
0	8
0	8
0	8
0	8
0	8
0	8
0	8
0	8
0	8
42	133
2	133
201	0
0	67
0	67
1	305
0	305
40	0
1429	3
0	0
1	747
4	954
220	901
6	1
1	2
212	0
4	0
0	345
0	345
1	50
0	48
1	50
8	38
0	40
0	42
1	42
0	42
9	0
0	8
0	11
0	11
6	0
1409	1
12	227
4	228
4	224
2	2
0	0
0	0
0	0
0	0
0	0
0	0
0	0
0	0
0	0
0	0
2	0
0	0
0	0
0	0
425	0
610	0
457	0
0	0
0	0
2	0
2	0
2411	1
38	0
60	0
0	54
0	57
0	57
0	55
2	57
0	43
148	0
33	0
0	0
0	0
321	0
0	0
42	321
9	316
0	136
1296	0
0	0
418	0
89	0
0	0
1	4
6	4
0	0
35	358
0	377
0	374
0	363
0	360
0	377
0	374
0	348
0	351
0	360
0	363
9	459
79	459
164	0
28	267
0	267
0	6
0	6
0	6
0	6
10	18
69	0
1001	1
27	222
2	222
51	222
0	222
23	525
2	525
1	502
2	526
45	0
478	0
9	330
10	330
1	327
0	364
0	364
353	92
0	91
0	82
0	79
0	74
0	84
0	92
0	81
0	89
0	78
0	79
0	127
0	81
0	71
0	129
0	130
0	128
0	81
0	80
0	91
0	78
0	89
0	126
0	0
22	236
0	236
0	0
0	0
4	0
0	0
0	0
0	0
0	0
0	0
518	0
618	0
46	1
48	0
90	0
0	0
230	0
3	0
28	0
142	1
0	0
1	0
4	0
1062	1
135	0
2794	3
3	0
3	0
30	0
1	0
0	0
0	0
11	184
1	184
1	178
2	0
0	0
0	12
0	12
0	12
0	12
0	12
0	12
0	0
0	0
0	560
1	489
2	538
1	363
0	6
0	6
0	0
160	32
20	185
31	185
6	591
11	591
2	0
0	323
0	286
1	274
106	0
0	0
3	0
0	0
346	0
3	0
9	120
3	120
0	4
0	0
0	0
0	0
0	0
7	0
0	0
12	323
15	323
154	0
261	0
473	0
253	0
1	0
2	0
35	0
1	0
0	157
0	153
0	149
0	145
5	165
296	2695
2	2692
10	2695
0	0
0	0
80	538
28	538
4	0
84	0
84	1
497	0
0	42
0	42
0	42
0	42
0	39
0	40
0	37
0	39
0	38
0	39
0	38
0	38
0	37
0	36
0	41
0	40
0	41
0	38
0	37
0	41
0	41
708	1
0	0
0	0
2049	0
270	1186
204	1186
0	0
0	1918
2	1918
98	0
5	113
0	113
0	113
11	99
0	99
90	358
2	358
29	198
1	198
0	0
0	2
0	2
0	2
0	2
0	2
0	78
0	78
0	72
0	72
0	75
0	71
0	77
0	69
1	76
0	77
0	71
0	19
0	19
0	18
0	18
1	20
0	20
0	19
0	18
0	19
0	18
701	0
0	0
10	399
9	392
1	385
3257	2
73	0
0	0
109	640
1	640
1	473
0	0
117	0
1	0
10	249
90	249
31	0
0	0
0	0
0	0
22	400
19	400
67	0
194	771
32	771
227	1
0	0
0	0
76	0
0	0
203	0
166	0
2	76
2	76
0	0
134	0
5	200
0	200
0	0
0	0
0	0
0	0
0	0
0	215
4	215
0	0
357	0
0	0
0	0
15	0
4	156
11	156
13	0
0	0
5	20
0	20
336	0
15	263
1	266
1	255
1	0
181	0
0	0
2	437
2	437
220	0
0	1
0	2
0	1
0	2
0	139
0	152
1	145
0	145
0	16
0	14
0	14
0	16
0	265
1	251
0	218
0	0
0	0
786	2
6	0
0	0
149	0
14	132
1	130
10	132
0	118
0	110
0	50
387	0
0	0
0	0
0	0
0	0
0	0
1	0
0	0
14	0
10	0
10	57
0	42
3	38
1	41
1	19
0	134
17	135
1	389
24	372
0	368
2	372
0	0
155	0
0	0
95	0
0	0
0	0
0	0
3	0
732	0
7	0
8	0
0	134
0	122
1	125
0	137
0	134
9	0
144	0
2	0
5156	4
681	1
41	0
0	0
1	0
0	0
130	0
0	1
0	1
0	1
251	0
0	0
0	0
68	0
4	131
0	121
0	128
10	130
0	128
0	129
6	0
216	150
0	149
113	0
0	0
0	0
18	0
65	0
754	0
70	0
308	0
0	106
13	108
0	106
0	109
244	0
0	0
0	55
0	53
3	55
0	63
0	65
0	41
0	40
647	0
0	107
0	122
0	107
0	122
40	117
0	139
0	124
0	104
0	119
0	73
0	0
748	1
5	140
16	178
0	184
95	573
21	573
0	193
0	193
0	148
0	148
1	0
22	502
0	467
2	506
0	471
0	463
5	464
0	0
28	231
0	231
2	0
276	1
101	0
437	0
5888	5
6	158
1	158
3	0
0	0
745	0
15	0
1113	2
18	0
431	118
146	118
134	1382
39	1382
379	3
0	0
0	0
0	0
0	0
18	316
0	316
3	0
0	11
0	11
0	11
325	1017
15	1017
65	0
28	0
506	0
2	0
47	303
0	303
0	0
4	0
236	1
167	1
0	0
0	93
0	96
0	83
0	80
4	92
0	91
1	17
0	17
1	16
0	16
0	11
0	47
9	47
0	32
0	27
0	32
0	29
0	29
0	30
0	27
0	30
0	28
0	31
0	28
0	31
0	29
0	26
0	31
0	30
0	28
0	31
0	29
0	26
0	29
0	0
0	0
0	0
0	0
2	0
0	0
0	0
0	0
1	0
0	0
0	0
0	0
0	0
466	0
3	0
3	153
3	151
1	158
0	158
1	76
0	73
9	73
2	0
0	217
57	215
0	198
26	198
0	198
0	172
4	177
2	170
0	156
0	156
275	0
0	31
0	32
0	34
0	31
0	29
0	29
22	0
6	41
0	41
0	125
0	103
0	117
0	119
434	0
182	0
98	0
821	2
0	776
1	702
0	752
16	0
0	0
24	0
19	252
0	251
0	251
0	2082
0	2053
0	2082
0	2081
0	2052
0	2053
0	2053
0	2082
0	194
0	199
0	196
0	207
0	201
0	202
0	202
0	197
0	0
1	31
1	32
0	33
6	33
0	32
476	0
6	0
0	120
8	129
1	129
25	228
2	228
6	10
3	50
0	52
0	51
522	0
592	1
0	444
0	424
0	444
0	424
0	0
1	40
0	40
0	40
9	0
0	8
0	8
0	7
0	0
9	0
0	0
3	0
515	0
0	0
86	0
438	1
1	55
0	58
0	55
0	71
5	62
0	47
1	286
1	282
0	291
10	50
3	50
20	0
426	416
455	417
19	0
130	0
0	3
0	3
0	2
3	0
7	0
0	0
0	0
0	0
0	0
3	0
0	0
0	0
2	0
68	0
8	0
129	1
0	188
1	153
2	168
0	36
3	0
820	0
297	0
1	0
2	0
0	70
0	81
0	70
0	75
4026	5
5	0
1949	4
13	58
0	58
0	13
0	12
0	12
601	1
0	0
268	0
24	0
0	0
327	0
0	0
31	959
92	957
16	829
0	0
0	0
0	0
0	0
0	0
0	294
0	294
1	2
0	0
0	2
151	0
1	267
0	267
0	267
4	103
0	0
0	0
0	17
0	16
0	17
0	16
0	15
0	16
0	16
0	0
0	0
0	0
103	1
25	184
2	184
168	0
6	0
0	0
0	0
0	153
0	175
0	179
37	228
0	198
0	199
1	0
0	0
410	0
2	38
0	38
0	29
0	0
109	0
0	0
35	544
0	533
0	544
0	542
0	553
26	0
27	0
0	0
0	12
2	12
21	0
12	0
6	1
1	0
54	0
0	117
0	117
1	117
25	0
5	0
114	0
0	0
3	274
13	274
1	403
0	403
3	41
0	41
43	0
0	19
0	19
2	0
142	0
1318	8
0	0
134	87
0	0
0	0
0	0
162	271
16	57
2	48
0	3
10	0
0	0
124	261
0	3
172	0
42	224
0	224
39	0
267	0
292	0
18	0
598	1
0	0
4	0
0	0
88	0
0	119
9	116
0	114
77	0
342	1
1	0
0	0
625	1
447	0
0	0
0	0
0	0
0	0
0	2
0	2
0	576
1	571
0	555
0	566
0	522
0	572
0	118
0	183
0	183
0	98
316	0
0	70
0	0
37	0
2	4
0	4
27	619
0	619
667	19
94	565
15	565
631	5
5	0
1089	2
6	114
0	109
0	94
53	0
46	0
20	0
0	1
145	1
46	1
1064	2
21	0
33	425
36	425
0	198
0	196
0	194
0	167
0	165
0	840
7	847
0	931
9	931
4	229
19	229
5	227
52	0
693	0
288	0
1	29
0	29
126	0
0	23
0	23
187	1
61	0
52	0
0	0
59	348
1	348
81	0
1	0
0	9
0	10
0	10
2	0
5	187
112	187
0	0
16	132
1	132
2	130
7	132
15	0
66	0
359	0
22	0
574	1
653	9
48	0
266	0
327	1
44	10
5	0
0	13
6	13
268	0
2	0
10	121
2	121
14	0
1	0
5	146
5	145
0	146
11	74
1	73
0	74
5	160
1	150
0	75
0	87
158	0
1	0
0	0
30	0
26	476
0	476
0	24
0	24
0	24
0	24
18	127
3	127
0	0
681	0
14	75
0	75
0	30
0	31
0	25
0	24
0	96
0	91
0	89
0	89
0	96
0	91
0	62
0	57
2	91
0	53
0	58
4	87
276	0
405	4
0	666
0	657
1	658
0	657
0	655
0	647
0	646
314	0
7	137
2	137
1	137
0	135
0	137
12	0
30	0
[truncated: 55,492 more rows]
