# Supplementary material for: Mutations in DNA polymerase δ subunit 1 co-segregate with CMD2-type resistance to Cassava Mosaic Geminiviruses
Source: Nat Commun. 2022 Jul 7;13:3933. doi: 10.1038/s41467-022-31414-0 (PMC9262879; doi:10.1038/s41467-022-31414-0)
Supplement: Supplementary file 10 — Source Data [file 41467_2022_31414_MOESM10_ESM.zip › figure_data/SupFig5_data/RNAseq4/quant/rnaseq4_tme204_4C_sus_quant/libParams/flenDist.txt]

1.28384e-41	1.91363e-41	2.84781e-41	4.23125e-41	6.27671e-41	9.29609e-41	1.37459e-40	2.02933e-40	2.99114e-40	4.40175e-40	6.46725e-40	9.48678e-40	1.38939e-39	2.03158e-39	2.96585e-39	4.32284e-39	6.29064e-39	9.13957e-39	1.32575e-38	1.92001e-38	2.77619e-38	4.00776e-38	5.77641e-38	8.31228e-38	1.19423e-37	1.71301e-37	2.45323e-37	3.50769e-37	5.00737e-37	7.13679e-37	1.01555e-36	1.4428e-36	2.04651e-36	2.89821e-36	5.74563e-10	2.29825e-09	3.44738e-09	8.64658e-08	3.55265e-07	9.33875e-07	1.90095e-06	2.72488e-06	2.99185e-06	2.92229e-06	2.39841e-06	1.76574e-06	1.80519e-06	1.94971e-06	1.45062e-06	7.98727e-07	7.16895e-07	1.52562e-06	2.76449e-06	3.62482e-06	4.07427e-06	4.5584e-06	5.10392e-06	4.76718e-06	3.33724e-06	2.37798e-06	2.56507e-06	3.30992e-06	4.19551e-06	4.50041e-06	4.11327e-06	4.21468e-06	5.1572e-06	6.22628e-06	7.26758e-06	7.99764e-06	7.59175e-06	6.63854e-06	6.4818e-06	6.57109e-06	5.77493e-06	4.65576e-06	4.30534e-06	4.94382e-06	6.10674e-06	6.74491e-06	6.62237e-06	6.70491e-06	6.65949e-06	5.45216e-06	3.64279e-06	3.00876e-06	4.26613e-06	5.46575e-06	4.86225e-06	3.35614e-06	2.34318e-06	2.55732e-06	6.01051e-06	1.56868e-05	2.97156e-05	4.21471e-05	5.06005e-05	5.48953e-05	5.62386e-05	0.000102688	0.000290637	0.000592359	0.000837906	0.00096666	0.00105336	0.00114689	0.0012476	0.00134192	0.00143239	0.00154905	0.00170287	0.0018597	0.0020005	0.00215254	0.00232873	0.00251169	0.00269491	0.00287961	0.00305564	0.00321655	0.0033863	0.00360276	0.0038572	0.00411101	0.00435409	0.00456797	0.00474005	0.00490256	0.00507107	0.00524637	0.0054338	0.00564764	0.00594114	0.00632352	0.00669123	0.00694144	0.00707288	0.00713744	0.00719079	0.00728744	0.00744708	0.00766494	0.00793233	0.00819845	0.0084231	0.0086238	0.0087767	0.00884987	0.00889613	0.00895054	0.00901096	0.009071	0.00910258	0.00915264	0.00927597	0.00942633	0.00953701	0.00953832	0.00942785	0.00930498	0.00922545	0.00920163	0.00925689	0.00936807	0.00948291	0.00954484	0.00950468	0.00938421	0.00923723	0.0091007	0.00900568	0.00893958	0.00886732	0.00880794	0.00879345	0.00880296	0.00878258	0.00868458	0.00852997	0.00836333	0.00816491	0.00796044	0.00783401	0.0077751	0.0077365	0.00771759	0.00769162	0.00762832	0.00751506	0.00735897	0.00721698	0.00708234	0.00691649	0.00677252	0.00668654	0.00664939	0.00664297	0.0066007	0.00649281	0.00635842	0.00622532	0.00612388	0.00606326	0.00598107	0.00584792	0.00571377	0.00561604	0.00556411	0.0055375	0.00546386	0.00530484	0.00512238	0.00498083	0.0048768	0.00480691	0.00476674	0.00473257	0.00469869	0.00463225	0.00450746	0.00437981	0.00428861	0.00420006	0.0040951	0.00401046	0.00397571	0.00396865	0.00394318	0.00387221	0.00378081	0.00370485	0.00362268	0.00352203	0.00343038	0.00334878	0.00327739	0.00322503	0.00318943	0.00316296	0.00312608	0.0030827	0.00304687	0.00300063	0.00292766	0.00283887	0.00276741	0.00273563	0.00271502	0.00267243	0.00262785	0.00259148	0.00252894	0.00244143	0.00235961	0.00228311	0.00220979	0.00215568	0.0021326	0.0021337	0.0021307	0.00210841	0.00207546	0.00203408	0.00199255	0.00196283	0.0019303	0.00188938	0.00185522	0.00181928	0.00178165	0.00175872	0.00173481	0.00170393	0.00168326	0.00166562	0.0016337	0.00158256	0.00153248	0.00151686	0.0015321	0.00155051	0.00154851	0.0015024	0.00142565	0.00137096	0.00135251	0.00133442	0.00130995	0.00129883	0.00128501	0.00125462	0.00122575	0.0012002	0.00116755	0.00113694	0.00111607	0.00109428	0.00107291	0.00107365	0.00108969	0.0010851	0.00105607	0.00102516	0.000999494	0.000974824	0.000951023	0.000929295	0.000905802	0.000884014	0.000872387	0.000870575	0.000868652	0.000853155	0.000830729	0.000812021	0.000785817	0.000757353	0.000745203	0.000743008	0.000739476	0.000728452	0.000710036	0.000699801	0.000699766	0.000692766	0.000673936	0.000654936	0.000639695	0.000620625	0.000603709	0.000598601	0.000592151	0.000575958	0.00056581	0.00056367	0.000553765	0.000540546	0.000534716	0.000527304	0.000514273	0.000505307	0.000508905	0.000523141	0.000526919	0.000508319	0.000483286	0.000465976	0.000456389	0.000447627	0.000434963	0.00042324	0.000415992	0.000413309	0.00041789	0.000422495	0.000410683	0.000379828	0.000355634	0.000363999	0.000383366	0.000375947	0.00035134	0.000340076	0.000339404	0.000332535	0.000324345	0.000323361	0.000322108	0.000313915	0.000305207	0.000299052	0.000289916	0.000281299	0.000276425	0.000268577	0.000259189	0.000253397	0.000249495	0.000248571	0.000250889	0.000249771	0.000242372	0.000236348	0.000236606	0.000235269	0.000229332	0.000223054	0.000212091	0.000199745	0.000198415	0.000201319	0.000197816	0.000195041	0.000197441	0.000197672	0.00018969	0.000178359	0.000174071	0.00017611	0.000176801	0.000175639	0.000173662	0.000169647	0.000166635	0.000167343	0.000168376	0.000165564	0.000157176	0.000145389	0.00013714	0.000135723	0.000137525	0.000139872	0.000140447	0.000137668	0.000135262	0.000134967	0.000135531	0.000136217	0.000133768	0.000127127	0.000119762	0.000116363	0.000119228	0.000123785	0.000126537	0.000125183	0.00011501	0.000104202	0.000103286	0.000106133	0.000106146	0.00010498	0.000103204	0.000100132	9.81896e-05	9.80663e-05	9.56949e-05	9.16149e-05	8.95764e-05	8.7492e-05	8.39226e-05	8.21657e-05	8.24731e-05	8.10531e-05	7.73964e-05	7.60917e-05	7.85391e-05	8.138e-05	8.39262e-05	8.54157e-05	8.34949e-05	8.02538e-05	7.75142e-05	7.20869e-05	6.43366e-05	6.13092e-05	6.52764e-05	6.97764e-05	7.08775e-05	7.18968e-05	7.40399e-05	7.21009e-05	6.50114e-05	5.8863e-05	5.49427e-05	5.12033e-05	5.00324e-05	5.01711e-05	4.73353e-05	4.40483e-05	4.46459e-05	4.94522e-05	5.54004e-05	5.75688e-05	5.48365e-05	5.12078e-05	4.99009e-05	5.0407e-05	4.98472e-05	4.64745e-05	4.22931e-05	4.04932e-05	4.16925e-05	4.34216e-05	4.37379e-05	4.32982e-05	4.24762e-05	4.0376e-05	3.7508e-05	3.71768e-05	4.08477e-05	4.36145e-05	4.06278e-05	3.58909e-05	3.56363e-05	3.67614e-05	3.44812e-05	3.2183e-05	3.24221e-05	3.22478e-05	3.0791e-05	3.01075e-05	3.07929e-05	3.16081e-05	3.16872e-05	3.14089e-05	3.06995e-05	2.83066e-05	2.45751e-05	2.25216e-05	2.38304e-05	2.67928e-05	2.84902e-05	2.69478e-05	2.35946e-05	2.1828e-05	2.17737e-05	2.11355e-05	1.98404e-05	1.99091e-05	2.15944e-05	2.17755e-05	1.91868e-05	1.70664e-05	1.66164e-05	1.74529e-05	2.05243e-05	2.31157e-05	2.22242e-05	1.98692e-05	1.88475e-05	1.99584e-05	2.15319e-05	2.06276e-05	1.72566e-05	1.49121e-05	1.62784e-05	1.92886e-05	2.00347e-05	1.88255e-05	1.7773e-05	1.64796e-05	1.40654e-05	1.14895e-05	1.10308e-05	1.3221e-05	1.55778e-05	1.52514e-05	1.2095e-05	9.70681e-06	1.13274e-05	1.59518e-05	1.98611e-05	1.95289e-05	1.56247e-05	1.28165e-05	1.24777e-05	1.20689e-05	1.09972e-05	1.00555e-05	9.17589e-06	8.32965e-06	7.72754e-06	8.38437e-06	1.07143e-05	1.23228e-05	1.12502e-05	8.9218e-06	7.44849e-06	7.35561e-06	8.0563e-06	8.50913e-06	8.72051e-06	8.87297e-06	8.05121e-06	6.96787e-06	6.82883e-06	6.91344e-06	6.84072e-06	6.64726e-06	5.9165e-06	5.38001e-06	6.08172e-06	7.70012e-06	9.48875e-06	9.87207e-06	8.2735e-06	7.1564e-06	6.97001e-06	6.4259e-06	6.41188e-06	6.69955e-06	6.42016e-06	7.09114e-06	8.74742e-06	8.68524e-06	6.63777e-06	5.49347e-06	6.55376e-06	8.09725e-06	8.92964e-06	8.758e-06	6.75331e-06	4.35345e-06	4.00259e-06	5.39691e-06	6.46483e-06	6.03792e-06	5.22041e-06	4.81035e-06	4.7661e-06	5.9683e-06	7.50724e-06	7.61671e-06	6.73556e-06	5.49111e-06	4.35881e-06	4.03184e-06	4.23295e-06	4.14361e-06	3.25556e-06	2.33626e-06	2.76441e-06	3.84328e-06	4.04559e-06	3.89609e-06	3.80805e-06	3.59775e-06	4.10435e-06	4.47244e-06	3.30868e-06	2.03633e-06	1.81733e-06	2.02262e-06	2.19487e-06	2.14885e-06	1.96061e-06	2.04376e-06	2.31555e-06	2.23851e-06	1.79407e-06	1.36868e-06	1.14631e-06	1.18862e-06	1.31412e-06	1.35083e-06	1.46973e-06	1.56529e-06	1.67375e-06	2.24689e-06	2.55716e-06	1.82915e-06	1.48887e-06	2.40325e-06	2.81389e-06	2.04515e-06	1.85042e-06	2.46632e-06	2.48522e-06	2.19474e-06	2.54066e-06	3.11304e-06	3.17971e-06	2.66673e-06	2.0358e-06	1.6956e-06	1.7594e-06	2.11737e-06	2.20883e-06	1.70597e-06	1.2811e-06	1.57149e-06	2.10245e-06	2.22534e-06	1.8407e-06	1.2011e-06	1.231e-06	2.25397e-06	3.03362e-06	2.83616e-06	2.29828e-06	1.9112e-06	1.41052e-06	8.80298e-07	9.50902e-07	1.44438e-06	1.82242e-06	2.18505e-06	2.49337e-06	2.2721e-06	1.53527e-06	1.11671e-06	1.19321e-06	1.02843e-06	6.85913e-07	7.05551e-07	9.50997e-07	1.20525e-06	1.62355e-06	2.07642e-06	2.01084e-06	1.28543e-06	5.08481e-07	2.20864e-07	3.48162e-07	6.09126e-07	7.40925e-07	5.93509e-07	3.59526e-07	2.54232e-07	3.99414e-07	9.07856e-07	1.31581e-06	1.03955e-06	4.91364e-07	3.58163e-07	5.39159e-07	6.48135e-07	7.66157e-07	1.03431e-06	1.0692e-06	6.60863e-07	2.32096e-07	9.51546e-08	1.81578e-07	3.20817e-07	3.5095e-07	2.47055e-07	1.18633e-07	1.56311e-07	5.85957e-07	1.17674e-06	1.21262e-06	6.90445e-07	3.76319e-07	4.53666e-07	7.55583e-07	1.28237e-06	1.50967e-06	1.05e-06	5.00274e-07	4.25477e-07	7.002e-07	9.4378e-07	1.0796e-06	1.18235e-06	1.15408e-06	1.14971e-06	1.11892e-06	8.58826e-07	8.41716e-07	1.00581e-06	8.16998e-07	7.54598e-07	1.17038e-06	1.46223e-06	1.35742e-06	1.21196e-06	1.04264e-06	6.08656e-07	1.75662e-07	2.80868e-08	2.93989e-08	7.91763e-08	1.58575e-07	1.898e-07	1.41527e-07	8.7717e-08	1.13232e-07	1.89527e-07	2.54639e-07	2.56169e-07	1.54527e-07	4.05955e-08	4.82869e-09	8.78444e-09	1.06725e-08	1.43655e-07	5.57384e-07	8.56197e-07	6.0226e-07	1.75068e-07	2.6027e-08	6.23743e-08	9.40785e-08	6.7913e-08	2.75649e-08	1.20504e-08	6.4839e-09	9.0224e-08	3.51195e-07	5.52398e-07	4.61021e-07	2.85578e-07	2.32603e-07	2.08535e-07	1.21596e-07	4.2507e-08	4.2047e-08	6.96725e-08	6.25678e-08	7.87453e-08	1.99342e-07	2.96442e-07	2.26004e-07	9.99402e-08	3.45787e-08	8.81383e-09	6.46012e-10	1.33021e-09	5.75316e-09	1.68775e-08	2.39398e-08	3.91056e-08	9.58952e-08	1.37183e-07	2.11989e-07	5.05573e-07	7.24123e-07	4.83176e-07	1.22955e-07	4.79803e-09	1.05421e-08	1.00744e-07	3.3807e-07	4.78856e-07	3.10101e-07	7.61566e-08	1.95147e-08	7.84194e-08	1.18959e-07	8.53465e-08	1.96226e-07	6.66642e-07	1.00123e-06	6.95665e-07	2.14471e-07	5.99091e-08	1.09946e-07	1.6326e-07	1.72996e-07	1.95471e-07	2.53905e-07	3.05037e-07	2.98153e-07	1.87563e-07	5.5796e-08	5.47203e-09	1.53263e-07	6.04702e-07	9.18982e-07	6.54477e-07	2.32171e-07	7.2196e-08	4.85067e-08	3.50544e-08	2.01292e-08	2.40573e-08	7.60989e-08	1.16188e-07	8.42581e-08	3.12642e-08	8.15975e-09	2.03994e-09	1.55394e-28	5.28747e-08	2.11499e-07	3.17248e-07	2.11508e-07	5.29906e-08	5.97679e-10	1.42709e-09	1.96311e-09	1.99591e-09	1.42938e-08	5.17758e-08	8.38772e-08	7.84615e-08	5.26621e-08	2.77137e-08	1.88029e-08	3.36664e-08	6.91555e-08	1.29108e-07	1.58415e-07	1.00481e-07	2.50679e-08	1.32349e-10	4.61612e-09	2.50549e-08	5.43894e-08	5.8669e-08	3.14743e-08	6.72312e-09	1.29862e-12	9.73202e-12	5.69444e-08	2.27697e-07	3.41507e-07	2.2766e-07	6.10898e-08	1.67047e-08	2.53004e-08	1.76931e-08	5.70207e-09	1.07882e-09	3.36769e-10	9.81232e-11	1.18594e-10	7.90627e-11	1.97688e-11	6.51643e-10	3.35532e-09	8.21086e-09	1.2492e-07	4.61869e-07	6.81552e-07	4.51692e-07	1.12597e-07	3.82699e-18	5.74048e-18	3.82699e-18	4.14068e-11	1.65627e-10	4.74705e-10	2.28585e-09	6.38781e-09	7.25744e-08	2.95456e-07	5.23819e-07	4.69811e-07	2.20225e-07	6.63885e-08	3.66288e-08	2.37479e-08	9.29421e-09	1.38954e-08	3.76764e-08	5.20385e-08	5.21028e-08	8.05763e-08	1.08139e-07	7.21731e-08	1.97602e-08	6.82205e-09	4.19238e-08	1.32846e-07	1.90126e-07	1.2536e-07	3.13069e-08	3.72979e-11	6.82815e-09	2.71284e-08	4.06468e-08	2.72984e-08	7.5997e-09	1.24014e-09	8.26762e-10	2.06691e-10	2.11462e-17	3.17193e-17	2.11462e-17	1.09067e-11	4.36407e-11	6.56082e-11	1.69244e-10	5.11972e-10	9.48432e-10	1.29031e-09	2.53974e-08	9.71401e-08	1.44723e-07	9.63503e-08	2.40876e-08	1.55394e-28	1.55394e-28	1.0891e-17	4.35641e-17	6.53462e-17	4.35641e-17	1.0891e-17	1.55394e-28	1.55394e-28	3.80021e-11	5.8271e-08	2.32704e-07	3.48866e-07	2.32514e-07	5.8119e-08	3.49118e-14	2.32745e-14	5.81863e-15	1.55394e-28	2.91651e-09	1.16678e-08	2.48176e-08	4.09231e-08	2.47118e-07	8.30546e-07	1.20926e-06
