# Supplementary material for: Mutations in DNA polymerase δ subunit 1 co-segregate with CMD2-type resistance to Cassava Mosaic Geminiviruses
Source: Nat Commun. 2022 Jul 7;13:3933. doi: 10.1038/s41467-022-31414-0 (PMC9262879; doi:10.1038/s41467-022-31414-0)
Supplement: Supplementary file 10 — Source Data [file 41467_2022_31414_MOESM10_ESM.zip › figure_data/SupFig5_data/RNAseq4/quant/rnaseq4_tme204_1B_res_quant/logs/salmon_quant.log]

[2021-10-27 16:25:39.564] [jointLog] [info] setting maxHashResizeThreads to 10
[2021-10-27 16:25:39.564] [jointLog] [info] Fragment incompatibility prior below threshold.  Incompatible fragments will be ignored.
[2021-10-27 16:25:39.564] [jointLog] [info] Usage of --validateMappings implies use of minScoreFraction. Since not explicitly specified, it is being set to 0.65
[2021-10-27 16:25:39.564] [jointLog] [info] Setting consensusSlack to selective-alignment default of 0.35.
[2021-10-27 16:25:39.564] [jointLog] [info] parsing read library format
[2021-10-27 16:25:39.564] [jointLog] [info] There is 1 library.
[2021-10-27 16:25:39.648] [jointLog] [info] Loading pufferfish index
[2021-10-27 16:25:39.649] [jointLog] [info] Loading dense pufferfish index.
[2021-10-27 16:26:32.194] [jointLog] [info] done
[2021-10-27 16:26:32.194] [jointLog] [info] Index contained 58,905 targets
[2021-10-27 16:26:32.233] [jointLog] [info] Number of decoys : 1,414
[2021-10-27 16:26:32.233] [jointLog] [info] First decoy index : 57,491 
[2021-10-27 16:26:33.261] [jointLog] [info] Automatically detected most likely library type as IU

[2021-10-27 16:27:45.073] [fileLog] [info] 
At end of round 0
==================
Observed 10674367 total fragments (10674367 in most recent round)

[2021-10-27 16:27:45.072] [jointLog] [info] Computed 76,490 rich equivalence classes for further processing
[2021-10-27 16:27:45.072] [jointLog] [info] Counted 9,474,422 total reads in the equivalence classes 
[2021-10-27 16:27:45.084] [jointLog] [info] Number of mappings discarded because of alignment score : 2,059,630
[2021-10-27 16:27:45.085] [jointLog] [info] Number of fragments entirely discarded because of alignment score : 571,589
[2021-10-27 16:27:45.085] [jointLog] [info] Number of fragments discarded because they are best-mapped to decoys : 409,278
[2021-10-27 16:27:45.085] [jointLog] [info] Number of fragments discarded because they have only dovetail (discordant) mappings to valid targets : 54,602
[2021-10-27 16:27:45.085] [jointLog] [info] Mapping rate = 88.7586%

[2021-10-27 16:27:45.085] [jointLog] [info] finished quantifyLibrary()
[2021-10-27 16:27:45.163] [jointLog] [info] Starting optimizer
[2021-10-27 16:27:46.646] [jointLog] [info] Marked 0 weighted equivalence classes as degenerate
[2021-10-27 16:27:46.655] [jointLog] [info] iteration = 0 | max rel diff. = 9718.67
[2021-10-27 16:27:47.281] [jointLog] [info] iteration = 100 | max rel diff. = 19.6727
[2021-10-27 16:27:47.821] [jointLog] [info] iteration = 200 | max rel diff. = 15.7919
[2021-10-27 16:27:48.359] [jointLog] [info] iteration = 300 | max rel diff. = 9.0196
[2021-10-27 16:27:48.897] [jointLog] [info] iteration = 400 | max rel diff. = 4.40106
[2021-10-27 16:27:49.429] [jointLog] [info] iteration = 500 | max rel diff. = 0.521175
[2021-10-27 16:27:49.960] [jointLog] [info] iteration = 600 | max rel diff. = 0.173178
[2021-10-27 16:27:50.490] [jointLog] [info] iteration = 700 | max rel diff. = 0.102294
[2021-10-27 16:27:51.020] [jointLog] [info] iteration = 800 | max rel diff. = 15.689
[2021-10-27 16:27:51.551] [jointLog] [info] iteration = 900 | max rel diff. = 0.589817
[2021-10-27 16:27:52.081] [jointLog] [info] iteration = 1,000 | max rel diff. = 0.444481
[2021-10-27 16:27:52.610] [jointLog] [info] iteration = 1,100 | max rel diff. = 0.0416019
[2021-10-27 16:27:53.139] [jointLog] [info] iteration = 1,200 | max rel diff. = 0.419545
[2021-10-27 16:27:53.680] [jointLog] [info] iteration = 1,300 | max rel diff. = 0.027954
[2021-10-27 16:27:54.219] [jointLog] [info] iteration = 1,400 | max rel diff. = 0.15115
[2021-10-27 16:27:54.564] [jointLog] [info] iteration = 1,466 | max rel diff. = 0.00478074
[2021-10-27 16:27:54.578] [jointLog] [info] Finished optimizer
[2021-10-27 16:27:54.578] [jointLog] [info] writing output 
