# Supplementary material for: Mutations in DNA polymerase δ subunit 1 co-segregate with CMD2-type resistance to Cassava Mosaic Geminiviruses
Source: Nat Commun. 2022 Jul 7;13:3933. doi: 10.1038/s41467-022-31414-0 (PMC9262879; doi:10.1038/s41467-022-31414-0)
Supplement: Supplementary file 10 — Source Data [file 41467_2022_31414_MOESM10_ESM.zip › figure_data/SupFig5_data/RNAseq4/quant/rnaseq4_tme204_1B_res_quant/aux_info/ambig_info.tsv]

UniqueCount	AmbigCount
0	1086
5	1010
5	983
0	0
0	0
145	1
402	0
7	0
0	0
0	267
0	89
0	267
14	261
20	304
0	144
0	143
6	144
0	0
14	43
0	43
47	0
109	0
2	0
0	0
654	1
0	0
10	0
0	4
0	4
0	4
0	4
0	4
4	0
44	0
0	111
0	138
0	125
0	144
0	131
1	114
0	120
10	110
0	27
1	27
0	25
0	671
23	632
29	574
1	0
0	0
0	203
0	210
0	209
0	209
0	216
0	216
0	214
0	210
0	210
0	208
0	203
0	0
3	12
0	12
23	447
0	579
3	530
15	515
5	944
10	817
2	944
418	1
47	187
1	187
0	0
4	197
12	197
78	0
1046	1
2	0
1	8
2967	6
603	1
54	0
0	0
0	0
333	1
0	0
0	90
0	88
0	86
1268	0
33	0
0	0
3	314
17	314
0	310
427	0
3706	4
43	0
1	0
15	112
0	112
0	0
0	0
1	0
0	0
0	0
27	0
0	0
25	0
17	5
6	2
21	5
31	2
100	0
48	0
72	467
0	467
2	467
0	79
0	64
1	49
1168	1
0	20
0	18
0	19
0	21
0	16
9	19
0	21
0	19
0	18
0	21
51	0
1782	0
1	0
0	0
10	0
60	0
56	0
81	0
0	137
0	103
0	103
0	112
0	135
0	144
0	105
139	6
0	0
0	130
0	136
3	151
7	157
0	130
1	136
265	0
0	227
0	202
0	201
0	202
0	227
0	201
151	0
12935	12
1	0
0	0
0	0
1	0
3	0
0	0
4	418
1	418
0	391
0	418
0	419
452	0
798	0
0	0
0	0
0	36
0	30
0	32
0	140
0	139
4	140
7	161
0	161
497	1
153	0
759	1
0	0
128	108
14	0
14	0
143	109
109	0
3	0
653	0
0	232
4	224
7	232
1	238
0	225
4	270
1	266
0	236
0	232
21	235
379	0
0	3
0	3
15	3
28	894
5	894
1	16
6	16
5	279
26	266
5	222
427	0
3	0
6	42
1	42
880	0
3427	4
16	0
13	61
0	61
17	53
26	16
6	37
0	8
0	42
17	42
0	40
0	40
0	44
381	1
0	250
0	209
0	187
0	139
0	202
0	161
0	141
1	128
2	133
0	0
340	0
0	21
1	21
23	233
0	233
60	272
0	272
68	317
1	317
0	0
579	0
1844	3
1105	1
49	0
1	0
38	0
47	320
0	320
2	285
679	1
110	111
2	111
0	0
0	0
0	0
0	0
0	0
11	6
7	6
0	6
177474	160
30	257
88	257
0	21
0	23
0	19
0	21
0	21
0	23
0	0
0	204
0	157
0	159
0	135
0	182
0	137
47	1169
3	1169
25	1156
0	0
3	10
0	10
11	0
0	16
0	23
0	21
0	23
4	4
0	5
0	8
1	8
0	8
47	97
1	97
0	193
0	230
0	190
0	209
0	233
0	249
1	0
25	0
1	0
30	17
3	498
0	440
7	477
25	99
0	91
0	130
0	110
10	97
4	0
1	249
33	249
516	2115
55	2115
14	0
222	0
922	1
4	0
4	0
87	0
294	0
0	0
178	0
14	1
330	0
0	0
0	0
0	0
0	161
4	161
0	5
1	5
0	4
0	2
468	0
4	0
1	0
3	0
0	0
1	0
1	0
2	12
0	12
0	12
154	0
25	0
198	20
1	72
7	72
1	0
12	17
79	1
0	0
0	0
13	224
0	221
0	224
1126	0
172	253
0	253
0	3
0	3
0	3
11	0
0	0
0	0
0	0
0	0
3	0
2	2208
22	2248
3	2124
0	2319
10	2264
12	2118
0	2386
0	0
1	0
2	0
612	0
0	0
0	0
0	0
0	0
0	173
0	168
0	158
0	153
15	0
2	0
2	0
34	337
0	337
12	352
3	352
3	199
287	0
0	9
1	9
0	9
30	351
2	351
0	0
17	220
1	220
12	0
236	0
29	153
7	153
53	0
129	0
33	121
0	121
12	0
33	0
415	0
0	0
13	1414
6	1414
1	1361
1	1405
3	0
1	0
93	269
0	269
339	0
366	1
0	0
0	0
61	11
73	11
11	1
3	0
16	0
126	0
17	471
28	471
88	0
14	1
2	0
747	0
15	189
5	189
1	0
0	53
0	53
0	44
67	0
0	0
0	0
25	373
0	373
0	373
0	373
1	66
3	66
43	0
23	0
0	217
60	217
0	2
0	2
0	0
0	0
1	0
61	0
12	32
0	32
1	0
0	0
0	8
0	7
0	7
0	8
0	8
0	8
0	7
0	8
148	0
0	0
64	0
73	0
95	0
40	665
31	665
14	0
237	0
8	115
1	115
23	344
0	344
6	0
1	0
0	0
0	385
5	398
14	375
4	389
1	392
0	375
0	379
0	380
0	364
31	0
92	0
25	111
0	85
0	91
7	254
4	254
125	0
628	53
98	53
0	309
4	324
0	302
0	335
0	325
0	299
0	304
16	368
482	58
0	326
69	326
41	0
0	5
3	5
139	0
0	411
1	389
0	342
0	375
0	325
2	371
0	345
0	274
0	377
428	0
4	0
585	1
2	0
41	148
0	148
536	0
45	0
0	0
17	0
107	0
0	28
0	25
0	24
0	27
0	23
0	26
0	23
0	26
1	0
0	0
0	0
4470	3
0	368
0	300
0	375
0	341
0	354
0	313
0	271
0	346
0	279
0	320
0	292
0	333
0	354
0	347
0	325
0	250
0	542
0	501
0	480
0	521
0	413
0	434
35	0
33	0
271	0
0	0
41	0
0	76
16	91
1	92
0	5
0	22
144	18
131	0
0	6
0	6
0	6
0	6
0	367
0	375
0	305
0	313
5	322
207	0
0	62
0	62
29	21
0	21
1	99
0	99
1	72
0	82
0	71
0	80
0	76
0	69
0	108
0	88
11	91
0	84
0	73
0	78
0	82
0	83
0	72
0	81
0	77
0	70
0	95
0	100
0	104
392	0
131	1
3	0
0	0
45	349
1	349
0	72
0	61
0	72
0	61
1	2
3	173
63	173
0	70
0	66
3	71
1	71
0	58
0	62
39	290
2	290
17	0
0	1
0	1
0	1
0	1
0	1
0	1
87	0
8	52
3	52
102	1
1	0
0	0
0	0
0	0
117	1
3	0
14	467
1	467
0	0
47	241
14	241
3	85
13	78
0	65
0	60
7	52
0	52
0	91
0	93
0	65
0	67
0	111
0	112
0	111
13	0
0	0
1	3
1	3
0	617
0	614
0	623
3	579
0	456
0	447
2	430
1	436
0	487
0	487
0	518
1	486
0	495
1	477
0	483
6	308
3	302
5	306
0	308
0	0
0	0
55	0
159	0
1515	1
566	1
6	1
298	0
288	1
0	15
0	15
0	14
17	179
0	179
14	0
206	0
0	0
2	0
10	198
0	198
0	0
7	38
0	40
0	39
0	187
66	165
0	133
74	0
0	18
0	12
2	18
0	24
0	18
14	26
195	4
53	0
136	0
20	587
3	587
73	0
1049	0
3123	2
0	2
0	2
0	2
65	453
5	453
0	378
4	355
0	296
15	0
183	0
246	0
177	0
197	0
4	15
0	15
438	40
136	39
22	0
0	0
1	8
0	0
13	3
3	1
15	3
2	2
0	0
0	3
58	6
4	3
3	3
31	2
3	29
0	29
5	3
1	0
8	0
3	824
10	828
0	805
2	809
16	0
18	0
4	0
9	0
0	18
0	15
0	15
0	12
0	29
0	30
0	32
0	21
3	25
0	23
0	2
1	0
1	0
24	429
1	429
50	550
12	550
0	139
0	138
6	137
0	138
2	139
386	0
18	0
114	396
0	396
356	1
0	4764
0	4317
0	4446
0	4635
0	170
0	170
1	126
0	126
253	0
0	0
104	0
227	103
10	0
78	103
1	0
701	2
0	0
0	0
0	703
0	683
0	645
0	696
0	676
0	664
2	0
1	0
3	0
18	444
114	444
45	266
3	266
0	0
0	0
327	0
2272	4
98	0
0	0
0	204
2	204
0	204
1	207
7	207
2	92
0	92
0	92
13	0
60	0
0	71
5	71
666	3
1	3
0	0
0	0
172	0
73	0
0	0
10	1
0	244
2	208
0	290
0	245
0	0
0	0
0	0
0	1
7	384
12	383
2	384
9	0
692	2
0	0
0	0
0	0
0	0
292	1
0	52
2	52
0	51
0	52
2	0
7	0
13	0
0	0
0	97
0	97
10	30
21	30
0	0
0	7
0	7
0	7
0	8
0	7
0	7
0	8
0	7
0	7
0	8
0	8
33	142
1	142
436	1
1	77
0	77
1	445
0	445
49	0
1017	0
0	0
0	485
4	577
145	525
6	1
1	1
270	0
1	0
0	258
0	258
0	62
0	60
0	56
7	48
0	56
0	59
0	50
0	56
20	0
0	7
0	8
0	8
5	0
413	1
11	255
5	259
8	256
4	3
0	0
0	0
0	0
0	0
0	0
0	0
0	0
0	0
0	0
0	0
1	0
0	0
0	2
0	1
267	0
241	0
488	1
0	0
0	0
0	0
3	0
5760	3
79	0
105	0
0	93
2	101
0	100
0	97
2	103
0	75
94	0
51	0
0	0
0	0
243	0
0	0
40	298
12	297
1	115
496	2
0	0
421	0
79	0
0	0
4	16
5	16
1	0
36	404
0	422
0	422
0	407
0	407
0	422
0	422
0	396
0	396
0	407
0	407
6	382
47	382
191	0
52	646
0	646
1	3
0	3
0	3
0	3
0	12
41	0
1786	1
48	320
2	320
41	177
1	177
37	827
2	826
1	763
0	831
30	0
227	0
3	344
9	344
1	341
0	328
0	328
280	64
0	64
0	70
0	69
0	64
0	78
0	84
0	73
0	83
0	72
0	69
0	89
0	77
0	63
0	91
0	94
0	91
0	70
0	73
0	84
0	72
0	83
0	90
1	0
18	159
1	159
0	0
0	0
2	0
0	0
0	0
0	0
0	0
0	0
449	0
265	0
35	0
77	0
29	0
0	0
197	1
7	0
1	0
156	1
0	0
6	0
9	0
976	1
60	0
2202	1
12	0
10	0
26	0
3	0
0	0
0	0
17	184
0	184
1	286
1	0
0	0
0	10
0	8
0	8
0	10
0	8
0	10
0	0
0	1
0	738
5	643
1	705
1	508
0	3
0	3
0	0
235	41
9	140
15	140
8	648
7	648
0	0
0	266
0	237
2	231
137	0
0	0
0	0
0	0
220	0
0	0
4	161
2	161
1	2
0	0
0	0
0	0
0	1
22	0
0	1
10	213
3	213
167	0
261	0
596	0
119	1
1	0
0	0
30	0
0	0
0	57
0	53
0	59
0	55
2	63
386	3448
4	3440
13	3448
1	0
0	1
44	376
21	376
4	0
125	0
133	0
312	0
0	33
0	31
0	32
0	32
0	31
0	29
0	26
0	29
0	27
0	28
0	28
0	27
0	26
0	25
0	31
0	30
0	30
0	26
0	25
0	30
0	29
782	1
0	0
0	0
1680	5
282	1352
171	1351
0	0
0	2059
4	2059
161	0
4	123
0	123
0	123
19	166
3	166
91	321
1	321
29	216
0	216
0	0
0	2
0	2
0	2
0	2
0	2
0	78
0	76
0	71
0	69
0	75
0	70
0	77
0	68
0	76
1	75
0	68
0	11
0	11
0	11
0	11
2	11
0	11
0	11
0	11
0	11
0	11
683	1
0	0
4	319
1	316
2	308
1688	0
126	0
0	0
179	1260
1	1260
1	914
0	0
132	0
0	0
21	356
101	356
74	2
0	0
0	0
0	0
57	789
18	789
95	0
147	600
32	600
285	0
0	0
0	1
182	1
0	0
218	0
142	0
1	49
1	49
0	0
132	0
0	65
0	65
0	0
0	0
0	0
0	0
0	0
0	152
2	152
0	0
450	0
2	0
0	1
12	0
2	186
11	186
4	0
0	0
2	20
0	20
269	0
15	317
2	318
4	300
3	0
294	1
0	0
0	320
0	320
231	0
0	0
0	0
0	0
0	0
0	226
0	248
0	243
2	243
0	13
0	12
0	10
0	13
0	230
2	212
0	205
0	0
0	0
915	0
7	0
0	0
335	0
18	149
0	145
10	149
0	120
0	109
0	51
228	0
0	0
0	0
0	0
0	0
0	0
1	0
1	0
5	0
22	0
12	83
0	55
7	51
0	59
1	28
2	213
15	213
0	336
25	340
0	318
5	339
0	0
135	0
1	0
159	0
0	0
0	0
0	0
6	0
646	0
4	0
1	0
0	139
0	133
0	136
0	142
0	139
4	0
136	1
0	0
4876	2
2984	2
58	0
0	0
2	0
0	0
126	0
1	2
0	2
0	2
201	0
0	0
0	0
53	0
0	142
1	131
2	141
11	141
2	141
1	142
11	0
298	206
0	205
86	0
0	0
0	0
20	0
119	0
533	0
81	0
240	0
1	101
13	102
0	101
0	103
246	0
1	0
0	92
0	89
7	91
0	101
0	104
0	72
0	70
421	1
0	121
0	153
0	121
0	153
41	146
0	174
0	142
0	114
0	148
0	80
0	0
827	0
4	116
17	153
0	150
95	567
13	567
0	234
0	234
0	179
0	179
2	0
22	475
1	440
2	481
0	441
0	425
2	434
1	0
17	221
0	221
0	0
252	0
54	0
1295	2
6715	9
11	87
0	87
0	0
0	0
635	1
17	0
569	0
12	0
1099	286
240	287
78	738
27	738
318	1
0	0
0	0
0	0
0	0
53	737
2	737
9	0
0	4
0	4
0	4
264	1019
16	1019
61	0
30	0
84	4
3	0
29	211
0	211
0	0
2	0
262	0
190	0
0	0
0	90
0	95
0	87
0	82
7	89
1	89
0	8
0	8
4	1
0	1
0	0
0	38
3	38
0	31
0	28
0	32
0	30
0	29
0	31
0	29
0	32
0	29
0	31
0	29
0	31
0	30
0	27
0	30
0	30
0	28
0	30
0	31
0	28
0	30
0	0
1	0
0	0
1	0
1	0
0	0
0	0
0	0
0	0
0	0
0	0
0	0
0	0
355	1
1	0
6	120
1	121
0	129
0	130
2	55
0	51
7	51
1	0
0	252
70	251
0	207
19	206
2	206
0	188
2	197
2	192
0	177
0	171
228	0
0	26
0	27
0	27
0	22
0	24
0	22
4	0
6	68
0	68
0	138
2	107
0	121
0	131
383	0
197	1
81	0
610	0
0	890
0	804
0	867
13	0
3	0
28	0
21	172
0	172
0	172
0	2550
0	2524
0	2546
0	2555
0	2529
0	2520
0	2530
0	2556
0	206
0	216
0	204
0	219
0	214
0	209
0	214
0	204
1	0
0	36
0	37
1	37
2	37
0	36
421	0
1	0
0	130
9	139
0	139
24	172
0	172
9	2
4	43
0	45
0	45
363	3
609	0
0	609
0	582
0	597
0	570
0	0
0	53
0	52
0	53
66	0
0	11
0	11
0	11
0	0
16	0
0	0
3	0
339	0
0	0
92	0
525	0
2	60
0	62
0	59
0	78
3	65
0	58
0	355
0	337
0	361
20	83
2	83
24	0
549	489
435	489
13	0
157	0
0	0
0	0
0	0
6	0
21	0
0	0
0	0
0	0
0	0
28	0
0	0
3	0
13	0
97	0
4	0
68	0
0	210
1	175
2	180
0	42
8	0
751	3
314	0
2	0
3	0
3	63
0	71
0	64
0	67
1348	1
3	0
800	1
8	39
0	39
0	16
0	15
0	15
683	0
0	0
319	0
28	0
0	0
354	0
0	0
33	798
81	797
13	703
0	0
0	0
0	0
0	0
0	0
0	172
0	172
0	3
0	0
2	3
143	0
0	258
0	258
0	258
7	90
0	1
0	1
1	5
0	5
0	5
0	5
0	4
0	4
0	5
0	0
0	0
0	0
60	0
18	220
2	220
163	0
25	0
0	0
0	0
0	110
0	137
0	137
18	114
0	102
1	90
1	1
0	1
342	1
6	87
0	90
0	67
0	0
72	0
0	0
24	433
0	424
0	433
0	430
0	439
4	0
53	0
0	0
0	4
2	5
19	1
19	0
4	0
2	0
67	0
0	94
0	94
1	94
16	0
15	0
84	0
1	0
1	180
8	180
0	396
0	396
6	54
0	54
48	0
0	13
0	13
28	0
102	0
1082	2
1	0
210	137
0	0
0	0
0	0
267	372
0	1
0	1
0	4
17	2
0	2
181	353
0	4
299	0
48	280
0	280
28	0
58	0
231	0
33	0
356	0
0	0
3	1
0	1
79	0
0	221
7	218
0	212
72	0
235	0
0	1
0	1
237	0
747	2
0	0
0	1
0	0
0	1
0	2
1	2
0	677
0	672
0	661
0	672
3	622
1	671
0	53
0	67
0	67
0	45
104	0
0	34
0	0
5	0
2	9
0	9
44	755
0	755
322	6
83	506
20	506
474	3
6	0
870	1
15	131
0	128
0	112
90	0
82	0
18	0
0	0
106	0
59	0
1143	2
19	0
31	456
30	456
0	161
0	164
0	159
0	135
0	138
2	1256
7	1263
0	1384
11	1384
3	252
21	252
12	249
23	0
797	2
276	0
0	26
0	26
90	0
2	19
0	19
279	0
21	0
47	0
3	0
41	292
0	292
46	0
0	0
0	6
0	6
0	6
5	0
4	227
140	227
0	0
16	165
1	165
0	162
11	164
15	0
26	0
132	0
63	0
497	3
936	10
95	0
142	0
396	0
60	9
5	0
0	8
3	8
142	0
0	0
18	136
1	136
13	0
7	0
5	118
3	118
4	118
12	77
1	77
0	75
7	236
1	215
0	96
0	118
79	0
1	0
1	0
35	0
18	355
0	355
0	9
0	10
0	10
0	9
21	167
1	167
0	0
1231	1
12	48
2	48
0	66
0	84
0	68
0	50
0	126
0	119
0	116
0	113
0	126
0	119
0	84
0	77
3	122
0	72
0	79
12	114
280	1
486	5
0	875
0	859
2	864
0	861
0	867
0	854
0	851
391	1
5	181
2	180
1	183
0	178
0	183
15	0
24	0
[truncated: 55,492 more rows]
