# Supplementary material for: Mutations in DNA polymerase δ subunit 1 co-segregate with CMD2-type resistance to Cassava Mosaic Geminiviruses
Source: Nat Commun. 2022 Jul 7;13:3933. doi: 10.1038/s41467-022-31414-0 (PMC9262879; doi:10.1038/s41467-022-31414-0)
Supplement: Supplementary file 10 — Source Data [file 41467_2022_31414_MOESM10_ESM.zip › figure_data/SupFig5_data/RNAseq4/quant/rnaseq4_tme204_1B_res_quant/libParams/flenDist.txt]

1.1439e-41	1.70504e-41	2.53739e-41	3.77003e-41	5.59252e-41	8.28278e-41	1.22476e-40	1.80812e-40	2.66509e-40	3.92194e-40	5.76229e-40	8.45269e-40	1.23794e-39	1.81013e-39	2.64256e-39	3.85163e-39	5.60494e-39	8.14332e-39	1.18124e-38	1.71072e-38	2.47358e-38	3.57089e-38	5.14676e-38	7.40621e-38	1.06405e-37	1.52629e-37	2.18582e-37	3.12534e-37	4.46154e-37	6.35885e-37	9.04852e-37	1.28553e-36	1.82344e-36	2.58229e-36	5.44686e-10	2.17874e-09	3.26811e-09	3.75388e-08	1.71134e-07	3.40895e-07	3.83537e-07	3.75126e-07	5.15611e-07	6.33426e-07	6.31081e-07	1.0932e-06	2.21932e-06	3.12937e-06	3.33029e-06	3.26497e-06	3.0797e-06	2.62161e-06	1.9884e-06	1.34173e-06	9.98835e-07	1.0383e-06	1.16009e-06	1.41768e-06	2.03249e-06	2.60576e-06	2.57252e-06	2.29472e-06	2.22062e-06	2.2375e-06	2.56488e-06	3.27804e-06	3.8827e-06	4.08666e-06	4.32914e-06	5.12407e-06	5.50522e-06	4.38561e-06	3.33452e-06	4.31531e-06	5.83999e-06	5.50859e-06	4.37635e-06	4.36041e-06	4.75834e-06	4.81942e-06	5.06815e-06	4.973e-06	4.0287e-06	4.00129e-06	5.89891e-06	7.49943e-06	7.07192e-06	5.36206e-06	3.32074e-06	2.07649e-06	2.55045e-06	3.77034e-06	6.95261e-06	1.58215e-05	2.72305e-05	3.43698e-05	3.67969e-05	3.74243e-05	3.98992e-05	8.8093e-05	0.000267013	0.000547345	0.000766834	0.00085782	0.00089551	0.000949969	0.00101728	0.00107394	0.00113488	0.00120752	0.00128532	0.00139774	0.0015517	0.0016893	0.00177773	0.00185484	0.0019498	0.00203993	0.00211431	0.00221062	0.00235184	0.00251241	0.00268008	0.00285954	0.00303002	0.00316879	0.00325769	0.00329384	0.0033244	0.00339605	0.0035212	0.00372007	0.00398579	0.00423532	0.00440527	0.00453542	0.00464735	0.0046813	0.00464772	0.00464828	0.00474992	0.00495104	0.00520474	0.00546465	0.00572444	0.00594087	0.0060135	0.0059682	0.00594531	0.00598247	0.00604156	0.00612736	0.00625788	0.00644129	0.00668026	0.00691991	0.00706263	0.00707056	0.00697339	0.00684023	0.00677503	0.00682969	0.00696274	0.00714161	0.00736312	0.00755138	0.00761937	0.00759335	0.00753117	0.00743527	0.00731603	0.0072567	0.00733046	0.00748417	0.00763189	0.00776237	0.00784807	0.00783869	0.00775873	0.00763606	0.00746532	0.00732298	0.0073044	0.00736216	0.00740563	0.0074681	0.00758517	0.00766867	0.00762843	0.00747108	0.00726536	0.00708669	0.00699252	0.00699683	0.00708126	0.00721366	0.00729913	0.00725327	0.00711086	0.00695288	0.00681369	0.00667861	0.00654559	0.00645538	0.00644063	0.00648094	0.00651191	0.00651359	0.00652232	0.00650972	0.00640713	0.00621943	0.00601001	0.00584816	0.00576405	0.00574102	0.00576351	0.00579802	0.00578743	0.00572075	0.00561286	0.00545603	0.00527452	0.00513506	0.00506919	0.00505897	0.00507196	0.00507672	0.00506052	0.00502953	0.00496524	0.0048305	0.00464639	0.00448052	0.00438791	0.00439112	0.00443526	0.00444378	0.00440939	0.00434524	0.00426994	0.00420091	0.00411189	0.00399499	0.00387647	0.00378918	0.00376366	0.00375563	0.00372189	0.00371164	0.00373085	0.00370099	0.00358578	0.00343223	0.00331163	0.00325283	0.0032228	0.00319576	0.00318522	0.00317539	0.0031315	0.00307149	0.00302705	0.00297951	0.00290324	0.00281471	0.00275033	0.00272703	0.00272422	0.00271341	0.0026941	0.00268177	0.00266808	0.00261353	0.00251813	0.00242561	0.00234355	0.00227743	0.00226221	0.0022874	0.00229294	0.00226274	0.00222717	0.00218008	0.00210871	0.00203871	0.00198416	0.00194306	0.00192606	0.0019293	0.00193058	0.00192292	0.00190141	0.00185579	0.00179625	0.00174761	0.00171904	0.00169156	0.00165225	0.00162228	0.00161816	0.00162796	0.0016314	0.00160579	0.00155238	0.00150536	0.00147187	0.0014317	0.0013857	0.00134327	0.00131591	0.00131189	0.00131884	0.00132362	0.001315	0.00128585	0.00124686	0.00120719	0.00117305	0.00115359	0.00114112	0.00112977	0.00113836	0.00115712	0.001135	0.00106929	0.00101002	0.000981232	0.00097543	0.000972495	0.000957991	0.000942303	0.000928553	0.000905764	0.000882534	0.000870335	0.000860683	0.000843867	0.000821485	0.000806346	0.000812265	0.000831313	0.000836811	0.000826359	0.000821341	0.000813215	0.000781084	0.000736016	0.000697582	0.000668841	0.000648861	0.000645367	0.000661098	0.000682505	0.000691045	0.000674626	0.000640343	0.000612223	0.000596347	0.000578111	0.000561207	0.000558984	0.000565869	0.000568637	0.000556265	0.000532609	0.000517237	0.000508808	0.000495409	0.000485732	0.000481424	0.000474116	0.000472505	0.000480568	0.00048412	0.0004776	0.000465197	0.000444177	0.000416213	0.000395786	0.00038946	0.000386817	0.000380744	0.000380532	0.000391497	0.000398784	0.000392835	0.00038185	0.000368466	0.000348946	0.000329458	0.000318972	0.000316888	0.000318186	0.000319308	0.000321361	0.000325178	0.000320976	0.000303329	0.000282885	0.000272537	0.000273914	0.000276596	0.000276098	0.000278663	0.000280546	0.000273655	0.000264039	0.000256865	0.000248604	0.000243277	0.000242419	0.000237118	0.000232475	0.000238356	0.000244768	0.000240675	0.000229043	0.000219017	0.000213425	0.000203125	0.000188751	0.000182836	0.000186472	0.00019352	0.00019826	0.000200287	0.000205993	0.000211447	0.000208758	0.000200033	0.000184582	0.000162459	0.000148628	0.00015318	0.000165027	0.000170386	0.000166362	0.000160271	0.000160595	0.000161728	0.000155382	0.000146644	0.000141183	0.000138734	0.000140012	0.00014317	0.000141384	0.000133819	0.000126867	0.000121933	0.000118584	0.000117459	0.000113458	0.000106706	0.000104995	0.00010845	0.000112914	0.000115029	0.000111006	0.000104052	0.000100901	0.000100842	9.96637e-05	9.80677e-05	9.74246e-05	9.53838e-05	9.26853e-05	9.3787e-05	9.75999e-05	9.78053e-05	9.30198e-05	8.8119e-05	8.64191e-05	8.63576e-05	8.5341e-05	8.5301e-05	8.89606e-05	9.16673e-05	8.67392e-05	7.60722e-05	6.92399e-05	6.96245e-05	6.95223e-05	6.60005e-05	6.47645e-05	6.8209e-05	7.27251e-05	7.34248e-05	7.05683e-05	6.89489e-05	6.83027e-05	6.46319e-05	6.01345e-05	5.90725e-05	5.94161e-05	5.78207e-05	5.47827e-05	5.33154e-05	5.51561e-05	5.58019e-05	5.20644e-05	4.87101e-05	4.71459e-05	4.43644e-05	4.26357e-05	4.35974e-05	4.30217e-05	4.17292e-05	4.45399e-05	4.74926e-05	4.44625e-05	3.86489e-05	3.79424e-05	4.33353e-05	4.61591e-05	4.26563e-05	4.01699e-05	4.06497e-05	3.97804e-05	4.03615e-05	4.35853e-05	4.31058e-05	3.8403e-05	3.54094e-05	3.5487e-05	3.54347e-05	3.47319e-05	3.42418e-05	3.15655e-05	2.68045e-05	2.45102e-05	2.51294e-05	2.61574e-05	2.79755e-05	3.1207e-05	3.49514e-05	3.63165e-05	3.28566e-05	2.81975e-05	2.65139e-05	2.68379e-05	2.76872e-05	2.79086e-05	2.59095e-05	2.27988e-05	2.08521e-05	1.98177e-05	1.93089e-05	2.01227e-05	2.05462e-05	1.89585e-05	1.75642e-05	1.71008e-05	1.63381e-05	1.58872e-05	1.61592e-05	1.69025e-05	1.74542e-05	1.69393e-05	1.7127e-05	1.90121e-05	1.96375e-05	1.8323e-05	1.72534e-05	1.62409e-05	1.45373e-05	1.32306e-05	1.34991e-05	1.51961e-05	1.59423e-05	1.38626e-05	1.18109e-05	1.25832e-05	1.42972e-05	1.51357e-05	1.52008e-05	1.4447e-05	1.25957e-05	1.01034e-05	9.3473e-06	1.08228e-05	1.1365e-05	1.03258e-05	9.45728e-06	8.74287e-06	8.38436e-06	9.32895e-06	1.06981e-05	1.07791e-05	9.89406e-06	9.73286e-06	1.05983e-05	1.15457e-05	1.1729e-05	1.11491e-05	1.08596e-05	1.09775e-05	1.02212e-05	8.77276e-06	8.47422e-06	9.80613e-06	1.19069e-05	1.31633e-05	1.20344e-05	1.03049e-05	1.02578e-05	1.09076e-05	1.10562e-05	1.06335e-05	9.25726e-06	6.817e-06	4.69841e-06	4.7206e-06	6.52492e-06	8.48563e-06	9.73443e-06	9.10997e-06	6.84525e-06	5.36024e-06	5.12641e-06	4.82784e-06	4.2584e-06	4.1474e-06	4.81655e-06	5.64878e-06	6.50455e-06	7.29316e-06	6.72527e-06	4.79257e-06	3.11223e-06	2.49505e-06	2.84227e-06	3.54582e-06	3.96844e-06	4.07995e-06	4.14833e-06	4.28462e-06	3.92725e-06	2.98845e-06	2.87889e-06	3.79038e-06	4.15428e-06	3.95907e-06	4.31165e-06	4.92094e-06	4.74729e-06	3.93091e-06	3.44791e-06	3.27543e-06	3.2311e-06	3.57264e-06	3.9447e-06	4.20889e-06	4.30146e-06	4.13923e-06	4.1563e-06	4.17654e-06	4.40408e-06	5.19483e-06	5.25939e-06	4.39966e-06	3.77946e-06	3.18476e-06	2.57904e-06	2.47866e-06	2.28386e-06	1.72059e-06	1.44415e-06	1.38293e-06	1.23455e-06	1.37683e-06	2.06178e-06	3.09045e-06	4.00254e-06	4.32168e-06	3.98892e-06	3.50234e-06	3.28676e-06	3.24177e-06	2.98694e-06	2.49108e-06	2.40872e-06	2.77453e-06	3.01739e-06	2.94235e-06	2.54578e-06	2.46953e-06	2.94491e-06	3.12331e-06	2.66187e-06	1.99125e-06	1.77846e-06	1.93487e-06	1.87054e-06	2.03277e-06	2.53543e-06	2.74908e-06	3.04996e-06	3.45359e-06	3.12165e-06	2.40091e-06	2.22586e-06	2.42887e-06	2.21657e-06	1.6187e-06	1.30322e-06	1.25345e-06	1.12293e-06	1.09957e-06	1.31468e-06	1.44651e-06	1.23917e-06	9.23674e-07	8.28568e-07	7.35551e-07	4.64546e-07	4.92833e-07	1.14335e-06	1.91087e-06	2.06048e-06	1.45866e-06	7.31093e-07	6.83076e-07	1.29336e-06	1.81577e-06	1.85646e-06	1.45721e-06	8.31011e-07	5.06956e-07	7.53417e-07	1.03604e-06	1.10326e-06	1.35212e-06	1.42765e-06	8.52964e-07	3.7973e-07	6.14471e-07	9.45535e-07	8.02228e-07	4.44834e-07	1.92306e-07	7.93051e-08	1.90449e-07	5.26362e-07	8.74411e-07	1.0989e-06	1.06961e-06	7.41091e-07	5.71396e-07	9.57044e-07	1.50398e-06	1.48083e-06	8.6991e-07	5.40074e-07	9.61386e-07	1.38531e-06	1.29077e-06	1.18158e-06	1.14494e-06	9.23982e-07	7.8427e-07	1.02503e-06	1.47673e-06	1.46571e-06	8.09261e-07	2.27141e-07	2.31898e-07	6.65785e-07	9.91712e-07	9.49629e-07	7.4043e-07	5.23543e-07	4.65475e-07	4.99037e-07	3.32025e-07	1.09947e-07	5.33351e-08	1.19356e-07	3.00017e-07	5.8806e-07	1.20686e-06	2.43193e-06	3.42462e-06	2.9532e-06	1.53873e-06	6.12281e-07	4.09024e-07	4.28877e-07	7.11106e-07	1.40148e-06	1.69785e-06	1.05577e-06	3.55004e-07	1.67519e-07	3.60987e-07	1.02101e-06	1.48739e-06	9.94699e-07	3.39231e-07	3.48728e-07	5.20627e-07	3.53811e-07	1.13593e-07	4.03745e-08	2.75029e-08	8.19049e-09	1.80678e-09	1.14096e-09	2.92362e-10	1.0048e-09	1.15534e-07	4.6279e-07	7.15883e-07	5.11323e-07	1.54569e-07	1.39125e-08	1.18885e-08	3.72154e-08	9.70804e-08	1.48816e-07	1.23556e-07	5.78678e-08	2.16495e-08	5.67552e-08	1.90853e-07	2.82868e-07	2.30799e-07	2.14514e-07	2.77679e-07	2.76731e-07	2.93685e-07	5.03051e-07	8.84719e-07	1.23403e-06	1.29837e-06	1.10223e-06	9.07813e-07	7.93033e-07	7.34787e-07	7.82476e-07	8.0777e-07	5.73428e-07	2.23187e-07	6.72176e-08	6.50777e-08	6.03836e-08	4.0195e-08	3.35767e-08	4.75251e-08	1.21933e-07	3.00273e-07	4.07147e-07	2.6587e-07	7.53123e-08	3.53797e-08	1.88e-07	5.7548e-07	8.48138e-07	6.70817e-07	4.6199e-07	7.24253e-07	1.22968e-06	1.26134e-06	6.77871e-07	2.38348e-07	4.00177e-07	6.9707e-07	6.0862e-07	3.7313e-07	4.217e-07	5.28705e-07	3.74683e-07	1.73319e-07	1.37102e-07	2.04056e-07	3.21941e-07	4.0689e-07	3.8694e-07	4.05931e-07	5.56455e-07	6.6639e-07	6.41621e-07	5.2208e-07	2.95986e-07	8.05062e-08	5.29076e-09	8.14382e-08	3.20318e-07	4.80455e-07	3.85414e-07	3.4051e-07	3.90649e-07	2.98695e-07	2.18159e-07	2.32416e-07	1.64404e-07	1.44731e-07	3.69113e-07	5.55705e-07	4.68321e-07	4.89173e-07	8.81624e-07	1.1727e-06	9.2433e-07	4.40553e-07	1.61148e-07	6.45422e-08	1.61105e-08	9.92044e-10	3.86523e-09	6.87708e-09	8.21653e-09	8.78893e-08	3.25908e-07	4.85011e-07	3.27935e-07	1.03323e-07	5.98761e-08	8.19823e-08	2.47504e-07	7.88452e-07	1.16234e-06	7.75085e-07	1.94636e-07	1.38419e-09	9.24865e-10	1.79875e-09	2.02627e-08	6.54116e-08	1.23977e-07	1.9228e-07	2.16024e-07	1.73389e-07	1.88639e-07	2.32749e-07	1.55559e-07	4.15029e-08	9.50122e-09	1.43475e-08	9.4076e-08	3.39345e-07	5.05465e-07	3.38471e-07	8.69692e-08	2.1083e-09	4.71694e-09	1.47145e-08	2.09357e-08	1.36405e-08	3.85439e-09	2.01858e-09	4.14909e-09	4.57116e-09	2.56893e-09	4.57782e-08	1.9187e-07	3.1563e-07	2.47573e-07	8.97718e-08	1.12099e-08	2.12806e-10	3.13774e-10	2.10481e-10	1.8448e-08	7.35715e-08	1.10354e-07	1.98392e-07	5.17685e-07	7.48939e-07	5.18543e-07	2.01825e-07	1.3624e-07	1.5995e-07	1.43806e-07	8.34821e-08	2.15886e-08	2.28154e-09	6.61581e-09	9.46925e-09	6.22808e-09	5.62191e-09	1.48591e-07	5.53996e-07	8.2413e-07	5.85734e-07	2.09709e-07	5.28003e-08	2.19132e-08	7.75534e-08	2.41121e-07	3.3742e-07	2.37016e-07	9.02651e-08	2.59145e-08	6.68559e-09	1.37683e-10	6.88948e-11	2.82049e-10	4.39249e-10	3.144e-10
