# Supplementary material for: Mutations in DNA polymerase δ subunit 1 co-segregate with CMD2-type resistance to Cassava Mosaic Geminiviruses
Source: Nat Commun. 2022 Jul 7;13:3933. doi: 10.1038/s41467-022-31414-0 (PMC9262879; doi:10.1038/s41467-022-31414-0)
Supplement: Supplementary file 10 — Source Data [file 41467_2022_31414_MOESM10_ESM.zip › figure_data/SupFig5_data/RNAseq4/quant/rnaseq4_tme204_3B_sus_quant/logs/salmon_quant.log]

[2021-10-27 16:25:39.885] [jointLog] [info] setting maxHashResizeThreads to 10
[2021-10-27 16:25:39.885] [jointLog] [info] Fragment incompatibility prior below threshold.  Incompatible fragments will be ignored.
[2021-10-27 16:25:39.885] [jointLog] [info] Usage of --validateMappings implies use of minScoreFraction. Since not explicitly specified, it is being set to 0.65
[2021-10-27 16:25:39.885] [jointLog] [info] Setting consensusSlack to selective-alignment default of 0.35.
[2021-10-27 16:25:39.885] [jointLog] [info] parsing read library format
[2021-10-27 16:25:39.885] [jointLog] [info] There is 1 library.
[2021-10-27 16:25:40.055] [jointLog] [info] Loading pufferfish index
[2021-10-27 16:25:40.056] [jointLog] [info] Loading dense pufferfish index.
[2021-10-27 16:26:23.351] [jointLog] [info] done
[2021-10-27 16:26:23.351] [jointLog] [info] Index contained 58,905 targets
[2021-10-27 16:26:23.405] [jointLog] [info] Number of decoys : 1,414
[2021-10-27 16:26:23.405] [jointLog] [info] First decoy index : 57,491 
[2021-10-27 16:26:24.455] [jointLog] [info] Automatically detected most likely library type as IU

[2021-10-27 16:27:27.615] [jointLog] [info] Computed 74,463 rich equivalence classes for further processing
[2021-10-27 16:27:27.615] [jointLog] [info] Counted 9,130,783 total reads in the equivalence classes 
[2021-10-27 16:27:27.646] [jointLog] [info] Number of mappings discarded because of alignment score : 2,014,207
[2021-10-27 16:27:27.646] [jointLog] [info] Number of fragments entirely discarded because of alignment score : 549,818
[2021-10-27 16:27:27.646] [jointLog] [info] Number of fragments discarded because they are best-mapped to decoys : 383,718
[2021-10-27 16:27:27.646] [jointLog] [info] Number of fragments discarded because they have only dovetail (discordant) mappings to valid targets : 88,432
[2021-10-27 16:27:27.646] [jointLog] [info] Mapping rate = 88.8548%

[2021-10-27 16:27:27.646] [jointLog] [info] finished quantifyLibrary()
[2021-10-27 16:27:27.872] [jointLog] [info] Starting optimizer
[2021-10-27 16:27:27.934] [jointLog] [info] Marked 0 weighted equivalence classes as degenerate
[2021-10-27 16:27:27.942] [jointLog] [info] iteration = 0 | max rel diff. = 10783.5
[2021-10-27 16:27:27.616] [fileLog] [info] 
At end of round 0
==================
Observed 10276076 total fragments (10276076 in most recent round)

[2021-10-27 16:27:28.542] [jointLog] [info] iteration = 100 | max rel diff. = 12.321
[2021-10-27 16:27:29.111] [jointLog] [info] iteration = 200 | max rel diff. = 19.081
[2021-10-27 16:27:29.672] [jointLog] [info] iteration = 300 | max rel diff. = 5.23102
[2021-10-27 16:27:30.237] [jointLog] [info] iteration = 400 | max rel diff. = 4.91094
[2021-10-27 16:27:30.851] [jointLog] [info] iteration = 500 | max rel diff. = 1.31038
[2021-10-27 16:27:31.440] [jointLog] [info] iteration = 600 | max rel diff. = 1.67606
[2021-10-27 16:27:31.995] [jointLog] [info] iteration = 700 | max rel diff. = 0.0961534
[2021-10-27 16:27:32.554] [jointLog] [info] iteration = 800 | max rel diff. = 1.62946
[2021-10-27 16:27:33.119] [jointLog] [info] iteration = 900 | max rel diff. = 0.942669
[2021-10-27 16:27:33.723] [jointLog] [info] iteration = 1,000 | max rel diff. = 0.0725554
[2021-10-27 16:27:34.330] [jointLog] [info] iteration = 1,100 | max rel diff. = 0.502899
[2021-10-27 16:27:34.890] [jointLog] [info] iteration = 1,200 | max rel diff. = 0.160318
[2021-10-27 16:27:35.480] [jointLog] [info] iteration = 1,300 | max rel diff. = 0.078781
[2021-10-27 16:27:36.013] [jointLog] [info] iteration = 1,400 | max rel diff. = 0.108456
[2021-10-27 16:27:36.647] [jointLog] [info] iteration = 1,500 | max rel diff. = 2.54426
[2021-10-27 16:27:37.261] [jointLog] [info] iteration = 1,600 | max rel diff. = 0.353611
[2021-10-27 16:27:37.282] [jointLog] [info] iteration = 1,605 | max rel diff. = 0.00769176
[2021-10-27 16:27:37.307] [jointLog] [info] Finished optimizer
[2021-10-27 16:27:37.307] [jointLog] [info] writing output 
