# Supplementary material for: Mutations in DNA polymerase δ subunit 1 co-segregate with CMD2-type resistance to Cassava Mosaic Geminiviruses
Source: Nat Commun. 2022 Jul 7;13:3933. doi: 10.1038/s41467-022-31414-0 (PMC9262879; doi:10.1038/s41467-022-31414-0)
Supplement: Supplementary file 10 — Source Data [file 41467_2022_31414_MOESM10_ESM.zip › figure_data/SupFig5_data/RNAseq4/quant/rnaseq4_tme204_3B_sus_quant/aux_info/ambig_info.tsv]

UniqueCount	AmbigCount
0	1019
6	945
2	942
0	0
0	0
130	0
315	0
2	0
0	0
0	206
0	69
0	206
16	206
15	243
0	128
0	126
8	128
0	0
10	26
0	26
34	0
130	0
7	0
0	0
731	0
0	0
6	0
0	3
0	3
0	3
0	3
0	3
4	0
45	0
2	173
0	223
0	206
0	222
0	205
1	182
0	180
22	178
0	13
0	13
1	13
0	691
26	653
24	608
0	0
0	0
0	181
0	189
0	197
0	193
0	201
0	197
0	198
0	185
0	189
0	190
0	189
0	0
0	6
0	6
29	356
0	493
1	458
7	441
12	825
14	689
2	826
315	0
52	236
1	236
0	0
3	181
8	181
97	0
1038	2
2	0
2	9
2796	1
605	0
174	1
0	0
0	0
337	1
0	0
0	85
0	82
0	84
1318	0
22	0
0	0
3	277
20	277
1	274
397	0
3391	1
52	0
2	0
8	125
0	125
0	0
0	0
0	0
0	0
0	0
31	0
0	0
16	0
12	9
4	2
21	9
15	2
120	0
46	0
61	516
0	516
2	516
1	72
1	49
4	48
1221	1
0	10
0	11
0	8
0	11
0	6
3	7
0	7
0	7
0	10
0	7
27	0
1440	0
1	0
0	0
9	0
44	0
50	1
62	1
0	137
0	109
1	109
0	119
0	136
0	146
0	110
203	18
0	0
0	129
0	140
4	148
5	159
0	133
0	144
278	2
0	195
0	178
0	177
0	177
0	194
0	176
180	0
14824	8
2	0
0	0
0	0
1	0
3	0
0	0
3	346
3	347
0	335
0	346
0	347
453	1
766	1
0	0
0	0
0	25
0	24
0	23
0	146
0	146
1	146
8	126
0	126
467	0
132	0
864	0
0	0
162	94
14	0
19	0
146	94
91	0
0	0
560	0
0	198
3	194
5	196
0	199
0	190
3	306
2	301
0	264
0	259
20	262
303	0
0	1
0	1
11	1
16	791
2	791
1	5
2	5
5	204
20	193
1	169
603	0
1	0
2	42
0	42
651	1
3115	0
20	0
9	63
1	63
6	22
9	10
3	14
0	2
0	59
19	59
0	23
0	23
1	16
398	0
0	224
0	194
0	169
0	122
0	177
0	147
0	171
0	144
1	164
0	0
347	0
0	23
3	23
16	225
0	225
41	280
2	280
73	264
0	264
0	0
458	0
1521	1
895	1
32	0
1	0
19	0
32	281
0	281
0	247
823	2
84	76
1	76
0	0
0	0
0	0
0	0
0	0
10	7
10	7
0	7
159859	109
21	230
68	230
0	18
0	18
0	18
0	18
0	18
0	18
0	0
0	177
0	137
0	138
0	113
0	153
0	114
45	1234
7	1234
11	1213
0	0
2	6
0	6
16	0
1	20
0	26
0	24
0	26
3	5
0	8
0	9
1	7
0	6
12	56
0	56
0	151
0	182
0	146
0	158
0	187
0	194
1	0
13	0
0	0
17	8
5	536
0	458
6	509
14	98
0	97
0	129
0	98
14	83
4	0
2	297
48	297
336	1371
50	1371
20	0
190	1
1111	1
9	0
3	0
98	0
252	0
1	0
182	0
10	0
283	1
0	0
1	0
0	0
0	140
6	140
0	5
0	5
0	5
0	2
517	0
4	0
0	0
2	4
0	0
0	0
0	0
0	5
0	5
0	5
168	0
22	0
163	27
2	62
7	62
1	0
6	8
64	0
0	0
0	0
9	297
0	290
0	296
1013	1
172	292
0	292
0	0
0	0
0	0
11	0
0	0
0	0
0	0
0	0
1	0
2	2208
23	2245
10	2131
0	2332
9	2261
10	2126
0	2389
0	0
0	0
2	0
639	0
0	0
0	0
0	0
0	0
0	130
0	131
0	118
0	119
7	0
5	0
2	0
31	385
0	385
35	499
3	499
5	285
278	0
0	1
0	1
0	1
25	242
3	242
0	0
16	225
0	225
10	0
156	0
49	186
4	186
32	0
131	0
34	110
0	110
8	0
21	0
397	0
0	0
15	1492
1	1492
0	1446
0	1487
2	0
0	0
116	295
0	295
319	2
374	1
0	0
0	0
26	12
67	12
5	0
0	0
11	0
119	0
27	401
32	401
69	0
21	0
3	0
638	0
15	199
5	199
1	0
0	57
0	57
0	53
79	0
0	0
0	0
19	299
0	297
0	297
0	299
0	39
7	39
24	0
27	0
0	224
47	224
1	5
0	5
0	0
0	0
0	0
37	0
5	31
1	31
0	0
0	0
0	9
0	8
0	9
0	9
0	9
0	8
0	8
0	8
136	0
0	0
58	0
64	0
118	2
29	619
18	618
16	0
222	0
9	98
1	98
27	367
0	367
3	0
1	0
0	0
0	416
1	433
15	399
6	417
2	419
0	399
0	402
0	406
0	397
41	0
73	0
28	79
0	61
0	66
3	281
6	281
52	0
399	53
76	53
0	309
5	332
0	308
0	328
0	323
0	303
0	312
13	370
547	82
7	322
88	322
47	0
1	1
0	1
201	0
1	397
0	398
0	338
0	360
0	330
0	356
0	327
0	274
0	373
405	1
8	0
485	0
1	0
39	127
0	127
494	1
36	1
0	0
17	0
84	0
0	15
0	14
0	14
0	15
0	14
0	15
0	14
0	15
0	0
0	0
0	0
3445	2
0	478
0	400
0	486
0	450
0	439
0	417
0	351
0	438
0	378
0	428
0	395
0	417
0	464
0	456
0	416
0	329
0	587
0	541
0	515
0	561
0	450
0	476
33	0
20	0
200	0
0	0
39	0
2	85
12	103
4	103
1	2
0	26
143	25
140	0
0	0
0	0
0	0
0	0
0	439
0	459
0	355
0	375
11	393
151	0
0	34
0	34
20	19
0	19
8	122
0	122
4	94
0	115
0	101
0	107
0	105
0	93
0	144
0	121
11	127
0	125
0	111
0	115
0	117
0	118
0	104
0	110
0	108
0	96
0	123
0	128
0	130
315	1
148	0
0	0
0	0
33	277
0	277
0	77
0	67
0	77
0	67
1	0
3	159
60	159
0	62
0	63
0	63
0	63
0	50
0	49
31	296
2	296
16	0
0	3
0	3
0	3
0	3
0	3
0	3
66	0
12	44
0	44
70	0
0	0
0	0
0	0
0	0
107	0
0	0
10	438
0	438
0	0
53	212
26	212
5	98
11	89
2	86
0	82
5	34
0	34
0	63
0	60
0	43
0	40
1	97
0	98
0	98
8	0
0	0
0	0
0	0
1	466
0	465
0	471
5	421
0	334
0	328
1	326
3	329
0	434
0	434
0	469
1	438
0	450
5	431
1	442
9	269
3	265
5	266
0	268
0	0
0	0
53	0
149	0
1271	0
460	0
16	0
277	0
268	0
0	12
1	12
0	12
18	188
0	188
7	0
146	0
0	0
2	0
11	180
0	180
0	0
8	43
0	43
0	43
0	220
52	191
0	152
74	0
0	13
0	12
7	18
0	19
0	19
16	24
192	5
55	0
112	0
21	532
0	532
48	0
822	1
3278	5
0	0
0	0
0	0
57	473
4	473
0	332
2	317
0	265
24	0
175	0
418	1
200	0
222	0
3	14
0	14
403	41
136	41
23	0
0	0
3	5
0	1
11	9
5	0
18	1
3	3
1	0
0	7
48	6
4	2
1	2
45	8
3	25
0	25
9	2
0	0
10	0
7	770
9	780
0	749
0	759
12	0
16	0
3	0
3	0
0	10
0	8
0	9
0	7
0	31
1	31
0	31
0	19
3	20
0	20
0	9
5	0
10	0
29	432
7	432
39	533
17	533
0	167
0	161
8	166
0	159
0	162
377	1
17	0
69	372
0	372
280	0
0	3145
0	2814
0	2921
0	3038
1	116
0	116
0	71
0	71
254	0
0	0
127	2
147	86
12	2
98	86
0	0
751	0
0	0
0	0
0	718
0	708
0	653
0	709
0	699
0	663
1	0
0	0
5	0
32	669
131	669
37	217
5	217
0	0
0	0
326	0
2230	2
77	0
0	0
0	177
0	177
1	177
0	178
10	177
0	74
2	74
0	74
10	0
86	0
0	70
7	70
624	6
0	4
0	0
0	0
233	0
101	0
0	0
3	0
0	209
0	190
3	246
0	204
0	0
0	0
0	0
0	0
6	428
10	428
1	428
9	0
687	1
0	0
0	0
0	0
0	0
213	0
2	59
2	59
0	58
0	59
1	1
12	0
16	0
0	0
3	153
1	153
8	21
20	21
0	0
0	5
0	5
0	5
0	5
0	5
0	5
0	5
0	5
0	5
0	5
0	5
36	126
0	126
340	0
1	73
0	73
2	445
0	445
20	0
1048	1
0	0
2	521
0	629
132	585
4	0
0	0
237	2
1	0
0	255
0	255
0	50
0	44
1	43
7	35
0	43
0	49
0	41
0	48
7	0
0	7
0	8
0	7
4	0
199	0
15	243
7	245
5	241
0	0
0	0
0	0
0	0
0	0
0	0
0	0
0	0
0	0
0	0
0	0
0	0
0	0
0	0
0	0
303	0
372	0
438	1
0	0
0	0
3	0
4	0
4108	1
118	0
83	0
0	59
3	62
0	62
0	60
2	62
0	49
95	0
15	0
0	0
0	0
233	0
0	0
39	269
11	267
1	112
553	0
0	0
434	0
89	0
0	0
3	6
2	6
0	0
19	394
0	414
0	419
0	395
0	400
0	414
0	419
0	390
0	385
0	400
0	395
5	342
53	342
194	0
31	456
0	456
0	4
0	4
0	4
0	4
1	17
43	0
871	1
34	253
0	253
41	168
2	168
34	817
7	816
1	758
1	819
53	0
261	0
10	335
18	335
0	333
0	312
1	312
218	66
0	66
0	72
0	68
0	65
0	79
0	86
0	74
0	82
0	70
0	68
0	106
0	75
0	61
0	107
0	114
0	108
0	73
0	75
0	87
0	70
0	82
0	103
0	0
30	275
0	275
0	1
0	0
0	0
0	0
0	0
0	0
0	0
0	0
355	1
226	0
43	0
90	0
25	0
0	0
218	0
2	0
3	0
278	2
0	0
1	0
13	0
1066	0
55	0
1840	0
6	0
7	0
10	0
1	0
0	1
0	1
11	195
4	195
2	238
1	0
1	0
0	6
0	6
0	6
1	6
0	6
0	6
0	0
0	1
0	680
1	594
4	642
0	471
1	3
0	3
0	0
212	36
8	79
15	79
9	560
5	560
2	0
0	291
0	247
1	252
124	0
0	0
0	0
0	0
239	0
0	0
4	161
5	161
0	3
0	0
0	0
0	0
0	0
12	0
0	0
7	280
7	280
140	0
231	0
423	0
145	0
0	0
0	0
28	0
0	0
0	58
0	55
0	61
0	58
1	62
291	3014
3	3010
8	3014
0	0
0	1
52	327
19	327
14	0
72	0
102	0
508	0
0	35
0	31
0	31
0	35
0	32
0	31
0	30
0	30
0	30
0	30
0	28
0	28
0	28
0	28
0	35
0	35
0	31
0	30
0	28
0	35
0	31
700	1
0	0
0	0
1148	0
212	1207
199	1206
0	0
0	869
3	869
105	0
7	134
0	134
0	134
19	158
1	158
71	381
2	381
36	200
0	200
1	0
0	6
0	6
0	5
0	5
0	4
0	97
0	94
0	97
0	94
0	92
0	94
0	94
0	92
0	92
0	93
0	93
0	8
0	9
0	8
0	8
1	8
0	8
0	8
0	9
0	8
0	8
540	0
0	0
2	335
4	332
2	331
3245	5
105	0
0	0
134	888
0	888
1	662
0	0
163	0
0	0
22	360
98	360
59	2
1	0
0	0
0	0
45	746
26	746
73	0
149	711
32	711
220	0
0	0
0	1
124	0
0	0
223	0
108	0
7	63
7	63
0	0
135	1
2	64
0	64
0	0
0	0
0	0
0	0
0	0
1	161
1	161
0	0
534	0
0	0
0	0
9	0
2	195
11	195
3	0
0	0
3	17
0	17
277	0
10	249
5	251
1	247
2	0
247	0
1	0
1	343
1	343
209	0
0	1
0	1
0	1
0	1
0	202
0	224
0	212
3	212
0	13
0	13
0	12
0	13
0	236
3	218
0	189
0	0
0	0
808	0
2	0
0	0
297	0
28	162
2	149
14	162
0	115
0	107
0	53
270	1
2	0
0	0
0	0
0	0
0	0
0	0
0	0
8	0
29	0
13	63
0	46
2	43
0	43
0	16
1	168
11	167
1	358
26	347
0	341
2	346
0	0
106	0
0	0
60	0
0	0
0	0
0	0
5	0
583	0
8	0
14	0
0	129
0	124
0	127
1	132
0	129
2	0
93	0
0	0
5004	1
515	1
56	0
0	0
2	0
0	0
87	0
0	3
0	3
0	3
200	1
0	0
0	0
52	0
2	167
0	154
1	166
10	167
1	167
0	166
4	0
239	185
0	185
81	1
0	0
2	0
20	0
96	0
515	0
82	0
231	0
0	94
11	98
0	94
0	98
174	0
0	0
0	76
0	73
3	73
0	85
0	88
0	59
0	59
335	0
0	111
0	121
0	111
0	121
24	115
0	140
0	130
0	94
0	105
0	64
0	0
800	1
6	146
12	175
0	177
108	574
17	574
0	213
0	213
0	164
0	164
0	0
26	512
1	474
1	512
0	474
0	469
3	472
0	0
14	167
0	167
0	0
230	0
52	0
1179	0
5813	3
11	102
1	102
1	0
0	0
725	0
24	0
718	0
8	0
1196	290
325	287
73	819
35	819
331	2
0	0
0	0
0	0
0	0
37	608
3	608
13	0
0	3
0	3
1	3
296	1127
9	1127
41	0
31	0
181	1
1	0
29	204
0	204
0	0
4	0
217	1
175	1
0	0
0	77
0	78
0	67
0	67
4	74
3	72
0	11
0	11
0	5
0	5
0	3
0	35
1	35
0	17
0	13
0	16
0	11
0	12
0	18
0	12
0	17
0	13
0	16
0	11
0	11
0	18
0	13
0	17
0	12
0	12
0	12
0	17
0	12
0	12
0	0
0	0
0	0
0	0
1	0
0	0
0	0
0	0
0	0
0	0
0	0
0	0
0	0
307	0
0	0
12	113
0	113
0	124
0	124
1	50
0	41
3	41
3	0
0	242
57	237
1	205
22	206
1	206
0	232
2	242
1	232
0	220
0	217
219	0
0	20
0	21
0	22
0	21
0	20
0	20
7	0
10	73
0	73
0	147
3	121
2	134
0	138
306	0
177	0
84	0
464	0
0	794
0	723
0	778
10	0
2	0
29	0
13	166
0	165
0	166
0	2518
0	2482
0	2521
0	2521
0	2485
0	2485
0	2485
0	2521
0	178
0	191
0	182
0	197
0	195
0	184
0	198
0	185
1	0
0	41
0	41
0	45
1	46
0	45
456	0
2	0
0	142
7	152
0	152
30	212
0	212
8	3
3	26
0	28
1	27
331	1
561	2
0	563
0	542
0	552
0	531
0	0
2	28
0	28
1	28
4	0
0	6
0	6
0	5
0	0
11	0
0	0
3	0
388	0
0	0
90	0
419	2
1	42
0	48
0	42
0	71
1	61
0	56
0	298
1	287
0	304
16	74
0	74
17	0
460	402
428	402
13	0
159	0
0	1
0	1
0	0
3	0
10	0
0	0
0	0
0	0
0	0
12	0
0	0
1	0
5	0
81	0
3	0
92	0
0	167
0	135
1	144
1	40
2	0
785	1
266	0
1	0
1	0
0	51
0	59
0	51
0	55
970	1
0	0
794	1
16	42
1	42
0	17
0	17
0	16
540	0
0	0
319	0
25	0
0	0
374	0
0	0
35	779
91	774
18	689
0	0
0	0
0	0
0	0
0	0
0	132
0	132
2	2
0	0
0	2
127	1
0	239
0	239
0	239
5	94
0	0
0	0
0	5
0	5
0	5
0	5
0	5
0	5
0	5
0	0
0	0
0	0
60	0
11	197
0	197
189	0
14	0
0	0
0	0
0	159
0	183
0	185
21	113
0	103
0	86
1	1
0	1
333	0
6	92
0	92
0	59
0	0
64	0
0	0
30	425
0	414
0	425
0	425
0	436
4	0
31	0
0	0
0	1
2	1
16	0
14	0
2	1
0	0
60	0
0	72
0	72
3	72
18	0
11	0
90	0
0	0
1	183
4	183
1	351
0	351
2	47
0	47
49	0
0	12
0	12
10	0
98	0
980	1
0	0
277	190
0	0
0	0
0	0
314	455
0	0
0	0
0	2
4	0
0	0
182	422
0	2
280	0
42	246
0	246
16	0
166	0
243	0
30	0
340	0
0	0
9	0
0	0
72	0
0	142
5	139
1	137
53	0
302	0
0	1
0	1
286	2
626	1
0	0
0	0
0	0
0	0
0	0
0	0
0	606
0	599
0	588
0	597
3	555
0	599
0	35
0	56
1	56
0	30
106	0
0	29
0	0
5	0
1	3
0	3
37	687
1	687
359	9
94	523
11	523
455	6
4	0
735	0
7	107
0	101
0	89
63	0
53	1
14	0
0	0
107	0
72	0
1180	1
14	0
35	346
31	346
0	153
0	158
0	148
0	126
0	131
1	1159
7	1162
0	1263
12	1261
2	182
22	182
3	179
16	0
713	0
246	0
0	18
0	18
142	0
3	14
0	14
154	0
16	0
53	0
1	0
40	284
2	284
34	0
0	0
0	3
0	3
0	3
2	0
9	207
112	207
0	0
23	132
2	132
1	130
5	132
16	0
23	0
137	0
35	0
557	1
748	15
72	0
149	0
410	1
76	15
2	0
0	6
2	6
66	0
1	0
14	134
0	134
14	0
1	0
4	113
4	113
0	113
13	106
1	106
2	105
7	173
2	156
0	60
0	78
77	0
0	0
0	0
30	0
15	383
0	382
0	11
0	12
0	9
0	8
21	143
8	143
1	0
1035	0
5	56
0	56
0	47
0	51
0	49
0	45
0	84
0	84
0	83
0	83
0	82
0	82
0	59
0	59
1	83
0	52
0	52
5	77
205	0
422	5
0	806
0	797
4	802
0	804
0	797
0	796
0	788
426	0
6	181
1	181
0	181
0	181
1	181
21	0
34	0
[truncated: 55,492 more rows]
