# Supplementary material for: Mutations in DNA polymerase δ subunit 1 co-segregate with CMD2-type resistance to Cassava Mosaic Geminiviruses
Source: Nat Commun. 2022 Jul 7;13:3933. doi: 10.1038/s41467-022-31414-0 (PMC9262879; doi:10.1038/s41467-022-31414-0)
Supplement: Supplementary file 10 — Source Data [file 41467_2022_31414_MOESM10_ESM.zip › figure_data/SupFig5_data/RNAseq4/quant/rnaseq4_tme204_3B_sus_quant/libParams/flenDist.txt]

1.15669e-41	1.72411e-41	2.56577e-41	3.8122e-41	5.65508e-41	8.37543e-41	1.23846e-40	1.82835e-40	2.6949e-40	3.96581e-40	5.82675e-40	8.54724e-40	1.25179e-39	1.83038e-39	2.67212e-39	3.89472e-39	5.66763e-39	8.23441e-39	1.19445e-38	1.72986e-38	2.50125e-38	3.61084e-38	5.20433e-38	7.48906e-38	1.07596e-37	1.54336e-37	2.21027e-37	3.1603e-37	4.51145e-37	6.42998e-37	9.14973e-37	1.29991e-36	1.84383e-36	2.61117e-36	3.69195e-36	5.21171e-36	2.48522e-09	2.50705e-07	9.79056e-07	1.45887e-06	1.07784e-06	6.98665e-07	7.72545e-07	6.72507e-07	3.4884e-07	1.4845e-07	9.48308e-08	1.60417e-07	3.02181e-07	4.72554e-07	8.71557e-07	1.58443e-06	2.26971e-06	2.54505e-06	2.21294e-06	1.73477e-06	1.8909e-06	2.26879e-06	2.05836e-06	1.68814e-06	1.9653e-06	2.95399e-06	3.8613e-06	3.816e-06	3.0304e-06	2.40451e-06	2.41512e-06	2.6009e-06	2.13133e-06	1.29084e-06	1.14475e-06	1.90046e-06	3.15819e-06	4.41627e-06	4.97017e-06	4.57422e-06	3.52198e-06	2.6408e-06	2.77536e-06	3.39927e-06	3.9568e-06	4.7301e-06	4.78337e-06	3.47662e-06	2.35863e-06	2.45281e-06	3.22516e-06	3.81471e-06	3.56025e-06	2.68679e-06	1.7873e-06	9.78111e-07	3.78321e-06	1.65742e-05	3.52968e-05	5.00846e-05	6.30156e-05	7.65084e-05	8.58812e-05	0.000175155	0.000527749	0.00109605	0.00155674	0.0017837	0.00190227	0.0019975	0.00209083	0.00218908	0.00230315	0.00245664	0.00264695	0.00285913	0.00307095	0.0032441	0.00338254	0.00350866	0.00361345	0.00369732	0.00378905	0.00393561	0.00414385	0.00436225	0.00457775	0.00481042	0.00503049	0.00518328	0.00525495	0.00528963	0.00533776	0.00541953	0.00555934	0.00576556	0.00600173	0.00621508	0.00635205	0.00641758	0.00647979	0.00655789	0.00662385	0.00666441	0.00669374	0.00678841	0.0069966	0.00723696	0.00741623	0.00748954	0.0074436	0.00735076	0.00729549	0.00728294	0.00728562	0.00728733	0.00731138	0.00741049	0.00758209	0.0077498	0.0078397	0.00779271	0.00760497	0.00739624	0.00727105	0.00722976	0.0072716	0.00740662	0.00758694	0.00769775	0.00765587	0.00750928	0.00736655	0.0072542	0.00713525	0.00703204	0.00700169	0.00703384	0.00708644	0.00713905	0.00714021	0.0070447	0.00690211	0.00678153	0.00669656	0.00662519	0.00654953	0.00651318	0.00654431	0.00656847	0.00654912	0.00653043	0.0064962	0.00640719	0.00628414	0.00616338	0.00608307	0.00604494	0.00601296	0.00599757	0.00599511	0.00593335	0.00579014	0.00564704	0.0055778	0.00554005	0.00546417	0.00538126	0.0053346	0.00532083	0.00534589	0.00536677	0.00529793	0.00514316	0.00498987	0.00488439	0.00480074	0.00473713	0.00471658	0.00470652	0.00467182	0.00463274	0.00460548	0.00456151	0.00447407	0.00436017	0.00426057	0.00419076	0.00413484	0.00410212	0.00410887	0.00411376	0.00407634	0.00401021	0.00393917	0.00387078	0.0037902	0.00368646	0.00360509	0.0036024	0.00364401	0.0036376	0.00356406	0.00348067	0.0034237	0.00338946	0.00335056	0.00328238	0.00321029	0.00315961	0.00310327	0.00304578	0.00303418	0.00305404	0.00305374	0.0030198	0.00295458	0.00286327	0.00278487	0.00275151	0.00272933	0.00269348	0.00267669	0.00268091	0.00266157	0.00260987	0.00255648	0.00250389	0.00242488	0.00233571	0.00229938	0.00232331	0.00235199	0.00236475	0.00236824	0.00234889	0.0022962	0.00222014	0.00214545	0.00208915	0.00204606	0.00202272	0.00203946	0.00207556	0.00208385	0.00205359	0.0020063	0.0019621	0.00192306	0.00188139	0.00184412	0.00183007	0.00182894	0.00180757	0.00177012	0.0017381	0.00171005	0.00167503	0.00162613	0.00158684	0.00158226	0.00158876	0.00158286	0.00157256	0.00156147	0.00153878	0.00149256	0.00144007	0.00141457	0.00140432	0.00138581	0.00136959	0.00135716	0.00133864	0.00131737	0.0012985	0.00128707	0.00127448	0.00124905	0.00122284	0.00119798	0.00116574	0.00114617	0.00115558	0.00116641	0.00114935	0.00111682	0.00109604	0.00108491	0.00106139	0.00102426	0.000992423	0.000980608	0.000983472	0.000975942	0.000945913	0.000913245	0.000900385	0.00090175	0.000898022	0.000880173	0.000850075	0.000819211	0.000801205	0.000792633	0.000784398	0.000779988	0.000772914	0.000755984	0.000744421	0.000739675	0.000728879	0.000716726	0.00070267	0.000678466	0.000655341	0.000651223	0.000662106	0.000662195	0.00064564	0.000633754	0.000628503	0.000615537	0.000601006	0.000598647	0.000598006	0.000582021	0.000560026	0.000551398	0.000553427	0.000548608	0.000531928	0.000513476	0.000501507	0.000493683	0.000485772	0.000484813	0.000495422	0.000503176	0.00049979	0.000492854	0.000480995	0.000463715	0.000449936	0.000439196	0.000430216	0.000425516	0.000414262	0.000391433	0.000376655	0.000378343	0.000379965	0.000371113	0.000356285	0.000345537	0.000346344	0.000355978	0.000363851	0.000362727	0.000353251	0.000340041	0.000330653	0.000326805	0.000318184	0.000301782	0.000292597	0.000296139	0.000299064	0.000297329	0.000295072	0.000291196	0.000284399	0.000273117	0.000262101	0.000259183	0.000261279	0.000261964	0.000259523	0.000253638	0.000245899	0.000240381	0.000239118	0.000240832	0.000240769	0.000230965	0.000213091	0.000202789	0.000205931	0.000209141	0.000204997	0.000199527	0.00019537	0.00019112	0.000186219	0.000181439	0.000177057	0.000170243	0.000164173	0.000164572	0.000166836	0.000164736	0.000162092	0.000165495	0.000170815	0.000171387	0.000168814	0.000162605	0.000151032	0.000138125	0.000129432	0.000128598	0.000130303	0.000127976	0.000128898	0.000138929	0.000148768	0.000147917	0.000140437	0.000139479	0.00014407	0.000141133	0.000129924	0.00011789	0.000107237	0.000101402	0.000103374	0.000106968	0.000105106	0.000100192	9.9075e-05	0.000102139	0.000104437	0.000104866	0.000102972	9.77145e-05	9.41036e-05	9.48238e-05	9.59635e-05	9.59739e-05	9.62528e-05	9.73041e-05	9.7529e-05	9.50892e-05	9.10594e-05	8.85212e-05	8.79782e-05	8.53082e-05	7.92594e-05	7.551e-05	7.6146e-05	7.64628e-05	7.38947e-05	7.07379e-05	6.96153e-05	6.85389e-05	6.5667e-05	6.51313e-05	6.69597e-05	6.50585e-05	6.00615e-05	5.73721e-05	5.84893e-05	6.05408e-05	5.92481e-05	5.73094e-05	6.07392e-05	6.3981e-05	5.99745e-05	5.34709e-05	4.90647e-05	4.57043e-05	4.3586e-05	4.41386e-05	4.6562e-05	4.81361e-05	4.84041e-05	4.99699e-05	5.159e-05	4.94218e-05	4.60829e-05	4.5692e-05	4.61896e-05	4.50738e-05	4.33314e-05	4.14198e-05	3.86405e-05	3.53809e-05	3.42038e-05	3.72729e-05	4.06961e-05	3.98093e-05	3.81112e-05	3.93964e-05	3.95643e-05	3.57761e-05	3.20955e-05	3.10466e-05	3.10404e-05	3.09467e-05	3.02916e-05	3.00146e-05	3.23578e-05	3.60108e-05	3.60018e-05	3.09399e-05	2.54315e-05	2.32424e-05	2.36279e-05	2.45391e-05	2.55941e-05	2.68943e-05	2.67868e-05	2.59852e-05	2.71874e-05	2.76045e-05	2.41629e-05	2.02714e-05	1.86318e-05	1.7844e-05	1.72865e-05	1.7929e-05	1.96293e-05	1.99671e-05	1.83986e-05	1.88072e-05	2.19579e-05	2.36967e-05	2.26802e-05	2.05506e-05	1.87753e-05	1.90034e-05	2.11084e-05	2.21003e-05	1.97667e-05	1.61285e-05	1.47113e-05	1.49691e-05	1.38798e-05	1.20805e-05	1.31876e-05	1.72433e-05	2.07292e-05	2.16557e-05	1.99429e-05	1.63602e-05	1.2514e-05	1.00244e-05	9.61154e-06	1.0538e-05	1.15193e-05	1.24106e-05	1.3524e-05	1.38316e-05	1.30177e-05	1.28099e-05	1.27021e-05	1.06613e-05	8.123e-06	7.71669e-06	9.32183e-06	1.03099e-05	8.88477e-06	7.57977e-06	9.88604e-06	1.44162e-05	1.63645e-05	1.40174e-05	1.09352e-05	1.02676e-05	1.05787e-05	9.78489e-06	8.41604e-06	8.22966e-06	9.82809e-06	1.07757e-05	9.88672e-06	9.70963e-06	1.04599e-05	1.01653e-05	8.807e-06	7.33346e-06	7.02395e-06	7.96227e-06	7.94774e-06	6.6957e-06	6.2341e-06	6.466e-06	6.6228e-06	7.3475e-06	8.51703e-06	9.19025e-06	8.80143e-06	7.38446e-06	5.46759e-06	4.00165e-06	4.0657e-06	5.41072e-06	6.65769e-06	7.1225e-06	7.21175e-06	7.72178e-06	8.48497e-06	8.27966e-06	6.66642e-06	4.79919e-06	4.23395e-06	5.10078e-06	6.52887e-06	7.67849e-06	7.43166e-06	6.00118e-06	4.63173e-06	3.7815e-06	4.38221e-06	6.171e-06	6.77096e-06	5.7195e-06	4.94694e-06	5.71557e-06	6.7663e-06	6.23281e-06	4.57294e-06	3.04334e-06	2.4645e-06	3.54857e-06	5.17771e-06	5.46489e-06	4.49852e-06	3.42007e-06	3.10019e-06	3.1804e-06	2.40617e-06	1.26076e-06	1.20888e-06	2.07097e-06	2.52665e-06	2.33775e-06	2.72573e-06	3.78222e-06	4.11101e-06	3.67815e-06	3.61618e-06	3.89854e-06	3.8162e-06	3.52769e-06	3.52515e-06	3.58405e-06	3.2969e-06	2.92494e-06	2.64182e-06	2.15587e-06	1.94485e-06	2.371e-06	2.47054e-06	2.22424e-06	2.50575e-06	2.77997e-06	2.63153e-06	2.28222e-06	1.66238e-06	1.50795e-06	2.23413e-06	3.1467e-06	3.76764e-06	3.616e-06	2.62838e-06	1.67067e-06	1.28848e-06	1.21422e-06	1.22825e-06	1.46597e-06	1.59678e-06	1.14456e-06	5.60097e-07	5.21702e-07	8.8467e-07	1.10429e-06	1.18925e-06	1.46606e-06	1.67271e-06	1.92957e-06	2.88798e-06	3.61235e-06	3.15083e-06	2.2372e-06	1.39819e-06	9.44158e-07	1.25873e-06	2.14725e-06	2.68193e-06	2.01539e-06	9.02305e-07	4.50731e-07	6.35364e-07	9.74774e-07	1.10704e-06	1.09653e-06	1.09924e-06	9.84163e-07	7.31313e-07	5.40583e-07	4.86819e-07	5.06288e-07	5.3176e-07	5.20197e-07	5.7591e-07	7.77972e-07	1.01871e-06	1.01695e-06	6.11752e-07	2.4269e-07	4.1102e-07	1.01375e-06	1.46464e-06	1.24131e-06	6.14837e-07	2.4215e-07	2.48074e-07	5.89011e-07	1.18369e-06	1.4883e-06	1.35368e-06	1.12717e-06	7.52539e-07	3.06083e-07	3.28964e-07	9.63326e-07	1.41724e-06	1.17998e-06	9.14771e-07	8.31692e-07	5.11545e-07	1.94356e-07	1.41624e-07	1.47101e-07	9.59121e-08	3.94804e-08	1.41544e-07	5.26396e-07	8.64266e-07	1.01065e-06	1.5349e-06	2.31619e-06	2.29211e-06	1.46096e-06	1.00949e-06	1.29158e-06	1.49924e-06	1.24914e-06	9.70306e-07	7.65337e-07	4.15344e-07	1.04588e-07	8.78764e-09	2.8252e-08	1.03026e-07	3.73816e-07	9.80214e-07	1.35235e-06	9.64415e-07	5.16814e-07	5.49616e-07	5.89985e-07	4.06722e-07	3.77601e-07	7.87585e-07	1.3094e-06	1.36511e-06	1.05456e-06	7.64696e-07	4.9467e-07	4.35343e-07	7.31983e-07	1.10676e-06	1.50022e-06	1.65374e-06	1.12399e-06	3.74681e-07	1.18508e-07	4.17161e-07	8.9299e-07	9.5636e-07	5.22976e-07	1.61353e-07	1.14662e-07	1.39033e-07	1.00739e-07	7.1631e-08	9.26952e-08	1.21835e-07	2.09933e-07	4.20398e-07	5.1398e-07	3.12026e-07	7.79331e-08	1.2537e-08	1.32003e-07	5.79378e-07	1.13037e-06	1.12284e-06	5.61959e-07	1.63471e-07	1.92544e-07	2.82966e-07	1.8729e-07	5.07474e-08	1.3893e-08	2.26726e-08	2.49998e-08	2.30533e-08	1.58295e-08	5.94769e-09	8.94447e-10	1.92975e-07	7.70934e-07	1.15823e-06	7.79666e-07	2.06438e-07	1.21542e-07	4.51416e-07	6.79339e-07	4.98052e-07	2.51416e-07	1.80811e-07	1.14441e-07	3.77455e-08	1.62837e-08	1.71747e-08	2.766e-08	4.94528e-08	7.53584e-08	8.3321e-08	6.48792e-08	6.70373e-08	1.21997e-07	2.05182e-07	2.29922e-07	1.39957e-07	4.79468e-08	5.7059e-08	1.88385e-07	4.56823e-07	6.06372e-07	3.97989e-07	1.27277e-07	6.76956e-08	8.03122e-08	6.28138e-08	7.13135e-08	8.96155e-08	5.957e-08	1.06596e-07	3.66064e-07	5.48587e-07	3.65556e-07	9.13683e-08	1.67541e-11	3.11856e-10	2.33291e-08	9.0394e-08	1.34178e-07	9.11407e-08	3.07145e-08	1.27595e-08	8.49496e-09	2.12309e-09	1.1155e-09	6.05518e-09	9.66434e-08	4.30858e-07	8.39182e-07	8.75656e-07	5.90824e-07	3.80429e-07	3.07762e-07	2.48869e-07	1.71818e-07	1.16035e-07	8.58437e-08	4.58734e-08	1.22283e-08	2.18964e-09	5.47411e-10	1.40004e-28	1.40004e-28	2.07493e-09	1.38806e-08	3.62268e-08	4.76e-08	2.06861e-07	7.06354e-07	1.19579e-06	1.31654e-06	1.14155e-06	7.46213e-07	4.22095e-07	3.33168e-07	2.12241e-07	5.35738e-08	1.16212e-09	1.41408e-08	5.23605e-08	7.74284e-08	5.13306e-08	7.66134e-08	2.55296e-07	4.52271e-07	5.32603e-07	4.79785e-07	3.11197e-07	2.04879e-07	2.03541e-07	1.36415e-07	3.53409e-08	1.49243e-09	1.17196e-09	6.57952e-10	1.80212e-10	4.01826e-09	1.60479e-08	2.40718e-08	1.60479e-08	2.44557e-08	8.1775e-08	1.22662e-07	2.11441e-07	5.39108e-07	7.77997e-07	5.25899e-07	1.58644e-07	4.35647e-08	3.04998e-08	1.26947e-08	7.99385e-09	8.13688e-09	1.26611e-08	1.70144e-08	9.57742e-08	4.54651e-07	9.63108e-07	1.02264e-06	5.41096e-07	1.14182e-07	2.61457e-11	4.41294e-11	3.59674e-11	1.39027e-11	8.68516e-09	3.47328e-08	5.20992e-08	3.47328e-08	8.68319e-09	1.19582e-16	1.40004e-28	2.06957e-10	1.08286e-09	2.48827e-09	3.26366e-09	2.61808e-09	1.29074e-09	4.21501e-10	1.30069e-10	1.60401e-08	6.40302e-08	9.60453e-08
