# Supplementary material for: Mutations in DNA polymerase δ subunit 1 co-segregate with CMD2-type resistance to Cassava Mosaic Geminiviruses
Source: Nat Commun. 2022 Jul 7;13:3933. doi: 10.1038/s41467-022-31414-0 (PMC9262879; doi:10.1038/s41467-022-31414-0)
Supplement: Supplementary file 10 — Source Data [file 41467_2022_31414_MOESM10_ESM.zip › figure_data/SupFig5_data/RNAseq4/quant/rnaseq4_tme204_4B_sus_quant/logs/salmon_quant.log]

[2021-10-27 16:25:39.695] [jointLog] [info] setting maxHashResizeThreads to 10
[2021-10-27 16:25:39.695] [jointLog] [info] Fragment incompatibility prior below threshold.  Incompatible fragments will be ignored.
[2021-10-27 16:25:39.695] [jointLog] [info] Usage of --validateMappings implies use of minScoreFraction. Since not explicitly specified, it is being set to 0.65
[2021-10-27 16:25:39.695] [jointLog] [info] Setting consensusSlack to selective-alignment default of 0.35.
[2021-10-27 16:25:39.695] [jointLog] [info] parsing read library format
[2021-10-27 16:25:39.695] [jointLog] [info] There is 1 library.
[2021-10-27 16:25:39.894] [jointLog] [info] Loading pufferfish index
[2021-10-27 16:25:39.895] [jointLog] [info] Loading dense pufferfish index.
[2021-10-27 16:26:18.886] [jointLog] [info] done
[2021-10-27 16:26:18.886] [jointLog] [info] Index contained 58,905 targets
[2021-10-27 16:26:18.924] [jointLog] [info] Number of decoys : 1,414
[2021-10-27 16:26:18.924] [jointLog] [info] First decoy index : 57,491 
[2021-10-27 16:26:20.397] [jointLog] [info] Automatically detected most likely library type as IU

[2021-10-27 16:28:08.829] [fileLog] [info] 
At end of round 0
==================
Observed 10075019 total fragments (10075019 in most recent round)

[2021-10-27 16:28:08.827] [jointLog] [info] Computed 76,056 rich equivalence classes for further processing
[2021-10-27 16:28:08.827] [jointLog] [info] Counted 8,928,948 total reads in the equivalence classes 
[2021-10-27 16:28:08.844] [jointLog] [info] Number of mappings discarded because of alignment score : 1,957,190
[2021-10-27 16:28:08.844] [jointLog] [info] Number of fragments entirely discarded because of alignment score : 533,418
[2021-10-27 16:28:08.844] [jointLog] [info] Number of fragments discarded because they are best-mapped to decoys : 379,971
[2021-10-27 16:28:08.844] [jointLog] [info] Number of fragments discarded because they have only dovetail (discordant) mappings to valid targets : 49,607
[2021-10-27 16:28:08.844] [jointLog] [info] Mapping rate = 88.6246%

[2021-10-27 16:28:08.844] [jointLog] [info] finished quantifyLibrary()
[2021-10-27 16:28:11.192] [jointLog] [info] Starting optimizer
[2021-10-27 16:28:11.627] [jointLog] [info] Marked 0 weighted equivalence classes as degenerate
[2021-10-27 16:28:11.633] [jointLog] [info] iteration = 0 | max rel diff. = 8717.99
[2021-10-27 16:28:12.170] [jointLog] [info] iteration = 100 | max rel diff. = 19.3776
[2021-10-27 16:28:12.698] [jointLog] [info] iteration = 200 | max rel diff. = 18.575
[2021-10-27 16:28:13.259] [jointLog] [info] iteration = 300 | max rel diff. = 10.1628
[2021-10-27 16:28:13.894] [jointLog] [info] iteration = 400 | max rel diff. = 2.39556
[2021-10-27 16:28:14.499] [jointLog] [info] iteration = 500 | max rel diff. = 1.52226
[2021-10-27 16:28:15.140] [jointLog] [info] iteration = 600 | max rel diff. = 0.691437
[2021-10-27 16:28:15.812] [jointLog] [info] iteration = 700 | max rel diff. = 2.68157
[2021-10-27 16:28:16.441] [jointLog] [info] iteration = 800 | max rel diff. = 3.07215
[2021-10-27 16:28:17.043] [jointLog] [info] iteration = 900 | max rel diff. = 0.114182
[2021-10-27 16:28:17.654] [jointLog] [info] iteration = 1,000 | max rel diff. = 0.105081
[2021-10-27 16:28:18.221] [jointLog] [info] iteration = 1,100 | max rel diff. = 0.107421
[2021-10-27 16:28:18.792] [jointLog] [info] iteration = 1,200 | max rel diff. = 0.0269469
[2021-10-27 16:28:19.403] [jointLog] [info] iteration = 1,300 | max rel diff. = 0.0192558
[2021-10-27 16:28:20.148] [jointLog] [info] iteration = 1,400 | max rel diff. = 0.174955
[2021-10-27 16:28:20.805] [jointLog] [info] iteration = 1,500 | max rel diff. = 0.0240951
[2021-10-27 16:28:21.581] [jointLog] [info] iteration = 1,600 | max rel diff. = 0.0899196
[2021-10-27 16:28:22.348] [jointLog] [info] iteration = 1,700 | max rel diff. = 0.0216491
[2021-10-27 16:28:22.638] [jointLog] [info] iteration = 1,744 | max rel diff. = 0.00928939
[2021-10-27 16:28:22.659] [jointLog] [info] Finished optimizer
[2021-10-27 16:28:22.659] [jointLog] [info] writing output 
