# Supplementary material for: Mutations in DNA polymerase δ subunit 1 co-segregate with CMD2-type resistance to Cassava Mosaic Geminiviruses
Source: Nat Commun. 2022 Jul 7;13:3933. doi: 10.1038/s41467-022-31414-0 (PMC9262879; doi:10.1038/s41467-022-31414-0)
Supplement: Supplementary file 10 — Source Data [file 41467_2022_31414_MOESM10_ESM.zip › figure_data/SupFig5_data/RNAseq4/quant/rnaseq4_tme204_4B_sus_quant/aux_info/ambig_info.tsv]

UniqueCount	AmbigCount
0	907
7	861
1	830
0	0
0	0
135	0
337	0
1	0
0	0
0	276
0	111
0	276
21	293
20	328
0	166
0	166
5	166
0	0
7	25
1	25
41	0
118	0
7	0
0	0
742	1
0	0
5	0
0	4
0	4
0	4
0	4
0	4
6	0
52	1
1	142
0	179
0	159
0	186
0	167
1	142
0	150
16	136
1	23
1	23
0	21
0	757
21	723
36	646
0	0
0	0
0	177
0	185
0	178
0	180
0	183
0	185
0	182
0	182
0	180
0	182
0	178
0	0
2	13
0	13
24	399
0	555
0	508
13	499
5	874
20	757
2	876
446	0
43	241
1	241
0	0
5	162
9	162
61	0
919	1
2	0
1	17
2772	2
652	1
158	1
0	0
0	0
283	0
0	0
0	82
0	78
0	81
953	0
25	0
0	0
1	280
8	280
0	276
386	0
4262	5
75	0
0	0
9	108
1	108
3	0
0	0
0	0
0	0
0	0
27	0
0	0
19	0
6	5
7	1
13	5
17	1
104	1
59	0
49	396
0	395
1	396
0	84
0	68
1	53
1096	0
0	13
0	13
0	12
0	19
1	11
3	13
0	12
0	13
0	14
0	17
56	0
1505	0
0	0
0	0
9	0
51	0
61	0
72	1
0	123
0	98
0	98
0	109
0	121
0	132
0	100
173	10
0	0
0	133
0	135
0	160
6	162
0	135
0	137
235	0
0	270
0	244
0	245
0	252
0	278
0	253
139	0
10794	4
2	0
0	0
0	0
0	0
5	0
0	0
2	414
0	415
0	394
0	414
0	415
387	2
676	3
0	0
0	0
0	41
0	37
0	38
0	106
0	106
3	106
14	193
0	193
503	1
182	1
792	2
0	0
178	101
14	0
11	0
152	101
145	0
3	0
809	0
1	231
1	227
4	231
1	235
1	222
5	306
1	304
0	268
0	266
24	266
289	0
0	0
0	0
13	0
19	754
7	754
2	11
4	11
3	219
34	209
1	170
472	1
1	0
4	57
0	57
787	1
3154	3
24	1
10	56
0	56
7	20
13	7
2	25
0	2
0	47
17	47
0	13
0	13
0	25
402	0
0	257
0	221
0	192
0	127
0	192
0	156
0	160
0	142
0	152
0	0
296	0
0	26
3	26
29	263
0	263
51	311
2	311
58	288
1	288
0	0
419	0
1461	2
842	1
43	0
1	0
18	0
53	262
0	262
0	244
634	1
131	98
1	98
0	1
0	1
0	0
0	1
0	1
16	9
6	9
1	9
151323	122
21	206
66	206
0	11
0	12
0	10
0	11
0	11
0	12
0	0
0	227
0	172
0	174
0	151
0	206
0	153
40	1063
4	1063
4	1052
0	0
3	9
0	9
13	0
0	12
0	21
0	19
0	21
2	9
0	9
0	13
0	13
0	13
28	64
1	64
0	180
0	206
0	169
0	191
0	217
0	228
0	0
18	0
0	0
32	15
2	452
0	398
11	420
19	102
0	109
0	139
0	112
9	104
7	0
4	275
26	275
438	1928
47	1928
16	0
170	1
1192	0
3	0
1	0
99	0
285	1
0	0
184	0
11	0
265	0
0	0
1	0
0	1
0	158
7	158
0	4
0	4
0	3
0	2
512	0
3	0
0	0
2	2
0	0
0	0
0	0
1	11
0	11
0	11
404	0
37	0
169	30
0	63
5	63
1	0
7	15
97	0
0	0
1	0
14	328
3	318
1	327
1316	0
158	282
0	281
0	2
0	2
0	2
20	0
0	0
0	0
0	0
0	0
3	0
6	1981
21	2020
5	1911
0	2092
8	2027
11	1912
0	2143
2	0
0	0
1	0
560	0
0	0
0	0
0	0
0	0
0	138
0	137
0	135
0	134
9	0
3	0
0	0
48	393
1	393
24	410
4	410
0	231
196	0
0	1
0	1
0	1
39	336
3	336
0	0
16	228
6	228
19	0
159	1
40	184
9	184
41	0
140	0
35	107
0	107
7	0
33	0
431	2
1	0
14	1549
5	1549
2	1503
1	1540
3	0
0	0
116	287
0	287
367	0
414	0
0	0
0	0
58	13
76	13
10	0
4	0
21	0
157	0
24	440
35	440
83	0
23	0
1	0
691	0
17	189
3	189
0	0
0	57
0	57
0	45
85	0
0	0
2	0
33	326
0	326
0	326
0	326
1	49
3	49
28	0
18	0
1	250
56	250
2	6
0	6
0	0
0	0
0	0
32	0
8	35
0	35
0	0
1	1
0	8
0	8
0	8
0	8
0	8
0	8
0	8
0	8
200	1
0	0
79	0
88	0
142	0
46	452
17	452
18	0
320	0
7	109
1	109
20	328
0	328
11	0
0	0
0	0
1	332
2	341
19	322
5	330
1	333
0	321
0	324
0	319
0	309
37	0
73	1
21	96
0	81
0	87
5	246
4	246
68	0
456	34
84	34
0	302
8	312
0	305
0	339
0	327
1	293
0	308
7	348
492	67
2	293
77	293
61	0
0	3
0	3
151	0
0	392
0	382
0	332
0	352
0	322
2	358
0	330
0	266
0	371
389	0
10	0
527	1
3	0
33	115
1	115
543	0
41	0
0	0
19	0
120	0
0	19
0	19
0	18
0	18
0	18
0	18
0	18
0	18
0	0
1	0
0	0
3026	3
0	405
0	336
0	416
0	382
0	390
0	356
0	294
0	374
0	328
0	374
0	348
0	382
0	408
0	397
0	366
0	286
0	577
0	535
0	513
0	555
0	451
0	473
33	0
28	0
180	0
0	0
35	0
1	71
12	88
2	88
1	2
0	26
161	24
113	1
0	6
0	6
0	6
0	6
0	356
0	372
0	294
0	310
5	321
163	1
0	46
0	46
34	26
0	26
3	97
1	97
2	80
0	86
0	75
0	81
0	84
0	70
0	120
0	97
12	104
0	93
0	82
0	91
0	88
0	88
0	77
0	83
0	86
0	72
0	103
0	112
0	109
384	0
162	2
1	0
0	0
42	308
0	308
0	92
0	81
0	92
0	81
2	0
2	174
70	174
0	74
0	71
1	77
0	77
0	56
0	59
42	286
5	286
27	0
0	4
0	3
0	3
0	4
0	3
0	4
80	0
10	46
0	46
106	0
0	0
0	0
0	0
0	0
136	0
1	0
8	506
1	506
0	0
36	212
21	212
4	92
9	82
1	79
0	73
5	43
0	43
0	67
0	70
0	51
0	54
0	83
0	83
1	83
13	0
0	0
0	4
0	4
0	600
0	598
0	616
2	548
0	439
0	423
2	413
2	428
0	462
0	462
0	480
2	449
0	458
2	446
0	452
15	304
4	297
3	300
0	303
0	0
0	0
70	1
138	1
1270	2
456	2
8	1
282	1
263	0
0	10
0	10
0	10
16	168
0	168
7	0
199	0
0	0
2	0
12	155
1	155
0	0
16	46
0	46
0	45
0	186
54	162
1	124
77	0
0	13
0	14
3	16
0	15
0	16
22	17
193	4
61	0
122	0
17	525
1	525
60	0
1095	0
2502	3
1	5
0	5
0	2
58	464
4	464
0	361
0	338
0	294
29	0
155	0
597	2
230	0
187	0
4	9
0	9
467	49
131	49
17	0
0	0
9	7
2	1
22	8
3	4
21	1
3	7
0	0
0	5
55	12
7	5
4	3
40	4
2	28
1	28
16	5
0	0
14	0
6	872
12	878
1	859
1	865
19	0
24	0
2	0
8	0
0	13
0	11
0	13
0	11
0	26
0	27
0	27
0	19
6	19
0	19
0	7
27	0
2	0
37	482
3	483
47	622
10	623
0	169
0	165
3	168
1	160
0	163
352	0
9	0
109	398
0	398
266	0
0	3619
0	3233
0	3355
0	3497
0	166
1	166
1	115
0	115
249	0
0	0
116	3
195	109
17	2
122	108
0	0
822	0
0	0
0	0
0	624
0	620
0	578
0	611
0	607
0	582
1	0
0	0
10	0
19	500
83	500
27	234
4	234
0	0
0	0
442	1
2280	3
119	0
0	0
0	156
1	156
0	156
0	160
5	159
3	67
1	67
0	67
27	0
54	0
0	100
2	100
623	3
0	2
0	0
0	0
262	0
78	0
0	0
7	0
0	178
0	161
4	208
0	184
0	0
0	0
0	0
0	0
10	395
7	394
0	395
2	0
679	1
0	2
0	2
0	1
0	1
265	0
2	86
1	86
0	83
0	86
0	0
5	0
21	0
0	0
5	128
0	128
15	27
24	27
0	0
0	7
0	7
0	7
0	7
0	7
0	7
0	7
0	7
0	7
0	7
0	7
38	132
0	132
397	1
1	72
0	72
1	427
0	427
47	1
948	0
0	0
0	537
3	665
122	617
3	0
0	1
224	1
2	0
0	298
0	298
1	66
0	70
0	63
8	51
0	65
0	63
0	63
0	65
9	0
0	6
0	7
0	5
2	0
331	0
8	238
7	240
5	238
1	1
0	0
0	0
0	0
0	0
0	0
0	0
0	0
0	1
0	0
0	0
0	0
0	0
0	0
0	0
292	0
262	0
539	0
1	0
0	0
1	0
3	0
5481	7
183	0
122	0
0	77
2	79
0	78
0	77
5	79
0	63
105	0
33	0
0	0
0	0
269	0
0	0
44	331
7	329
0	119
530	1
0	0
546	0
75	0
0	0
2	7
4	7
0	0
32	416
0	427
0	431
0	414
0	418
0	427
0	431
0	406
0	402
0	418
0	414
2	354
72	354
154	0
54	703
0	703
0	2
0	2
0	2
0	2
10	24
40	0
986	3
45	295
0	295
39	207
2	207
21	429
0	429
1	399
0	431
23	0
225	0
3	333
11	333
3	331
0	331
2	331
212	61
0	61
0	100
0	100
0	89
0	100
0	111
0	95
0	111
0	95
0	100
1	145
0	100
0	89
0	147
0	152
0	148
0	101
0	96
0	112
0	95
0	111
0	147
0	0
25	168
1	168
0	2
0	0
5	0
0	0
0	0
0	0
0	0
0	0
386	1
434	1
52	0
103	1
20	0
0	0
210	0
5	0
0	0
185	2
0	0
1	0
7	0
1074	0
75	0
1880	1
12	0
13	0
21	0
1	0
0	0
0	0
14	251
5	251
0	231
1	0
0	0
0	13
0	13
0	13
1	13
0	13
0	13
0	0
0	0
1	705
1	633
1	679
0	478
0	5
0	5
0	0
236	44
8	107
17	107
11	542
12	542
0	0
0	267
0	229
6	230
117	0
0	0
0	0
0	0
216	0
1	0
5	172
4	172
1	1
0	0
0	0
1	0
1	1
12	0
0	0
13	228
6	228
120	0
249	0
460	1
148	0
1	0
1	0
31	0
0	0
0	99
0	93
0	98
0	91
2	103
302	2938
3	2933
11	2938
0	0
0	0
45	372
20	372
0	0
94	1
158	0
445	0
0	41
0	43
0	42
0	42
0	40
0	42
0	37
0	37
0	36
0	38
0	38
0	39
0	37
0	38
0	40
0	41
0	41
0	36
0	37
0	40
0	41
816	0
0	0
0	0
1351	0
289	1244
171	1245
0	0
0	1658
4	1658
119	0
7	138
0	137
0	137
15	157
3	157
109	472
3	472
39	208
1	208
0	0
0	2
0	2
0	2
0	2
0	2
0	106
0	112
0	94
0	100
0	102
0	92
0	104
0	90
0	103
0	103
0	91
0	11
0	12
0	11
0	11
0	11
0	11
0	11
0	12
0	11
0	11
635	0
1	0
7	311
3	308
3	304
1726	0
155	0
0	0
167	1167
1	1167
3	824
0	0
150	0
0	0
30	358
116	359
79	0
0	0
0	0
0	0
53	762
24	762
103	0
139	647
29	647
293	1
0	0
0	0
193	0
0	0
215	0
111	1
2	52
5	52
0	0
126	0
1	97
0	97
0	0
0	0
0	0
0	0
0	0
0	146
0	146
0	0
362	0
1	0
0	0
15	0
2	204
13	204
2	0
0	0
7	33
0	33
228	0
10	285
3	288
2	273
0	0
287	2
1	0
1	417
2	417
238	0
0	0
0	0
0	1
0	1
0	166
0	185
0	176
2	176
0	15
1	13
0	14
0	15
0	236
1	219
0	202
0	0
0	0
856	1
11	0
0	0
347	0
15	156
1	150
18	156
0	138
1	129
0	61
202	1
1	0
0	0
0	0
0	0
0	0
2	0
1	0
25	0
14	0
16	65
0	51
6	39
0	48
0	25
1	191
11	191
0	320
19	313
0	311
3	311
0	0
99	0
0	0
213	0
0	0
0	0
0	0
8	0
699	0
12	0
15	0
0	139
0	132
0	130
2	137
0	137
1	0
132	0
0	0
4393	3
4167	5
43	0
0	0
0	0
0	0
121	0
0	0
1	0
0	0
219	0
0	0
0	0
64	0
0	185
1	170
2	183
8	183
0	183
0	185
14	0
308	188
0	188
109	0
0	0
0	0
31	0
126	0
583	1
83	0
298	0
2	129
12	137
0	129
1	137
204	0
0	0
0	59
0	57
6	58
0	63
0	65
0	47
0	45
292	0
0	101
0	130
0	102
0	131
29	128
0	140
0	111
0	90
0	122
0	72
1	0
858	0
1	155
13	192
0	187
104	636
15	636
0	196
0	196
0	157
0	157
0	0
25	507
2	467
0	508
0	469
0	463
4	468
0	0
18	229
0	229
1	0
278	1
51	0
1494	1
4728	1
10	92
1	92
0	0
0	0
699	2
17	0
683	0
15	0
1157	323
375	323
54	593
29	593
407	2
0	0
0	0
0	0
0	0
40	698
1	698
12	0
0	7
0	7
0	7
251	903
8	903
47	0
28	0
128	1
4	0
22	208
0	208
0	0
3	0
197	0
178	0
0	0
0	77
0	77
0	64
0	64
3	76
0	75
0	11
0	11
1	3
0	3
0	2
0	31
2	31
0	21
0	23
0	19
0	19
0	21
0	23
0	21
0	21
0	24
0	19
0	19
0	20
0	23
0	23
0	21
0	22
0	21
0	22
0	21
0	21
0	22
0	0
1	0
0	0
1	0
0	0
0	0
0	0
0	0
0	0
0	0
0	0
0	0
0	0
349	1
1	0
6	134
0	134
1	142
0	143
3	72
0	33
1	33
3	0
0	227
51	224
0	187
19	274
2	274
0	208
3	216
2	211
0	196
0	192
276	1
1	22
0	23
0	26
0	25
0	21
0	22
9	0
7	77
0	77
0	144
2	122
0	122
0	135
348	1
216	0
90	0
604	0
0	882
1	790
0	859
10	0
1	0
29	0
13	172
0	172
0	172
0	2407
0	2377
0	2397
0	2395
0	2365
0	2367
0	2374
0	2404
0	217
0	229
0	220
0	237
0	232
0	225
0	233
0	221
0	0
1	39
0	39
0	41
2	41
0	41
390	2
4	0
0	133
7	143
0	144
22	205
1	205
7	6
2	40
0	44
0	44
360	3
598	1
0	525
0	513
0	520
0	508
0	0
4	26
0	26
0	26
30	0
0	11
0	11
1	10
0	0
16	0
0	0
4	0
401	0
0	0
100	0
364	0
1	62
0	67
1	61
0	87
1	79
0	65
0	357
1	345
0	364
23	78
0	78
20	0
553	467
376	470
17	0
184	0
0	0
0	0
0	0
9	0
16	0
0	1
1	1
0	1
0	1
17	0
0	0
2	0
22	0
78	0
3	0
76	0
0	203
0	166
1	185
0	21
16	0
845	0
283	0
2	0
0	0
0	98
0	120
2	100
0	112
787	0
2	0
884	0
14	64
0	64
0	20
0	18
0	18
616	1
0	0
275	0
29	1
0	0
363	0
0	0
40	836
90	831
9	739
0	0
0	0
0	0
0	0
0	0
0	199
0	199
1	1
0	0
1	1
144	0
0	252
0	252
0	252
10	93
0	1
0	1
0	4
0	4
0	5
0	5
0	4
0	4
0	4
0	0
0	0
0	0
60	0
22	248
0	248
188	0
33	0
0	0
0	0
0	151
0	169
0	169
25	128
0	111
0	103
0	2
0	2
443	1
0	89
0	89
0	68
0	0
69	0
0	0
19	415
0	406
0	415
1	413
0	422
7	0
27	0
0	0
0	6
0	6
27	0
20	0
2	1
0	0
68	0
0	95
0	97
1	97
15	0
17	0
73	0
0	0
1	175
9	175
0	341
0	341
2	51
0	51
49	0
0	17
0	17
15	0
79	1
1094	1
1	0
327	158
0	0
0	0
0	1
365	460
21	62
1	55
0	6
16	5
0	5
195	433
0	6
302	0
31	216
0	216
21	0
105	0
254	0
31	0
386	1
0	0
4	0
0	0
113	0
0	154
6	154
0	148
62	0
261	0
1	1
0	1
288	0
719	1
0	1
0	1
0	0
0	0
0	2
1	2
0	643
1	635
0	619
0	634
2	578
0	635
0	40
0	68
0	68
0	32
106	1
0	29
0	0
2	0
0	6
0	6
37	779
3	779
248	7
86	555
16	555
570	3
6	0
1049	0
12	112
0	107
0	94
84	0
68	0
23	0
0	0
88	0
58	1
1000	0
31	0
39	394
26	393
0	137
0	136
1	137
0	114
0	113
0	1041
8	1043
0	1116
7	1113
1	196
21	196
5	194
25	0
751	0
320	1
0	22
0	22
105	0
4	21
0	21
405	1
29	0
63	0
2	0
42	253
1	253
51	0
0	0
1	1
0	1
0	1
4	0
13	233
132	233
1	0
15	143
2	143
0	140
8	143
14	0
38	0
107	0
58	0
516	1
769	23
97	0
190	0
415	0
86	21
3	0
0	12
3	12
60	0
0	0
13	134
0	134
13	0
2	0
2	120
2	120
3	120
15	91
2	89
1	91
7	204
2	179
0	74
0	100
130	0
0	0
1	0
30	0
22	397
0	397
0	11
0	11
0	11
0	11
24	147
3	147
1	0
912	0
4	51
0	51
0	24
0	29
0	26
0	21
0	91
0	86
0	84
0	83
0	93
0	88
0	67
0	62
0	88
0	63
0	67
5	86
263	0
446	4
0	819
0	813
0	809
0	807
0	809
0	801
0	803
426	1
7	173
2	173
3	172
0	172
0	173
18	0
30	0
[truncated: 55,492 more rows]
