# Supplementary material for: Mutations in DNA polymerase δ subunit 1 co-segregate with CMD2-type resistance to Cassava Mosaic Geminiviruses
Source: Nat Commun. 2022 Jul 7;13:3933. doi: 10.1038/s41467-022-31414-0 (PMC9262879; doi:10.1038/s41467-022-31414-0)
Supplement: Supplementary file 10 — Source Data [file 41467_2022_31414_MOESM10_ESM.zip › figure_data/SupFig5_data/RNAseq4/quant/rnaseq4_tme204_4B_sus_quant/libParams/flenDist.txt]

1.12437e-41	1.67593e-41	2.49407e-41	3.70566e-41	5.49704e-41	8.14136e-41	1.20384e-40	1.77725e-40	2.61959e-40	3.85498e-40	5.66391e-40	8.30837e-40	1.2168e-39	1.77922e-39	2.59744e-39	3.78587e-39	5.50924e-39	8.00428e-39	1.16107e-38	1.68151e-38	2.43134e-38	3.50993e-38	5.05888e-38	7.27976e-38	1.04589e-37	1.50023e-37	2.1485e-37	3.07198e-37	4.38537e-37	6.25028e-37	8.89402e-37	1.26358e-36	1.7923e-36	2.5382e-36	3.28082e-09	9.17216e-08	3.34078e-07	4.99744e-07	4.54107e-07	6.3379e-07	1.16852e-06	1.44938e-06	1.28746e-06	9.84089e-07	7.26862e-07	9.01431e-07	1.41496e-06	1.62649e-06	1.68906e-06	1.79609e-06	1.67884e-06	1.804e-06	2.29383e-06	2.23067e-06	1.81041e-06	2.1252e-06	2.80328e-06	2.64573e-06	1.75183e-06	1.48633e-06	3.03352e-06	5.61683e-06	6.42619e-06	4.50431e-06	2.33948e-06	1.87256e-06	2.58232e-06	3.26434e-06	3.41903e-06	3.26248e-06	3.09746e-06	3.06553e-06	2.93777e-06	2.76199e-06	3.22839e-06	4.02945e-06	4.33981e-06	4.72906e-06	5.53954e-06	5.51278e-06	4.13369e-06	2.48232e-06	1.67578e-06	2.01059e-06	2.56348e-06	2.76158e-06	3.31073e-06	4.04542e-06	3.90106e-06	2.76912e-06	1.48885e-06	7.499e-07	2.73383e-06	1.09412e-05	2.2436e-05	3.0675e-05	3.68053e-05	4.4163e-05	5.14925e-05	0.000103998	0.000302519	0.00062083	0.000884908	0.0010341	0.00113852	0.00123415	0.00131425	0.00138657	0.00149014	0.00164675	0.00183447	0.00203459	0.00224812	0.00246614	0.00267258	0.00285774	0.00301203	0.00314803	0.00331196	0.00353362	0.00377506	0.00398759	0.00422313	0.00453624	0.0048385	0.00504371	0.00518626	0.00532162	0.00547177	0.00563544	0.00582813	0.00609154	0.00643175	0.00679608	0.00708925	0.0072485	0.00729905	0.00731346	0.00736646	0.00748999	0.00765728	0.00783434	0.00803853	0.00827874	0.00849199	0.00862976	0.00867675	0.00862692	0.00854675	0.00851365	0.00851187	0.00852685	0.00860934	0.00875964	0.0089014	0.00899503	0.00902583	0.00895371	0.0088119	0.00867092	0.00854023	0.00846492	0.008505	0.00859677	0.00863004	0.00861769	0.00859489	0.00847935	0.00828106	0.0081304	0.0080468	0.00800641	0.00801553	0.00804194	0.00804277	0.00799995	0.00792161	0.00780716	0.00764379	0.00745832	0.00729726	0.00717115	0.00707055	0.0070077	0.00700344	0.00704719	0.00707099	0.00700405	0.00684608	0.00664604	0.0064719	0.00636366	0.00627906	0.00618204	0.00612764	0.0061365	0.00613545	0.00609218	0.00603342	0.00594905	0.00581084	0.00564575	0.00549222	0.00535161	0.00523919	0.00518324	0.00517376	0.00517126	0.00513743	0.0050568	0.00496123	0.00487675	0.00477459	0.00465907	0.00458134	0.00454876	0.00453062	0.00448791	0.00439899	0.00429681	0.00421676	0.0041405	0.0040422	0.00394504	0.00388371	0.00385811	0.00384832	0.00382508	0.00377913	0.00373014	0.00367741	0.00360181	0.00350882	0.00341977	0.00335469	0.00332727	0.00330518	0.00325553	0.00320898	0.00316585	0.00308128	0.00298086	0.00292487	0.00290476	0.0028642	0.00279579	0.00276235	0.00277514	0.00277753	0.00276205	0.00273483	0.00266966	0.00258938	0.00253309	0.00248168	0.0024219	0.00237602	0.0023488	0.00231786	0.00227045	0.00222126	0.00219201	0.00218241	0.00216843	0.00213605	0.00209135	0.00204515	0.00200441	0.00197711	0.0019785	0.00199218	0.00197539	0.00191976	0.00184778	0.00178911	0.00175748	0.00173966	0.00172808	0.00172266	0.00171787	0.00170601	0.0016867	0.00166758	0.0016318	0.0015762	0.00154502	0.00153799	0.00151694	0.00149732	0.00149919	0.00149396	0.00145807	0.00141209	0.00138269	0.00135979	0.00133396	0.00132013	0.00131647	0.0013073	0.0012896	0.00126505	0.00124082	0.00122688	0.00121222	0.00118201	0.00114834	0.00112018	0.00108931	0.00107071	0.00108153	0.00109387	0.00107884	0.00105263	0.00103632	0.00101758	0.000988096	0.0009621	0.000937326	0.000907237	0.00088695	0.000882934	0.00088087	0.000875495	0.000871296	0.000861616	0.000847196	0.000837197	0.00082483	0.000807421	0.000790687	0.000770493	0.000751552	0.000745167	0.0007457	0.000742835	0.000732544	0.000712804	0.000694667	0.000694495	0.000702371	0.000694207	0.000671715	0.00065449	0.00064539	0.000636073	0.000625498	0.000614692	0.000600185	0.0005811	0.000569593	0.000572416	0.000578639	0.000577861	0.000561776	0.000537265	0.000527312	0.000528333	0.000521574	0.000509367	0.000497083	0.000482763	0.000470436	0.000467466	0.000472429	0.000474004	0.000469294	0.000463378	0.000455605	0.000448565	0.000445552	0.00044115	0.000428858	0.000413683	0.000408465	0.000415943	0.000424178	0.000415249	0.000390391	0.000369933	0.000359562	0.00035427	0.000349592	0.000342974	0.000343101	0.000348332	0.000344734	0.000336258	0.000332007	0.000329724	0.000326786	0.000321067	0.000316273	0.000320471	0.000327299	0.0003237	0.000308913	0.000295889	0.000292546	0.000288721	0.000279946	0.000272788	0.000266706	0.0002606	0.000255522	0.000249423	0.000243085	0.000242638	0.000253381	0.000266504	0.000265454	0.000255046	0.000250392	0.000245001	0.000230241	0.000219102	0.000222255	0.000227833	0.000222209	0.00020934	0.00019721	0.000187231	0.000182952	0.000190459	0.000204175	0.000209756	0.000204098	0.000195343	0.0001906	0.00018774	0.000179799	0.000171204	0.000168738	0.000167005	0.000164546	0.000165428	0.000166254	0.000165829	0.000168584	0.00017433	0.000177781	0.00017399	0.000162225	0.000149945	0.000144345	0.000139951	0.000133244	0.00012976	0.000128836	0.000126813	0.00012474	0.000124964	0.000127703	0.00012827	0.000123354	0.00011846	0.000118471	0.000120197	0.000120996	0.000119741	0.000113592	0.000104673	9.92322e-05	0.000100315	0.000104129	0.000104684	0.000104137	0.0001068	0.000108265	0.000103928	9.71199e-05	9.26638e-05	9.05969e-05	8.85079e-05	8.67433e-05	8.6336e-05	8.5381e-05	8.28176e-05	8.01308e-05	8.03287e-05	8.47292e-05	8.80996e-05	8.65553e-05	8.38939e-05	8.23783e-05	8.10038e-05	8.01948e-05	7.86628e-05	7.61993e-05	7.71062e-05	8.116e-05	8.20534e-05	7.81463e-05	7.34226e-05	6.94271e-05	6.5952e-05	6.60109e-05	7.04863e-05	7.25548e-05	6.91867e-05	6.71874e-05	6.76787e-05	6.56058e-05	6.30348e-05	6.20575e-05	6.0159e-05	5.86733e-05	5.75429e-05	5.36675e-05	5.03483e-05	5.1466e-05	5.39332e-05	5.40561e-05	5.29594e-05	5.2423e-05	5.09283e-05	4.89208e-05	4.90348e-05	5.03579e-05	5.11731e-05	5.11419e-05	5.04304e-05	4.98544e-05	4.78904e-05	4.29971e-05	3.79822e-05	3.62979e-05	3.78407e-05	3.87578e-05	3.73757e-05	3.65085e-05	3.52288e-05	3.2221e-05	3.06635e-05	3.03317e-05	3.05874e-05	3.26536e-05	3.5073e-05	3.66681e-05	3.54817e-05	3.06176e-05	2.61963e-05	2.47043e-05	2.51708e-05	2.78091e-05	3.27571e-05	3.72484e-05	3.69936e-05	3.22968e-05	2.92588e-05	3.00392e-05	3.17405e-05	3.2652e-05	3.05545e-05	2.61232e-05	2.51907e-05	2.75875e-05	2.74407e-05	2.48773e-05	2.35116e-05	2.3194e-05	2.1738e-05	1.95225e-05	1.90513e-05	1.96451e-05	1.85199e-05	1.68195e-05	1.79417e-05	2.17798e-05	2.52829e-05	2.64994e-05	2.51995e-05	2.2157e-05	1.9602e-05	1.92569e-05	2.00809e-05	2.00758e-05	1.91413e-05	1.85633e-05	1.90531e-05	2.10201e-05	2.24705e-05	2.11223e-05	1.97512e-05	1.91643e-05	1.65863e-05	1.43399e-05	1.48628e-05	1.49442e-05	1.34259e-05	1.28645e-05	1.3819e-05	1.57544e-05	1.77646e-05	1.78111e-05	1.6338e-05	1.59681e-05	1.73085e-05	1.86479e-05	1.79665e-05	1.47315e-05	1.14899e-05	1.19065e-05	1.54016e-05	1.7403e-05	1.57379e-05	1.23782e-05	9.7625e-06	9.54593e-06	1.20177e-05	1.46436e-05	1.51072e-05	1.37438e-05	1.13372e-05	9.4684e-06	1.03012e-05	1.30532e-05	1.51318e-05	1.47724e-05	1.19913e-05	9.32375e-06	8.65585e-06	8.94167e-06	8.44653e-06	7.42028e-06	7.87312e-06	9.55184e-06	1.00998e-05	1.05618e-05	1.28721e-05	1.41014e-05	1.21296e-05	9.30166e-06	7.06582e-06	6.01924e-06	6.86967e-06	8.35274e-06	9.41455e-06	1.01429e-05	9.8712e-06	8.47581e-06	7.22666e-06	6.96954e-06	8.25551e-06	1.0854e-05	1.18844e-05	1.02166e-05	8.5876e-06	7.49208e-06	5.84425e-06	4.91186e-06	5.58801e-06	6.76827e-06	6.92567e-06	6.17001e-06	6.29633e-06	7.29263e-06	7.40685e-06	6.72416e-06	6.34796e-06	5.90157e-06	5.03271e-06	4.96417e-06	5.78756e-06	6.17734e-06	6.34879e-06	6.69344e-06	6.80592e-06	6.67628e-06	6.06702e-06	5.06797e-06	4.59303e-06	4.85096e-06	4.93409e-06	4.72659e-06	5.57874e-06	7.42307e-06	7.83018e-06	6.21128e-06	4.83369e-06	4.55649e-06	4.34795e-06	3.96728e-06	3.71671e-06	3.30599e-06	2.70364e-06	2.60136e-06	3.29096e-06	3.81793e-06	3.23357e-06	2.43528e-06	2.9867e-06	4.70942e-06	5.41913e-06	4.32553e-06	3.82371e-06	4.60862e-06	4.59869e-06	3.69218e-06	3.37604e-06	3.61894e-06	3.29825e-06	2.31028e-06	2.04872e-06	3.03602e-06	3.91526e-06	3.828e-06	3.78077e-06	4.90648e-06	5.87858e-06	5.01841e-06	3.48142e-06	2.57194e-06	2.61189e-06	3.69938e-06	4.08237e-06	2.65888e-06	1.14217e-06	7.67439e-07	1.11121e-06	1.43356e-06	1.53434e-06	1.80699e-06	2.11908e-06	1.96136e-06	1.36668e-06	8.88262e-07	1.29222e-06	2.66627e-06	3.71907e-06	3.34567e-06	2.41036e-06	1.99569e-06	1.70015e-06	1.17328e-06	9.3608e-07	1.46234e-06	2.24033e-06	2.21832e-06	1.59019e-06	1.31541e-06	1.45613e-06	1.54773e-06	1.57832e-06	1.91525e-06	2.13171e-06	1.53817e-06	7.8684e-07	6.55726e-07	9.23192e-07	1.26473e-06	1.4901e-06	1.68561e-06	2.51676e-06	3.91861e-06	4.5012e-06	3.46447e-06	1.91513e-06	1.35615e-06	1.59101e-06	1.8818e-06	2.15608e-06	1.90715e-06	1.08355e-06	7.18693e-07	9.93725e-07	1.14243e-06	1.04123e-06	9.85456e-07	9.57085e-07	8.54024e-07	6.06045e-07	2.98958e-07	2.22826e-07	5.04582e-07	7.38393e-07	5.73968e-07	3.88966e-07	4.73914e-07	6.5761e-07	7.49201e-07	6.31488e-07	4.4331e-07	3.65452e-07	6.29042e-07	1.54191e-06	2.50556e-06	2.5711e-06	1.81686e-06	8.57422e-07	3.32276e-07	6.95409e-07	1.48251e-06	1.75417e-06	1.49308e-06	1.32223e-06	1.37249e-06	1.26631e-06	8.2806e-07	7.77504e-07	1.52391e-06	1.96555e-06	1.45521e-06	7.57543e-07	4.7191e-07	6.42494e-07	9.76547e-07	1.13594e-06	1.11735e-06	8.4084e-07	5.67519e-07	9.05915e-07	1.50637e-06	1.59961e-06	1.19471e-06	6.67059e-07	3.03293e-07	2.14953e-07	3.19295e-07	4.1542e-07	3.42115e-07	4.25177e-07	1.0183e-06	1.45614e-06	1.08953e-06	5.53117e-07	5.11798e-07	8.81659e-07	1.22703e-06	1.14762e-06	9.48652e-07	8.87386e-07	6.16547e-07	2.18461e-07	3.38132e-08	6.88278e-08	2.5494e-07	3.9518e-07	3.30604e-07	2.47372e-07	4.95702e-07	1.17719e-06	1.54547e-06	9.83404e-07	6.00661e-07	1.43827e-06	2.15677e-06	1.49664e-06	6.93292e-07	7.77272e-07	9.45792e-07	7.40796e-07	6.5888e-07	8.09097e-07	9.86589e-07	1.21653e-06	1.34079e-06	1.14669e-06	7.46139e-07	3.96789e-07	2.1714e-07	1.10844e-07	2.77118e-08	4.24913e-09	1.69953e-08	2.63554e-08	2.05665e-08	1.0817e-07	3.97321e-07	5.91486e-07	3.94461e-07	1.68817e-07	2.80139e-07	4.26458e-07	4.20331e-07	5.86513e-07	7.61562e-07	5.12735e-07	2.46191e-07	4.41282e-07	8.03172e-07	9.92827e-07	9.69887e-07	6.90904e-07	4.89807e-07	8.29834e-07	1.15242e-06	8.03379e-07	3.47675e-07	2.84848e-07	3.55133e-07	3.36017e-07	1.97539e-07	4.96506e-08	1.31018e-09	1.96527e-09	1.31018e-09	2.2044e-08	8.68658e-08	1.3052e-07	8.77505e-08	2.442e-08	6.39068e-09	8.52379e-09	5.68568e-09	1.65838e-09	2.04294e-10	6.66749e-10	2.49511e-09	4.10675e-08	1.51436e-07	2.69092e-07	3.29991e-07	3.15881e-07	2.08201e-07	8.56119e-08	2.68493e-08	3.25916e-08	1.03591e-07	1.55572e-07	1.09e-07	4.77404e-08	3.97171e-08	4.36883e-08	3.32905e-08	1.64993e-08	6.78991e-08	2.58941e-07	3.94625e-07	2.71385e-07	8.84251e-08	6.02147e-08	8.73702e-08	5.9292e-08	1.56141e-08	3.42208e-10	3.05002e-09	2.64667e-08	7.56892e-08	9.8488e-08	1.16566e-07	2.38089e-07	3.4565e-07	2.66133e-07	1.24469e-07	5.33084e-08	2.77491e-08	3.02051e-08	3.75628e-08	2.54883e-08	1.25602e-07	4.67084e-07	6.97288e-07	4.64671e-07	1.1657e-07	3.21534e-10	8.03835e-11	5.46536e-11	7.17314e-09	2.8146e-08	4.45e-08	3.80897e-08	2.56017e-08	2.44023e-08	4.69169e-08	1.02032e-07	1.31948e-07	8.4254e-08	2.08389e-08	1.36092e-28	2.42473e-09	1.72784e-08	1.28779e-07	5.00173e-07	9.83718e-07	1.04155e-06	5.90355e-07	1.65468e-07	2.46908e-08	6.74154e-09	1.23859e-09	1.21546e-12	4.80422e-12	1.52538e-08	7.58978e-08	1.51107e-07	1.52764e-07	8.42245e-08	2.8935e-08	1.12693e-07	4.15687e-07	6.20147e-07	4.14429e-07	1.26984e-07	8.63415e-08	1.28439e-07	2.38108e-07	8.4762e-07	1.82745e-06	2.18616e-06	1.71593e-06	1.09025e-06
