# Supplementary material for: Mutations in DNA polymerase δ subunit 1 co-segregate with CMD2-type resistance to Cassava Mosaic Geminiviruses
Source: Nat Commun. 2022 Jul 7;13:3933. doi: 10.1038/s41467-022-31414-0 (PMC9262879; doi:10.1038/s41467-022-31414-0)
Supplement: Supplementary file 10 — Source Data [file 41467_2022_31414_MOESM10_ESM.zip › figure_data/SupFig5_data/RNAseq4/quant/rnaseq4_tme204_2A_sus_quant/logs/salmon_quant.log]

[2021-10-27 16:25:39.874] [jointLog] [info] setting maxHashResizeThreads to 10
[2021-10-27 16:25:39.874] [jointLog] [info] Fragment incompatibility prior below threshold.  Incompatible fragments will be ignored.
[2021-10-27 16:25:39.875] [jointLog] [info] Usage of --validateMappings implies use of minScoreFraction. Since not explicitly specified, it is being set to 0.65
[2021-10-27 16:25:39.875] [jointLog] [info] Setting consensusSlack to selective-alignment default of 0.35.
[2021-10-27 16:25:39.875] [jointLog] [info] parsing read library format
[2021-10-27 16:25:39.875] [jointLog] [info] There is 1 library.
[2021-10-27 16:25:40.074] [jointLog] [info] Loading pufferfish index
[2021-10-27 16:25:40.075] [jointLog] [info] Loading dense pufferfish index.
[2021-10-27 16:26:18.541] [jointLog] [info] done
[2021-10-27 16:26:18.541] [jointLog] [info] Index contained 58,905 targets
[2021-10-27 16:26:18.580] [jointLog] [info] Number of decoys : 1,414
[2021-10-27 16:26:18.580] [jointLog] [info] First decoy index : 57,491 
[2021-10-27 16:26:20.047] [jointLog] [info] Automatically detected most likely library type as IU

[2021-10-27 16:28:14.784] [fileLog] [info] 
At end of round 0
==================
Observed 11413821 total fragments (11413821 in most recent round)

[2021-10-27 16:28:14.783] [jointLog] [info] Computed 74,200 rich equivalence classes for further processing
[2021-10-27 16:28:14.783] [jointLog] [info] Counted 10,149,913 total reads in the equivalence classes 
[2021-10-27 16:28:14.799] [jointLog] [info] Number of mappings discarded because of alignment score : 2,205,056
[2021-10-27 16:28:14.799] [jointLog] [info] Number of fragments entirely discarded because of alignment score : 592,192
[2021-10-27 16:28:14.799] [jointLog] [info] Number of fragments discarded because they are best-mapped to decoys : 420,746
[2021-10-27 16:28:14.799] [jointLog] [info] Number of fragments discarded because they have only dovetail (discordant) mappings to valid targets : 65,284
[2021-10-27 16:28:14.799] [jointLog] [info] Mapping rate = 88.9265%

[2021-10-27 16:28:14.799] [jointLog] [info] finished quantifyLibrary()
[2021-10-27 16:28:14.808] [jointLog] [info] Starting optimizer
[2021-10-27 16:28:14.867] [jointLog] [info] Marked 0 weighted equivalence classes as degenerate
[2021-10-27 16:28:14.873] [jointLog] [info] iteration = 0 | max rel diff. = 13570.9
[2021-10-27 16:28:15.435] [jointLog] [info] iteration = 100 | max rel diff. = 20.1544
[2021-10-27 16:28:15.999] [jointLog] [info] iteration = 200 | max rel diff. = 19.7682
[2021-10-27 16:28:16.564] [jointLog] [info] iteration = 300 | max rel diff. = 4.48818
[2021-10-27 16:28:17.152] [jointLog] [info] iteration = 400 | max rel diff. = 7.35655
[2021-10-27 16:28:17.742] [jointLog] [info] iteration = 500 | max rel diff. = 0.31317
[2021-10-27 16:28:18.318] [jointLog] [info] iteration = 600 | max rel diff. = 1.76721
[2021-10-27 16:28:18.846] [jointLog] [info] iteration = 700 | max rel diff. = 0.0917317
[2021-10-27 16:28:19.379] [jointLog] [info] iteration = 800 | max rel diff. = 0.892566
[2021-10-27 16:28:19.869] [jointLog] [info] iteration = 900 | max rel diff. = 0.0376977
[2021-10-27 16:28:20.383] [jointLog] [info] iteration = 1,000 | max rel diff. = 0.0413732
[2021-10-27 16:28:20.860] [jointLog] [info] iteration = 1,100 | max rel diff. = 0.471699
[2021-10-27 16:28:21.374] [jointLog] [info] iteration = 1,200 | max rel diff. = 0.104626
[2021-10-27 16:28:21.708] [jointLog] [info] iteration = 1,270 | max rel diff. = 0.0049404
[2021-10-27 16:28:21.734] [jointLog] [info] Finished optimizer
[2021-10-27 16:28:21.734] [jointLog] [info] writing output 
