# Supplementary material for: Mutations in DNA polymerase δ subunit 1 co-segregate with CMD2-type resistance to Cassava Mosaic Geminiviruses
Source: Nat Commun. 2022 Jul 7;13:3933. doi: 10.1038/s41467-022-31414-0 (PMC9262879; doi:10.1038/s41467-022-31414-0)
Supplement: Supplementary file 10 — Source Data [file 41467_2022_31414_MOESM10_ESM.zip › figure_data/SupFig5_data/RNAseq4/quant/rnaseq4_tme204_2A_sus_quant/aux_info/ambig_info.tsv]

UniqueCount	AmbigCount
0	1015
3	956
0	928
0	0
2	0
120	0
317	0
5	0
0	0
0	309
0	107
0	309
31	304
13	353
0	195
0	195
8	195
0	0
7	40
0	40
53	0
121	0
5	0
0	0
784	0
0	0
15	0
0	13
0	13
0	13
0	13
1	13
2	0
42	0
1	103
0	116
0	110
0	123
0	117
0	99
0	106
11	97
0	42
0	42
1	40
0	705
36	667
29	619
0	1
0	0
0	214
0	218
0	221
0	221
0	226
0	226
0	224
0	219
0	219
0	216
0	213
0	0
2	16
0	16
26	542
0	738
4	687
10	675
8	996
13	837
1	999
368	0
34	181
2	181
4	0
4	254
14	254
80	1
1374	2
0	0
0	8
3262	1
719	0
20	0
1	0
5	0
345	0
1	0
0	122
0	116
0	118
1391	0
25	0
0	0
6	342
21	342
0	334
458	0
3395	0
82	0
9	0
5	109
1	109
4	0
0	0
0	0
0	0
0	0
60	0
0	0
37	0
14	6
4	0
17	6
49	0
84	0
65	0
63	406
0	405
1	406
0	48
0	39
1	38
1084	0
0	6
0	4
0	1
0	5
0	3
4	2
0	3
0	2
0	5
0	1
65	0
1822	0
1	0
0	0
14	0
46	0
57	1
71	1
0	108
0	84
0	84
0	95
0	106
0	117
0	86
134	8
0	0
0	132
0	135
1	153
7	156
0	137
2	140
219	0
0	313
0	288
0	286
0	285
0	310
0	283
227	0
19696	11
1	0
0	0
4	0
3	0
10	0
0	0
1	404
0	407
0	389
0	404
0	407
495	3
769	3
0	0
0	0
0	33
0	28
0	32
1	128
0	128
2	128
7	61
0	61
507	0
205	0
708	0
0	0
109	83
11	0
10	0
92	83
102	0
0	0
1299	0
3	240
2	232
5	238
0	246
0	235
2	246
0	238
0	205
0	197
19	197
195	0
0	2
0	2
5	1
21	854
5	854
0	12
5	12
6	275
37	254
5	213
505	0
6	0
7	67
2	67
862	1
3028	4
25	0
12	78
2	78
48	155
93	56
33	121
0	25
0	47
14	47
0	127
0	127
0	143
520	0
0	262
0	233
0	213
0	153
0	202
0	173
0	128
1	112
0	121
0	0
133	0
0	9
0	9
21	244
0	244
41	295
3	295
100	435
1	435
0	0
485	0
1480	0
952	0
64	0
2	0
19	0
50	328
0	328
0	308
1067	1
119	120
4	120
0	2
0	2
0	2
0	2
0	2
20	14
9	16
0	16
239153	99
20	230
66	230
0	24
0	23
0	21
0	20
0	23
0	22
0	0
0	197
0	164
0	165
0	131
0	164
0	132
62	1234
3	1236
19	1221
0	0
4	6
0	6
12	0
0	13
0	27
0	23
0	27
3	4
0	5
0	6
0	6
0	6
22	84
0	84
0	207
0	235
0	199
0	220
0	243
0	256
1	0
10	0
3	0
38	14
1	483
1	418
8	459
19	83
0	99
0	128
0	100
10	98
4	0
3	292
35	292
479	2375
50	2375
50	0
226	0
969	1
8	0
4	0
92	0
334	0
0	0
148	0
24	1
178	0
0	0
0	0
0	1
0	123
5	123
0	6
0	5
0	5
0	5
346	0
4	0
7	2
0	1
0	0
0	0
0	0
0	10
0	10
0	10
126	0
23	0
271	34
1	78
7	78
0	0
15	14
103	2
0	0
2	0
8	208
0	204
0	208
1029	0
119	215
0	215
0	0
0	0
0	0
7	0
0	0
0	0
0	0
0	0
1	0
2	1777
15	1805
2	1707
0	1859
8	1812
7	1702
1	1906
0	0
0	0
8	0
598	1
0	0
0	0
0	0
0	0
0	149
0	148
1	136
0	135
15	0
0	0
2	0
55	362
0	362
18	301
0	300
1	164
213	0
0	7
0	7
0	7
16	227
2	227
0	0
18	226
5	226
13	0
162	0
30	179
10	179
40	0
94	0
36	109
0	109
17	0
32	0
326	0
0	0
15	1392
2	1392
2	1342
0	1391
10	0
0	0
111	315
0	315
326	0
341	0
0	0
0	0
78	16
51	16
11	0
5	0
4	0
127	0
22	458
35	458
90	0
34	0
1	0
732	0
21	204
2	204
1	0
0	35
0	35
0	29
70	0
0	0
0	0
22	312
0	311
0	311
0	312
1	54
6	54
34	0
27	0
0	203
38	203
0	8
0	8
0	0
0	0
0	0
70	0
14	20
0	20
3	0
0	2
0	5
0	5
0	5
0	5
0	5
0	5
0	5
0	5
324	0
0	0
78	0
91	0
70	1
34	468
29	467
19	0
293	1
7	76
0	76
36	334
0	334
6	0
0	0
1	0
0	375
6	392
14	360
4	378
1	381
0	360
0	364
0	361
0	363
44	0
78	0
23	87
0	72
0	71
4	214
8	214
132	0
418	57
108	57
0	374
6	375
0	370
0	408
0	381
1	349
0	386
10	414
754	92
7	326
85	326
39	0
0	4
0	4
312	0
1	470
0	461
0	414
0	436
0	406
1	432
0	414
1	309
0	447
491	0
4	0
499	0
0	0
41	122
1	122
579	1
56	0
0	0
8	0
105	0
1	75
0	68
0	63
0	70
0	62
0	69
0	62
0	69
0	0
0	1
0	0
4555	2
0	442
0	357
0	458
0	417
0	420
0	380
0	316
0	417
0	322
0	382
0	345
0	385
0	423
0	407
0	382
0	281
0	480
0	443
0	416
0	453
0	352
0	379
18	0
21	0
199	0
0	0
34	0
1	88
10	119
0	120
0	2
0	27
137	25
116	1
0	10
0	10
0	10
0	10
0	810
0	850
0	678
0	718
10	721
154	0
0	84
0	84
29	28
0	28
2	57
0	57
3	83
0	104
0	96
0	90
0	95
0	82
0	146
0	128
11	131
0	114
0	106
0	105
0	100
0	107
0	99
0	93
0	98
0	85
0	128
0	127
0	122
445	0
139	1
0	0
0	1
34	381
0	381
0	103
0	89
0	103
0	89
1	0
2	248
67	248
0	151
0	146
6	156
0	155
0	114
0	119
48	270
6	270
19	0
0	18
0	13
0	19
0	18
0	19
1	18
79	1
16	66
0	66
94	0
0	0
0	0
0	0
0	0
99	0
5	0
11	486
1	486
0	0
68	282
20	282
3	107
8	99
0	81
0	75
17	113
2	113
0	107
0	111
0	92
0	96
0	108
0	108
0	108
18	0
2	0
0	9
0	9
1	473
0	471
0	487
1	432
0	352
0	336
1	326
1	342
0	324
1	325
0	353
2	339
0	342
4	318
0	326
9	320
6	318
2	318
1	319
0	0
0	0
53	0
201	0
1353	0
625	1
31	0
329	1
277	0
0	40
1	40
0	39
18	257
0	257
13	0
251	0
2	0
6	0
18	158
4	158
0	0
7	50
0	50
0	49
1	198
61	177
0	139
58	0
0	13
0	9
9	10
0	13
1	9
18	16
201	4
134	0
93	0
18	533
4	533
82	0
1467	1
3981	1
0	3
0	3
0	3
58	349
2	349
0	357
1	345
0	296
23	0
179	0
55	0
266	0
257	0
5	26
0	26
419	53
163	53
17	0
0	0
3	1
0	1
9	1
4	1
7	1
2	5
0	0
0	3
29	0
2	2
2	1
33	0
2	14
0	15
0	2
0	0
14	0
4	814
11	824
0	800
2	810
11	0
23	0
7	0
5	0
0	39
0	32
0	39
0	32
0	21
1	24
0	23
0	13
2	13
0	11
0	2
0	0
3	0
38	377
6	379
46	604
14	604
0	136
2	131
4	134
0	128
1	132
354	0
39	0
36	152
0	152
270	0
0	3182
0	2854
0	2963
0	3073
0	152
1	152
1	104
0	104
258	0
0	0
148	1
215	132
8	1
123	132
1	0
816	0
0	0
0	0
0	631
0	609
0	570
0	624
0	602
0	592
1	0
1	0
43	0
24	369
75	369
34	223
4	223
0	0
0	0
288	1
2116	2
123	0
0	0
0	207
0	206
0	206
1	208
2	206
1	57
1	57
1	57
52	0
44	0
1	104
6	104
573	4
1	4
0	0
0	0
150	0
66	0
0	0
5	0
0	329
3	299
0	371
0	306
0	0
0	0
0	0
0	1
8	372
7	372
0	372
7	0
887	0
0	10
0	10
0	0
0	0
201	0
5	113
2	113
1	110
0	113
2	0
5	0
25	0
0	0
0	80
0	80
9	30
16	30
0	0
0	3
0	3
0	3
0	3
0	3
0	3
0	3
0	3
0	3
0	3
0	3
30	124
0	124
307	0
1	65
0	65
1	398
0	398
61	0
1087	0
0	0
1	657
2	802
147	742
2	0
0	1
243	0
7	0
0	358
0	358
1	59
0	55
0	54
8	46
0	49
0	53
0	49
0	54
11	0
0	7
0	8
0	8
4	0
1525	1
18	250
8	253
7	250
4	2
0	1
0	1
0	0
0	1
0	0
0	0
0	0
0	0
0	0
0	0
7	1
0	0
0	0
0	0
410	0
595	0
471	0
0	0
0	0
1	0
4	0
2698	5
12	0
109	0
0	57
0	58
0	58
0	56
2	58
0	41
119	0
52	0
0	0
0	0
310	0
0	0
48	334
9	333
2	120
789	0
0	0
495	0
119	0
0	0
2	14
0	14
0	0
29	347
0	365
0	369
0	351
0	355
0	365
0	369
0	340
0	336
0	355
0	351
13	383
55	383
232	0
27	422
0	422
2	6
0	7
0	7
0	7
0	9
53	0
1899	1
43	293
2	293
41	215
0	215
36	590
2	589
3	549
2	593
43	0
318	0
4	365
13	365
1	362
0	323
0	323
346	82
0	82
0	83
0	83
0	79
0	96
0	100
0	86
0	100
0	86
0	82
0	113
0	96
0	79
0	117
0	115
0	117
0	83
0	86
0	100
0	85
0	99
0	117
0	0
18	155
0	155
0	2
0	1
1	0
0	0
0	0
0	0
0	0
0	0
505	0
613	0
52	0
100	0
61	0
0	1
209	0
5	0
60	0
173	1
0	0
4	0
18	0
1101	0
111	0
2473	1
9	0
10	0
38	0
2	0
0	0
0	0
12	234
1	234
2	232
1	0
0	0
0	13
1	12
0	10
2	7
0	10
0	12
0	0
0	1
1	667
1	585
2	636
2	440
1	3
0	3
0	0
198	32
22	242
40	242
6	624
9	624
1	0
0	281
0	233
4	248
101	0
0	0
2	0
0	0
295	0
1	0
4	138
4	138
0	4
0	0
0	0
0	0
0	0
5	0
0	0
10	222
7	222
167	0
262	0
585	1
280	1
2	0
0	0
45	0
2	0
0	155
0	158
0	150
0	153
3	173
291	3085
3	3082
15	3085
1	0
0	0
64	420
26	420
20	0
99	0
138	0
383	0
0	40
0	40
0	38
0	42
0	40
0	38
0	36
0	36
0	34
0	38
0	34
0	36
0	32
0	34
0	38
0	40
0	36
0	36
0	34
0	40
0	38
782	0
0	0
0	0
1923	0
348	1683
273	1683
0	0
0	2402
2	2402
155	0
9	106
0	106
0	106
14	121
1	121
84	327
4	327
38	181
0	181
0	0
0	2
0	2
0	2
0	2
0	2
0	90
0	92
0	84
0	86
0	86
0	83
0	89
0	80
0	88
0	86
0	80
0	21
0	21
0	20
1	20
1	21
0	20
0	20
0	21
0	20
0	20
718	1
0	0
7	444
3	438
3	433
2092	1
93	1
0	0
187	1150
0	1150
2	825
0	0
111	0
0	0
18	278
103	278
41	1
0	0
0	0
0	0
28	524
12	524
68	0
129	584
30	584
228	0
0	0
0	1
117	0
0	0
239	0
158	0
2	66
3	66
0	0
147	0
6	150
0	150
0	0
0	0
0	0
0	0
2	0
1	140
1	140
0	0
400	1
0	1
0	0
19	0
4	166
8	166
6	0
0	0
10	37
0	37
342	0
8	277
2	277
0	272
4	0
202	0
0	0
3	407
0	407
182	0
0	2
0	2
0	3
0	3
1	168
0	178
0	171
0	171
0	25
1	24
0	20
0	25
0	268
4	246
0	236
0	0
0	0
952	2
9	0
0	0
176	0
19	153
2	147
9	153
0	134
1	123
0	59
397	0
0	0
0	0
0	0
0	0
0	0
0	0
0	0
5	0
14	0
15	67
0	55
8	56
0	54
0	33
3	219
17	218
1	527
48	512
0	505
5	512
0	0
167	0
0	0
176	0
0	0
0	0
0	0
6	0
682	0
12	0
5	0
0	129
0	120
0	122
0	131
0	129
11	0
153	0
0	0
5003	1
2870	1
48	0
0	0
1	0
0	0
108	0
0	3
0	3
0	2
274	0
1	0
0	0
66	0
1	148
0	140
2	149
9	148
3	147
0	149
13	0
333	217
0	217
101	0
0	0
1	0
40	0
110	0
560	0
76	0
289	0
1	101
12	105
1	101
1	105
324	0
0	0
0	114
0	110
0	109
0	120
0	124
0	97
0	96
597	0
0	139
0	155
0	139
0	155
34	152
0	172
0	156
0	123
0	146
0	84
1	0
834	1
0	174
21	223
0	224
108	624
24	624
0	271
0	271
0	195
0	195
1	0
23	576
2	537
3	587
0	539
1	521
1	526
0	0
35	262
0	262
3	0
299	0
108	0
529	0
4012	0
16	138
0	138
2	0
0	0
711	0
19	0
542	1
27	0
346	107
140	107
89	991
31	991
374	1
0	0
0	0
0	0
0	0
26	433
1	433
5	0
0	18
0	18
0	18
285	1043
7	1042
65	0
52	0
390	1
16	0
34	237
0	237
0	0
1	0
271	0
185	0
0	0
1	110
0	111
0	95
0	94
3	107
2	108
3	8
0	8
2	4
0	4
0	3
0	62
2	62
0	39
0	38
0	38
0	38
0	39
0	38
0	37
0	37
0	36
0	37
0	37
0	37
0	37
0	37
0	38
0	37
0	38
0	38
0	36
0	36
0	36
0	0
0	0
0	0
3	0
0	0
0	0
0	0
0	0
0	0
0	0
0	0
0	0
0	0
363	0
4	0
3	169
2	171
1	176
0	178
2	67
0	113
17	113
0	0
0	262
59	255
1	222
29	224
2	224
0	184
3	198
2	196
0	186
0	174
309	0
1	40
0	36
0	42
0	41
0	41
0	35
27	0
2	52
0	52
0	140
1	110
1	127
0	127
398	1
174	1
100	0
593	0
0	959
0	871
1	934
16	0
3	0
30	0
22	260
0	260
0	259
0	2608
0	2575
0	2611
0	2617
0	2584
0	2578
0	2577
0	2610
0	310
0	314
0	300
0	310
0	304
0	306
0	307
0	303
3	0
1	35
1	35
0	38
11	38
0	38
407	0
5	0
0	150
6	159
0	159
12	211
2	211
11	3
5	48
0	51
0	51
405	3
571	0
0	496
0	471
0	484
0	459
0	0
0	39
0	39
1	39
18	0
0	11
0	11
0	11
0	0
26	0
0	0
1	0
421	0
0	0
85	0
390	0
0	49
0	54
0	49
0	66
2	55
0	54
0	331
0	318
0	342
18	85
4	85
18	0
500	494
410	495
16	0
158	0
0	0
0	0
0	0
2	0
21	0
0	0
3	0
0	0
0	0
7	0
1	0
1	0
7	0
83	0
9	0
68	0
0	226
0	196
0	192
0	57
1	0
811	0
404	0
1	0
0	0
1	68
0	79
0	69
0	73
3001	4
6	0
1220	1
11	58
0	58
0	20
0	20
1	19
750	1
0	0
281	0
23	0
0	0
298	0
0	0
39	836
86	829
18	733
0	0
0	0
0	0
0	0
0	0
0	174
0	174
2	2
0	0
2	2
134	0
0	209
0	209
0	208
5	80
0	0
0	0
0	16
0	16
0	14
0	14
0	14
0	14
0	13
0	0
0	0
0	0
61	0
19	252
0	252
155	0
28	0
0	1
0	1
0	88
0	103
0	105
22	106
0	93
0	88
1	1
0	1
348	0
4	52
0	53
0	40
0	0
135	0
0	0
28	428
0	418
0	427
1	427
0	436
39	0
37	0
0	0
0	17
4	20
14	3
27	0
11	0
0	0
71	0
0	137
0	137
4	137
15	0
18	0
95	0
0	0
3	359
26	359
0	376
0	376
5	39
0	39
26	1
0	6
0	6
6	0
184	0
1271	1
0	0
198	136
0	0
0	0
0	0
242	358
0	0
0	0
0	1
11	5
0	5
197	339
0	1
262	0
52	275
1	275
34	0
319	0
252	0
20	0
344	0
0	0
5	1
0	1
124	1
0	186
8	185
0	178
72	0
281	1
3	4
0	4
592	0
555	0
0	0
0	0
0	0
0	0
0	1
0	1
0	734
1	732
1	711
0	722
1	675
0	732
1	92
0	139
0	139
0	82
169	1
0	69
0	0
26	0
1	5
0	5
33	711
0	711
687	22
89	578
13	578
542	4
6	0
1348	0
11	191
1	185
0	173
96	0
53	0
16	0
0	0
173	0
68	0
971	1
19	0
32	477
33	477
0	233
0	230
1	229
0	200
0	197
1	1214
19	1223
0	1299
11	1299
7	293
30	293
10	286
103	0
827	0
282	0
0	4
0	4
67	0
1	12
0	12
324	0
40	0
50	0
3	0
40	232
2	232
84	0
0	0
0	7
0	7
0	7
2	0
11	213
117	213
0	0
25	154
3	154
1	152
9	154
13	0
70	0
290	1
41	0
508	0
675	8
65	0
278	0
446	0
63	8
10	0
0	16
4	16
252	0
3	0
16	107
0	107
21	0
0	0
3	118
3	118
2	118
14	71
2	71
0	71
4	252
1	239
0	96
0	112
128	0
1	0
0	0
34	0
20	371
0	371
0	23
0	23
0	20
0	20
26	142
5	142
0	0
936	0
8	91
1	91
0	62
0	66
0	51
0	47
0	112
0	107
0	104
0	103
0	113
0	108
0	82
0	77
1	105
0	71
0	76
8	101
337	0
492	6
0	890
0	881
2	878
0	876
0	881
0	867
0	872
340	0
3	163
0	160
2	164
0	162
0	166
18	0
31	0
[truncated: 55,492 more rows]
