# Supplementary material for: Mutations in DNA polymerase δ subunit 1 co-segregate with CMD2-type resistance to Cassava Mosaic Geminiviruses
Source: Nat Commun. 2022 Jul 7;13:3933. doi: 10.1038/s41467-022-31414-0 (PMC9262879; doi:10.1038/s41467-022-31414-0)
Supplement: Supplementary file 10 — Source Data [file 41467_2022_31414_MOESM10_ESM.zip › figure_data/SupFig5_data/RNAseq4/quant/rnaseq4_tme204_2A_sus_quant/libParams/flenDist.txt]

1.15859e-41	1.72694e-41	2.56998e-41	3.81845e-41	5.66435e-41	8.38916e-41	1.24049e-40	1.83135e-40	2.69932e-40	3.97231e-40	5.8363e-40	8.56125e-40	1.25384e-39	1.83338e-39	2.6765e-39	3.9011e-39	5.67692e-39	8.24791e-39	1.19641e-38	1.73269e-38	2.50535e-38	3.61676e-38	5.21286e-38	7.50133e-38	1.07772e-37	1.54589e-37	2.21389e-37	3.16548e-37	4.51885e-37	6.44052e-37	9.16473e-37	1.30204e-36	1.84686e-36	2.61546e-36	7.35792e-08	3.58246e-07	6.9719e-07	6.79982e-07	3.4369e-07	1.55672e-07	2.66031e-07	3.9929e-07	3.85936e-07	4.20654e-07	7.77507e-07	1.45233e-06	2.09257e-06	2.46295e-06	2.7852e-06	3.01101e-06	3.04317e-06	3.14666e-06	2.86794e-06	1.98623e-06	1.42301e-06	1.75407e-06	2.7768e-06	3.57918e-06	3.39028e-06	2.77982e-06	2.35567e-06	2.23604e-06	2.69563e-06	3.37707e-06	3.54424e-06	3.00938e-06	2.43025e-06	2.86163e-06	3.88143e-06	4.34534e-06	4.48563e-06	4.39243e-06	3.66772e-06	2.94343e-06	2.71781e-06	3.1879e-06	4.54781e-06	5.03635e-06	3.50441e-06	2.23331e-06	2.51374e-06	2.8568e-06	2.60851e-06	2.63194e-06	3.30024e-06	4.16959e-06	4.71218e-06	4.46518e-06	3.76071e-06	3.51255e-06	3.29474e-06	2.30354e-06	3.44192e-06	1.19903e-05	2.67709e-05	4.01273e-05	4.82986e-05	5.2806e-05	5.58379e-05	0.000111763	0.000335957	0.000702996	0.00101608	0.00119563	0.0013179	0.00143247	0.00153557	0.0016315	0.00175284	0.00191247	0.00209914	0.00231588	0.00256203	0.00282182	0.00305919	0.00324267	0.003395	0.00356568	0.00377996	0.00402002	0.00426468	0.00454783	0.00489145	0.00522852	0.00551385	0.00577701	0.00599598	0.00612359	0.00619919	0.00631582	0.00655769	0.00692741	0.007327	0.00767959	0.00796224	0.00814277	0.00823922	0.00831886	0.00839608	0.00847378	0.00858601	0.00876408	0.00900319	0.00923852	0.00942839	0.00956461	0.00961889	0.00962108	0.00961938	0.00959171	0.00955029	0.00956664	0.00964685	0.00972658	0.00975609	0.00974347	0.00973396	0.00969948	0.00954944	0.00931912	0.00915356	0.00910882	0.00914085	0.00919676	0.00924307	0.00927003	0.00924981	0.00914114	0.00894598	0.00870917	0.00850314	0.00838954	0.00834968	0.00831735	0.00830053	0.00832236	0.00829605	0.00813838	0.00789198	0.00767528	0.00755853	0.00747425	0.00733206	0.00719559	0.00717322	0.00720492	0.00716264	0.0070471	0.00691977	0.00678081	0.00662058	0.00647254	0.00636157	0.00629392	0.00625708	0.00620421	0.00611158	0.00599645	0.0058866	0.00578099	0.0056359	0.00546036	0.00532797	0.00526271	0.0052335	0.00521053	0.00518097	0.00514132	0.0050676	0.00494489	0.00480225	0.0046697	0.00455194	0.00445201	0.00437338	0.00429864	0.00423256	0.00420224	0.00417633	0.00410908	0.00400518	0.00387001	0.00372342	0.00362863	0.00360247	0.0035969	0.0035772	0.00353482	0.00347128	0.00340929	0.00335919	0.00328344	0.0031846	0.00310745	0.00304518	0.00300221	0.00299145	0.00296485	0.00290803	0.00286176	0.00282593	0.00276749	0.00268165	0.00259343	0.00252279	0.00247036	0.00243529	0.00241964	0.00240837	0.00238655	0.00235717	0.00231189	0.00224792	0.00218097	0.00211346	0.00205818	0.00203512	0.00203666	0.00204207	0.00202561	0.00197943	0.00193337	0.00190248	0.00186125	0.00179593	0.00173352	0.00169946	0.00168739	0.0016892	0.00168839	0.00165833	0.00161596	0.00159265	0.00157373	0.00153012	0.00147355	0.00143547	0.0014176	0.00140751	0.00140154	0.00139934	0.00139074	0.00135672	0.00131131	0.00128702	0.00128029	0.00127498	0.00126334	0.00123905	0.00120661	0.0011718	0.00113171	0.00109339	0.00108062	0.00108753	0.00107897	0.00104842	0.00100967	0.000980556	0.00097749	0.000985303	0.000978475	0.000962476	0.000950743	0.000937399	0.000918904	0.000899055	0.000875402	0.000848037	0.000829288	0.000831501	0.000839362	0.000828907	0.000811762	0.000804639	0.000792817	0.000767695	0.000741789	0.000722615	0.000714504	0.000708443	0.000687043	0.000663067	0.000648974	0.000628338	0.000600979	0.000591281	0.000600452	0.000604427	0.000600344	0.000599902	0.000601599	0.000602243	0.000597403	0.000582468	0.000565668	0.000554756	0.00054151	0.000519613	0.000501003	0.000494002	0.000488025	0.000481306	0.000486302	0.000493244	0.000479867	0.000450819	0.000423758	0.000408194	0.000408793	0.000412519	0.00040068	0.000385199	0.00038602	0.000391224	0.000384343	0.000377707	0.000382034	0.000383054	0.00037235	0.000361037	0.000354003	0.000339998	0.000315628	0.000302193	0.000311932	0.000323507	0.000320982	0.000314677	0.000314935	0.000317174	0.000312073	0.000299792	0.000286925	0.000277971	0.000274361	0.000272939	0.000270214	0.000265802	0.000261367	0.000259073	0.000259717	0.000263097	0.000261733	0.000250672	0.000239953	0.000232712	0.000222999	0.000217821	0.000221821	0.00022322	0.000216141	0.000204895	0.00019336	0.00018847	0.00019256	0.000194854	0.000190568	0.000188599	0.000187927	0.000181848	0.000175682	0.000172568	0.000167866	0.00016078	0.000154952	0.000152851	0.00015316	0.000153317	0.000153623	0.000154115	0.000153575	0.000152618	0.000150701	0.00014858	0.000148066	0.000144678	0.000135166	0.000126122	0.000123074	0.000124048	0.000127147	0.000127946	0.000121204	0.000114564	0.000116292	0.000116565	0.000106932	9.90072e-05	0.000102989	0.000109595	0.000109565	0.000105539	9.88741e-05	9.21994e-05	9.33348e-05	9.95091e-05	9.92932e-05	9.40978e-05	9.33465e-05	9.54162e-05	9.51274e-05	9.49286e-05	9.54161e-05	9.30635e-05	8.96792e-05	8.6588e-05	8.25222e-05	8.12227e-05	8.19059e-05	8.14922e-05	8.48106e-05	8.73426e-05	8.06594e-05	7.38585e-05	7.37874e-05	7.5491e-05	7.81791e-05	8.06713e-05	7.92451e-05	7.55122e-05	7.23243e-05	7.04327e-05	6.74597e-05	6.25881e-05	6.39229e-05	7.38579e-05	8.01934e-05	7.57623e-05	6.67788e-05	6.00452e-05	5.87158e-05	6.17308e-05	6.09977e-05	5.45641e-05	5.24645e-05	5.62102e-05	5.59311e-05	5.16452e-05	5.02888e-05	5.02391e-05	4.81323e-05	4.68636e-05	4.79888e-05	4.76799e-05	4.52944e-05	4.52324e-05	4.78257e-05	4.98143e-05	4.95166e-05	4.66379e-05	4.39074e-05	4.29216e-05	4.09115e-05	3.80714e-05	3.65825e-05	3.56696e-05	3.41451e-05	3.18692e-05	3.09044e-05	3.35058e-05	3.70779e-05	3.69758e-05	3.29579e-05	3.02366e-05	3.2028e-05	3.3748e-05	3.18784e-05	3.09453e-05	3.31541e-05	3.3153e-05	3.03785e-05	2.98375e-05	2.91406e-05	2.45744e-05	2.17983e-05	2.39585e-05	2.56456e-05	2.57173e-05	2.66043e-05	2.67547e-05	2.59941e-05	2.6123e-05	2.62811e-05	2.47963e-05	2.31643e-05	2.40198e-05	2.52791e-05	2.46204e-05	2.45672e-05	2.60802e-05	2.68366e-05	2.54631e-05	2.30689e-05	2.27174e-05	2.44039e-05	2.42165e-05	2.12163e-05	1.82205e-05	1.7661e-05	2.04343e-05	2.29811e-05	1.96779e-05	1.31081e-05	1.04169e-05	1.22777e-05	1.46987e-05	1.52118e-05	1.43136e-05	1.30851e-05	1.17955e-05	1.13532e-05	1.25393e-05	1.4389e-05	1.59771e-05	1.68373e-05	1.62869e-05	1.57012e-05	1.60448e-05	1.57071e-05	1.52357e-05	1.49243e-05	1.27627e-05	1.05554e-05	1.13346e-05	1.32788e-05	1.3163e-05	1.18674e-05	1.16496e-05	1.15528e-05	1.04741e-05	9.17057e-06	8.33748e-06	9.08757e-06	1.1641e-05	1.26935e-05	1.01599e-05	7.04661e-06	5.69818e-06	5.41086e-06	5.80757e-06	6.7767e-06	7.58263e-06	7.78778e-06	7.02206e-06	5.55795e-06	4.93123e-06	5.40824e-06	6.1433e-06	6.71719e-06	6.1364e-06	4.68364e-06	4.60937e-06	5.85216e-06	6.52339e-06	6.74165e-06	7.23372e-06	7.24879e-06	6.48505e-06	6.52581e-06	7.34701e-06	7.26334e-06	7.30195e-06	8.02699e-06	7.3955e-06	5.88456e-06	5.51577e-06	5.37966e-06	4.77667e-06	5.76287e-06	8.22302e-06	9.24313e-06	8.19171e-06	6.85022e-06	6.55894e-06	6.95336e-06	6.95752e-06	6.58712e-06	5.76217e-06	4.19058e-06	3.23854e-06	4.15651e-06	5.82239e-06	6.60507e-06	6.32137e-06	5.34196e-06	4.37118e-06	3.88428e-06	3.43031e-06	3.18045e-06	3.84371e-06	5.39062e-06	6.58323e-06	6.14908e-06	4.62871e-06	3.65715e-06	4.30274e-06	5.24736e-06	4.38207e-06	2.60836e-06	1.68168e-06	1.61336e-06	2.00547e-06	2.52991e-06	2.59534e-06	2.20309e-06	2.44895e-06	3.48257e-06	4.08616e-06	3.95639e-06	3.81323e-06	3.95052e-06	3.69226e-06	2.64221e-06	1.69769e-06	1.42104e-06	1.38353e-06	1.44365e-06	1.61167e-06	1.65602e-06	1.5191e-06	1.3306e-06	1.23609e-06	1.26821e-06	1.41604e-06	1.53462e-06	1.55378e-06	1.92157e-06	2.50659e-06	2.34176e-06	1.63004e-06	1.52206e-06	1.90514e-06	1.88371e-06	1.65899e-06	2.16295e-06	3.03388e-06	2.85999e-06	1.82682e-06	1.46117e-06	2.09504e-06	2.73003e-06	2.41051e-06	1.27767e-06	4.09463e-07	3.72528e-07	9.55343e-07	1.5239e-06	1.41017e-06	1.06756e-06	1.40966e-06	2.21901e-06	2.70718e-06	2.59471e-06	2.07949e-06	1.62522e-06	1.52354e-06	1.74875e-06	2.32554e-06	2.84984e-06	2.79144e-06	2.19658e-06	1.27792e-06	5.57184e-07	5.80848e-07	1.16567e-06	1.62705e-06	1.41654e-06	7.54553e-07	2.82684e-07	1.50618e-07	2.96271e-07	8.96488e-07	1.61168e-06	1.63142e-06	1.09405e-06	8.07261e-07	1.10342e-06	1.83929e-06	2.12036e-06	1.36516e-06	6.2532e-07	5.75559e-07	7.14212e-07	9.35943e-07	1.23955e-06	1.43041e-06	1.80379e-06	2.65549e-06	3.19048e-06	2.38045e-06	9.71284e-07	5.92606e-07	1.37841e-06	1.86653e-06	1.24326e-06	4.52378e-07	1.90152e-07	1.28273e-07	9.58635e-08	2.08929e-07	5.07712e-07	6.92111e-07	4.76735e-07	2.49567e-07	4.04591e-07	8.29088e-07	1.47807e-06	1.91902e-06	1.45211e-06	6.14313e-07	5.55429e-07	1.45234e-06	2.31408e-06	2.02841e-06	9.37589e-07	1.97426e-07	1.57867e-07	5.61173e-07	8.49309e-07	6.30413e-07	3.24294e-07	3.91136e-07	8.37747e-07	1.29622e-06	1.16839e-06	5.65924e-07	2.50971e-07	5.40244e-07	1.11755e-06	1.47578e-06	1.38966e-06	1.13053e-06	8.82039e-07	4.97213e-07	1.33498e-07	1.7369e-07	6.178e-07	9.16297e-07	7.57276e-07	6.22757e-07	6.59087e-07	4.79143e-07	2.66783e-07	3.97645e-07	5.60489e-07	4.71534e-07	6.0404e-07	1.07467e-06	1.13419e-06	5.99827e-07	1.2847e-07	1.31467e-09	5.68807e-10	7.02215e-08	2.78857e-07	6.59808e-07	1.25321e-06	1.54777e-06	1.06861e-06	5.15656e-07	3.78644e-07	2.52594e-07	9.79476e-08	9.98003e-08	1.27828e-07	7.96575e-08	2.52667e-08	1.03275e-08	7.06062e-09	2.28919e-08	8.31909e-08	1.24107e-07	1.351e-07	2.31906e-07	4.32294e-07	8.22276e-07	1.35333e-06	1.38511e-06	7.38963e-07	1.59765e-07	1.29615e-09	6.7162e-11	2.69269e-10	5.28546e-08	2.10069e-07	3.38269e-07	4.11913e-07	6.2595e-07	8.14963e-07	7.44509e-07	5.41485e-07	2.99905e-07	1.10164e-07	5.29113e-08	3.38592e-08	8.66625e-09	1.6466e-09	2.46975e-09	2.08263e-09	2.15618e-09	4.65738e-09	9.90683e-09	1.35565e-08	1.70147e-08	1.10972e-07	3.81927e-07	5.84752e-07	4.40602e-07	1.62908e-07	1.30283e-07	3.93334e-07	5.78246e-07	3.9238e-07	1.10688e-07	7.30647e-08	2.55458e-07	3.79618e-07	2.53079e-07	6.32697e-08	5.33063e-17	2.41883e-11	1.09329e-10	1.95433e-10	1.72208e-10	2.60857e-09	1.31454e-07	5.00425e-07	7.37967e-07	5.10581e-07	2.12611e-07	1.3696e-07	9.1356e-08	2.30216e-08	6.02685e-09	2.31385e-08	3.6906e-08	3.27038e-08	2.03738e-08	9.75847e-09	1.78006e-08	6.20641e-08	9.46686e-08	6.68666e-08	2.44369e-08	1.04119e-08	6.49548e-09	3.17955e-08	1.20732e-07	1.81184e-07	1.20939e-07	3.60458e-08	2.26993e-08	3.39098e-08	2.25993e-08	5.66381e-09	1.215e-11	4.15881e-08	2.23963e-07	5.45964e-07	8.26748e-07	8.79492e-07	6.59818e-07	3.22544e-07	9.69437e-08	2.794e-08	1.47584e-08	3.38596e-08	1.12564e-07	1.66318e-07	2.02611e-07	3.95903e-07	6.76199e-07	8.73187e-07	8.7398e-07	5.54451e-07	1.64078e-07	1.06536e-08	2.33851e-10	1.28916e-13	3.22289e-14	1.40234e-28	4.06924e-13	1.6277e-12	4.73245e-12	1.07913e-11	1.41524e-11	9.16362e-12	3.25078e-12	3.8395e-12	7.00424e-09	9.25917e-08	3.00452e-07	4.15894e-07	2.65879e-07	6.49306e-08	8.41729e-11	4.02791e-08	2.04072e-07	4.28011e-07	4.80193e-07	3.12319e-07	1.35387e-07	8.63706e-08	9.15072e-08	7.06814e-08	7.56894e-08	1.27141e-07	1.96198e-07	3.38212e-07	4.57558e-07	3.50339e-07	1.30942e-07	1.90424e-08	3.73991e-08	1.46198e-07	2.19296e-07	1.46198e-07	3.65494e-08	1.82789e-08	7.31157e-08	1.34998e-07	1.74415e-07	1.70229e-07	1.04686e-07	6.58992e-08	1.28462e-07	2.00526e-07	2.44469e-07	3.74542e-07	5.55707e-07	5.40132e-07	2.87021e-07	6.32697e-08	5.31978e-10	2.12791e-09	3.19187e-09	2.12791e-09	5.31978e-10	8.1843e-08	3.27397e-07	5.02583e-07	3.7322e-07	1.5049e-07	4.57264e-08	1.14393e-08	2.23459e-11	1.48973e-11	1.46853e-08	7.38987e-08	1.48779e-07	2.69844e-07	5.55707e-07	7.35677e-07	4.80744e-07	1.21713e-07	2.4427e-09	1.62847e-09	6.5317e-08	2.5964e-07	3.89459e-07
