# Supplementary material for: Mutations in DNA polymerase δ subunit 1 co-segregate with CMD2-type resistance to Cassava Mosaic Geminiviruses
Source: Nat Commun. 2022 Jul 7;13:3933. doi: 10.1038/s41467-022-31414-0 (PMC9262879; doi:10.1038/s41467-022-31414-0)
Supplement: Supplementary file 10 — Source Data [file 41467_2022_31414_MOESM10_ESM.zip › figure_data/SupFig5_data/RNAseq4/quant/rnaseq4_tme204_1C_res_quant/logs/salmon_quant.log]

[2021-10-27 16:25:39.701] [jointLog] [info] setting maxHashResizeThreads to 10
[2021-10-27 16:25:39.701] [jointLog] [info] Fragment incompatibility prior below threshold.  Incompatible fragments will be ignored.
[2021-10-27 16:25:39.701] [jointLog] [info] Usage of --validateMappings implies use of minScoreFraction. Since not explicitly specified, it is being set to 0.65
[2021-10-27 16:25:39.701] [jointLog] [info] Setting consensusSlack to selective-alignment default of 0.35.
[2021-10-27 16:25:39.701] [jointLog] [info] parsing read library format
[2021-10-27 16:25:39.701] [jointLog] [info] There is 1 library.
[2021-10-27 16:25:39.904] [jointLog] [info] Loading pufferfish index
[2021-10-27 16:25:39.906] [jointLog] [info] Loading dense pufferfish index.
[2021-10-27 16:26:45.841] [jointLog] [info] done
[2021-10-27 16:26:45.841] [jointLog] [info] Index contained 58,905 targets
[2021-10-27 16:26:45.911] [jointLog] [info] Number of decoys : 1,414
[2021-10-27 16:26:45.912] [jointLog] [info] First decoy index : 57,491 
[2021-10-27 16:26:47.240] [jointLog] [info] Automatically detected most likely library type as IU

[2021-10-27 16:27:50.237] [fileLog] [info] 
At end of round 0
==================
Observed 11408397 total fragments (11408397 in most recent round)

[2021-10-27 16:27:50.236] [jointLog] [info] Computed 76,151 rich equivalence classes for further processing
[2021-10-27 16:27:50.236] [jointLog] [info] Counted 10,003,454 total reads in the equivalence classes 
[2021-10-27 16:27:50.250] [jointLog] [info] Number of mappings discarded because of alignment score : 2,255,888
[2021-10-27 16:27:50.250] [jointLog] [info] Number of fragments entirely discarded because of alignment score : 630,893
[2021-10-27 16:27:50.250] [jointLog] [info] Number of fragments discarded because they are best-mapped to decoys : 437,123
[2021-10-27 16:27:50.250] [jointLog] [info] Number of fragments discarded because they have only dovetail (discordant) mappings to valid targets : 48,292
[2021-10-27 16:27:50.250] [jointLog] [info] Mapping rate = 87.685%

[2021-10-27 16:27:50.250] [jointLog] [info] finished quantifyLibrary()
[2021-10-27 16:27:50.360] [jointLog] [info] Starting optimizer
[2021-10-27 16:27:50.509] [jointLog] [info] Marked 0 weighted equivalence classes as degenerate
[2021-10-27 16:27:50.520] [jointLog] [info] iteration = 0 | max rel diff. = 12768.1
[2021-10-27 16:27:51.428] [jointLog] [info] iteration = 100 | max rel diff. = 8.50596
[2021-10-27 16:27:51.987] [jointLog] [info] iteration = 200 | max rel diff. = 2.1717
[2021-10-27 16:27:52.555] [jointLog] [info] iteration = 300 | max rel diff. = 9.70158
[2021-10-27 16:27:53.113] [jointLog] [info] iteration = 400 | max rel diff. = 6.97332
[2021-10-27 16:27:53.669] [jointLog] [info] iteration = 500 | max rel diff. = 3.91881
[2021-10-27 16:27:54.227] [jointLog] [info] iteration = 600 | max rel diff. = 10.6614
[2021-10-27 16:27:54.784] [jointLog] [info] iteration = 700 | max rel diff. = 0.0669159
[2021-10-27 16:27:55.342] [jointLog] [info] iteration = 800 | max rel diff. = 0.263471
[2021-10-27 16:27:55.899] [jointLog] [info] iteration = 900 | max rel diff. = 0.21403
[2021-10-27 16:27:56.462] [jointLog] [info] iteration = 1,000 | max rel diff. = 0.0576443
[2021-10-27 16:27:57.025] [jointLog] [info] iteration = 1,100 | max rel diff. = 0.0420938
[2021-10-27 16:27:57.593] [jointLog] [info] iteration = 1,200 | max rel diff. = 0.0955597
[2021-10-27 16:27:58.192] [jointLog] [info] iteration = 1,300 | max rel diff. = 0.0296351
[2021-10-27 16:27:58.754] [jointLog] [info] iteration = 1,400 | max rel diff. = 0.142292
[2021-10-27 16:27:59.344] [jointLog] [info] iteration = 1,500 | max rel diff. = 0.0746102
[2021-10-27 16:27:59.427] [jointLog] [info] iteration = 1,516 | max rel diff. = 0.00943514
[2021-10-27 16:27:59.449] [jointLog] [info] Finished optimizer
[2021-10-27 16:27:59.449] [jointLog] [info] writing output 
