# Supplementary material for: Mutations in DNA polymerase δ subunit 1 co-segregate with CMD2-type resistance to Cassava Mosaic Geminiviruses
Source: Nat Commun. 2022 Jul 7;13:3933. doi: 10.1038/s41467-022-31414-0 (PMC9262879; doi:10.1038/s41467-022-31414-0)
Supplement: Supplementary file 10 — Source Data [file 41467_2022_31414_MOESM10_ESM.zip › figure_data/SupFig5_data/RNAseq4/quant/rnaseq4_tme204_1C_res_quant/aux_info/ambig_info.tsv]

UniqueCount	AmbigCount
0	988
6	932
5	884
0	0
0	0
146	0
304	0
2	0
0	0
0	301
0	102
0	301
18	288
20	345
0	184
0	181
8	184
0	0
8	32
3	32
31	0
155	0
13	0
0	0
733	1
0	0
12	0
0	4
0	4
0	2
0	2
0	2
5	0
72	0
1	123
0	152
0	143
0	154
0	145
0	127
0	129
13	123
0	19
0	20
0	19
2	747
21	712
51	644
0	0
0	0
0	189
0	192
0	193
0	195
0	192
0	194
0	190
0	188
0	186
0	188
0	191
0	0
0	11
0	11
19	435
0	589
3	553
16	532
5	960
25	844
2	962
424	1
52	185
0	185
0	0
5	207
9	207
83	0
1427	3
2	0
4	1
3201	2
641	0
166	0
0	0
0	0
330	0
1	0
0	93
0	86
0	92
1098	2
36	0
0	0
4	288
22	288
1	285
426	0
4350	5
54	0
1	0
7	124
0	124
1	0
0	0
1	0
0	0
0	0
33	0
0	0
12	0
18	5
7	1
21	5
27	1
131	0
61	0
43	476
0	476
1	476
0	77
0	60
2	45
1348	0
0	25
0	22
0	19
0	25
0	21
7	21
0	22
0	21
0	24
0	21
49	0
1462	0
0	0
0	0
7	0
49	0
49	0
88	0
0	124
0	102
2	102
0	112
0	123
0	133
0	103
154	10
0	0
0	144
0	143
3	160
3	159
0	146
0	145
264	0
0	217
0	191
0	194
0	193
0	219
0	196
151	0
16405	16
2	0
0	0
1	0
2	0
8	0
0	0
3	326
0	329
0	318
0	327
0	329
408	1
726	1
0	0
0	0
0	35
0	32
0	33
0	134
0	134
2	134
4	110
0	110
481	2
155	0
800	0
0	0
152	88
14	2
16	0
144	88
123	2
1	0
744	0
1	279
5	272
2	275
0	282
1	266
4	319
1	316
0	278
0	275
17	276
365	1
0	1
0	1
16	1
27	803
5	803
0	5
0	5
1	228
20	217
0	182
506	0
4	0
4	68
0	68
880	2
3564	3
32	0
15	47
1	47
13	81
37	32
5	50
0	4
0	47
19	47
0	60
0	60
0	53
452	1
0	301
0	253
0	230
0	161
0	232
0	184
0	172
0	153
1	165
0	0
395	0
0	23
0	23
23	282
0	282
53	313
1	313
94	347
0	347
0	0
491	0
1814	0
1258	2
89	0
1	0
22	0
50	303
0	303
0	271
835	0
132	108
4	108
0	1
0	1
0	1
0	1
0	1
25	5
8	6
0	6
205268	169
40	270
83	270
0	22
0	22
0	22
0	22
0	21
0	21
0	0
0	228
0	185
0	185
0	158
0	201
0	158
45	1277
4	1277
13	1263
0	0
6	3
0	3
27	0
0	19
0	31
0	28
0	31
2	6
0	7
0	7
0	7
0	6
50	113
1	113
0	189
0	227
0	178
0	208
0	238
0	257
3	0
19	0
1	0
23	6
3	487
2	425
16	462
17	115
0	132
0	167
0	141
5	130
7	0
8	296
47	296
495	2212
57	2212
19	0
222	0
1226	2
7	0
4	0
79	0
320	0
0	0
177	0
18	0
288	0
0	0
0	0
0	0
0	179
5	179
0	0
0	0
0	0
0	0
444	0
6	0
2	0
4	2
0	0
0	0
1	0
0	5
0	5
0	5
172	0
31	0
200	24
2	74
14	74
1	0
6	6
77	0
0	0
2	0
10	269
2	264
0	269
983	0
153	260
0	260
0	2
0	2
0	2
15	0
0	0
0	0
0	0
0	0
2	0
8	2283
25	2331
2	2229
0	2407
8	2366
7	2217
0	2471
0	0
1	0
2	0
612	0
0	0
0	0
0	0
0	0
0	206
0	205
0	193
0	192
11	0
3	0
3	0
46	403
1	403
15	350
8	350
2	204
260	0
0	5
0	5
0	5
34	312
3	312
0	0
18	247
2	247
15	0
241	0
63	222
11	222
50	0
156	0
30	115
0	115
11	0
20	0
525	2
2	0
5	1344
5	1344
4	1309
0	1342
7	0
0	0
108	256
0	256
311	0
385	0
0	0
0	0
51	5
77	5
3	0
3	0
12	0
155	0
27	518
33	518
98	0
26	0
1	0
724	0
20	222
6	222
2	0
0	48
0	48
0	46
60	0
0	0
0	0
28	376
0	374
0	374
0	376
1	67
4	67
35	0
17	0
0	269
65	269
0	1
0	1
2	0
0	0
1	0
44	0
10	32
0	32
0	0
1	1
0	4
0	4
0	4
0	4
0	4
0	4
0	4
0	4
154	0
0	0
95	0
84	0
97	1
33	635
29	632
16	0
294	0
9	104
1	104
33	383
0	383
8	0
0	0
2	0
0	380
5	399
13	369
6	388
0	396
0	369
0	375
0	380
0	366
39	0
85	0
16	123
0	104
0	98
8	261
3	261
100	0
505	48
112	48
1	317
11	336
0	316
0	355
0	335
0	303
0	333
14	388
541	61
6	303
87	303
54	0
0	4
0	4
148	0
0	407
0	386
0	348
0	378
0	341
0	384
0	361
1	266
0	375
556	2
6	0
611	1
2	0
49	184
1	184
567	2
49	0
0	0
20	0
111	0
0	22
0	21
0	20
0	21
0	20
0	21
0	20
0	21
0	0
0	0
0	0
5123	0
0	415
0	353
0	422
0	385
0	396
0	364
0	316
0	385
0	342
0	374
0	353
0	385
0	411
0	404
0	374
0	305
0	512
0	471
0	443
0	484
0	390
0	418
26	0
22	0
271	0
0	0
42	0
5	84
15	104
2	104
1	3
0	20
182	17
158	0
0	2
0	2
0	2
0	2
0	457
0	470
0	377
0	390
4	413
172	0
1	60
0	60
33	31
0	31
2	107
1	107
2	85
0	104
0	87
0	92
0	102
0	75
0	130
0	99
11	110
0	108
1	91
0	106
0	96
0	107
0	90
0	95
0	105
0	78
0	108
0	124
0	114
368	0
125	2
0	0
0	0
42	327
0	327
0	81
0	68
0	81
0	68
1	0
2	216
71	216
0	88
0	88
1	90
0	90
0	78
0	78
41	309
8	309
48	0
0	1
0	1
0	1
0	1
0	1
0	1
99	0
9	34
0	34
99	0
0	0
0	0
0	0
0	0
118	0
3	0
8	510
1	510
0	0
50	245
22	245
1	91
10	80
0	78
1	72
8	36
0	36
0	93
0	96
0	60
0	63
0	122
0	125
1	125
14	0
1	0
0	0
0	0
1	621
0	619
0	635
6	581
0	457
0	444
0	439
0	453
0	584
0	584
0	613
0	587
0	594
3	572
0	579
9	318
4	312
3	313
1	318
0	0
0	0
60	0
177	0
1465	1
495	0
8	0
278	0
322	0
0	15
1	15
0	14
16	219
0	219
10	0
183	0
1	0
1	0
19	203
4	203
0	0
13	53
0	53
0	52
0	192
61	161
0	130
69	0
0	26
0	11
5	21
0	32
0	18
24	37
186	9
78	1
122	0
9	521
7	521
76	0
1097	0
3411	3
0	2
0	2
0	2
59	434
5	434
0	346
2	330
1	287
19	0
193	0
171	1
202	0
201	0
4	14
0	14
487	49
175	49
20	0
0	0
0	9
0	2
5	4
2	7
13	1
0	3
0	0
0	4
51	6
7	4
3	6
26	4
4	24
0	23
10	4
0	0
13	0
5	765
13	769
0	752
1	756
15	0
25	0
3	0
4	0
0	17
0	16
0	16
0	15
0	26
0	31
0	31
0	23
8	26
0	22
0	7
1	0
1	0
34	469
5	469
46	589
8	589
0	179
0	175
2	178
0	173
1	177
413	1
44	0
107	387
0	387
378	1
0	4807
0	4344
0	4480
0	4671
0	146
0	146
3	90
0	90
229	0
0	0
170	2
248	131
25	1
133	130
1	0
940	2
0	0
0	0
0	623
0	602
0	567
0	613
0	592
0	588
0	0
0	0
3	0
17	548
103	548
44	232
2	232
0	0
0	0
419	0
2323	5
85	0
0	0
0	194
0	194
0	194
0	197
10	197
0	81
0	81
0	81
22	0
67	0
0	90
6	90
710	2
1	2
0	0
0	0
159	0
94	0
0	0
7	0
0	242
0	202
1	267
0	230
0	0
0	0
0	0
0	0
5	384
8	384
0	384
7	0
744	0
0	4
0	4
0	0
0	0
271	0
1	43
2	43
0	43
0	43
2	0
9	0
29	0
0	0
2	87
0	87
6	29
22	29
0	0
0	7
0	7
0	7
0	7
0	7
0	7
0	7
0	7
0	7
0	7
0	7
29	147
0	147
572	0
0	64
0	64
0	413
0	413
33	0
1087	0
0	0
0	594
3	733
146	676
5	0
0	0
277	0
2	0
0	263
0	263
0	94
0	90
0	91
8	69
0	81
0	84
0	83
0	86
24	0
0	4
0	4
0	3
2	0
297	0
13	308
3	314
6	312
1	0
0	0
0	0
0	0
0	0
0	0
0	0
0	0
0	0
0	0
0	0
5	1
0	0
0	0
0	0
398	0
303	0
564	1
0	0
0	0
1	0
8	0
4994	9
209	0
145	0
0	89
2	97
0	97
0	93
1	97
0	73
112	0
42	0
0	0
0	0
233	0
0	0
53	331
10	329
3	123
639	0
0	0
457	0
73	0
0	0
5	16
7	16
0	0
26	392
0	406
0	406
0	383
0	383
0	408
0	408
0	372
0	372
0	382
0	382
9	380
85	380
209	0
54	641
0	641
1	4
0	6
0	6
0	6
0	3
26	0
1543	0
36	350
3	350
38	176
0	176
38	890
2	889
1	832
0	892
44	0
298	0
2	322
6	322
0	323
0	426
2	426
327	75
0	75
0	75
0	73
0	68
0	80
0	87
0	81
0	85
0	79
0	72
0	94
0	78
0	66
0	95
0	96
0	93
0	73
0	79
0	85
0	78
0	84
0	93
1	0
21	208
0	208
0	0
0	0
6	0
0	0
0	0
0	0
0	0
0	0
486	0
322	0
46	0
50	0
42	0
0	0
208	0
3	0
3	0
158	1
0	0
1	0
9	0
978	1
70	0
2220	0
29	0
12	0
25	0
0	0
0	0
0	0
14	217
2	217
1	230
2	0
0	0
0	10
0	8
0	8
1	9
0	8
1	10
0	0
0	0
0	688
1	593
2	663
1	428
0	2
0	2
0	0
269	48
5	140
19	140
10	578
9	578
0	0
0	283
0	244
5	241
141	0
0	0
0	0
0	0
236	1
0	0
3	196
7	196
1	2
0	0
0	0
0	0
0	0
16	0
0	0
9	267
9	267
185	0
273	0
494	0
124	0
1	0
0	0
31	0
0	0
0	57
0	55
0	55
0	53
1	62
284	3194
2	3191
13	3194
1	0
0	1
49	365
13	365
2	0
83	0
177	0
344	1
0	34
0	32
0	32
0	34
1	33
0	32
0	33
0	33
0	33
0	33
0	31
0	31
0	31
0	31
0	34
0	34
0	32
0	34
0	32
0	35
0	33
778	0
0	0
0	0
1603	0
332	1440
260	1440
0	0
0	1655
4	1655
151	0
8	135
0	135
0	135
20	167
0	167
89	361
4	361
61	196
0	196
0	0
0	3
0	3
0	3
0	3
0	3
0	95
0	94
0	89
0	88
0	92
0	89
0	95
0	86
0	93
1	96
0	90
0	13
0	13
0	13
0	13
1	13
0	13
0	13
1	13
0	13
0	13
641	0
0	0
4	309
1	303
3	296
2239	4
134	0
0	0
152	977
1	977
1	734
0	0
134	0
0	0
18	340
95	340
71	1
0	0
0	0
0	0
61	769
28	769
74	0
169	662
33	662
291	0
0	0
0	0
156	1
0	0
229	0
107	0
4	56
1	56
1	0
139	0
3	68
0	68
0	0
0	0
0	0
0	0
0	1
0	203
0	203
0	0
356	0
1	0
0	1
8	0
5	200
28	200
2	0
0	0
5	33
0	33
289	0
12	315
3	317
1	298
2	0
254	0
0	0
2	437
0	437
232	0
0	1
0	1
0	1
0	1
0	219
0	236
2	220
1	220
0	16
0	14
0	14
0	16
0	275
4	249
0	230
0	0
0	0
967	0
8	0
0	0
331	0
13	163
1	151
8	163
0	122
0	111
0	42
224	0
0	0
0	0
0	0
0	0
0	0
3	0
2	0
12	0
17	0
13	68
1	49
8	43
0	45
0	22
2	183
14	183
1	375
31	377
0	352
3	376
0	0
152	0
0	0
135	0
0	0
0	0
0	0
4	0
664	1
14	0
10	0
0	139
0	130
1	133
3	142
0	139
3	0
124	0
0	0
4954	5
2500	0
61	0
0	0
1	0
0	0
131	0
0	1
0	1
0	1
210	0
0	0
1	0
65	0
0	147
0	138
2	147
13	147
3	147
0	147
8	0
315	201
0	201
74	0
0	0
0	0
21	0
113	0
579	0
77	0
253	0
0	89
16	92
0	88
1	92
215	0
2	0
0	92
0	85
5	90
0	96
0	103
0	75
0	69
397	1
0	113
0	139
0	113
0	139
33	136
0	152
0	126
0	94
0	122
0	61
0	0
871	1
1	155
13	187
0	191
98	692
20	692
1	259
0	259
0	197
0	197
2	0
28	593
2	555
2	598
0	559
0	546
1	554
0	0
19	191
0	191
0	0
275	1
49	0
1309	0
7177	0
11	87
0	87
1	0
0	0
722	0
21	0
701	1
21	0
1078	270
286	270
71	829
21	829
366	0
0	0
0	0
0	0
0	0
40	713
2	713
7	0
0	5
0	5
0	5
300	1004
12	1004
39	0
30	0
77	0
5	0
36	223
0	223
0	0
3	0
244	1
189	1
0	0
0	88
0	88
0	80
0	81
4	87
2	84
1	6
0	6
0	1
0	1
1	1
0	34
4	34
0	23
0	23
0	23
0	22
0	22
0	24
0	23
0	24
0	24
0	23
0	22
0	23
0	24
0	23
0	23
0	23
0	22
0	23
0	24
0	23
0	24
0	0
1	0
0	0
1	0
0	0
0	0
0	0
0	0
0	0
0	0
0	0
0	0
0	0
379	0
0	0
8	166
1	168
0	174
0	176
2	75
0	95
7	95
2	0
0	229
63	229
0	201
39	254
0	254
0	214
1	217
1	211
0	194
0	196
232	0
0	22
0	21
1	26
0	26
0	22
0	21
4	0
6	89
0	89
0	143
0	115
0	128
0	131
324	0
222	0
97	0
547	4
0	941
0	828
1	919
14	0
0	0
28	0
8	173
1	173
0	173
0	2371
0	2343
0	2363
0	2371
0	2343
0	2335
0	2353
0	2381
0	232
0	238
0	237
0	252
0	243
0	246
0	246
0	240
1	0
0	38
1	38
0	39
1	39
0	38
497	0
2	0
0	146
14	156
0	156
15	200
0	200
9	3
1	38
0	41
0	40
470	2
619	0
0	564
0	554
0	567
0	557
0	0
1	35
2	35
0	35
50	0
0	18
0	18
0	15
0	0
11	0
0	0
0	0
361	0
0	0
93	0
536	0
5	58
0	63
2	56
0	78
0	70
0	62
2	357
0	343
0	364
20	99
2	99
10	0
497	483
413	483
8	0
189	0
0	3
0	3
0	2
3	0
19	0
0	0
0	0
0	0
0	0
27	0
0	0
2	0
20	0
110	0
5	0
99	0
0	243
1	197
1	223
1	49
7	0
834	2
368	0
1	0
0	0
4	67
0	74
0	65
0	67
1389	0
4	0
893	2
15	45
1	45
0	18
0	17
0	16
687	0
0	0
294	0
30	0
0	0
343	0
0	0
26	808
72	803
17	726
0	0
0	0
0	0
0	0
0	0
0	176
0	176
3	3
0	1
3	2
144	0
0	227
0	227
0	227
9	87
0	3
0	3
0	2
0	2
0	2
0	2
0	2
0	2
0	2
0	0
0	0
0	0
55	0
25	217
1	217
194	0
41	0
0	0
0	0
0	148
0	179
0	182
18	114
0	99
0	93
1	0
0	0
428	0
8	110
0	110
0	74
0	0
56	0
0	0
20	424
0	414
0	424
1	423
0	433
8	0
37	0
0	0
0	3
0	5
19	2
32	0
5	0
1	0
88	0
0	83
0	86
2	86
13	0
14	0
86	0
0	0
0	123
11	123
1	393
0	393
2	34
0	34
49	0
0	7
0	7
17	0
121	0
1220	1
0	0
249	175
0	0
0	0
0	0
289	425
0	0
0	0
0	5
4	4
0	4
205	400
0	5
268	0
34	291
2	291
38	0
106	1
264	1
34	0
412	1
1	0
4	0
0	0
98	1
0	146
10	145
0	142
67	0
307	0
1	3
1	3
259	0
765	0
0	1
0	1
0	1
0	1
0	1
0	1
0	599
1	598
0	582
0	588
5	538
0	598
0	47
0	76
0	76
0	43
125	0
0	31
0	0
2	0
2	4
0	4
27	683
1	683
398	11
91	580
24	580
637	9
3	0
1195	0
7	156
0	150
0	133
91	0
78	0
16	0
0	0
126	0
61	0
1091	1
28	0
36	430
47	430
0	181
0	184
1	176
0	143
0	146
5	1088
8	1095
0	1192
9	1191
2	238
21	238
7	237
16	0
813	1
285	0
0	15
0	15
147	0
2	14
0	14
274	0
21	0
77	0
2	0
61	327
2	327
49	0
0	0
0	2
0	2
0	2
3	0
8	253
139	253
0	0
33	150
0	151
0	146
11	151
17	0
27	0
214	0
52	0
741	1
947	14
131	0
187	0
455	1
89	14
7	0
0	15
2	15
167	0
2	0
21	141
1	141
14	0
6	0
5	157
5	155
1	157
27	103
1	101
0	103
6	215
3	203
0	69
0	85
89	0
0	0
0	0
36	0
34	438
0	438
0	6
0	8
0	8
0	6
23	175
1	175
0	0
1186	1
11	77
0	77
0	74
0	87
0	74
0	61
0	104
0	101
1	99
0	97
0	104
0	101
0	65
0	63
1	101
0	60
0	62
8	97
299	0
457	4
0	808
0	803
4	805
0	802
0	804
0	798
0	799
351	0
2	159
2	158
2	161
0	159
0	161
10	0
40	0
[truncated: 55,492 more rows]
