# Supplementary material for: Mutations in DNA polymerase δ subunit 1 co-segregate with CMD2-type resistance to Cassava Mosaic Geminiviruses
Source: Nat Commun. 2022 Jul 7;13:3933. doi: 10.1038/s41467-022-31414-0 (PMC9262879; doi:10.1038/s41467-022-31414-0)
Supplement: Supplementary file 10 — Source Data [file 41467_2022_31414_MOESM10_ESM.zip › figure_data/SupFig5_data/RNAseq4/quant/rnaseq4_tme204_1C_res_quant/libParams/flenDist.txt]

9.93051e-42	1.4802e-41	2.20278e-41	3.27287e-41	4.85503e-41	7.19052e-41	1.06325e-40	1.56968e-40	2.31364e-40	3.40475e-40	5.00241e-40	7.33802e-40	1.07469e-39	1.57143e-39	2.29408e-39	3.34372e-39	4.86581e-39	7.06945e-39	1.02547e-38	1.48513e-38	2.14738e-38	3.1e-38	4.46805e-38	6.42955e-38	9.23736e-38	1.32501e-37	1.89757e-37	2.7132e-37	3.8732e-37	5.52031e-37	7.85528e-37	1.116e-36	1.58298e-36	2.24176e-36	2.39227e-10	4.88234e-08	2.48699e-07	5.11348e-07	5.51081e-07	4.30554e-07	4.70346e-07	6.27996e-07	7.60738e-07	8.49229e-07	7.16636e-07	3.7681e-07	1.63045e-07	2.57486e-07	5.36317e-07	6.93151e-07	6.49136e-07	5.96186e-07	5.58679e-07	4.99612e-07	5.17538e-07	7.31502e-07	9.96215e-07	1.07085e-06	1.3166e-06	1.93437e-06	2.13459e-06	1.74848e-06	1.74125e-06	2.05366e-06	1.77792e-06	1.18482e-06	1.27681e-06	2.48661e-06	3.81953e-06	3.59229e-06	2.15305e-06	1.31809e-06	1.42971e-06	1.78282e-06	1.96653e-06	1.61442e-06	8.77671e-07	4.22259e-07	3.94817e-07	5.55466e-07	6.79392e-07	5.77922e-07	3.89343e-07	3.82373e-07	6.24269e-07	1.25881e-06	2.09357e-06	2.26871e-06	1.6223e-06	9.91172e-07	7.24487e-07	5.84724e-07	1.13092e-06	4.29108e-06	1.11903e-05	1.93298e-05	2.37162e-05	2.26509e-05	2.1484e-05	6.1995e-05	0.00021904	0.000464481	0.00066153	0.000764111	0.000830279	0.000905628	0.0010019	0.00110714	0.00120761	0.00130604	0.00141683	0.00155335	0.00172853	0.00193687	0.00212555	0.00226575	0.0024031	0.00256255	0.00271705	0.00287535	0.00308452	0.00335777	0.00366412	0.00396392	0.00422685	0.00443735	0.00460995	0.00477088	0.00492513	0.00509348	0.00530855	0.005561	0.00583667	0.00610451	0.00630272	0.00645428	0.00661868	0.0067778	0.00691899	0.00707474	0.0072646	0.00746756	0.00763719	0.00775538	0.00787211	0.00804331	0.0082072	0.00827412	0.0082934	0.00831465	0.00829675	0.00827433	0.00832086	0.00840744	0.00846544	0.00849626	0.0085535	0.008608	0.00857461	0.00845399	0.00833291	0.00830229	0.00834332	0.00837891	0.00840549	0.00840661	0.00833337	0.00823437	0.00818963	0.00816366	0.00809503	0.00800005	0.00789046	0.00777819	0.00772644	0.00773839	0.00772737	0.00765142	0.00754007	0.00741384	0.00727563	0.0071426	0.00702023	0.00691786	0.00688745	0.00692425	0.00692092	0.00681923	0.00666722	0.00651886	0.0064107	0.00634843	0.00628649	0.0061884	0.00606146	0.00596113	0.0059153	0.00586668	0.0058006	0.00574328	0.00566702	0.00556016	0.00542806	0.00529009	0.00522055	0.00522448	0.00521473	0.00514936	0.00505495	0.00497324	0.00490062	0.0048059	0.00471034	0.00464402	0.00459264	0.00453812	0.00447612	0.0044065	0.00432308	0.00422479	0.00413749	0.00407912	0.00404324	0.00402076	0.00398246	0.0039121	0.00383496	0.00377694	0.00375298	0.00372658	0.00363927	0.00351812	0.00343042	0.00339134	0.0033764	0.00337111	0.0033689	0.00335017	0.00329575	0.00320401	0.00311581	0.00307083	0.00303764	0.00298636	0.0029419	0.00290667	0.00285706	0.00281682	0.00281598	0.00281196	0.00276394	0.00270347	0.0026613	0.00261946	0.0025621	0.00250917	0.00246742	0.00242844	0.00240887	0.00239723	0.0023618	0.00232814	0.00231937	0.00230882	0.00228334	0.00224008	0.00217817	0.00212462	0.00209392	0.00208015	0.00208586	0.0021009	0.00208952	0.00203133	0.00196022	0.00192267	0.00191264	0.0018947	0.00186957	0.00185494	0.00184641	0.00183628	0.00180876	0.00175797	0.00171029	0.00167461	0.00164404	0.00162477	0.00160992	0.00158813	0.0015716	0.00157135	0.00157416	0.00156758	0.00154727	0.00151102	0.0014796	0.00146439	0.00144633	0.00141792	0.00138183	0.00135536	0.00135269	0.00134793	0.00133083	0.00131982	0.00132358	0.00133209	0.00131473	0.0012755	0.00125384	0.00124598	0.00122902	0.00121077	0.0011939	0.00116514	0.0011282	0.001099	0.00108203	0.00107394	0.00107659	0.00108553	0.00107944	0.0010531	0.00102546	0.000999382	0.000973097	0.000960132	0.000959395	0.0009589	0.00095263	0.000937019	0.000924687	0.000924872	0.000919918	0.000902748	0.00088677	0.000877159	0.000868573	0.00085074	0.00082649	0.00081267	0.000801875	0.000786414	0.000787146	0.000796024	0.000784361	0.000766101	0.000760554	0.000754051	0.000735884	0.000712687	0.000694811	0.000687157	0.000686364	0.000684796	0.000674024	0.000655835	0.000643448	0.000646971	0.000659151	0.000656286	0.000632918	0.000615065	0.000619176	0.000628491	0.000623474	0.000610477	0.000602679	0.000593731	0.000569971	0.000534838	0.000506964	0.000502254	0.000516082	0.00052774	0.000531368	0.000531468	0.000520494	0.000496929	0.00047666	0.000468783	0.000465676	0.000464103	0.000467564	0.000469313	0.000458124	0.000439436	0.000432944	0.000439792	0.000444784	0.000445803	0.000445493	0.000438948	0.000424252	0.000408194	0.000395323	0.000388037	0.000390344	0.000392612	0.000388816	0.000387547	0.000384417	0.00037781	0.000378231	0.000380389	0.000373731	0.000360989	0.000350754	0.000347487	0.00034871	0.000352814	0.000357126	0.000350371	0.000331098	0.000316957	0.000316316	0.000317119	0.000311612	0.000308471	0.000311877	0.000311062	0.000300919	0.000288268	0.000281263	0.000283178	0.000285871	0.000280862	0.000274515	0.000273713	0.00027277	0.000263226	0.000248835	0.000244821	0.000252414	0.000255796	0.0002485	0.000237692	0.000233772	0.000236223	0.000233242	0.000227866	0.000228176	0.00022586	0.000217037	0.000210391	0.000210745	0.0002114	0.000206335	0.00020208	0.000201853	0.000201298	0.000201913	0.000203328	0.000201966	0.000198839	0.00019491	0.000194683	0.000198326	0.000195319	0.000188098	0.000186956	0.00018617	0.000175987	0.000165001	0.000167296	0.000175703	0.000178614	0.000176678	0.000168746	0.000156469	0.000149147	0.000152162	0.000159759	0.000160656	0.000154489	0.00014923	0.000148405	0.000149065	0.000143599	0.000133811	0.000130272	0.00013013	0.000127043	0.000127899	0.000133349	0.000133752	0.000128281	0.000123601	0.000123495	0.000125871	0.000125348	0.000120177	0.000114257	0.000111111	0.000109798	0.0001089	0.000110824	0.000114517	0.000112424	0.000104323	9.92617e-05	0.000101618	0.00010456	0.000100609	9.41075e-05	9.17986e-05	9.30479e-05	9.58996e-05	9.76497e-05	9.61506e-05	9.41115e-05	9.2645e-05	8.85748e-05	8.12277e-05	7.86173e-05	8.73946e-05	9.68371e-05	9.45481e-05	8.49874e-05	7.9301e-05	8.14515e-05	8.43159e-05	8.23149e-05	7.86113e-05	7.38964e-05	6.79989e-05	6.48032e-05	6.56091e-05	6.82208e-05	6.99512e-05	6.65709e-05	5.75523e-05	5.14584e-05	5.4971e-05	6.23044e-05	6.47304e-05	6.44096e-05	6.45747e-05	6.25572e-05	6.29321e-05	6.82908e-05	6.98367e-05	6.50177e-05	6.1423e-05	6.35511e-05	6.65547e-05	6.44052e-05	5.9746e-05	5.71042e-05	5.57634e-05	5.37069e-05	5.08741e-05	4.89574e-05	4.92079e-05	4.99644e-05	4.84799e-05	4.71283e-05	4.83737e-05	4.80368e-05	4.7022e-05	4.99849e-05	5.32779e-05	5.39287e-05	5.23173e-05	4.8368e-05	4.56369e-05	4.40951e-05	4.11109e-05	4.03823e-05	4.29906e-05	4.43414e-05	4.42745e-05	4.5388e-05	4.58179e-05	4.35406e-05	4.17779e-05	4.36925e-05	4.74653e-05	5.03024e-05	4.99034e-05	4.44435e-05	3.73682e-05	3.3596e-05	3.44719e-05	3.82501e-05	4.00495e-05	3.86875e-05	3.67414e-05	3.49441e-05	3.46591e-05	3.50462e-05	3.31694e-05	3.03385e-05	2.87425e-05	2.81988e-05	2.838e-05	2.94576e-05	3.11136e-05	3.13089e-05	3.01353e-05	3.03602e-05	3.13562e-05	3.05982e-05	2.69607e-05	2.24612e-05	2.24375e-05	2.76871e-05	3.1742e-05	3.04594e-05	2.76494e-05	2.70321e-05	2.74715e-05	2.82308e-05	2.8724e-05	2.73817e-05	2.48884e-05	2.24879e-05	2.05908e-05	1.99674e-05	1.995e-05	2.00998e-05	2.19389e-05	2.49896e-05	2.69367e-05	2.69777e-05	2.54447e-05	2.27556e-05	2.03117e-05	1.91202e-05	1.832e-05	1.83885e-05	1.95566e-05	1.99558e-05	2.01795e-05	2.15187e-05	2.24769e-05	2.20794e-05	2.10589e-05	1.95161e-05	1.80234e-05	1.86597e-05	2.07209e-05	1.97911e-05	1.6123e-05	1.55114e-05	1.79416e-05	1.83438e-05	1.6718e-05	1.58625e-05	1.59276e-05	1.66885e-05	1.7895e-05	1.82445e-05	1.76455e-05	1.63589e-05	1.40428e-05	1.21587e-05	1.24229e-05	1.34656e-05	1.38477e-05	1.43019e-05	1.38928e-05	1.12184e-05	8.50589e-06	8.44471e-06	1.00346e-05	1.10649e-05	1.11271e-05	1.04105e-05	9.62909e-06	9.92464e-06	1.12696e-05	1.24468e-05	1.19954e-05	1.03852e-05	9.94933e-06	1.16425e-05	1.45451e-05	1.69714e-05	1.66121e-05	1.33079e-05	1.02967e-05	9.4335e-06	9.77864e-06	1.00353e-05	9.76816e-06	1.04835e-05	1.18336e-05	1.10873e-05	9.96718e-06	1.17103e-05	1.44003e-05	1.47934e-05	1.3115e-05	1.11671e-05	9.74718e-06	9.18783e-06	8.77091e-06	7.2771e-06	5.45423e-06	4.89955e-06	6.54954e-06	9.39922e-06	1.03577e-05	8.21527e-06	5.45113e-06	4.85316e-06	5.93884e-06	7.12936e-06	8.20043e-06	8.25533e-06	7.41343e-06	7.20746e-06	7.16068e-06	6.58671e-06	6.05826e-06	5.98659e-06	6.50791e-06	6.97621e-06	6.41266e-06	5.44217e-06	5.64239e-06	6.48906e-06	6.09406e-06	5.00915e-06	5.27964e-06	6.6419e-06	7.20758e-06	6.48767e-06	5.19071e-06	3.90107e-06	3.23423e-06	3.53957e-06	4.22288e-06	4.49803e-06	4.5446e-06	4.62812e-06	4.26928e-06	3.8597e-06	4.49148e-06	5.77404e-06	6.34702e-06	5.83019e-06	5.5639e-06	6.77804e-06	8.12455e-06	7.5256e-06	6.00199e-06	5.92027e-06	6.55507e-06	6.39765e-06	5.82448e-06	4.97082e-06	4.2745e-06	4.40694e-06	4.45172e-06	4.03032e-06	4.20807e-06	4.91708e-06	4.93469e-06	4.21294e-06	3.85439e-06	4.26201e-06	4.51334e-06	3.63762e-06	2.7753e-06	3.73287e-06	5.13279e-06	5.00385e-06	4.73085e-06	5.09827e-06	4.31211e-06	2.53806e-06	1.79645e-06	2.88766e-06	5.29592e-06	6.58469e-06	5.02774e-06	2.83716e-06	1.7512e-06	1.00699e-06	6.09484e-07	1.08653e-06	2.24768e-06	3.70887e-06	4.6788e-06	4.14035e-06	2.46156e-06	1.03654e-06	5.29839e-07	9.26702e-07	1.92681e-06	3.12842e-06	3.90558e-06	3.51496e-06	2.49134e-06	1.87907e-06	1.61487e-06	1.40065e-06	1.35688e-06	1.55455e-06	1.69719e-06	1.75984e-06	2.23432e-06	2.74008e-06	2.5295e-06	2.51834e-06	3.57732e-06	4.30274e-06	3.59305e-06	2.51274e-06	1.8966e-06	1.53297e-06	1.51935e-06	1.60727e-06	1.12184e-06	5.41492e-07	6.89658e-07	1.41364e-06	2.29672e-06	2.81546e-06	2.60409e-06	2.18608e-06	1.80723e-06	1.30126e-06	1.4215e-06	2.43484e-06	2.83195e-06	1.91349e-06	9.7745e-07	6.35828e-07	4.69879e-07	5.44399e-07	6.85497e-07	5.20053e-07	3.9725e-07	5.24668e-07	7.22947e-07	1.27241e-06	2.09601e-06	2.21085e-06	1.60753e-06	1.41337e-06	1.71649e-06	1.95378e-06	2.05178e-06	1.83092e-06	1.19156e-06	5.69034e-07	5.57129e-07	1.13051e-06	1.45079e-06	1.33296e-06	1.38232e-06	1.45615e-06	1.45196e-06	1.77597e-06	1.89143e-06	1.45118e-06	1.41348e-06	1.94957e-06	2.19926e-06	2.01665e-06	1.60412e-06	9.6326e-07	4.1667e-07	3.02507e-07	3.854e-07	2.94952e-07	1.07064e-07	1.78233e-08	3.54963e-08	2.45445e-07	6.67432e-07	8.50438e-07	5.29186e-07	1.65354e-07	6.46641e-08	2.08875e-07	6.70119e-07	9.91319e-07	6.80383e-07	2.22515e-07	9.77343e-08	1.51168e-07	2.05711e-07	2.74876e-07	7.29386e-07	1.78256e-06	2.48574e-06	1.91479e-06	7.84268e-07	1.54495e-07	2.27311e-08	9.19488e-08	3.28072e-07	6.49624e-07	9.62221e-07	1.06375e-06	7.75768e-07	4.72676e-07	4.87749e-07	6.87845e-07	1.00585e-06	1.16649e-06	1.08474e-06	1.44122e-06	1.90906e-06	1.42506e-06	5.09159e-07	1.00085e-07	1.92532e-07	6.06146e-07	8.79906e-07	6.94069e-07	5.78474e-07	7.84083e-07	1.01939e-06	1.07161e-06	7.49849e-07	3.81285e-07	4.84276e-07	8.06058e-07	9.68067e-07	9.46961e-07	7.46049e-07	5.79803e-07	5.28661e-07	4.61972e-07	5.78939e-07	7.2787e-07	5.20466e-07	2.73257e-07	2.40166e-07	2.73347e-07	4.08588e-07	5.18237e-07	3.90946e-07	2.17998e-07	1.70446e-07	1.47853e-07	8.70849e-08	3.52746e-08	1.10769e-07	5.07846e-07	1.19753e-06	1.66722e-06	1.40914e-06	7.52512e-07	4.74516e-07	5.69003e-07	5.94754e-07	5.14234e-07	3.93564e-07	3.62341e-07	5.20544e-07	5.80462e-07	3.79159e-07	1.62598e-07	1.76289e-07	4.69189e-07	6.76897e-07	4.50464e-07	1.13947e-07	5.21369e-09	7.69102e-09	4.55539e-08	2.5837e-07	6.46902e-07	9.24525e-07	9.54763e-07	7.81163e-07	4.24436e-07	1.08961e-07	6.91183e-09	1.72711e-09	1.67806e-12	4.74507e-08	1.90609e-07	4.14067e-07	7.59286e-07	1.06082e-06	9.17595e-07	4.44975e-07	1.16064e-07	2.02458e-08	6.02048e-09	9.2869e-08	4.25399e-07	8.52734e-07	9.70195e-07	6.87284e-07	2.9554e-07	1.19606e-07	2.1998e-07	4.4746e-07	8.29057e-07	1.28676e-06	1.34821e-06	8.84022e-07
