# Supplementary material for: Mutations in DNA polymerase δ subunit 1 co-segregate with CMD2-type resistance to Cassava Mosaic Geminiviruses
Source: Nat Commun. 2022 Jul 7;13:3933. doi: 10.1038/s41467-022-31414-0 (PMC9262879; doi:10.1038/s41467-022-31414-0)
Supplement: Supplementary file 10 — Source Data [file 41467_2022_31414_MOESM10_ESM.zip › figure_data/SupFig5_data/RNAseq4/quant/rnaseq4_tme204_3C_sus_quant/logs/salmon_quant.log]

[2021-10-27 16:25:39.876] [jointLog] [info] setting maxHashResizeThreads to 10
[2021-10-27 16:25:39.876] [jointLog] [info] Fragment incompatibility prior below threshold.  Incompatible fragments will be ignored.
[2021-10-27 16:25:39.876] [jointLog] [info] Usage of --validateMappings implies use of minScoreFraction. Since not explicitly specified, it is being set to 0.65
[2021-10-27 16:25:39.876] [jointLog] [info] Setting consensusSlack to selective-alignment default of 0.35.
[2021-10-27 16:25:39.876] [jointLog] [info] parsing read library format
[2021-10-27 16:25:39.876] [jointLog] [info] There is 1 library.
[2021-10-27 16:25:40.087] [jointLog] [info] Loading pufferfish index
[2021-10-27 16:25:40.089] [jointLog] [info] Loading dense pufferfish index.
[2021-10-27 16:27:12.568] [jointLog] [info] done
[2021-10-27 16:27:12.568] [jointLog] [info] Index contained 58,905 targets
[2021-10-27 16:27:12.654] [jointLog] [info] Number of decoys : 1,414
[2021-10-27 16:27:12.654] [jointLog] [info] First decoy index : 57,491 
[2021-10-27 16:27:15.071] [jointLog] [info] Automatically detected most likely library type as IU

[2021-10-27 16:28:39.149] [jointLog] [info] Computed 65,579 rich equivalence classes for further processing
[2021-10-27 16:28:39.149] [jointLog] [info] Counted 5,861,809 total reads in the equivalence classes 
[2021-10-27 16:28:39.174] [jointLog] [info] Number of mappings discarded because of alignment score : 1,489,602
[2021-10-27 16:28:39.174] [jointLog] [info] Number of fragments entirely discarded because of alignment score : 469,145
[2021-10-27 16:28:39.174] [jointLog] [info] Number of fragments discarded because they are best-mapped to decoys : 368,759
[2021-10-27 16:28:39.174] [jointLog] [info] Number of fragments discarded because they have only dovetail (discordant) mappings to valid targets : 49,489
[2021-10-27 16:28:39.174] [jointLog] [info] Mapping rate = 65.2459%

[2021-10-27 16:28:39.174] [jointLog] [info] finished quantifyLibrary()
[2021-10-27 16:28:39.223] [jointLog] [info] Starting optimizer
[2021-10-27 16:28:39.271] [jointLog] [info] Marked 0 weighted equivalence classes as degenerate
[2021-10-27 16:28:39.277] [jointLog] [info] iteration = 0 | max rel diff. = 6642.82
[2021-10-27 16:28:39.150] [fileLog] [info] 
At end of round 0
==================
Observed 8984182 total fragments (8984182 in most recent round)

[2021-10-27 16:28:40.105] [jointLog] [info] iteration = 100 | max rel diff. = 14.395
[2021-10-27 16:28:40.726] [jointLog] [info] iteration = 200 | max rel diff. = 5.33935
[2021-10-27 16:28:41.343] [jointLog] [info] iteration = 300 | max rel diff. = 1.92373
[2021-10-27 16:28:41.975] [jointLog] [info] iteration = 400 | max rel diff. = 0.494303
[2021-10-27 16:28:42.569] [jointLog] [info] iteration = 500 | max rel diff. = 0.247351
[2021-10-27 16:28:43.157] [jointLog] [info] iteration = 600 | max rel diff. = 0.212703
[2021-10-27 16:28:43.777] [jointLog] [info] iteration = 700 | max rel diff. = 0.0897457
[2021-10-27 16:28:44.400] [jointLog] [info] iteration = 800 | max rel diff. = 0.045132
[2021-10-27 16:28:45.008] [jointLog] [info] iteration = 900 | max rel diff. = 0.0934671
[2021-10-27 16:28:45.641] [jointLog] [info] iteration = 1,000 | max rel diff. = 0.090766
[2021-10-27 16:28:46.240] [jointLog] [info] iteration = 1,100 | max rel diff. = 0.0697144
[2021-10-27 16:28:46.827] [jointLog] [info] iteration = 1,200 | max rel diff. = 0.0500358
[2021-10-27 16:28:47.452] [jointLog] [info] iteration = 1,300 | max rel diff. = 0.048148
[2021-10-27 16:28:48.041] [jointLog] [info] iteration = 1,400 | max rel diff. = 0.126115
[2021-10-27 16:28:48.630] [jointLog] [info] iteration = 1,500 | max rel diff. = 0.0400034
[2021-10-27 16:28:49.277] [jointLog] [info] iteration = 1,600 | max rel diff. = 1.00192
[2021-10-27 16:28:49.863] [jointLog] [info] iteration = 1,700 | max rel diff. = 0.0902634
[2021-10-27 16:28:49.931] [jointLog] [info] iteration = 1,713 | max rel diff. = 0.00373402
[2021-10-27 16:28:49.953] [jointLog] [info] Finished optimizer
[2021-10-27 16:28:49.953] [jointLog] [info] writing output 
