# Supplementary material for: Mutations in DNA polymerase δ subunit 1 co-segregate with CMD2-type resistance to Cassava Mosaic Geminiviruses
Source: Nat Commun. 2022 Jul 7;13:3933. doi: 10.1038/s41467-022-31414-0 (PMC9262879; doi:10.1038/s41467-022-31414-0)
Supplement: Supplementary file 10 — Source Data [file 41467_2022_31414_MOESM10_ESM.zip › figure_data/SupFig5_data/RNAseq4/quant/rnaseq4_tme204_3C_sus_quant/aux_info/ambig_info.tsv]

UniqueCount	AmbigCount
0	588
1	557
2	531
0	0
0	0
84	0
213	0
4	0
0	0
0	140
0	54
0	140
8	140
11	165
0	72
0	71
8	72
0	0
5	18
2	18
29	0
75	0
2	0
0	0
462	0
1	0
14	0
0	2
0	2
0	2
0	2
0	2
4	0
19	0
0	88
0	113
0	100
0	119
0	106
1	86
0	91
10	86
1	22
0	22
0	22
0	349
15	331
25	300
0	1
0	0
0	151
0	159
0	156
0	156
0	162
0	162
0	161
0	157
0	157
0	158
0	153
0	0
0	6
0	6
17	250
0	339
4	316
8	309
4	548
13	468
3	549
229	0
29	116
2	116
1	0
0	129
6	129
35	0
635	0
2	0
3	7
1543	2
367	0
64	0
0	0
1	0
183	0
0	0
0	44
0	39
0	44
699	0
6	0
0	0
3	172
12	172
0	170
235	0
1659	2
37	0
1	0
4	64
0	64
1	0
0	0
0	0
0	0
0	0
31	0
0	0
20	0
9	5
1	1
14	5
21	1
46	0
32	0
35	236
0	236
1	236
0	16
0	12
1	9
638	0
0	9
0	8
0	5
0	10
0	7
1	6
0	6
0	5
0	8
0	6
54	0
1004	1
2	0
0	0
4	0
26	0
18	0
36	0
0	62
0	49
0	49
0	54
0	62
0	67
0	49
54	4
0	0
0	66
0	66
1	85
2	85
0	68
1	68
121	0
0	157
0	140
0	139
0	145
0	162
0	144
102	0
13330	8
0	0
0	0
1	0
0	0
5	0
0	0
4	225
0	225
0	216
0	225
0	225
329	0
451	0
0	0
0	0
0	23
0	22
0	20
0	108
0	107
3	108
1	67
1	67
264	0
124	0
484	0
0	0
70	49
7	0
5	0
85	49
69	0
1	0
593	1
0	133
3	127
0	131
0	135
0	130
4	181
1	181
0	147
0	147
2	150
136	0
0	1
0	1
4	0
18	470
2	470
0	6
1	6
5	133
18	124
0	101
269	1
1	0
4	34
0	34
433	1
1884	0
16	0
7	33
0	33
15	60
31	23
8	45
0	5
0	31
5	31
0	43
0	42
1	48
246	0
0	136
0	120
0	107
0	86
0	115
0	99
0	76
1	66
0	71
0	0
98	0
0	7
0	7
9	137
0	137
34	151
2	151
38	193
0	193
0	0
216	0
906	0
476	1
27	0
1	0
6	0
29	174
0	174
0	159
464	0
75	65
2	65
0	0
0	0
0	0
0	0
0	0
7	4
5	4
0	4
149336	79
7	136
33	136
0	7
0	7
0	5
0	5
0	7
0	7
0	0
0	123
0	101
0	102
0	80
0	102
0	81
20	636
3	636
10	629
0	0
0	11
0	11
13	0
0	9
0	12
0	11
0	12
2	2
0	2
0	2
1	2
0	2
12	32
1	32
0	101
0	116
0	94
0	106
0	123
0	128
1	0
14	0
0	0
15	7
2	305
1	268
5	291
12	51
0	63
0	78
0	59
5	57
4	0
1	163
9	163
286	1248
37	1248
18	0
106	0
399	0
3	0
1	0
40	0
175	0
0	0
95	0
16	2
140	0
0	0
0	0
0	0
0	56
3	56
0	1
0	1
0	1
0	1
299	0
1	0
1	1
0	0
0	0
0	0
0	0
0	3
0	3
0	3
155	0
8	0
138	30
0	56
1	56
2	0
4	7
62	2
0	0
0	0
6	141
1	140
0	141
770	0
82	140
0	140
0	2
0	2
0	2
8	0
0	0
0	0
0	0
0	0
0	0
1	993
6	1011
0	955
0	1048
2	1023
5	950
0	1078
0	0
1	0
2	0
353	0
0	0
0	0
0	0
0	0
0	95
0	95
0	90
0	90
9	0
2	0
1	0
22	190
0	190
8	205
1	205
1	120
103	1
0	8
0	8
0	8
16	137
0	137
0	0
9	146
2	146
9	0
132	0
20	90
2	90
43	0
55	0
28	51
0	51
9	0
15	0
229	0
0	0
10	880
3	881
0	862
2	875
4	0
0	0
53	159
0	159
173	0
237	0
0	0
0	0
34	5
38	5
5	0
0	0
7	0
66	0
16	229
20	228
37	0
16	0
1	0
454	0
9	117
3	117
0	0
0	29
0	29
0	23
53	0
0	0
0	0
12	217
0	217
0	217
0	217
0	20
2	20
25	0
17	0
0	116
21	116
0	4
0	4
0	0
0	0
1	0
50	1
3	16
0	16
0	0
0	1
0	2
0	2
0	2
0	2
0	2
0	2
0	2
0	2
178	0
0	0
33	0
40	0
43	1
12	311
17	310
7	0
163	0
3	38
1	38
6	182
0	182
10	0
0	0
1	0
0	195
4	202
10	189
6	195
0	198
0	190
0	191
0	192
0	182
22	0
45	0
16	66
0	54
0	54
4	151
2	151
69	0
209	27
35	28
0	224
4	217
0	222
0	247
0	228
0	210
0	239
10	239
331	54
6	169
41	169
31	0
0	2
2	2
134	0
0	254
1	245
0	227
0	240
0	228
1	245
0	234
0	168
0	238
272	1
1	0
271	0
1	0
16	70
0	70
333	0
43	0
0	0
6	0
60	0
0	32
0	29
0	27
0	30
0	27
0	30
0	27
0	30
0	0
0	0
0	0
2276	3
0	256
0	219
0	263
0	250
0	243
0	230
0	199
0	243
0	211
0	242
0	222
0	235
0	255
0	248
0	235
0	191
0	284
0	264
0	251
0	271
0	216
0	229
8	0
13	0
117	0
0	0
20	0
1	43
6	53
1	54
0	2
0	9
89	7
54	0
0	4
0	4
0	4
0	4
0	357
0	375
0	292
0	310
10	311
114	0
0	32
0	32
20	8
0	8
0	62
0	62
2	45
0	55
0	46
0	49
0	52
0	40
0	63
0	53
6	58
0	56
0	47
0	53
0	50
0	54
0	45
0	48
0	51
0	39
0	51
0	57
0	54
212	0
60	2
0	0
0	0
23	177
0	177
0	65
0	56
0	66
0	57
1	0
1	113
50	113
0	81
0	79
1	82
0	82
0	67
0	69
28	178
3	178
14	0
0	4
0	2
0	4
0	4
0	4
0	3
47	0
9	24
0	24
62	0
1	0
0	0
0	0
0	0
66	0
2	0
7	292
0	292
0	0
28	163
13	163
2	60
11	55
1	52
0	47
6	33
0	33
0	38
0	41
0	31
0	34
0	73
0	73
1	73
11	0
0	0
0	0
1	0
1	309
0	308
0	332
2	305
0	237
0	214
2	216
1	237
0	253
0	253
0	270
0	249
0	253
5	243
0	248
2	178
2	176
3	175
0	178
0	0
0	0
38	0
113	0
879	0
295	2
12	0
146	2
162	0
0	19
0	19
0	18
10	139
0	139
8	0
128	0
0	0
3	0
8	93
1	93
0	0
6	20
0	20
0	19
0	99
36	90
0	68
31	0
0	9
0	6
5	7
0	9
0	7
12	12
100	3
59	0
59	0
13	321
0	321
59	0
642	0
1819	1
0	3
0	3
0	3
26	222
3	222
0	181
1	170
0	148
15	0
83	0
118	0
111	0
168	0
6	17
1	17
274	33
109	33
5	0
0	0
2	2
1	0
8	3
3	3
4	1
1	3
0	0
0	5
18	2
2	1
1	2
15	3
1	7
0	7
8	1
0	0
9	0
1	452
7	459
1	445
0	452
9	0
8	0
2	0
1	0
0	16
0	12
0	16
0	12
0	21
0	22
0	21
0	16
0	14
0	14
0	4
2	0
4	0
27	217
3	217
19	348
4	348
0	64
0	64
2	63
0	61
1	62
215	0
24	0
35	147
0	147
172	0
0	1905
0	1698
0	1765
0	1838
0	83
0	83
0	52
0	52
143	0
0	0
41	1
99	46
5	1
59	45
1	0
416	1
0	0
0	0
0	414
0	400
0	374
0	405
0	391
0	388
0	0
0	0
11	0
4	251
55	251
23	122
1	122
0	0
0	0
193	0
1355	2
52	0
0	0
0	113
0	112
0	112
1	114
4	113
0	34
0	34
0	34
17	0
43	0
0	45
3	45
401	2
1	2
0	0
0	0
106	0
36	0
0	0
2	0
0	143
0	133
3	166
0	145
0	0
0	0
0	0
1	0
5	189
2	189
2	189
5	0
498	1
0	0
0	0
0	0
0	0
105	0
0	70
1	70
0	67
0	69
1	1
4	0
12	0
0	0
0	36
0	36
4	22
9	23
0	0
0	4
0	2
0	4
0	4
0	2
0	4
0	4
0	2
0	4
0	4
0	2
15	92
1	92
170	0
0	39
0	39
0	244
0	244
31	0
627	0
0	0
1	315
1	389
80	355
5	0
0	0
137	0
1	0
0	174
0	174
1	44
0	43
0	41
6	32
0	39
0	40
0	38
0	40
6	0
0	1
0	1
0	1
4	0
662	0
4	137
4	137
3	137
5	3
0	1
0	1
0	0
0	0
0	0
0	0
0	0
0	2
0	0
0	0
3	1
0	0
0	0
0	0
197	0
214	0
279	0
0	0
0	0
7	0
2	0
1767	1
67	0
36	0
1	33
0	35
0	35
0	32
0	35
0	27
78	0
25	0
0	0
0	0
146	0
0	0
26	194
4	194
1	86
372	0
0	0
264	0
70	0
0	0
0	5
1	5
0	0
13	181
0	191
0	192
0	182
0	183
0	192
0	193
0	183
0	182
0	184
0	183
4	296
55	296
128	1
22	270
0	270
0	2
0	2
0	2
0	2
0	9
22	0
998	0
25	190
0	190
19	110
1	110
19	336
0	335
0	318
2	339
19	0
170	0
3	211
8	211
0	209
0	172
0	172
181	43
0	43
0	46
0	47
0	46
0	51
0	51
0	45
0	52
0	46
0	47
1	72
0	52
0	47
0	73
0	77
0	74
0	47
0	46
0	52
0	46
0	52
0	74
1	0
7	75
0	75
0	1
0	0
3	0
0	0
0	0
0	0
0	0
0	0
267	0
248	0
27	0
61	0
27	0
0	0
113	0
6	0
18	0
161	2
0	0
1	0
10	0
598	0
54	0
1205	1
3	0
7	0
17	0
0	0
0	0
0	0
10	118
1	118
0	128
0	0
2	0
0	3
0	3
0	3
0	3
0	3
0	3
0	0
0	0
0	394
0	346
1	382
0	271
0	2
0	2
0	0
124	16
11	77
12	77
8	323
6	323
0	0
0	134
0	118
3	116
88	0
0	0
1	0
0	0
126	0
1	0
7	89
3	89
0	1
0	0
0	0
0	0
0	0
9	0
0	0
5	151
6	151
90	0
109	0
311	0
148	0
0	0
0	0
20	0
1	0
0	78
0	76
0	74
0	73
1	83
222	1822
0	1820
9	1821
1	0
0	0
30	246
15	246
16	0
62	0
75	0
316	1
0	36
0	37
0	37
0	36
1	35
0	37
0	34
0	34
0	34
0	34
0	35
0	35
0	35
0	35
0	36
0	36
0	37
0	34
0	35
0	36
0	37
513	0
0	0
0	0
1294	2
173	890
148	890
0	0
0	1628
2	1628
76	0
3	64
0	64
0	64
4	62
1	62
57	193
1	193
32	124
0	124
0	0
0	0
0	0
0	0
0	0
0	0
0	47
0	47
0	41
0	41
0	45
0	41
0	47
0	39
0	47
0	46
0	40
0	8
0	9
0	8
0	8
1	8
0	8
0	8
0	9
0	8
0	8
399	0
0	0
3	204
1	202
1	195
853	1
48	0
0	0
124	932
0	932
0	665
0	0
83	0
0	0
11	142
66	142
31	1
0	0
0	0
0	0
23	343
18	343
63	0
78	393
15	393
137	0
0	0
0	0
89	0
0	0
106	0
86	0
2	31
2	31
0	0
99	0
7	78
0	78
0	0
0	0
0	0
0	0
0	0
1	75
0	75
0	0
254	1
1	1
0	0
7	0
2	121
6	121
3	0
0	0
1	12
0	12
168	0
3	191
2	192
0	187
2	0
111	0
0	0
1	155
0	155
125	0
0	0
0	0
0	0
0	0
0	109
0	124
0	118
0	118
0	11
0	10
0	11
0	11
0	144
0	128
0	116
0	0
0	0
572	0
9	0
0	0
118	0
6	88
0	82
7	88
0	70
0	58
0	33
194	0
0	0
0	0
0	0
0	0
0	0
0	0
0	0
3	0
12	0
7	45
0	31
3	25
0	33
0	20
1	129
9	128
1	254
19	249
0	241
2	249
0	0
58	0
0	0
100	0
0	0
0	0
0	0
0	0
354	0
6	0
0	0
0	80
0	78
0	83
0	85
0	80
1	0
81	0
0	0
3449	1
1992	1
26	0
0	0
1	0
0	0
57	0
0	0
0	0
0	0
156	0
0	0
2	0
46	0
0	98
1	90
1	97
4	97
1	97
1	98
2	0
223	148
0	148
48	0
0	0
2	1
28	0
70	0
330	1
49	0
202	0
0	75
5	77
0	75
1	77
175	0
1	0
0	38
0	38
2	38
0	41
0	41
0	35
0	35
288	1
0	64
0	77
0	64
0	77
23	75
0	87
0	74
0	62
0	75
0	44
1	0
501	2
0	84
11	105
0	102
59	348
12	348
0	155
0	155
0	115
0	115
0	0
22	349
0	328
0	353
1	329
0	323
1	325
1	0
8	150
0	150
3	0
166	0
38	0
422	1
2711	0
5	56
0	56
1	0
0	0
343	0
16	0
271	0
7	0
313	117
91	116
25	383
11	383
197	0
0	0
0	0
0	0
0	0
12	343
0	343
8	0
0	5
0	5
1	5
241	711
13	711
32	0
30	1
156	0
3	0
16	131
0	131
0	0
1	0
122	0
85	0
0	0
0	58
0	60
0	54
0	52
0	55
0	51
1	6
0	6
0	1
0	1
0	0
0	26
4	26
0	20
0	19
0	18
0	17
0	19
0	20
0	17
0	18
0	19
0	18
0	17
0	17
0	20
0	19
0	20
0	19
0	19
0	19
0	18
0	17
0	17
0	0
0	0
0	0
0	0
0	0
0	0
0	0
0	0
1	0
0	0
0	0
0	0
0	0
247	0
13	0
4	105
0	105
2	111
0	111
0	50
0	50
3	50
2	0
0	144
36	142
1	121
20	149
1	149
0	99
0	103
0	100
0	93
0	91
148	0
0	24
0	25
0	27
0	28
0	25
0	26
9	0
0	30
0	30
0	76
0	62
0	70
0	72
256	0
97	0
54	0
301	0
0	546
1	485
2	532
9	0
2	0
10	0
12	100
0	100
0	100
0	1420
0	1403
0	1416
0	1422
0	1405
0	1399
0	1405
0	1422
0	130
0	140
0	140
0	151
0	150
0	141
0	153
0	143
0	0
1	18
0	18
1	18
1	18
1	18
228	0
5	0
0	66
3	70
1	71
13	127
1	127
5	3
4	24
0	24
0	24
214	1
343	0
0	340
0	325
0	338
0	323
0	0
2	20
0	20
0	20
28	0
0	5
0	5
0	3
0	0
23	0
0	0
0	0
214	0
0	0
52	0
311	0
0	19
0	24
0	19
0	33
0	33
0	28
0	159
1	157
0	163
13	41
1	41
9	0
361	279
211	279
12	0
106	0
0	0
0	0
0	0
3	0
6	0
0	0
0	0
0	0
0	0
3	0
1	0
2	1
7	1
34	0
0	0
42	0
0	139
1	119
1	125
1	23
5	0
363	0
215	1
1	0
2	0
2	48
0	52
0	49
0	46
762	0
3	0
621	0
12	20
0	20
0	10
0	9
0	10
336	1
0	0
169	0
13	0
0	0
208	0
0	0
15	509
41	504
15	456
0	0
0	0
0	0
0	0
0	0
0	97
0	97
0	1
0	0
0	1
82	1
0	170
0	170
0	170
5	61
0	0
0	0
0	9
0	7
0	8
0	7
0	6
0	8
0	7
0	0
0	0
0	0
30	0
9	137
0	137
105	0
9	0
0	2
0	2
0	75
0	87
0	89
14	56
0	49
0	42
1	0
0	0
196	0
2	33
0	33
0	27
0	0
62	0
0	0
15	241
0	227
0	241
0	237
0	251
11	0
23	0
0	0
0	3
0	3
11	0
10	0
2	0
0	0
49	0
0	64
0	64
1	64
14	0
4	0
45	0
0	0
1	220
13	220
0	221
0	221
3	24
0	24
21	0
0	7
0	7
3	0
97	0
690	0
0	0
130	78
0	0
0	0
0	0
134	178
0	0
0	0
0	3
8	0
0	0
94	164
0	3
174	0
34	166
0	166
18	0
165	1
143	0
16	0
271	0
0	0
1	0
0	0
51	1
0	87
2	86
0	84
48	0
152	1
2	0
0	0
292	1
320	0
0	0
0	0
0	0
0	0
0	1
0	1
0	378
0	369
0	359
0	372
0	348
0	370
0	43
0	65
0	65
0	40
104	0
0	32
0	0
4	0
1	5
0	5
21	470
1	470
248	10
57	310
11	310
272	4
2	0
568	0
4	95
1	93
1	80
61	0
40	0
7	0
0	0
68	0
39	0
531	0
8	0
24	316
24	316
0	120
0	119
0	119
0	101
0	100
2	677
5	682
0	729
11	729
0	196
9	196
3	194
27	0
471	0
172	0
0	6
0	6
69	0
0	8
0	8
280	0
27	0
23	0
1	0
30	161
1	161
62	0
0	0
0	0
0	0
0	0
1	0
3	151
89	151
0	0
20	98
3	99
0	95
7	99
14	0
33	0
121	0
21	0
267	1
457	12
57	0
140	0
253	0
36	12
0	0
1	6
1	6
105	0
1	0
6	50
0	50
4	0
0	0
0	69
3	69
2	69
9	46
1	46
1	46
6	142
0	132
0	47
0	59
79	0
0	0
1	0
17	0
18	152
0	152
0	9
0	9
0	9
0	9
18	86
3	86
2	0
570	0
2	27
0	27
0	29
0	32
0	22
0	19
0	81
0	74
0	70
0	69
0	82
0	75
0	56
0	50
0	73
0	46
0	53
5	71
188	1
234	2
0	491
0	483
2	488
0	488
0	484
0	481
0	476
209	0
3	94
1	94
0	94
0	94
0	94
14	0
21	0
[truncated: 55,492 more rows]
