# Supplementary material for: Mutations in DNA polymerase δ subunit 1 co-segregate with CMD2-type resistance to Cassava Mosaic Geminiviruses
Source: Nat Commun. 2022 Jul 7;13:3933. doi: 10.1038/s41467-022-31414-0 (PMC9262879; doi:10.1038/s41467-022-31414-0)
Supplement: Supplementary file 10 — Source Data [file 41467_2022_31414_MOESM10_ESM.zip › figure_data/SupFig5_data/RNAseq4/quant/rnaseq4_tme204_3C_sus_quant/libParams/flenDist.txt]

3.47152e-43	5.17449e-43	7.70051e-43	1.14414e-42	1.69723e-42	2.51367e-42	3.71691e-42	5.48733e-42	8.08806e-42	1.19024e-41	1.74875e-41	2.56524e-41	3.75692e-41	5.49341e-41	8.01968e-41	1.1689e-40	1.701e-40	2.47135e-40	3.58484e-40	5.19172e-40	7.50685e-40	1.0837e-39	1.56195e-39	2.24765e-39	3.22921e-39	4.632e-39	6.63356e-39	9.48483e-39	1.354e-38	1.9298e-38	2.74606e-38	3.90134e-38	5.5338e-38	7.83678e-38	1.10804e-37	1.55767e-08	6.64423e-08	1.56536e-07	3.81445e-07	7.86605e-07	1.20653e-06	1.58904e-06	1.88675e-06	1.8781e-06	1.55129e-06	1.16477e-06	9.15996e-07	1.01235e-06	1.64514e-06	2.16953e-06	1.88339e-06	1.43683e-06	1.68368e-06	2.41161e-06	2.8006e-06	2.45045e-06	1.8606e-06	1.75312e-06	2.08779e-06	2.32002e-06	2.44839e-06	2.66784e-06	3.18906e-06	4.38166e-06	5.09959e-06	4.27221e-06	3.33719e-06	3.36169e-06	3.98573e-06	4.73683e-06	4.91207e-06	4.72935e-06	4.93635e-06	5.03632e-06	4.6748e-06	4.39868e-06	4.078e-06	3.60704e-06	3.68689e-06	4.13497e-06	4.51161e-06	5.10968e-06	5.34891e-06	4.75903e-06	3.82526e-06	2.8233e-06	2.33416e-06	2.31477e-06	2.1185e-06	2.25332e-06	2.72785e-06	2.70584e-06	6.44486e-06	2.23118e-05	4.62327e-05	6.32379e-05	6.93378e-05	7.09571e-05	7.48724e-05	0.000152219	0.00044352	0.000904679	0.00127752	0.00146043	0.00155701	0.0016376	0.00171386	0.00180592	0.00192885	0.00206688	0.00220156	0.00234879	0.00253854	0.00275275	0.00292114	0.0030108	0.00307249	0.00318024	0.00336082	0.00357128	0.00375507	0.00392847	0.00415177	0.00441749	0.00464791	0.00480271	0.00490776	0.00499669	0.00506938	0.00513535	0.00526862	0.00550274	0.00577643	0.00604804	0.00629594	0.0064551	0.00649613	0.00650208	0.00657116	0.00669756	0.00684087	0.00701969	0.00723842	0.00745862	0.00765984	0.00780308	0.00785003	0.00783181	0.00779641	0.0077895	0.00783418	0.00790842	0.00802742	0.0082103	0.00839007	0.0084978	0.00853358	0.00849067	0.00836875	0.00824697	0.00818086	0.00815482	0.00817211	0.00823216	0.00830809	0.0083888	0.00845131	0.00845763	0.00838136	0.00823612	0.00810579	0.00803119	0.00797094	0.00793757	0.00798508	0.00808396	0.00811852	0.00803975	0.00790582	0.00772729	0.00751189	0.00735748	0.00728874	0.00723607	0.0072117	0.00727858	0.00738704	0.00739404	0.0072256	0.00696268	0.0067491	0.00663102	0.0065528	0.0064811	0.00644979	0.00646605	0.00644327	0.00633435	0.00621903	0.00614365	0.00605787	0.00593852	0.00581679	0.005715	0.00562471	0.00555176	0.00553049	0.0055327	0.0054798	0.00535952	0.00521171	0.00508279	0.00499977	0.00494684	0.00491149	0.00487691	0.0048138	0.00473585	0.00466729	0.00459544	0.0045009	0.0043919	0.00430156	0.00423481	0.00416374	0.00409244	0.00404942	0.00404794	0.00406642	0.00405197	0.00397634	0.00384258	0.00368066	0.00356157	0.00350692	0.00346241	0.00341064	0.00338989	0.00340984	0.00341842	0.00336494	0.00326064	0.00315267	0.00306332	0.00298502	0.0029197	0.00287889	0.00287055	0.00288678	0.00289916	0.00287824	0.00281422	0.00273231	0.00264141	0.00253731	0.00245741	0.0024161	0.00240362	0.0024173	0.00241994	0.00239212	0.00234354	0.00226898	0.00219728	0.00215503	0.00212249	0.00211004	0.00212197	0.00210672	0.00205894	0.0020301	0.00201949	0.00198907	0.00193999	0.00188568	0.00183043	0.0017879	0.00176262	0.00175451	0.00177033	0.00178665	0.00176298	0.00170431	0.00164471	0.00160129	0.00157438	0.00154218	0.00148774	0.00143974	0.00142401	0.00142993	0.00143952	0.00143767	0.00142166	0.00139084	0.00133663	0.00127982	0.00124817	0.00123398	0.00123796	0.00126159	0.00127037	0.00125196	0.00122656	0.00120351	0.00118622	0.00117636	0.0011686	0.00114655	0.00110446	0.00106854	0.00105343	0.00104048	0.0010212	0.00100412	0.00098075	0.000941427	0.000901204	0.000878157	0.000877227	0.000886737	0.000897383	0.000920771	0.000946702	0.000942006	0.000901699	0.000842227	0.00078808	0.000758768	0.000748287	0.000745723	0.000749793	0.000757836	0.000756626	0.000742503	0.000728713	0.000714731	0.000697814	0.000685303	0.000672988	0.000657882	0.000652649	0.000660048	0.000662023	0.000648329	0.000627541	0.000605214	0.000583013	0.000569768	0.000566653	0.000565654	0.00056038	0.000546143	0.000532356	0.000530761	0.000535242	0.000534545	0.000520738	0.000496949	0.000477077	0.000471716	0.000479595	0.000482084	0.000469473	0.00045782	0.000454566	0.000450266	0.000439633	0.000426713	0.000419322	0.000414155	0.000405102	0.000397674	0.000393184	0.000390636	0.000390425	0.000383839	0.000373062	0.000371595	0.000374414	0.000368629	0.000355799	0.000345686	0.000346315	0.000354595	0.000356627	0.000345825	0.000326037	0.000303711	0.000289691	0.000288533	0.000287355	0.00028089	0.000284456	0.00029533	0.000290426	0.000275563	0.000273585	0.000279367	0.000278118	0.000269884	0.000257627	0.000245882	0.00023947	0.000237924	0.000241494	0.000245346	0.0002439	0.000241125	0.0002369	0.0002284	0.000221666	0.000219748	0.000215263	0.00021121	0.000219869	0.000228912	0.000219999	0.000205249	0.000199711	0.000199177	0.000198714	0.000198959	0.000198055	0.000191598	0.000182687	0.000180444	0.000180742	0.000174097	0.000165409	0.000158878	0.000153549	0.000153061	0.000152616	0.000146293	0.000143177	0.000146112	0.000148718	0.000153465	0.000156978	0.000149339	0.000136741	0.000130975	0.000131294	0.00013099	0.000131247	0.000136543	0.000139511	0.000133676	0.000124527	0.000117623	0.000115597	0.000116065	0.00011529	0.000116973	0.000120274	0.000116819	0.000108086	0.00010175	9.81572e-05	9.70083e-05	0.000100246	0.000103943	0.000103403	9.90544e-05	9.29602e-05	9.02926e-05	9.37897e-05	9.61116e-05	9.10266e-05	8.2813e-05	7.87403e-05	7.86477e-05	7.62708e-05	7.09012e-05	6.9719e-05	7.68429e-05	8.74613e-05	9.12849e-05	8.38737e-05	7.40773e-05	6.87921e-05	6.53833e-05	6.31079e-05	6.30977e-05	6.47612e-05	6.66361e-05	6.71388e-05	6.67871e-05	6.59661e-05	6.4582e-05	6.44792e-05	6.45104e-05	6.20092e-05	5.932e-05	5.74974e-05	5.49362e-05	5.33421e-05	5.36938e-05	5.56539e-05	5.87362e-05	5.82336e-05	5.35723e-05	5.11165e-05	5.08829e-05	4.94945e-05	4.93556e-05	5.233e-05	5.39454e-05	5.03315e-05	4.60239e-05	4.62142e-05	4.78653e-05	4.70472e-05	4.5996e-05	4.78041e-05	5.0688e-05	5.14462e-05	5.02613e-05	4.78046e-05	4.61654e-05	4.78574e-05	4.732e-05	4.19404e-05	3.9139e-05	3.91234e-05	3.66966e-05	3.44377e-05	3.56288e-05	3.79497e-05	3.78976e-05	3.44096e-05	3.1334e-05	3.347e-05	3.78883e-05	3.73627e-05	3.17453e-05	2.7163e-05	2.678e-05	2.8677e-05	2.87973e-05	2.61172e-05	2.51104e-05	2.76278e-05	2.98164e-05	2.98718e-05	2.96098e-05	2.92323e-05	2.7237e-05	2.44966e-05	2.22785e-05	2.09153e-05	2.30261e-05	2.82015e-05	3.01647e-05	2.73608e-05	2.43804e-05	2.23047e-05	2.0517e-05	2.01916e-05	2.02329e-05	1.99978e-05	2.05429e-05	2.07416e-05	1.94266e-05	1.78477e-05	1.82263e-05	1.99673e-05	2.02936e-05	1.96368e-05	1.93336e-05	1.84852e-05	1.7584e-05	1.77675e-05	1.83027e-05	1.8604e-05	1.81016e-05	1.72582e-05	1.89437e-05	2.15087e-05	1.92811e-05	1.44245e-05	1.36385e-05	1.55011e-05	1.54418e-05	1.47743e-05	1.50772e-05	1.50115e-05	1.48079e-05	1.52859e-05	1.49715e-05	1.24422e-05	9.70873e-06	9.09119e-06	9.35918e-06	9.56056e-06	1.10678e-05	1.32906e-05	1.33963e-05	1.14113e-05	1.08585e-05	1.26193e-05	1.33825e-05	1.22076e-05	1.14255e-05	1.15764e-05	1.17776e-05	1.15799e-05	1.07933e-05	9.96224e-06	9.48384e-06	8.88478e-06	8.06332e-06	7.67222e-06	8.4396e-06	1.02997e-05	1.15166e-05	1.0596e-05	8.73391e-06	7.31804e-06	6.13086e-06	5.53354e-06	5.74113e-06	5.86413e-06	5.8361e-06	5.76996e-06	5.61467e-06	5.9127e-06	6.04649e-06	5.70272e-06	6.52482e-06	8.33604e-06	9.02469e-06	8.22239e-06	7.04068e-06	6.51069e-06	6.68556e-06	6.6389e-06	6.43911e-06	6.39424e-06	5.39718e-06	4.03225e-06	4.3562e-06	5.53845e-06	6.05114e-06	6.39383e-06	6.71157e-06	6.94682e-06	7.82401e-06	9.12377e-06	9.92391e-06	1.00666e-05	9.43981e-06	7.58178e-06	4.97766e-06	3.26132e-06	3.20902e-06	3.6575e-06	3.48278e-06	3.11877e-06	3.42338e-06	4.20505e-06	4.37302e-06	3.87238e-06	3.79534e-06	4.0861e-06	4.11903e-06	3.98548e-06	3.72244e-06	3.60668e-06	3.66549e-06	3.36977e-06	3.43108e-06	4.48571e-06	5.2315e-06	5.2036e-06	5.24645e-06	5.01884e-06	4.54769e-06	4.54246e-06	4.82319e-06	5.38678e-06	5.59576e-06	4.58047e-06	3.49225e-06	3.32654e-06	3.46689e-06	3.47547e-06	3.26195e-06	2.74502e-06	2.34713e-06	2.358e-06	2.51483e-06	2.95627e-06	3.68237e-06	3.62197e-06	2.5367e-06	1.67612e-06	1.5821e-06	1.71884e-06	1.67141e-06	1.4092e-06	1.2309e-06	1.88454e-06	3.50175e-06	4.56034e-06	3.9692e-06	2.86719e-06	2.3122e-06	1.90324e-06	1.75686e-06	2.34062e-06	2.57024e-06	1.625e-06	6.42073e-07	4.33317e-07	6.82695e-07	1.01065e-06	1.21219e-06	1.44368e-06	1.75195e-06	1.96833e-06	2.1256e-06	2.06353e-06	1.64343e-06	1.45169e-06	2.03591e-06	2.68104e-06	2.56482e-06	2.13056e-06	1.78113e-06	1.3853e-06	1.01912e-06	8.00931e-07	8.7533e-07	1.06551e-06	9.82031e-07	7.38658e-07	6.69002e-07	9.77056e-07	1.38171e-06	1.45175e-06	1.55253e-06	1.95879e-06	1.9278e-06	1.12073e-06	3.53484e-07	6.50557e-07	2.28714e-06	3.62707e-06	3.24533e-06	2.68203e-06	3.08455e-06	3.12832e-06	2.1124e-06	9.7759e-07	5.17642e-07	7.83836e-07	1.79571e-06	3.04363e-06	3.07702e-06	1.68239e-06	5.13471e-07	3.22573e-07	5.21178e-07	8.84125e-07	1.15987e-06	8.89261e-07	6.40203e-07	1.14113e-06	1.55051e-06	1.09185e-06	6.70282e-07	7.89913e-07	7.52673e-07	3.96339e-07	1.43751e-07	8.84037e-08	1.77212e-07	4.44794e-07	6.99183e-07	8.40782e-07	1.02071e-06	1.03056e-06	7.85614e-07	6.95752e-07	8.46299e-07	9.22272e-07	8.16224e-07	6.48353e-07	4.2728e-07	1.87127e-07	8.7127e-08	1.03725e-07	2.56212e-07	6.93516e-07	9.96193e-07	6.90317e-07	2.39924e-07	1.47669e-07	3.53185e-07	7.28849e-07	8.88325e-07	5.58153e-07	1.9268e-07	3.49339e-07	1.10669e-06	1.73886e-06	1.40368e-06	5.53988e-07	2.22412e-07	5.59014e-07	9.80908e-07	1.25355e-06	1.52257e-06	1.43416e-06	8.26483e-07	5.73025e-07	1.24347e-06	1.79646e-06	1.43719e-06	1.08251e-06	1.03421e-06	6.79995e-07	3.15373e-07	4.08588e-07	8.90251e-07	1.30982e-06	1.12451e-06	5.47201e-07	1.60507e-07	5.41457e-08	1.22496e-07	3.58702e-07	5.93675e-07	5.75785e-07	3.87123e-07	3.10433e-07	3.64774e-07	4.38762e-07	6.00745e-07	6.9296e-07	4.42202e-07	1.17386e-07	1.82995e-07	6.74028e-07	9.83752e-07	6.49401e-07	1.7067e-07	1.03519e-07	3.62649e-07	5.35301e-07	3.6745e-07	1.09144e-07	1.3308e-08	3.34132e-09	5.19849e-08	2.06528e-07	3.09531e-07	2.62046e-07	2.72072e-07	3.28946e-07	2.24306e-07	1.24976e-07	2.26058e-07	3.13372e-07	2.02938e-07	9.39889e-08	1.69336e-07	2.53465e-07	1.72415e-07	4.8365e-08	4.34689e-09	2.03902e-09	3.39538e-09	5.02416e-09	4.65381e-08	1.81915e-07	2.95207e-07	2.78584e-07	2.72213e-07	3.22103e-07	5.21233e-07	1.06145e-06	1.35456e-06	8.49306e-07	2.15414e-07	1.85766e-08	1.89948e-08	2.95419e-08	3.96698e-08	2.64481e-08	6.61444e-09	1.95094e-12	5.0062e-13	1.86187e-10	7.36593e-08	2.92796e-07	4.38313e-07	2.96227e-07	9.00373e-08	2.55835e-08	1.84935e-07	8.03377e-07	1.55913e-06	1.60319e-06	9.27591e-07	2.93885e-07	4.15842e-08	2.55158e-15	3.88255e-10	5.65767e-08	2.22426e-07	4.99528e-07	8.91791e-07	1.22535e-06	1.3248e-06	1.14809e-06	6.53508e-07	2.01931e-07	1.54217e-07	2.37043e-07	1.77087e-07	7.28595e-08	2.28704e-08	5.71773e-09	8.56702e-14	2.83078e-14	8.03978e-15	3.85133e-15	5.777e-15	3.87551e-11	1.56984e-10	2.47752e-10	1.96208e-10	1.26903e-08	5.05275e-08	7.59956e-08	5.09841e-08	1.299e-08	9.75884e-11	8.94553e-18	5.31706e-08	2.12954e-07	3.3672e-07	3.8798e-07	5.82821e-07	7.10065e-07	4.48764e-07	1.62916e-07	1.90233e-07	2.69084e-07	1.8253e-07	8.08632e-08	6.71159e-08	5.78624e-08	2.60309e-08	1.62345e-08	3.72194e-08	1.1404e-07	2.69522e-07	3.85786e-07	3.69771e-07	3.0706e-07	2.63822e-07	2.08428e-07	1.14561e-07	2.9627e-08	1.35986e-07	5.40678e-07	8.1598e-07	5.6194e-07	1.93644e-07	1.2635e-07	1.62561e-07	1.04786e-07	2.62248e-08	4.72259e-11	3.80754e-11	1.94061e-11	7.90981e-12	8.18841e-12	2.48438e-11	4.47548e-08	1.78895e-07	2.68311e-07	1.7887e-07	1.05702e-07	2.43966e-07	3.6602e-07	3.46119e-07	4.69141e-07	6.12093e-07	5.39849e-07	6.79542e-07	9.92063e-07	8.30701e-07	3.39586e-07	7.8741e-08	8.0965e-08	1.13254e-07
