# Supplementary material for: Mutations in DNA polymerase δ subunit 1 co-segregate with CMD2-type resistance to Cassava Mosaic Geminiviruses
Source: Nat Commun. 2022 Jul 7;13:3933. doi: 10.1038/s41467-022-31414-0 (PMC9262879; doi:10.1038/s41467-022-31414-0)
Supplement: Supplementary file 10 — Source Data [file 41467_2022_31414_MOESM10_ESM.zip › figure_data/SupFig5_data/RNAseq4/quant/rnaseq4_tme204_4A_sus_quant/logs/salmon_quant.log]

[2021-10-27 16:25:39.622] [jointLog] [info] setting maxHashResizeThreads to 10
[2021-10-27 16:25:39.622] [jointLog] [info] Fragment incompatibility prior below threshold.  Incompatible fragments will be ignored.
[2021-10-27 16:25:39.622] [jointLog] [info] Usage of --validateMappings implies use of minScoreFraction. Since not explicitly specified, it is being set to 0.65
[2021-10-27 16:25:39.622] [jointLog] [info] Setting consensusSlack to selective-alignment default of 0.35.
[2021-10-27 16:25:39.622] [jointLog] [info] parsing read library format
[2021-10-27 16:25:39.622] [jointLog] [info] There is 1 library.
[2021-10-27 16:25:39.845] [jointLog] [info] Loading pufferfish index
[2021-10-27 16:25:39.847] [jointLog] [info] Loading dense pufferfish index.
[2021-10-27 16:26:18.533] [jointLog] [info] done
[2021-10-27 16:26:18.533] [jointLog] [info] Index contained 58,905 targets
[2021-10-27 16:26:18.567] [jointLog] [info] Number of decoys : 1,414
[2021-10-27 16:26:18.567] [jointLog] [info] First decoy index : 57,491 
[2021-10-27 16:26:20.041] [jointLog] [info] Automatically detected most likely library type as IU

[2021-10-27 16:28:13.224] [fileLog] [info] 
At end of round 0
==================
Observed 11335472 total fragments (11335472 in most recent round)

[2021-10-27 16:28:13.223] [jointLog] [info] Computed 75,672 rich equivalence classes for further processing
[2021-10-27 16:28:13.223] [jointLog] [info] Counted 10,013,615 total reads in the equivalence classes 
[2021-10-27 16:28:13.238] [jointLog] [info] Number of mappings discarded because of alignment score : 2,219,716
[2021-10-27 16:28:13.238] [jointLog] [info] Number of fragments entirely discarded because of alignment score : 617,970
[2021-10-27 16:28:13.238] [jointLog] [info] Number of fragments discarded because they are best-mapped to decoys : 436,861
[2021-10-27 16:28:13.238] [jointLog] [info] Number of fragments discarded because they have only dovetail (discordant) mappings to valid targets : 54,521
[2021-10-27 16:28:13.238] [jointLog] [info] Mapping rate = 88.3388%

[2021-10-27 16:28:13.238] [jointLog] [info] finished quantifyLibrary()
[2021-10-27 16:28:13.313] [jointLog] [info] Starting optimizer
[2021-10-27 16:28:13.364] [jointLog] [info] Marked 0 weighted equivalence classes as degenerate
[2021-10-27 16:28:13.371] [jointLog] [info] iteration = 0 | max rel diff. = 9812.23
[2021-10-27 16:28:14.006] [jointLog] [info] iteration = 100 | max rel diff. = 19.4031
[2021-10-27 16:28:14.568] [jointLog] [info] iteration = 200 | max rel diff. = 7.73479
[2021-10-27 16:28:15.099] [jointLog] [info] iteration = 300 | max rel diff. = 1.86384
[2021-10-27 16:28:15.624] [jointLog] [info] iteration = 400 | max rel diff. = 2.57063
[2021-10-27 16:28:16.237] [jointLog] [info] iteration = 500 | max rel diff. = 7.25734
[2021-10-27 16:28:16.872] [jointLog] [info] iteration = 600 | max rel diff. = 0.0661023
[2021-10-27 16:28:17.503] [jointLog] [info] iteration = 700 | max rel diff. = 0.393524
[2021-10-27 16:28:18.132] [jointLog] [info] iteration = 800 | max rel diff. = 0.150923
[2021-10-27 16:28:18.779] [jointLog] [info] iteration = 900 | max rel diff. = 0.484715
[2021-10-27 16:28:19.472] [jointLog] [info] iteration = 1,000 | max rel diff. = 0.0653466
[2021-10-27 16:28:20.109] [jointLog] [info] iteration = 1,100 | max rel diff. = 0.416215
[2021-10-27 16:28:20.768] [jointLog] [info] iteration = 1,200 | max rel diff. = 0.0722186
[2021-10-27 16:28:21.362] [jointLog] [info] iteration = 1,300 | max rel diff. = 0.782902
[2021-10-27 16:28:21.957] [jointLog] [info] iteration = 1,400 | max rel diff. = 0.0185131
[2021-10-27 16:28:22.359] [jointLog] [info] iteration = 1,474 | max rel diff. = 0.00728448
[2021-10-27 16:28:22.378] [jointLog] [info] Finished optimizer
[2021-10-27 16:28:22.378] [jointLog] [info] writing output 
