# Supplementary material for: Mutations in DNA polymerase δ subunit 1 co-segregate with CMD2-type resistance to Cassava Mosaic Geminiviruses
Source: Nat Commun. 2022 Jul 7;13:3933. doi: 10.1038/s41467-022-31414-0 (PMC9262879; doi:10.1038/s41467-022-31414-0)
Supplement: Supplementary file 10 — Source Data [file 41467_2022_31414_MOESM10_ESM.zip › figure_data/SupFig5_data/RNAseq4/quant/rnaseq4_tme204_4A_sus_quant/aux_info/ambig_info.tsv]

UniqueCount	AmbigCount
0	1086
5	1018
2	979
0	0
0	0
157	1
351	0
2	0
0	0
0	292
0	108
0	292
14	286
30	340
0	160
0	160
12	160
0	0
25	25
3	25
46	0
133	0
3	0
0	0
727	0
0	0
9	0
0	9
0	9
0	9
0	9
0	9
7	0
55	0
1	131
0	167
0	150
0	171
0	154
2	133
0	137
13	129
0	19
0	19
0	19
0	705
24	673
31	613
0	0
0	0
0	242
0	249
0	239
0	241
0	248
0	250
0	245
0	251
0	249
0	244
0	238
0	0
5	5
0	5
25	430
0	597
7	548
16	527
11	933
19	794
1	938
522	0
73	257
3	257
0	0
4	222
7	222
56	0
1132	4
0	0
2	15
3393	8
625	0
109	1
0	0
0	0
340	0
0	0
0	91
0	89
0	90
1189	1
31	0
0	0
3	318
16	318
0	314
470	0
3152	4
74	0
2	0
16	119
0	119
1	0
0	0
0	0
0	0
0	0
38	0
0	0
12	1
10	6
5	1
20	5
18	1
131	0
53	0
58	420
0	420
1	420
0	57
0	44
3	43
1385	0
0	20
0	23
0	20
1	22
0	17
6	20
0	17
0	21
0	24
0	18
52	0
1690	0
2	0
0	0
21	0
58	0
66	2
75	2
0	134
0	106
0	106
0	115
0	134
0	143
0	106
176	7
0	0
0	123
0	123
0	157
7	157
0	125
2	125
298	0
0	239
0	213
0	214
0	223
0	249
0	224
168	0
15997	10
0	0
0	0
0	0
2	0
6	0
0	0
2	397
2	401
0	383
0	400
0	401
512	2
769	2
0	0
0	0
0	32
0	30
0	28
3	121
0	121
0	121
8	143
0	143
541	2
178	0
817	0
0	0
148	94
13	0
16	0
142	94
96	0
0	0
751	0
0	246
1	241
7	244
0	247
0	237
1	311
0	305
0	275
0	269
19	269
310	0
0	0
0	0
16	0
15	895
3	895
1	15
0	15
10	241
20	220
0	178
482	2
2	0
4	46
0	46
848	0
3291	2
20	0
9	48
2	48
12	58
25	25
5	45
0	4
0	66
24	66
0	34
0	34
2	49
383	0
0	248
0	210
0	184
0	134
0	198
0	160
0	177
1	153
1	167
0	0
315	0
0	19
0	19
28	286
0	286
55	279
0	279
91	306
1	306
0	0
528	0
1821	0
1265	0
28	0
2	0
9	0
42	301
0	301
0	271
838	1
136	109
2	108
0	0
0	0
0	0
0	0
0	0
25	7
7	7
0	7
182652	108
20	283
66	283
0	21
0	20
0	19
0	18
0	20
0	19
0	0
0	228
0	187
0	190
0	151
0	192
0	154
42	1296
6	1296
15	1284
0	0
4	4
0	4
13	0
0	22
0	26
0	24
0	26
8	7
0	9
0	10
0	10
0	8
26	61
0	61
0	204
0	239
0	194
0	215
0	249
0	260
1	0
26	0
2	0
24	14
1	581
2	499
22	544
23	95
0	114
0	136
0	112
19	108
6	0
3	270
44	270
481	1811
66	1811
29	0
200	0
879	1
10	0
2	0
89	0
293	0
0	0
222	0
12	0
292	0
0	0
0	0
0	0
0	177
3	177
0	5
0	4
0	5
0	1
592	1
1	0
3	0
0	0
0	0
0	0
0	0
0	11
0	11
0	10
157	0
26	0
246	35
5	73
9	73
0	0
9	14
72	0
0	0
0	0
11	255
1	249
0	255
1339	2
170	312
0	312
0	1
0	1
0	1
11	0
0	0
0	0
0	0
0	0
0	0
6	2169
25	2202
1	2096
0	2274
10	2219
7	2092
0	2329
1	0
1	0
0	0
684	0
0	0
0	0
0	0
0	0
0	167
0	166
0	161
0	160
12	0
1	0
4	0
37	366
0	366
29	440
2	441
0	271
260	0
0	4
0	4
0	4
39	359
4	359
0	0
23	220
4	220
10	0
216	1
44	216
4	216
52	0
124	0
36	120
0	120
9	0
32	0
469	1
0	0
14	1394
7	1394
5	1365
1	1392
2	0
0	0
118	326
0	326
354	0
431	1
0	0
0	0
50	13
88	13
8	0
0	0
16	0
160	0
25	464
23	464
84	0
23	0
2	0
821	1
14	235
5	235
3	0
0	40
0	40
0	32
67	0
0	0
0	0
22	369
0	367
0	367
0	369
0	52
5	52
44	0
24	0
0	259
76	259
1	4
0	4
0	0
0	0
0	0
47	0
5	32
0	32
1	0
0	1
0	6
0	6
0	6
0	6
0	5
0	6
0	5
0	5
171	0
0	0
74	0
103	0
87	0
49	703
23	703
9	0
261	1
10	101
0	101
24	368
0	368
12	0
1	0
0	0
0	443
11	464
21	427
4	445
0	450
0	424
0	428
0	430
0	421
41	0
98	1
27	115
0	97
0	93
8	327
4	327
134	0
640	46
121	46
0	324
3	354
0	336
0	357
0	359
0	326
0	335
16	396
682	73
4	325
77	325
47	0
0	2
1	2
168	0
0	429
3	402
0	360
0	399
1	351
0	396
0	378
1	271
0	391
420	0
6	0
623	0
2	0
42	137
0	137
531	1
52	0
0	0
18	0
117	0
0	36
0	29
0	24
0	31
0	24
0	31
0	24
0	31
0	0
1	0
0	0
4124	2
0	414
0	342
0	426
0	392
0	388
0	364
0	308
0	393
0	319
0	369
0	341
0	365
0	403
0	391
0	370
0	285
0	611
0	564
0	532
0	579
0	461
0	493
31	0
30	0
227	1
0	0
47	0
3	80
11	102
0	103
0	4
0	30
141	26
126	0
0	4
0	4
0	4
0	4
0	408
0	423
0	328
0	343
5	362
192	0
0	60
0	60
20	23
0	23
5	101
0	101
4	88
0	101
0	90
0	98
0	98
0	87
0	132
0	113
10	118
0	112
0	101
0	109
0	109
0	102
0	91
0	99
0	99
0	88
0	109
0	118
0	118
407	1
105	3
0	0
0	0
51	305
1	305
0	80
0	67
0	80
0	67
1	0
3	193
61	193
0	79
0	78
4	84
0	84
0	56
0	57
43	334
5	334
26	0
0	2
0	2
0	2
0	2
0	2
0	1
83	0
8	50
0	50
97	0
0	0
0	0
0	0
0	0
118	0
2	0
9	548
0	548
0	0
56	281
21	281
4	121
16	109
2	100
0	90
2	14
0	14
0	92
0	94
0	76
0	78
1	126
0	127
0	127
13	0
0	0
0	5
1	5
0	667
0	666
0	663
4	617
0	461
0	463
1	461
4	461
0	525
0	525
0	552
0	505
0	517
2	497
0	505
8	262
1	257
2	261
1	262
0	0
0	0
62	0
161	0
1592	2
504	0
17	0
308	0
282	0
0	12
2	12
0	12
11	160
0	160
8	0
212	0
2	0
3	0
16	167
1	167
0	0
15	47
0	47
0	44
0	204
68	181
0	144
84	1
0	23
0	19
8	28
0	32
0	28
14	36
188	8
78	0
125	0
7	576
1	576
88	0
1011	0
3143	0
0	1
0	1
0	1
72	536
1	536
0	337
0	315
0	272
22	0
191	0
284	1
215	0
216	0
3	16
0	16
447	52
163	50
20	0
0	0
3	5
2	0
13	6
3	3
25	2
1	4
0	0
0	3
52	6
4	2
5	2
46	5
2	19
0	20
5	2
0	0
16	0
4	793
9	799
0	780
0	785
8	0
18	0
3	0
6	0
0	13
0	11
0	13
0	11
0	41
0	45
0	43
0	27
13	27
0	26
0	7
12	0
4	0
36	476
7	476
51	586
10	586
0	167
0	162
2	166
0	155
2	160
375	1
26	0
104	444
0	444
393	0
0	4255
0	3844
0	3970
0	4129
0	160
1	160
3	112
0	112
277	0
0	0
73	2
201	99
14	2
111	99
1	0
815	0
0	0
0	0
0	740
0	732
0	692
0	731
0	723
0	700
0	0
0	0
3	0
16	525
110	525
46	224
6	224
0	0
0	0
356	1
2469	2
115	0
0	0
0	184
1	184
0	184
1	187
11	187
1	60
0	60
1	60
36	0
60	0
0	85
3	85
636	7
0	7
0	0
0	0
232	0
71	0
0	0
10	0
0	215
2	187
1	265
0	223
0	0
0	0
0	0
0	0
5	440
5	440
0	440
5	0
666	0
0	3
0	3
0	0
0	0
286	0
0	67
1	67
0	65
0	67
0	0
10	0
20	0
0	0
2	132
0	132
8	25
26	26
0	0
0	7
0	6
0	7
0	7
0	6
0	7
0	7
0	6
0	7
0	7
0	6
49	137
1	137
447	0
2	81
0	81
1	452
1	452
34	0
1112	0
0	0
1	556
1	704
141	653
4	0
1	1
299	0
8	0
0	363
0	363
2	56
0	55
1	51
6	39
0	54
1	54
0	47
0	51
11	0
0	10
0	11
0	10
4	0
329	0
14	277
8	282
7	279
3	1
0	0
0	0
0	0
0	0
0	0
0	0
0	0
0	0
0	0
0	0
1	0
0	0
0	0
0	0
309	1
365	0
452	0
0	0
0	0
1	0
4	0
5540	6
119	1
63	0
1	93
1	92
0	92
1	85
0	92
0	75
90	0
42	1
0	0
0	0
289	0
0	0
38	359
11	357
1	156
584	0
0	0
422	1
102	0
0	0
3	22
1	22
0	0
22	432
0	456
0	460
0	444
0	448
0	459
0	463
0	434
0	430
0	450
0	446
5	415
75	415
198	0
51	571
0	571
0	2
0	2
0	2
0	2
5	26
35	0
1418	3
31	273
3	273
41	187
0	187
35	695
2	694
2	653
0	694
36	0
241	0
9	370
5	370
0	368
0	353
2	353
348	76
0	76
0	87
0	86
0	81
0	91
0	97
0	84
0	96
0	83
0	86
1	125
0	90
0	80
0	126
0	130
0	125
0	86
0	83
0	96
0	83
0	96
0	125
0	0
29	180
1	180
0	1
0	0
2	0
0	0
0	0
0	0
0	0
0	0
439	0
220	0
56	0
103	1
21	0
0	0
209	0
10	0
3	0
183	2
0	0
2	0
12	0
1016	0
73	0
2164	2
11	0
8	0
28	0
1	0
0	0
0	0
16	214
2	214
0	254
0	0
0	0
0	5
0	5
0	5
0	5
0	5
0	5
0	0
0	0
0	770
1	660
1	739
1	481
0	3
0	3
0	0
256	32
7	104
10	104
12	584
6	584
2	0
0	337
0	291
3	289
140	1
1	0
0	0
0	0
224	1
1	0
6	165
3	165
1	2
0	0
0	0
0	0
0	1
9	0
0	0
13	239
10	239
171	0
258	0
493	0
126	0
1	0
1	0
32	0
0	0
0	77
0	69
0	77
0	69
2	83
347	3638
7	3632
14	3637
0	0
0	0
71	479
29	479
3	0
109	0
146	0
505	0
0	55
0	49
0	50
0	54
1	53
0	49
0	50
0	51
0	51
0	50
0	48
0	47
0	48
0	47
0	55
0	54
0	50
0	49
0	46
0	53
0	48
807	2
0	0
0	0
1427	0
322	1554
256	1554
0	0
0	2350
3	2350
159	0
5	132
0	132
0	132
12	168
0	168
116	463
2	463
36	234
1	234
0	0
0	1
0	1
0	1
0	1
0	1
0	68
0	66
0	66
0	64
0	66
0	65
0	67
0	64
1	66
0	65
0	63
0	17
0	17
0	17
0	17
0	17
0	17
0	17
0	17
0	17
0	17
636	0
0	0
4	346
4	341
3	334
2409	1
115	0
0	0
178	1185
0	1185
2	851
0	0
124	0
0	0
28	353
109	353
54	1
0	0
0	0
0	0
62	796
27	796
86	0
174	655
42	655
255	0
0	0
0	0
145	0
0	0
195	1
147	0
4	59
4	59
1	0
171	0
1	56
0	56
0	0
0	0
0	0
0	0
0	0
1	152
1	152
0	0
392	2
1	2
0	0
10	0
5	188
11	188
1	0
0	0
1	19
0	19
293	0
7	278
2	279
0	272
3	0
280	0
0	0
1	411
0	411
248	1
0	2
0	2
0	3
0	3
0	247
0	278
0	273
1	273
0	19
0	18
0	17
0	19
0	244
1	223
0	204
1	0
0	0
924	0
9	0
1	0
481	0
17	175
1	170
11	175
0	134
0	123
1	52
259	0
1	0
0	0
0	0
0	0
0	0
0	0
0	0
2	0
16	0
18	61
0	42
8	35
0	44
0	23
1	175
14	174
1	391
36	376
0	356
3	377
0	0
98	1
0	0
103	0
0	0
0	0
0	0
6	0
632	1
9	0
8	0
0	130
0	123
0	125
1	132
0	130
0	0
116	0
0	0
5187	2
1856	2
40	0
0	0
3	0
0	0
105	0
0	0
0	0
0	0
235	1
0	0
0	0
68	1
2	162
0	151
1	162
12	161
0	161
0	163
7	0
333	255
0	255
106	0
0	0
0	0
17	0
155	0
573	0
98	0
217	1
0	86
13	87
0	86
1	88
207	0
1	0
0	80
0	73
3	75
0	81
0	88
0	69
0	63
398	0
0	108
0	133
0	108
0	133
50	129
0	148
0	123
0	93
0	120
0	59
0	0
846	0
2	157
15	216
0	210
102	658
18	658
0	247
0	247
0	184
0	184
1	0
34	599
2	552
2	603
1	554
0	544
1	549
1	0
17	188
0	188
3	0
293	0
49	0
1234	1
5935	1
17	121
2	121
1	0
0	0
597	0
18	0
655	0
22	0
1421	348
442	347
47	652
14	652
307	1
0	0
0	0
0	0
0	0
47	760
2	760
11	0
0	3
0	3
0	3
316	1147
10	1146
42	0
35	0
127	1
3	0
29	203
0	203
0	0
5	0
244	1
216	1
0	0
0	95
0	94
0	85
0	86
6	93
3	90
1	6
0	6
0	6
0	6
0	5
0	24
8	24
0	27
0	26
0	26
0	26
0	27
0	26
0	25
0	25
0	22
0	24
0	24
0	23
0	24
0	24
0	25
0	23
0	25
0	24
0	23
0	23
0	22
0	0
3	0
0	0
0	0
0	0
0	0
0	0
0	0
0	0
0	0
0	0
0	0
0	0
403	1
1	0
6	141
1	143
1	153
0	155
2	72
0	59
6	59
2	0
0	222
75	218
0	175
28	247
2	247
0	215
2	223
1	220
0	204
0	197
268	0
0	22
0	22
0	26
0	26
0	22
0	22
4	0
3	69
0	69
0	150
3	122
0	132
0	137
332	0
219	0
89	0
603	0
0	858
1	785
0	837
11	0
2	0
40	0
17	176
0	176
0	176
0	2617
0	2592
0	2613
0	2612
0	2587
0	2588
0	2589
0	2614
0	230
0	239
0	236
0	246
0	245
0	237
0	245
0	236
1	0
1	29
0	29
0	29
5	29
0	29
494	0
4	0
0	135
16	154
0	155
15	222
1	222
13	5
3	43
0	46
0	45
361	3
623	0
0	647
0	626
0	643
0	622
0	0
0	33
4	33
0	32
35	0
0	15
0	15
0	12
0	0
15	0
0	0
0	0
380	0
0	0
78	0
426	0
2	44
0	49
0	43
0	65
2	55
0	47
0	361
3	342
0	366
15	97
2	97
16	0
521	464
393	464
13	0
160	1
0	0
0	0
0	0
6	0
8	0
0	1
0	1
0	0
0	0
10	0
0	0
1	0
7	0
70	0
1	0
87	0
0	196
0	163
1	173
2	34
5	0
770	0
315	0
2	0
0	0
0	54
0	58
0	53
0	52
1513	3
5	0
855	0
11	46
1	46
0	10
0	9
0	10
641	0
0	0
322	0
33	0
0	0
341	0
0	0
29	808
81	803
28	712
0	0
0	0
0	0
0	0
0	0
0	201
0	201
2	0
0	0
0	0
125	0
0	242
0	242
0	242
7	90
0	1
0	1
0	6
0	6
0	6
0	6
0	6
0	6
0	6
0	0
0	0
0	0
56	1
26	239
0	239
192	0
14	0
0	0
0	0
0	136
0	155
0	159
20	107
0	104
0	79
5	2
0	2
369	0
4	76
0	76
0	49
0	0
76	0
0	0
30	420
0	409
0	420
1	419
0	430
12	0
41	0
0	0
0	3
0	4
12	1
17	0
4	1
0	0
77	0
0	96
0	96
2	96
24	0
17	0
78	0
0	0
2	169
10	169
1	420
0	420
1	54
0	54
57	0
1	14
1	14
22	0
103	1
1115	0
1	0
203	132
0	0
0	0
0	0
274	387
18	68
5	64
0	13
9	1
0	1
194	374
0	13
268	0
44	274
2	274
18	0
127	0
261	0
38	0
356	0
0	0
6	0
0	0
70	1
0	157
7	155
0	148
63	0
326	0
0	1
0	1
340	0
609	0
0	0
0	0
0	0
0	0
0	1
0	1
0	639
0	637
0	625
0	631
2	568
2	637
0	62
0	85
0	85
0	56
125	0
0	41
0	0
3	0
4	3
0	3
37	830
1	830
338	14
77	505
15	505
516	6
5	0
872	1
7	142
0	140
0	107
96	0
55	0
14	0
0	0
103	0
72	0
1167	1
22	0
42	476
40	476
0	160
0	164
1	156
0	130
0	134
5	1367
10	1375
0	1490
6	1489
4	218
19	218
6	215
22	0
757	1
273	0
0	18
0	18
109	0
1	20
0	20
266	0
20	0
53	0
1	0
49	281
2	281
52	0
0	3
0	2
0	2
0	2
1	0
15	208
137	208
0	0
32	167
1	168
1	163
10	168
16	0
18	0
157	0
43	0
579	0
775	10
93	0
137	0
333	0
68	10
5	0
0	10
4	10
116	0
0	0
18	131
1	131
17	0
3	0
3	126
3	126
3	126
12	78
3	78
0	77
5	210
0	196
0	62
0	78
79	0
0	0
0	0
35	0
18	320
0	320
0	7
0	7
0	7
0	7
26	149
4	149
1	0
1200	1
8	70
1	70
0	42
0	48
0	38
0	32
0	106
0	101
0	99
0	98
0	110
0	105
0	70
0	65
2	100
0	63
0	68
8	98
271	1
513	6
0	810
0	796
5	803
0	804
0	802
0	797
0	788
351	0
1	205
0	204
1	207
0	205
1	207
29	0
25	0
[truncated: 55,492 more rows]
