# Supplementary material for: Mutations in DNA polymerase δ subunit 1 co-segregate with CMD2-type resistance to Cassava Mosaic Geminiviruses
Source: Nat Commun. 2022 Jul 7;13:3933. doi: 10.1038/s41467-022-31414-0 (PMC9262879; doi:10.1038/s41467-022-31414-0)
Supplement: Supplementary file 10 — Source Data [file 41467_2022_31414_MOESM10_ESM.zip › figure_data/SupFig5_data/RNAseq4/quant/rnaseq4_tme204_4A_sus_quant/libParams/flenDist.txt]

1.09053e-41	1.62549e-41	2.419e-41	3.59414e-41	5.3316e-41	7.89634e-41	1.16761e-40	1.72376e-40	2.54075e-40	3.73896e-40	5.49345e-40	8.05832e-40	1.18018e-39	1.72568e-39	2.51927e-39	3.67193e-39	5.34343e-39	7.76338e-39	1.12613e-38	1.6309e-38	2.35817e-38	3.40429e-38	4.90663e-38	7.06067e-38	1.01441e-37	1.45508e-37	2.08384e-37	2.97952e-37	4.25339e-37	6.06217e-37	8.62635e-37	1.22555e-36	1.73836e-36	2.46181e-36	1.81402e-08	9.21126e-08	1.87049e-07	1.90056e-07	1.01409e-07	8.89043e-08	2.68198e-07	5.4913e-07	7.35685e-07	6.81788e-07	4.4673e-07	5.30816e-07	1.31097e-06	1.92136e-06	1.52727e-06	9.32062e-07	9.93302e-07	1.55809e-06	2.02411e-06	1.93428e-06	1.5866e-06	1.43636e-06	1.57217e-06	1.73805e-06	1.91168e-06	2.96161e-06	4.37882e-06	4.46902e-06	3.92582e-06	3.87517e-06	3.6071e-06	2.93396e-06	2.6055e-06	2.91601e-06	3.4003e-06	3.55134e-06	3.299e-06	2.70165e-06	2.28934e-06	2.51152e-06	2.82562e-06	2.98708e-06	3.70768e-06	4.87847e-06	4.9951e-06	3.88086e-06	3.30351e-06	3.62653e-06	3.35465e-06	2.37269e-06	2.30073e-06	3.3799e-06	4.3503e-06	4.70498e-06	4.55925e-06	3.69063e-06	2.15443e-06	1.24278e-06	3.36377e-06	9.58851e-06	1.65386e-05	2.14297e-05	2.69854e-05	3.40561e-05	3.90509e-05	8.01481e-05	0.000242276	0.000500413	0.000708292	0.00082279	0.000907826	0.000988703	0.00106396	0.00114225	0.00122905	0.00132715	0.00144264	0.00158337	0.00175333	0.00194669	0.00213892	0.00229668	0.00241444	0.00250892	0.00261311	0.00277587	0.0029921	0.00321291	0.00343882	0.00369146	0.00392241	0.00407774	0.00420504	0.00436763	0.00456814	0.00478186	0.00497557	0.00517048	0.0054261	0.00571255	0.00595963	0.00618591	0.00640426	0.00653491	0.00657874	0.00667152	0.00685562	0.00705519	0.00726816	0.00751692	0.00773569	0.00788848	0.00801129	0.0080985	0.00812283	0.00811532	0.0081242	0.0081701	0.00827459	0.00845117	0.00863838	0.00874178	0.00873973	0.00866475	0.00855789	0.00845494	0.00839074	0.00840229	0.0084662	0.00854884	0.00867816	0.00880717	0.00881242	0.0086773	0.00849591	0.00836667	0.00829244	0.00821173	0.00815169	0.00816383	0.00820056	0.00819819	0.00815002	0.00805278	0.00790548	0.00774583	0.00760349	0.00749511	0.0074234	0.0073696	0.00734305	0.00734388	0.00733473	0.00728449	0.00716841	0.00701116	0.00688343	0.0067891	0.00668717	0.00657991	0.00650545	0.00649999	0.00652932	0.00650195	0.0064042	0.00627247	0.00610332	0.00594258	0.00583205	0.00572273	0.00562052	0.00557733	0.00558111	0.00559149	0.00556155	0.00544764	0.00527519	0.00513298	0.00504804	0.00498342	0.00492946	0.00487391	0.00481191	0.0047601	0.00470066	0.00462231	0.00453938	0.00444438	0.00432891	0.00422746	0.00418109	0.00416648	0.00413667	0.00410047	0.00407582	0.00401883	0.00390047	0.00377777	0.00369323	0.00361686	0.00354614	0.00352987	0.00355587	0.0035549	0.00352123	0.00348778	0.003434	0.00333569	0.00322708	0.00315606	0.00312404	0.00309369	0.00305372	0.00301764	0.0029752	0.00292401	0.00288101	0.00283715	0.0027741	0.00269893	0.00263497	0.00259698	0.00256783	0.00252541	0.00248755	0.00247356	0.00245601	0.00241181	0.00236252	0.0023149	0.00225071	0.00218913	0.00217019	0.00218043	0.00217573	0.0021595	0.0021435	0.00210869	0.00205045	0.00197531	0.00188689	0.00181473	0.00178804	0.00178324	0.00177648	0.00178212	0.00179952	0.00179999	0.00176148	0.00170249	0.00166432	0.00165137	0.00163005	0.00158576	0.00154927	0.00154005	0.00153427	0.00151864	0.00149527	0.00145786	0.00141671	0.00139605	0.00139053	0.00137214	0.00134564	0.00132942	0.0013053	0.00127175	0.00127093	0.0012945	0.00128513	0.00124113	0.0012034	0.00118456	0.00116887	0.00115123	0.00114287	0.00113864	0.00112014	0.00108382	0.00104528	0.00102242	0.00101111	0.000998203	0.000989801	0.000991937	0.000989748	0.000969137	0.000942402	0.000928435	0.000916034	0.000890144	0.00086683	0.000854929	0.000840426	0.000829014	0.00083116	0.000830911	0.000820392	0.000806898	0.000790006	0.00077382	0.000760253	0.000739226	0.000713636	0.000697884	0.000693707	0.000692108	0.000692806	0.000698424	0.000692562	0.000664117	0.000634982	0.000629102	0.000640833	0.000643806	0.000621256	0.000588601	0.000571208	0.00057063	0.000577561	0.000583237	0.000575263	0.000556387	0.000542775	0.000538217	0.000533377	0.000524206	0.000511813	0.000498339	0.000490951	0.000487595	0.000485754	0.000488358	0.000482961	0.000463949	0.00044785	0.000448208	0.000457685	0.000456623	0.000441105	0.000425347	0.000417646	0.000410022	0.000396499	0.000385152	0.000379978	0.000379697	0.000385168	0.000387149	0.000376467	0.000362229	0.000353239	0.000348126	0.000347808	0.000347134	0.000341172	0.000341753	0.00035303	0.000354379	0.000333972	0.000310276	0.000300305	0.000299737	0.000297621	0.000288579	0.000276628	0.000269693	0.000271172	0.000274397	0.000270727	0.000266054	0.000268586	0.000273025	0.000274478	0.000271844	0.000259921	0.000241788	0.000230141	0.000231465	0.00023983	0.000243699	0.000240856	0.000233225	0.000222599	0.000216031	0.000214073	0.000214399	0.000215862	0.000213307	0.000206392	0.000199191	0.000196349	0.000198716	0.000200983	0.000201458	0.000199355	0.000192648	0.000183846	0.000174775	0.000168121	0.000168434	0.000173235	0.000176009	0.000174407	0.000171733	0.000170592	0.000167715	0.000161472	0.000154872	0.00014775	0.000138972	0.000135987	0.000144668	0.000154068	0.000152062	0.000142393	0.000132722	0.000126035	0.00012362	0.000124403	0.000126265	0.000128034	0.000129727	0.00012998	0.000126483	0.000121164	0.000118098	0.000118247	0.000117979	0.000115027	0.000111604	0.000105936	9.71514e-05	9.28363e-05	9.43707e-05	9.57694e-05	9.73726e-05	9.9448e-05	9.65534e-05	8.9003e-05	8.6212e-05	9.13276e-05	9.48758e-05	9.16203e-05	8.74129e-05	8.629e-05	8.66608e-05	8.62957e-05	8.38684e-05	8.09535e-05	7.96455e-05	7.85835e-05	7.70974e-05	7.61651e-05	7.42458e-05	7.0189e-05	6.67982e-05	6.79446e-05	7.25433e-05	7.44107e-05	7.13371e-05	6.66333e-05	6.30948e-05	6.24205e-05	6.3069e-05	6.01785e-05	5.57623e-05	5.755e-05	6.34872e-05	6.62277e-05	6.63466e-05	6.49041e-05	6.03212e-05	5.39196e-05	4.84528e-05	4.86122e-05	5.55573e-05	6.05457e-05	5.69895e-05	5.09197e-05	4.96994e-05	5.12181e-05	5.19236e-05	5.20609e-05	5.13733e-05	4.96068e-05	4.73185e-05	4.66682e-05	4.94033e-05	5.14919e-05	4.91043e-05	4.50296e-05	4.26021e-05	4.24062e-05	4.4034e-05	4.33655e-05	3.77598e-05	3.52321e-05	4.06878e-05	4.4894e-05	4.23354e-05	3.76341e-05	3.46966e-05	3.52226e-05	3.61878e-05	3.26639e-05	2.86947e-05	3.02567e-05	3.45185e-05	3.60728e-05	3.42456e-05	3.22967e-05	3.27896e-05	3.3955e-05	3.27659e-05	3.14421e-05	3.36732e-05	3.59981e-05	3.35723e-05	2.84912e-05	2.62949e-05	2.90199e-05	3.16216e-05	2.9771e-05	2.78316e-05	2.92959e-05	3.06456e-05	2.89823e-05	2.61727e-05	2.57867e-05	2.75431e-05	2.75359e-05	2.44412e-05	2.12473e-05	2.04847e-05	2.16188e-05	2.28854e-05	2.29183e-05	2.25494e-05	2.21467e-05	1.94905e-05	1.57961e-05	1.49194e-05	1.67202e-05	1.91511e-05	2.06341e-05	1.99851e-05	1.83694e-05	1.75608e-05	1.75375e-05	1.77534e-05	1.86015e-05	2.02431e-05	2.10879e-05	1.94466e-05	1.6373e-05	1.57677e-05	1.87203e-05	2.12857e-05	2.16273e-05	2.02193e-05	1.74372e-05	1.6599e-05	1.76797e-05	1.59903e-05	1.26048e-05	1.18789e-05	1.31375e-05	1.36684e-05	1.33845e-05	1.32229e-05	1.29913e-05	1.27011e-05	1.37038e-05	1.51614e-05	1.44694e-05	1.30359e-05	1.24656e-05	1.10321e-05	1.01747e-05	1.30021e-05	1.68902e-05	1.69351e-05	1.30954e-05	9.48887e-06	8.78483e-06	8.90215e-06	8.26932e-06	9.53554e-06	1.18374e-05	1.10731e-05	8.96161e-06	8.95251e-06	9.58134e-06	8.75052e-06	7.50289e-06	7.15187e-06	6.95938e-06	6.57748e-06	6.40639e-06	5.87758e-06	5.34529e-06	5.77705e-06	6.0577e-06	5.11267e-06	4.90137e-06	6.96311e-06	8.48545e-06	7.40722e-06	6.52559e-06	7.57438e-06	8.42149e-06	8.01388e-06	8.43617e-06	1.10864e-05	1.33359e-05	1.17887e-05	7.90394e-06	5.97184e-06	6.58863e-06	7.2344e-06	6.91745e-06	6.48843e-06	6.65058e-06	7.31972e-06	8.87435e-06	1.08503e-05	1.06165e-05	8.32805e-06	6.92005e-06	6.5756e-06	6.06659e-06	5.1057e-06	3.86001e-06	3.2475e-06	3.73335e-06	5.03929e-06	7.30152e-06	8.83355e-06	7.36677e-06	4.91037e-06	4.15816e-06	4.49895e-06	4.83101e-06	4.66088e-06	3.72283e-06	3.18366e-06	4.45319e-06	5.99597e-06	5.95589e-06	5.68274e-06	6.60348e-06	7.80636e-06	7.70316e-06	6.23298e-06	4.55029e-06	3.33987e-06	2.88482e-06	2.81923e-06	2.26606e-06	1.6544e-06	2.09209e-06	3.02306e-06	3.21837e-06	2.75193e-06	2.5189e-06	3.1769e-06	4.16106e-06	4.86587e-06	5.99094e-06	7.08473e-06	6.58169e-06	4.87021e-06	3.29474e-06	2.0149e-06	1.23253e-06	1.66282e-06	2.73837e-06	2.9756e-06	2.41487e-06	2.29357e-06	2.46527e-06	1.9771e-06	1.24269e-06	1.13594e-06	1.86778e-06	3.16978e-06	3.82429e-06	3.21653e-06	2.46391e-06	2.07637e-06	1.69667e-06	1.86012e-06	3.06822e-06	3.94119e-06	3.40012e-06	2.66734e-06	2.48059e-06	2.50596e-06	2.80165e-06	2.984e-06	2.70718e-06	2.42756e-06	2.35616e-06	2.25139e-06	2.19083e-06	2.44492e-06	2.48539e-06	1.8966e-06	1.47565e-06	1.59421e-06	1.8088e-06	1.93124e-06	1.91783e-06	2.00549e-06	2.25049e-06	2.02384e-06	1.39996e-06	1.16137e-06	1.35306e-06	1.60361e-06	1.55225e-06	1.12344e-06	1.08007e-06	1.53778e-06	1.45843e-06	7.24552e-07	1.6401e-07	1.18706e-07	4.31996e-07	6.82521e-07	5.37485e-07	3.28009e-07	5.16187e-07	9.18299e-07	9.95967e-07	7.22329e-07	7.03311e-07	1.05904e-06	1.09093e-06	9.4372e-07	1.68062e-06	2.78718e-06	2.79694e-06	1.87587e-06	9.72773e-07	4.16297e-07	1.98664e-07	4.88389e-07	1.51523e-06	2.69773e-06	3.38076e-06	3.69902e-06	3.39468e-06	2.41994e-06	1.75362e-06	1.55939e-06	1.14788e-06	6.38018e-07	5.53593e-07	6.88157e-07	5.70951e-07	3.96769e-07	4.63419e-07	6.30051e-07	8.58521e-07	9.87193e-07	6.86186e-07	2.9922e-07	6.3798e-07	1.85752e-06	2.77571e-06	2.35785e-06	1.28429e-06	6.5428e-07	7.24537e-07	1.03791e-06	1.35201e-06	1.9144e-06	2.13256e-06	1.50938e-06	1.07926e-06	1.34649e-06	1.37324e-06	7.88809e-07	2.43156e-07	9.8005e-08	1.42212e-07	1.66573e-07	1.34388e-07	7.92394e-08	1.94003e-07	6.30132e-07	9.20122e-07	6.18602e-07	1.73717e-07	3.04394e-08	8.97257e-08	2.2105e-07	2.88333e-07	2.22566e-07	2.47202e-07	6.6085e-07	1.32095e-06	1.54655e-06	1.21893e-06	1.21193e-06	1.67498e-06	1.62401e-06	8.82902e-07	2.65464e-07	1.88176e-07	5.0639e-07	8.16704e-07	8.41565e-07	6.6504e-07	3.76531e-07	1.61138e-07	2.30973e-07	4.30702e-07	5.97903e-07	8.10717e-07	1.00804e-06	9.02638e-07	4.73286e-07	1.07692e-07	1.45207e-09	4.94413e-10	2.29093e-08	1.61307e-07	4.33016e-07	6.57493e-07	7.75799e-07	8.18837e-07	6.31206e-07	2.8817e-07	1.08076e-07	9.55836e-08	9.83901e-08	1.21869e-07	2.45412e-07	4.83758e-07	6.65113e-07	6.75717e-07	5.67967e-07	3.40303e-07	2.14239e-07	4.43265e-07	6.43179e-07	5.19576e-07	5.15318e-07	6.86734e-07	6.21181e-07	5.13231e-07	5.65451e-07	5.5498e-07	5.81221e-07	6.90307e-07	5.58026e-07	2.40226e-07	1.36112e-07	3.46434e-07	5.09441e-07	3.38857e-07	8.47142e-08	4.48761e-09	1.79506e-08	4.01108e-08	7.06894e-08	8.36079e-08	5.27891e-08	1.44783e-08	4.92027e-09	8.2007e-08	3.04153e-07	4.57484e-07	3.26039e-07	2.08452e-07	4.59052e-07	8.00864e-07	7.44566e-07	3.76751e-07	9.99225e-08	1.02451e-07	3.62445e-07	5.43667e-07	3.62445e-07	2.34041e-07	5.9176e-07	1.03491e-06	1.09065e-06	9.39316e-07	9.64973e-07	1.20074e-06	1.22578e-06	8.07905e-07	3.05716e-07	5.72333e-08	1.86699e-08	2.80048e-08	2.00954e-08	1.03697e-08	8.55343e-09	5.83764e-09	1.96698e-09	8.12148e-10	6.41182e-08	2.54442e-07	3.8945e-07	2.86356e-07	1.25457e-07	1.08907e-07	1.78154e-07	1.88568e-07	1.7816e-07	3.10286e-07	4.90069e-07	5.95004e-07	6.72733e-07	5.84401e-07	3.27792e-07	2.71826e-07	5.17259e-07	6.96882e-07	5.49031e-07	2.67073e-07	2.22629e-07	4.96086e-07	6.6882e-07	4.29104e-07	1.8194e-07	3.19292e-07	5.20133e-07	4.10792e-07	1.68614e-07	6.06753e-08	4.72076e-08	2.90897e-08	9.02615e-09	2.80595e-09	2.07876e-07	8.24487e-07	1.27601e-06	9.83947e-07	4.45896e-07	1.59928e-07	3.9982e-08	6.18714e-14	1.31996e-28	1.069e-09	4.276e-09	4.68221e-08	1.65908e-07	2.43518e-07	1.61632e-07	2.51263e-07	8.43418e-07	1.26513e-06	8.43418e-07	2.10855e-07	1.23629e-07	4.94517e-07	8.45414e-07	9.48992e-07	9.05147e-07	6.54085e-07
