# Supplementary material for: Mutations in DNA polymerase δ subunit 1 co-segregate with CMD2-type resistance to Cassava Mosaic Geminiviruses
Source: Nat Commun. 2022 Jul 7;13:3933. doi: 10.1038/s41467-022-31414-0 (PMC9262879; doi:10.1038/s41467-022-31414-0)
Supplement: Supplementary file 10 — Source Data [file 41467_2022_31414_MOESM10_ESM.zip › figure_data/SupFig5_data/RNAseq4/quant/rnaseq4_tme204_2B_sus_quant/logs/salmon_quant.log]

[2021-10-27 16:25:39.882] [jointLog] [info] setting maxHashResizeThreads to 10
[2021-10-27 16:25:39.882] [jointLog] [info] Fragment incompatibility prior below threshold.  Incompatible fragments will be ignored.
[2021-10-27 16:25:39.882] [jointLog] [info] Usage of --validateMappings implies use of minScoreFraction. Since not explicitly specified, it is being set to 0.65
[2021-10-27 16:25:39.882] [jointLog] [info] Setting consensusSlack to selective-alignment default of 0.35.
[2021-10-27 16:25:39.882] [jointLog] [info] parsing read library format
[2021-10-27 16:25:39.882] [jointLog] [info] There is 1 library.
[2021-10-27 16:25:40.059] [jointLog] [info] Loading pufferfish index
[2021-10-27 16:25:40.059] [jointLog] [info] Loading dense pufferfish index.
[2021-10-27 16:26:23.346] [jointLog] [info] done
[2021-10-27 16:26:23.346] [jointLog] [info] Index contained 58,905 targets
[2021-10-27 16:26:23.398] [jointLog] [info] Number of decoys : 1,414
[2021-10-27 16:26:23.398] [jointLog] [info] First decoy index : 57,491 
[2021-10-27 16:26:24.385] [jointLog] [info] Automatically detected most likely library type as IU

[2021-10-27 16:27:25.746] [fileLog] [info] 
At end of round 0
==================
Observed 9955824 total fragments (9955824 in most recent round)

[2021-10-27 16:27:25.745] [jointLog] [info] Computed 72,674 rich equivalence classes for further processing
[2021-10-27 16:27:25.745] [jointLog] [info] Counted 8,846,955 total reads in the equivalence classes 
[2021-10-27 16:27:25.756] [jointLog] [info] Number of mappings discarded because of alignment score : 1,976,156
[2021-10-27 16:27:25.756] [jointLog] [info] Number of fragments entirely discarded because of alignment score : 532,424
[2021-10-27 16:27:25.756] [jointLog] [info] Number of fragments discarded because they are best-mapped to decoys : 375,433
[2021-10-27 16:27:25.756] [jointLog] [info] Number of fragments discarded because they have only dovetail (discordant) mappings to valid targets : 61,578
[2021-10-27 16:27:25.756] [jointLog] [info] Mapping rate = 88.8621%

[2021-10-27 16:27:25.756] [jointLog] [info] finished quantifyLibrary()
[2021-10-27 16:27:26.996] [jointLog] [info] Starting optimizer
[2021-10-27 16:27:27.333] [jointLog] [info] Marked 0 weighted equivalence classes as degenerate
[2021-10-27 16:27:27.343] [jointLog] [info] iteration = 0 | max rel diff. = 10753.3
[2021-10-27 16:27:27.942] [jointLog] [info] iteration = 100 | max rel diff. = 18.3241
[2021-10-27 16:27:28.497] [jointLog] [info] iteration = 200 | max rel diff. = 1.9875
[2021-10-27 16:27:29.048] [jointLog] [info] iteration = 300 | max rel diff. = 11.5692
[2021-10-27 16:27:29.598] [jointLog] [info] iteration = 400 | max rel diff. = 3.77224
[2021-10-27 16:27:30.155] [jointLog] [info] iteration = 500 | max rel diff. = 1.00696
[2021-10-27 16:27:30.710] [jointLog] [info] iteration = 600 | max rel diff. = 0.556797
[2021-10-27 16:27:31.255] [jointLog] [info] iteration = 700 | max rel diff. = 0.17445
[2021-10-27 16:27:31.792] [jointLog] [info] iteration = 800 | max rel diff. = 0.0615895
[2021-10-27 16:27:32.340] [jointLog] [info] iteration = 900 | max rel diff. = 6.27441
[2021-10-27 16:27:32.902] [jointLog] [info] iteration = 1,000 | max rel diff. = 0.0182961
[2021-10-27 16:27:33.448] [jointLog] [info] iteration = 1,100 | max rel diff. = 0.483735
[2021-10-27 16:27:34.037] [jointLog] [info] iteration = 1,200 | max rel diff. = 0.211112
[2021-10-27 16:27:34.612] [jointLog] [info] iteration = 1,300 | max rel diff. = 0.710858
[2021-10-27 16:27:35.148] [jointLog] [info] iteration = 1,400 | max rel diff. = 0.0487052
[2021-10-27 16:27:35.437] [jointLog] [info] iteration = 1,458 | max rel diff. = 0.00285299
[2021-10-27 16:27:35.454] [jointLog] [info] Finished optimizer
[2021-10-27 16:27:35.454] [jointLog] [info] writing output 
