# Supplementary material for: Mutations in DNA polymerase δ subunit 1 co-segregate with CMD2-type resistance to Cassava Mosaic Geminiviruses
Source: Nat Commun. 2022 Jul 7;13:3933. doi: 10.1038/s41467-022-31414-0 (PMC9262879; doi:10.1038/s41467-022-31414-0)
Supplement: Supplementary file 10 — Source Data [file 41467_2022_31414_MOESM10_ESM.zip › figure_data/SupFig5_data/RNAseq4/quant/rnaseq4_tme204_2B_sus_quant/aux_info/ambig_info.tsv]

UniqueCount	AmbigCount
0	874
6	808
1	796
0	0
0	0
141	0
331	0
3	0
0	0
0	297
0	116
0	297
20	296
18	342
0	170
0	169
10	170
0	0
18	24
0	24
46	0
139	0
4	0
0	0
716	0
0	0
12	0
0	7
0	7
0	6
0	6
0	6
5	0
50	0
1	114
0	135
0	125
0	138
0	128
0	114
0	117
19	111
1	28
0	28
0	23
0	636
32	603
33	552
0	1
0	0
0	170
0	179
0	175
0	176
0	180
0	181
0	179
0	175
0	174
0	177
0	173
0	0
6	21
0	21
23	460
0	597
5	550
16	531
9	935
11	793
0	936
557	0
34	169
1	169
1	0
4	185
19	185
55	0
1357	1
2	0
3	4
2906	5
688	1
45	0
0	0
0	0
325	0
0	0
0	119
0	117
0	118
1536	2
28	0
0	0
4	295
19	295
0	291
397	1
4430	0
53	0
1	0
10	125
0	125
1	0
0	0
0	0
0	0
0	0
42	0
0	0
24	0
8	6
5	2
16	6
34	2
120	0
59	0
53	480
0	479
1	480
1	62
0	46
1	46
999	1
0	15
0	14
0	12
0	14
0	11
6	12
0	12
0	12
0	15
0	12
61	0
1705	0
0	0
0	0
13	0
36	0
55	1
95	1
0	136
0	101
0	101
0	116
0	135
0	150
0	102
104	5
0	0
0	118
0	113
1	132
8	127
0	121
1	116
247	0
0	298
0	268
0	273
0	280
0	310
0	285
164	0
11140	7
1	0
0	0
3	0
1	0
6	0
1	0
2	321
2	324
0	308
0	321
1	324
401	0
664	1
0	0
0	0
0	43
0	39
0	42
1	97
0	97
2	97
9	107
0	107
532	0
182	1
708	0
1	0
142	76
13	0
7	0
138	76
130	0
0	0
980	0
0	239
4	229
1	231
0	240
1	224
5	238
0	236
0	212
0	210
22	212
256	0
0	2
0	2
13	2
28	771
3	771
3	8
3	8
6	270
26	254
1	200
436	0
2	0
6	61
1	61
718	0
2914	1
28	0
11	79
1	79
16	51
15	16
7	38
0	4
0	41
3	41
0	44
0	44
1	42
457	0
0	245
0	218
0	192
0	140
0	193
0	166
0	160
0	140
2	145
0	0
200	0
0	20
1	20
25	240
0	240
50	281
1	281
46	355
1	355
0	0
420	0
1351	1
856	0
45	0
3	0
23	0
39	293
0	292
0	269
583	0
113	103
3	103
0	2
0	2
0	2
0	2
0	2
17	10
5	11
1	11
162253	70
16	200
72	200
0	21
0	23
0	20
0	22
0	20
0	22
0	0
0	215
0	176
0	176
0	133
0	172
0	133
34	991
1	991
13	980
0	0
1	5
0	5
17	0
0	13
0	20
0	19
0	20
2	10
0	11
0	13
1	13
0	13
31	74
1	74
0	179
0	206
0	171
0	191
0	214
0	226
2	0
17	0
1	0
25	8
0	462
0	402
14	448
17	96
0	114
0	139
0	115
15	110
3	0
8	276
41	276
440	2204
71	2204
36	0
229	0
1373	0
4	0
5	0
102	0
271	0
0	0
164	0
17	4
171	0
0	0
0	0
0	0
0	167
9	167
0	2
0	2
0	1
0	1
332	0
4	0
2	1
0	0
0	0
0	0
1	0
0	4
0	4
0	4
128	0
31	0
196	36
0	64
9	64
3	0
6	8
63	4
0	0
0	0
14	251
2	250
0	251
1071	0
148	229
0	229
0	1
0	1
0	1
11	0
0	0
0	0
0	0
0	0
0	0
2	1721
15	1773
0	1664
0	1819
8	1773
9	1658
0	1882
1	0
1	0
2	0
493	0
0	0
0	0
0	0
0	0
0	154
1	156
0	148
0	150
7	0
1	0
2	0
44	333
1	333
16	260
4	260
2	140
211	0
1	6
0	5
0	6
32	215
5	215
0	0
24	221
3	221
7	0
150	0
37	191
7	191
52	0
130	0
29	100
0	100
20	0
22	0
370	0
1	0
14	1294
4	1294
2	1242
1	1289
6	0
0	0
101	349
0	349
298	0
359	0
0	0
0	0
61	17
80	17
11	0
5	0
15	0
168	1
27	449
32	449
83	0
15	0
3	0
688	0
15	185
7	185
1	0
0	50
0	50
0	42
78	0
2	0
1	0
25	327
0	325
0	325
0	327
1	38
7	38
48	0
27	0
0	218
38	218
2	5
0	5
0	0
0	0
0	0
64	0
12	42
0	42
0	0
0	0
0	2
0	3
0	2
0	2
0	2
0	3
0	2
0	2
199	0
0	0
91	0
102	0
119	0
38	395
15	395
21	0
284	0
3	113
1	113
25	320
0	320
5	0
0	0
0	0
0	363
5	384
8	347
3	368
0	372
0	345
0	349
0	353
0	349
43	0
114	0
18	103
0	83
0	84
6	234
2	234
101	0
419	41
78	41
1	328
11	335
0	341
0	356
0	350
0	325
0	343
9	368
555	86
4	297
81	297
54	0
0	2
2	2
229	0
0	418
1	403
0	367
0	398
0	362
0	389
0	377
0	293
0	386
439	0
5	0
478	0
1	0
24	129
0	129
530	0
56	0
0	0
20	0
90	0
0	60
0	51
0	46
0	54
0	48
0	56
0	48
0	57
2	0
1	1
0	0
2911	2
0	300
0	247
0	309
0	279
0	284
0	261
0	219
0	281
0	225
0	257
0	239
0	262
0	287
0	278
0	259
0	197
0	459
0	415
0	388
0	432
0	359
0	386
29	0
27	0
190	0
0	0
35	0
3	85
16	113
2	113
0	3
0	23
152	20
122	0
0	7
0	7
0	8
0	8
0	439
0	454
0	367
0	382
8	404
133	0
0	73
0	73
33	39
0	39
2	62
0	62
5	82
0	110
0	94
0	98
0	103
0	82
0	135
0	112
5	119
0	116
0	100
0	109
0	104
0	113
0	97
0	101
0	106
0	85
0	113
0	122
0	117
381	0
129	2
0	0
0	0
41	334
0	334
0	108
0	96
0	108
0	96
0	1
5	164
62	164
0	97
0	93
3	95
0	95
0	76
0	80
39	261
3	261
40	0
0	9
0	8
0	7
0	8
0	9
0	7
86	0
19	61
0	61
93	0
0	0
0	0
0	0
0	0
109	0
2	0
9	484
0	484
0	0
42	273
15	273
0	92
12	79
0	76
0	69
9	67
0	67
0	79
0	81
0	63
0	65
0	134
0	135
2	135
24	0
1	0
0	2
0	2
0	515
0	514
0	533
2	487
0	374
0	355
1	344
2	363
0	372
0	373
0	392
2	369
0	372
3	360
0	365
10	268
0	261
4	263
2	268
0	0
0	0
49	0
156	0
1286	1
523	4
15	1
285	3
250	0
0	21
3	21
0	21
11	235
0	235
10	0
191	0
1	0
2	0
16	189
2	189
0	0
7	37
0	37
0	36
0	171
59	157
1	120
79	0
0	11
0	9
2	13
0	15
0	13
17	18
192	4
66	0
106	0
15	590
2	590
71	0
1218	0
2597	0
1	1
0	1
0	1
52	394
4	394
0	361
0	336
0	281
19	0
156	0
59	0
198	0
238	0
4	20
0	20
406	48
138	47
24	0
0	0
3	6
5	1
16	7
4	2
14	3
4	5
0	0
0	7
67	12
6	4
6	4
43	8
1	26
2	27
7	4
0	0
17	0
4	747
8	752
2	733
0	738
23	0
25	0
1	0
3	0
0	29
0	25
0	28
0	24
0	28
0	30
0	29
0	22
2	22
0	21
0	4
1	0
3	0
34	406
11	406
43	512
13	512
0	150
0	145
4	147
0	141
0	143
367	0
12	0
75	272
0	272
264	0
0	3736
0	3368
0	3475
0	3629
0	130
0	130
3	100
0	100
219	0
0	0
109	2
249	106
19	2
129	106
1	0
846	0
0	0
0	0
0	606
0	601
0	569
0	596
0	591
0	574
0	0
0	0
18	0
19	361
63	361
46	217
3	217
0	0
0	0
289	0
2091	2
139	0
0	1
0	169
0	169
0	169
1	170
5	168
3	76
0	76
0	76
43	0
47	0
0	104
7	104
696	4
0	4
0	0
0	0
153	0
68	0
0	0
3	0
0	225
0	204
5	267
0	217
0	0
1	0
0	0
0	0
7	350
6	350
0	350
8	0
709	0
0	4
0	4
0	0
0	0
293	0
6	96
2	96
0	92
0	96
1	0
12	0
29	0
0	0
2	78
0	78
7	28
17	27
0	0
0	6
0	6
0	6
0	6
0	6
0	6
0	6
0	6
0	6
0	6
0	6
32	149
0	149
380	0
2	70
0	70
3	388
0	387
61	0
848	0
0	0
0	538
3	682
130	622
3	1
0	1
280	0
5	0
0	293
0	293
1	53
0	52
0	50
7	40
0	49
0	51
0	53
0	56
7	0
0	3
0	3
0	3
4	0
812	0
21	237
6	241
6	239
1	1
0	1
0	1
0	0
0	0
0	0
0	0
0	0
0	0
0	0
0	0
0	0
0	0
0	0
0	0
276	0
357	0
478	0
0	0
0	0
1	0
8	0
2786	1
84	0
121	0
0	46
0	48
0	48
0	44
3	48
0	37
107	0
58	0
0	0
0	0
276	0
0	0
43	299
5	299
1	138
587	0
0	0
468	0
79	0
0	0
5	14
4	14
0	0
25	355
0	374
0	373
0	354
0	353
0	374
0	373
0	351
0	352
0	353
0	354
5	343
62	343
183	0
52	639
0	639
0	6
0	6
0	6
0	5
0	3
42	0
1366	2
42	273
1	273
38	196
0	196
24	476
0	476
0	437
2	476
41	0
230	0
12	346
7	346
0	345
0	301
0	301
285	76
0	76
0	79
0	80
0	75
0	81
0	85
0	77
0	86
0	78
0	79
1	111
0	82
0	76
0	112
0	113
0	112
0	79
0	77
0	85
0	77
0	85
0	113
0	0
19	166
0	166
0	0
0	0
3	0
0	0
0	0
0	0
0	0
0	0
426	0
523	1
37	0
67	0
31	0
0	0
186	0
4	0
19	0
191	6
0	0
2	0
14	0
1015	0
100	0
2056	3
14	0
17	0
30	0
1	0
0	0
0	0
14	207
4	207
1	225
2	0
1	0
0	16
1	16
0	16
2	15
1	16
1	16
0	0
0	0
0	656
1	567
1	629
1	460
0	2
0	2
0	0
209	36
9	157
23	157
8	608
11	608
0	0
0	269
0	235
3	226
122	0
0	0
2	0
0	0
265	0
2	0
7	138
2	138
1	2
0	0
0	0
0	0
0	0
15	0
1	0
12	269
14	269
152	0
290	0
563	0
227	0
5	0
0	0
41	0
0	0
0	99
0	106
0	93
0	100
7	113
279	2743
4	2742
10	2743
0	0
0	0
51	357
21	357
21	0
112	0
160	0
364	0
0	36
0	35
0	35
0	36
0	30
0	33
0	31
0	33
0	31
0	33
0	32
0	32
0	30
0	30
0	34
0	34
0	33
0	31
0	30
0	34
0	33
819	1
0	0
0	0
1698	1
297	1446
220	1446
0	0
0	2460
5	2460
131	0
10	113
0	113
0	113
14	128
2	128
81	356
4	356
35	171
0	171
0	0
0	3
0	3
0	3
0	3
1	3
0	109
0	109
0	106
0	106
0	107
0	106
0	109
0	104
0	107
3	107
0	104
0	16
0	16
0	16
0	16
0	16
0	16
0	16
0	16
0	16
0	16
662	0
0	0
5	273
4	268
1	257
1336	1
102	0
0	0
130	953
0	953
0	686
0	0
130	0
0	0
26	318
98	318
48	0
0	0
0	0
0	0
48	679
24	679
80	0
129	593
32	593
243	1
0	0
0	0
149	0
0	0
217	0
186	0
3	46
4	46
1	0
121	0
3	119
0	119
0	0
0	0
0	0
0	0
0	0
0	171
4	171
0	0
369	2
2	2
0	0
27	0
3	171
13	171
3	0
0	0
6	21
0	21
251	0
14	279
6	280
1	267
5	0
267	0
0	0
3	426
1	426
161	0
0	3
0	3
0	3
0	3
0	215
0	228
0	219
2	219
0	20
0	19
0	19
0	20
0	235
1	222
0	200
0	0
0	0
860	0
11	0
0	0
280	0
10	148
0	144
10	148
0	123
1	118
0	58
235	0
0	0
0	0
0	0
0	0
0	0
1	0
0	0
8	0
18	0
10	77
1	56
7	53
0	49
0	29
0	194
17	194
0	344
14	333
0	329
1	332
0	0
145	0
0	0
224	0
0	0
0	0
0	0
4	0
607	1
13	0
6	0
0	147
0	132
0	137
2	152
0	146
4	0
132	0
0	0
3649	1
3210	0
40	0
0	0
2	0
0	0
107	0
0	2
0	2
0	2
223	0
3	0
0	0
68	0
0	146
0	134
0	148
16	146
1	146
0	148
9	0
287	218
0	218
92	0
0	0
0	0
38	0
91	0
507	1
73	0
274	0
1	127
16	131
0	127
1	131
260	0
1	0
0	89
0	89
6	87
0	98
0	98
0	76
0	77
476	0
0	122
0	147
0	122
0	147
38	142
0	162
0	137
0	100
0	125
0	70
0	0
803	0
2	165
15	209
0	210
90	578
15	578
0	204
0	203
0	161
0	161
0	0
26	432
1	402
1	438
0	402
0	394
2	395
0	0
30	244
0	244
2	0
273	0
71	0
817	0
3258	1
9	113
1	113
7	0
0	0
690	0
33	1
581	0
16	0
634	185
213	185
77	729
25	729
408	0
0	0
0	0
0	0
0	0
42	669
2	669
4	0
0	7
0	7
0	7
219	773
20	773
68	0
25	0
202	1
5	0
22	172
0	172
0	0
0	0
196	1
181	0
0	0
0	89
0	91
0	82
0	80
2	87
4	80
3	6
0	6
3	4
0	4
0	4
0	37
3	37
0	25
0	24
0	22
0	22
0	25
0	24
0	21
0	21
0	24
0	22
0	22
0	22
0	24
0	24
0	25
0	25
0	25
0	25
0	21
0	21
0	21
0	0
0	0
0	0
2	0
1	0
0	0
0	0
0	0
0	0
0	0
0	0
0	0
0	0
353	1
0	0
4	140
2	140
1	147
0	147
1	68
0	72
7	72
1	0
0	208
45	206
0	177
35	206
3	206
0	174
5	180
1	175
0	165
0	160
255	0
0	30
0	29
0	32
0	30
0	28
0	27
5	0
6	65
0	65
0	149
2	124
1	137
1	140
234	0
172	0
73	0
592	0
0	839
1	747
1	811
16	0
2	0
18	0
27	190
0	190
0	190
0	2479
0	2447
0	2472
0	2483
0	2451
0	2440
0	2456
0	2488
0	270
0	281
0	263
0	287
0	274
0	276
0	280
0	269
1	0
0	26
0	26
0	29
4	29
0	29
403	0
3	0
0	151
13	159
1	160
18	197
4	197
14	5
2	40
0	40
0	40
479	3
587	0
0	535
0	514
0	528
0	507
0	0
0	32
0	32
0	31
38	0
0	17
0	17
0	13
0	0
11	0
0	0
2	0
318	0
0	0
81	0
342	0
1	47
0	53
0	45
0	74
1	61
0	65
1	364
0	356
0	375
11	55
1	55
9	0
462	405
389	404
15	0
156	0
0	0
0	0
0	0
6	0
15	0
0	1
1	1
0	1
0	1
7	0
0	0
0	0
6	0
96	0
2	0
80	0
0	212
0	179
0	186
1	42
8	0
897	0
316	0
1	0
1	0
0	61
0	69
0	61
0	65
2051	0
6	0
937	0
22	51
0	51
0	16
0	15
0	16
623	0
0	0
251	0
30	0
0	0
359	1
0	0
19	718
84	716
17	638
0	0
0	0
0	0
0	0
0	0
0	186
0	186
0	0
0	0
0	0
165	0
0	256
0	256
0	256
10	101
0	1
0	1
0	11
0	11
0	11
0	11
0	11
0	11
0	11
0	0
0	0
0	0
68	0
11	235
2	235
181	0
24	0
0	0
0	0
0	151
0	170
0	172
21	105
0	94
0	82
0	0
0	0
376	0
8	76
0	76
0	57
0	0
88	0
0	0
25	400
0	390
0	400
0	400
1	410
12	0
24	0
0	0
0	12
2	12
17	0
29	0
6	0
0	0
56	0
0	90
0	91
0	91
9	0
19	0
71	0
0	0
2	251
18	251
1	348
0	348
2	34
0	34
55	0
0	13
0	13
10	0
141	0
1100	0
0	0
239	134
0	0
0	0
0	1
270	357
0	0
0	0
0	6
6	5
0	5
174	345
0	6
246	0
41	253
0	253
36	0
116	0
294	0
33	0
271	1
0	0
9	0
0	0
92	0
0	152
8	151
0	148
63	0
273	0
1	1
0	1
387	0
586	0
0	1
0	1
0	0
0	0
0	2
1	2
0	625
0	622
0	608
0	615
1	563
0	622
0	40
0	53
0	53
0	37
86	1
0	27
0	0
11	0
2	5
0	5
33	749
0	749
458	12
74	514
16	514
634	4
4	0
1123	1
16	133
0	132
0	114
63	0
59	0
20	0
0	0
126	0
67	0
1015	0
17	0
37	460
28	460
0	171
0	175
0	167
0	146
0	150
3	876
20	879
0	943
10	943
3	237
17	237
3	236
28	0
782	1
306	0
1	19
0	19
67	0
3	16
0	16
321	0
29	0
60	0
0	0
47	259
2	259
90	1
0	1
0	6
1	6
0	6
2	0
7	211
112	211
0	0
26	141
0	141
0	139
10	141
19	0
31	0
188	0
33	0
537	0
737	20
52	0
186	0
405	0
66	20
3	0
0	16
4	16
104	0
4	0
21	140
0	140
23	0
2	0
7	133
5	131
4	133
14	55
1	55
1	55
8	214
1	203
0	66
0	80
145	0
0	0
0	0
33	0
29	414
0	414
0	22
0	23
0	21
0	20
33	155
3	155
1	0
890	0
5	47
0	47
0	41
0	44
0	36
0	33
0	104
0	97
0	94
0	92
0	104
0	97
0	76
0	69
0	97
0	64
0	71
7	92
291	0
420	9
0	772
0	760
1	763
0	763
0	763
0	755
0	751
353	0
9	184
5	184
0	186
0	183
0	186
9	0
25	0
[truncated: 55,492 more rows]
