# Supplementary material for: Mutations in DNA polymerase δ subunit 1 co-segregate with CMD2-type resistance to Cassava Mosaic Geminiviruses
Source: Nat Commun. 2022 Jul 7;13:3933. doi: 10.1038/s41467-022-31414-0 (PMC9262879; doi:10.1038/s41467-022-31414-0)
Supplement: Supplementary file 10 — Source Data [file 41467_2022_31414_MOESM10_ESM.zip › figure_data/SupFig5_data/RNAseq4/quant/rnaseq4_tme204_2B_sus_quant/libParams/flenDist.txt]

1.15876e-41	1.72719e-41	2.57035e-41	3.819e-41	5.66517e-41	8.39037e-41	1.24067e-40	1.83161e-40	2.69971e-40	3.97289e-40	5.83714e-40	8.56249e-40	1.25402e-39	1.83364e-39	2.67689e-39	3.90167e-39	5.67774e-39	8.2491e-39	1.19658e-38	1.73294e-38	2.50571e-38	3.61728e-38	5.21362e-38	7.50242e-38	1.07788e-37	1.54611e-37	2.21421e-37	3.16594e-37	4.5195e-37	6.44145e-37	9.16606e-37	1.30223e-36	1.84712e-36	2.61583e-36	3.32696e-10	2.58764e-08	1.02947e-07	4.47242e-07	1.26538e-06	1.761e-06	1.15348e-06	3.05258e-07	1.81639e-07	6.75047e-07	1.30106e-06	1.58732e-06	1.45029e-06	1.07861e-06	6.475e-07	5.04129e-07	9.10622e-07	1.6345e-06	2.0338e-06	1.70941e-06	1.22835e-06	1.28671e-06	1.49655e-06	1.58189e-06	2.16165e-06	3.16755e-06	3.95701e-06	4.48802e-06	4.47944e-06	3.5798e-06	2.60024e-06	2.32688e-06	2.36474e-06	2.6546e-06	3.56882e-06	3.9502e-06	3.06681e-06	2.43361e-06	2.59259e-06	2.42019e-06	1.97139e-06	2.26463e-06	2.71913e-06	2.04358e-06	1.25286e-06	1.89692e-06	2.91082e-06	2.78257e-06	1.95273e-06	1.42191e-06	1.51876e-06	1.79713e-06	1.74022e-06	1.75923e-06	2.18326e-06	2.41185e-06	2.22399e-06	1.89801e-06	3.82388e-06	1.33217e-05	2.80369e-05	3.69427e-05	3.79156e-05	3.81956e-05	4.34333e-05	0.000105892	0.000330174	0.000684005	0.0009772	0.00114024	0.00125357	0.00135864	0.00145432	0.00155878	0.00168364	0.0018227	0.00197614	0.00213937	0.00230187	0.00247428	0.00266257	0.00283344	0.00296286	0.00308585	0.00324559	0.00344681	0.00368435	0.00394351	0.00420318	0.00446313	0.00471086	0.00492409	0.0051103	0.005276	0.00542815	0.0056166	0.00586727	0.00613659	0.00640535	0.00668481	0.00694132	0.00714511	0.00731807	0.00746965	0.00760144	0.00774093	0.00789772	0.00810014	0.00838286	0.00866728	0.00884625	0.00893218	0.00897837	0.00899309	0.00898566	0.00899348	0.00904908	0.009115	0.00915181	0.00922885	0.00936702	0.00946675	0.00948753	0.00945371	0.00937295	0.00925663	0.00913376	0.00904993	0.00905158	0.00915128	0.0092944	0.00935893	0.00926984	0.00910995	0.00897101	0.00883924	0.0087097	0.00860758	0.00855011	0.00853622	0.00855539	0.00856589	0.00848215	0.00830145	0.00810061	0.00792801	0.00780694	0.00771504	0.00759979	0.00748621	0.00745353	0.00749405	0.00750994	0.00742174	0.00724914	0.00709001	0.00697271	0.00684237	0.00669643	0.00657065	0.00647378	0.00641217	0.00637347	0.00631778	0.00623624	0.00612954	0.00597176	0.00580298	0.00570648	0.00564857	0.00555488	0.00545535	0.00539229	0.00534206	0.00528082	0.00520197	0.00508396	0.00493275	0.00480267	0.00470263	0.00459944	0.00451536	0.00447051	0.00443315	0.00439036	0.00433114	0.00423324	0.00411867	0.00402599	0.00395754	0.00388639	0.00382063	0.00380345	0.00380886	0.00376969	0.00369098	0.0036032	0.00349803	0.00339191	0.00331114	0.00323537	0.00316205	0.00310933	0.00307668	0.0030726	0.00307367	0.00301944	0.0029171	0.00281869	0.00274375	0.00270368	0.00268514	0.00265824	0.00263306	0.00261332	0.00257012	0.00249765	0.00242054	0.00235029	0.00227702	0.00221067	0.0021769	0.00216915	0.00216789	0.00215844	0.00212893	0.00209958	0.00207632	0.00202829	0.00196638	0.00192222	0.00188132	0.00183663	0.00182334	0.00184231	0.00183994	0.00179309	0.00174006	0.00170328	0.00166035	0.00161562	0.00158666	0.00155445	0.0015211	0.00150412	0.00148951	0.00147487	0.00146522	0.00144376	0.00141034	0.00138688	0.00137132	0.0013481	0.00131968	0.00128103	0.00123723	0.0012222	0.00123001	0.00122606	0.001206	0.00117054	0.00112929	0.0011053	0.0010977	0.00109875	0.00110661	0.00110941	0.00110059	0.00107961	0.00104098	0.000992881	0.000956631	0.000932905	0.000906165	0.000888231	0.000894548	0.000899551	0.000883794	0.000864482	0.000853788	0.000846245	0.000833214	0.000809541	0.000782926	0.000763546	0.000753893	0.00075757	0.000764808	0.000755175	0.000735608	0.000721633	0.000703385	0.00068515	0.000688733	0.000698309	0.000685614	0.000658484	0.000637642	0.000626434	0.000612699	0.000592129	0.000576572	0.000567905	0.000559261	0.000553302	0.000545237	0.000528918	0.000516001	0.000512764	0.000510405	0.000503076	0.000493596	0.000486855	0.000484999	0.000488154	0.000494369	0.000497794	0.000491833	0.00047954	0.000474657	0.000476844	0.00046566	0.000440245	0.000417686	0.000396962	0.000377432	0.00036757	0.000362227	0.00035938	0.000364979	0.000368471	0.000358747	0.000347068	0.000344903	0.000344672	0.000338802	0.000329463	0.000319085	0.000312742	0.000313119	0.000314689	0.000313305	0.000308738	0.000301261	0.000289175	0.000275756	0.000268939	0.000265363	0.000260735	0.00025733	0.000253849	0.000251447	0.000249882	0.000243791	0.000233302	0.000221528	0.000211185	0.000206478	0.000207368	0.000209634	0.000211668	0.000215016	0.00022198	0.00022712	0.000220709	0.000207652	0.000198335	0.000193502	0.000191184	0.000188131	0.000182422	0.000176989	0.000173048	0.000170967	0.00017157	0.000168504	0.0001594	0.000157641	0.000165673	0.000166355	0.000154974	0.000145732	0.000146937	0.000149049	0.000143167	0.000134639	0.000130527	0.000133679	0.000139425	0.000137426	0.000130397	0.000127604	0.000126601	0.000123325	0.000121312	0.000122464	0.000122477	0.000118415	0.00011447	0.0001143	0.000113947	0.000113904	0.000118925	0.000120085	0.000110706	0.000101992	9.93774e-05	9.92889e-05	0.000101964	0.000105187	0.000104995	0.000100402	9.39828e-05	9.13568e-05	9.29231e-05	9.36893e-05	9.25446e-05	9.18953e-05	9.04382e-05	8.56918e-05	8.06987e-05	7.89045e-05	7.81601e-05	7.541e-05	7.27442e-05	7.46019e-05	8.03354e-05	8.47473e-05	8.27543e-05	7.29263e-05	6.14825e-05	5.64832e-05	5.97929e-05	6.6652e-05	6.74497e-05	6.05804e-05	5.70991e-05	6.12441e-05	6.53419e-05	6.47923e-05	6.11414e-05	5.70075e-05	5.61299e-05	5.95582e-05	6.35714e-05	6.49826e-05	6.38564e-05	6.38687e-05	6.52588e-05	6.24219e-05	5.63325e-05	5.23416e-05	4.85855e-05	4.26958e-05	3.96024e-05	4.1854e-05	4.29429e-05	3.92836e-05	3.54579e-05	3.33464e-05	3.23485e-05	3.45783e-05	3.93056e-05	4.56266e-05	5.33652e-05	5.43931e-05	4.53462e-05	3.65932e-05	3.41817e-05	3.47919e-05	3.43177e-05	3.18014e-05	3.08251e-05	3.22798e-05	3.24043e-05	3.109e-05	3.08823e-05	3.20209e-05	3.31328e-05	3.25527e-05	2.98063e-05	2.69604e-05	2.6557e-05	2.76916e-05	2.72607e-05	2.56228e-05	2.43832e-05	2.25044e-05	2.11327e-05	2.2196e-05	2.36671e-05	2.37546e-05	2.35472e-05	2.45222e-05	2.60014e-05	2.54735e-05	2.28792e-05	2.1574e-05	2.25124e-05	2.27744e-05	2.14267e-05	2.10754e-05	2.27107e-05	2.31742e-05	2.04047e-05	1.71132e-05	1.60022e-05	1.64749e-05	1.67854e-05	1.6744e-05	1.84525e-05	2.16506e-05	2.2117e-05	1.91745e-05	1.66251e-05	1.6406e-05	1.82346e-05	2.09113e-05	2.17995e-05	1.95647e-05	1.65175e-05	1.56397e-05	1.70829e-05	1.85797e-05	1.82223e-05	1.64195e-05	1.50272e-05	1.39849e-05	1.12974e-05	8.13219e-06	7.81048e-06	9.99607e-06	1.19813e-05	1.29789e-05	1.36149e-05	1.32334e-05	1.16361e-05	1.12003e-05	1.27115e-05	1.34055e-05	1.20489e-05	1.09291e-05	1.11592e-05	1.11737e-05	1.07463e-05	1.15397e-05	1.31838e-05	1.28955e-05	1.01343e-05	8.15366e-06	8.58305e-06	9.23957e-06	9.30918e-06	9.71507e-06	1.02674e-05	1.07532e-05	1.06613e-05	9.09953e-06	7.42592e-06	8.75381e-06	1.22474e-05	1.31503e-05	1.09387e-05	8.90558e-06	7.95131e-06	7.55183e-06	7.30297e-06	6.20775e-06	4.52691e-06	3.88057e-06	4.20131e-06	4.25788e-06	3.975e-06	3.86348e-06	4.19317e-06	4.96618e-06	6.00357e-06	6.83417e-06	7.11702e-06	7.6347e-06	8.6503e-06	8.64538e-06	7.05098e-06	5.15014e-06	3.93362e-06	3.52797e-06	3.60797e-06	4.14378e-06	5.30308e-06	6.14311e-06	6.39744e-06	7.26087e-06	7.94356e-06	7.06009e-06	5.78861e-06	4.91342e-06	3.97312e-06	3.44991e-06	3.65154e-06	4.00981e-06	4.20794e-06	4.12071e-06	3.58822e-06	3.08705e-06	3.27124e-06	3.84491e-06	3.79811e-06	3.23896e-06	3.76502e-06	5.07949e-06	5.17994e-06	4.29268e-06	3.76759e-06	3.47013e-06	2.81386e-06	2.22579e-06	2.47637e-06	3.07603e-06	3.04637e-06	2.83857e-06	3.09153e-06	3.32181e-06	3.27943e-06	3.19172e-06	3.05852e-06	2.87302e-06	2.73386e-06	2.65109e-06	2.4088e-06	2.0529e-06	2.19539e-06	2.9445e-06	3.67993e-06	4.18901e-06	4.4356e-06	4.03618e-06	3.21438e-06	2.73107e-06	2.59031e-06	2.23397e-06	1.55736e-06	1.20164e-06	1.86966e-06	3.18235e-06	4.20351e-06	4.36179e-06	3.39628e-06	2.28019e-06	2.42819e-06	3.1499e-06	2.83321e-06	1.64756e-06	8.12329e-07	8.78454e-07	1.96855e-06	3.6062e-06	4.25799e-06	3.31976e-06	2.03126e-06	1.40243e-06	1.44817e-06	1.75387e-06	1.70613e-06	1.33886e-06	1.32095e-06	1.59344e-06	1.63931e-06	1.67534e-06	1.73357e-06	1.3656e-06	1.10222e-06	1.43969e-06	1.5563e-06	1.02342e-06	5.42553e-07	5.55525e-07	7.22862e-07	6.05921e-07	3.84273e-07	5.35951e-07	8.40046e-07	8.1667e-07	6.83969e-07	6.76767e-07	6.95174e-07	7.79172e-07	7.68393e-07	5.06704e-07	3.98838e-07	7.26313e-07	1.33839e-06	2.13958e-06	2.50567e-06	1.84836e-06	9.81436e-07	5.63449e-07	3.21763e-07	2.26017e-07	2.65345e-07	2.55119e-07	3.4317e-07	7.56648e-07	1.19687e-06	1.40293e-06	1.61156e-06	1.73469e-06	1.5198e-06	1.13219e-06	7.40402e-07	3.88837e-07	1.42773e-07	2.784e-08	6.00533e-08	2.33827e-07	6.55948e-07	1.45404e-06	1.91057e-06	1.30521e-06	4.26407e-07	1.8208e-07	4.3254e-07	6.23228e-07	4.79214e-07	4.7052e-07	1.1919e-06	2.37379e-06	2.86047e-06	2.05473e-06	9.35463e-07	4.34088e-07	3.79576e-07	4.66806e-07	5.12946e-07	3.93515e-07	3.47953e-07	6.38509e-07	1.0454e-06	1.14828e-06	1.04266e-06	1.42665e-06	2.34028e-06	2.52048e-06	1.5702e-06	7.54559e-07	5.58964e-07	3.97037e-07	1.70415e-07	8.07155e-08	1.12571e-07	2.06011e-07	3.38265e-07	5.1487e-07	6.07422e-07	6.74767e-07	1.06207e-06	1.32185e-06	8.97012e-07	5.06735e-07	6.70041e-07	7.55559e-07	4.38862e-07	1.46403e-07	1.62634e-07	4.05754e-07	5.69824e-07	4.07851e-07	1.51302e-07	1.02293e-07	1.94648e-07	2.45578e-07	3.73009e-07	8.68155e-07	1.2839e-06	9.53446e-07	3.23573e-07	5.45139e-08	1.23077e-07	3.90037e-07	5.82134e-07	5.18479e-07	5.32483e-07	6.16931e-07	4.13028e-07	1.26079e-07	5.03222e-08	6.26381e-08	4.01501e-08	2.61392e-08	6.34733e-08	9.74953e-08	7.41691e-08	4.33031e-08	5.42919e-08	7.93834e-08	9.09291e-08	8.28322e-08	4.89962e-08	1.39279e-08	9.12395e-09	2.97277e-08	1.39618e-07	4.23419e-07	6.20916e-07	4.57079e-07	2.09079e-07	1.2637e-07	7.86218e-08	2.98393e-08	4.07908e-08	1.52871e-07	4.07221e-07	5.65066e-07	3.8798e-07	1.4665e-07	1.78195e-07	4.06848e-07	5.19953e-07	4.30787e-07	3.33939e-07	3.3071e-07	4.33747e-07	4.95678e-07	3.16838e-07	8.16267e-08	4.67763e-09	5.71821e-09	4.07414e-09	1.58743e-08	5.73478e-08	1.37283e-07	2.64467e-07	3.25664e-07	2.07638e-07	1.21357e-07	2.77789e-07	4.16683e-07	2.77789e-07	6.94649e-08	1.24054e-07	4.96045e-07	7.43981e-07	4.95959e-07	1.72341e-07	2.15621e-07	3.7893e-07	3.28767e-07	1.47092e-07	4.04717e-08	1.86411e-08	7.88497e-08	2.71561e-07	4.07152e-07	2.83744e-07	8.21418e-08	2.13035e-08	6.64913e-08	9.97359e-08	6.64961e-08	1.66415e-08	2.64136e-11	1.72051e-11	3.06479e-09	3.37183e-08	1.04268e-07	2.14214e-07	3.81423e-07	4.60162e-07	2.92457e-07	7.31143e-08	1.40254e-28	2.39089e-09	9.56354e-09	1.25364e-07	4.53638e-07	6.68548e-07	4.44564e-07	2.60462e-07	5.94645e-07	8.924e-07	6.07245e-07	2.25305e-07	1.97311e-07	2.45278e-07	1.47096e-07	3.43146e-08	1.00372e-12	1.46029e-12	9.67273e-13	4.29365e-08	1.71745e-07	2.57618e-07	1.71745e-07	1.56042e-07	4.52423e-07	6.78635e-07	4.52424e-07	1.13107e-07	1.90211e-07	7.6084e-07	1.14698e-06	7.83722e-07	2.24534e-07	2.28831e-08	6.41553e-09	2.77903e-09	2.47147e-08	1.30388e-07	3.05671e-07	3.55563e-07	2.05568e-07	5.04149e-08	3.33339e-09	9.43494e-10	4.22879e-10	6.31421e-10	4.21127e-10	1.09596e-10	6.14421e-11	2.05009e-10	3.56332e-10	4.58739e-10	4.54319e-10	2.75744e-10	8.27797e-11	1.1211e-10	2.5777e-09	9.35732e-09	1.35816e-08	1.23149e-07	4.62995e-07	7.00731e-07	4.79899e-07	1.29556e-07	9.1734e-08	3.51541e-07	5.28343e-07	3.55745e-07	9.42837e-08	4.3749e-09	2.5203e-09	5.41543e-09	1.60305e-07	6.14364e-07	9.83697e-07	8.84229e-07	5.64944e-07	2.75269e-07	6.94663e-08	1.0086e-09	6.60589e-10	1.65147e-10	1.40254e-28	1.88921e-09	3.43075e-08	1.18338e-07	1.68061e-07	2.58294e-07	6.48133e-07	9.91519e-07	7.42702e-07	2.54342e-07	1.60167e-07	4.95766e-07	7.30857e-07	5.07549e-07	2.09926e-07	1.3291e-07
