# Supplementary material for: Mutations in DNA polymerase δ subunit 1 co-segregate with CMD2-type resistance to Cassava Mosaic Geminiviruses
Source: Nat Commun. 2022 Jul 7;13:3933. doi: 10.1038/s41467-022-31414-0 (PMC9262879; doi:10.1038/s41467-022-31414-0)
Supplement: Supplementary file 10 — Source Data [file 41467_2022_31414_MOESM10_ESM.zip › figure_data/SupFig5_data/RNAseq4/quant/rnaseq4_tme204_2C_sus_quant/logs/salmon_quant.log]

[2021-10-27 16:25:39.874] [jointLog] [info] setting maxHashResizeThreads to 10
[2021-10-27 16:25:39.874] [jointLog] [info] Fragment incompatibility prior below threshold.  Incompatible fragments will be ignored.
[2021-10-27 16:25:39.874] [jointLog] [info] Usage of --validateMappings implies use of minScoreFraction. Since not explicitly specified, it is being set to 0.65
[2021-10-27 16:25:39.874] [jointLog] [info] Setting consensusSlack to selective-alignment default of 0.35.
[2021-10-27 16:25:39.874] [jointLog] [info] parsing read library format
[2021-10-27 16:25:39.874] [jointLog] [info] There is 1 library.
[2021-10-27 16:25:40.088] [jointLog] [info] Loading pufferfish index
[2021-10-27 16:25:40.089] [jointLog] [info] Loading dense pufferfish index.
[2021-10-27 16:27:12.578] [jointLog] [info] done
[2021-10-27 16:27:12.578] [jointLog] [info] Index contained 58,905 targets
[2021-10-27 16:27:12.650] [jointLog] [info] Number of decoys : 1,414
[2021-10-27 16:27:12.650] [jointLog] [info] First decoy index : 57,491 
[2021-10-27 16:27:14.622] [jointLog] [info] Automatically detected most likely library type as IU

[2021-10-27 16:28:15.853] [fileLog] [info] 
At end of round 0
==================
Observed 10199259 total fragments (10199259 in most recent round)

[2021-10-27 16:28:15.852] [jointLog] [info] Computed 78,286 rich equivalence classes for further processing
[2021-10-27 16:28:15.852] [jointLog] [info] Counted 9,053,313 total reads in the equivalence classes 
[2021-10-27 16:28:15.868] [jointLog] [info] Number of mappings discarded because of alignment score : 1,982,398
[2021-10-27 16:28:15.868] [jointLog] [info] Number of fragments entirely discarded because of alignment score : 559,616
[2021-10-27 16:28:15.868] [jointLog] [info] Number of fragments discarded because they are best-mapped to decoys : 397,347
[2021-10-27 16:28:15.868] [jointLog] [info] Number of fragments discarded because they have only dovetail (discordant) mappings to valid targets : 49,769
[2021-10-27 16:28:15.868] [jointLog] [info] Mapping rate = 88.7644%

[2021-10-27 16:28:15.868] [jointLog] [info] finished quantifyLibrary()
[2021-10-27 16:28:15.876] [jointLog] [info] Starting optimizer
[2021-10-27 16:28:15.955] [jointLog] [info] Marked 0 weighted equivalence classes as degenerate
[2021-10-27 16:28:15.963] [jointLog] [info] iteration = 0 | max rel diff. = 12655.6
[2021-10-27 16:28:16.867] [jointLog] [info] iteration = 100 | max rel diff. = 17.94
[2021-10-27 16:28:17.679] [jointLog] [info] iteration = 200 | max rel diff. = 18.7443
[2021-10-27 16:28:18.260] [jointLog] [info] iteration = 300 | max rel diff. = 0.962773
[2021-10-27 16:28:19.112] [jointLog] [info] iteration = 400 | max rel diff. = 0.659095
[2021-10-27 16:28:19.753] [jointLog] [info] iteration = 500 | max rel diff. = 15.1987
[2021-10-27 16:28:20.390] [jointLog] [info] iteration = 600 | max rel diff. = 0.345755
[2021-10-27 16:28:21.012] [jointLog] [info] iteration = 700 | max rel diff. = 0.307617
[2021-10-27 16:28:21.631] [jointLog] [info] iteration = 800 | max rel diff. = 1.11446
[2021-10-27 16:28:22.295] [jointLog] [info] iteration = 900 | max rel diff. = 0.0437054
[2021-10-27 16:28:22.858] [jointLog] [info] iteration = 1,000 | max rel diff. = 0.0497091
[2021-10-27 16:28:23.415] [jointLog] [info] iteration = 1,100 | max rel diff. = 0.0412415
[2021-10-27 16:28:23.968] [jointLog] [info] iteration = 1,200 | max rel diff. = 0.0458373
[2021-10-27 16:28:24.574] [jointLog] [info] iteration = 1,300 | max rel diff. = 20.8243
[2021-10-27 16:28:24.875] [jointLog] [info] iteration = 1,342 | max rel diff. = 0.00898673
[2021-10-27 16:28:24.897] [jointLog] [info] Finished optimizer
[2021-10-27 16:28:24.897] [jointLog] [info] writing output 
