# Supplementary material for: Mutations in DNA polymerase δ subunit 1 co-segregate with CMD2-type resistance to Cassava Mosaic Geminiviruses
Source: Nat Commun. 2022 Jul 7;13:3933. doi: 10.1038/s41467-022-31414-0 (PMC9262879; doi:10.1038/s41467-022-31414-0)
Supplement: Supplementary file 10 — Source Data [file 41467_2022_31414_MOESM10_ESM.zip › figure_data/SupFig5_data/RNAseq4/quant/rnaseq4_tme204_2C_sus_quant/aux_info/ambig_info.tsv]

UniqueCount	AmbigCount
0	1060
6	983
1	945
0	0
0	0
159	0
341	1
4	0
0	0
0	262
0	92
0	262
24	261
31	301
0	151
0	150
6	151
0	0
16	24
1	24
28	0
130	0
5	0
0	0
713	1
0	0
11	0
0	0
0	0
0	0
0	0
0	0
4	0
56	0
0	127
0	157
0	145
0	160
0	148
0	131
1	132
10	124
0	31
2	31
1	26
0	627
32	589
39	532
0	0
0	0
0	162
0	173
0	168
0	169
0	172
0	173
0	170
0	166
0	165
0	170
0	168
0	0
0	11
0	11
23	451
0	603
5	546
10	531
6	862
10	752
0	862
497	0
43	171
1	171
0	0
0	217
3	217
59	0
829	1
2	0
0	10
3160	5
678	2
71	0
0	0
0	0
301	0
0	0
0	99
0	93
0	96
1074	0
17	0
0	0
3	282
24	282
0	278
404	2
4587	4
74	1
2	1
8	128
0	128
1	0
0	0
0	0
0	0
0	0
39	0
0	0
16	0
19	8
7	0
17	8
24	0
107	0
63	0
73	489
0	489
1	489
2	83
0	72
2	53
1207	2
0	15
0	15
0	12
0	15
0	12
4	13
0	12
0	13
0	16
0	12
113	0
1622	0
1	0
0	0
15	0
35	0
58	1
74	2
0	161
0	119
0	119
0	125
0	161
0	167
0	119
167	15
0	0
0	126
0	127
5	148
7	149
1	128
1	129
319	0
0	295
0	264
0	267
0	265
0	296
0	268
175	0
10240	10
2	0
0	0
2	0
1	0
3	0
1	0
5	331
1	333
0	314
0	330
0	332
392	0
686	0
0	0
0	0
0	35
0	29
0	32
0	121
0	121
3	121
12	135
0	135
579	3
158	0
837	2
1	0
153	78
12	0
11	0
163	78
126	0
1	0
943	1
1	253
5	247
5	254
0	258
0	251
4	276
1	275
0	253
0	252
15	252
265	0
0	0
0	0
14	0
18	846
3	846
1	12
3	12
3	284
19	273
2	223
452	0
4	0
3	69
1	69
749	0
2801	6
18	0
7	64
0	64
6	30
14	15
7	28
0	2
0	48
15	48
0	28
0	28
1	30
415	1
0	264
0	223
0	205
0	148
0	207
0	166
0	200
0	175
0	188
0	0
213	0
0	12
1	12
31	272
0	272
47	295
1	295
87	346
0	346
0	0
403	1
1381	2
906	2
37	0
0	0
23	0
44	300
0	300
0	273
598	0
134	105
1	105
0	0
0	0
0	0
0	0
0	0
20	7
9	7
0	6
140463	117
25	211
75	211
0	18
0	17
0	16
0	15
0	15
0	14
0	0
0	228
0	182
0	180
0	148
0	194
0	146
53	982
2	982
9	968
0	0
5	6
0	6
24	0
0	14
0	23
0	18
0	23
4	6
0	6
0	6
0	6
0	6
37	105
0	105
0	198
0	230
0	191
0	205
0	237
0	244
0	0
28	0
0	0
25	11
3	482
1	409
10	460
33	79
0	99
0	121
0	98
11	91
5	0
3	308
44	308
450	1836
55	1836
24	0
206	0
1415	0
2	0
5	0
90	0
327	1
1	0
162	0
12	2
199	0
0	0
0	0
0	0
0	188
3	188
0	2
0	2
0	2
2	1
541	0
5	0
3	0
0	2
0	0
0	0
0	0
0	6
0	6
0	6
263	1
19	0
153	33
2	93
10	93
1	0
10	11
72	2
0	0
0	0
18	274
0	269
0	274
1067	2
127	234
0	234
0	2
0	2
1	2
6	0
0	0
0	0
0	0
0	0
1	0
6	2046
27	2091
4	1978
0	2162
13	2107
17	1971
0	2223
0	0
5	0
2	0
543	1
0	0
0	0
0	0
0	0
0	152
0	150
0	140
0	138
4	0
0	0
1	0
41	338
0	338
18	347
5	347
3	211
197	0
0	5
1	5
0	5
41	318
1	318
0	0
20	260
3	260
14	0
162	1
46	179
8	179
57	0
171	0
49	97
0	97
10	0
43	0
421	0
2	0
16	1397
3	1397
2	1340
2	1391
5	0
0	0
114	306
0	306
341	1
389	1
0	0
0	0
79	9
67	9
9	0
5	0
17	0
148	0
31	469
31	469
85	0
32	0
3	0
649	1
10	190
4	190
1	0
0	65
0	65
0	50
65	0
0	0
0	0
25	364
0	363
0	363
0	364
1	40
1	40
39	0
21	0
0	235
57	235
1	7
0	7
0	0
0	0
0	0
56	0
13	29
0	29
0	0
0	1
0	4
0	4
0	4
0	4
0	4
0	4
0	4
0	4
190	0
0	0
81	1
86	0
105	1
28	472
21	471
14	0
339	1
12	101
0	101
16	415
0	415
15	0
0	0
0	0
1	388
5	400
13	376
6	388
0	392
0	375
0	380
0	377
0	368
26	0
85	0
29	108
0	77
0	89
6	207
3	207
69	0
479	32
96	32
1	284
4	303
0	269
0	311
0	291
0	266
0	281
17	343
581	61
4	335
93	335
49	0
0	6
0	6
215	0
0	390
1	375
0	336
0	359
0	326
0	361
0	340
0	252
0	366
368	1
6	0
520	0
1	0
24	133
1	133
609	1
57	0
0	0
20	0
99	0
0	27
0	25
0	24
0	26
0	24
0	26
0	22
0	24
0	0
0	1
0	0
2781	3
0	349
0	268
0	363
0	324
0	327
0	292
0	245
0	340
0	269
0	325
0	293
0	328
0	364
0	350
0	341
0	246
0	454
0	419
0	389
0	424
0	342
0	372
41	0
39	0
199	0
0	0
41	0
0	80
16	100
4	100
0	2
0	20
158	18
159	0
0	2
0	2
0	2
0	2
0	414
0	427
0	332
0	345
7	371
157	1
1	56
0	56
34	37
0	37
3	80
1	80
3	94
0	111
0	95
0	103
0	102
0	87
0	151
0	129
9	138
0	118
0	102
0	109
0	110
0	112
0	96
0	104
0	103
0	88
0	129
0	136
0	137
415	0
157	0
1	0
1	0
40	344
0	344
0	95
0	80
0	95
0	80
2	0
2	188
63	188
0	105
0	104
2	106
0	106
0	86
0	87
29	284
4	284
32	0
0	4
0	4
0	4
0	3
0	5
0	3
73	0
9	39
0	39
105	0
0	0
0	0
0	0
0	0
110	0
2	0
12	495
0	495
0	0
42	219
21	219
5	98
15	84
1	76
0	71
7	46
0	46
0	81
0	80
0	59
0	58
0	82
0	82
2	81
14	0
0	0
0	1
0	1
0	687
0	686
0	704
2	649
0	502
0	485
2	471
5	489
0	441
0	441
0	465
2	418
0	428
0	414
0	421
8	331
3	327
5	329
0	331
0	0
0	0
57	0
175	0
967	1
549	1
7	0
330	0
267	1
0	12
0	12
0	12
14	150
0	150
22	0
223	0
0	0
3	0
22	170
1	170
0	0
18	49
0	49
0	48
0	202
71	174
0	132
73	0
0	14
0	8
10	16
0	23
0	16
9	29
198	7
60	0
124	0
23	618
3	618
81	0
1252	1
2631	1
0	1
0	1
0	0
44	532
8	532
0	334
2	315
0	269
24	0
176	0
235	0
193	0
236	0
5	24
0	24
482	32
115	33
37	0
0	0
6	8
3	1
18	15
7	4
18	3
3	6
0	0
0	11
65	10
7	2
3	4
39	8
3	26
2	26
14	2
0	0
21	0
2	833
8	837
1	818
1	822
18	0
25	0
1	0
8	0
0	15
0	13
0	15
0	13
0	35
0	36
0	38
0	25
1	29
0	27
0	3
8	0
2	0
27	425
7	425
54	576
14	576
1	171
0	168
2	169
0	156
2	164
312	1
12	1
94	405
0	405
283	0
0	3809
0	3381
0	3510
0	3680
0	168
0	168
1	112
0	112
209	1
0	0
129	1
205	95
19	0
127	95
3	0
781	0
0	0
0	0
0	677
0	656
0	618
0	665
0	644
0	639
0	0
1	0
9	0
24	428
90	428
41	256
6	256
0	0
0	0
394	0
2150	5
109	0
0	0
0	149
0	149
0	149
0	153
3	153
2	99
0	99
1	99
26	0
78	0
0	94
7	94
683	4
0	4
0	0
0	0
237	0
77	1
0	0
13	0
0	298
0	256
1	337
0	268
0	0
1	0
0	0
0	0
9	421
9	421
5	421
7	0
669	2
0	5
0	5
0	0
0	0
263	0
2	71
1	71
0	69
0	71
6	1
7	0
16	0
0	0
3	165
0	165
12	26
25	27
0	0
0	6
0	4
0	6
0	6
0	4
0	6
0	6
0	5
0	7
0	6
0	4
40	122
0	122
364	0
2	65
0	65
2	440
0	440
40	1
831	1
0	0
2	521
1	613
109	555
3	1
1	0
256	1
5	0
0	285
0	285
1	101
0	97
0	99
11	79
0	85
0	88
0	90
1	92
12	0
0	8
0	9
0	9
2	0
423	0
10	253
8	256
6	254
3	0
0	0
0	0
0	0
0	0
0	0
0	0
0	0
0	0
0	0
0	0
2	1
0	0
0	0
0	0
317	0
262	0
616	0
0	0
0	0
0	0
11	0
5254	5
125	0
118	0
0	85
1	90
0	90
0	88
3	91
0	72
90	0
59	0
0	0
0	0
283	0
0	0
50	332
11	331
3	118
566	0
0	0
595	0
103	0
0	0
2	19
9	19
0	0
34	431
0	442
0	442
0	418
0	418
0	443
0	443
0	409
0	409
0	419
0	419
5	300
43	300
172	0
52	723
0	723
0	5
0	8
0	8
0	8
0	11
35	0
1366	1
51	293
2	293
42	210
4	210
25	492
2	492
2	466
0	494
45	0
258	1
9	362
13	362
0	362
0	343
1	343
277	70
0	70
0	85
0	86
0	77
0	85
0	93
0	83
0	94
0	84
0	88
0	121
0	86
0	78
0	123
0	126
0	126
0	88
0	86
0	96
0	86
0	96
0	124
0	1
26	165
0	165
0	0
0	0
2	0
0	0
0	0
0	0
0	0
0	0
449	0
381	0
52	0
87	1
32	0
0	0
214	0
6	0
6	0
139	0
0	0
2	0
12	0
1058	0
70	0
1837	0
14	0
15	0
38	0
1	0
0	0
0	0
11	186
2	186
1	224
0	0
1	0
0	18
1	17
0	15
1	16
0	14
0	16
0	0
0	0
0	691
2	600
0	660
1	471
1	6
0	6
0	0
240	41
15	136
18	136
11	647
4	647
0	0
0	278
0	231
2	246
136	0
0	0
0	0
0	0
237	0
0	0
6	171
1	171
3	1
0	0
0	0
1	0
0	1
18	0
0	0
8	252
6	252
167	0
298	0
576	1
150	0
2	0
0	0
27	0
0	0
0	91
0	93
0	93
0	95
4	101
357	3245
3	3242
11	3245
0	0
0	1
48	379
21	380
16	0
82	0
153	0
518	0
0	28
0	29
0	27
0	30
0	29
0	29
0	30
0	28
0	28
0	30
0	27
0	29
0	27
0	29
0	28
0	30
0	27
0	28
0	27
0	28
0	27
764	3
0	0
0	0
1581	1
271	1390
200	1389
0	0
0	2000
3	2000
181	0
11	131
0	131
0	130
15	155
0	155
104	399
3	399
32	192
0	192
0	0
0	1
0	1
0	0
0	0
0	0
0	96
0	97
0	95
0	96
0	95
0	95
0	96
0	94
0	95
0	96
0	95
0	13
0	13
0	12
0	12
1	14
0	13
0	13
0	13
0	12
0	12
668	0
0	0
3	346
2	345
4	334
1530	2
157	0
0	0
140	964
0	964
1	679
0	0
131	0
0	0
27	332
88	332
89	1
0	0
0	0
0	0
65	900
28	900
94	0
142	615
35	615
300	0
0	0
0	0
145	0
0	0
224	0
135	0
6	41
2	41
0	0
116	1
3	84
0	84
0	0
0	0
0	0
0	0
0	0
0	158
2	158
0	0
333	1
1	0
0	0
28	0
3	171
21	171
5	0
0	0
4	18
0	18
262	0
7	298
4	302
1	286
6	0
305	1
0	0
4	405
0	405
183	0
0	1
0	1
0	1
0	1
0	181
0	198
0	187
1	187
0	11
0	9
0	9
0	11
0	240
1	223
0	196
0	0
0	0
859	1
10	0
0	0
379	1
25	142
5	135
14	142
0	134
0	121
0	52
258	0
0	0
0	0
0	0
0	0
0	0
0	0
0	0
16	0
29	0
19	73
1	56
11	50
0	58
0	34
1	206
9	206
0	340
26	334
0	333
2	333
0	0
130	1
0	0
446	0
0	0
0	0
0	0
4	0
742	0
4	0
5	0
0	121
0	113
0	116
0	124
0	121
7	0
104	1
0	0
3894	5
11325	17
50	0
0	0
2	0
0	0
136	0
0	2
0	2
0	2
230	0
2	0
0	0
73	0
2	177
0	167
1	176
8	175
1	175
1	178
9	0
308	212
0	212
106	0
0	0
0	0
32	0
97	0
552	0
98	0
252	0
3	127
11	129
0	127
0	130
205	0
0	0
0	88
0	86
2	87
0	94
0	96
0	75
0	73
368	0
0	97
0	119
0	96
0	118
42	113
0	136
0	114
0	93
0	114
0	74
0	0
828	1
2	184
16	221
0	228
121	687
17	687
0	178
0	177
0	127
0	128
3	0
33	591
1	554
2	595
0	554
1	545
4	550
0	0
34	266
0	266
1	0
260	1
54	0
1173	1
4027	3
11	121
0	121
3	0
0	0
612	1
18	0
621	0
15	0
1110	303
303	302
62	597
16	597
347	0
0	0
0	0
0	0
0	0
44	699
2	699
16	0
0	6
0	6
0	6
277	828
16	828
55	0
12	0
178	2
2	0
31	247
0	247
0	0
4	0
217	0
183	0
0	0
0	87
0	87
0	74
0	74
4	84
0	81
0	7
0	7
0	3
0	3
0	2
0	31
6	31
0	21
0	20
0	19
0	20
0	22
0	19
0	18
0	17
0	21
0	19
0	20
0	21
0	19
0	20
0	21
0	23
0	22
0	23
0	17
0	18
0	19
0	0
2	0
0	0
0	0
0	0
0	0
0	0
0	0
0	0
0	0
0	0
0	0
0	0
363	0
2	0
5	125
1	126
2	137
0	138
2	57
0	58
5	58
2	0
0	217
60	217
0	182
24	210
1	210
0	199
8	209
1	203
0	193
0	185
296	0
0	24
1	25
0	26
0	26
0	24
0	25
4	0
9	83
0	83
0	150
2	127
0	131
1	138
299	0
203	0
75	0
532	1
0	957
1	872
0	934
13	0
0	0
25	0
21	187
0	185
1	187
0	2291
0	2254
0	2291
0	2296
0	2259
0	2254
0	2263
0	2300
0	224
0	227
0	223
0	234
0	226
0	231
0	232
0	229
6	0
2	34
0	34
0	36
4	36
0	36
405	0
0	0
0	168
10	179
0	180
27	163
1	163
9	6
2	42
0	44
0	44
490	4
612	0
0	486
0	478
0	482
0	474
0	0
2	36
1	36
0	35
84	0
0	11
0	11
0	10
0	0
22	0
0	0
3	0
330	0
0	0
102	0
366	1
0	38
0	46
0	35
0	67
1	61
0	46
1	401
0	383
0	404
15	68
2	68
10	0
655	439
380	439
11	0
174	0
0	0
0	0
0	0
5	0
11	0
0	0
0	0
0	0
0	0
15	0
0	0
2	0
9	0
79	0
4	0
84	0
0	201
0	165
0	181
1	38
7	0
849	2
346	1
6	0
1	0
5	170
0	191
0	171
0	172
1123	1
4	0
856	1
17	42
2	42
0	18
0	18
0	18
669	1
0	0
280	0
36	0
0	0
331	1
0	0
37	813
84	812
12	707
0	0
0	0
0	0
0	0
0	0
0	154
0	154
2	4
0	0
0	4
158	0
0	282
0	282
0	282
8	110
0	3
0	3
0	5
0	5
0	5
0	5
0	5
0	5
0	5
0	0
0	0
0	0
68	0
18	243
2	243
187	0
43	0
0	1
0	1
0	143
0	165
0	173
12	96
0	82
0	67
2	0
0	0
430	0
12	92
0	93
0	61
0	0
108	0
0	0
25	339
0	325
0	339
1	340
0	354
7	0
20	0
0	0
0	7
2	9
17	2
21	0
5	1
0	0
97	0
0	95
0	97
1	97
11	0
20	0
81	0
0	0
0	194
10	194
0	382
0	382
1	50
0	50
45	0
0	21
0	21
14	0
117	1
1127	1
0	0
243	139
0	0
0	0
0	0
281	395
20	30
1	25
0	16
8	3
0	3
182	379
0	16
305	1
45	275
1	275
23	0
152	1
261	0
53	0
343	0
0	0
12	1
0	1
120	0
0	173
11	172
0	164
59	0
238	0
0	0
0	0
309	0
653	0
0	1
0	1
0	0
0	0
0	0
0	0
0	731
0	723
0	710
0	725
0	668
1	723
0	28
0	46
0	46
0	22
84	0
0	19
0	0
3	0
3	6
0	6
37	690
1	690
271	10
78	508
24	508
606	3
4	0
1178	1
9	113
0	106
0	98
64	0
39	0
18	0
0	0
113	0
80	0
922	0
16	0
29	459
25	459
0	185
0	190
0	184
0	147
0	152
0	891
6	897
0	977
13	977
3	233
21	233
6	233
21	0
838	1
292	0
0	18
0	18
73	0
2	16
0	16
597	0
23	0
54	0
1	0
53	302
1	302
64	0
0	1
1	5
0	5
0	5
4	0
13	241
151	241
0	0
26	174
0	174
1	169
7	174
15	0
39	0
101	0
58	0
557	1
868	11
86	0
183	0
499	1
67	9
6	0
0	15
3	15
88	0
3	0
23	165
3	165
16	0
1	0
5	119
4	117
5	119
16	107
0	107
0	107
4	210
2	194
0	71
0	91
98	0
0	0
0	0
23	0
28	472
0	472
0	16
0	18
0	18
0	16
16	169
3	169
1	0
1010	1
8	80
1	80
0	39
0	41
0	34
0	32
0	124
0	120
0	115
0	115
0	122
0	118
0	82
0	78
2	121
0	74
0	78
4	116
289	0
460	4
0	756
0	737
5	749
0	751
0	749
0	744
0	730
460	0
6	176
2	175
2	175
0	174
0	176
12	0
29	0
[truncated: 55,492 more rows]
