# Supplementary material for: Mutations in DNA polymerase δ subunit 1 co-segregate with CMD2-type resistance to Cassava Mosaic Geminiviruses
Source: Nat Commun. 2022 Jul 7;13:3933. doi: 10.1038/s41467-022-31414-0 (PMC9262879; doi:10.1038/s41467-022-31414-0)
Supplement: Supplementary file 10 — Source Data [file 41467_2022_31414_MOESM10_ESM.zip › figure_data/SupFig5_data/RNAseq4/quant/rnaseq4_tme204_2C_sus_quant/libParams/flenDist.txt]

1.15506e-41	1.72167e-41	2.56214e-41	3.80681e-41	5.64708e-41	8.36357e-41	1.2367e-40	1.82576e-40	2.69109e-40	3.9602e-40	5.8185e-40	8.53514e-40	1.25002e-39	1.82779e-39	2.66834e-39	3.8892e-39	5.65961e-39	8.22275e-39	1.19276e-38	1.72741e-38	2.4977e-38	3.60573e-38	5.19696e-38	7.47846e-38	1.07443e-37	1.54117e-37	2.20714e-37	3.15582e-37	4.50506e-37	6.42088e-37	9.13678e-37	1.29807e-36	1.84122e-36	2.60748e-36	9.03597e-09	1.53128e-07	5.95265e-07	1.13043e-06	1.46566e-06	1.69843e-06	1.90917e-06	2.23503e-06	2.9538e-06	3.53785e-06	3.09305e-06	2.07376e-06	1.91833e-06	2.80004e-06	3.19663e-06	2.50059e-06	1.98776e-06	2.40708e-06	3.27238e-06	3.76591e-06	3.52317e-06	3.28587e-06	3.14498e-06	2.4857e-06	2.03526e-06	2.31302e-06	3.36522e-06	5.55932e-06	7.04593e-06	6.18763e-06	4.99249e-06	5.14551e-06	5.92164e-06	6.09972e-06	5.36221e-06	5.37647e-06	7.34006e-06	8.56497e-06	6.79379e-06	4.67842e-06	4.6549e-06	5.80281e-06	7.04065e-06	7.66967e-06	7.177e-06	6.36919e-06	5.98262e-06	5.54422e-06	5.10826e-06	5.33249e-06	5.54872e-06	4.99544e-06	4.63569e-06	4.84098e-06	4.43746e-06	3.21991e-06	2.55743e-06	3.25358e-06	5.78729e-06	1.26999e-05	2.33738e-05	3.26342e-05	3.98057e-05	4.59018e-05	5.16771e-05	9.54416e-05	0.000247587	0.000480318	0.000659614	0.000734672	0.000768943	0.000809517	0.000853857	0.000898863	0.000954658	0.00102154	0.00109599	0.00117364	0.00124198	0.00130982	0.00139469	0.0014813	0.0015535	0.00162166	0.00168628	0.00173339	0.00179034	0.00191625	0.00209691	0.00225046	0.00234449	0.00239931	0.00244754	0.00252556	0.00262438	0.00272121	0.00283626	0.00298445	0.00316325	0.00336933	0.00356644	0.0036965	0.00374622	0.00376903	0.00382476	0.00392158	0.00404885	0.00420941	0.00438706	0.00456976	0.00476584	0.0049364	0.00504096	0.00510218	0.00513639	0.0051722	0.00525737	0.00537846	0.00552566	0.00571794	0.00592481	0.00609875	0.00620568	0.00624042	0.00625681	0.0062915	0.00632639	0.00636814	0.0064742	0.00666551	0.00689749	0.00712739	0.00729284	0.00732681	0.00726115	0.00719321	0.00719498	0.00726579	0.00734165	0.00740781	0.00751797	0.00766929	0.00779244	0.00785088	0.00784431	0.00777565	0.0076862	0.00763348	0.0076312	0.00767484	0.00777697	0.00793176	0.00805962	0.00808261	0.00801867	0.00791743	0.00782752	0.007779	0.00773576	0.00769172	0.00770437	0.00777318	0.0078339	0.00783589	0.00778512	0.00771469	0.00760749	0.0074632	0.0073503	0.00728896	0.00724379	0.00721127	0.00722614	0.0072947	0.00732293	0.00722713	0.00706644	0.00692303	0.00677778	0.00663041	0.0065758	0.00661029	0.00663182	0.00663716	0.00661484	0.00648947	0.00628812	0.00610872	0.0059969	0.00591654	0.00581508	0.00572533	0.00569633	0.00569819	0.00567524	0.00559802	0.0054883	0.00538614	0.00526294	0.00508656	0.00493864	0.00489278	0.00488995	0.00487846	0.00489206	0.00491806	0.00485685	0.00466647	0.00444083	0.00428644	0.00421572	0.00418782	0.00417454	0.00416628	0.00412899	0.00404562	0.00397738	0.00393354	0.00384281	0.00370994	0.00358731	0.00349505	0.00344666	0.00343888	0.00344623	0.00343836	0.00338984	0.00330383	0.00320338	0.0031013	0.00300664	0.00292471	0.00286623	0.0028572	0.00287881	0.00287797	0.00284249	0.00278392	0.00271163	0.00264391	0.00259394	0.00254221	0.0024638	0.00238215	0.0023478	0.00236507	0.00238555	0.00237668	0.00233115	0.0022479	0.00215519	0.00209345	0.00206096	0.00202317	0.00197719	0.00193794	0.00190762	0.00189685	0.0018915	0.00186061	0.00180604	0.00174163	0.00169239	0.00168012	0.00167588	0.00164698	0.00161132	0.00159009	0.0015753	0.00155368	0.00151855	0.00147207	0.00142576	0.00139544	0.00138532	0.00137841	0.00136164	0.00133823	0.00131231	0.00128241	0.00124601	0.00120886	0.00117778	0.00115117	0.00113253	0.0011225	0.0011103	0.0011058	0.00111101	0.00109755	0.00106651	0.00103355	0.000997376	0.000962843	0.000929826	0.000901003	0.000894398	0.00089845	0.000887787	0.000879801	0.000881036	0.000857626	0.000809804	0.000773962	0.000761292	0.000749363	0.000730703	0.000723834	0.000722208	0.000714441	0.000716811	0.000723349	0.000704958	0.000661774	0.000624498	0.000610961	0.000605853	0.00059942	0.00060411	0.000617439	0.000619523	0.000606371	0.000590343	0.000575264	0.000557295	0.000540887	0.000533378	0.000531432	0.000523897	0.000508546	0.000494157	0.000482867	0.000471758	0.00045919	0.000444716	0.0004382	0.000436528	0.00042206	0.000407008	0.000411772	0.00042085	0.000413686	0.000399063	0.00038918	0.000379668	0.00036649	0.000355135	0.000350683	0.000345125	0.000333189	0.000331373	0.000343785	0.000349219	0.000347372	0.00035007	0.000343841	0.00032013	0.000292121	0.000274799	0.000278098	0.000288367	0.000282989	0.000269957	0.00026475	0.000261661	0.000252315	0.000239861	0.000234231	0.000238421	0.000239763	0.000230566	0.000222778	0.000225448	0.000228138	0.000218788	0.000205409	0.00019908	0.000193735	0.00018963	0.000194925	0.000200944	0.000199202	0.000193676	0.000187288	0.00018265	0.000181248	0.000178404	0.00017009	0.000160711	0.000156904	0.000157373	0.000156581	0.000154261	0.000150676	0.000143924	0.000141332	0.00014823	0.00015421	0.000152235	0.000147278	0.000141243	0.000132776	0.000126816	0.000126284	0.000125408	0.000122169	0.000122369	0.000126638	0.000127041	0.000120831	0.000114447	0.000112489	0.00011486	0.000117757	0.00011561	0.000109477	0.000103952	9.98645e-05	9.72689e-05	9.63753e-05	9.64938e-05	9.71658e-05	9.69707e-05	9.26699e-05	8.62309e-05	8.5861e-05	9.15743e-05	9.51286e-05	9.42894e-05	9.24678e-05	9.11342e-05	8.9328e-05	8.57389e-05	8.01317e-05	7.52176e-05	7.43921e-05	7.71321e-05	7.86771e-05	7.34043e-05	6.43054e-05	6.19882e-05	6.70214e-05	7.14794e-05	7.08647e-05	6.40436e-05	5.66193e-05	5.61706e-05	6.24456e-05	6.92925e-05	6.94159e-05	6.34505e-05	5.93201e-05	5.9058e-05	5.88257e-05	5.58223e-05	5.13218e-05	4.95458e-05	5.10151e-05	5.16089e-05	4.91804e-05	4.69311e-05	4.81803e-05	4.93962e-05	4.5305e-05	3.89876e-05	3.61465e-05	3.58434e-05	3.55545e-05	3.54786e-05	3.67588e-05	3.93937e-05	4.03202e-05	3.86639e-05	3.67728e-05	3.45431e-05	3.41073e-05	3.87713e-05	4.37428e-05	4.39443e-05	4.28818e-05	4.24679e-05	3.97135e-05	3.55107e-05	3.21382e-05	2.90677e-05	2.67903e-05	2.72482e-05	2.92863e-05	2.91956e-05	2.72026e-05	2.61188e-05	2.61847e-05	2.72551e-05	2.91691e-05	2.99332e-05	2.81671e-05	2.47914e-05	2.21398e-05	2.12678e-05	2.07175e-05	2.03511e-05	2.18108e-05	2.40329e-05	2.40934e-05	2.11143e-05	1.7423e-05	1.61946e-05	1.82177e-05	2.18192e-05	2.32177e-05	2.02123e-05	1.59478e-05	1.39738e-05	1.4509e-05	1.64551e-05	1.81793e-05	1.85666e-05	1.8862e-05	2.01864e-05	2.07947e-05	1.90849e-05	1.56728e-05	1.24921e-05	1.16412e-05	1.28896e-05	1.41314e-05	1.41342e-05	1.28344e-05	1.09218e-05	1.0245e-05	1.26835e-05	1.66117e-05	1.82826e-05	1.77442e-05	1.71879e-05	1.63357e-05	1.45377e-05	1.27737e-05	1.21211e-05	1.27794e-05	1.37513e-05	1.36677e-05	1.2737e-05	1.16781e-05	1.00835e-05	8.54007e-06	8.88597e-06	1.096e-05	1.18633e-05	9.93378e-06	7.88199e-06	8.38666e-06	9.58394e-06	9.58938e-06	1.00678e-05	1.15186e-05	1.22416e-05	1.29929e-05	1.43751e-05	1.41125e-05	1.20574e-05	1.02107e-05	8.92003e-06	7.42557e-06	5.77796e-06	4.77266e-06	4.44055e-06	4.28811e-06	4.20174e-06	4.4477e-06	5.47107e-06	6.99018e-06	7.33683e-06	5.64363e-06	3.95448e-06	4.01146e-06	5.39717e-06	7.41698e-06	8.49609e-06	7.50822e-06	5.93969e-06	5.20908e-06	5.31851e-06	6.16099e-06	7.33361e-06	7.96592e-06	7.83678e-06	7.44114e-06	6.65021e-06	5.3016e-06	4.49932e-06	5.12416e-06	6.2428e-06	6.71273e-06	6.94006e-06	7.44797e-06	7.65463e-06	7.4695e-06	7.22629e-06	6.30171e-06	4.62054e-06	3.23212e-06	2.6799e-06	2.93206e-06	3.70748e-06	4.16433e-06	4.02169e-06	4.21993e-06	4.87842e-06	4.92395e-06	4.19968e-06	3.27654e-06	2.91652e-06	3.89214e-06	4.82744e-06	4.14382e-06	3.05048e-06	2.72104e-06	2.97397e-06	3.00674e-06	2.41364e-06	2.77856e-06	4.6402e-06	6.04675e-06	5.73104e-06	4.00723e-06	2.26706e-06	1.90233e-06	2.83325e-06	3.44669e-06	3.00085e-06	2.97538e-06	3.52853e-06	3.22808e-06	2.46235e-06	2.30136e-06	2.31533e-06	1.82313e-06	1.60722e-06	2.47872e-06	3.41473e-06	3.3422e-06	3.06145e-06	3.48962e-06	3.7919e-06	3.00424e-06	1.84597e-06	1.34741e-06	1.36505e-06	1.32447e-06	1.12071e-06	1.04802e-06	1.55481e-06	2.67332e-06	3.08175e-06	2.08577e-06	1.27024e-06	1.22616e-06	1.15678e-06	1.48297e-06	2.21049e-06	2.1705e-06	1.40721e-06	8.58188e-07	6.90419e-07	8.3208e-07	1.38449e-06	1.84557e-06	1.62139e-06	9.76699e-07	5.20662e-07	5.12843e-07	8.2987e-07	1.25005e-06	1.43015e-06	1.31901e-06	1.38796e-06	1.55219e-06	1.57951e-06	1.62653e-06	1.41263e-06	9.74548e-07	1.03855e-06	1.53363e-06	1.56165e-06	9.76643e-07	4.77992e-07	4.31663e-07	6.05465e-07	8.10045e-07	1.23063e-06	1.96131e-06	2.58842e-06	2.50017e-06	1.79841e-06	1.11252e-06	5.6003e-07	1.64706e-07	1.19443e-07	3.19311e-07	7.11461e-07	1.30443e-06	1.77299e-06	1.87568e-06	1.57361e-06	9.38178e-07	4.88159e-07	4.82826e-07	5.83968e-07	8.12009e-07	1.40184e-06	2.0164e-06	2.12232e-06	1.74511e-06	1.31873e-06	1.20718e-06	1.37237e-06	1.27429e-06	7.90832e-07	4.69688e-07	3.8733e-07	2.77684e-07	4.667e-07	1.25776e-06	1.82565e-06	1.34041e-06	6.52929e-07	8.14388e-07	1.15023e-06	8.08787e-07	3.13508e-07	1.64923e-07	2.40233e-07	5.56419e-07	8.69123e-07	8.68601e-07	7.33365e-07	5.30397e-07	2.47609e-07	7.38838e-08	3.61853e-08	2.84059e-08	1.31143e-07	4.68104e-07	7.15735e-07	5.57334e-07	3.13248e-07	2.2349e-07	1.45871e-07	1.36935e-07	3.20243e-07	4.52933e-07	3.02271e-07	8.396e-08	1.02579e-07	3.74035e-07	5.53198e-07	3.71078e-07	1.08919e-07	8.57638e-08	2.44547e-07	3.43399e-07	4.83022e-07	1.13324e-06	1.78802e-06	1.43935e-06	5.47628e-07	7.5116e-08	5.98869e-09	2.39545e-08	4.51812e-08	6.09523e-08	1.21385e-07	3.94099e-07	9.26922e-07	1.3669e-06	1.44257e-06	1.31056e-06	1.06514e-06	7.63557e-07	5.57999e-07	3.70727e-07	1.53189e-07	1.21682e-07	6.0504e-07	1.51905e-06	2.04433e-06	1.84938e-06	1.35103e-06	7.11322e-07	1.76449e-07	1.21029e-08	1.00578e-07	3.43014e-07	5.02415e-07	3.36983e-07	8.72981e-08	1.22221e-09	3.66272e-10	2.19498e-08	8.41366e-08	1.98308e-07	3.78043e-07	4.76061e-07	3.43853e-07	1.467e-07	4.93026e-08	1.29239e-08	2.11949e-09	7.50454e-09	1.27749e-08	1.8571e-08	3.09524e-08	3.67145e-08	2.4231e-08	7.21722e-08	2.55369e-07	3.80841e-07	2.55798e-07	1.16805e-07	2.11129e-07	3.4361e-07	2.82873e-07	1.50695e-07	2.29532e-07	5.6385e-07	8.92406e-07	1.18045e-06	1.40518e-06	1.15518e-06	5.54198e-07	1.77454e-07	1.37565e-07	3.12648e-07	4.45211e-07	3.00621e-07	8.94578e-08	8.11595e-08	2.48613e-07	4.30221e-07	5.37569e-07	5.13703e-07	3.03194e-07	8.6738e-08	4.40128e-08	6.60193e-08	4.40128e-08	1.10424e-08	2.24837e-10	5.07192e-10	1.22865e-07	5.16765e-07	8.42881e-07	6.52718e-07	4.26043e-07	8.06286e-07	1.16882e-06	7.79575e-07	1.95811e-07	1.8356e-08	6.65284e-08	9.65625e-08	6.3302e-08	1.56708e-08	1.21787e-07	4.87136e-07	7.30729e-07	4.87191e-07	1.21827e-07	1.34472e-08	5.37398e-08	8.06083e-08	1.44972e-07	3.80068e-07	5.54194e-07	4.02258e-07	2.48916e-07	3.33903e-07	3.62629e-07	1.96526e-07	4.23477e-08	1.98276e-09	7.93089e-09	1.18963e-08	7.93148e-09	1.98508e-09	4.3064e-12	1.38053e-09	3.10314e-08	1.13419e-07	1.70903e-07	1.43028e-07	1.2249e-07	1.30138e-07	2.02242e-07	4.91277e-07	7.05147e-07	4.7208e-07	1.2549e-07	3.47631e-08	9.90559e-08	1.40534e-07	9.98032e-08	7.61407e-08	1.65838e-07	2.36968e-07	1.64135e-07	1.39673e-07	3.44315e-07	4.96011e-07	3.2626e-07	8.17647e-08	9.32519e-10	1.50626e-08	5.9382e-08	9.33849e-08	6.87452e-08	9.42697e-08	2.90567e-07	4.33091e-07	2.89314e-07	8.60618e-08	5.22977e-08	7.76569e-08	8.17229e-08	1.3406e-07	2.70768e-07	5.20757e-07	7.46386e-07	6.38279e-07	3.31167e-07	2.53729e-07	3.41815e-07	2.82613e-07	1.26035e-07	6.61207e-08	7.27337e-08	4.84107e-08	6.96191e-08	2.30674e-07	4.68749e-07	7.19018e-07	7.8874e-07	4.87486e-07	1.22458e-07	2.92593e-10	1.39806e-28	1.39806e-28	1.85933e-10	7.80401e-09	2.93567e-08	4.31567e-08	2.86324e-08	1.95691e-08	4.9682e-08	7.77867e-08	6.03816e-08	3.57155e-08	4.53124e-08	5.68186e-08	3.63355e-08	9.03597e-09	2.86556e-09	1.14623e-08	3.95934e-08	1.01062e-07	1.37266e-07
