# Supplementary material for: Mutations in DNA polymerase δ subunit 1 co-segregate with CMD2-type resistance to Cassava Mosaic Geminiviruses
Source: Nat Commun. 2022 Jul 7;13:3933. doi: 10.1038/s41467-022-31414-0 (PMC9262879; doi:10.1038/s41467-022-31414-0)
Supplement: Supplementary file 10 — Source Data [file 41467_2022_31414_MOESM10_ESM.zip › figure_data/SupFig5_data/RNAseq4/quant/rnaseq4_tme204_1A_res_quant/logs/salmon_quant.log]

[2021-10-27 16:25:40.092] [jointLog] [info] setting maxHashResizeThreads to 10
[2021-10-27 16:25:40.092] [jointLog] [info] Fragment incompatibility prior below threshold.  Incompatible fragments will be ignored.
[2021-10-27 16:25:40.092] [jointLog] [info] Usage of --validateMappings implies use of minScoreFraction. Since not explicitly specified, it is being set to 0.65
[2021-10-27 16:25:40.092] [jointLog] [info] Setting consensusSlack to selective-alignment default of 0.35.
[2021-10-27 16:25:40.092] [jointLog] [info] parsing read library format
[2021-10-27 16:25:40.092] [jointLog] [info] There is 1 library.
[2021-10-27 16:25:40.303] [jointLog] [info] Loading pufferfish index
[2021-10-27 16:25:40.304] [jointLog] [info] Loading dense pufferfish index.
[2021-10-27 16:26:18.524] [jointLog] [info] done
[2021-10-27 16:26:18.524] [jointLog] [info] Index contained 58,905 targets
[2021-10-27 16:26:18.558] [jointLog] [info] Number of decoys : 1,414
[2021-10-27 16:26:18.558] [jointLog] [info] First decoy index : 57,491 
[2021-10-27 16:26:20.028] [jointLog] [info] Automatically detected most likely library type as IU

[2021-10-27 16:28:12.721] [fileLog] [info] 
At end of round 0
==================
Observed 11197410 total fragments (11197410 in most recent round)

[2021-10-27 16:28:12.720] [jointLog] [info] Computed 78,495 rich equivalence classes for further processing
[2021-10-27 16:28:12.720] [jointLog] [info] Counted 10,002,283 total reads in the equivalence classes 
[2021-10-27 16:28:12.734] [jointLog] [info] Number of mappings discarded because of alignment score : 2,156,955
[2021-10-27 16:28:12.734] [jointLog] [info] Number of fragments entirely discarded because of alignment score : 587,287
[2021-10-27 16:28:12.734] [jointLog] [info] Number of fragments discarded because they are best-mapped to decoys : 408,197
[2021-10-27 16:28:12.734] [jointLog] [info] Number of fragments discarded because they have only dovetail (discordant) mappings to valid targets : 55,380
[2021-10-27 16:28:12.734] [jointLog] [info] Mapping rate = 89.3268%

[2021-10-27 16:28:12.734] [jointLog] [info] finished quantifyLibrary()
[2021-10-27 16:28:12.773] [jointLog] [info] Starting optimizer
[2021-10-27 16:28:12.828] [jointLog] [info] Marked 0 weighted equivalence classes as degenerate
[2021-10-27 16:28:12.835] [jointLog] [info] iteration = 0 | max rel diff. = 10486.4
[2021-10-27 16:28:13.489] [jointLog] [info] iteration = 100 | max rel diff. = 12.601
[2021-10-27 16:28:14.074] [jointLog] [info] iteration = 200 | max rel diff. = 8.83566
[2021-10-27 16:28:14.644] [jointLog] [info] iteration = 300 | max rel diff. = 5.22389
[2021-10-27 16:28:15.207] [jointLog] [info] iteration = 400 | max rel diff. = 1.44749
[2021-10-27 16:28:15.776] [jointLog] [info] iteration = 500 | max rel diff. = 10.2829
[2021-10-27 16:28:16.404] [jointLog] [info] iteration = 600 | max rel diff. = 6.54357
[2021-10-27 16:28:17.098] [jointLog] [info] iteration = 700 | max rel diff. = 0.0820004
[2021-10-27 16:28:17.783] [jointLog] [info] iteration = 800 | max rel diff. = 1.66174
[2021-10-27 16:28:18.464] [jointLog] [info] iteration = 900 | max rel diff. = 0.257109
[2021-10-27 16:28:19.129] [jointLog] [info] iteration = 1,000 | max rel diff. = 7.32707
[2021-10-27 16:28:20.054] [jointLog] [info] iteration = 1,100 | max rel diff. = 0.02928
[2021-10-27 16:28:20.992] [jointLog] [info] iteration = 1,200 | max rel diff. = 5.94594
[2021-10-27 16:28:22.189] [jointLog] [info] iteration = 1,300 | max rel diff. = 0.0724903
[2021-10-27 16:28:22.900] [jointLog] [info] iteration = 1,400 | max rel diff. = 0.59048
[2021-10-27 16:28:23.960] [jointLog] [info] iteration = 1,500 | max rel diff. = 0.024381
[2021-10-27 16:28:24.960] [jointLog] [info] iteration = 1,600 | max rel diff. = 0.21643
[2021-10-27 16:28:25.736] [jointLog] [info] iteration = 1,700 | max rel diff. = 0.00615279
[2021-10-27 16:28:25.760] [jointLog] [info] Finished optimizer
[2021-10-27 16:28:25.760] [jointLog] [info] writing output 
