# Supplementary material for: Mutations in DNA polymerase δ subunit 1 co-segregate with CMD2-type resistance to Cassava Mosaic Geminiviruses
Source: Nat Commun. 2022 Jul 7;13:3933. doi: 10.1038/s41467-022-31414-0 (PMC9262879; doi:10.1038/s41467-022-31414-0)
Supplement: Supplementary file 10 — Source Data [file 41467_2022_31414_MOESM10_ESM.zip › figure_data/SupFig5_data/RNAseq4/quant/rnaseq4_tme204_1A_res_quant/aux_info/ambig_info.tsv]

UniqueCount	AmbigCount
0	1079
6	1018
2	977
0	0
1	0
115	0
309	0
3	0
0	0
0	308
0	111
0	308
17	312
33	360
0	203
0	202
7	203
0	0
16	34
1	34
65	1
161	0
3	0
0	0
870	1
0	0
25	0
0	13
0	13
0	13
0	13
0	13
3	0
78	0
1	160
0	195
0	171
0	202
0	178
1	166
0	174
22	155
0	44
1	44
0	42
0	772
21	728
34	667
0	0
0	0
0	179
0	178
0	180
0	179
0	181
0	180
0	181
0	180
0	181
0	179
0	178
0	0
2	26
0	26
24	499
0	652
3	589
21	575
6	1047
22	917
2	1051
465	2
44	163
1	163
0	0
3	213
10	213
76	0
1490	2
6	0
0	2
3373	2
785	1
85	0
1	0
3	0
343	0
0	0
0	116
0	110
0	114
1402	3
24	0
0	0
6	302
19	302
0	294
412	1
5364	5
67	0
1	0
12	93
1	93
4	0
0	0
3	0
0	0
0	0
39	0
0	0
25	0
7	6
6	3
26	5
20	3
100	0
76	0
60	512
0	511
0	512
0	80
0	70
1	48
983	1
0	12
0	13
0	9
0	13
0	10
5	10
0	8
0	10
0	14
0	8
72	0
1611	1
0	0
0	0
3	0
39	0
49	1
87	1
0	151
0	117
0	116
0	134
0	151
0	168
0	117
136	7
0	0
0	139
0	138
2	154
4	153
0	140
3	139
262	1
0	327
0	291
0	292
0	291
0	327
0	292
247	0
14627	21
1	0
0	0
1	0
1	0
10	0
1	0
4	383
3	383
1	373
0	383
0	383
371	1
661	1
0	0
0	0
0	47
0	38
1	43
0	175
0	175
10	175
9	95
0	95
534	0
201	0
756	0
0	0
139	76
14	0
11	0
127	76
163	1
0	0
1368	2
0	264
3	262
6	266
0	268
0	256
2	255
2	255
0	224
0	224
28	224
263	1
0	2
0	2
16	1
19	799
2	799
1	16
8	16
2	217
24	209
3	168
518	2
4	0
5	69
0	69
884	0
3590	4
36	0
21	71
0	71
25	93
37	36
9	68
0	7
0	39
14	39
0	55
0	55
2	73
524	0
0	267
0	235
0	214
0	147
0	200
0	168
0	158
1	135
1	144
0	0
164	0
0	19
0	19
23	252
0	252
48	316
2	316
103	434
2	434
0	0
440	1
1488	1
1035	0
111	0
1	0
14	0
60	307
0	307
0	277
747	2
145	132
4	132
0	2
0	2
0	2
0	2
0	2
17	11
8	11
0	11
237321	266
25	229
62	229
0	22
0	22
0	21
0	21
0	20
0	20
0	0
0	228
0	181
0	180
0	157
0	204
0	156
47	1079
6	1080
8	1067
0	0
0	7
0	7
10	0
0	10
0	21
0	17
0	21
6	11
0	11
0	12
0	12
0	12
18	73
0	73
0	216
0	252
0	207
0	220
0	261
0	265
1	0
18	0
3	0
28	14
1	445
2	382
17	424
26	74
0	79
0	113
0	91
10	81
7	0
3	285
27	285
659	2502
49	2502
47	0
259	0
1733	2
8	0
0	0
108	0
266	1
0	0
163	0
19	1
177	0
0	0
0	0
0	2
0	171
6	171
0	11
0	7
0	9
0	6
376	0
3	0
2	0
0	2
0	0
1	0
0	0
0	8
0	8
0	8
159	2
32	0
225	37
1	88
4	88
1	0
8	14
128	1
0	0
0	0
11	254
0	252
0	254
963	0
137	211
0	211
1	4
0	4
0	4
9	0
0	0
0	0
0	0
0	0
1	0
4	1896
20	1923
4	1862
0	2018
7	1966
1	1857
0	2064
1	0
2	0
2	0
547	0
0	0
0	0
0	0
0	0
0	186
0	186
0	179
0	179
7	0
0	0
5	0
42	399
0	399
15	303
4	303
1	174
181	0
0	4
0	4
0	4
24	244
4	244
0	0
18	260
3	260
7	0
157	0
44	198
8	197
45	0
154	0
49	110
0	110
26	0
32	0
356	0
1	0
11	1292
3	1292
3	1263
1	1290
5	0
0	0
160	345
1	344
337	1
336	0
0	0
0	0
85	17
79	17
12	0
6	0
4	0
155	1
28	549
40	549
114	0
29	0
2	0
749	1
22	215
7	215
1	0
0	79
0	79
0	67
81	0
0	0
0	0
28	330
0	329
0	329
0	330
0	63
4	63
49	0
60	0
0	221
50	221
1	1
0	1
0	0
0	0
0	0
83	0
8	30
0	30
1	0
1	1
0	6
0	6
0	6
0	6
0	6
0	6
0	6
0	6
437	2
0	0
132	0
93	0
133	1
25	470
19	470
20	0
373	0
11	125
1	125
22	379
0	379
10	0
0	0
0	0
0	379
4	392
21	371
9	383
0	388
0	370
0	375
0	369
0	366
51	0
70	0
18	103
0	85
0	81
4	180
5	180
79	0
368	35
102	36
1	405
1	378
0	406
0	437
0	429
1	401
0	412
17	433
757	89
4	366
98	366
43	1
0	4
1	4
325	1
0	466
1	432
0	378
0	421
0	361
1	424
0	396
0	325
0	422
479	1
8	0
493	0
6	0
40	113
1	113
648	2
77	1
0	0
17	0
87	0
0	80
0	68
0	63
0	75
0	61
0	73
0	62
0	74
0	0
1	2
1	0
3301	8
0	357
0	300
0	369
0	343
0	347
0	319
0	260
0	329
0	294
0	337
0	313
0	341
0	363
0	351
0	323
0	254
0	488
0	441
0	431
0	478
0	378
0	388
34	0
30	0
175	0
0	0
38	1
4	85
16	111
3	111
0	4
0	16
145	12
111	4
0	10
0	12
0	11
0	13
0	737
0	756
0	615
0	634
16	670
137	0
0	91
0	91
25	24
0	24
3	68
0	68
3	96
0	108
0	88
0	104
0	102
0	84
0	137
0	107
8	123
0	116
0	96
0	110
0	112
0	113
0	93
0	109
0	107
0	89
0	108
0	122
0	124
414	0
166	1
2	0
0	0
49	375
0	375
0	91
0	80
0	91
0	80
1	0
1	179
105	179
0	117
0	111
6	122
1	122
0	95
0	101
43	293
6	293
38	0
0	10
0	10
0	10
0	10
0	10
0	8
69	0
14	67
1	67
124	0
0	0
0	0
0	0
0	0
112	0
6	0
8	507
0	507
0	0
59	271
26	271
7	103
20	89
1	77
0	74
10	92
0	92
0	94
0	97
0	66
0	69
2	126
0	128
0	128
15	0
0	0
0	1
0	1
0	475
0	472
0	487
2	441
0	345
0	331
1	323
4	337
0	391
0	391
0	410
2	375
0	381
3	365
0	370
8	356
4	351
5	354
0	356
0	0
0	0
65	0
222	0
1206	1
609	2
26	0
317	0
256	0
0	29
2	29
0	28
27	240
0	240
16	0
262	0
1	0
10	0
17	197
2	197
0	0
9	45
0	45
0	45
0	137
58	125
1	85
90	0
0	15
0	11
4	17
0	21
0	17
12	26
206	7
83	0
94	0
20	640
5	640
53	0
1391	0
3646	0
0	2
0	2
0	2
33	359
8	359
0	409
2	383
0	337
17	0
182	0
80	0
268	0
229	1
8	22
0	22
437	30
147	30
27	0
0	0
1	3
0	0
2	0
1	2
7	1
0	4
0	0
0	2
19	0
2	6
2	2
20	0
3	16
2	16
4	6
0	0
22	0
4	866
8	870
0	849
0	853
30	0
19	0
3	0
6	0
0	29
0	27
0	28
0	26
0	26
0	29
0	28
0	20
3	19
0	17
0	6
1	0
2	0
33	468
4	468
43	592
22	592
0	132
1	131
3	131
0	125
1	129
359	2
25	0
39	175
0	175
288	0
0	3633
0	3256
0	3358
0	3531
0	125
0	125
3	83
0	83
304	2
0	0
164	1
253	119
14	2
155	119
1	0
1098	2
0	0
0	0
0	593
0	575
0	523
0	583
0	565
0	541
1	0
4	0
33	0
17	360
76	360
44	198
4	198
0	0
0	0
312	0
2031	4
114	0
0	0
0	188
3	188
0	188
2	190
8	188
1	78
0	78
3	78
69	0
18	0
0	95
10	95
588	2
1	2
0	0
0	0
157	0
97	1
0	0
12	0
0	204
1	188
3	246
0	200
0	0
0	0
0	0
0	0
5	427
10	425
2	427
5	0
1041	0
0	6
0	6
0	0
0	0
239	0
4	131
0	131
0	129
0	131
1	0
10	0
29	0
0	0
8	92
0	92
11	22
20	25
0	1
0	3
0	3
0	3
0	5
0	3
0	3
0	5
0	3
0	3
0	5
0	5
34	142
2	142
295	0
1	59
0	59
4	354
1	354
62	0
1038	1
0	0
2	695
2	822
152	767
7	0
0	0
239	1
6	0
0	284
0	284
1	56
0	56
0	55
10	43
0	51
0	51
0	51
1	52
7	0
0	11
0	12
0	11
5	0
1158	1
13	266
6	267
11	262
1	1
0	0
0	0
0	0
0	0
0	0
0	0
0	0
0	0
0	0
0	0
4	0
0	0
0	0
0	0
313	0
405	0
544	1
0	0
0	0
1	0
2	0
2760	1
124	0
116	0
0	72
1	73
0	72
0	70
0	73
0	61
118	0
32	0
0	0
0	0
286	0
0	0
53	367
7	365
2	156
717	0
0	0
527	0
118	0
0	0
4	8
8	8
0	0
18	396
0	413
0	413
0	391
0	391
0	415
0	415
0	380
0	380
0	391
0	391
8	355
56	355
237	2
56	533
0	533
0	6
0	7
0	7
0	6
0	3
58	0
1420	1
38	304
1	304
59	220
1	220
27	519
4	519
1	488
0	520
59	0
306	0
10	355
10	355
1	354
0	318
2	318
331	93
0	93
0	78
0	78
0	71
0	81
0	88
0	74
0	88
0	74
0	76
1	97
0	81
0	71
0	99
0	98
0	97
0	76
0	72
0	86
0	72
0	86
0	99
0	0
25	215
0	214
0	0
0	0
0	0
0	0
0	0
0	0
0	0
0	0
485	3
847	1
53	0
74	0
51	0
0	0
200	0
8	0
55	0
169	1
0	0
3	0
14	0
1033	2
138	0
2804	5
7	0
12	0
60	0
4	0
0	0
0	0
13	231
1	231
0	236
2	0
0	0
0	15
0	14
0	14
0	13
0	14
0	15
0	0
0	0
0	655
2	572
2	634
1	422
0	2
0	2
0	0
213	24
22	220
26	220
12	700
5	700
1	0
0	276
0	233
9	240
134	0
0	0
1	0
0	0
332	1
1	0
7	157
3	157
0	4
0	0
0	0
0	0
0	0
20	0
0	0
20	320
14	320
133	0
336	0
487	0
282	0
3	0
0	0
49	0
1	0
0	165
0	163
0	163
0	162
12	180
285	2747
7	2744
11	2747
0	0
0	0
62	525
29	525
3	0
105	0
153	0
393	1
0	47
0	48
0	48
0	47
1	43
0	46
0	38
0	40
0	38
0	40
0	41
0	41
0	39
0	39
0	45
0	45
0	46
0	39
0	40
0	46
0	47
760	1
0	0
0	0
1845	1
280	1478
203	1478
0	0
0	2849
5	2849
143	0
3	123
0	123
0	123
8	128
0	128
76	317
1	317
27	170
0	170
0	0
0	4
0	4
0	4
0	4
0	4
0	129
0	127
0	118
0	116
0	126
0	116
0	127
0	115
2	127
0	123
0	112
0	14
0	14
0	14
0	14
0	14
0	14
0	15
0	14
0	14
0	15
696	0
0	0
5	377
3	373
3	368
1555	5
116	0
0	0
110	775
1	775
1	555
0	0
111	0
0	0
19	307
95	306
41	0
0	0
0	0
0	0
35	512
21	512
99	0
136	645
30	645
253	0
0	0
0	0
120	0
0	0
303	1
200	1
5	49
4	49
1	0
117	1
4	158
0	158
0	0
0	0
0	0
0	0
0	1
0	208
1	208
0	0
290	1
0	1
0	1
30	0
2	190
9	190
6	0
0	0
4	30
1	30
258	0
8	279
2	281
4	272
4	0
228	0
0	0
2	475
0	475
181	0
0	4
0	2
0	4
0	2
0	228
0	250
0	240
1	240
0	21
1	21
0	18
1	21
0	267
4	246
0	223
1	0
0	0
855	1
19	0
0	0
239	0
23	149
0	142
15	149
1	147
2	128
0	64
264	0
0	0
0	0
0	0
0	0
0	0
0	0
1	0
18	0
14	0
12	72
1	44
8	42
0	46
0	23
1	197
13	197
1	367
33	342
1	346
2	342
0	0
163	0
0	0
248	0
0	0
0	0
0	0
6	0
761	2
13	0
6	0
0	120
0	117
0	118
0	121
0	120
12	0
150	1
0	0
3897	1
5394	5
43	0
0	0
1	0
0	0
176	0
0	0
0	0
0	0
278	0
0	0
0	0
67	0
1	156
1	149
0	155
13	156
2	156
0	155
16	0
305	188
0	188
135	0
0	0
0	0
35	0
136	0
551	0
71	0
389	1
2	147
20	149
1	147
1	149
274	1
3	0
0	93
0	92
1	92
0	95
0	96
0	75
0	74
551	1
0	120
0	133
0	119
0	132
40	125
0	146
0	133
0	95
0	109
0	61
0	0
795	2
3	166
17	196
0	197
113	657
17	657
0	203
0	203
0	170
0	170
1	0
26	549
1	515
2	558
0	516
1	497
0	505
0	0
29	266
0	266
0	0
338	1
102	0
821	0
3977	3
10	142
0	142
1	0
0	0
741	1
34	0
641	1
35	0
726	188
191	188
93	1021
23	1020
490	0
0	0
0	0
0	0
0	0
36	595
1	595
6	0
0	6
0	6
0	6
208	739
12	739
60	0
33	0
428	0
13	0
54	232
0	232
0	0
4	0
220	0
180	0
0	0
0	87
0	89
0	77
0	75
4	86
1	82
2	7
0	7
0	7
0	7
0	6
0	36
2	36
0	42
0	40
0	42
0	38
0	38
0	44
0	40
0	44
0	40
0	42
0	38
0	38
0	44
0	40
0	42
0	38
0	38
0	38
0	44
0	40
0	40
0	0
0	0
0	0
1	0
0	0
0	0
0	0
0	0
0	0
0	0
0	0
0	0
0	0
391	2
2	0
10	146
0	148
0	155
0	157
2	57
0	87
14	87
2	0
0	215
59	211
2	180
22	223
1	223
0	208
4	218
1	210
0	205
0	198
339	0
2	34
0	35
1	38
0	35
0	32
0	32
15	0
11	70
0	70
0	145
1	127
0	127
2	139
398	0
204	0
83	0
646	0
0	953
2	857
0	933
21	0
6	0
30	0
22	240
0	239
0	240
0	2271
0	2242
0	2268
0	2266
0	2237
0	2239
0	2240
0	2269
0	268
0	280
0	263
0	278
0	275
0	266
0	279
0	267
2	0
0	36
0	37
0	38
5	39
0	37
374	0
5	0
0	174
9	188
0	187
30	178
1	178
17	6
5	48
0	49
0	49
647	2
710	2
0	513
0	499
0	507
0	493
0	0
0	44
0	44
0	43
30	0
0	12
0	12
1	12
0	0
20	0
0	0
1	0
378	0
0	0
98	0
341	0
2	58
0	63
1	57
0	75
3	60
0	54
1	373
2	354
0	379
13	95
1	95
27	0
502	492
454	492
23	0
176	0
0	0
0	0
0	0
9	0
7	0
0	0
0	0
0	0
0	0
4	0
0	0
2	0
11	0
112	0
4	0
80	0
0	222
1	183
3	205
1	45
4	0
1206	2
336	0
7	0
1	0
2	108
0	122
1	107
0	114
4275	8
4	0
1127	2
20	58
0	58
0	19
0	17
0	19
659	1
0	0
297	0
30	0
0	0
343	0
0	0
52	800
99	794
10	716
0	0
0	0
0	0
0	0
0	0
1	213
0	213
0	1
0	0
0	1
161	0
0	253
0	253
0	253
7	99
0	0
0	0
0	8
0	8
0	8
0	8
0	8
0	8
0	8
0	0
0	0
0	0
92	1
18	222
0	222
203	1
22	0
0	0
1	0
0	130
0	167
0	173
21	150
0	132
0	126
0	0
0	0
616	0
4	64
0	65
0	45
0	0
95	0
0	0
25	536
0	522
0	536
2	531
0	545
27	0
40	0
0	0
0	20
1	20
17	0
25	0
5	2
0	0
61	0
0	129
0	130
2	130
13	0
20	0
111	0
0	0
0	314
21	314
1	383
0	383
1	43
0	43
39	1
0	15
0	15
13	0
161	1
1413	2
0	0
189	119
0	0
0	0
0	1
254	322
0	1
0	1
0	7
14	3
0	3
151	303
0	7
238	0
49	255
0	255
34	0
271	0
364	0
37	0
419	0
0	0
2	2
0	2
119	2
0	179
9	178
0	173
80	0
267	0
1	4
0	4
471	0
616	0
0	1
0	1
0	0
0	0
0	2
0	2
0	708
0	707
0	686
0	695
1	635
0	706
0	83
0	114
0	114
0	73
166	0
0	59
0	0
21	0
2	6
0	6
31	706
0	706
623	14
110	665
21	665
786	5
8	0
1325	0
12	154
0	150
1	128
71	0
69	0
31	0
0	0
153	0
59	0
1112	2
19	0
28	478
41	478
0	181
0	184
0	178
0	146
0	149
0	876
5	881
0	946
8	945
0	266
20	266
3	262
62	0
796	3
361	0
0	23
0	23
61	0
8	24
0	24
478	0
44	0
77	1
4	0
38	261
1	261
75	0
0	1
0	9
0	9
0	9
5	0
5	215
150	215
1	0
22	159
0	157
3	155
10	158
10	0
36	0
217	0
37	0
534	2
898	11
65	0
351	0
482	0
73	10
10	0
0	13
3	13
145	0
2	0
23	169
0	169
18	0
4	0
3	124
6	124
4	124
11	61
0	61
1	58
7	183
4	164
0	65
0	88
144	1
5	0
0	0
29	0
29	594
0	594
0	19
0	20
0	19
0	18
21	158
2	158
1	0
907	0
11	72
0	72
0	40
0	47
0	40
0	33
0	111
0	107
0	105
0	104
0	110
0	106
0	74
0	70
1	109
0	67
0	71
6	103
344	0
426	2
0	769
0	755
4	762
0	762
0	762
0	755
0	748
387	0
6	169
1	166
0	168
0	167
0	170
12	0
35	0
[truncated: 55,492 more rows]
