# Supplementary material for: Mutations in DNA polymerase δ subunit 1 co-segregate with CMD2-type resistance to Cassava Mosaic Geminiviruses
Source: Nat Commun. 2022 Jul 7;13:3933. doi: 10.1038/s41467-022-31414-0 (PMC9262879; doi:10.1038/s41467-022-31414-0)
Supplement: Supplementary file 10 — Source Data [file 41467_2022_31414_MOESM10_ESM.zip › figure_data/SupFig5_data/RNAseq4/quant/rnaseq4_tme204_1A_res_quant/libParams/flenDist.txt]

1.23565e-41	1.84181e-41	2.74092e-41	4.07244e-41	6.04112e-41	8.94717e-41	1.323e-40	1.95316e-40	2.87887e-40	4.23653e-40	6.2245e-40	9.13071e-40	1.33724e-39	1.95533e-39	2.85453e-39	4.16059e-39	6.05453e-39	8.79652e-39	1.27599e-38	1.84794e-38	2.67199e-38	3.85733e-38	5.5596e-38	8.00029e-38	1.1494e-37	1.64872e-37	2.36115e-37	3.37603e-37	4.81942e-37	6.86892e-37	9.77433e-37	1.38864e-36	1.9697e-36	2.78942e-36	3.94397e-36	8.49862e-09	3.97014e-08	1.2694e-07	2.80719e-07	3.63455e-07	2.9682e-07	2.33598e-07	3.58332e-07	8.98451e-07	1.73395e-06	2.13504e-06	1.83401e-06	1.34917e-06	1.05537e-06	1.32293e-06	2.32629e-06	3.15867e-06	3.36261e-06	3.66459e-06	3.91133e-06	3.38127e-06	2.5271e-06	2.296e-06	3.19508e-06	4.87614e-06	5.70708e-06	4.8841e-06	4.108e-06	4.60776e-06	5.1666e-06	4.8301e-06	4.313e-06	3.96201e-06	3.28317e-06	2.34777e-06	2.11104e-06	3.12345e-06	4.01847e-06	3.50837e-06	2.96881e-06	3.84894e-06	5.28907e-06	6.08516e-06	5.96147e-06	5.10789e-06	4.08108e-06	3.60858e-06	3.84236e-06	3.84714e-06	3.73461e-06	4.60424e-06	4.93607e-06	3.61172e-06	2.85202e-06	3.19634e-06	3.03276e-06	2.55284e-06	5.02612e-06	1.40331e-05	2.49746e-05	2.98629e-05	3.05984e-05	3.17763e-05	3.39699e-05	7.6092e-05	0.000232965	0.000470984	0.000653423	0.000746144	0.000812714	0.000881629	0.000939902	0.000974144	0.00100606	0.00107509	0.00118071	0.0012968	0.00142458	0.00157263	0.00171161	0.0018082	0.00187117	0.00193504	0.00203275	0.00216592	0.00230752	0.00246276	0.00266092	0.00287941	0.00305883	0.00319087	0.0033099	0.00341586	0.00350228	0.00361437	0.00378956	0.00400076	0.00421751	0.00444892	0.00468809	0.00488473	0.00501796	0.00511314	0.00517124	0.00523202	0.00538695	0.00561563	0.00584212	0.00608024	0.00632538	0.00650694	0.00661255	0.00667296	0.006698	0.00672622	0.00680982	0.00693485	0.00706379	0.00722147	0.007434	0.00763518	0.00773961	0.00774442	0.00768817	0.0076119	0.00756644	0.00755758	0.00760395	0.00780087	0.00811893	0.00835354	0.00838862	0.00828346	0.00813179	0.007986	0.00787917	0.00784971	0.00789059	0.0079516	0.00803438	0.00812726	0.00817161	0.00816665	0.00811967	0.00802061	0.00789305	0.00775549	0.00764077	0.00761295	0.0076817	0.00778003	0.00782422	0.00778417	0.00769841	0.00757996	0.00741499	0.00724076	0.00711713	0.00708281	0.00711155	0.00714719	0.00719208	0.00721518	0.00712899	0.0069534	0.00677469	0.00660719	0.00643951	0.00630189	0.00624824	0.00627525	0.00631692	0.00633793	0.00632618	0.00625831	0.00612231	0.00593753	0.00576229	0.00565767	0.00562293	0.00559985	0.00557438	0.00556272	0.00552764	0.00545397	0.00536016	0.00523944	0.00510396	0.00498121	0.00488743	0.00483815	0.00483603	0.00484832	0.00483136	0.00479057	0.00472821	0.00461878	0.00448382	0.00434165	0.00419875	0.00411361	0.00410938	0.00413367	0.00413416	0.00408679	0.00399461	0.00387193	0.00374946	0.00365481	0.00357146	0.00350364	0.0034815	0.00347744	0.0034552	0.00343751	0.00343015	0.00339046	0.00330987	0.00321243	0.00311468	0.00303942	0.00298775	0.00294323	0.00292671	0.00294299	0.00295253	0.00293413	0.00285932	0.00271445	0.00257463	0.00250989	0.00250207	0.00249805	0.00247037	0.00243758	0.00242295	0.00240882	0.00236551	0.00229897	0.00223523	0.00217997	0.00212146	0.00206029	0.00202308	0.00202959	0.0020551	0.00206439	0.00205569	0.00202027	0.00193414	0.00183522	0.00178442	0.00177113	0.00177306	0.00178902	0.00178397	0.00173306	0.00166514	0.00161978	0.00160494	0.00159847	0.00158033	0.00154028	0.00149119	0.00146419	0.00145266	0.00143991	0.00144146	0.00144439	0.0014095	0.0013512	0.00131578	0.00129372	0.00125839	0.00124431	0.0012614	0.00126113	0.0012448	0.00123096	0.0011959	0.00114766	0.00111181	0.00107764	0.00105301	0.00105557	0.00106617	0.00107371	0.00107422	0.00104478	0.000988357	0.000935912	0.000902676	0.000887514	0.000884607	0.000879866	0.000870783	0.000870091	0.000869715	0.000854601	0.000831274	0.000807525	0.000784573	0.000760151	0.00073188	0.000707633	0.000694541	0.000691479	0.000694211	0.000696233	0.000690634	0.000674549	0.000655479	0.000645328	0.000642475	0.000633241	0.000620226	0.0006173	0.000617279	0.000609739	0.000599948	0.00059006	0.000577526	0.000565182	0.000554929	0.00054236	0.000522537	0.000499016	0.000487889	0.000491348	0.000490375	0.000484271	0.000483623	0.000480918	0.000467382	0.000451075	0.000444596	0.000442653	0.000431465	0.000415165	0.000407313	0.000408438	0.000406649	0.000398661	0.000391881	0.000384166	0.000372098	0.00036366	0.000362284	0.000363044	0.000365689	0.000366111	0.000351355	0.000327099	0.000314154	0.000310199	0.000298599	0.000282888	0.000277875	0.000283955	0.000289534	0.000288976	0.000287693	0.000290429	0.00029256	0.000287237	0.000278196	0.000274089	0.000272668	0.000268501	0.000267765	0.000275064	0.000277788	0.000265501	0.000247109	0.000233976	0.000229479	0.000234196	0.000242936	0.000243916	0.000230833	0.000212528	0.000200984	0.000198124	0.000200022	0.000198836	0.0001911	0.000182604	0.000176368	0.000175018	0.000181284	0.000188944	0.000190011	0.000187134	0.000187923	0.000186783	0.000177416	0.000169544	0.000164516	0.000153563	0.000143728	0.000144933	0.000150411	0.000151594	0.00015206	0.000156774	0.00016103	0.000156079	0.00014281	0.000133571	0.000132418	0.000131518	0.000128683	0.000127203	0.000127058	0.000123917	0.000115299	0.000106697	0.000104003	0.000104372	0.000104167	0.000104714	0.000103256	9.76332e-05	9.36023e-05	9.28264e-05	9.20435e-05	9.27071e-05	9.51229e-05	9.55969e-05	9.56923e-05	9.67786e-05	9.28701e-05	8.38815e-05	7.92579e-05	8.24849e-05	8.66981e-05	8.86264e-05	9.0527e-05	8.94889e-05	8.59672e-05	8.44687e-05	8.11022e-05	7.64209e-05	7.72082e-05	7.90407e-05	7.48737e-05	6.79037e-05	6.46704e-05	6.56153e-05	6.71528e-05	6.95043e-05	7.21284e-05	7.10038e-05	6.73964e-05	6.6188e-05	6.75873e-05	6.69146e-05	6.29521e-05	6.04399e-05	5.93917e-05	5.46912e-05	4.80404e-05	4.64703e-05	4.92334e-05	5.04287e-05	5.07987e-05	5.30227e-05	5.47982e-05	5.3266e-05	5.08976e-05	5.16371e-05	5.29474e-05	5.20386e-05	4.98403e-05	4.50005e-05	3.96962e-05	3.94751e-05	4.18387e-05	4.19115e-05	3.95248e-05	3.57911e-05	3.38776e-05	3.69071e-05	4.22201e-05	4.29837e-05	3.86409e-05	3.62859e-05	3.70345e-05	3.7433e-05	3.74023e-05	3.52227e-05	3.16098e-05	3.16328e-05	3.33856e-05	3.1821e-05	2.91014e-05	2.81939e-05	2.65394e-05	2.37626e-05	2.42904e-05	2.83159e-05	3.0991e-05	3.03656e-05	2.88942e-05	2.83153e-05	2.84928e-05	2.80098e-05	2.46594e-05	2.06709e-05	1.99151e-05	2.11912e-05	2.32634e-05	2.67961e-05	2.78943e-05	2.37759e-05	2.0445e-05	2.10685e-05	2.10923e-05	1.92439e-05	1.77975e-05	1.74158e-05	1.8499e-05	2.06962e-05	2.13967e-05	2.03727e-05	2.032e-05	2.08423e-05	2.07383e-05	2.11061e-05	2.0945e-05	1.85342e-05	1.58739e-05	1.51411e-05	1.55816e-05	1.63215e-05	1.75201e-05	1.8529e-05	1.85959e-05	1.79587e-05	1.70781e-05	1.64992e-05	1.56763e-05	1.36453e-05	1.13886e-05	1.05063e-05	1.09828e-05	1.13577e-05	1.15434e-05	1.30868e-05	1.4284e-05	1.2813e-05	1.21564e-05	1.48512e-05	1.72048e-05	1.65084e-05	1.41541e-05	1.17498e-05	9.86277e-06	9.46135e-06	1.05943e-05	1.14923e-05	1.15714e-05	1.10454e-05	9.18447e-06	7.18518e-06	7.44957e-06	9.11928e-06	9.60224e-06	8.74479e-06	8.62709e-06	9.54752e-06	9.19615e-06	7.5949e-06	6.77629e-06	6.30477e-06	5.68538e-06	6.55733e-06	8.77823e-06	9.601e-06	8.24448e-06	6.83086e-06	6.35619e-06	6.17563e-06	6.23082e-06	6.4467e-06	6.67275e-06	7.41393e-06	8.29289e-06	8.12611e-06	6.78691e-06	5.00598e-06	3.93363e-06	4.35431e-06	5.15236e-06	5.03728e-06	4.91211e-06	6.07657e-06	7.76947e-06	8.17044e-06	6.79583e-06	4.77922e-06	3.56715e-06	3.69101e-06	4.24118e-06	4.60303e-06	5.47664e-06	6.38834e-06	6.15287e-06	5.779e-06	6.62189e-06	7.67561e-06	7.12372e-06	5.44498e-06	4.555e-06	4.42208e-06	3.98531e-06	3.3148e-06	2.75705e-06	2.8741e-06	4.1786e-06	5.19921e-06	4.70968e-06	4.3621e-06	4.73809e-06	4.32234e-06	3.67001e-06	3.89347e-06	4.53857e-06	5.30379e-06	5.42826e-06	4.40602e-06	3.49304e-06	3.68135e-06	4.15508e-06	3.89579e-06	3.52982e-06	3.29625e-06	2.40068e-06	1.56374e-06	1.59893e-06	1.64851e-06	1.25057e-06	1.02386e-06	1.30805e-06	2.15917e-06	3.18288e-06	3.37698e-06	2.62004e-06	1.81075e-06	1.68276e-06	2.14315e-06	2.7154e-06	3.17356e-06	3.16522e-06	2.8441e-06	2.64533e-06	2.43762e-06	2.30266e-06	2.48381e-06	3.08427e-06	3.47434e-06	2.77706e-06	1.66924e-06	1.42334e-06	2.28459e-06	3.16978e-06	3.0296e-06	2.45844e-06	2.19047e-06	1.92778e-06	1.359e-06	8.24287e-07	8.75378e-07	1.52616e-06	2.74806e-06	4.24672e-06	4.93848e-06	4.60101e-06	3.89733e-06	2.90828e-06	1.7802e-06	1.40455e-06	1.99777e-06	2.20583e-06	1.36919e-06	5.82139e-07	3.67645e-07	2.7235e-07	4.04818e-07	1.21302e-06	2.23547e-06	2.61868e-06	2.66329e-06	3.01437e-06	3.19569e-06	2.84296e-06	2.54062e-06	2.27135e-06	1.79037e-06	1.70783e-06	2.25732e-06	3.01289e-06	3.27005e-06	2.63969e-06	1.86147e-06	1.67668e-06	2.15791e-06	2.70683e-06	2.46038e-06	1.72679e-06	1.34206e-06	1.5129e-06	1.89181e-06	1.73858e-06	9.65086e-07	3.35101e-07	1.39437e-07	1.66796e-07	3.78325e-07	5.38651e-07	3.60226e-07	9.21847e-08	3.8274e-09	1.10213e-07	5.13738e-07	9.9534e-07	9.73307e-07	5.76517e-07	4.84086e-07	5.8322e-07	3.94698e-07	1.16364e-07	2.91172e-08	5.92784e-08	2.24608e-07	6.97832e-07	1.34291e-06	1.47943e-06	9.96702e-07	7.71376e-07	8.84373e-07	7.40319e-07	7.20041e-07	1.25791e-06	1.72379e-06	1.52996e-06	9.34171e-07	4.03262e-07	1.25402e-07	6.03383e-08	5.66195e-08	1.34896e-07	4.2954e-07	6.66791e-07	4.99415e-07	2.75731e-07	5.41532e-07	1.07291e-06	1.11929e-06	5.92234e-07	1.4186e-07	3.10812e-08	1.32204e-07	4.31046e-07	6.43212e-07	4.70781e-07	1.82892e-07	6.04767e-08	1.28065e-07	3.82148e-07	6.18834e-07	6.63414e-07	6.05101e-07	5.30828e-07	4.17231e-07	2.28648e-07	5.71635e-08	1.26502e-08	1.19773e-07	3.52609e-07	4.65715e-07	2.89628e-07	6.98615e-08	9.60453e-10	7.71302e-10	1.07169e-08	4.15756e-08	6.22629e-08	4.1509e-08	4.67864e-08	1.63666e-07	2.90599e-07	2.56686e-07	1.19832e-07	4.22224e-08	4.19552e-08	5.76282e-08	1.43613e-07	3.90588e-07	5.5645e-07	3.9292e-07	1.58535e-07	8.18607e-08	5.09873e-08	2.44329e-08	4.63446e-08	6.97225e-08	7.44508e-08	1.4184e-07	2.45395e-07	2.53992e-07	1.97796e-07	1.52745e-07	8.78996e-08	2.20922e-08	4.21582e-09	2.21081e-08	4.85233e-08	5.3549e-08	8.00025e-08	2.47537e-07	4.61593e-07	4.62631e-07	2.92952e-07	1.62641e-07	9.01794e-08	5.20331e-08	4.58293e-08	3.02378e-08	7.61563e-09	8.14691e-11	5.15269e-11	3.38968e-11	7.92919e-11	1.17017e-10	4.26033e-09	1.67585e-08	7.71075e-08	2.24684e-07	3.64512e-07	4.02011e-07	3.43987e-07	1.99554e-07	2.73037e-07	8.56186e-07	1.2654e-06	8.37522e-07	2.61011e-07	2.10144e-07	4.14818e-07	7.26761e-07	1.12307e-06	1.12416e-06	6.42341e-07	2.34433e-07	9.31042e-08	3.52461e-08	1.49664e-08	1.08174e-07	3.3267e-07	4.49425e-07	2.91488e-07	1.01351e-07	3.10261e-07	1.07643e-06	1.61832e-06	1.24217e-06	6.07354e-07	3.1275e-07	1.90917e-07	1.22212e-07	6.8558e-08	2.02549e-08	5.58967e-08	1.92511e-07	2.73303e-07	1.82766e-07	6.59768e-08	3.34554e-08	2.22029e-08	5.5362e-09	2.06771e-09	1.20695e-07	4.62206e-07	6.8322e-07	4.52365e-07	1.12822e-07	1.00004e-10	5.72436e-08	2.58126e-07	4.60075e-07	4.03908e-07	1.73898e-07	2.92098e-08	4.21911e-09	1.98033e-08	4.25014e-08	5.57089e-08	9.76833e-08	2.25109e-07	4.15573e-07	6.344e-07	6.99928e-07	4.33325e-07	1.12852e-07	7.40588e-08	2.54268e-07	3.63192e-07	2.39513e-07	6.28878e-08	2.65772e-09	9.12184e-10	9.37523e-10	8.83815e-08	3.46448e-07	5.16137e-07	3.42914e-07	8.5552e-08	1.49562e-28	1.49562e-28	1.49562e-28	1.49562e-28	5.06142e-14	2.02457e-13	4.66745e-10	2.60579e-07	1.03765e-06	1.55414e-06	1.03532e-06	2.58713e-07	3.35704e-08	1.42106e-07	2.32722e-07	2.76872e-07	4.47428e-07	5.81659e-07	3.82555e-07	9.58954e-08	1.02634e-09	1.5395e-09	1.62206e-08	6.10336e-08	9.11655e-08	6.0777e-08	1.2659e-07	4.54491e-07	7.04005e-07	4.99027e-07	1.47024e-07	7.78473e-08	2.75761e-07	4.83972e-07	5.5771e-07	4.93432e-07	2.85085e-07	7.28471e-08	6.58128e-10	4.62885e-11	9.18583e-08	3.67318e-07	5.50965e-07	3.6731e-07	9.33602e-08	8.09825e-08	3.08603e-07	4.5524e-07
