# Supplementary material for: Mutations in DNA polymerase δ subunit 1 co-segregate with CMD2-type resistance to Cassava Mosaic Geminiviruses
Source: Nat Commun. 2022 Jul 7;13:3933. doi: 10.1038/s41467-022-31414-0 (PMC9262879; doi:10.1038/s41467-022-31414-0)
Supplement: Supplementary file 10 — Source Data [file 41467_2022_31414_MOESM10_ESM.zip › figure_data/SupFig5_data/RNAseq4/quant/rnaseq4_tme204_3A_sus_quant/logs/salmon_quant.log]

[2021-10-27 16:25:39.272] [jointLog] [info] setting maxHashResizeThreads to 10
[2021-10-27 16:25:39.272] [jointLog] [info] Fragment incompatibility prior below threshold.  Incompatible fragments will be ignored.
[2021-10-27 16:25:39.272] [jointLog] [info] Usage of --validateMappings implies use of minScoreFraction. Since not explicitly specified, it is being set to 0.65
[2021-10-27 16:25:39.272] [jointLog] [info] Setting consensusSlack to selective-alignment default of 0.35.
[2021-10-27 16:25:39.272] [jointLog] [info] parsing read library format
[2021-10-27 16:25:39.272] [jointLog] [info] There is 1 library.
[2021-10-27 16:25:39.474] [jointLog] [info] Loading pufferfish index
[2021-10-27 16:25:39.476] [jointLog] [info] Loading dense pufferfish index.
[2021-10-27 16:26:39.940] [jointLog] [info] done
[2021-10-27 16:26:39.940] [jointLog] [info] Index contained 58,905 targets
[2021-10-27 16:26:40.011] [jointLog] [info] Number of decoys : 1,414
[2021-10-27 16:26:40.011] [jointLog] [info] First decoy index : 57,491 
[2021-10-27 16:26:41.427] [jointLog] [info] Automatically detected most likely library type as IU

[2021-10-27 16:27:40.362] [fileLog] [info] 
At end of round 0
==================
Observed 9263115 total fragments (9263115 in most recent round)

[2021-10-27 16:27:40.361] [jointLog] [info] Computed 72,072 rich equivalence classes for further processing
[2021-10-27 16:27:40.361] [jointLog] [info] Counted 8,257,488 total reads in the equivalence classes 
[2021-10-27 16:27:40.375] [jointLog] [info] Number of mappings discarded because of alignment score : 1,749,247
[2021-10-27 16:27:40.375] [jointLog] [info] Number of fragments entirely discarded because of alignment score : 475,071
[2021-10-27 16:27:40.375] [jointLog] [info] Number of fragments discarded because they are best-mapped to decoys : 331,531
[2021-10-27 16:27:40.375] [jointLog] [info] Number of fragments discarded because they have only dovetail (discordant) mappings to valid targets : 87,563
[2021-10-27 16:27:40.375] [jointLog] [info] Mapping rate = 89.1437%

[2021-10-27 16:27:40.375] [jointLog] [info] finished quantifyLibrary()
[2021-10-27 16:27:40.478] [jointLog] [info] Starting optimizer
[2021-10-27 16:27:40.709] [jointLog] [info] Marked 0 weighted equivalence classes as degenerate
[2021-10-27 16:27:40.720] [jointLog] [info] iteration = 0 | max rel diff. = 10763
[2021-10-27 16:27:41.661] [jointLog] [info] iteration = 100 | max rel diff. = 12.2603
[2021-10-27 16:27:42.173] [jointLog] [info] iteration = 200 | max rel diff. = 19.3545
[2021-10-27 16:27:42.683] [jointLog] [info] iteration = 300 | max rel diff. = 12.7166
[2021-10-27 16:27:43.192] [jointLog] [info] iteration = 400 | max rel diff. = 1.74803
[2021-10-27 16:27:43.701] [jointLog] [info] iteration = 500 | max rel diff. = 0.205501
[2021-10-27 16:27:44.216] [jointLog] [info] iteration = 600 | max rel diff. = 0.145539
[2021-10-27 16:27:44.733] [jointLog] [info] iteration = 700 | max rel diff. = 0.988318
[2021-10-27 16:27:45.258] [jointLog] [info] iteration = 800 | max rel diff. = 0.12289
[2021-10-27 16:27:45.771] [jointLog] [info] iteration = 900 | max rel diff. = 0.224738
[2021-10-27 16:27:46.288] [jointLog] [info] iteration = 1,000 | max rel diff. = 0.0319322
[2021-10-27 16:27:46.796] [jointLog] [info] iteration = 1,100 | max rel diff. = 2.54608
[2021-10-27 16:27:47.305] [jointLog] [info] iteration = 1,200 | max rel diff. = 0.0393639
[2021-10-27 16:27:47.809] [jointLog] [info] iteration = 1,300 | max rel diff. = 0.681787
[2021-10-27 16:27:48.081] [jointLog] [info] iteration = 1,355 | max rel diff. = 0.00633348
[2021-10-27 16:27:48.105] [jointLog] [info] Finished optimizer
[2021-10-27 16:27:48.105] [jointLog] [info] writing output 
