# Supplementary material for: Mutations in DNA polymerase δ subunit 1 co-segregate with CMD2-type resistance to Cassava Mosaic Geminiviruses
Source: Nat Commun. 2022 Jul 7;13:3933. doi: 10.1038/s41467-022-31414-0 (PMC9262879; doi:10.1038/s41467-022-31414-0)
Supplement: Supplementary file 10 — Source Data [file 41467_2022_31414_MOESM10_ESM.zip › figure_data/SupFig5_data/RNAseq4/quant/rnaseq4_tme204_3A_sus_quant/aux_info/ambig_info.tsv]

UniqueCount	AmbigCount
0	909
6	859
2	808
0	0
0	0
126	0
256	0
3	0
0	0
0	244
0	83
0	244
18	222
21	270
0	133
0	132
9	133
0	0
9	31
0	31
65	0
105	0
4	0
0	0
598	0
0	0
25	0
0	10
0	10
0	10
0	10
0	10
5	0
46	0
0	146
0	176
0	163
0	179
0	166
2	152
0	153
15	143
0	32
1	32
0	31
0	565
23	536
28	513
0	0
0	0
0	214
0	226
0	225
0	222
0	230
0	227
0	227
0	219
0	222
0	226
0	224
0	0
1	17
0	17
24	371
0	516
4	477
13	466
8	736
15	628
1	736
306	0
29	127
0	127
1	0
4	210
15	210
47	0
753	0
0	0
2	4
2647	3
620	0
161	0
1	0
2	0
223	0
0	0
0	103
0	99
0	103
712	1
18	0
0	0
8	285
16	285
0	283
404	0
2850	4
68	0
5	0
14	80
1	80
1	0
0	0
0	0
0	0
0	0
40	0
0	0
16	0
18	4
6	1
18	4
26	1
67	0
57	0
59	416
0	416
4	416
0	40
0	31
3	28
1060	1
0	5
0	5
0	1
0	5
0	5
4	1
0	1
0	1
0	5
0	1
46	0
1534	1
0	0
0	0
5	0
29	0
45	1
70	0
0	119
0	97
1	97
0	107
0	119
0	129
0	97
115	11
0	0
0	116
0	116
0	133
6	133
0	116
0	116
183	0
0	291
0	277
0	277
0	280
0	294
0	281
269	0
16530	6
0	0
0	0
0	0
0	0
5	0
0	0
1	303
2	305
0	290
0	304
0	305
358	1
644	1
0	0
0	0
0	34
0	31
0	30
0	98
0	98
2	98
3	77
0	77
392	0
167	0
663	0
0	0
92	57
3	0
13	0
104	57
77	0
1	0
1214	0
1	197
2	194
5	199
0	202
0	189
3	212
2	209
0	194
0	191
17	194
180	0
0	0
0	0
7	0
18	626
1	626
1	10
1	10
4	236
17	224
1	184
304	0
2	0
7	56
0	56
679	1
2701	2
17	0
4	57
0	57
19	98
44	44
12	70
0	12
0	30
7	31
0	79
0	79
5	79
418	1
0	194
0	165
0	150
0	119
0	163
0	134
0	123
1	112
0	118
0	0
177	0
0	8
1	8
17	246
0	246
45	234
2	234
79	381
0	381
0	0
322	0
944	1
667	1
38	0
0	0
7	0
44	244
0	244
0	232
725	0
108	99
3	99
0	1
0	1
0	0
0	1
0	1
14	6
7	6
0	6
190795	103
13	155
38	155
0	16
0	16
0	14
0	14
0	15
0	15
0	0
0	151
0	127
0	127
0	112
0	136
0	112
37	735
3	735
8	724
0	0
1	6
0	6
20	0
1	16
0	24
0	19
0	24
2	2
0	3
0	3
0	2
0	2
9	46
0	46
0	188
0	212
0	182
0	198
0	218
0	228
2	0
16	0
1	0
27	8
3	445
1	382
12	418
22	78
0	78
0	103
0	85
9	80
7	0
3	253
24	253
323	1362
45	1362
23	0
173	0
805	1
3	0
4	0
82	0
246	0
0	0
135	0
18	3
141	0
0	0
0	0
0	0
0	84
3	84
0	7
0	7
0	7
0	1
429	0
2	0
1	0
3	2
0	0
1	0
0	0
0	6
0	6
0	6
241	1
24	0
201	35
1	85
5	85
2	0
5	8
106	3
0	0
0	0
16	235
1	230
0	235
895	1
127	233
0	233
0	2
0	2
0	2
9	0
0	0
0	0
0	0
0	0
0	0
4	1458
13	1476
2	1421
0	1544
6	1497
11	1418
0	1584
1	0
1	0
0	0
432	0
0	0
0	0
0	0
0	0
0	156
0	154
0	146
0	144
4	0
2	0
2	0
32	297
0	297
15	299
2	298
2	166
124	0
0	2
0	2
0	2
13	183
1	183
0	0
15	168
0	168
10	0
158	0
34	160
2	160
32	0
80	0
24	98
0	98
9	0
29	0
292	0
0	0
11	1109
3	1109
4	1081
1	1108
6	0
0	0
92	235
0	235
221	0
292	0
0	0
0	0
51	9
63	9
4	0
4	0
5	0
125	0
15	383
33	383
76	0
13	0
1	0
498	0
8	157
2	157
1	0
0	21
0	21
0	15
65	0
1	0
0	0
31	282
0	279
0	279
0	282
0	37
2	37
29	0
28	0
1	161
31	161
1	4
0	4
1	0
0	0
0	0
55	0
6	14
0	14
2	0
0	0
0	7
0	6
0	6
0	7
0	7
0	7
0	6
0	7
340	0
0	0
56	0
54	0
69	0
20	314
19	314
10	0
287	0
6	78
0	78
21	283
1	283
3	0
0	0
0	0
0	316
1	334
12	304
6	323
0	327
0	306
0	308
0	305
0	305
47	0
70	0
26	76
0	58
0	62
5	162
4	162
61	0
247	26
63	26
1	295
7	272
0	292
0	330
0	307
0	272
0	303
6	308
570	65
1	258
64	258
35	0
0	1
1	1
392	0
1	390
1	385
0	343
0	364
0	339
2	363
0	345
0	260
0	370
382	0
5	0
392	0
1	0
30	112
0	112
492	1
64	0
0	0
8	0
94	0
0	57
0	47
0	46
0	56
0	45
0	55
0	46
0	56
0	0
0	0
0	0
2570	0
0	368
0	297
0	377
0	343
0	342
0	311
0	274
0	354
0	280
0	326
0	294
0	325
0	360
0	351
0	337
0	257
0	398
0	364
0	345
0	379
0	312
0	331
24	0
17	0
139	0
0	0
25	0
2	72
8	98
1	98
0	3
1	24
146	21
97	0
0	3
0	5
0	3
0	5
2	787
0	820
0	660
0	693
14	712
122	0
2	78
0	78
30	21
0	21
1	64
0	64
0	69
0	80
0	74
0	74
0	75
0	68
0	103
0	89
8	91
0	85
0	79
0	80
0	79
0	83
0	77
0	77
0	78
0	71
0	92
0	93
0	92
369	0
144	0
0	0
1	0
37	278
1	278
0	83
0	71
0	83
0	71
0	0
7	209
45	209
0	118
0	115
6	122
0	122
0	93
0	96
29	193
9	193
33	0
0	12
0	9
0	12
0	13
0	12
0	12
58	0
17	45
1	45
86	0
0	0
0	0
0	0
0	0
90	0
3	0
10	408
0	408
0	0
47	206
24	206
4	98
6	89
1	86
1	77
3	25
0	25
0	67
0	66
0	57
0	56
0	90
0	92
0	92
12	0
0	0
0	0
0	0
0	371
0	371
0	397
2	349
0	286
0	260
3	250
3	273
0	312
0	312
0	336
0	311
0	318
0	305
0	312
14	297
4	289
7	294
2	297
0	0
0	0
41	1
149	0
906	0
398	1
13	0
266	0
246	0
0	13
2	13
0	13
11	161
0	161
8	0
189	0
0	0
2	0
12	134
0	134
0	0
12	41
0	43
0	40
0	151
62	135
0	89
37	0
0	12
0	7
3	10
0	16
0	11
7	21
161	7
71	0
55	0
10	462
4	462
59	0
1420	1
2767	2
0	1
0	1
0	1
45	344
7	344
0	325
2	307
0	259
22	0
118	0
127	0
188	0
185	0
9	13
0	13
345	56
102	57
17	0
0	0
0	3
1	0
5	3
2	1
5	0
0	3
0	0
1	4
24	1
1	1
5	0
14	5
1	12
0	12
2	1
0	0
16	0
4	667
12	672
2	653
0	658
16	0
10	0
3	0
4	0
0	23
0	20
0	22
0	19
0	26
0	25
0	26
0	17
0	17
0	18
0	4
1	0
1	0
24	330
3	330
31	459
8	459
0	88
0	85
2	87
0	80
0	84
305	0
9	0
25	129
1	129
211	0
0	2260
0	2045
0	2106
0	2199
0	95
1	95
1	67
0	67
180	0
0	0
90	1
166	83
7	1
118	83
1	0
657	0
0	0
0	0
0	557
0	545
0	520
0	551
0	539
0	532
0	0
0	0
20	0
17	398
76	398
37	199
0	199
0	0
0	0
246	0
1720	1
99	0
0	0
0	168
0	168
0	168
0	171
5	171
0	59
0	59
2	59
22	0
90	0
0	86
3	86
560	1
1	1
0	0
0	0
153	0
48	0
0	0
2	0
0	282
0	250
1	335
0	284
0	0
0	0
0	0
0	1
3	340
9	340
1	340
3	0
614	0
0	2
0	2
0	0
0	0
163	0
2	99
4	99
1	97
0	99
1	0
12	0
15	0
0	0
1	133
0	133
18	23
16	24
0	0
0	5
0	5
0	5
0	6
0	5
0	5
0	6
0	5
0	5
0	6
0	6
32	125
2	124
200	0
2	64
0	64
2	330
0	330
50	0
808	0
0	0
0	551
1	677
119	622
4	0
0	0
181	0
7	0
0	226
0	226
0	56
0	53
0	51
3	39
0	46
0	51
0	51
0	56
5	0
0	6
0	9
0	8
3	0
829	0
20	194
3	194
1	191
2	0
0	0
0	0
0	0
0	0
0	0
0	0
0	0
0	0
0	0
0	0
2	0
0	0
0	0
0	0
316	0
484	0
479	0
0	0
0	0
1	0
3	0
1748	1
84	0
52	0
0	46
0	46
0	47
0	46
2	47
1	37
92	0
36	0
0	0
0	0
280	0
0	0
43	292
7	292
0	111
414	0
0	0
514	0
115	0
0	0
3	6
2	6
0	0
17	317
0	326
0	327
0	312
0	313
0	329
0	330
0	312
0	311
0	315
0	314
12	337
61	337
181	0
30	406
0	406
1	4
0	5
0	5
0	5
0	7
47	0
1082	1
37	186
1	186
39	165
0	165
19	438
1	438
0	409
2	442
80	0
313	0
9	339
8	339
1	336
0	281
1	281
324	63
0	63
0	75
0	76
0	70
0	80
0	85
0	76
0	86
0	77
0	75
1	106
0	81
0	71
0	108
0	112
0	108
0	75
0	76
0	85
0	76
0	85
0	109
0	0
23	173
0	173
1	0
0	0
4	0
0	0
0	0
0	0
0	0
0	0
455	0
494	1
38	0
68	0
56	0
0	1
148	0
4	0
31	0
167	0
0	0
3	0
17	0
869	0
93	0
1629	0
10	0
14	0
28	0
1	0
0	0
0	0
8	165
5	165
1	207
1	0
1	0
0	8
0	8
0	8
1	8
0	8
0	8
0	0
0	1
0	500
2	448
5	474
0	333
0	5
0	5
0	0
162	35
9	180
17	180
9	576
9	576
0	0
0	251
0	215
1	211
103	0
0	0
1	0
0	0
307	0
1	0
6	125
1	125
1	5
0	0
0	0
0	0
0	0
12	0
0	0
8	198
8	198
146	0
190	0
379	0
192	0
2	0
0	0
31	0
0	0
0	125
0	117
0	125
0	117
1	131
259	2441
2	2437
6	2441
0	0
0	2
46	412
25	412
12	0
69	0
146	1
627	0
0	49
0	50
0	48
0	51
1	47
0	47
0	45
0	46
0	44
0	48
0	45
0	47
0	43
0	44
0	47
0	48
0	46
0	46
0	45
0	49
0	48
734	1
0	0
0	0
1603	0
221	1243
203	1243
0	0
0	1852
3	1852
92	0
7	90
0	90
1	90
7	120
2	120
80	337
0	337
26	162
0	162
0	0
0	4
0	4
0	4
0	4
0	3
0	64
0	63
0	62
0	61
0	62
0	62
0	64
0	60
0	63
1	63
0	61
0	21
0	22
0	21
0	21
1	21
0	21
0	21
0	22
0	21
0	21
563	0
0	0
5	319
3	313
1	307
2015	3
58	0
0	0
140	1023
0	1023
0	725
0	0
88	0
0	0
16	235
83	235
25	3
0	0
0	0
0	0
31	453
12	453
67	0
103	487
15	487
212	0
0	0
0	1
103	0
0	0
198	0
166	0
1	43
3	43
1	0
138	0
4	127
0	127
0	0
0	0
0	0
0	0
2	0
0	114
3	114
0	0
303	2
2	1
0	0
13	0
3	139
12	139
2	0
0	0
5	25
0	25
240	0
3	179
2	180
0	173
6	0
168	0
0	0
1	319
1	319
131	0
0	0
0	0
0	1
0	1
0	121
0	132
0	124
1	124
0	9
2	7
1	8
0	9
0	223
1	203
0	180
1	0
0	0
753	0
4	0
0	0
244	0
13	151
1	146
7	151
0	116
0	105
0	52
293	0
1	0
0	0
0	0
0	0
0	0
2	0
1	0
16	0
17	0
12	50
0	37
9	32
0	35
0	16
0	156
12	156
1	368
22	355
0	348
3	355
0	0
118	0
0	0
146	0
0	0
0	0
0	0
6	0
521	0
11	0
9	0
0	97
0	90
0	92
0	99
0	97
10	0
113	0
1	0
4018	1
3234	0
33	0
0	0
0	0
0	0
96	0
0	2
0	2
0	1
276	0
1	0
0	0
59	0
1	156
0	146
2	155
7	155
1	155
0	156
3	0
296	166
0	165
84	0
0	0
2	0
29	0
97	0
434	0
69	0
255	0
1	141
14	146
0	141
0	146
171	0
0	0
0	56
0	55
5	54
0	69
0	70
0	50
0	49
462	0
0	87
0	109
0	87
0	109
32	101
0	123
0	101
0	81
0	101
0	60
0	0
653	1
0	142
10	183
0	186
107	580
17	580
0	213
0	213
0	165
0	165
1	0
32	540
2	499
3	548
0	502
0	485
2	493
1	0
34	224
0	224
1	0
242	0
52	0
565	0
3263	1
6	79
0	79
3	0
0	0
566	0
18	0
303	0
17	0
455	137
171	137
45	470
23	470
315	0
0	0
0	0
0	0
0	0
18	402
1	402
10	0
0	8
0	8
0	8
209	852
11	852
33	0
32	0
609	0
5	0
25	133
0	133
0	0
3	0
209	0
118	0
0	0
0	52
0	54
0	47
0	45
5	51
2	49
1	15
0	15
3	3
0	3
0	1
0	25
1	25
0	27
0	26
0	28
0	29
0	28
0	25
0	27
0	26
0	22
0	28
0	29
0	25
0	25
0	26
0	27
0	24
0	28
0	24
0	26
0	27
0	23
0	0
0	0
0	0
0	0
0	0
0	0
0	0
0	0
0	0
0	0
0	0
0	0
0	0
335	0
19	0
3	145
2	146
0	154
0	155
1	72
0	72
7	72
1	0
0	207
54	205
0	181
18	203
0	203
0	151
3	155
0	150
0	140
0	140
286	0
0	34
0	35
0	36
0	35
0	33
0	34
12	0
4	39
0	39
0	102
2	81
0	95
1	97
354	0
138	0
69	1
430	0
0	772
0	691
0	756
17	0
1	0
23	0
14	161
0	161
0	161
0	2057
0	2039
0	2059
0	2063
0	2045
0	2041
0	2044
0	2062
0	252
0	272
0	260
0	286
0	280
0	266
0	283
0	263
1	0
1	44
0	44
0	46
5	46
1	46
374	0
7	0
0	100
7	109
0	111
15	135
0	135
8	3
4	44
0	46
0	44
388	1
529	0
0	482
0	459
0	474
0	451
0	0
2	32
0	32
1	30
14	0
0	11
0	11
0	10
0	0
16	0
0	0
1	0
262	0
0	0
93	0
282	0
0	41
0	44
0	40
0	53
2	47
0	39
0	264
0	255
0	272
17	63
1	63
16	0
490	389
296	389
19	0
146	0
0	2
0	2
0	2
4	0
11	0
0	2
0	2
0	2
0	2
24	0
0	0
1	0
10	0
51	0
2	0
63	1
0	197
0	165
1	168
2	42
11	0
610	0
371	0
3	0
2	0
1	81
0	90
0	80
0	76
1693	1
3	0
825	0
13	38
0	38
0	11
0	10
0	10
505	0
0	0
212	0
26	0
0	0
293	1
0	0
27	625
46	622
16	541
0	0
0	0
0	0
0	0
0	0
1	170
0	170
1	0
0	0
2	0
111	0
0	211
0	211
0	211
6	81
0	0
0	0
1	9
0	9
0	8
0	8
0	8
0	8
0	8
0	0
0	0
0	0
62	0
15	186
3	186
142	0
10	0
0	0
0	0
0	86
0	96
0	99
12	92
0	83
0	68
1	0
0	0
335	0
2	54
0	55
0	41
0	0
103	0
0	0
29	372
0	362
0	372
1	368
0	378
19	0
30	0
0	0
0	15
4	15
6	0
11	0
10	0
1	0
71	0
0	90
0	90
1	90
11	0
6	0
65	0
0	0
1	262
20	262
2	288
0	288
2	42
0	42
29	0
0	5
0	5
5	0
177	0
1192	1
0	0
156	99
0	0
0	0
0	0
195	265
0	0
0	0
1	4
9	3
0	3
110	250
0	4
234	1
50	245
3	245
24	0
514	0
239	0
15	0
271	0
0	0
15	1
0	1
95	0
0	128
6	128
0	123
67	0
219	0
0	1
0	1
466	1
487	0
0	0
0	0
0	1
0	1
0	4
0	4
0	566
0	564
0	551
0	563
1	522
0	564
1	42
0	68
0	67
0	39
139	0
0	26
0	0
17	0
4	3
0	3
38	593
1	593
511	14
80	515
11	515
456	1
2	0
1478	0
5	129
0	125
1	109
49	0
57	0
4	0
0	0
126	0
50	0
672	0
26	0
29	403
32	403
0	160
0	160
0	159
0	137
0	137
2	940
4	945
0	1025
9	1025
1	168
18	168
4	167
25	0
760	0
199	0
0	12
0	12
70	0
1	15
0	15
336	0
41	0
36	0
3	0
28	192
2	192
75	0
2	0
0	4
0	4
0	4
1	0
4	173
122	173
0	0
20	135
0	135
1	132
9	133
12	0
69	0
178	0
36	0
381	0
686	13
58	0
290	0
396	0
46	13
3	0
0	9
3	9
97	0
2	0
12	94
0	94
10	0
1	0
3	106
2	106
2	106
7	65
1	65
0	63
3	173
3	161
0	66
0	81
129	0
0	0
0	0
19	0
24	296
0	296
0	12
0	14
0	12
0	10
15	109
1	109
1	0
683	1
4	50
0	50
0	25
0	30
0	26
0	21
0	94
0	93
0	89
0	89
0	97
0	96
0	69
0	67
2	92
0	64
0	67
7	89
265	2
350	5
0	660
0	645
3	655
0	649
0	650
0	641
0	635
365	0
3	124
0	123
0	123
0	123
0	124
13	0
17	0
[truncated: 55,492 more rows]
