# Supplementary material for: Mutations in DNA polymerase δ subunit 1 co-segregate with CMD2-type resistance to Cassava Mosaic Geminiviruses
Source: Nat Commun. 2022 Jul 7;13:3933. doi: 10.1038/s41467-022-31414-0 (PMC9262879; doi:10.1038/s41467-022-31414-0)
Supplement: Supplementary file 10 — Source Data [file 41467_2022_31414_MOESM10_ESM.zip › figure_data/SupFig5_data/RNAseq4/quant/rnaseq4_tme204_3A_sus_quant/libParams/flenDist.txt]

1.21812e-41	1.81568e-41	2.70203e-41	4.01466e-41	5.95541e-41	8.82023e-41	1.30423e-40	1.92545e-40	2.83802e-40	4.17642e-40	6.13619e-40	9.00116e-40	1.31827e-39	1.92758e-39	2.81403e-39	4.10156e-39	5.96863e-39	8.67172e-39	1.25789e-38	1.82172e-38	2.63408e-38	3.8026e-38	5.48072e-38	7.88678e-38	1.1331e-37	1.62532e-37	2.32765e-37	3.32813e-37	4.75104e-37	6.77146e-37	9.63565e-37	1.36894e-36	1.94175e-36	2.74985e-36	1.45252e-09	6.55571e-08	2.47703e-07	3.64292e-07	2.43422e-07	1.57203e-07	5.38226e-07	1.31852e-06	1.74689e-06	1.40963e-06	1.15126e-06	1.6795e-06	2.17893e-06	1.98387e-06	1.75896e-06	1.80807e-06	1.7271e-06	1.78908e-06	2.7108e-06	4.20433e-06	4.86174e-06	4.12877e-06	3.13094e-06	3.10663e-06	3.85744e-06	4.05581e-06	3.74612e-06	4.4072e-06	5.6247e-06	5.82096e-06	5.52868e-06	5.36589e-06	4.32168e-06	2.85127e-06	2.51508e-06	3.13991e-06	4.37474e-06	6.59009e-06	8.66262e-06	9.1406e-06	8.26186e-06	7.19936e-06	6.93803e-06	6.921e-06	6.27854e-06	5.70406e-06	6.30421e-06	7.62806e-06	7.32538e-06	5.02673e-06	3.29889e-06	3.09297e-06	3.78159e-06	4.81711e-06	4.95583e-06	4.12354e-06	3.73861e-06	3.75663e-06	8.43134e-06	2.76659e-05	5.71734e-05	8.17264e-05	9.89459e-05	0.000111933	0.000124392	0.000235251	0.000633326	0.00124432	0.00172357	0.00197004	0.00212821	0.00225778	0.00234828	0.00241815	0.00251484	0.00265816	0.00282497	0.00301435	0.00323216	0.0034412	0.00360233	0.00370969	0.00378907	0.00387173	0.00396943	0.00410241	0.00427582	0.00447388	0.00472142	0.00500314	0.00521326	0.00530776	0.00534791	0.00539232	0.00544802	0.00552112	0.00565584	0.00586513	0.00611164	0.00635643	0.00655811	0.00668241	0.00673875	0.00677076	0.00678657	0.00678594	0.00683391	0.0069813	0.00717758	0.00735169	0.007503	0.00763472	0.00770678	0.00770394	0.00766487	0.00762405	0.00758397	0.00756425	0.0075947	0.00768759	0.00783537	0.00798761	0.00806472	0.00801461	0.00789996	0.0078369	0.00780183	0.00772606	0.00767182	0.00771303	0.00783661	0.00796453	0.00800125	0.00794107	0.00782535	0.00768207	0.00757299	0.00750597	0.00746389	0.00749474	0.00756605	0.00758956	0.00755329	0.00747475	0.00738139	0.00727856	0.00713539	0.00698183	0.00690038	0.00690914	0.00694364	0.00695102	0.00693939	0.00689958	0.00678629	0.00661299	0.00644013	0.00632004	0.00627521	0.00625956	0.0062352	0.00623945	0.00625067	0.0061739	0.00603168	0.00590354	0.00576501	0.00561225	0.00551142	0.00546379	0.00542773	0.00540763	0.00542041	0.00543279	0.00538447	0.00526678	0.00514203	0.00505072	0.00495733	0.00485307	0.00477988	0.00473227	0.00469131	0.004659	0.00461443	0.00455899	0.00450744	0.0044134	0.00424905	0.0040933	0.00402653	0.0040381	0.00407175	0.0040711	0.00402777	0.00398436	0.00393485	0.00382422	0.00366877	0.00354057	0.00347334	0.00346093	0.00346544	0.00346119	0.0034475	0.00340224	0.00333305	0.00327067	0.00320369	0.00311728	0.00302493	0.00295734	0.0029353	0.00294127	0.00294707	0.0029314	0.00287487	0.00279077	0.00270973	0.00263523	0.00256211	0.00250638	0.00248511	0.00247675	0.00244651	0.0024053	0.00239183	0.00240133	0.0023913	0.00235915	0.00231829	0.00225203	0.00217928	0.00214362	0.00213988	0.00214165	0.00214048	0.00212864	0.00208299	0.00200182	0.00191987	0.00185484	0.00180731	0.00178265	0.00177784	0.00179198	0.00180778	0.00178996	0.00173873	0.00168419	0.00163878	0.00159474	0.00156668	0.00157321	0.00158451	0.00156753	0.00153304	0.00150919	0.00150335	0.0014905	0.0014552	0.00140962	0.00136085	0.00131883	0.00129831	0.00129218	0.00128423	0.00126883	0.0012471	0.00123204	0.00123374	0.0012185	0.00115974	0.00110001	0.00108276	0.00110145	0.00112181	0.00111788	0.00110206	0.00109261	0.00107867	0.00104332	0.000996597	0.000966617	0.00095746	0.000951987	0.000943193	0.000935757	0.000934005	0.000925646	0.000898461	0.000872835	0.000865974	0.00085669	0.000830791	0.000808629	0.000800638	0.000794809	0.000788904	0.00078154	0.000769539	0.000759874	0.000748836	0.000729155	0.000709161	0.000700338	0.000698744	0.000688881	0.000674789	0.000670319	0.000664212	0.000646072	0.000630867	0.000623103	0.000607923	0.000587948	0.000580987	0.000586415	0.000588271	0.000583072	0.000576763	0.000569981	0.00056531	0.000561329	0.000547061	0.000524171	0.000506214	0.000497432	0.000494476	0.000496257	0.000498407	0.000489887	0.000469177	0.000448577	0.00043968	0.000440681	0.000438495	0.000430527	0.000424377	0.000419422	0.000413026	0.000410649	0.000411974	0.000403726	0.000384759	0.000370389	0.000365495	0.000364686	0.000366745	0.00036747	0.000357333	0.000341928	0.000336795	0.000336004	0.00032808	0.000322509	0.000321049	0.000309004	0.000289397	0.000278409	0.000277902	0.000282953	0.00029226	0.000298194	0.000292695	0.000279634	0.000267048	0.000259599	0.000256389	0.000248962	0.000234828	0.000226379	0.000230011	0.00023676	0.000239024	0.000236489	0.000233281	0.000234038	0.00023519	0.000227853	0.000212682	0.000197957	0.000188182	0.000185766	0.000189624	0.000191365	0.000183644	0.000173225	0.000174146	0.000183664	0.000185689	0.00017889	0.000175889	0.000177056	0.000172966	0.000164611	0.000159348	0.000157131	0.000154432	0.000151796	0.000149567	0.000147619	0.00014719	0.000147959	0.000148643	0.000146692	0.000139224	0.00012803	0.000119415	0.000119221	0.000126496	0.000132668	0.000133183	0.000130639	0.000125705	0.000120722	0.000117264	0.00011167	0.000108219	0.00010996	0.000110839	0.000111001	0.000110252	0.000106316	0.000105035	0.00010964	0.000113803	0.000110938	0.000103353	9.92671e-05	0.000101012	0.000102771	0.000100381	9.54842e-05	8.99259e-05	8.45267e-05	7.93923e-05	7.61083e-05	7.91659e-05	8.6492e-05	8.98229e-05	8.54906e-05	7.72225e-05	7.13358e-05	6.92879e-05	6.88376e-05	6.98656e-05	7.22566e-05	7.42328e-05	7.52517e-05	7.33945e-05	6.70188e-05	6.17268e-05	6.15722e-05	6.17645e-05	6.04282e-05	6.03565e-05	6.08466e-05	6.13317e-05	6.06577e-05	5.74512e-05	5.72479e-05	6.07696e-05	5.923e-05	5.30144e-05	4.97272e-05	4.90035e-05	4.94535e-05	5.31387e-05	5.60163e-05	5.21154e-05	4.46761e-05	4.10813e-05	4.18027e-05	4.39803e-05	4.76888e-05	5.09693e-05	5.01384e-05	4.65108e-05	4.40691e-05	4.35569e-05	4.31179e-05	4.15587e-05	3.97972e-05	3.98236e-05	4.08404e-05	3.95422e-05	3.6985e-05	3.82549e-05	4.24488e-05	4.25619e-05	3.8219e-05	3.53723e-05	3.40125e-05	3.17134e-05	3.01388e-05	2.92569e-05	2.74029e-05	2.59482e-05	2.63758e-05	2.73207e-05	2.77867e-05	2.81385e-05	2.78807e-05	2.73393e-05	2.75684e-05	2.72451e-05	2.68039e-05	2.88163e-05	3.07075e-05	2.91688e-05	2.62567e-05	2.43878e-05	2.31587e-05	2.24974e-05	2.36576e-05	2.56984e-05	2.61373e-05	2.53462e-05	2.55094e-05	2.66231e-05	2.66615e-05	2.3833e-05	1.93967e-05	1.68324e-05	1.59043e-05	1.49758e-05	1.57629e-05	1.83928e-05	1.96013e-05	1.88224e-05	1.85655e-05	1.87036e-05	1.81273e-05	1.7817e-05	1.72303e-05	1.56881e-05	1.51101e-05	1.58452e-05	1.59652e-05	1.52619e-05	1.56516e-05	1.73272e-05	1.72492e-05	1.48014e-05	1.33263e-05	1.35767e-05	1.44779e-05	1.6286e-05	1.75944e-05	1.65197e-05	1.35238e-05	1.05141e-05	9.52744e-06	1.04648e-05	1.09709e-05	1.09666e-05	1.28905e-05	1.51867e-05	1.43911e-05	1.25347e-05	1.25911e-05	1.2857e-05	1.14095e-05	9.34995e-06	8.57461e-06	9.39244e-06	1.0489e-05	1.15629e-05	1.30342e-05	1.3382e-05	1.22488e-05	1.24945e-05	1.39587e-05	1.31502e-05	1.07899e-05	9.62405e-06	9.25625e-06	8.86491e-06	8.82966e-06	8.777e-06	7.81646e-06	6.64007e-06	6.17516e-06	6.14167e-06	6.56924e-06	7.41647e-06	7.64077e-06	6.51223e-06	4.9587e-06	4.81687e-06	6.22795e-06	7.49425e-06	8.60344e-06	1.00808e-05	9.99198e-06	7.94067e-06	6.6314e-06	7.08276e-06	7.71141e-06	7.88057e-06	7.81884e-06	6.83994e-06	5.25683e-06	4.19088e-06	3.7107e-06	4.16799e-06	5.56558e-06	6.30757e-06	6.26083e-06	6.39595e-06	5.79342e-06	4.42718e-06	3.72524e-06	3.75456e-06	4.33826e-06	4.83137e-06	4.11458e-06	3.63994e-06	4.93795e-06	6.00022e-06	5.31654e-06	4.21624e-06	3.455e-06	2.58497e-06	1.68772e-06	1.54099e-06	2.34961e-06	3.40096e-06	4.44157e-06	4.95196e-06	4.04221e-06	2.85444e-06	2.9809e-06	3.86312e-06	4.46765e-06	4.40195e-06	3.90624e-06	3.80225e-06	3.91706e-06	4.4433e-06	6.46933e-06	7.86509e-06	6.03743e-06	3.31805e-06	2.4568e-06	2.62632e-06	3.04777e-06	4.04055e-06	4.40976e-06	3.49363e-06	2.75675e-06	2.37521e-06	1.68191e-06	1.46465e-06	2.14779e-06	2.70706e-06	2.47367e-06	2.05929e-06	1.86215e-06	1.63327e-06	1.71033e-06	2.3905e-06	2.70895e-06	2.06801e-06	1.47387e-06	1.70502e-06	2.13454e-06	1.90676e-06	1.4849e-06	1.75215e-06	2.01893e-06	1.51452e-06	1.115e-06	1.28439e-06	1.28452e-06	9.14433e-07	6.3216e-07	7.52002e-07	1.35449e-06	2.17643e-06	2.72578e-06	2.8356e-06	2.67782e-06	2.51429e-06	2.45478e-06	2.23055e-06	1.57588e-06	9.6433e-07	1.17069e-06	1.68161e-06	1.51816e-06	9.27353e-07	4.25555e-07	2.37618e-07	6.50591e-07	1.3928e-06	1.60162e-06	1.03711e-06	4.77644e-07	5.26094e-07	1.04503e-06	1.99844e-06	3.29829e-06	3.90207e-06	3.03431e-06	1.62997e-06	9.79826e-07	1.01654e-06	9.40134e-07	5.57672e-07	2.40258e-07	3.16164e-07	7.41659e-07	9.72722e-07	6.92586e-07	3.45709e-07	3.90657e-07	8.88332e-07	1.67658e-06	2.20976e-06	1.90279e-06	1.181e-06	1.02388e-06	1.34982e-06	1.45248e-06	1.1895e-06	8.03929e-07	5.09323e-07	3.27779e-07	1.9947e-07	1.22523e-07	3.16343e-07	9.61924e-07	1.35937e-06	1.02701e-06	1.12747e-06	2.35362e-06	3.21423e-06	2.46873e-06	1.07153e-06	3.63721e-07	5.18321e-07	1.06932e-06	1.29262e-06	1.01821e-06	9.42444e-07	1.15599e-06	1.22443e-06	1.17168e-06	9.38397e-07	4.75189e-07	1.23672e-07	2.56489e-08	2.5069e-08	1.08724e-07	3.57661e-07	5.88882e-07	6.09344e-07	5.09993e-07	4.92009e-07	7.85889e-07	1.21019e-06	1.18358e-06	7.71816e-07	6.17647e-07	7.09629e-07	5.90216e-07	3.66659e-07	3.42312e-07	5.36972e-07	8.70011e-07	1.25604e-06	1.56501e-06	1.51384e-06	1.13098e-06	7.50752e-07	3.93991e-07	2.23485e-07	5.00007e-07	7.50007e-07	5.00087e-07	1.38773e-07	5.43722e-08	8.14203e-08	1.75812e-07	5.12607e-07	7.81966e-07	5.69788e-07	2.03384e-07	1.38609e-07	2.90466e-07	3.87156e-07	3.61809e-07	3.25556e-07	4.18934e-07	7.11465e-07	9.90975e-07	9.50121e-07	6.26823e-07	3.58986e-07	3.82221e-07	4.96918e-07	5.69535e-07	8.67177e-07	1.10191e-06	7.61681e-07	2.58128e-07	5.646e-08	1.68614e-08	3.6075e-09	4.00008e-09	2.96041e-09	2.73908e-08	1.03493e-07	1.54304e-07	1.19857e-07	8.98645e-08	9.77545e-08	8.40251e-08	5.99672e-08	4.62707e-08	7.26493e-08	2.54217e-07	5.41518e-07	5.97295e-07	3.29615e-07	8.73014e-08	5.93511e-08	9.73337e-08	1.14034e-07	2.39555e-07	5.54354e-07	7.775e-07	6.0628e-07	4.43767e-07	9.76517e-07	1.75241e-06	1.68564e-06	9.75003e-07	4.697e-07	2.20669e-07	5.52622e-08	4.41115e-10	1.20146e-09	1.66323e-09	1.0903e-09	9.99499e-08	4.0479e-07	6.22489e-07	4.35607e-07	1.24622e-07	1.39204e-07	5.32551e-07	8.02704e-07	5.40514e-07	1.39283e-07	2.09968e-09	2.98773e-09	8.71798e-08	3.24313e-07	4.74998e-07	4.21529e-07	5.12158e-07	6.65686e-07	4.9028e-07	1.93111e-07	1.98475e-07	5.76655e-07	8.40046e-07	5.58693e-07	2.23097e-07	3.34497e-07	5.01757e-07	3.34544e-07	8.36955e-08	5.7245e-10	2.11135e-09	3.16898e-09	2.17865e-09	1.18358e-07	4.70938e-07	7.06307e-07	4.70858e-07	1.74184e-07	3.07617e-07	6.66493e-07	7.19194e-07	3.87748e-07	8.46205e-08	7.20336e-10	2.45733e-19	9.8293e-19	7.16674e-12	7.37899e-08	2.95088e-07	5.93571e-07	8.98952e-07	9.91782e-07	6.52584e-07	2.24001e-07	4.9106e-08	4.76746e-08	1.37795e-07	2.04583e-07	1.44064e-07	9.11857e-08	1.45704e-07	1.76683e-07	1.03992e-07	2.44669e-08	8.09753e-08	3.20978e-07	4.99517e-07	3.96644e-07	1.9794e-07	8.40318e-08	2.64055e-08	2.64929e-08	1.26357e-07	2.73639e-07	3.20221e-07	2.53321e-07	1.74092e-07	9.37101e-08	3.15137e-08	3.90407e-08	8.06812e-08	1.29441e-07	2.79879e-07	5.02698e-07	5.17785e-07	2.91734e-07	1.33492e-07	1.12765e-07	9.81132e-08	1.12048e-07	1.40045e-07	9.33821e-08	2.33596e-08	5.64863e-12	1.4744e-28	5.91976e-13	8.961e-08	3.58434e-07	5.37648e-07	3.58431e-07	9.14482e-08	7.36228e-09	5.0786e-08	1.66332e-07	2.40296e-07	1.64232e-07	6.11147e-08	3.29132e-08	2.31662e-08	6.81529e-09	5.46102e-10	2.47721e-10	5.82832e-09	2.22926e-08	3.31849e-08	2.20895e-08	5.62955e-09	1.02476e-09	3.02729e-09	4.00507e-09
