# Supplementary material for: Mutations in DNA polymerase δ subunit 1 co-segregate with CMD2-type resistance to Cassava Mosaic Geminiviruses
Source: Nat Commun. 2022 Jul 7;13:3933. doi: 10.1038/s41467-022-31414-0 (PMC9262879; doi:10.1038/s41467-022-31414-0)
Supplement: Supplementary file 10 — Source Data [file 41467_2022_31414_MOESM10_ESM.zip › figure_data/SupFig5_data/RNAseq10/quant/rnaseq10_tme204_3596.2_sus_quant/logs/salmon_quant.log]

[2021-12-15 11:13:32.993] [jointLog] [info] setting maxHashResizeThreads to 10
[2021-12-15 11:13:32.993] [jointLog] [info] Fragment incompatibility prior below threshold.  Incompatible fragments will be ignored.
[2021-12-15 11:13:32.993] [jointLog] [info] Usage of --validateMappings implies use of minScoreFraction. Since not explicitly specified, it is being set to 0.65
[2021-12-15 11:13:32.993] [jointLog] [info] Setting consensusSlack to selective-alignment default of 0.35.
[2021-12-15 11:13:32.993] [jointLog] [info] parsing read library format
[2021-12-15 11:13:32.993] [jointLog] [info] There is 1 library.
[2021-12-15 11:13:33.204] [jointLog] [info] Loading pufferfish index
[2021-12-15 11:13:33.206] [jointLog] [info] Loading dense pufferfish index.
[2021-12-15 11:14:28.980] [jointLog] [info] done
[2021-12-15 11:14:28.980] [jointLog] [info] Index contained 58,905 targets
[2021-12-15 11:14:29.065] [jointLog] [info] Number of decoys : 1,414
[2021-12-15 11:14:29.065] [jointLog] [info] First decoy index : 57,491 
[2021-12-15 11:14:31.251] [jointLog] [info] Automatically detected most likely library type as IU

[2021-12-15 11:19:30.105] [fileLog] [info] 
At end of round 0
==================
Observed 27767000 total fragments (27767000 in most recent round)

[2021-12-15 11:19:30.103] [jointLog] [info] Computed 107,706 rich equivalence classes for further processing
[2021-12-15 11:19:30.103] [jointLog] [info] Counted 19,129,868 total reads in the equivalence classes 
[2021-12-15 11:19:30.118] [jointLog] [info] Number of mappings discarded because of alignment score : 5,988,932
[2021-12-15 11:19:30.118] [jointLog] [info] Number of fragments entirely discarded because of alignment score : 1,878,191
[2021-12-15 11:19:30.118] [jointLog] [info] Number of fragments discarded because they are best-mapped to decoys : 1,497,527
[2021-12-15 11:19:30.118] [jointLog] [info] Number of fragments discarded because they have only dovetail (discordant) mappings to valid targets : 639,763
[2021-12-15 11:19:30.118] [jointLog] [info] Mapping rate = 68.8943%

[2021-12-15 11:19:30.118] [jointLog] [info] finished quantifyLibrary()
[2021-12-15 11:19:30.221] [jointLog] [info] Starting optimizer
[2021-12-15 11:19:30.317] [jointLog] [info] Marked 0 weighted equivalence classes as degenerate
[2021-12-15 11:19:30.330] [jointLog] [info] iteration = 0 | max rel diff. = 20313
[2021-12-15 11:19:31.317] [jointLog] [info] iteration = 100 | max rel diff. = 19.6093
[2021-12-15 11:19:32.026] [jointLog] [info] iteration = 200 | max rel diff. = 6.17236
[2021-12-15 11:19:32.747] [jointLog] [info] iteration = 300 | max rel diff. = 12.7404
[2021-12-15 11:19:33.463] [jointLog] [info] iteration = 400 | max rel diff. = 3.17283
[2021-12-15 11:19:34.186] [jointLog] [info] iteration = 500 | max rel diff. = 3.58595
[2021-12-15 11:19:34.949] [jointLog] [info] iteration = 600 | max rel diff. = 0.34681
[2021-12-15 11:19:35.632] [jointLog] [info] iteration = 700 | max rel diff. = 0.14553
[2021-12-15 11:19:36.343] [jointLog] [info] iteration = 800 | max rel diff. = 0.0742071
[2021-12-15 11:19:36.988] [jointLog] [info] iteration = 900 | max rel diff. = 1.04545
[2021-12-15 11:19:37.680] [jointLog] [info] iteration = 1,000 | max rel diff. = 0.158535
[2021-12-15 11:19:38.335] [jointLog] [info] iteration = 1,100 | max rel diff. = 0.0786604
[2021-12-15 11:19:39.021] [jointLog] [info] iteration = 1,200 | max rel diff. = 0.0147757
[2021-12-15 11:19:39.704] [jointLog] [info] iteration = 1,300 | max rel diff. = 0.130075
[2021-12-15 11:19:40.347] [jointLog] [info] iteration = 1,400 | max rel diff. = 0.089377
[2021-12-15 11:19:40.992] [jointLog] [info] iteration = 1,500 | max rel diff. = 0.0340175
[2021-12-15 11:19:41.393] [jointLog] [info] iteration = 1,558 | max rel diff. = 0.00719456
[2021-12-15 11:19:41.413] [jointLog] [info] Finished optimizer
[2021-12-15 11:19:41.413] [jointLog] [info] writing output 
