# Supplementary material for: Mutations in DNA polymerase δ subunit 1 co-segregate with CMD2-type resistance to Cassava Mosaic Geminiviruses
Source: Nat Commun. 2022 Jul 7;13:3933. doi: 10.1038/s41467-022-31414-0 (PMC9262879; doi:10.1038/s41467-022-31414-0)
Supplement: Supplementary file 10 — Source Data [file 41467_2022_31414_MOESM10_ESM.zip › figure_data/SupFig5_data/RNAseq10/quant/rnaseq10_tme204_3596.2_sus_quant/aux_info/ambig_info.tsv]

UniqueCount	AmbigCount
0	1203
5	1178
2	1121
0	0
0	0
151	1
295	1
4	0
0	0
0	1546
0	397
1	1546
49	1680
135	1868
0	1196
1	1196
25	1196
0	0
3	15
0	15
255	0
356	0
6	0
0	0
2861	15
0	0
194	2
0	2
0	2
0	2
0	2
0	2
9	0
70	0
7	516
0	615
0	579
0	621
0	585
3	544
1	546
39	514
0	51
0	51
0	49
0	1077
75	1035
44	735
0	1
0	0
0	697
0	725
0	730
0	721
0	752
0	743
0	738
0	719
0	728
0	720
0	712
0	0
6	29
0	29
24	899
0	1296
28	1181
211	1145
30	2183
261	1714
8	2183
431	0
33	316
6	316
11	0
5	266
4	266
196	0
7863	28
0	0
0	5
4021	19
1033	6
3	0
0	0
21	0
667	1
0	0
0	180
0	173
0	180
2573	11
34	0
0	0
2	433
31	433
0	420
838	3
11488	55
97	2
9	0
7	273
0	273
1	0
0	0
1	0
0	0
0	0
30	0
0	0
654	3
55	23
11	0
63	23
41	0
148	0
126	3
104	656
0	656
27	656
2	43
0	38
3	37
1042	4
0	13
0	12
0	10
0	11
1	9
3	9
0	10
0	10
0	13
0	9
114	0
1322	4
1	0
0	0
7	0
75	1
66	3
79	2
0	122
0	84
0	84
0	101
0	121
0	138
0	85
115	8
0	0
0	341
0	346
1	392
31	397
0	349
3	354
239	1
0	342
0	299
0	297
0	299
0	342
0	297
651	2
46319	97
3	0
1	0
3	0
0	0
5	0
0	0
5	655
3	656
1	636
0	654
0	655
529	3
1198	2
0	0
0	0
0	46
0	38
0	40
1	551
0	550
4	547
3	60
0	60
634	6
298	0
1188	7
1	0
264	28
19	0
36	0
170	27
438	1
3	0
1024	3
0	495
11	492
6	498
0	498
2	485
1	452
0	454
0	427
0	429
7	426
412	0
0	0
0	0
3	0
17	1539
2	1539
0	7
1	7
0	115
15	114
3	59
1026	5
3	0
4	101
2	101
1823	3
4161	12
88	0
17	89
0	89
67	182
116	47
29	338
2	13
1	61
56	61
0	155
0	155
6	341
659	2
0	323
0	235
0	218
0	175
0	280
0	192
0	348
1	288
4	339
0	0
207	0
0	7
0	7
6	339
0	339
76	436
0	436
383	297
6	296
0	0
660	4
2975	9
625	2
15	0
0	0
5	0
146	682
0	682
0	640
3177	17
521	274
8	271
0	1
0	1
0	1
0	1
0	1
87	17
57	18
0	16
672788	1924
30	331
72	332
0	20
0	20
0	18
0	18
0	17
0	17
0	0
0	316
0	189
0	191
0	170
0	297
0	172
115	1124
7	1123
22	1103
0	0
4	18
0	18
3	0
0	15
0	23
0	19
0	23
0	7
1	11
0	11
0	9
0	8
5	7
0	7
0	252
0	253
0	223
0	281
0	282
0	311
0	0
25	0
6	0
42	16
17	715
1	627
21	581
22	146
0	223
0	253
0	158
10	152
6	0
16	246
188	246
2445	2557
92	2550
90	1
422	3
2099	9
20	0
2	0
66	1
394	0
0	0
235	0
20	1
362	0
0	0
0	0
0	0
1	49
1	49
0	11
0	11
0	10
0	3
307	1
1	0
3	0
1	0
0	0
0	0
0	0
0	5
0	5
0	5
62	0
46	0
487	84
4	157
10	158
3	0
17	16
219	3
0	0
0	0
13	233
0	225
0	232
1664	3
138	361
0	360
0	0
0	0
0	0
0	0
0	0
0	0
0	0
0	0
0	0
14	1597
16	1608
0	1647
0	1719
9	1699
1	1646
1	1743
1	0
48	0
0	0
1693	6
0	0
0	0
0	0
0	0
0	289
0	288
0	279
0	278
15	0
1	0
1	0
36	657
0	657
26	692
14	691
4	304
110	0
0	2
0	2
1	2
31	370
1	370
0	0
13	387
1	387
1	0
384	0
59	628
21	628
29	0
107	1
72	91
0	89
8	1
26	0
313	1
1	0
3	1270
0	1270
5	1239
3	1267
3	0
0	0
150	550
0	550
499	0
1258	4
0	0
0	0
22	38
136	40
9	0
6	0
5	0
150	0
44	487
42	487
159	0
223	0
5	0
1006	0
19	350
5	350
0	0
0	43
0	43
0	38
226	4
1	0
0	0
93	446
0	445
0	445
0	446
0	48
4	48
55	0
37	0
0	331
66	331
3	16
0	16
0	0
0	0
0	0
111	0
20	31
0	31
1	0
0	0
0	2
0	2
0	2
0	2
0	2
0	2
0	2
0	2
180	0
0	0
80	0
111	0
96	10
19	473
14	465
24	0
368	0
21	72
2	72
44	438
0	438
14	0
0	0
0	0
0	332
2	335
20	324
4	327
0	331
0	324
0	327
0	312
0	322
67	0
63	1
15	22
0	18
0	19
0	114
1	114
115	0
184	43
87	43
2	841
14	726
2	934
0	916
3	936
2	861
0	917
90	839
1040	207
7	288
158	288
41	0
0	0
0	0
389	0
3	914
5	844
0	791
0	873
0	779
3	868
0	838
0	639
0	821
233	1
6	0
906	5
0	0
49	109
0	109
768	2
136	0
0	0
3	0
147	0
0	66
0	63
0	56
0	59
0	55
0	58
0	55
0	58
0	0
0	2
0	0
9414	24
0	760
0	657
0	775
0	742
0	702
0	675
0	554
0	672
0	634
0	719
0	652
0	679
0	752
0	737
0	649
0	531
0	990
0	787
0	737
0	940
0	644
0	694
10	0
5	0
330	1
0	0
57	0
3	207
18	274
3	275
0	1
0	100
538	101
187	11
0	38
0	39
0	39
0	40
0	1914
0	1935
0	1555
0	1576
17	1803
146	0
1	41
1	41
119	68
0	68
2	94
0	94
2	102
0	112
0	104
0	109
0	104
0	101
0	241
0	195
2	200
0	152
0	144
0	144
0	149
0	128
0	120
0	125
0	120
0	117
0	193
0	193
0	198
391	0
206	3
4	0
0	2
92	478
1	478
0	179
0	161
0	178
0	160
1	1
5	462
69	462
0	183
0	183
2	184
0	184
0	166
0	166
138	549
11	548
17	0
0	12
0	10
0	10
0	10
0	12
0	10
320	2
71	88
1	88
144	0
0	0
0	0
0	0
0	0
88	0
15	0
18	991
4	991
0	0
195	452
29	452
13	225
17	202
1	202
0	189
34	286
4	286
0	313
0	320
0	277
0	284
2	273
0	274
1	274
17	0
1	0
2	13
0	13
2	633
0	633
0	642
3	579
0	494
0	484
2	486
1	496
0	319
0	319
1	354
2	335
0	338
4	319
0	327
16	429
4	425
3	429
1	429
0	0
0	0
248	0
328	2
1661	7
603	3
16	0
329	0
552	2
0	10
0	10
0	10
87	1023
0	1022
20	0
513	0
0	0
2	0
29	196
2	195
0	0
6	28
0	28
0	28
0	220
54	166
0	192
45	0
0	2
0	3
1	4
0	4
0	5
12	5
350	2
282	1
15	0
93	682
6	682
129	0
1056	6
4364	17
0	2
0	2
0	2
47	602
3	602
0	449
0	441
0	418
14	0
256	2
52	0
531	1
335	1
1	16
0	16
665	62
209	62
3	0
0	0
1	1
0	2
0	1
0	0
0	0
1	2
0	0
0	2
0	0
0	0
5	0
0	1
0	0
0	0
0	0
0	0
14	1
17	960
13	962
1	940
3	942
80	1
63	0
15	0
1	0
0	20
0	18
0	19
0	17
0	80
2	82
0	84
0	52
11	53
0	52
0	9
1	0
0	0
17	482
4	482
17	597
7	597
0	201
0	200
2	199
0	192
0	197
960	7
63	0
14	49
0	49
269	1
0	447
0	358
0	369
0	436
0	296
0	296
2	179
0	179
660	0
0	0
67	2
594	95
33	1
32	95
3	0
1899	3
0	0
0	0
0	754
0	730
0	672
0	747
0	723
0	696
9	0
0	0
27	0
40	723
121	723
172	261
3	260
1	1
0	0
158	1
2167	9
211	0
0	0
0	169
3	169
0	169
0	170
12	170
0	33
0	33
0	33
49	0
28	0
1	131
3	131
992	18
0	9
0	0
0	0
113	0
119	0
0	0
1	0
0	332
1	289
2	456
0	411
0	0
0	0
0	0
0	0
2	732
6	732
0	732
39	0
4768	10
4	71
2	71
0	0
0	0
126	3
2	442
4	442
3	439
0	441
0	1
91	1
39	0
0	0
1	156
0	156
0	0
0	0
0	0
0	6
0	5
0	6
0	6
0	6
0	7
0	7
0	5
0	6
0	6
0	5
46	225
2	225
190	0
2	106
0	106
0	429
1	429
72	0
3088	17
0	0
0	1229
3	1294
124	1244
5	2
0	2
249	0
0	0
0	631
0	631
3	85
0	92
1	85
12	66
0	70
0	64
0	68
1	68
15	0
0	3
0	5
0	5
6	0
700	0
16	304
7	305
2	302
2	0
0	0
0	0
0	0
1	0
0	0
0	0
0	0
0	0
0	0
0	0
7	0
0	0
0	0
0	0
1284	6
1858	5
648	0
0	0
0	0
5	0
16	0
304	0
3	0
163	0
2	95
2	103
0	102
0	95
1	103
1	72
280	2
28	0
0	0
0	0
483	0
0	0
21	768
1	768
1	62
1740	3
0	0
520	1
141	0
0	0
1	2
8	2
0	0
42	690
0	705
0	712
0	672
0	679
0	713
0	720
0	663
0	656
0	679
0	672
16	1601
163	1601
194	0
1	271
3	271
0	19
0	20
0	20
0	20
0	6
22	1
1096	1
35	400
4	400
71	226
2	226
54	1169
4	1169
2	1100
2	1174
97	3
469	1
13	553
5	553
1	548
0	436
3	436
595	47
0	47
0	80
0	80
0	73
0	78
0	85
0	80
0	85
0	80
0	80
4	77
0	78
0	73
0	84
0	87
0	84
0	80
0	80
0	85
0	80
0	85
0	84
0	0
92	750
1	750
0	0
0	0
5	0
0	0
0	0
0	0
0	0
0	0
592	1
972	1
184	0
77	0
142	0
0	0
340	0
6	0
47	0
647	1
0	0
0	0
5	0
1358	7
275	0
7514	19
2	0
32	0
105	0
2	0
0	0
0	0
21	397
3	397
0	132
6	0
2	0
0	12
0	12
0	12
1	12
0	12
0	12
0	0
0	0
4	1186
6	962
0	1167
1	459
0	10
0	10
0	0
82	21
64	212
51	212
20	674
4	674
0	0
1	613
0	504
8	521
327	1
0	0
2	0
0	0
656	4
0	0
1	195
4	195
1	1
0	0
0	0
0	0
0	0
21	0
0	0
11	868
31	868
399	0
550	6
418	2
714	5
0	0
0	0
34	0
0	0
0	219
0	233
0	228
0	242
27	259
147	2966
2	2956
4	2966
1	0
0	0
160	734
56	734
21	0
24	0
135	0
160	0
0	31
0	30
0	30
0	31
0	26
0	29
0	28
0	29
0	27
0	29
0	28
0	28
0	26
0	27
0	29
0	30
0	28
0	26
0	25
0	28
0	27
934	2
0	0
1	0
3572	11
369	2237
400	2236
0	0
0	3441
0	3441
221	1
8	172
0	172
0	172
21	177
0	177
21	342
2	342
47	588
1	588
0	0
0	6
0	6
0	6
0	6
0	6
0	128
0	128
0	126
0	126
0	126
0	126
0	128
0	124
0	128
0	120
0	118
0	22
0	22
0	22
0	22
0	23
0	23
0	23
0	22
0	22
0	22
850	3
0	0
0	484
8	483
0	470
2996	11
128	1
0	0
342	1052
1	1051
0	909
0	0
168	1
1	0
38	266
335	266
55	1
0	0
0	0
0	0
22	739
13	739
41	0
154	1396
18	1396
137	2
0	0
0	0
128	0
0	0
300	2
478	1
21	237
17	237
1	0
642	3
6	189
0	189
0	0
0	0
0	0
0	0
0	0
0	428
1	428
0	0
68	0
0	0
0	0
25	0
16	321
38	321
17	0
0	0
2	12
0	12
435	0
23	935
5	936
2	924
1	0
530	0
0	0
35	755
0	755
181	0
0	0
0	0
0	0
0	0
0	131
0	140
0	133
0	132
0	17
0	17
0	15
0	17
0	484
6	460
0	352
1	0
0	0
692	3
16	0
0	0
44	1
56	253
1	241
48	253
0	140
1	134
0	30
820	6
0	0
0	0
0	0
0	0
0	0
0	0
0	0
11	0
11	0
118	160
0	56
10	41
0	54
1	11
2	609
3	600
4	335
11	314
0	302
0	313
0	0
249	2
0	0
180	1
0	0
0	0
0	0
5	0
1131	3
7	0
0	0
0	261
0	252
0	256
2	266
0	262
3	0
319	1
3	0
7184	21
3570	10
143	0
0	0
0	0
0	0
405	0
1	6
0	6
0	4
378	1
5	0
0	0
93	0
2	169
1	163
2	169
11	169
1	169
1	169
7	0
530	331
0	329
214	1
0	0
0	0
41	0
160	0
1624	11
232	0
987	3
1	158
27	160
0	159
1	159
792	3
1	0
0	27
0	27
7	27
0	30
0	30
0	23
0	23
1442	3
0	257
0	287
0	257
0	287
63	274
0	313
0	283
0	159
0	191
0	104
0	0
694	2
0	215
3	267
0	256
237	1048
36	1048
0	605
0	605
0	509
0	509
1	0
27	856
1	810
2	866
0	815
0	794
2	801
0	0
35	569
2	569
13	1
832	1
126	1
215	0
3118	5
11	390
2	390
2	0
0	0
1993	9
16	0
2569	8
26	0
21	4
4	4
110	3019
65	3019
966	7
0	0
0	0
0	0
0	0
4	218
0	218
48	0
0	4
0	4
0	4
134	1835
49	1834
244	1
148	0
677	2
47	0
199	352
0	352
0	0
6	0
223	0
383	2
0	0
0	99
0	101
0	97
0	95
3	98
0	94
13	105
0	105
1	63
1	63
1	56
0	171
25	171
0	10
0	9
0	10
0	10
0	10
0	9
0	9
0	9
0	9
0	10
0	10
0	10
0	9
0	9
0	10
0	10
0	10
0	10
0	9
0	9
0	9
0	0
0	0
0	0
0	0
0	0
0	0
0	0
0	0
0	0
0	0
0	0
0	0
0	0
947	5
0	0
15	305
5	306
0	327
1	328
5	104
0	136
5	136
1	0
0	215
106	213
0	191
14	358
1	358
0	235
3	234
0	231
0	207
0	208
276	1
1	28
0	28
0	36
0	32
0	25
0	24
7	0
0	35
0	35
0	206
3	177
0	194
0	198
1586	1
213	0
272	3
1360	9
0	1217
1	1137
1	1181
28	0
3	0
30	0
46	488
1	488
0	488
0	2611
0	2582
0	2621
0	2618
0	2589
0	2592
0	2579
0	2608
0	420
0	421
0	416
0	422
0	417
0	421
0	428
0	427
7	0
0	58
0	59
0	60
7	60
0	60
1073	4
6	0
0	244
14	251
2	252
58	659
8	659
0	1
8	21
0	21
0	20
1891	11
2308	9
0	864
0	825
0	865
0	826
0	0
1	24
0	24
0	24
1	0
0	9
0	9
0	7
0	0
14	0
0	0
0	0
636	0
0	0
152	0
1285	5
2	72
3	89
0	66
0	131
2	120
0	83
1	416
0	410
0	423
38	87
0	87
39	0
617	1637
1013	1636
26	0
320	1
0	0
0	0
0	0
1	0
9	0
0	0
0	0
0	0
0	0
1	0
0	0
1	0
1	0
50	0
16	0
104	0
0	498
2	459
5	394
4	133
1	0
2129	4
481	3
0	0
2	0
0	71
0	76
0	71
0	69
17710	23
9	0
3127	8
13	61
0	61
0	12
0	12
0	11
800	1
0	0
441	1
36	1
0	0
477	1
0	0
118	1058
435	1057
78	880
0	0
0	0
0	0
0	0
0	0
0	511
0	511
2	5
0	0
3	5
119	0
0	512
0	512
0	511
4	78
0	0
0	0
0	13
0	13
0	9
0	9
0	9
0	9
0	8
0	0
0	0
0	0
192	2
22	357
1	357
248	2
0	0
0	0
0	0
0	146
0	177
0	205
110	259
0	238
1	185
3	1
0	1
868	0
0	26
0	26
0	16
0	0
139	0
0	0
122	2102
0	2101
0	2104
3	2119
2	2122
9	0
363	3
0	0
0	240
22	240
13	0
6	0
13	1
0	0
124	0
0	405
0	405
5	405
34	1
1	0
295	1
0	0
0	199
1	199
7	919
0	919
8	49
0	49
42	0
0	12
0	12
1	1
330	1
3671	22
0	0
214	116
0	0
0	0
0	0
343	372
0	3
0	3
0	4
3	0
0	0
306	357
0	4
309	1
197	353
3	351
37	0
716	1
402	2
19	0
1723	4
1	0
1	0
0	0
142	4
2	252
20	250
0	245
166	8
515	7
4	4
0	4
605	6
260	3
0	0
0	0
0	0
0	0
1	4
1	4
0	478
0	473
0	464
0	471
2	441
0	472
0	202
0	273
0	273
0	179
196	3
0	139
0	0
23	0
0	7
0	7
32	1498
1	1498
1357	92
98	603
18	603
1360	5
13	0
1345	7
14	235
1	229
0	196
142	0
77	0
19	0
0	0
192	0
57	0
1631	8
56	0
29	953
30	953
0	198
0	201
0	194
0	148
0	151
10	2047
10	2049
0	2086
24	2084
6	486
26	486
3	484
313	1
930	2
440	1
0	6
0	6
733	0
0	19
0	19
424	4
43	0
65	0
1	0
21	116
0	116
154	1
0	0
0	8
0	8
0	8
3	0
7	143
206	143
1	0
20	245
0	244
1	240
5	241
32	0
67	0
439	0
28	1
1010	3
1003	18
92	0
467	1
600	0
154	14
3	0
0	45
8	45
579	2
3	0
14	139
1	139
25	1
0	0
14	366
8	365
8	367
1	49
0	49
0	49
4	188
1	180
0	67
0	75
195	0
4	0
0	0
21	0
7	588
0	588
0	5
0	5
0	5
0	5
27	300
5	300
0	0
687	5
4	89
2	89
0	82
0	94
0	74
0	62
0	164
0	161
0	157
0	157
0	167
0	164
0	86
0	83
5	158
0	75
0	79
20	157
729	5
651	11
0	1104
0	1100
2	1094
0	1090
0	1097
0	1086
0	1093
200	0
5	170
3	170
0	171
0	170
0	171
26	0
48	0
[truncated: 55,492 more rows]
