# Supplementary material for: Mutations in DNA polymerase δ subunit 1 co-segregate with CMD2-type resistance to Cassava Mosaic Geminiviruses
Source: Nat Commun. 2022 Jul 7;13:3933. doi: 10.1038/s41467-022-31414-0 (PMC9262879; doi:10.1038/s41467-022-31414-0)
Supplement: Supplementary file 10 — Source Data [file 41467_2022_31414_MOESM10_ESM.zip › figure_data/SupFig5_data/RNAseq10/quant/rnaseq10_tme204_3596.2_sus_quant/libParams/flenDist.txt]

6.74436e-43	1.00528e-42	1.49603e-42	2.22279e-42	3.29732e-42	4.88348e-42	7.2211e-42	1.06606e-41	1.57132e-41	2.31236e-41	3.39742e-41	4.98366e-41	7.29883e-41	1.06724e-40	1.55804e-40	2.2709e-40	3.30464e-40	4.80126e-40	6.96452e-40	1.00863e-39	1.45841e-39	2.10538e-39	3.0345e-39	4.36666e-39	6.2736e-39	8.99891e-39	1.28875e-38	1.84268e-38	2.6305e-38	3.74915e-38	5.33496e-38	7.5794e-38	1.07509e-37	1.5225e-37	2.5865e-08	1.56961e-07	8.38417e-07	2.48568e-06	3.95163e-06	3.96368e-06	3.38332e-06	3.09543e-06	2.89756e-06	2.62999e-06	2.17946e-06	1.79356e-06	1.86006e-06	2.24068e-06	3.36003e-06	5.9487e-06	8.26217e-06	8.32908e-06	7.82286e-06	8.84848e-06	1.1442e-05	1.45194e-05	1.57912e-05	1.50115e-05	1.54325e-05	1.75892e-05	1.89338e-05	2.08091e-05	2.63869e-05	3.33871e-05	3.75172e-05	3.82306e-05	3.55904e-05	3.10053e-05	3.09425e-05	3.93337e-05	5.16197e-05	6.27002e-05	7.19091e-05	8.16722e-05	9.57477e-05	0.000110575	0.000117717	0.000118351	0.000124072	0.000145747	0.000181786	0.000221989	0.000260638	0.000295151	0.000324551	0.000353782	0.000388198	0.000430384	0.000481813	0.000553117	0.00066667	0.000812327	0.000942767	0.00103942	0.00112151	0.00120055	0.00128217	0.00138009	0.00149566	0.00164062	0.00184373	0.00208961	0.00233638	0.00257196	0.00279115	0.00296793	0.0030903	0.00321048	0.00339306	0.00362682	0.00389059	0.00421535	0.00457536	0.00485057	0.00499837	0.00512995	0.00531936	0.00548259	0.005541	0.00558594	0.00575099	0.00602174	0.00629725	0.00652303	0.00668683	0.00677953	0.00681819	0.00682676	0.0068239	0.00685154	0.00692679	0.00701218	0.00708712	0.00721058	0.0073783	0.00744502	0.00735913	0.00724494	0.00718687	0.0071551	0.00715202	0.00721115	0.00731579	0.00740016	0.00696135	0.00517771	0.0025788	0.000963499	0.00118461	0.00296544	0.00528857	0.00672673	0.00703992	0.00702287	0.00707885	0.00712796	0.00708312	0.00698225	0.00686498	0.00676173	0.00670835	0.00667752	0.0066556	0.00664815	0.00665343	0.00670839	0.00675599	0.00667367	0.00651413	0.00639557	0.00631308	0.00624783	0.00618529	0.00610066	0.0060526	0.00605274	0.00601821	0.00594498	0.00586783	0.00576502	0.00563842	0.00554165	0.00549429	0.00547893	0.00548251	0.00547242	0.00542887	0.0053936	0.00538098	0.005343	0.00527309	0.0052107	0.0051591	0.00509013	0.00502605	0.00501698	0.0050403	0.00503764	0.00498632	0.00489348	0.0047957	0.00471901	0.00465108	0.0046108	0.00462384	0.00465226	0.00464819	0.00461715	0.00460692	0.00460815	0.0045572	0.00446487	0.00438751	0.00433707	0.00428792	0.00422506	0.00417114	0.00413548	0.0040942	0.00404662	0.00401088	0.00397505	0.0039111	0.00381754	0.00371753	0.00364964	0.00363941	0.00363843	0.00358523	0.00350905	0.00346397	0.00343942	0.0033956	0.00333084	0.0032897	0.00329499	0.00331089	0.00329883	0.0032611	0.00323055	0.00320957	0.00316017	0.00309042	0.00304086	0.00301278	0.00298565	0.00294789	0.00289752	0.00284052	0.00281063	0.0028259	0.00282778	0.0027799	0.00271656	0.00266001	0.0026165	0.0025898	0.0025802	0.00258462	0.00257748	0.00253599	0.00247119	0.00242129	0.00239771	0.0023671	0.00233457	0.00231966	0.00229537	0.00226185	0.00222934	0.00218797	0.00217158	0.00218948	0.00218449	0.00214089	0.00208737	0.00203691	0.00201009	0.00201657	0.00203164	0.00204463	0.00204694	0.00202136	0.00197796	0.00192161	0.00184997	0.00179053	0.00176964	0.00178593	0.00180515	0.0017892	0.00174771	0.00171535	0.00170576	0.00170041	0.00167763	0.00164751	0.00162802	0.00161625	0.00160802	0.0015973	0.00156824	0.00152848	0.00149546	0.00146951	0.00144671	0.00142211	0.00140169	0.00139617	0.00139976	0.00139525	0.0013773	0.00135396	0.00132139	0.00128657	0.00126394	0.00124083	0.00121886	0.00121123	0.00120442	0.00120323	0.00122759	0.00124544	0.00121752	0.00117255	0.00114545	0.00111923	0.00109146	0.00108991	0.00110296	0.00109859	0.00107656	0.00105163	0.00103328	0.00101544	0.000990733	0.00097612	0.000973145	0.000959475	0.00094738	0.000958977	0.000976629	0.000977803	0.000969764	0.000967635	0.000956936	0.00091815	0.000871357	0.000841192	0.000830283	0.000834586	0.000837002	0.000824218	0.000804466	0.000782274	0.000757435	0.00074086	0.000733272	0.000727333	0.000733878	0.000753671	0.00076349	0.000750957	0.000730061	0.000727796	0.000742082	0.000741364	0.000716275	0.000682226	0.000652715	0.000638005	0.000644936	0.000661039	0.000665662	0.000654183	0.0006367	0.000625268	0.000615007	0.000596327	0.000576944	0.000565268	0.000560014	0.000560087	0.000562603	0.000557283	0.000542617	0.000533226	0.000531535	0.000528081	0.000526712	0.000528414	0.000520985	0.000503276	0.000491093	0.00049397	0.000502931	0.000499483	0.000475755	0.00044973	0.000432331	0.000412532	0.000399529	0.000409027	0.000424466	0.000427543	0.000423191	0.000416237	0.000406842	0.000399369	0.000395686	0.000397054	0.00039993	0.00039417	0.000385547	0.000386003	0.000383888	0.00036777	0.000351821	0.000344902	0.000338568	0.000331581	0.000326399	0.000322628	0.000323677	0.000328111	0.000328876	0.000325041	0.000320269	0.000315367	0.00030728	0.000293738	0.0002819	0.000277603	0.0002726	0.000262177	0.000255677	0.000261066	0.000269937	0.000270876	0.000264582	0.000254041	0.000244816	0.000245089	0.000251832	0.000254735	0.000252461	0.000245547	0.000229234	0.000210333	0.000200577	0.000201718	0.000211762	0.000219549	0.000210902	0.000194998	0.000190355	0.000192271	0.000188234	0.000183952	0.000188166	0.000192376	0.000188009	0.000185204	0.000190847	0.000192771	0.000182916	0.000170882	0.000166431	0.000164546	0.000161133	0.000166892	0.000181756	0.000187369	0.000179283	0.000169442	0.000163446	0.00015921	0.000156899	0.000158173	0.000159068	0.000153792	0.00014231	0.000130816	0.000129475	0.000139578	0.00014879	0.00014983	0.000146337	0.000142189	0.00014135	0.000145066	0.000144649	0.000134951	0.000124218	0.000119615	0.000120693	0.000125473	0.000128288	0.000120262	0.000102923	9.16194e-05	9.73194e-05	0.000110993	0.000115132	0.000107345	9.90333e-05	9.66344e-05	9.70206e-05	9.6507e-05	9.6197e-05	9.81962e-05	0.000101348	0.000103664	0.000104174	0.000100994	9.73356e-05	9.89737e-05	0.000100615	9.59427e-05	8.90208e-05	8.53857e-05	8.72106e-05	9.15222e-05	9.13306e-05	8.64138e-05	8.42665e-05	8.56948e-05	8.39534e-05	7.90931e-05	7.85819e-05	8.41835e-05	8.8252e-05	8.53403e-05	7.86112e-05	7.32063e-05	6.9269e-05	6.4702e-05	6.2602e-05	6.44e-05	6.45819e-05	6.34427e-05	6.52708e-05	6.68839e-05	6.5597e-05	6.24629e-05	5.88716e-05	5.87252e-05	5.92803e-05	5.40401e-05	4.73361e-05	4.40342e-05	4.13473e-05	3.92271e-05	4.09394e-05	4.55771e-05	4.79583e-05	4.5391e-05	4.13938e-05	3.97166e-05	4.04571e-05	4.29939e-05	4.45749e-05	4.22019e-05	3.95184e-05	3.92648e-05	3.86157e-05	3.84644e-05	3.82887e-05	3.52312e-05	3.45839e-05	3.8808e-05	4.14051e-05	3.94589e-05	3.50739e-05	3.2704e-05	3.59365e-05	3.96562e-05	3.71453e-05	3.10558e-05	2.77648e-05	2.85371e-05	2.97522e-05	2.92601e-05	2.8132e-05	2.70981e-05	2.63106e-05	2.56424e-05	2.45351e-05	2.34114e-05	2.33252e-05	2.47747e-05	2.68945e-05	2.75559e-05	2.57261e-05	2.26765e-05	2.06273e-05	2.05916e-05	2.16698e-05	2.254e-05	2.21368e-05	2.10796e-05	2.21853e-05	2.60085e-05	2.91564e-05	2.88768e-05	2.65665e-05	2.54544e-05	2.5414e-05	2.45538e-05	2.45696e-05	2.62149e-05	2.62146e-05	2.32229e-05	1.87608e-05	1.53854e-05	1.51292e-05	1.8184e-05	2.23434e-05	2.32878e-05	2.08082e-05	1.89172e-05	1.81819e-05	1.71305e-05	1.69613e-05	1.73188e-05	1.59881e-05	1.44042e-05	1.37132e-05	1.31568e-05	1.32378e-05	1.30467e-05	1.1654e-05	1.09313e-05	1.24709e-05	1.51609e-05	1.65444e-05	1.54911e-05	1.33921e-05	1.21213e-05	1.1511e-05	1.14642e-05	1.22174e-05	1.21258e-05	1.08545e-05	9.76686e-06	9.2212e-06	9.72702e-06	1.11458e-05	1.18996e-05	1.12675e-05	9.53554e-06	7.31244e-06	5.7901e-06	5.83418e-06	6.88764e-06	7.72528e-06	7.99605e-06	8.26578e-06	8.84313e-06	9.64579e-06	1.0406e-05	1.01612e-05	9.08462e-06	8.53641e-06	8.24116e-06	8.03153e-06	8.2103e-06	8.01151e-06	7.70571e-06	7.16695e-06	5.77589e-06	5.4478e-06	6.60325e-06	6.95793e-06	6.77538e-06	7.50298e-06	7.75452e-06	6.32336e-06	5.28064e-06	5.82381e-06	6.3305e-06	7.15081e-06	9.2334e-06	9.6417e-06	7.53404e-06	6.59196e-06	7.00101e-06	6.1383e-06	4.62728e-06	3.79758e-06	3.37866e-06	3.55093e-06	4.42539e-06	5.41537e-06	6.00145e-06	6.34835e-06	6.99921e-06	7.11582e-06	6.05522e-06	4.97676e-06	4.2709e-06	3.50827e-06	2.96232e-06	3.13864e-06	4.38367e-06	5.9162e-06	6.21756e-06	5.80962e-06	6.13299e-06	6.04402e-06	4.33898e-06	2.94812e-06	3.74442e-06	5.59655e-06	6.17346e-06	4.9628e-06	3.43606e-06	2.83478e-06	2.83658e-06	2.83083e-06	3.31945e-06	3.97875e-06	3.7801e-06	3.22464e-06	2.74619e-06	2.20163e-06	1.8062e-06	1.80514e-06	2.40148e-06	2.85671e-06	2.38607e-06	1.81703e-06	2.10959e-06	2.97398e-06	3.60284e-06	3.59143e-06	2.9788e-06	2.21406e-06	2.13612e-06	2.84706e-06	3.25048e-06	2.80443e-06	2.08169e-06	1.65996e-06	1.94517e-06	2.61598e-06	2.55446e-06	1.7031e-06	1.41549e-06	2.4414e-06	3.64725e-06	3.37091e-06	2.04738e-06	1.52154e-06	1.85878e-06	2.04924e-06	2.08297e-06	1.90069e-06	1.27054e-06	7.77841e-07	1.05483e-06	1.82212e-06	2.06493e-06	1.54463e-06	1.17748e-06	1.25933e-06	1.31801e-06	1.13361e-06	7.50482e-07	5.66627e-07	9.95188e-07	1.86936e-06	2.72847e-06	3.09853e-06	3.06363e-06	2.96843e-06	2.38489e-06	1.28959e-06	6.78382e-07	9.65344e-07	1.2944e-06	1.14962e-06	1.27698e-06	1.76149e-06	1.84103e-06	1.60048e-06	1.56589e-06	1.57299e-06	1.19546e-06	7.70295e-07	6.15339e-07	4.15729e-07	3.69199e-07	9.3307e-07	1.61257e-06	1.64022e-06	1.10882e-06	6.97681e-07	9.25347e-07	1.38499e-06	1.22107e-06	6.0905e-07	5.49385e-07	1.48066e-06	2.51099e-06	2.68537e-06	2.29188e-06	1.70472e-06	9.52352e-07	3.38844e-07	1.0237e-07	1.66288e-07	3.10869e-07	4.09943e-07	4.08633e-07	2.64232e-07	1.21311e-07	8.49575e-08	6.90504e-08	2.45978e-07	8.81859e-07	1.41996e-06	1.12686e-06	5.14966e-07	3.73829e-07	5.15481e-07	6.5568e-07	8.22129e-07	8.92202e-07	1.10601e-06	1.6521e-06	1.71608e-06	1.0207e-06	5.07585e-07	5.69445e-07	9.22062e-07	1.22354e-06	1.07928e-06	6.27676e-07	3.08581e-07	1.86711e-07	1.48949e-07	1.35967e-07	1.28081e-07	2.03418e-07	4.61565e-07	6.51602e-07	5.17222e-07	3.74086e-07	4.45486e-07	4.46378e-07	2.52065e-07	8.37163e-08	3.99592e-08	2.86916e-08	1.4344e-08	2.4377e-08	8.91703e-08	1.86326e-07	2.03833e-07	1.40657e-07	1.47394e-07	2.08729e-07	1.73663e-07	8.82628e-08	8.52134e-08	1.1292e-07	7.68539e-08	2.13255e-08	3.18369e-09	7.64945e-09	4.41974e-08	1.47656e-07	2.46531e-07	2.21412e-07	1.1505e-07	4.63813e-08	1.08399e-07	3.84912e-07	6.57119e-07	5.68121e-07	3.96688e-07	6.32073e-07	8.67744e-07	5.77089e-07	1.69968e-07	6.88172e-08	1.13195e-07	1.20689e-07	7.30229e-08	2.07828e-08	7.38446e-09	2.14342e-08	3.16457e-08	2.11536e-08	5.71601e-08	2.06978e-07	3.10184e-07	2.06695e-07	6.11602e-08	3.80025e-08	8.81115e-08	1.96842e-07	4.85349e-07	9.37152e-07	1.07864e-06	6.42644e-07	1.54518e-07	2.18217e-09	1.35084e-09	1.40111e-08	5.4964e-08	8.94132e-08	7.01885e-08	2.55898e-08	6.71389e-09	1.39872e-08	2.78345e-08	4.14041e-08	4.66899e-08	4.26677e-08	4.75646e-08	5.16585e-08	2.37022e-07	9.30058e-07	1.63962e-06	1.45118e-06	6.76213e-07	1.90861e-07	5.75522e-08	1.41745e-08	7.40151e-08	2.9606e-07	4.44091e-07	2.9606e-07	7.40151e-08	1.5545e-07	6.21801e-07	9.32702e-07	6.21982e-07	1.56172e-07	1.08279e-09	7.21863e-10	7.12428e-08	2.84772e-07	4.28464e-07	4.25484e-07	6.25553e-07	8.29123e-07	5.524e-07	1.381e-07	1.17781e-12	1.76672e-12	1.17781e-12	2.94454e-13	2.61051e-08	1.0442e-07	1.5663e-07	1.0442e-07	2.78459e-08	6.96218e-09	4.13079e-08	1.30422e-07	1.8693e-07	1.23461e-07	3.08707e-08	8.59901e-12	5.73267e-12	1.43317e-12	8.16326e-30	1.05983e-07	4.23933e-07	6.359e-07	4.27109e-07	1.19166e-07	2.09752e-08	1.55854e-08	5.0981e-09	4.80896e-10	1.00362e-13	8.16326e-30	9.56646e-10	3.82679e-09	5.7407e-09	3.82782e-09	9.57896e-10	2.97119e-08	1.18842e-07	1.78262e-07	1.1884e-07	4.33187e-08	6.03298e-08	1.05232e-07	8.98045e-08	3.71885e-08	5.89494e-09	8.16326e-30	5.01084e-13	2.00434e-12	3.00651e-12	2.00434e-12
