# Supplementary material for: Mutations in DNA polymerase δ subunit 1 co-segregate with CMD2-type resistance to Cassava Mosaic Geminiviruses
Source: Nat Commun. 2022 Jul 7;13:3933. doi: 10.1038/s41467-022-31414-0 (PMC9262879; doi:10.1038/s41467-022-31414-0)
Supplement: Supplementary file 10 — Source Data [file 41467_2022_31414_MOESM10_ESM.zip › figure_data/SupFig5_data/RNAseq10/quant/rnaseq10_tme204_3591.1_sus_quant/logs/salmon_quant.log]

[2021-12-15 11:13:32.937] [jointLog] [info] setting maxHashResizeThreads to 10
[2021-12-15 11:13:32.937] [jointLog] [info] Fragment incompatibility prior below threshold.  Incompatible fragments will be ignored.
[2021-12-15 11:13:32.937] [jointLog] [info] Usage of --validateMappings implies use of minScoreFraction. Since not explicitly specified, it is being set to 0.65
[2021-12-15 11:13:32.937] [jointLog] [info] Setting consensusSlack to selective-alignment default of 0.35.
[2021-12-15 11:13:32.937] [jointLog] [info] parsing read library format
[2021-12-15 11:13:32.937] [jointLog] [info] There is 1 library.
[2021-12-15 11:13:33.132] [jointLog] [info] Loading pufferfish index
[2021-12-15 11:13:33.134] [jointLog] [info] Loading dense pufferfish index.
[2021-12-15 11:14:29.528] [jointLog] [info] done
[2021-12-15 11:14:29.528] [jointLog] [info] Index contained 58,905 targets
[2021-12-15 11:14:29.562] [jointLog] [info] Number of decoys : 1,414
[2021-12-15 11:14:29.562] [jointLog] [info] First decoy index : 57,491 
[2021-12-15 11:14:31.777] [jointLog] [info] Automatically detected most likely library type as IU

[2021-12-15 11:20:48.504] [fileLog] [info] 
At end of round 0
==================
Observed 35590862 total fragments (35590862 in most recent round)

[2021-12-15 11:20:48.503] [jointLog] [info] Computed 102,411 rich equivalence classes for further processing
[2021-12-15 11:20:48.503] [jointLog] [info] Counted 25,597,014 total reads in the equivalence classes 
[2021-12-15 11:20:48.514] [jointLog] [info] Number of mappings discarded because of alignment score : 6,816,687
[2021-12-15 11:20:48.514] [jointLog] [info] Number of fragments entirely discarded because of alignment score : 2,345,896
[2021-12-15 11:20:48.514] [jointLog] [info] Number of fragments discarded because they are best-mapped to decoys : 1,869,994
[2021-12-15 11:20:48.514] [jointLog] [info] Number of fragments discarded because they have only dovetail (discordant) mappings to valid targets : 845,489
[2021-12-15 11:20:48.514] [jointLog] [info] Mapping rate = 71.9202%

[2021-12-15 11:20:48.514] [jointLog] [info] finished quantifyLibrary()
[2021-12-15 11:20:48.626] [jointLog] [info] Starting optimizer
[2021-12-15 11:20:48.685] [jointLog] [info] Marked 0 weighted equivalence classes as degenerate
[2021-12-15 11:20:48.693] [jointLog] [info] iteration = 0 | max rel diff. = 19223.6
[2021-12-15 11:20:49.408] [jointLog] [info] iteration = 100 | max rel diff. = 7.38966
[2021-12-15 11:20:50.129] [jointLog] [info] iteration = 200 | max rel diff. = 9.11579
[2021-12-15 11:20:50.852] [jointLog] [info] iteration = 300 | max rel diff. = 9.32631
[2021-12-15 11:20:51.573] [jointLog] [info] iteration = 400 | max rel diff. = 11.5725
[2021-12-15 11:20:52.324] [jointLog] [info] iteration = 500 | max rel diff. = 1.13013
[2021-12-15 11:20:53.081] [jointLog] [info] iteration = 600 | max rel diff. = 0.276231
[2021-12-15 11:20:53.830] [jointLog] [info] iteration = 700 | max rel diff. = 0.221431
[2021-12-15 11:20:54.547] [jointLog] [info] iteration = 800 | max rel diff. = 0.0758916
[2021-12-15 11:20:55.285] [jointLog] [info] iteration = 900 | max rel diff. = 0.116257
[2021-12-15 11:20:56.031] [jointLog] [info] iteration = 1,000 | max rel diff. = 0.356465
[2021-12-15 11:20:56.775] [jointLog] [info] iteration = 1,100 | max rel diff. = 0.943201
[2021-12-15 11:20:57.483] [jointLog] [info] iteration = 1,200 | max rel diff. = 0.127871
[2021-12-15 11:20:58.237] [jointLog] [info] iteration = 1,300 | max rel diff. = 0.706814
[2021-12-15 11:20:58.980] [jointLog] [info] iteration = 1,400 | max rel diff. = 0.0725636
[2021-12-15 11:20:59.688] [jointLog] [info] iteration = 1,500 | max rel diff. = 0.0178945
[2021-12-15 11:21:00.442] [jointLog] [info] iteration = 1,600 | max rel diff. = 0.177655
[2021-12-15 11:21:01.189] [jointLog] [info] iteration = 1,700 | max rel diff. = 0.0515194
[2021-12-15 11:21:01.791] [jointLog] [info] iteration = 1,781 | max rel diff. = 0.00701503
[2021-12-15 11:21:01.808] [jointLog] [info] Finished optimizer
[2021-12-15 11:21:01.808] [jointLog] [info] writing output 
