# Supplementary material for: Mutations in DNA polymerase δ subunit 1 co-segregate with CMD2-type resistance to Cassava Mosaic Geminiviruses
Source: Nat Commun. 2022 Jul 7;13:3933. doi: 10.1038/s41467-022-31414-0 (PMC9262879; doi:10.1038/s41467-022-31414-0)
Supplement: Supplementary file 10 — Source Data [file 41467_2022_31414_MOESM10_ESM.zip › figure_data/SupFig5_data/RNAseq10/quant/rnaseq10_tme204_3591.1_sus_quant/aux_info/ambig_info.tsv]

UniqueCount	AmbigCount
0	1428
4	1369
1	1323
0	0
0	0
195	2
322	2
1	0
0	0
0	2072
0	566
0	2072
57	2294
206	2553
0	1516
5	1516
29	1516
0	0
5	22
0	22
253	0
549	1
8	0
0	0
4567	18
0	0
164	0
0	2
0	2
0	2
0	2
0	2
19	0
102	0
9	965
0	1215
0	1113
0	1229
0	1128
4	1019
2	1036
66	958
0	57
0	57
0	52
0	1415
71	1339
74	1008
0	3
0	0
0	966
0	1003
0	1000
0	994
0	1021
0	1015
0	1009
0	987
0	993
0	997
0	988
0	0
12	32
0	32
32	973
0	1441
30	1277
187	1216
31	2486
273	1905
11	2486
557	2
64	405
1	405
3	0
9	348
9	348
227	1
4948	6
5	0
5	16
5767	19
1264	3
5	0
0	0
18	0
763	1
0	0
0	159
0	153
0	157
1849	3
39	1
0	0
2	446
23	446
0	439
1085	3
16527	39
112	0
10	0
10	317
0	317
1	0
0	0
4	0
0	0
0	0
25	0
0	0
259	0
91	49
2	2
80	49
59	2
192	3
126	0
114	810
0	810
60	810
0	59
0	43
2	48
1320	5
0	12
0	7
0	2
0	8
0	6
2	2
0	7
0	2
0	7
0	2
157	0
1450	5
0	0
0	0
5	0
34	0
32	0
108	0
0	182
0	130
0	130
0	142
0	181
0	193
0	131
92	7
0	0
0	340
0	352
6	403
40	415
0	347
5	359
231	2
0	370
0	329
0	326
0	343
0	384
0	340
1009	6
78337	126
5	0
0	0
0	0
0	0
12	0
0	0
10	697
1	699
1	667
0	697
0	699
534	1
1342	4
0	0
0	0
0	39
0	36
0	37
3	727
0	727
21	727
5	75
0	75
896	4
238	0
1268	3
2	0
480	37
18	0
60	0
277	37
742	5
1	0
1441	4
4	686
11	685
8	695
0	690
0	657
5	594
1	593
0	557
0	556
11	558
391	0
0	0
0	0
7	0
19	1871
1	1871
1	4
0	4
0	299
16	289
7	176
1320	5
2	0
8	109
2	109
1949	10
5616	26
149	3
28	176
0	175
194	523
398	132
86	998
0	25
0	110
122	111
0	416
0	416
7	1008
734	6
0	384
0	307
0	277
0	227
0	334
0	257
0	459
3	384
10	444
0	0
73	0
0	2
0	2
15	447
0	447
78	515
0	515
490	441
7	441
0	0
613	0
4341	3
1556	3
15	0
0	0
5	0
188	868
0	865
0	826
3923	8
626	401
7	399
0	2
0	2
0	2
0	2
0	2
95	28
75	28
1	27
1124642	2067
37	357
72	357
0	11
0	10
0	10
0	9
0	11
0	10
0	0
0	417
0	284
0	287
0	245
0	378
0	248
96	1081
7	1081
39	1072
0	0
9	17
0	17
7	0
0	4
0	17
0	17
0	17
1	5
1	5
0	5
0	5
0	5
5	5
0	5
0	285
0	299
0	258
0	341
0	326
0	382
1	0
21	0
1	0
12	11
13	533
7	522
12	460
12	138
0	225
0	256
0	144
5	132
0	0
20	341
268	341
3570	2800
5	2800
39	0
83	1
3381	6
2	0
5	0
45	0
379	3
0	0
239	0
5	1
236	1
0	0
0	0
0	0
0	101
7	101
0	0
0	0
0	0
0	0
14	0
3	0
3	0
2	0
0	0
0	0
1	0
0	9
0	9
0	9
42	0
33	0
636	162
4	258
17	258
7	0
10	11
299	3
0	0
0	0
34	281
2	275
2	277
1952	5
190	635
0	634
0	0
0	0
0	0
1	0
0	0
0	0
0	0
0	0
0	0
2	1988
26	1994
0	1988
0	2107
8	2062
2	1992
1	2132
3	0
11	0
0	0
2281	15
0	0
0	0
0	0
0	0
0	629
0	626
0	622
0	619
20	0
7	0
0	0
31	881
0	881
32	830
4	823
3	320
150	2
0	8
0	8
0	8
39	416
3	415
0	0
17	503
1	503
3	0
639	1
122	1055
31	1053
20	1
159	2
83	92
0	90
16	0
20	0
504	2
1	0
5	1308
0	1308
1	1280
0	1307
5	0
0	0
276	884
2	884
517	0
1307	3
0	0
0	0
34	48
331	49
10	0
4	0
3	0
392	1
36	953
70	953
171	0
84	1
1	0
1259	5
47	439
17	439
17	0
0	81
0	81
0	71
213	1
0	0
0	0
140	420
0	420
0	420
0	420
0	161
12	162
103	0
86	0
0	467
102	467
0	11
0	11
0	0
0	0
0	0
53	0
45	48
0	48
11	0
1	0
0	10
0	9
0	9
0	10
0	10
0	10
0	9
0	10
277	0
0	0
178	0
206	0
88	7
23	637
14	630
35	0
604	1
13	163
1	163
27	336
0	336
20	0
0	0
2	0
0	516
6	530
14	508
4	522
0	531
0	508
0	516
0	497
0	511
63	0
89	1
24	32
0	27
0	25
5	260
4	260
51	0
246	59
70	58
4	1175
18	974
3	1270
0	1272
3	1289
4	1190
1	1262
82	1126
1697	345
7	343
215	346
83	0
0	2
0	2
994	5
3	1217
1	1130
0	1057
0	1160
0	1047
2	1170
0	1127
3	849
0	1107
330	1
4	0
1020	1
0	0
114	203
0	202
1059	4
201	1
0	0
6	0
147	0
0	47
0	44
0	39
0	42
0	39
0	42
0	39
0	42
0	0
0	0
0	0
16929	31
0	823
0	746
0	852
0	819
0	796
0	771
0	644
0	750
0	691
0	764
0	716
0	741
0	797
0	768
0	695
0	589
0	1262
0	964
0	915
0	1213
0	820
0	869
29	0
8	0
454	2
0	0
85	0
2	174
20	220
3	221
0	0
0	47
198	47
132	3
0	14
0	16
0	14
0	16
0	4847
0	4918
0	3735
0	3806
37	4557
229	2
5	85
0	85
107	53
0	53
0	63
0	63
0	85
0	90
0	68
0	87
0	89
0	65
0	201
0	156
4	169
0	117
0	95
0	116
0	114
0	108
0	86
0	105
0	107
0	83
0	150
0	172
0	170
533	0
209	1
3	0
1	0
90	419
7	419
0	193
0	187
0	193
0	187
0	2
5	451
89	451
0	256
0	251
6	256
1	256
0	225
0	230
108	625
13	625
48	0
0	0
0	0
0	0
0	0
0	0
0	0
116	0
67	80
1	80
265	2
0	0
0	0
0	0
0	0
86	1
2	0
20	1307
0	1307
0	0
228	443
77	442
14	266
23	234
1	234
0	218
95	688
1	688
0	315
0	322
0	262
0	269
0	230
1	231
13	231
9	0
0	0
1	36
0	36
0	391
0	392
1	416
1	380
0	301
0	278
2	278
0	301
0	360
0	360
0	390
1	340
0	345
0	324
0	333
13	431
8	429
11	430
0	430
0	0
0	0
182	0
469	2
2213	10
823	0
37	0
364	0
773	1
0	10
8	10
0	10
166	2557
0	2556
32	0
475	0
25	0
20	0
45	330
3	330
0	0
13	33
0	34
0	34
0	371
129	312
0	283
23	0
0	7
0	9
3	13
0	11
0	13
23	10
398	1
390	0
74	0
226	592
12	591
212	1
1767	5
8334	38
0	1
0	1
0	1
39	685
3	685
0	549
2	546
0	505
26	0
339	0
405	3
424	2
420	0
3	6
0	6
810	127
388	126
2	0
0	0
0	1
0	0
0	2
1	0
11	3
0	0
0	0
0	0
13	0
0	0
0	3
8	2
2	2
1	2
0	0
0	0
22	0
8	1003
17	1006
0	991
0	994
92	0
118	1
18	0
1	0
0	16
0	15
0	16
0	15
0	100
1	104
0	106
0	72
9	77
0	73
0	14
3	0
2	0
36	721
3	721
25	799
10	800
0	204
0	201
2	200
0	199
2	201
1013	1
103	0
13	51
0	51
312	2
0	458
0	413
0	416
0	455
0	318
2	318
1	185
0	185
681	1
0	0
254	3
503	103
0	2
84	103
0	0
3025	8
0	0
0	0
0	774
0	757
0	704
0	742
0	725
0	720
12	0
4	0
48	0
87	1422
244	1422
175	208
2	208
3	0
0	0
288	3
2580	14
273	1
0	0
0	239
1	239
0	239
0	240
5	237
0	50
0	50
0	50
67	0
24	0
0	130
9	130
1058	14
2	12
0	0
0	0
162	0
154	0
0	0
6	0
0	330
2	280
1	452
0	415
1	0
0	0
0	0
0	0
8	994
9	994
0	994
27	0
9543	16
2	21
1	21
0	1
0	2
136	3
9	393
4	393
1	391
0	393
4	1
72	0
58	0
0	0
0	120
0	120
0	2
0	2
0	0
0	14
0	15
0	15
0	14
0	15
0	15
0	14
0	15
0	15
0	14
0	14
31	150
0	150
445	0
0	175
0	175
0	571
0	571
34	0
3247	9
0	0
2	1832
7	1946
201	1870
8	3
0	0
386	0
20	0
0	217
0	217
1	88
0	86
1	83
16	47
0	77
0	80
0	74
1	78
12	0
0	1
0	2
0	2
1	0
497	0
14	456
2	456
2	452
7	0
0	0
0	0
0	0
0	0
0	0
0	0
0	0
0	0
0	0
0	0
15	5
0	0
0	0
0	0
1684	4
1316	1
822	4
0	0
0	0
8	0
15	0
723	1
2	0
149	0
0	5
1	5
0	6
0	5
0	6
0	3
319	2
71	1
1	0
0	0
628	0
0	0
41	640
11	639
2	97
2837	9
0	1
639	0
89	0
0	0
4	3
4	3
0	0
46	835
0	863
0	870
0	842
0	849
0	868
0	875
0	826
0	819
0	848
0	841
147	1844
231	1845
897	2
26	307
0	307
1	16
0	16
0	16
0	16
0	27
46	0
1476	3
33	416
2	416
63	296
0	296
33	1247
4	1247
0	1194
1	1249
152	0
641	0
12	659
6	659
2	655
0	328
0	328
782	74
0	72
0	178
0	177
0	163
0	175
0	190
0	177
0	189
0	176
0	178
3	184
0	174
0	162
0	189
0	197
0	190
0	179
0	178
0	191
0	177
0	190
0	188
0	0
102	998
0	998
1	0
0	0
4	0
0	0
0	0
0	0
0	0
0	0
804	0
1328	5
214	1
160	0
461	0
0	0
519	0
9	0
50	0
212	0
0	0
6	0
8	0
1697	6
288	2
9405	24
9	0
34	0
177	1
3	0
0	0
0	0
21	416
0	416
0	123
4	0
2	0
0	11
0	11
0	11
0	11
0	11
0	11
0	0
0	1
1	1238
3	1020
2	1220
1	489
1	5
0	5
0	0
628	63
23	305
65	305
10	732
8	732
0	0
0	470
0	374
6	405
403	0
0	0
3	0
0	0
980	4
0	0
3	224
1	224
3	0
0	1
0	1
0	0
0	0
6	0
0	0
20	972
16	972
278	2
512	3
393	1
727	1
3	0
0	0
59	0
0	0
0	255
0	260
0	247
0	254
26	294
214	3784
2	3766
8	3784
0	0
0	0
150	578
55	578
12	0
31	0
63	0
788	1
0	57
0	56
0	55
0	58
0	54
0	55
0	52
0	52
0	51
0	53
0	50
0	51
0	49
0	50
0	56
0	57
0	54
0	51
0	49
0	56
0	54
1638	6
0	0
0	0
4547	10
506	2911
400	2910
0	0
0	3654
1	3654
187	0
14	167
1	167
0	167
28	227
0	227
48	508
1	508
45	658
1	658
0	0
0	15
0	15
0	15
0	15
0	15
0	140
0	139
0	128
0	127
0	137
0	125
0	137
0	125
1	137
0	137
0	125
0	23
0	23
0	23
0	23
0	23
0	23
0	23
0	23
0	23
0	23
1098	1
0	0
3	757
1	753
2	737
4570	7
86	0
0	0
375	1211
0	1211
2	1053
0	0
178	0
0	0
61	465
397	465
56	0
0	0
0	0
0	0
15	481
10	481
18	0
186	1755
44	1755
132	0
0	0
0	1
534	2
0	0
368	1
648	2
3	84
5	84
10	0
724	1
15	280
0	280
0	0
0	0
0	0
0	0
1	0
3	415
7	415
0	0
707	2
0	0
0	0
22	0
5	377
33	377
27	1
0	0
0	19
0	19
587	1
33	1165
8	1165
2	1144
0	0
180	0
0	0
0	1412
22	1413
154	2
0	4
0	4
0	4
0	4
0	109
0	120
0	117
0	117
0	27
0	27
0	27
0	27
0	676
2	646
0	449
7	0
0	0
839	1
13	0
0	0
387	1
57	242
3	228
37	242
2	229
3	215
0	71
1070	1
1	0
0	0
0	0
0	0
0	0
0	0
0	0
3	0
30	0
313	209
0	72
9	67
0	70
1	24
0	635
183	633
22	1193
90	1150
0	1057
3	1150
0	0
124	0
0	0
208	0
0	0
0	0
0	0
10	0
1223	5
8	0
7	0
1	230
0	215
0	221
5	236
0	230
0	0
432	1
1	0
8260	32
1783	7
100	1
0	0
2	0
0	0
416	0
1	8
0	8
0	8
498	1
0	0
1	0
124	0
1	228
0	223
0	228
15	228
0	228
0	228
13	0
640	444
0	443
283	1
0	0
0	0
55	0
136	0
2397	3
284	1
924	4
2	199
24	201
0	199
1	201
1074	4
8	0
1	298
0	277
21	278
0	299
0	320
0	227
0	222
1606	5
0	370
0	402
0	367
0	399
72	385
0	425
0	393
0	208
0	253
0	135
0	0
1795	11
7	271
10	347
0	332
285	1530
61	1528
0	1129
0	1127
0	813
0	815
3	0
27	811
1	762
5	819
1	770
1	751
6	760
0	0
14	317
0	317
35	4
1064	1
214	0
494	0
3150	9
9	361
1	361
1	0
0	0
2795	5
50	1
3553	7
41	0
3	0
0	0
130	3586
61	3586
2058	7
0	0
0	0
0	0
0	0
26	1207
3	1207
105	0
0	2
0	2
0	2
198	2802
54	2803
140	1
236	1
1103	11
123	0
169	295
0	295
0	0
2	0
317	2
184	0
0	0
0	42
0	42
0	38
0	38
5	42
0	35
0	2
0	2
1	24
0	24
0	20
0	178
29	178
0	3
0	4
0	4
0	4
0	3
0	4
0	5
0	5
0	5
0	5
0	5
0	4
0	5
0	5
0	4
0	4
0	4
0	3
0	6
0	6
0	5
0	0
0	0
0	0
0	0
0	0
0	0
0	0
0	0
8	0
0	0
0	0
0	0
0	0
1405	1
1	0
37	327
2	327
1	350
2	351
9	105
0	165
11	165
3	0
0	434
126	421
1	392
31	555
0	555
0	278
5	283
0	279
0	254
0	252
393	1
2	36
1	37
0	41
0	37
0	33
0	33
16	0
15	131
0	131
0	303
1	274
1	271
0	294
2232	3
301	0
294	2
2033	7
0	1277
1	1182
1	1250
24	0
1	0
44	0
102	635
0	635
0	635
0	2651
0	2630
0	2648
0	2642
0	2621
0	2627
0	2626
0	2647
0	288
0	289
0	280
0	282
0	281
0	281
0	283
0	282
4	0
0	21
0	21
0	21
0	21
0	21
1237	5
10	0
0	249
15	260
1	261
69	698
10	698
18	8
24	127
0	141
0	135
1933	29
1393	7
0	1135
0	1102
0	1135
0	1102
0	0
0	59
1	59
0	59
2	0
0	6
0	6
0	6
0	0
7	0
0	0
0	0
755	1
0	0
146	0
894	4
1	71
5	96
0	71
0	160
1	147
0	101
2	404
1	404
0	413
44	83
1	83
36	0
812	1457
481	1459
31	1
500	2
0	1
0	1
0	1
11	0
37	1
0	0
0	0
0	0
0	0
4	0
0	0
0	0
2	0
93	0
3	0
189	1
0	376
1	348
7	309
1	167
2	0
2974	2
544	0
7	0
2	0
1	89
0	95
0	90
0	85
30126	45
14	0
6126	17
30	99
0	99
0	12
0	12
0	12
997	5
0	0
477	0
37	0
0	0
526	1
0	0
276	1457
661	1460
19	1131
0	0
0	0
0	0
0	0
0	0
0	517
4	517
3	7
0	0
4	7
192	1
0	490
0	490
0	490
9	112
0	0
0	0
0	19
0	19
0	14
0	14
0	15
0	15
0	14
0	0
0	0
0	0
260	0
35	330
0	330
305	2
2	0
0	0
0	0
0	168
0	219
0	262
174	382
0	346
3	274
1	0
0	0
1302	3
2	8
0	8
0	8
0	0
171	0
0	0
142	1999
0	1991
0	1997
4	2004
0	2012
16	0
685	3
0	0
0	474
78	475
6	0
7	0
1	2
4	0
186	2
0	437
0	437
8	437
24	0
7	0
408	2
0	0
0	189
0	189
10	1007
0	1007
5	69
0	69
44	0
1	5
0	5
4	0
305	0
4130	11
0	0
199	100
0	0
1	0
0	0
325	388
0	0
0	0
1	4
8	0
0	0
298	378
0	4
364	0
265	403
0	402
58	0
1813	4
589	3
17	1
2291	3
0	0
3	1
0	1
169	3
0	290
29	286
0	281
314	0
639	3
6	4
0	4
831	4
223	1
0	0
0	0
0	0
0	0
1	6
0	6
1	636
0	632
0	630
0	635
6	582
0	632
2	213
0	269
0	265
0	148
211	0
0	116
0	0
20	0
0	7
0	7
9	1245
0	1245
1911	146
205	1127
25	1127
2208	4
9	0
1652	5
7	248
0	241
0	193
187	0
64	0
4	0
0	1
265	2
50	0
1748	4
56	0
44	1495
60	1495
0	262
0	272
0	255
0	171
0	181
5	2206
2	2211
0	2288
32	2286
1	525
54	525
6	520
376	1
1045	2
519	1
0	5
0	5
522	0
1	15
0	15
561	2
55	1
86	0
4	0
29	225
2	225
136	0
0	1
1	2
0	2
0	2
0	0
4	173
360	175
0	0
61	333
4	333
4	327
13	330
56	1
86	0
116	0
19	0
1856	5
1097	13
107	0
532	1
597	0
190	14
2	0
0	56
10	56
483	2
7	0
11	204
2	204
0	0
0	0
9	386
6	386
7	386
7	110
0	110
0	110
11	374
6	356
0	127
0	146
267	0
0	0
0	0
60	0
10	1045
0	1045
0	7
0	8
0	6
0	5
39	374
6	374
0	0
768	1
10	117
0	117
0	53
0	54
0	40
0	39
0	193
0	191
0	184
0	184
0	193
0	191
0	111
0	109
2	188
0	99
0	101
23	183
927	2
698	20
0	1063
0	1053
2	1056
0	1055
0	1058
0	1050
0	1048
234	2
5	126
1	126
1	126
0	126
0	126
35	0
71	0
[truncated: 55,492 more rows]
