# Supplementary material for: Mutations in DNA polymerase δ subunit 1 co-segregate with CMD2-type resistance to Cassava Mosaic Geminiviruses
Source: Nat Commun. 2022 Jul 7;13:3933. doi: 10.1038/s41467-022-31414-0 (PMC9262879; doi:10.1038/s41467-022-31414-0)
Supplement: Supplementary file 10 — Source Data [file 41467_2022_31414_MOESM10_ESM.zip › figure_data/SupFig5_data/RNAseq10/quant/rnaseq10_tme204_3591.1_sus_quant/libParams/flenDist.txt]

1.12515e-42	1.6771e-42	2.4958e-42	3.70824e-42	5.50087e-42	8.14703e-42	1.20468e-41	1.77849e-41	2.62141e-41	3.85766e-41	5.66786e-41	8.31416e-41	1.21765e-40	1.78046e-40	2.59925e-40	3.78851e-40	5.51308e-40	8.00986e-40	1.16188e-39	1.68268e-39	2.43304e-39	3.51237e-39	5.06241e-39	7.28483e-39	1.04662e-38	1.50127e-38	2.14999e-38	3.07412e-38	4.38843e-38	6.25464e-38	8.90022e-38	1.26446e-37	1.79355e-37	2.53997e-37	2.03552e-07	1.01383e-06	2.2469e-06	2.96093e-06	2.60248e-06	1.75754e-06	1.87206e-06	3.72427e-06	5.47476e-06	5.31581e-06	5.43234e-06	7.44711e-06	8.49481e-06	7.00596e-06	5.16281e-06	4.6811e-06	5.56501e-06	6.90901e-06	7.19406e-06	6.17804e-06	5.57382e-06	6.68542e-06	9.05259e-06	1.02598e-05	9.445e-06	1.04716e-05	1.44383e-05	1.73526e-05	1.7947e-05	1.81181e-05	1.91399e-05	2.14267e-05	2.66729e-05	3.51043e-05	4.35092e-05	4.98787e-05	5.40754e-05	5.83873e-05	6.45015e-05	7.12525e-05	8.10956e-05	9.43863e-05	0.000104725	0.000113508	0.000132038	0.000166225	0.000212564	0.00025878	0.000293129	0.000324455	0.000365593	0.000412685	0.00045965	0.000508332	0.000573516	0.000664352	0.000776249	0.000915515	0.00106735	0.00119228	0.00129342	0.00139336	0.00149116	0.00160414	0.00175942	0.00195365	0.00218421	0.00246957	0.0027943	0.00307267	0.00325749	0.00341615	0.00358862	0.00375049	0.00391436	0.00408249	0.00428141	0.00458196	0.00491341	0.00513744	0.0052685	0.00542312	0.00564201	0.0058168	0.005857	0.0058485	0.00592866	0.00614613	0.00644191	0.00669294	0.00682295	0.00684636	0.0068268	0.00677762	0.00666819	0.00660551	0.00673399	0.00698045	0.00717418	0.00726763	0.00729784	0.00727435	0.00719921	0.00711687	0.00706076	0.00703379	0.00706228	0.00714303	0.00719585	0.00716076	0.00667518	0.0049989	0.00254073	0.00097895	0.00117246	0.0028835	0.00512595	0.00651401	0.00686301	0.00694933	0.00704743	0.00704276	0.00694452	0.00683934	0.00674611	0.00665146	0.00660375	0.0066151	0.00660924	0.00658089	0.0065995	0.00664142	0.00658654	0.00641575	0.00628674	0.00627328	0.00626313	0.00617524	0.00604769	0.00598047	0.00598997	0.00596851	0.00589103	0.00583919	0.00579692	0.005687	0.00556271	0.00550748	0.00548825	0.00547037	0.00546984	0.00548454	0.0054927	0.00546903	0.00540338	0.00531952	0.00524234	0.00518378	0.00514977	0.00509385	0.00498413	0.00489934	0.00487856	0.0048683	0.00486805	0.0048612	0.00479241	0.00471301	0.00467567	0.00462486	0.00453792	0.00447782	0.00447536	0.00449074	0.00448206	0.00442854	0.00434489	0.00427877	0.00423794	0.00420108	0.00417479	0.00416519	0.00415943	0.00413942	0.00406583	0.00393909	0.0038527	0.00384537	0.0038461	0.00381366	0.00375846	0.00369969	0.00366278	0.00363858	0.00358581	0.00349979	0.00342921	0.00341185	0.00341869	0.00339203	0.00331923	0.00325893	0.00326487	0.00328174	0.0032298	0.00314971	0.00311165	0.0030692	0.00297119	0.00290017	0.00292039	0.00295495	0.00294593	0.00291686	0.00286414	0.00280105	0.0027715	0.00273507	0.00266148	0.00261235	0.00259813	0.00258122	0.00256721	0.0025631	0.00255146	0.00250894	0.00243783	0.00237992	0.00236026	0.00235759	0.00233594	0.00229214	0.00226313	0.0022659	0.00227495	0.00225123	0.00219208	0.00214711	0.00212709	0.00209983	0.00207105	0.00204756	0.0020246	0.00202183	0.00203103	0.0020161	0.00197847	0.00194095	0.00191576	0.00189975	0.00187667	0.00184807	0.00183382	0.00183093	0.00182123	0.00180624	0.00178624	0.00175018	0.00171315	0.00169594	0.00168619	0.00167387	0.00166169	0.00163813	0.00159203	0.00154091	0.00151394	0.0014946	0.00145052	0.00141267	0.00141505	0.00142597	0.00141725	0.00140573	0.00140512	0.00140127	0.00137671	0.00134339	0.00132981	0.00132609	0.00129716	0.00125314	0.00123135	0.00122889	0.00122745	0.00123165	0.00123796	0.00123508	0.00121323	0.00116347	0.00111016	0.00107934	0.00106835	0.00108311	0.00110858	0.00110856	0.00109116	0.00107381	0.00105705	0.00104761	0.00103315	0.00100838	0.000992481	0.000979086	0.00096537	0.000978355	0.00101371	0.00102129	0.000976157	0.00092073	0.000906097	0.000927275	0.000937644	0.000916902	0.000893084	0.000881518	0.000871641	0.000863677	0.000859025	0.000849609	0.000834938	0.00082411	0.000816817	0.000801197	0.000778916	0.000763891	0.000758033	0.00075573	0.000752536	0.000745784	0.000738856	0.000737667	0.00073739	0.000724737	0.000705126	0.00068995	0.000673432	0.000652427	0.000629008	0.000608049	0.000602888	0.000619668	0.000638219	0.000626893	0.000591881	0.000565592	0.000554982	0.000551283	0.000548947	0.000545888	0.000541437	0.000536888	0.000543344	0.000555716	0.000547815	0.000521576	0.000506068	0.000504639	0.000497912	0.000488289	0.000480591	0.000464798	0.000455305	0.000466041	0.000472691	0.000461104	0.000447467	0.000444139	0.000452313	0.000457371	0.000441219	0.000418884	0.000411855	0.000411919	0.000408546	0.000400866	0.000388724	0.000378781	0.000377625	0.000380766	0.000378877	0.000372023	0.000367516	0.000362785	0.000347742	0.000326875	0.000314881	0.000312288	0.000312264	0.000313346	0.000314152	0.000313323	0.000311106	0.000306711	0.000300348	0.000292698	0.000283676	0.000283113	0.000294067	0.000297297	0.000288276	0.00027852	0.000269057	0.000264359	0.000266292	0.000261998	0.000250933	0.000245825	0.000247063	0.000249339	0.00025004	0.000245344	0.000236385	0.000227189	0.000218227	0.000210974	0.000213335	0.000225801	0.000233415	0.000227938	0.00021613	0.000206952	0.000203222	0.00020129	0.000196203	0.000186188	0.000178733	0.000183409	0.000193347	0.00019431	0.000189423	0.000188789	0.000189445	0.000188341	0.000186288	0.000181389	0.000174824	0.000165468	0.000152005	0.000142615	0.000145465	0.000157935	0.000167883	0.000163931	0.000151526	0.000144304	0.000139998	0.000135568	0.000139042	0.000147753	0.000152489	0.000150226	0.000141068	0.000130505	0.000121759	0.000110327	0.000100533	0.000104248	0.000114616	0.000115246	0.000108474	0.000102919	0.000100592	0.000102694	0.000104168	0.000100891	9.99608e-05	0.000102947	0.000103333	0.000102149	0.00010062	9.81855e-05	0.000100366	0.000106045	0.000108144	0.000106402	0.000102897	0.000100483	0.000100609	9.84709e-05	9.2887e-05	9.07535e-05	9.53169e-05	9.85886e-05	9.56835e-05	9.40083e-05	9.41639e-05	9.08513e-05	8.74818e-05	8.50525e-05	8.11238e-05	8.0416e-05	8.45666e-05	8.52916e-05	7.97584e-05	7.49365e-05	7.21105e-05	6.82447e-05	6.57696e-05	6.53401e-05	6.44714e-05	6.43763e-05	6.77702e-05	7.21122e-05	7.13646e-05	6.66783e-05	6.342e-05	6.12946e-05	5.74432e-05	5.29879e-05	5.11653e-05	5.21489e-05	5.49958e-05	5.7025e-05	5.58046e-05	5.40318e-05	5.22148e-05	4.8918e-05	4.67213e-05	4.76511e-05	5.04824e-05	5.44723e-05	5.88541e-05	5.89141e-05	5.34418e-05	4.85429e-05	4.64685e-05	4.41298e-05	3.96258e-05	3.48247e-05	3.45412e-05	3.89312e-05	4.27916e-05	4.42927e-05	4.42047e-05	4.06101e-05	3.50438e-05	3.46376e-05	3.85008e-05	3.92236e-05	3.71737e-05	3.55088e-05	3.36918e-05	3.17108e-05	2.96141e-05	2.76552e-05	2.76414e-05	2.93413e-05	3.09834e-05	3.2085e-05	3.23082e-05	3.12857e-05	2.96155e-05	2.89767e-05	2.97843e-05	2.95843e-05	2.77742e-05	2.73747e-05	2.91978e-05	3.05086e-05	2.92649e-05	2.65241e-05	2.48766e-05	2.37858e-05	2.25651e-05	2.38596e-05	2.50137e-05	2.19248e-05	1.95676e-05	2.14503e-05	2.37303e-05	2.43181e-05	2.4211e-05	2.40962e-05	2.38304e-05	2.29232e-05	2.30056e-05	2.60475e-05	2.77406e-05	2.44313e-05	2.09869e-05	1.96135e-05	1.78491e-05	1.60411e-05	1.50669e-05	1.61723e-05	1.89252e-05	1.96938e-05	1.84011e-05	1.76994e-05	1.76795e-05	1.86704e-05	2.10673e-05	2.08688e-05	1.61659e-05	1.15084e-05	9.95917e-06	1.06828e-05	1.18844e-05	1.1801e-05	1.09207e-05	1.15203e-05	1.38761e-05	1.63728e-05	1.72264e-05	1.52288e-05	1.21999e-05	1.08919e-05	1.11836e-05	1.24772e-05	1.35249e-05	1.20335e-05	9.38048e-06	8.22378e-06	7.94101e-06	8.00717e-06	8.59978e-06	8.96933e-06	9.88609e-06	1.17805e-05	1.2851e-05	1.35625e-05	1.5768e-05	1.7001e-05	1.41062e-05	9.84204e-06	7.93394e-06	7.58904e-06	7.23985e-06	6.50239e-06	5.58264e-06	5.37037e-06	5.59643e-06	5.42594e-06	4.95267e-06	4.19777e-06	3.57581e-06	3.90165e-06	4.52983e-06	4.58241e-06	5.03667e-06	6.42414e-06	7.83066e-06	9.08442e-06	9.40866e-06	8.35766e-06	8.65929e-06	1.02555e-05	9.21878e-06	6.1027e-06	4.55674e-06	5.13225e-06	6.19235e-06	6.31304e-06	5.87902e-06	7.05435e-06	9.053e-06	8.78957e-06	7.26229e-06	6.55289e-06	6.08842e-06	5.88637e-06	6.27354e-06	6.59163e-06	6.50459e-06	5.9872e-06	5.03763e-06	4.58281e-06	5.05634e-06	4.96106e-06	4.59597e-06	5.43192e-06	5.78601e-06	4.62294e-06	3.68354e-06	3.41284e-06	3.22565e-06	2.92771e-06	2.16404e-06	1.42109e-06	1.52555e-06	2.13384e-06	2.59418e-06	2.94647e-06	3.46096e-06	3.97601e-06	4.09407e-06	3.85791e-06	3.79422e-06	3.9163e-06	3.63473e-06	2.85939e-06	2.10492e-06	2.02831e-06	2.54265e-06	3.3395e-06	4.91321e-06	6.10533e-06	5.53158e-06	5.05272e-06	5.4942e-06	5.44282e-06	5.28499e-06	5.51407e-06	5.076e-06	3.72296e-06	2.42285e-06	2.09341e-06	2.49641e-06	2.46438e-06	1.79967e-06	1.48873e-06	1.99092e-06	2.57694e-06	2.65005e-06	2.28539e-06	1.74582e-06	1.6952e-06	2.12297e-06	2.3703e-06	2.59537e-06	2.59372e-06	1.96696e-06	1.69682e-06	2.08002e-06	2.2876e-06	2.81169e-06	3.60871e-06	3.25258e-06	2.26599e-06	2.01682e-06	2.31312e-06	2.25514e-06	1.38979e-06	7.05818e-07	1.21918e-06	2.00541e-06	1.98403e-06	1.50603e-06	1.03284e-06	7.65578e-07	9.99927e-07	1.21157e-06	9.95773e-07	1.07707e-06	1.53275e-06	1.7636e-06	1.59198e-06	9.98738e-07	5.12093e-07	6.79718e-07	9.88009e-07	9.37879e-07	8.59695e-07	9.39189e-07	1.00515e-06	1.02158e-06	1.03637e-06	1.18148e-06	1.47655e-06	1.79495e-06	1.8377e-06	1.49229e-06	1.43985e-06	1.7599e-06	1.69467e-06	1.32459e-06	9.71748e-07	6.75869e-07	8.25205e-07	1.48568e-06	2.10001e-06	2.06873e-06	1.28451e-06	6.5387e-07	1.01325e-06	1.66796e-06	1.66147e-06	1.17881e-06	7.29138e-07	5.51833e-07	5.29221e-07	3.48831e-07	1.09485e-07	1.73738e-08	1.79155e-07	7.43897e-07	1.22833e-06	9.80639e-07	4.46456e-07	3.04952e-07	3.55117e-07	2.88213e-07	2.20522e-07	2.28141e-07	3.19012e-07	5.68475e-07	8.32264e-07	8.26068e-07	5.4874e-07	3.8984e-07	7.25217e-07	1.20287e-06	1.08894e-06	5.13878e-07	1.71528e-07	2.32172e-07	5.4259e-07	8.7021e-07	8.2356e-07	4.45357e-07	2.03542e-07	1.65752e-07	2.01008e-07	4.04078e-07	5.63855e-07	5.13972e-07	6.51665e-07	8.59438e-07	6.51636e-07	2.94457e-07	4.24739e-07	1.25053e-06	1.81331e-06	1.52916e-06	1.60533e-06	1.99076e-06	1.39306e-06	4.20353e-07	4.73804e-08	2.43211e-08	5.96888e-08	1.18646e-07	2.51643e-07	5.74495e-07	9.06077e-07	8.645e-07	4.7922e-07	1.40432e-07	1.79643e-07	6.53961e-07	9.8229e-07	6.87614e-07	2.89325e-07	2.03927e-07	1.94078e-07	1.38329e-07	7.85602e-08	4.36744e-08	6.43856e-08	8.8124e-08	5.95368e-08	1.85381e-08	9.10367e-09	1.7177e-07	6.37818e-07	1.00567e-06	9.54197e-07	8.23756e-07	6.88707e-07	3.97549e-07	1.53831e-07	3.77949e-07	1.32319e-06	2.03014e-06	1.4616e-06	4.85876e-07	1.2143e-07	1.10768e-07	1.64206e-07	3.54005e-07	5.40298e-07	4.6304e-07	2.62136e-07	2.52477e-07	3.2156e-07	2.82852e-07	2.90817e-07	3.35557e-07	3.17854e-07	4.22071e-07	5.27019e-07	3.41695e-07	1.44852e-07	2.49582e-07	3.90728e-07	2.82658e-07	8.73894e-08	6.99549e-09	1.42319e-07	6.81933e-07	1.31096e-06	1.261e-06	6.07791e-07	1.30457e-07	4.79662e-08	7.06932e-08	4.7117e-08	1.25884e-08	3.23402e-09	3.59441e-08	1.27608e-07	1.87539e-07	2.41539e-07	4.98062e-07	6.99828e-07	5.87647e-07	6.00393e-07	7.24771e-07	4.82822e-07	1.28929e-07	1.78496e-07	6.31215e-07	9.05658e-07	5.90709e-07	1.46706e-07	9.02144e-10	1.08102e-07	4.33242e-07	6.5462e-07	4.42878e-07	1.16043e-07	3.75882e-09	2.72005e-09	2.71242e-09	3.98417e-09	5.54106e-09	4.6336e-09	2.58735e-09	1.1449e-09	2.86225e-10	1.5692e-10	8.93163e-10	7.02218e-08	2.78953e-07	4.25967e-07	2.96295e-07	8.36561e-08	3.85944e-09	2.20155e-08	8.8062e-08	1.32093e-07	9.48751e-08	4.92681e-08	4.08789e-08	2.72526e-08	6.81315e-09	1.36186e-29	1.39387e-09	5.57546e-09	1.94563e-08	5.94876e-08	1.06111e-07	1.01611e-07	4.92519e-08	9.5397e-09	1.36186e-29	1.36186e-29	1.36186e-29	4.95338e-14	1.98135e-13	2.97203e-13	3.25028e-11	1.78153e-08	7.13355e-08	1.07836e-07	7.31621e-08
