# Supplementary material for: Mutations in DNA polymerase δ subunit 1 co-segregate with CMD2-type resistance to Cassava Mosaic Geminiviruses
Source: Nat Commun. 2022 Jul 7;13:3933. doi: 10.1038/s41467-022-31414-0 (PMC9262879; doi:10.1038/s41467-022-31414-0)
Supplement: Supplementary file 10 — Source Data [file 41467_2022_31414_MOESM10_ESM.zip › figure_data/SupFig5_data/RNAseq10/quant/rnaseq10_tme204_3594.1_res_quant/logs/salmon_quant.log]

[2021-12-15 11:13:33.009] [jointLog] [info] setting maxHashResizeThreads to 10
[2021-12-15 11:13:33.009] [jointLog] [info] Fragment incompatibility prior below threshold.  Incompatible fragments will be ignored.
[2021-12-15 11:13:33.009] [jointLog] [info] Usage of --validateMappings implies use of minScoreFraction. Since not explicitly specified, it is being set to 0.65
[2021-12-15 11:13:33.009] [jointLog] [info] Setting consensusSlack to selective-alignment default of 0.35.
[2021-12-15 11:13:33.009] [jointLog] [info] parsing read library format
[2021-12-15 11:13:33.009] [jointLog] [info] There is 1 library.
[2021-12-15 11:13:33.236] [jointLog] [info] Loading pufferfish index
[2021-12-15 11:13:33.236] [jointLog] [info] Loading dense pufferfish index.
[2021-12-15 11:14:28.971] [jointLog] [info] done
[2021-12-15 11:14:28.971] [jointLog] [info] Index contained 58,905 targets
[2021-12-15 11:14:29.050] [jointLog] [info] Number of decoys : 1,414
[2021-12-15 11:14:29.050] [jointLog] [info] First decoy index : 57,491 
[2021-12-15 11:14:30.922] [jointLog] [info] Automatically detected most likely library type as IU

[2021-12-15 11:18:38.174] [fileLog] [info] 
At end of round 0
==================
Observed 28351154 total fragments (28351154 in most recent round)

[2021-12-15 11:18:38.173] [jointLog] [info] Computed 75,836 rich equivalence classes for further processing
[2021-12-15 11:18:38.173] [jointLog] [info] Counted 22,211,751 total reads in the equivalence classes 
[2021-12-15 11:18:38.186] [jointLog] [info] Number of mappings discarded because of alignment score : 5,514,734
[2021-12-15 11:18:38.186] [jointLog] [info] Number of fragments entirely discarded because of alignment score : 1,633,353
[2021-12-15 11:18:38.186] [jointLog] [info] Number of fragments discarded because they are best-mapped to decoys : 1,278,383
[2021-12-15 11:18:38.187] [jointLog] [info] Number of fragments discarded because they have only dovetail (discordant) mappings to valid targets : 777,733
[2021-12-15 11:18:38.187] [jointLog] [info] Mapping rate = 78.3451%

[2021-12-15 11:18:38.187] [jointLog] [info] finished quantifyLibrary()
[2021-12-15 11:18:38.547] [jointLog] [info] Starting optimizer
[2021-12-15 11:18:38.606] [jointLog] [info] Marked 0 weighted equivalence classes as degenerate
[2021-12-15 11:18:38.612] [jointLog] [info] iteration = 0 | max rel diff. = 16730.7
[2021-12-15 11:18:39.192] [jointLog] [info] iteration = 100 | max rel diff. = 11.7181
[2021-12-15 11:18:39.779] [jointLog] [info] iteration = 200 | max rel diff. = 14.8253
[2021-12-15 11:18:40.352] [jointLog] [info] iteration = 300 | max rel diff. = 8.10593
[2021-12-15 11:18:40.918] [jointLog] [info] iteration = 400 | max rel diff. = 0.539859
[2021-12-15 11:18:41.514] [jointLog] [info] iteration = 500 | max rel diff. = 0.707029
[2021-12-15 11:18:42.143] [jointLog] [info] iteration = 600 | max rel diff. = 1.43212
[2021-12-15 11:18:42.839] [jointLog] [info] iteration = 700 | max rel diff. = 0.670132
[2021-12-15 11:18:43.529] [jointLog] [info] iteration = 800 | max rel diff. = 0.0943259
[2021-12-15 11:18:44.178] [jointLog] [info] iteration = 900 | max rel diff. = 0.135968
[2021-12-15 11:18:44.859] [jointLog] [info] iteration = 1,000 | max rel diff. = 0.153134
[2021-12-15 11:18:45.515] [jointLog] [info] iteration = 1,100 | max rel diff. = 0.157436
[2021-12-15 11:18:46.201] [jointLog] [info] iteration = 1,200 | max rel diff. = 0.0785297
[2021-12-15 11:18:46.842] [jointLog] [info] iteration = 1,300 | max rel diff. = 0.0460696
[2021-12-15 11:18:47.485] [jointLog] [info] iteration = 1,400 | max rel diff. = 0.0428468
[2021-12-15 11:18:48.161] [jointLog] [info] iteration = 1,500 | max rel diff. = 0.954142
[2021-12-15 11:18:48.750] [jointLog] [info] iteration = 1,600 | max rel diff. = 0.0782551
[2021-12-15 11:18:49.303] [jointLog] [info] iteration = 1,700 | max rel diff. = 0.0585138
[2021-12-15 11:18:49.691] [jointLog] [info] iteration = 1,771 | max rel diff. = 0.00982457
[2021-12-15 11:18:49.710] [jointLog] [info] Finished optimizer
[2021-12-15 11:18:49.710] [jointLog] [info] writing output 
