# Supplementary material for: Mutations in DNA polymerase δ subunit 1 co-segregate with CMD2-type resistance to Cassava Mosaic Geminiviruses
Source: Nat Commun. 2022 Jul 7;13:3933. doi: 10.1038/s41467-022-31414-0 (PMC9262879; doi:10.1038/s41467-022-31414-0)
Supplement: Supplementary file 10 — Source Data [file 41467_2022_31414_MOESM10_ESM.zip › figure_data/SupFig5_data/RNAseq10/quant/rnaseq10_tme204_3594.1_res_quant/aux_info/ambig_info.tsv]

UniqueCount	AmbigCount
0	1604
5	1558
3	1490
0	0
0	0
169	0
332	0
9	0
0	0
0	431
0	14
0	431
0	429
0	430
0	901
0	900
21	901
0	0
12	48
0	48
249	0
395	0
7	0
0	0
3291	2
0	0
227	0
0	2
0	2
0	2
0	2
0	2
34	0
151	0
1	1622
0	1742
0	1691
0	1712
0	1661
1	1666
0	1636
91	1619
1	117
6	118
0	107
0	1317
53	1234
35	980
0	0
0	0
0	846
0	861
0	882
0	875
0	886
0	879
0	874
0	850
0	857
0	856
0	864
0	0
3	25
0	25
24	1085
0	1284
31	1200
196	1148
24	2491
205	2081
5	2492
469	1
27	255
2	255
4	0
3	292
8	292
204	0
1865	1
1	0
6	4
4047	4
1223	0
1	0
0	0
11	0
633	0
1	0
0	173
0	164
0	172
960	0
35	0
0	0
1	388
25	388
0	372
876	1
12131	6
85	0
1	0
15	236
0	236
0	0
0	0
2	0
0	0
0	0
33	0
0	0
341	0
58	50
10	1
54	52
50	1
132	0
96	0
205	690
0	690
20	690
0	45
0	32
0	36
1156	0
0	12
0	13
0	4
0	14
0	11
7	3
0	3
0	4
0	13
0	3
112	0
1714	0
1	0
0	0
5	0
31	0
81	3
91	3
0	154
0	106
0	106
0	119
0	141
0	154
0	119
101	8
0	0
0	265
0	275
5	375
28	385
0	268
1	278
403	0
0	316
0	259
0	259
0	271
0	328
0	271
500	0
79886	23
3	0
0	0
1	0
0	0
7	0
0	0
9	634
3	638
2	610
0	634
0	638
593	0
1087	0
0	0
0	0
0	60
0	51
0	56
4	682
0	682
13	681
9	79
0	79
887	0
280	0
1245	0
0	0
336	21
13	0
39	0
211	21
382	0
9	0
1247	0
1	533
10	529
14	536
0	537
0	521
1	471
1	470
0	430
0	429
14	429
659	0
0	3
0	3
5	3
36	1558
1	1558
0	3
0	3
0	316
48	301
8	223
747	1
5	0
4	127
1	127
1871	2
5549	5
45	0
11	96
3	96
105	275
257	63
15	277
0	14
0	55
51	55
0	240
0	240
18	287
701	1
0	299
0	228
0	219
0	175
0	255
0	184
0	313
0	247
4	303
0	0
119	0
0	5
0	5
9	317
0	317
97	342
0	342
324	428
1	428
0	0
735	1
3893	0
847	1
18	0
0	0
7	0
187	764
0	763
2	738
3685	1
350	400
1	400
0	2
0	2
0	2
0	2
0	2
87	13
34	14
1	14
1292235	822
33	230
62	230
0	13
0	13
0	12
0	12
0	9
0	9
0	0
0	430
0	350
0	351
0	276
0	356
0	277
68	1091
3	1091
8	1086
0	0
5	19
0	19
9	0
0	25
0	37
0	35
0	37
1	3
0	5
0	5
0	3
0	3
3	6
0	6
0	251
0	274
0	231
0	274
0	294
0	317
1	0
65	0
0	0
52	28
8	670
3	598
10	578
18	155
0	173
0	230
0	158
9	146
2	0
14	337
78	337
2318	3148
50	3148
65	1
536	0
3712	1
5	0
1	0
117	0
459	0
0	0
199	0
18	4
385	0
0	0
0	0
0	0
0	87
7	87
0	9
0	8
0	9
0	3
411	1
4	0
2	0
0	0
0	0
0	0
1	0
1	25
0	25
0	25
64	0
53	0
633	52
4	108
6	108
0	0
14	28
170	4
0	0
1	0
4	388
1	386
0	388
1154	0
88	281
0	281
0	0
0	0
0	0
0	0
0	0
0	0
0	0
0	0
0	0
5	1569
22	1600
2	1672
0	1744
9	1738
2	1673
0	1780
0	0
57	0
0	0
1918	1
0	0
0	0
0	0
0	0
0	532
0	534
0	516
0	518
20	0
2	0
0	0
49	602
1	602
38	564
11	561
5	243
188	0
0	0
0	0
0	0
28	405
2	405
0	0
21	426
2	426
3	0
450	0
54	585
14	585
31	0
164	0
35	102
0	102
19	0
15	0
479	1
1	0
8	1008
1	1008
3	976
1	1008
6	0
0	0
132	646
0	646
389	0
1067	1
0	0
0	0
28	39
227	39
17	0
7	0
2	0
308	0
51	529
58	529
146	0
110	0
0	0
1041	0
71	227
16	227
13	0
0	60
0	60
0	44
165	0
0	0
0	0
79	504
0	504
0	504
0	504
1	106
17	106
95	0
99	0
0	427
151	427
1	25
0	25
0	0
0	0
2	0
78	0
34	77
0	77
2	0
0	1
0	4
0	4
0	4
0	5
0	5
0	4
0	4
0	4
245	0
0	0
111	0
184	1
87	9
25	691
14	682
29	0
417	0
13	153
3	153
50	360
3	360
6	0
2	0
2	0
0	267
3	279
8	264
3	276
3	281
0	263
0	269
0	269
0	268
45	0
81	0
8	38
0	29
0	28
2	148
2	148
40	0
336	59
56	59
3	863
13	700
0	953
0	979
1	966
0	864
0	966
60	768
1395	149
2	463
107	463
59	0
0	2
1	2
537	0
3	694
2	594
0	512
0	655
0	535
2	656
0	630
0	512
0	547
278	0
3	0
957	0
0	0
62	174
1	174
1058	0
295	0
0	0
2	0
114	0
0	51
0	46
0	37
0	42
0	36
0	41
0	36
0	41
0	0
0	2
3	0
18882	7
0	623
0	539
0	630
0	610
0	568
0	544
0	443
0	533
0	529
0	600
0	534
0	558
0	620
0	613
0	523
0	433
0	958
0	874
0	829
0	913
0	614
0	659
11	0
11	0
442	0
0	0
42	0
2	100
17	163
3	163
1	1
0	15
133	14
101	2
0	13
0	14
0	17
0	18
0	2518
0	2548
0	2072
0	2102
37	2268
200	1
5	64
0	64
107	53
0	53
5	95
0	95
2	63
0	75
0	56
0	70
0	66
0	51
0	129
0	100
4	109
0	95
0	76
0	86
0	90
0	84
0	65
0	79
0	75
0	60
0	90
0	100
0	104
455	0
191	6
2	0
0	0
49	573
0	573
0	128
0	110
0	128
0	110
0	2
1	418
54	418
0	227
0	218
4	227
0	227
0	187
0	196
73	315
14	315
43	0
0	1
0	1
0	1
0	1
0	1
0	1
104	0
35	100
1	100
180	0
1	0
0	0
0	0
0	0
95	0
5	0
17	1071
1	1071
0	0
102	411
34	411
22	190
24	152
1	170
0	141
97	554
2	554
0	161
0	172
0	129
0	140
2	326
1	328
9	327
23	0
0	0
6	64
9	64
1	734
0	735
2	738
13	647
0	581
0	578
0	575
1	576
0	499
0	499
0	525
2	505
0	510
2	492
0	498
26	443
0	428
10	442
2	441
0	0
0	0
194	0
392	0
1728	0
689	0
120	0
272	0
664	1
0	16
5	16
0	16
65	1921
0	1921
49	0
415	0
6	0
9	0
37	265
2	265
0	0
14	53
0	54
0	51
0	208
103	165
0	144
12	0
0	8
0	7
1	8
0	10
0	9
26	14
509	5
210	1
72	0
162	689
7	689
150	0
1521	0
6721	2
0	0
0	0
0	0
54	419
3	419
0	449
2	441
0	387
23	0
230	0
432	0
264	4
301	0
4	6
0	6
558	94
283	93
4	0
0	0
0	2
0	0
0	0
0	2
5	2
0	0
0	0
0	0
14	1
0	0
1	4
10	0
1	10
1	10
0	0
0	0
20	0
13	1074
22	1069
1	1056
3	1051
49	0
96	0
15	0
1	0
0	15
0	15
0	14
0	14
0	56
3	57
0	56
0	38
12	38
0	38
0	5
4	0
3	0
51	659
10	659
28	678
6	678
0	160
0	156
5	155
0	146
0	152
709	1
33	0
9	36
0	36
287	0
0	767
0	666
0	684
0	749
0	292
1	292
5	234
0	234
571	0
0	0
196	3
560	169
0	3
104	169
3	0
2723	5
0	0
0	0
0	746
0	725
0	690
0	660
0	639
0	711
5	0
0	0
33	0
54	1090
194	1089
124	266
6	266
0	0
0	0
274	2
2235	2
139	0
0	0
0	221
0	221
0	221
0	224
16	223
0	57
0	57
0	57
81	1
43	0
0	179
11	179
812	27
0	27
0	0
0	0
86	0
120	0
0	0
7	0
0	508
5	468
1	592
0	516
0	0
0	0
0	0
0	0
8	910
18	910
1	910
39	0
5398	1
0	16
1	16
0	0
0	0
133	0
6	271
6	271
0	266
1	270
4	2
34	0
32	0
0	0
2	108
0	108
0	0
0	0
0	0
0	18
0	17
0	18
0	18
0	17
0	18
0	18
0	17
0	18
0	18
0	17
29	91
1	91
825	0
1	115
0	115
3	542
0	542
42	0
2283	0
0	0
1	1335
1	1484
226	1443
8	0
0	0
310	0
9	0
0	1076
0	1076
1	69
0	69
1	70
11	51
0	47
0	48
0	54
0	52
19	0
0	2
0	2
0	2
3	0
643	0
24	337
4	339
3	339
1	0
0	0
0	0
0	0
0	0
0	0
0	0
0	0
0	0
0	0
1	0
15	3
0	0
0	0
0	0
1585	3
915	0
959	0
0	0
0	0
8	0
6	0
2843	1
1	0
203	0
0	6
0	7
0	7
0	6
0	7
0	4
247	0
66	0
1	0
0	0
607	2
0	0
56	529
4	529
1	79
2275	0
0	1
496	0
79	0
0	0
5	7
2	7
1	0
35	735
0	778
0	778
0	724
0	724
0	779
0	779
0	701
0	701
0	724
0	724
91	2389
117	2389
628	0
29	165
0	165
2	8
0	9
0	8
0	9
0	4
44	0
2137	1
48	378
4	378
34	249
0	249
63	1253
5	1252
0	1184
1	1255
92	0
422	0
8	419
3	419
1	414
0	328
0	328
593	80
0	80
0	166
0	165
0	161
0	159
0	164
0	157
0	163
0	156
0	165
4	175
0	158
0	160
0	184
0	179
0	184
0	166
0	157
0	164
0	156
0	163
0	183
0	0
99	862
0	862
0	0
0	0
4	0
0	0
0	0
0	0
0	0
0	0
715	0
1507	3
292	0
117	0
346	0
0	0
420	0
4	0
36	0
116	1
0	0
5	0
7	0
1413	1
175	0
6264	5
7	0
10	0
133	0
9	0
0	0
0	0
26	396
6	396
1	152
13	0
0	0
0	23
0	23
0	23
0	23
0	23
0	23
0	0
0	4
0	1159
1	1038
2	1129
1	575
1	9
0	9
0	0
482	27
15	261
48	261
17	680
5	680
1	0
0	472
0	399
6	412
423	0
0	0
0	0
0	0
618	0
2	1
13	181
4	181
1	0
0	0
0	0
0	0
0	0
11	0
0	0
38	767
27	767
320	0
504	0
446	0
413	1
3	0
0	0
65	0
0	0
0	187
0	191
0	179
0	185
9	201
247	4140
4	4124
16	4140
0	0
0	0
79	751
27	751
0	0
49	0
63	0
516	0
0	37
0	37
0	36
0	38
1	33
0	36
0	33
0	33
0	32
0	34
0	32
0	33
0	31
0	32
0	36
0	37
0	35
0	32
0	31
0	36
0	35
1420	0
0	0
0	0
3360	2
1291	3002
845	3001
1	0
0	4380
8	4380
249	0
7	139
0	139
0	138
26	123
0	123
18	291
1	291
50	388
0	388
0	0
0	4
0	4
0	4
0	4
0	4
0	130
0	129
0	119
0	118
0	128
0	121
0	132
0	117
0	128
0	127
0	116
0	28
0	28
0	28
0	28
0	28
0	28
0	28
0	28
0	28
0	28
783	0
0	0
1	531
2	522
1	522
3808	4
82	1
0	0
135	790
0	790
3	682
0	0
117	0
0	0
22	455
262	455
37	1
0	0
0	0
0	0
32	575
17	575
34	0
179	1043
20	1043
88	0
0	0
0	4
250	1
0	0
431	0
582	0
17	183
13	183
8	0
428	1
16	186
0	186
0	0
0	0
0	0
0	0
1	0
0	419
1	419
0	0
565	3
5	3
0	0
18	0
15	272
54	272
17	0
0	0
4	13
0	13
435	0
18	702
3	702
1	687
0	0
281	0
0	0
17	871
1	871
173	0
0	2
0	2
0	2
0	2
0	168
0	177
0	175
5	175
0	33
0	31
0	32
0	33
0	496
3	468
0	427
2	0
0	0
695	0
19	0
0	0
173	0
20	291
3	281
29	291
4	210
0	186
0	90
588	0
0	0
0	0
0	0
0	0
0	0
0	0
0	0
7	0
31	0
119	132
0	73
4	66
1	67
0	20
1	544
47	543
6	740
50	712
0	714
1	712
0	0
260	0
0	0
132	0
0	0
0	0
0	0
5	0
1139	1
4	0
1	0
1	174
0	153
3	164
3	185
0	174
2	0
358	0
1	0
6151	2
1876	3
117	0
0	0
0	0
0	0
328	0
0	1
0	1
0	1
423	0
1	0
0	0
95	0
0	138
0	129
0	137
13	137
4	137
0	138
8	0
415	457
0	457
190	0
0	0
0	0
101	0
165	0
1569	2
171	0
997	0
4	215
13	215
0	215
2	215
932	0
7	0
0	39
0	37
3	37
0	47
0	49
0	34
0	33
1736	0
0	241
0	275
0	241
0	275
51	269
0	295
0	261
0	163
0	197
0	109
0	0
1168	0
3	224
10	298
0	276
340	1373
37	1372
0	1020
0	1019
0	836
0	837
1	0
23	684
2	641
3	692
0	646
0	632
1	638
0	0
21	356
0	356
6	0
986	1
236	0
499	1
5252	2
24	303
1	302
4	0
0	0
2425	2
44	0
1857	1
15	0
32	14
2	14
177	2813
77	2813
1549	1
0	0
0	0
0	0
0	0
26	398
3	398
71	0
0	10
0	10
0	10
279	2207
51	2207
197	0
213	0
460	1
87	0
121	404
0	404
0	0
5	0
198	0
371	0
0	0
0	82
0	83
0	76
0	75
0	82
0	79
6	35
0	35
0	21
0	21
0	16
0	205
15	205
0	6
0	7
0	7
0	7
0	6
0	7
0	8
0	8
0	7
0	7
0	7
0	7
0	7
0	7
0	6
0	6
0	6
0	6
0	8
0	8
0	8
0	0
0	0
0	0
0	0
0	0
0	0
0	0
0	0
5	0
0	0
0	0
0	0
0	0
900	1
0	0
16	280
5	281
0	290
1	292
6	83
0	129
19	129
1	0
0	421
109	412
0	362
31	420
0	420
0	297
6	302
1	296
0	250
0	246
286	0
0	28
0	29
1	31
0	30
0	27
0	28
16	0
5	57
0	57
0	214
3	190
0	203
0	210
1637	1
236	0
257	0
1545	2
0	1322
2	1232
1	1280
23	0
1	0
39	0
41	501
0	501
0	501
0	3091
0	3055
0	3104
0	3101
0	3065
0	3068
0	3055
0	3091
0	465
0	480
0	429
0	451
0	444
0	436
0	458
0	443
13	0
0	44
0	44
0	46
3	46
0	46
927	1
2	0
1	222
12	241
0	242
88	528
15	528
7	8
8	49
0	54
1	54
1756	4
1890	1
0	1007
0	969
0	999
0	961
0	0
0	30
0	29
0	30
1	0
0	9
0	9
0	8
0	0
21	0
0	0
0	0
666	0
0	0
127	0
1019	1
2	78
9	88
2	76
0	101
4	87
0	69
1	360
0	366
0	371
28	97
1	97
48	0
854	1265
819	1265
23	0
312	0
0	0
0	0
0	0
8	0
37	0
0	2
0	2
0	1
0	1
0	0
0	0
0	0
0	0
70	0
8	0
87	0
0	323
2	295
1	279
0	147
6	0
2435	1
421	0
3	0
6	0
1	59
0	75
0	60
0	68
22846	2
13	0
3237	1
24	62
0	62
0	23
0	21
0	22
711	1
0	0
344	0
45	0
0	0
496	1
0	0
124	1517
283	1517
25	1408
0	0
0	0
0	0
0	0
0	0
0	416
1	416
0	0
0	0
6	0
141	0
0	392
0	392
0	391
5	99
0	0
0	0
0	17
0	17
0	17
0	17
0	17
0	17
0	17
0	0
0	0
1	0
247	0
22	291
1	291
188	0
0	0
0	0
0	0
0	161
0	204
0	227
112	385
2	356
2	323
1	0
0	0
1060	0
3	20
0	20
0	12
0	0
138	0
0	0
48	2102
0	2102
0	2103
1	2110
0	2111
20	0
567	0
0	0
0	183
75	183
18	0
7	0
6	2
1	0
123	0
0	660
0	661
5	661
11	0
1	0
266	0
0	0
0	245
0	245
7	799
0	799
3	79
0	79
29	0
0	4
0	4
0	0
380	0
3508	4
2	0
183	96
0	0
0	0
0	1
253	412
0	1
0	1
0	0
5	1
0	1
264	399
0	0
623	1
107	298
4	298
61	0
974	1
486	0
14	0
2597	1
0	0
0	0
0	0
138	4
0	236
14	232
1	234
179	0
446	1
8	11
0	11
897	0
275	0
0	1
0	1
0	1
0	1
1	9
0	9
0	629
0	629
0	610
0	611
2	570
0	627
0	143
0	235
0	235
0	118
195	0
0	97
0	0
34	0
0	8
0	8
21	1327
0	1327
1425	63
143	1030
11	1029
1763	2
7	0
1099	1
8	194
0	189
0	176
143	0
85	0
8	0
0	4
200	0
52	0
1922	1
44	0
42	848
56	848
0	177
0	187
3	173
0	144
0	154
6	2342
5	2345
0	2454
21	2453
4	668
37	668
19	667
266	0
1013	0
479	0
0	9
0	9
712	1
1	16
0	16
404	0
52	0
66	0
9	0
25	142
1	142
137	0
0	0
0	7
0	7
0	7
0	0
6	202
171	202
0	0
39	204
2	204
1	201
18	203
42	0
95	0
463	1
18	0
1198	1
1511	38
146	0
337	0
694	1
172	38
7	0
0	29
8	29
672	0
5	0
19	145
2	145
29	0
2	0
11	282
9	282
9	282
5	54
0	54
0	54
10	262
2	251
0	126
0	137
186	0
1	0
1	0
23	0
16	979
0	979
0	6
0	6
0	6
0	6
36	264
7	264
0	0
778	1
15	89
0	89
1	38
0	45
0	34
0	27
0	140
0	130
0	118
0	117
0	142
0	132
0	97
0	87
1	130
0	78
0	88
13	122
689	0
628	20
0	1142
0	1137
3	1124
0	1123
0	1134
0	1118
0	1129
334	0
9	182
6	181
2	183
0	181
0	183
19	0
49	0
[truncated: 55,492 more rows]
