# Supplementary material for: Mutations in DNA polymerase δ subunit 1 co-segregate with CMD2-type resistance to Cassava Mosaic Geminiviruses
Source: Nat Commun. 2022 Jul 7;13:3933. doi: 10.1038/s41467-022-31414-0 (PMC9262879; doi:10.1038/s41467-022-31414-0)
Supplement: Supplementary file 10 — Source Data [file 41467_2022_31414_MOESM10_ESM.zip › figure_data/SupFig5_data/RNAseq10/quant/rnaseq10_tme204_3594.1_res_quant/libParams/flenDist.txt]

2.96065e-42	4.41301e-42	6.5673e-42	9.75764e-42	1.44746e-41	2.14376e-41	3.16993e-41	4.67981e-41	6.89782e-41	1.01508e-40	1.4914e-40	2.18773e-40	3.20405e-40	4.685e-40	6.8395e-40	9.96885e-40	1.45068e-39	2.10766e-39	3.0573e-39	4.42771e-39	6.40214e-39	9.24223e-39	1.33209e-38	1.91688e-38	2.754e-38	3.95035e-38	5.65736e-38	8.08904e-38	1.15474e-37	1.64581e-37	2.34195e-37	3.32722e-37	4.71944e-37	6.68351e-37	1.04963e-07	4.22544e-07	7.58135e-07	1.05629e-06	1.49207e-06	1.69292e-06	1.45745e-06	1.66479e-06	2.88582e-06	4.21365e-06	4.52849e-06	4.29126e-06	5.23269e-06	7.52177e-06	9.09209e-06	8.83983e-06	7.38471e-06	6.26831e-06	7.02246e-06	8.5659e-06	9.09429e-06	9.38771e-06	1.08857e-05	1.3403e-05	1.60921e-05	1.87184e-05	2.11471e-05	2.45545e-05	3.10906e-05	3.84135e-05	4.2211e-05	4.35562e-05	4.55751e-05	4.92001e-05	5.48046e-05	6.40108e-05	7.95402e-05	0.000100324	0.00012012	0.00013299	0.00013964	0.000152146	0.000178191	0.000208534	0.000240885	0.000282372	0.000329606	0.000384452	0.000460607	0.000553893	0.000638547	0.000703309	0.000758323	0.000818822	0.000912152	0.00104952	0.00121163	0.00139299	0.00159612	0.00181359	0.00202851	0.00219911	0.00231635	0.00245118	0.00265355	0.00289759	0.00317382	0.00352738	0.00394436	0.004291	0.0045148	0.00472886	0.00496056	0.00513572	0.00528037	0.00546779	0.00576246	0.00619431	0.00660158	0.00679162	0.00687063	0.00708262	0.00739064	0.00750916	0.00737389	0.00724966	0.00733643	0.00758221	0.00783238	0.00799386	0.00804846	0.0080096	0.0079536	0.00792397	0.00786323	0.0077837	0.0077776	0.00787785	0.00803966	0.0081462	0.00811241	0.00800282	0.00793918	0.00793672	0.00786583	0.00768716	0.00757191	0.00761817	0.00774108	0.00778205	0.00722315	0.00533299	0.00269454	0.00107702	0.00129701	0.00304297	0.00527514	0.00661469	0.0069115	0.00696127	0.00705075	0.00704356	0.00691633	0.00676351	0.00665103	0.00655548	0.0064435	0.00637118	0.00636821	0.0063602	0.00632609	0.00630159	0.00625365	0.0061656	0.00607328	0.00596821	0.00586087	0.00578974	0.00572888	0.00563942	0.00554632	0.00548892	0.0054463	0.00539602	0.0053648	0.00535457	0.00531218	0.0052194	0.00513814	0.00510108	0.00507023	0.0050162	0.00495016	0.00490053	0.00485553	0.00479447	0.00474734	0.00471232	0.00466109	0.00458832	0.00447573	0.00439022	0.00443444	0.0045164	0.00449289	0.00439123	0.00429161	0.0042239	0.00419286	0.00419421	0.00421377	0.00422672	0.00421335	0.00416504	0.00412509	0.00413241	0.00411839	0.00403156	0.00391679	0.00383933	0.00382286	0.00379808	0.00372211	0.00365866	0.00361939	0.00355704	0.00348945	0.00344388	0.00340208	0.00336075	0.00333769	0.00333821	0.00333294	0.00327716	0.00317758	0.00308228	0.00301678	0.00298979	0.00301301	0.00305021	0.00305065	0.00303074	0.00299032	0.00290365	0.00281342	0.00276765	0.00274828	0.00271655	0.00267939	0.00266621	0.00265971	0.0026299	0.00258363	0.00253195	0.00247894	0.00245265	0.00246598	0.00246929	0.00243892	0.00241275	0.00239756	0.00237317	0.00232748	0.0022555	0.00218967	0.00216537	0.00217311	0.00218068	0.00215791	0.00211764	0.00209864	0.00209727	0.0020994	0.00210362	0.00209299	0.00205967	0.00201683	0.00197752	0.00195064	0.00193649	0.00192259	0.00189932	0.00186886	0.0018313	0.00179352	0.00177542	0.00177489	0.0017644	0.00173677	0.00170577	0.0016708	0.00163427	0.0016017	0.00157678	0.00158473	0.00160723	0.00159468	0.00156726	0.00155692	0.00155349	0.00154832	0.00153177	0.00149306	0.00145475	0.00144862	0.00144735	0.00141175	0.0013771	0.00137319	0.00136055	0.00132212	0.00129324	0.00128903	0.0012851	0.00126971	0.00126074	0.00125975	0.00125368	0.00123994	0.00121295	0.00118523	0.00118519	0.00120384	0.00119745	0.00115267	0.0011128	0.00110225	0.00109342	0.00106907	0.00103493	0.00100684	0.00100022	0.00100186	0.00100158	0.0010111	0.00101848	0.00100516	0.000982672	0.00096511	0.000952013	0.000942682	0.000942094	0.000946658	0.000939563	0.000923617	0.000925073	0.000943027	0.00094128	0.000901377	0.000846087	0.00080888	0.000799893	0.000799228	0.000793562	0.000798374	0.00081046	0.00079704	0.000758712	0.000729682	0.000719054	0.000716256	0.000716379	0.000711819	0.000699887	0.000682438	0.00065742	0.000633819	0.000626181	0.000631429	0.000635832	0.000631578	0.000618823	0.000609208	0.000608279	0.000605022	0.000597212	0.000586704	0.000568495	0.000544863	0.000524167	0.00051735	0.000528723	0.000540024	0.000530715	0.00050646	0.000489615	0.000487813	0.000481876	0.000465063	0.000461089	0.000471644	0.000471925	0.00045923	0.000446702	0.00044186	0.000446297	0.000447715	0.000431938	0.000402267	0.000374868	0.00036883	0.000383953	0.000398081	0.000400835	0.000395342	0.000381611	0.000362173	0.000345332	0.000340586	0.000346141	0.000344496	0.000330366	0.000320033	0.000321423	0.000329441	0.000335889	0.00032804	0.000309347	0.000299795	0.0003012	0.00030032	0.000295262	0.000292408	0.000292038	0.000291782	0.000291019	0.000282459	0.000263185	0.000248642	0.000245967	0.000244916	0.000241259	0.000233933	0.000222336	0.000212598	0.000206721	0.000205137	0.000212866	0.000223596	0.000228036	0.00022797	0.000220511	0.000206062	0.000195851	0.000192143	0.000192565	0.000195397	0.000192684	0.000184903	0.000180988	0.000174272	0.000155937	0.000140676	0.000144985	0.000162028	0.000173989	0.000174588	0.000168526	0.000158935	0.000149183	0.000143961	0.000142829	0.000140373	0.000134827	0.000131432	0.000132622	0.000135516	0.00013729	0.000137351	0.000138426	0.000140601	0.000137864	0.000128826	0.000122738	0.000122519	0.000120008	0.000114816	0.000110806	0.000107042	0.000104789	0.000104481	0.000102596	9.84097e-05	9.59664e-05	9.67835e-05	9.57323e-05	9.26322e-05	9.18046e-05	8.93671e-05	8.39169e-05	8.20739e-05	8.29813e-05	8.04234e-05	7.67677e-05	7.68577e-05	7.77213e-05	7.7031e-05	7.86067e-05	8.09066e-05	7.71219e-05	7.05024e-05	6.94639e-05	7.23792e-05	7.24722e-05	6.69125e-05	5.86222e-05	5.6807e-05	6.41561e-05	6.90508e-05	6.57695e-05	6.09588e-05	5.83255e-05	5.74057e-05	5.69473e-05	5.71207e-05	6.05484e-05	6.29574e-05	5.94603e-05	5.69551e-05	5.8099e-05	5.53752e-05	4.85583e-05	4.47728e-05	4.60753e-05	4.71591e-05	4.49191e-05	4.22762e-05	4.18494e-05	4.42834e-05	4.81622e-05	5.00749e-05	4.65929e-05	4.05024e-05	4.04179e-05	4.48499e-05	4.50865e-05	4.19408e-05	3.97168e-05	3.8761e-05	3.90915e-05	3.87765e-05	3.73534e-05	3.81644e-05	3.82323e-05	3.35345e-05	2.94797e-05	2.9398e-05	2.96251e-05	2.77081e-05	2.45264e-05	2.33458e-05	2.63749e-05	3.02547e-05	2.88191e-05	2.32948e-05	2.13605e-05	2.40891e-05	2.68488e-05	2.7855e-05	2.69166e-05	2.37613e-05	2.01026e-05	1.92925e-05	2.19159e-05	2.42567e-05	2.44921e-05	2.40354e-05	2.21952e-05	1.83125e-05	1.52101e-05	1.5009e-05	1.65071e-05	1.80644e-05	1.91374e-05	1.90164e-05	1.81236e-05	1.82241e-05	1.88561e-05	1.81267e-05	1.65903e-05	1.65537e-05	1.75478e-05	1.69876e-05	1.55532e-05	1.50542e-05	1.4673e-05	1.35586e-05	1.15628e-05	9.35107e-06	9.03308e-06	1.03491e-05	1.10407e-05	1.12904e-05	1.21506e-05	1.34413e-05	1.34937e-05	1.11722e-05	9.12676e-06	9.25662e-06	1.00164e-05	9.78657e-06	7.71754e-06	5.24087e-06	5.17244e-06	8.00257e-06	1.146e-05	1.26611e-05	1.14524e-05	9.84901e-06	8.94769e-06	8.94671e-06	9.29399e-06	9.43525e-06	9.36816e-06	8.75331e-06	8.20218e-06	8.23297e-06	7.57991e-06	6.72724e-06	7.49329e-06	8.48368e-06	8.00318e-06	7.55961e-06	7.4151e-06	6.22807e-06	5.45603e-06	5.97947e-06	6.23826e-06	6.5936e-06	7.8393e-06	8.85445e-06	8.52474e-06	6.94773e-06	5.52291e-06	5.39475e-06	5.79823e-06	5.07632e-06	3.32278e-06	2.28414e-06	2.38039e-06	2.60099e-06	2.65243e-06	2.91395e-06	3.05564e-06	2.5656e-06	2.01505e-06	2.21054e-06	2.98241e-06	3.3605e-06	2.84682e-06	2.0677e-06	1.58135e-06	1.78048e-06	3.195e-06	4.7568e-06	4.55103e-06	2.77879e-06	1.20781e-06	9.48653e-07	1.76886e-06	2.55138e-06	2.53005e-06	2.17608e-06	2.67418e-06	3.83991e-06	3.88861e-06	2.62145e-06	1.6815e-06	1.66834e-06	1.92541e-06	1.97668e-06	1.81865e-06	1.54384e-06	1.20139e-06	7.97034e-07	3.9345e-07	3.5408e-07	9.93536e-07	1.68851e-06	1.54099e-06	1.06488e-06	1.14266e-06	1.29978e-06	1.01142e-06	7.21668e-07	8.95677e-07	1.50855e-06	1.98716e-06	1.72436e-06	1.39551e-06	2.1645e-06	3.23101e-06	3.14999e-06	2.27724e-06	1.36698e-06	6.80981e-07	6.31114e-07	1.0713e-06	1.32278e-06	1.25701e-06	1.00821e-06	5.5507e-07	1.70815e-07	1.31957e-07	4.29457e-07	8.89252e-07	1.03371e-06	9.42228e-07	1.31943e-06	1.64496e-06	1.06064e-06	2.94267e-07	2.6966e-07	8.91429e-07	1.40213e-06	1.36104e-06	1.15734e-06	8.91823e-07	5.08058e-07	4.05454e-07	4.94285e-07	4.29041e-07	3.89199e-07	4.3178e-07	3.71982e-07	3.20149e-07	5.17779e-07	9.51596e-07	1.212e-06	1.02493e-06	6.58578e-07	5.07055e-07	7.02936e-07	8.38369e-07	5.40162e-07	1.94256e-07	1.31506e-07	1.59293e-07	1.29941e-07	6.56236e-08	1.59814e-08	3.04633e-08	1.16663e-07	1.74422e-07	1.16973e-07	5.40137e-08	1.6367e-07	4.64805e-07	8.55266e-07	1.35963e-06	1.80594e-06	1.59939e-06	7.80586e-07	1.58522e-07	2.07498e-08	8.21739e-08	1.45612e-07	1.6289e-07	1.81069e-07	1.9091e-07	1.19707e-07	2.99939e-08	8.66982e-08	3.83491e-07	6.67896e-07	5.91125e-07	3.26875e-07	1.83187e-07	1.08668e-07	1.51094e-07	4.64999e-07	7.18555e-07	5.66237e-07	2.72299e-07	1.31778e-07	1.34976e-07	1.64987e-07	1.25296e-07	7.57752e-08	6.42184e-08	3.99359e-08	9.55262e-09	3.11294e-08	1.24517e-07	1.86776e-07	1.24517e-07	1.55692e-07	5.05224e-07	7.75271e-07	5.46928e-07	1.80255e-07	4.9899e-08	3.042e-08	9.16403e-09	7.88275e-08	3.12237e-07	4.68924e-07	3.1492e-07	8.2841e-08	5.39383e-09	7.56073e-08	2.86794e-07	4.27625e-07	2.86691e-07	1.74111e-07	5.12651e-07	1.06662e-06	1.1459e-06	6.55576e-07	1.83918e-07	2.33302e-08	1.17782e-08	2.68606e-08	5.90227e-08	7.74438e-08	5.06093e-08	1.29827e-08	1.32452e-10	5.21896e-08	2.28423e-07	4.03688e-07	3.8664e-07	2.51496e-07	1.41172e-07	6.11832e-08	1.23225e-08	5.96606e-12	2.38633e-11	4.77662e-08	2.51708e-07	5.69538e-07	7.15893e-07	5.33387e-07	2.29209e-07	1.06541e-07	2.25519e-07	3.50568e-07	3.06872e-07	1.88466e-07	8.93971e-08	6.00999e-08	1.51004e-07	2.26518e-07	1.51053e-07	3.78248e-08	6.32252e-11	8.05572e-11	1.33146e-10	1.29803e-10	6.62029e-08	2.64571e-07	4.0331e-07	3.32151e-07	2.71965e-07	2.76818e-07	1.74352e-07	4.24272e-08	1.47256e-07	5.97708e-07	9.20181e-07	6.44957e-07	1.84866e-07	9.4509e-09	7.699e-13	1.15485e-12	2.53732e-07	1.01493e-06	1.52264e-06	1.01594e-06	2.5525e-07	1.90882e-09	3.8396e-09	5.37983e-09	3.58655e-09	8.96639e-10	3.58352e-29	7.36878e-12	2.94751e-11	4.42127e-11	2.94751e-11	7.36878e-12	2.91938e-09	1.16776e-08	1.75164e-08	1.16777e-08	6.44644e-08	2.46241e-07	3.69515e-07	2.46549e-07	6.17936e-08	7.21644e-11	1.59762e-11	1.0981e-08	4.3913e-08	6.59382e-08	4.40558e-08	1.10898e-08	4.14736e-11	1.85774e-11	1.23876e-11	3.11346e-12	5.90281e-14	2.10865e-08	8.43457e-08	1.26518e-07	8.58058e-08	2.69284e-08	1.33983e-08	2.4411e-08	2.93944e-08	1.87341e-08	4.76826e-09	3.72237e-11	1.35914e-11	2.22296e-11	1.72764e-11	6.1616e-12	7.36999e-13	1.1145e-07	4.45801e-07	7.87623e-07	9.21516e-07	8.25089e-07	4.75846e-07	1.19027e-07	2.60484e-11	1.00762e-07	4.03046e-07	6.0457e-07	4.03047e-07	1.00762e-07	4.4895e-13	2.40198e-12	9.15803e-12	1.37368e-11	2.48903e-10	9.61271e-10	9.04988e-08	3.572e-07	5.34611e-07	3.56278e-07	1.31233e-07	1.68505e-07	2.52712e-07	1.68468e-07	7.8093e-08	1.43904e-07	2.15868e-07	1.43956e-07	5.03256e-08	5.71357e-08	9.62642e-08	9.95891e-08	8.49561e-08	7.08112e-08	5.45844e-08	3.13056e-08	9.34409e-09	6.69805e-10	1.0455e-10	4.87271e-09	1.92295e-08	2.88181e-08	1.9212e-08	4.80301e-09	3.58352e-29	7.00489e-16	9.74383e-13	3.89053e-12	5.83229e-12	3.88703e-12	9.71581e-13	3.58352e-29	3.11067e-09	1.24427e-08	1.8664e-08	3.22372e-08	8.2289e-08	1.18767e-07	7.92337e-08	2.00162e-08	3.32456e-10	2.21637e-10	1.6681e-07	6.67062e-07	1.0007e-06	6.67286e-07	3.04755e-07	5.51373e-07	8.27117e-07	5.51583e-07	1.38026e-07	5.22311e-11	2.10194e-13	3.15291e-13	4.82895e-08	1.93157e-07	2.91746e-07	2.01201e-07	6.03545e-08	8.0436e-09	4.24773e-09	8.94632e-09	1.34189e-08	8.94577e-09	2.23642e-09	3.58352e-29
