# Supplementary material for: Mutations in DNA polymerase δ subunit 1 co-segregate with CMD2-type resistance to Cassava Mosaic Geminiviruses
Source: Nat Commun. 2022 Jul 7;13:3933. doi: 10.1038/s41467-022-31414-0 (PMC9262879; doi:10.1038/s41467-022-31414-0)
Supplement: Supplementary file 10 — Source Data [file 41467_2022_31414_MOESM10_ESM.zip › figure_data/SupFig5_data/RNAseq10/quant/rnaseq10_tme204_3639.2_res_quant/logs/salmon_quant.log]

[2021-12-15 11:13:32.934] [jointLog] [info] setting maxHashResizeThreads to 10
[2021-12-15 11:13:32.934] [jointLog] [info] Fragment incompatibility prior below threshold.  Incompatible fragments will be ignored.
[2021-12-15 11:13:32.934] [jointLog] [info] Usage of --validateMappings implies use of minScoreFraction. Since not explicitly specified, it is being set to 0.65
[2021-12-15 11:13:32.934] [jointLog] [info] Setting consensusSlack to selective-alignment default of 0.35.
[2021-12-15 11:13:32.934] [jointLog] [info] parsing read library format
[2021-12-15 11:13:32.935] [jointLog] [info] There is 1 library.
[2021-12-15 11:13:33.052] [jointLog] [info] Loading pufferfish index
[2021-12-15 11:13:33.062] [jointLog] [info] Loading dense pufferfish index.
[2021-12-15 11:14:12.399] [jointLog] [info] done
[2021-12-15 11:14:12.399] [jointLog] [info] Index contained 58,905 targets
[2021-12-15 11:14:12.429] [jointLog] [info] Number of decoys : 1,414
[2021-12-15 11:14:12.429] [jointLog] [info] First decoy index : 57,491 
[2021-12-15 11:14:13.853] [jointLog] [info] Automatically detected most likely library type as IU

[2021-12-15 11:17:54.623] [fileLog] [info] 
At end of round 0
==================
Observed 29532383 total fragments (29532383 in most recent round)

[2021-12-15 11:17:54.622] [jointLog] [info] Computed 79,501 rich equivalence classes for further processing
[2021-12-15 11:17:54.622] [jointLog] [info] Counted 22,720,514 total reads in the equivalence classes 
[2021-12-15 11:17:54.636] [jointLog] [info] Number of mappings discarded because of alignment score : 6,394,132
[2021-12-15 11:17:54.636] [jointLog] [info] Number of fragments entirely discarded because of alignment score : 1,655,106
[2021-12-15 11:17:54.636] [jointLog] [info] Number of fragments discarded because they are best-mapped to decoys : 1,252,687
[2021-12-15 11:17:54.636] [jointLog] [info] Number of fragments discarded because they have only dovetail (discordant) mappings to valid targets : 734,497
[2021-12-15 11:17:54.636] [jointLog] [info] Mapping rate = 76.9342%

[2021-12-15 11:17:54.636] [jointLog] [info] finished quantifyLibrary()
[2021-12-15 11:17:54.855] [jointLog] [info] Starting optimizer
[2021-12-15 11:17:54.942] [jointLog] [info] Marked 0 weighted equivalence classes as degenerate
[2021-12-15 11:17:54.953] [jointLog] [info] iteration = 0 | max rel diff. = 20756
[2021-12-15 11:17:55.846] [jointLog] [info] iteration = 100 | max rel diff. = 14.332
[2021-12-15 11:17:56.425] [jointLog] [info] iteration = 200 | max rel diff. = 6.28323
[2021-12-15 11:17:56.987] [jointLog] [info] iteration = 300 | max rel diff. = 4.69331
[2021-12-15 11:17:57.601] [jointLog] [info] iteration = 400 | max rel diff. = 1.33502
[2021-12-15 11:17:58.213] [jointLog] [info] iteration = 500 | max rel diff. = 0.311783
[2021-12-15 11:17:58.820] [jointLog] [info] iteration = 600 | max rel diff. = 0.109813
[2021-12-15 11:17:59.394] [jointLog] [info] iteration = 700 | max rel diff. = 0.153401
[2021-12-15 11:17:59.942] [jointLog] [info] iteration = 800 | max rel diff. = 1.35712
[2021-12-15 11:18:00.490] [jointLog] [info] iteration = 900 | max rel diff. = 0.906164
[2021-12-15 11:18:01.037] [jointLog] [info] iteration = 1,000 | max rel diff. = 0.222922
[2021-12-15 11:18:01.583] [jointLog] [info] iteration = 1,100 | max rel diff. = 1.46132
[2021-12-15 11:18:02.059] [jointLog] [info] iteration = 1,188 | max rel diff. = 0.00960764
[2021-12-15 11:18:02.072] [jointLog] [info] Finished optimizer
[2021-12-15 11:18:02.072] [jointLog] [info] writing output 
