# Supplementary material for: Mutations in DNA polymerase δ subunit 1 co-segregate with CMD2-type resistance to Cassava Mosaic Geminiviruses
Source: Nat Commun. 2022 Jul 7;13:3933. doi: 10.1038/s41467-022-31414-0 (PMC9262879; doi:10.1038/s41467-022-31414-0)
Supplement: Supplementary file 10 — Source Data [file 41467_2022_31414_MOESM10_ESM.zip › figure_data/SupFig5_data/RNAseq10/quant/rnaseq10_tme204_3639.2_res_quant/aux_info/ambig_info.tsv]

UniqueCount	AmbigCount
0	1306
1	1250
2	1212
0	0
0	0
216	0
355	0
8	0
0	0
0	1004
0	223
0	1004
16	1041
45	1117
0	931
3	928
23	931
0	0
20	70
0	70
269	0
321	0
1	0
0	0
4671	1
0	0
162	0
0	3
0	3
0	3
0	3
0	3
12	0
87	0
2	662
0	743
0	719
0	746
0	723
2	686
1	689
42	663
2	81
2	81
0	75
1	976
52	913
28	716
0	1
0	0
0	703
0	722
0	750
0	746
0	751
0	747
0	743
0	704
0	708
0	718
0	725
0	0
11	78
0	78
23	822
0	1132
26	1056
191	1018
24	2198
307	1824
6	2196
531	0
49	309
0	309
24	0
10	432
16	432
265	0
2519	0
0	0
1	2
5166	3
1118	0
3	0
0	0
92	0
586	0
4	0
0	184
0	182
0	181
1402	1
40	0
0	0
4	471
32	471
0	459
932	0
10252	2
140	0
31	0
17	207
0	207
4	0
0	0
4	0
0	0
0	0
77	0
0	0
242	0
58	27
10	3
69	28
54	3
217	0
103	0
131	632
0	631
9	632
0	48
0	37
0	38
1242	0
0	4
0	7
0	6
0	4
0	3
0	3
0	3
0	6
0	7
0	3
146	0
1499	1
1	0
0	0
10	0
52	0
60	1
89	1
0	107
0	65
0	65
0	79
0	106
0	120
0	66
105	4
0	0
0	295
0	303
3	375
23	383
0	301
2	309
436	0
0	393
0	346
0	341
0	366
0	413
0	361
896	1
86781	24
1	0
0	0
0	1
3	1
13	0
1	0
5	660
2	662
1	634
0	659
0	661
668	1
1267	1
0	0
0	0
0	71
0	59
1	66
0	654
0	654
21	654
5	80
0	80
705	0
300	0
1178	0
1	0
372	48
16	0
35	0
242	48
656	0
0	0
1581	0
2	429
14	425
15	437
1	438
2	422
6	476
0	476
0	431
0	431
14	431
471	0
0	1
0	1
10	0
19	1270
1	1270
0	11
2	11
0	232
27	225
4	129
958	0
0	0
5	128
1	128
1879	1
4174	0
50	0
10	167
0	167
106	244
202	78
40	324
0	21
0	67
72	67
0	198
0	198
5	334
719	0
0	304
0	221
0	206
0	144
0	242
0	159
0	252
2	202
4	240
0	0
115	0
0	4
0	4
21	374
0	374
105	444
0	444
352	404
2	404
0	0
510	0
4327	0
507	0
24	0
0	0
3	0
136	607
0	607
0	578
3091	4
527	352
0	352
0	2
0	2
0	2
0	2
0	2
81	21
61	21
0	20
1079031	1035
49	272
76	272
0	21
0	23
0	14
0	16
0	17
0	19
0	0
0	335
0	243
0	241
0	197
0	289
0	195
98	1424
9	1423
25	1399
0	0
4	14
0	14
7	0
0	19
0	30
0	28
0	30
2	7
0	12
0	13
1	8
0	8
4	13
0	13
0	288
0	311
0	253
0	313
0	346
0	371
0	0
34	0
6	0
75	24
16	733
5	642
8	609
22	164
0	218
0	279
0	200
11	178
9	0
12	437
165	437
2284	3178
40	3177
139	0
352	0
1949	1
12	0
4	0
77	0
581	1
0	0
223	0
26	1
216	0
0	0
0	0
0	0
0	74
5	74
0	4
0	4
0	4
0	2
508	0
3	0
6	0
1	0
0	0
2	0
0	0
3	38
0	38
0	38
55	0
25	0
525	56
4	119
11	119
10	0
11	24
308	1
0	0
0	0
14	315
2	307
0	315
1574	3
160	374
0	374
0	0
0	0
0	0
1	0
0	0
0	0
0	0
0	0
0	0
3	1387
12	1406
1	1423
0	1497
14	1479
2	1421
0	1531
0	0
21	0
0	0
1354	0
0	0
0	0
0	0
0	0
0	427
2	418
0	404
0	395
10	0
0	0
0	0
44	531
0	531
22	344
6	339
1	149
78	0
0	4
0	4
0	4
28	324
2	324
0	0
15	379
1	379
1	0
648	0
48	471
10	471
18	0
131	0
55	110
0	110
37	0
28	0
412	1
0	0
13	1223
6	1224
0	1195
1	1223
18	0
1	0
180	560
0	560
620	0
1499	1
0	0
0	0
40	36
163	36
26	0
5	0
7	0
159	0
85	722
44	722
163	0
190	0
11	0
975	0
43	243
5	243
0	0
0	116
0	116
0	99
165	0
1	0
0	0
76	310
0	309
0	309
1	310
1	113
5	113
83	0
81	0
0	374
105	374
7	33
0	33
0	0
0	0
1	0
124	0
15	34
0	34
17	0
1	0
0	7
0	7
0	7
0	7
0	7
0	7
0	7
0	7
483	0
0	0
113	0
153	0
117	7
18	433
22	426
21	0
779	1
7	65
1	65
75	428
0	428
12	0
3	0
0	0
0	344
16	352
17	333
4	342
2	343
1	333
0	335
0	318
0	324
47	0
74	0
31	41
0	36
0	30
6	203
3	203
146	0
186	46
89	46
1	735
9	612
0	833
0	818
0	829
0	752
0	821
43	683
1370	153
3	373
117	373
68	0
0	1
0	1
735	0
2	797
1	711
0	638
0	750
0	634
2	751
0	715
1	558
0	679
321	0
8	0
711	1
1	0
57	173
0	173
981	0
215	0
0	0
7	0
186	0
1	213
0	195
0	169
0	187
0	165
0	183
0	166
0	184
0	0
1	1
0	0
19713	4
0	692
0	603
0	717
0	686
0	654
0	616
0	507
0	617
0	554
0	637
0	567
0	605
0	668
0	643
0	568
0	458
0	1000
0	837
0	793
0	956
0	678
0	722
16	0
11	0
443	1
0	0
57	0
0	142
14	222
4	222
1	1
1	42
361	41
92	2
0	26
0	27
0	27
0	28
0	2597
0	2670
0	2055
0	2128
16	2390
285	0
3	82
0	82
140	45
0	45
1	117
0	117
1	77
0	91
0	77
0	88
0	86
0	74
0	142
0	113
8	118
0	112
0	98
0	107
0	109
0	99
0	85
0	96
0	94
0	82
0	110
0	118
0	120
548	0
226	4
4	0
0	0
81	560
0	560
0	214
0	185
0	214
0	185
1	2
4	857
125	857
0	326
0	312
15	327
0	327
0	272
0	286
103	444
5	444
25	0
0	29
0	25
0	29
0	30
0	29
0	29
232	0
53	95
8	95
185	0
0	0
0	0
0	0
0	0
133	0
17	0
20	913
3	913
0	0
163	458
44	458
20	198
20	171
0	182
0	166
39	297
3	297
0	197
0	209
0	172
0	184
0	159
0	160
1	156
82	0
0	0
0	28
4	28
1	796
0	793
0	822
14	728
0	625
0	596
0	593
2	623
0	388
0	388
0	417
1	395
0	398
2	381
0	386
34	485
5	477
6	482
0	481
0	0
0	0
165	0
404	0
1852	0
686	0
55	0
399	0
710	0
0	80
14	81
1	81
128	2528
0	2528
16	0
455	0
20	0
21	0
23	250
1	250
0	0
12	36
0	36
0	34
1	324
87	254
0	236
26	0
0	9
0	4
2	6
0	13
0	6
33	14
438	2
263	0
46	1
97	671
4	671
191	0
2100	0
6198	2
2	13
0	13
0	11
73	558
3	558
0	442
0	440
1	376
31	0
214	0
176	0
369	0
399	0
12	42
0	42
746	86
270	86
1	0
0	0
0	1
0	0
1	2
0	1
0	2
0	0
0	0
0	0
9	1
0	0
0	3
0	0
0	1
0	1
0	0
0	0
23	0
8	973
22	977
1	957
1	961
107	0
115	0
23	0
1	0
0	73
0	66
0	71
0	64
0	55
0	54
0	54
0	38
9	36
0	38
0	6
4	0
0	0
44	600
5	600
39	688
16	688
0	184
0	183
1	180
0	177
0	181
720	0
99	0
29	48
0	48
294	0
0	324
0	274
0	282
0	316
0	286
2	286
1	190
0	190
424	0
0	0
104	3
454	94
11	3
103	94
0	0
2040	0
0	0
0	0
0	901
0	877
0	826
0	834
0	810
0	848
6	0
6	0
160	0
61	837
147	837
173	391
0	391
0	0
0	0
212	0
1986	2
215	0
0	0
0	197
0	197
0	197
0	199
12	198
0	62
0	62
0	62
158	0
2	0
1	222
5	222
857	15
0	13
0	0
0	0
79	0
89	0
1	0
4	0
0	516
11	465
6	651
0	559
0	0
0	0
0	0
0	0
6	543
12	542
3	543
23	0
9082	5
2	26
1	26
0	0
0	0
196	0
6	467
4	466
3	462
0	466
1	2
36	0
48	0
0	0
4	155
0	155
26	60
42	64
0	0
0	13
0	12
0	14
0	15
0	13
0	15
0	15
0	13
0	15
0	15
0	13
25	177
0	177
321	0
1	99
0	99
3	519
1	519
97	0
2077	1
0	0
1	1323
10	1507
273	1463
13	8
0	2
295	0
7	0
0	175
0	175
6	141
0	139
3	140
17	94
0	95
0	99
0	100
0	100
17	0
1	6
0	6
0	5
3	0
1098	0
23	304
17	306
3	305
0	0
0	0
0	0
0	0
0	0
0	0
0	0
0	0
0	1
0	0
1	0
11	2
0	0
0	0
1	0
1422	1
2160	1
967	0
0	0
0	0
8	0
16	0
217	0
5	0
179	0
1	33
1	35
0	32
0	33
0	35
0	29
344	0
76	0
0	0
0	0
616	1
0	0
63	831
10	831
3	132
3014	0
0	0
601	0
175	0
0	0
0	4
1	4
1	0
40	608
0	644
0	646
0	611
0	613
0	646
0	648
0	585
0	583
0	614
0	612
65	1782
175	1782
457	0
45	835
9	835
0	10
0	13
0	13
0	13
0	3
59	0
2245	1
46	346
2	346
90	315
1	315
51	1039
3	1037
0	975
0	1045
232	0
651	2
12	562
5	562
3	556
0	391
1	391
675	95
0	95
0	148
0	147
0	139
0	148
0	157
0	142
0	156
0	141
0	147
0	164
0	147
0	138
0	166
0	176
0	166
0	148
0	142
0	157
0	141
0	156
0	165
0	0
72	562
0	562
0	2
0	0
7	0
0	0
0	0
0	0
0	0
0	0
1107	0
1625	1
180	0
59	0
294	0
0	0
363	0
7	0
91	1
490	2
0	0
2	0
18	0
1489	0
284	0
5555	1
59	0
152	1
108	0
21	0
0	0
0	0
22	518
3	518
0	130
7	1
2	0
0	22
0	20
0	19
1	20
0	19
2	21
0	0
0	2
2	1045
6	881
1	1022
2	531
1	11
0	11
0	0
256	30
42	504
92	504
8	640
15	640
0	0
2	573
1	465
7	498
353	0
0	0
2	0
0	0
766	0
0	0
5	189
2	189
1	2
0	0
0	0
0	0
1	0
24	0
0	0
22	583
20	583
572	0
310	0
697	0
693	0
2	0
0	0
65	0
0	0
0	387
1	372
0	368
0	355
25	430
270	3613
3	3603
9	3613
1	0
0	0
106	633
49	633
2	0
46	0
160	0
399	0
0	28
0	30
0	28
0	30
1	27
0	29
0	26
0	25
0	25
0	27
0	25
0	27
0	25
0	26
0	28
0	29
0	28
0	25
0	25
0	28
0	28
1621	1
0	0
0	0
5235	2
930	2445
579	2445
1	0
0	3641
3	3641
140	0
9	151
0	151
1	151
31	126
1	125
52	465
3	465
77	542
0	542
0	0
0	10
0	10
0	10
0	10
2	10
0	94
0	92
0	85
0	83
0	89
0	84
0	93
0	80
0	92
0	91
0	82
0	20
0	20
0	20
0	20
0	20
0	20
0	20
0	20
1	20
0	20
936	0
0	0
2	624
8	615
2	611
3123	0
81	1
0	0
356	1139
2	1139
1	950
0	0
134	0
0	0
34	408
287	408
77	0
0	0
0	0
0	0
44	705
11	705
47	0
180	1288
44	1288
90	0
0	0
0	2
303	0
0	0
317	0
533	0
16	193
13	193
16	0
551	0
23	388
0	388
0	0
0	0
0	0
0	0
1	0
0	466
6	466
0	0
363	0
5	0
0	0
13	0
12	285
61	285
18	0
0	0
0	24
0	24
647	0
25	829
7	829
2	808
0	0
299	0
0	0
10	869
9	869
201	0
0	1
0	1
0	1
0	1
0	132
0	143
0	141
2	141
0	51
2	45
0	44
0	51
0	536
1	501
0	429
2	0
0	0
810	2
39	0
0	0
119	0
24	173
2	168
16	173
1	214
0	189
0	99
849	0
0	0
0	0
0	0
0	0
0	0
0	0
0	0
28	0
24	0
117	122
0	48
7	43
0	46
0	14
0	452
49	450
17	825
59	772
0	771
1	771
0	0
197	0
0	0
245	0
0	0
0	0
0	0
4	0
1451	3
23	0
3	0
0	221
0	205
1	212
7	229
0	222
7	0
448	0
3	0
7297	5
8183	5
134	0
0	0
4	0
0	0
432	1
3	21
0	21
0	19
688	0
2	0
1	0
109	1
1	183
1	175
1	182
12	183
3	182
1	182
6	0
622	536
0	536
247	0
0	0
0	0
79	0
166	0
2109	1
165	0
1086	1
3	217
29	218
1	217
3	217
877	0
7	0
0	127
0	125
9	125
0	126
0	128
0	101
0	98
1707	3
0	277
0	285
0	277
0	285
55	278
0	324
0	316
0	193
0	206
0	122
1	0
1194	0
3	296
7	370
0	347
226	1034
37	1034
0	639
0	639
0	501
0	501
2	0
36	829
4	759
7	844
0	771
2	734
2	749
2	0
29	547
0	546
17	1
1027	0
311	0
345	0
2203	1
18	240
0	240
2	0
0	0
1938	1
18	0
2409	1
58	0
34	12
5	12
157	2848
79	2848
994	0
0	0
0	0
0	0
0	0
19	291
2	291
39	0
0	10
0	10
0	10
322	2133
46	2132
128	0
296	0
1162	2
164	0
137	444
0	444
0	0
3	0
241	1
313	1
0	0
0	112
0	116
0	107
0	103
4	111
0	101
13	48
0	48
6	85
0	85
1	73
0	261
44	261
0	32
0	29
0	32
0	30
0	30
0	30
0	29
0	30
0	30
0	33
0	31
0	31
0	31
0	30
0	33
0	32
0	31
0	31
0	31
0	30
0	29
2	0
0	0
0	0
0	0
0	0
0	0
0	0
0	0
6	0
0	0
0	0
0	0
0	0
1234	1
6	0
19	341
0	340
1	367
0	367
10	107
0	199
28	199
2	0
0	302
104	297
0	272
24	384
4	384
0	189
3	193
1	192
0	160
0	156
315	1
1	63
0	60
0	70
0	63
0	56
0	53
20	0
3	30
0	30
0	183
3	157
1	168
0	179
1173	2
246	0
238	0
1434	1
0	1300
2	1195
2	1262
36	0
11	0
28	0
57	531
1	531
0	531
0	3179
0	3147
0	3194
0	3188
0	3156
0	3162
0	3144
0	3176
0	417
0	432
0	404
0	430
0	419
0	415
0	419
0	404
8	0
0	45
1	45
0	46
3	46
0	46
741	0
10	0
0	145
8	154
0	155
98	696
6	696
12	9
24	97
0	107
0	105
1852	9
1793	0
0	1012
0	964
0	1005
0	957
0	0
0	29
1	29
0	29
3	0
0	11
0	11
0	9
0	0
13	1
0	0
0	0
1000	0
0	0
133	0
1678	0
7	61
0	71
2	61
0	117
2	109
0	79
0	323
0	322
0	337
41	102
1	102
31	0
865	1197
656	1196
32	0
477	0
0	2
0	2
0	1
11	0
70	1
0	1
2	1
0	1
0	1
2	0
0	0
0	0
4	0
91	0
13	0
166	0
0	401
0	360
3	349
2	114
14	0
1633	1
763	1
3	0
5	0
1	51
0	56
0	51
0	52
13094	1
9	0
4744	3
24	98
0	98
0	31
0	27
0	30
1203	0
0	0
347	0
32	0
0	0
534	1
0	0
143	1681
445	1681
61	1480
0	0
0	0
0	0
0	0
0	0
1	682
6	682
0	3
0	0
3	3
172	0
0	507
0	507
0	507
8	125
0	0
0	0
0	29
0	29
0	28
0	28
0	27
0	27
0	28
0	0
0	0
0	0
238	0
20	333
1	333
220	0
3	0
0	0
1	0
0	90
0	102
0	114
180	400
2	371
4	356
1	0
0	0
678	1
0	8
0	8
0	5
0	0
242	0
0	0
90	1985
0	1985
0	1987
2	1998
0	2000
79	0
729	0
0	0
0	355
85	355
10	0
16	0
10	0
3	0
117	0
0	498
0	500
7	500
29	0
12	0
276	1
0	0
1	628
2	628
2	768
0	768
8	82
1	82
41	0
0	7
0	7
1	0
423	1
3692	3
0	0
201	100
0	0
0	0
0	0
285	372
0	0
0	0
0	5
9	2
0	2
241	354
0	5
376	0
153	317
4	317
69	0
1742	1
343	0
27	0
2238	3
0	0
5	0
0	0
145	1
0	311
19	309
0	302
212	0
522	1
14	8
0	8
1390	0
380	0
0	0
0	0
0	0
0	0
2	9
2	9
0	584
1	580
0	565
0	572
4	536
0	578
0	161
0	246
0	244
0	133
205	0
0	107
0	0
94	0
3	7
0	7
16	1078
0	1078
1518	89
179	977
15	977
1262	1
25	0
2996	2
13	199
1	197
1	156
125	0
103	0
16	0
1	1
268	0
72	0
958	1
52	0
60	1062
85	1062
0	217
0	230
2	212
0	165
0	178
7	1938
14	1944
0	2054
28	2049
2	533
61	533
9	527
609	0
995	0
474	0
0	10
0	10
827	0
1	11
0	11
615	0
160	0
54	0
6	0
25	143
0	143
160	0
0	0
2	7
0	7
0	7
1	0
0	192
248	192
0	0
71	290
4	292
0	285
15	292
46	0
121	0
203	0
37	0
1970	0
1053	8
100	0
560	0
762	1
155	8
8	0
0	60
13	60
1017	2
26	0
6	80
0	80
0	0
5	0
14	316
9	315
7	316
17	91
0	91
0	91
16	354
5	331
0	110
0	133
349	0
7	0
0	0
30	0
11	605
0	605
0	16
0	15
0	15
0	16
35	193
6	193
0	0
608	0
15	105
0	105
0	41
1	48
0	39
0	32
0	149
0	144
0	142
0	142
0	147
0	142
0	75
0	70
4	144
0	61
0	66
18	133
865	0
660	17
0	1145
0	1135
2	1138
0	1129
0	1139
0	1126
0	1129
399	0
9	153
4	151
0	152
0	153
1	153
31	0
57	0
[truncated: 55,492 more rows]
