# Supplementary material for: Mutations in DNA polymerase δ subunit 1 co-segregate with CMD2-type resistance to Cassava Mosaic Geminiviruses
Source: Nat Commun. 2022 Jul 7;13:3933. doi: 10.1038/s41467-022-31414-0 (PMC9262879; doi:10.1038/s41467-022-31414-0)
Supplement: Supplementary file 10 — Source Data [file 41467_2022_31414_MOESM10_ESM.zip › figure_data/SupFig5_data/RNAseq10/quant/rnaseq10_tme204_3639.2_res_quant/libParams/flenDist.txt]

2.4173e-42	3.60311e-42	5.36204e-42	7.96687e-42	1.18182e-41	1.75033e-41	2.58817e-41	3.82095e-41	5.6319e-41	8.28789e-41	1.21769e-40	1.78623e-40	2.61603e-40	3.82518e-40	5.58428e-40	8.13932e-40	1.18444e-39	1.72086e-39	2.49621e-39	3.61511e-39	5.22719e-39	7.54605e-39	1.08762e-38	1.56509e-38	2.24857e-38	3.22537e-38	4.61909e-38	6.6045e-38	9.42819e-38	1.34376e-37	1.91214e-37	2.71659e-37	3.85331e-37	5.45692e-37	4.81895e-08	2.31494e-07	9.85506e-07	2.85929e-06	4.79577e-06	5.19982e-06	4.86874e-06	4.92948e-06	4.48768e-06	3.17459e-06	2.06974e-06	2.02764e-06	3.54166e-06	5.39241e-06	5.4461e-06	5.08503e-06	6.77379e-06	9.66236e-06	1.21628e-05	1.40015e-05	1.50784e-05	1.51998e-05	1.46902e-05	1.45e-05	1.53273e-05	1.73078e-05	2.02122e-05	2.25802e-05	2.26698e-05	2.2372e-05	2.62414e-05	3.2654e-05	3.47613e-05	3.28187e-05	3.33452e-05	4.13223e-05	5.68165e-05	7.20196e-05	8.11756e-05	8.73458e-05	9.24051e-05	9.7752e-05	0.000107479	0.000124679	0.000153176	0.000192187	0.000236101	0.000283857	0.00033033	0.000364625	0.000389085	0.000416395	0.000451567	0.000501464	0.000583775	0.000698107	0.000819334	0.000934301	0.00105324	0.00118389	0.0013079	0.00140513	0.00150182	0.00163554	0.00179493	0.00197537	0.00221272	0.00250769	0.00281646	0.00308137	0.00326506	0.00341803	0.00359977	0.00378538	0.0039567	0.00414969	0.00442378	0.00479419	0.00514462	0.00535405	0.00547238	0.005646	0.00589897	0.0060659	0.00604329	0.00597669	0.00606095	0.00629659	0.00653702	0.00671672	0.00687526	0.00699128	0.00701869	0.0069594	0.00685185	0.00681576	0.00691363	0.00704856	0.00716327	0.00727505	0.00733478	0.00730582	0.00726648	0.00726411	0.00721806	0.00709594	0.00700061	0.00702511	0.00715125	0.00721305	0.00668822	0.00493326	0.0025142	0.00103869	0.00126191	0.00293806	0.00508432	0.00635618	0.00662539	0.0066426	0.00665296	0.00660234	0.00653493	0.0064669	0.00639029	0.00633429	0.00629745	0.00625857	0.00621478	0.00616774	0.00615229	0.00615438	0.0060827	0.00594777	0.00584921	0.00577583	0.00569753	0.00568501	0.0056889	0.00559265	0.00549132	0.00546405	0.00541712	0.00537112	0.00538671	0.0053632	0.00525243	0.00514415	0.00507636	0.00501281	0.00496643	0.00496668	0.00496474	0.00489794	0.00479002	0.00473622	0.00476226	0.0047778	0.00473291	0.00465657	0.00458108	0.00454679	0.00457094	0.00460037	0.00458069	0.00451091	0.00440841	0.00433256	0.00433346	0.0043471	0.004326	0.00430799	0.00429007	0.00427277	0.0042991	0.00431696	0.00423829	0.00412443	0.00408193	0.00407287	0.00401674	0.00393451	0.00385743	0.00377084	0.00369072	0.00365099	0.00364458	0.00362755	0.00357904	0.00353438	0.00351671	0.00350249	0.0034689	0.0034139	0.00334708	0.00329468	0.00328366	0.00329478	0.00328745	0.00324144	0.00317056	0.00312705	0.0031188	0.00310184	0.00306949	0.00304328	0.00302728	0.00299941	0.00295546	0.00293965	0.00294921	0.00292466	0.00286822	0.00281594	0.00276424	0.00271189	0.00269055	0.00269762	0.00268387	0.00263797	0.0025759	0.00251248	0.00248725	0.00251336	0.00253293	0.00250383	0.00246525	0.00245131	0.00243691	0.00240044	0.00235308	0.00231588	0.00230071	0.00230567	0.00231097	0.00228811	0.00225864	0.0022666	0.0022709	0.00221749	0.00215198	0.0021364	0.00215911	0.00216029	0.00211049	0.00205652	0.00203844	0.00202092	0.00198159	0.00194966	0.00193591	0.00192305	0.00189775	0.00187563	0.00187971	0.00188462	0.00185621	0.00181786	0.00180718	0.00181211	0.00180478	0.00178767	0.00176806	0.00175409	0.00175207	0.00174201	0.00171341	0.00167914	0.00164185	0.00160399	0.00157997	0.00156703	0.0015464	0.00152041	0.00150501	0.00150087	0.00150012	0.00149742	0.00148207	0.00145741	0.00144954	0.0014508	0.00142812	0.00139389	0.00138098	0.00137541	0.00134541	0.00130792	0.00128926	0.00126918	0.00122977	0.00119683	0.00119488	0.00120694	0.00120864	0.00120195	0.00119561	0.00118782	0.00117211	0.00114571	0.00111905	0.00110644	0.00110413	0.0011064	0.00111558	0.00112761	0.0011325	0.00110861	0.00105254	0.00101663	0.00103964	0.00107819	0.00107166	0.00102871	0.00100381	0.00100912	0.00100683	0.000986673	0.000968156	0.000949626	0.000932783	0.000930813	0.000932598	0.000922312	0.000902199	0.000880755	0.000865666	0.000859889	0.000855959	0.000854785	0.000867757	0.000879164	0.00087208	0.000857408	0.000839485	0.000815394	0.000789373	0.000766913	0.000747683	0.000730997	0.00073218	0.000754924	0.000762794	0.000737775	0.000711344	0.000701629	0.000696808	0.000686731	0.000672307	0.000666585	0.00067252	0.000670326	0.000651258	0.000635367	0.000639078	0.000647303	0.000638204	0.000616349	0.000598371	0.000591019	0.000590912	0.000588468	0.000576125	0.000557601	0.000544422	0.000539137	0.000542012	0.000554293	0.000557762	0.000542519	0.000526071	0.000517277	0.000512173	0.000505074	0.00049277	0.000486437	0.000490867	0.000493229	0.000487786	0.00047903	0.000468623	0.000452888	0.000433099	0.00041914	0.000415757	0.00041983	0.000426055	0.000431626	0.000437069	0.000434302	0.00041653	0.000395114	0.000387048	0.000396024	0.000398369	0.000378269	0.000362999	0.000363358	0.000362248	0.000365368	0.000371724	0.00036583	0.000353548	0.000344868	0.000338027	0.000330448	0.000319671	0.000307615	0.000305596	0.000313166	0.000312833	0.000300964	0.000293696	0.000296334	0.00029719	0.000293271	0.000289148	0.000282776	0.00027234	0.000262205	0.000257491	0.000258881	0.000263257	0.000263114	0.000254111	0.000242047	0.00023381	0.000233588	0.000238188	0.000236902	0.000233644	0.000238104	0.000238003	0.00022492	0.000212312	0.000206345	0.000200951	0.00019529	0.000193577	0.000195587	0.000198585	0.000200301	0.000196886	0.000192715	0.000193379	0.000190396	0.000183514	0.000182402	0.000179852	0.000173201	0.000174087	0.000176761	0.000168881	0.000156342	0.00015134	0.000156024	0.000162683	0.000164594	0.000163435	0.000161591	0.000156767	0.000152503	0.000154963	0.000158262	0.000156787	0.00015563	0.000153818	0.000146608	0.000138063	0.000130494	0.000127032	0.000134991	0.000144608	0.000141222	0.000130116	0.000121715	0.000119903	0.000122848	0.000127054	0.000132409	0.000132243	0.000121745	0.000113798	0.000115682	0.000116432	0.00011331	0.000114773	0.000117709	0.000114234	0.000108227	0.000105338	0.000106269	0.000111929	0.000119105	0.000120679	0.000116858	0.000113309	0.000110546	0.000105277	9.75399e-05	9.17503e-05	8.98792e-05	8.87043e-05	8.91373e-05	9.48772e-05	9.95607e-05	9.53595e-05	8.59017e-05	7.77777e-05	7.43772e-05	7.67836e-05	8.04172e-05	7.955e-05	7.54206e-05	7.11983e-05	6.73638e-05	6.55252e-05	6.59843e-05	6.58987e-05	6.6842e-05	7.21642e-05	7.63518e-05	7.23059e-05	6.39248e-05	6.05976e-05	6.23459e-05	6.06754e-05	5.62764e-05	5.55687e-05	5.41587e-05	4.87933e-05	4.72108e-05	5.11755e-05	5.42076e-05	5.46401e-05	5.38149e-05	5.24442e-05	5.16282e-05	5.01265e-05	4.76659e-05	4.74229e-05	4.89899e-05	4.82721e-05	4.55347e-05	4.5729e-05	4.80705e-05	4.52104e-05	3.76806e-05	3.41002e-05	3.6476e-05	3.93928e-05	4.07524e-05	4.24025e-05	4.34847e-05	4.12769e-05	3.59037e-05	3.09191e-05	3.09391e-05	3.58274e-05	3.91759e-05	3.83017e-05	3.65115e-05	3.60808e-05	3.79559e-05	4.04141e-05	3.97152e-05	3.6992e-05	3.54046e-05	3.38668e-05	3.15534e-05	3.00152e-05	2.90431e-05	2.80894e-05	2.7998e-05	2.92049e-05	3.15208e-05	3.33904e-05	3.20438e-05	2.78083e-05	2.3924e-05	2.13409e-05	2.10921e-05	2.61784e-05	3.34887e-05	3.51611e-05	3.10121e-05	2.74353e-05	2.74096e-05	2.9208e-05	2.98744e-05	2.84748e-05	2.65753e-05	2.50003e-05	2.305e-05	2.07793e-05	1.95794e-05	1.99865e-05	1.99324e-05	1.77478e-05	1.61511e-05	1.77566e-05	1.94597e-05	1.89537e-05	1.92931e-05	2.09171e-05	2.12999e-05	2.13172e-05	2.14092e-05	2.0206e-05	1.81163e-05	1.63928e-05	1.6496e-05	1.75583e-05	1.68848e-05	1.52811e-05	1.4787e-05	1.49941e-05	1.53004e-05	1.69002e-05	1.99818e-05	2.0387e-05	1.60145e-05	1.17746e-05	1.12611e-05	1.28814e-05	1.51328e-05	1.7337e-05	1.71872e-05	1.36584e-05	1.0413e-05	1.08765e-05	1.29327e-05	1.32925e-05	1.28327e-05	1.30651e-05	1.31375e-05	1.25377e-05	1.18482e-05	1.19362e-05	1.26634e-05	1.26005e-05	1.1887e-05	1.17602e-05	1.14278e-05	1.00789e-05	9.04779e-06	8.60208e-06	8.29088e-06	9.01772e-06	9.54978e-06	8.24397e-06	7.42337e-06	8.21507e-06	7.85257e-06	5.75419e-06	4.66057e-06	5.6069e-06	7.12579e-06	8.25277e-06	9.05248e-06	9.09985e-06	8.04026e-06	7.61176e-06	9.25225e-06	1.12633e-05	1.2091e-05	1.23824e-05	1.25058e-05	1.10442e-05	8.10347e-06	7.24207e-06	8.88387e-06	9.14494e-06	7.31019e-06	5.9704e-06	6.43649e-06	7.69334e-06	7.65819e-06	6.23481e-06	5.68879e-06	6.26839e-06	6.26381e-06	5.34985e-06	4.23712e-06	3.98277e-06	4.88885e-06	5.6476e-06	5.00886e-06	3.70707e-06	3.72094e-06	4.98894e-06	6.16215e-06	7.10063e-06	7.69144e-06	7.98991e-06	8.3582e-06	8.37209e-06	7.54498e-06	5.70931e-06	3.63339e-06	2.63823e-06	3.04972e-06	4.21593e-06	4.74985e-06	4.44753e-06	4.41626e-06	4.14545e-06	3.24056e-06	2.94012e-06	3.29765e-06	3.4523e-06	3.39164e-06	3.24476e-06	3.37274e-06	4.18707e-06	4.77094e-06	4.33163e-06	3.25195e-06	2.24972e-06	2.33096e-06	3.11367e-06	3.34681e-06	3.45992e-06	3.71728e-06	3.37982e-06	2.82643e-06	2.6862e-06	2.7449e-06	3.12232e-06	3.80976e-06	3.8888e-06	3.06198e-06	2.35065e-06	2.48352e-06	2.90387e-06	3.00297e-06	2.91048e-06	2.49913e-06	1.58972e-06	8.23868e-07	7.87263e-07	1.35016e-06	2.17076e-06	2.74331e-06	2.52417e-06	1.74464e-06	1.32605e-06	2.0303e-06	3.42529e-06	3.72108e-06	2.48547e-06	1.67977e-06	2.29039e-06	3.03713e-06	2.73935e-06	1.9317e-06	1.83964e-06	2.38555e-06	2.58047e-06	2.38686e-06	2.51355e-06	2.63203e-06	1.85729e-06	7.35657e-07	4.34081e-07	1.0699e-06	1.62162e-06	1.32929e-06	1.04042e-06	1.35051e-06	1.38731e-06	8.90316e-07	5.88446e-07	7.05316e-07	8.98511e-07	9.19943e-07	7.55966e-07	4.89009e-07	2.21319e-07	2.03515e-07	6.02261e-07	9.33393e-07	6.93601e-07	3.11695e-07	2.85372e-07	3.64529e-07	2.85337e-07	1.93878e-07	3.28208e-07	9.15643e-07	1.77199e-06	2.1875e-06	2.18166e-06	2.4557e-06	2.85333e-06	3.17811e-06	3.66433e-06	3.41285e-06	2.17837e-06	1.74086e-06	2.30201e-06	2.07693e-06	1.05348e-06	7.53391e-07	1.45883e-06	2.11651e-06	1.8605e-06	9.87593e-07	4.94983e-07	6.42699e-07	8.06906e-07	6.21293e-07	3.59917e-07	3.40152e-07	4.43632e-07	5.3948e-07	7.84635e-07	1.03797e-06	1.1952e-06	1.55299e-06	1.82168e-06	1.46081e-06	8.16463e-07	4.21778e-07	2.38551e-07	2.23775e-07	4.43972e-07	6.11099e-07	4.5425e-07	1.95581e-07	8.85784e-08	6.87986e-08	4.18276e-08	1.28257e-07	4.78386e-07	8.83946e-07	1.06656e-06	1.02113e-06	7.78109e-07	6.40409e-07	1.10933e-06	1.76967e-06	1.59631e-06	8.31304e-07	5.35631e-07	6.07621e-07	4.58913e-07	3.41939e-07	4.69658e-07	4.73595e-07	2.42977e-07	5.10249e-08	4.18346e-08	2.4359e-07	5.77739e-07	7.03126e-07	4.61921e-07	1.63423e-07	6.80521e-08	1.26608e-07	2.58298e-07	4.55482e-07	5.84285e-07	5.26312e-07	5.84867e-07	1.02168e-06	1.32917e-06	1.14184e-06	9.51214e-07	8.73418e-07	5.63815e-07	2.01726e-07	6.34507e-08	5.62594e-08	4.81092e-08	3.36671e-08	2.47989e-08	1.32624e-08	5.16703e-09	1.53591e-08	4.92155e-08	8.21622e-08	1.78696e-07	4.26554e-07	5.72687e-07	3.9616e-07	1.92512e-07	2.53765e-07	4.77389e-07	5.64553e-07	4.7041e-07	4.62833e-07	5.16969e-07	4.50211e-07	3.17358e-07	1.67095e-07	1.27063e-07	3.41349e-07	5.11633e-07	3.41036e-07	1.37443e-07	2.08737e-07	3.13126e-07	2.35156e-07	1.57651e-07	1.58095e-07	1.63305e-07	2.58109e-07	3.4766e-07	2.57848e-07	1.62248e-07	1.56477e-07	1.04345e-07	2.6106e-08	3.67678e-09	1.46754e-08	2.41618e-08	3.0993e-08	4.89367e-08	6.0869e-08	4.19459e-08	1.22124e-07	4.35352e-07	6.51955e-07	4.3842e-07	1.15249e-07	4.50303e-09	1.51675e-09	1.57645e-09	3.10003e-09	4.51791e-09	4.80784e-09	2.94761e-09	1.01658e-09	1.34976e-08	5.12522e-08	7.55282e-08	4.99151e-08	1.2423e-08	4.89384e-12	8.94274e-15	1.19313e-10	4.77243e-10	7.15865e-10	4.77243e-10	1.19311e-10	2.67261e-14	1.06952e-13	1.60546e-13	1.25839e-11	4.99338e-11	7.48604e-11	4.99069e-11	1.24767e-11	2.92586e-29	2.82012e-11	1.12805e-10	9.38412e-10	3.18962e-09	4.64343e-09	2.12247e-08	7.34814e-08	1.0937e-07	7.33162e-08	1.87601e-08	6.37263e-10	7.74709e-10
