# Supplementary material for: Mutations in DNA polymerase δ subunit 1 co-segregate with CMD2-type resistance to Cassava Mosaic Geminiviruses
Source: Nat Commun. 2022 Jul 7;13:3933. doi: 10.1038/s41467-022-31414-0 (PMC9262879; doi:10.1038/s41467-022-31414-0)
Supplement: Supplementary file 10 — Source Data [file 41467_2022_31414_MOESM10_ESM.zip › figure_data/SupFig5_data/RNAseq10/quant/rnaseq10_tme204_3604.2_sus_quant/logs/salmon_quant.log]

[2021-12-15 11:13:32.965] [jointLog] [info] setting maxHashResizeThreads to 10
[2021-12-15 11:13:32.965] [jointLog] [info] Fragment incompatibility prior below threshold.  Incompatible fragments will be ignored.
[2021-12-15 11:13:32.965] [jointLog] [info] Usage of --validateMappings implies use of minScoreFraction. Since not explicitly specified, it is being set to 0.65
[2021-12-15 11:13:32.965] [jointLog] [info] Setting consensusSlack to selective-alignment default of 0.35.
[2021-12-15 11:13:32.965] [jointLog] [info] parsing read library format
[2021-12-15 11:13:32.965] [jointLog] [info] There is 1 library.
[2021-12-15 11:13:33.132] [jointLog] [info] Loading pufferfish index
[2021-12-15 11:13:33.134] [jointLog] [info] Loading dense pufferfish index.
[2021-12-15 11:14:29.512] [jointLog] [info] done
[2021-12-15 11:14:29.512] [jointLog] [info] Index contained 58,905 targets
[2021-12-15 11:14:29.546] [jointLog] [info] Number of decoys : 1,414
[2021-12-15 11:14:29.546] [jointLog] [info] First decoy index : 57,491 
[2021-12-15 11:14:31.320] [jointLog] [info] Automatically detected most likely library type as IU

[2021-12-15 11:18:45.646] [fileLog] [info] 
At end of round 0
==================
Observed 29016730 total fragments (29016730 in most recent round)

[2021-12-15 11:18:45.645] [jointLog] [info] Computed 77,053 rich equivalence classes for further processing
[2021-12-15 11:18:45.645] [jointLog] [info] Counted 22,753,290 total reads in the equivalence classes 
[2021-12-15 11:18:45.670] [jointLog] [info] Number of mappings discarded because of alignment score : 5,676,343
[2021-12-15 11:18:45.670] [jointLog] [info] Number of fragments entirely discarded because of alignment score : 1,859,964
[2021-12-15 11:18:45.670] [jointLog] [info] Number of fragments discarded because they are best-mapped to decoys : 1,438,530
[2021-12-15 11:18:45.670] [jointLog] [info] Number of fragments discarded because they have only dovetail (discordant) mappings to valid targets : 795,675
[2021-12-15 11:18:45.670] [jointLog] [info] Mapping rate = 78.4144%

[2021-12-15 11:18:45.670] [jointLog] [info] finished quantifyLibrary()
[2021-12-15 11:18:45.777] [jointLog] [info] Starting optimizer
[2021-12-15 11:18:45.841] [jointLog] [info] Marked 0 weighted equivalence classes as degenerate
[2021-12-15 11:18:45.848] [jointLog] [info] iteration = 0 | max rel diff. = 17927.8
[2021-12-15 11:18:46.481] [jointLog] [info] iteration = 100 | max rel diff. = 8.62575
[2021-12-15 11:18:47.094] [jointLog] [info] iteration = 200 | max rel diff. = 3.86146
[2021-12-15 11:18:47.702] [jointLog] [info] iteration = 300 | max rel diff. = 2.25635
[2021-12-15 11:18:48.325] [jointLog] [info] iteration = 400 | max rel diff. = 1.19865
[2021-12-15 11:18:48.950] [jointLog] [info] iteration = 500 | max rel diff. = 8.8207
[2021-12-15 11:18:49.573] [jointLog] [info] iteration = 600 | max rel diff. = 0.312739
[2021-12-15 11:18:50.197] [jointLog] [info] iteration = 700 | max rel diff. = 0.0858085
[2021-12-15 11:18:50.820] [jointLog] [info] iteration = 800 | max rel diff. = 0.373012
[2021-12-15 11:18:51.437] [jointLog] [info] iteration = 900 | max rel diff. = 0.287484
[2021-12-15 11:18:52.032] [jointLog] [info] iteration = 1,000 | max rel diff. = 0.223234
[2021-12-15 11:18:52.635] [jointLog] [info] iteration = 1,100 | max rel diff. = 0.164222
[2021-12-15 11:18:53.237] [jointLog] [info] iteration = 1,200 | max rel diff. = 1.11234
[2021-12-15 11:18:53.834] [jointLog] [info] iteration = 1,300 | max rel diff. = 0.0190897
[2021-12-15 11:18:54.421] [jointLog] [info] iteration = 1,400 | max rel diff. = 0.0219802
[2021-12-15 11:18:55.024] [jointLog] [info] iteration = 1,500 | max rel diff. = 0.109453
[2021-12-15 11:18:55.644] [jointLog] [info] iteration = 1,600 | max rel diff. = 0.0230531
[2021-12-15 11:18:56.249] [jointLog] [info] iteration = 1,700 | max rel diff. = 0.691253
[2021-12-15 11:18:56.871] [jointLog] [info] iteration = 1,800 | max rel diff. = 0.0279939
[2021-12-15 11:18:57.304] [jointLog] [info] iteration = 1,870 | max rel diff. = 0.00658328
[2021-12-15 11:18:57.321] [jointLog] [info] Finished optimizer
[2021-12-15 11:18:57.321] [jointLog] [info] writing output 
