# Supplementary material for: Mutations in DNA polymerase δ subunit 1 co-segregate with CMD2-type resistance to Cassava Mosaic Geminiviruses
Source: Nat Commun. 2022 Jul 7;13:3933. doi: 10.1038/s41467-022-31414-0 (PMC9262879; doi:10.1038/s41467-022-31414-0)
Supplement: Supplementary file 10 — Source Data [file 41467_2022_31414_MOESM10_ESM.zip › figure_data/SupFig5_data/RNAseq10/quant/rnaseq10_tme204_3604.2_sus_quant/aux_info/ambig_info.tsv]

UniqueCount	AmbigCount
0	1482
3	1439
3	1358
0	0
2	0
199	0
396	0
6	0
0	0
0	1323
0	258
1	1323
14	1423
51	1536
0	1323
2	1321
17	1323
0	0
12	92
0	92
215	0
446	0
9	0
0	0
2751	0
0	0
176	0
0	0
0	0
0	0
0	0
0	0
7	0
94	0
8	1219
0	1342
0	1288
0	1352
0	1302
7	1258
0	1268
95	1203
0	94
2	94
1	85
0	1566
72	1504
66	1116
0	1
0	0
0	895
0	929
0	927
0	928
0	957
0	958
0	949
0	925
0	924
0	920
0	898
0	0
8	27
0	27
12	1039
0	1424
24	1261
217	1191
21	2597
232	2023
9	2596
562	0
27	287
3	287
7	0
5	419
10	419
192	0
6026	0
2	0
1	8
6021	0
1274	0
23	0
1	0
13	0
807	0
4	0
0	194
0	182
0	193
2395	0
34	0
0	0
8	513
31	513
0	501
1128	0
11201	1
124	0
5	0
10	285
0	285
1	0
0	0
1	0
0	0
0	0
31	0
0	0
499	0
58	36
11	1
69	36
57	1
266	0
120	1
138	803
2	803
30	803
0	53
0	47
1	41
1281	0
0	33
0	32
0	23
2	31
0	20
0	20
0	24
0	23
0	32
0	21
257	0
2319	1
0	0
0	0
12	0
91	0
46	2
120	2
0	117
0	90
0	90
0	101
0	116
0	127
0	91
119	8
0	0
0	346
0	351
2	405
39	410
0	351
0	356
406	0
0	389
0	332
0	333
0	342
0	399
0	343
834	0
61164	9
2	0
0	0
0	0
0	0
10	0
0	0
13	726
1	726
0	689
0	726
0	726
778	3
1548	2
0	0
0	0
0	50
0	47
0	43
0	422
0	422
8	421
10	111
0	111
888	0
324	0
1610	0
0	0
352	31
17	0
47	0
248	31
406	1
1	0
1483	2
3	449
15	443
7	455
1	454
2	427
1	565
0	567
0	533
0	535
2	533
414	1
0	0
0	0
4	0
34	1822
2	1822
0	4
0	4
0	252
21	235
1	170
1001	0
6	0
3	106
1	106
2308	1
5016	3
54	0
16	98
2	98
126	370
372	96
49	530
1	21
0	86
125	86
0	291
0	291
18	549
872	0
0	410
0	293
0	267
0	228
0	371
0	254
0	290
3	246
1	278
0	0
235	0
0	5
1	5
9	409
0	409
102	447
1	447
423	402
2	402
0	0
789	0
4160	2
944	0
141	0
1	0
16	0
180	809
0	807
1	771
4103	0
700	502
4	502
0	2
0	2
0	2
0	2
0	2
68	19
53	20
1	20
786802	292
38	381
66	381
0	23
0	24
0	19
0	20
0	22
0	23
0	0
0	417
0	278
0	282
0	233
0	372
0	237
91	1267
10	1267
23	1253
0	0
2	18
0	18
22	0
0	18
0	25
0	21
0	25
6	16
0	18
0	20
0	18
0	18
10	12
0	12
0	263
0	269
0	228
0	290
0	304
0	331
1	0
10	0
3	0
23	27
9	611
1	598
12	501
13	139
0	199
0	227
0	138
3	135
1	0
19	331
169	331
2335	2198
12	2198
65	0
82	0
1934	0
6	0
9	0
50	0
486	0
0	0
279	0
3	3
214	0
0	0
0	0
0	0
0	84
0	84
0	1
0	1
0	1
0	1
36	0
0	0
5	0
3	1
0	0
0	0
1	0
0	20
0	20
0	20
101	0
36	0
632	175
6	318
15	318
4	0
24	27
240	4
0	0
2	0
24	226
5	216
0	223
2270	0
133	483
0	483
0	1
0	1
0	1
0	0
0	0
0	0
0	0
0	0
1	0
8	1775
18	1807
0	1816
0	1886
6	1883
1	1821
0	1932
0	0
9	0
1	0
2005	1
0	0
0	0
0	0
0	0
0	755
0	752
0	733
0	730
24	0
8	0
0	0
43	741
0	741
16	526
6	520
2	195
203	0
0	0
0	0
0	0
35	618
4	618
0	0
15	436
6	436
9	0
664	0
88	871
17	871
31	0
140	0
45	102
0	102
8	0
26	0
421	0
1	0
7	1472
2	1472
2	1421
0	1472
23	0
1	0
148	570
2	570
501	0
1053	0
0	0
0	0
154	72
202	72
19	0
4	0
1	0
313	0
72	1106
93	1106
148	0
88	0
0	0
1708	0
55	317
13	317
30	0
0	54
0	54
0	41
172	0
1	0
0	0
153	545
0	539
0	539
0	545
1	137
4	137
104	0
80	0
0	423
112	423
2	23
0	23
1	0
0	0
3	0
179	0
55	57
0	57
23	0
1	2
0	10
0	8
0	8
0	10
0	10
0	10
0	8
0	10
416	0
0	0
162	0
232	0
101	6
19	580
16	574
39	0
636	0
13	132
5	132
40	379
0	379
20	0
4	0
2	0
0	405
4	409
12	401
11	405
1	410
0	401
0	406
0	389
0	393
59	0
85	0
23	52
0	43
0	41
12	388
2	388
225	0
788	174
66	174
1	716
10	592
0	757
0	763
0	778
3	728
0	748
67	662
1613	178
4	408
185	408
64	0
0	5
1	5
832	0
1	1039
1	987
0	896
0	993
0	918
3	993
0	964
0	740
0	936
214	0
4	0
945	0
2	0
180	354
0	354
1069	2
150	0
0	0
8	0
196	0
0	61
0	59
0	51
0	53
0	51
0	53
0	51
0	53
0	0
1	0
0	0
15606	2
0	749
0	665
0	758
0	723
0	698
0	670
0	568
0	659
0	644
0	702
0	649
0	677
0	737
0	728
0	638
0	547
0	1168
0	949
0	896
0	1115
0	762
0	815
15	0
7	0
518	0
0	0
69	0
5	188
14	261
1	263
0	0
0	31
256	31
124	3
0	9
0	9
0	9
0	9
0	2470
0	2499
0	1897
0	1926
18	2291
210	0
5	83
0	83
116	53
0	53
3	79
0	79
2	80
0	88
0	77
0	87
0	87
0	76
0	196
0	154
6	161
0	112
0	101
0	111
0	111
0	101
0	90
0	100
0	100
0	89
0	160
0	170
0	170
634	0
175	3
2	0
0	1
77	469
3	469
0	212
0	191
0	211
0	190
0	1
2	530
90	530
0	308
0	304
3	310
0	310
0	277
0	281
72	377
7	377
54	0
0	0
0	0
0	0
0	0
0	0
0	0
129	0
46	81
0	81
193	0
0	0
0	0
0	0
0	0
132	0
9	0
26	1454
5	1454
0	0
202	479
67	479
14	232
25	203
1	209
0	189
31	253
1	253
0	224
0	243
0	200
0	219
4	205
3	206
14	204
37	0
0	0
0	59
10	59
0	766
0	765
0	778
7	712
0	569
0	554
0	554
0	569
0	341
0	341
0	374
2	349
0	355
1	335
0	344
30	733
6	712
5	730
0	732
0	0
0	0
193	0
423	0
1797	0
842	1
85	0
418	1
846	0
0	33
10	33
0	33
70	1348
0	1348
31	0
370	0
10	0
12	0
31	288
2	288
0	0
23	41
0	41
0	41
0	388
157	341
0	281
13	0
0	10
0	9
2	12
0	14
0	12
36	16
501	3
227	0
100	0
205	711
19	711
231	0
1852	1
6880	0
2	4
0	4
0	4
83	676
1	676
0	573
2	565
0	501
23	0
245	0
164	0
345	0
441	0
2	8
1	8
762	109
343	109
6	0
1	0
0	0
4	0
2	1
0	0
12	0
1	1
0	0
0	1
32	2
1	1
2	0
5	1
0	3
0	3
4	1
0	0
21	0
11	1231
20	1236
0	1214
1	1219
42	0
97	0
23	0
0	0
0	29
0	29
0	27
0	27
0	76
0	80
0	81
0	63
10	65
0	61
0	10
16	0
4	0
53	843
11	843
42	737
13	737
0	189
0	189
0	185
0	183
0	186
877	0
55	0
23	89
0	89
321	0
0	512
0	443
0	450
0	505
0	438
2	438
3	241
0	241
610	1
0	0
837	7
945	165
0	6
170	164
1	0
2414	0
0	0
0	0
0	970
0	955
0	902
0	882
0	867
0	917
16	0
2	0
111	0
58	1482
259	1482
167	242
7	242
0	0
0	0
390	0
2309	3
297	0
0	0
0	192
0	192
0	192
0	193
10	189
0	125
0	125
0	125
68	0
43	0
3	188
5	188
1235	24
0	24
0	0
0	0
186	0
140	0
0	0
6	0
0	387
2	327
1	508
0	482
2	0
0	0
0	0
0	1
9	1009
16	1009
1	1009
23	0
4323	2
2	18
0	18
0	0
0	0
160	0
4	364
7	363
1	362
0	363
4	0
36	0
65	0
0	0
0	123
0	123
0	6
0	6
0	0
0	19
0	18
0	19
0	19
0	19
0	20
0	20
0	19
0	20
0	20
0	19
25	151
0	151
780	0
1	175
0	175
0	682
1	682
32	0
2598	0
0	0
2	1244
7	1411
184	1352
9	6
0	3
477	0
17	0
0	545
0	545
5	157
0	163
1	161
17	116
0	128
0	125
0	128
0	123
11	0
0	3
0	3
0	2
1	0
523	1
22	503
8	505
9	503
1	0
0	0
0	0
0	0
0	0
0	0
0	0
0	0
0	0
0	0
0	0
7	0
0	0
0	0
0	0
1712	1
2055	1
1224	1
0	0
0	0
8	0
8	0
1304	0
15	0
315	0
0	6
0	7
0	7
0	7
0	7
0	6
249	0
69	0
1	0
0	0
641	0
0	0
51	714
9	710
2	116
1718	0
0	0
683	0
92	0
0	0
8	9
9	9
0	0
32	779
0	814
0	826
0	776
0	788
0	816
0	828
0	751
0	739
0	787
0	775
135	1865
159	1865
980	1
50	529
0	529
0	16
0	16
0	16
0	16
0	9
36	0
3729	1
51	498
2	498
63	271
3	271
77	1704
1	1703
2	1624
2	1706
233	0
509	0
17	573
2	573
1	566
0	449
0	449
815	67
0	67
0	191
0	190
0	181
0	184
0	194
0	188
0	193
0	187
0	192
5	209
0	183
0	180
0	213
0	220
0	215
0	193
0	190
0	196
0	189
0	195
0	212
0	0
93	868
2	868
1	0
0	0
6	0
0	0
0	0
0	0
0	0
0	0
791	0
1200	0
223	0
271	0
333	0
1	0
464	0
12	0
62	0
331	1
0	0
1	0
17	0
1953	0
251	0
8479	2
23	0
80	0
185	0
7	0
0	0
0	0
30	460
2	460
2	148
5	0
1	0
0	42
2	36
0	35
0	37
1	34
0	41
0	0
0	2
4	1432
6	1230
0	1388
1	664
1	10
0	10
0	0
651	41
36	359
79	359
26	836
23	836
0	0
1	638
0	523
12	546
480	0
1	0
1	0
0	0
687	0
1	0
3	271
2	271
4	2
0	0
0	0
0	0
0	0
34	0
0	0
26	710
9	710
330	0
404	0
352	1
448	0
3	0
0	0
70	0
0	0
0	217
0	225
0	212
0	222
22	248
198	3541
2	3526
16	3540
0	0
0	0
146	655
51	655
3	0
115	0
144	0
660	0
0	76
0	77
0	75
0	78
0	70
0	76
0	74
0	73
0	72
0	75
0	72
0	74
0	71
0	73
0	75
0	77
0	74
0	73
0	72
0	76
0	75
1958	2
0	0
0	0
3293	0
712	2963
572	2963
0	0
0	4533
4	4533
204	0
9	200
0	200
0	198
38	244
1	244
50	512
2	512
55	645
0	645
0	0
0	10
0	10
0	10
0	10
0	10
0	110
0	109
0	96
0	95
0	108
0	94
0	108
0	94
0	108
0	108
0	94
0	29
0	28
0	28
0	28
1	30
0	29
0	29
0	28
0	28
0	28
1092	0
0	0
3	765
4	762
1	745
3254	2
129	0
0	0
575	1518
0	1518
1	1352
0	0
168	0
0	0
51	520
494	520
41	0
0	0
0	0
0	0
28	730
7	730
40	0
177	1556
34	1556
68	0
0	0
0	2
477	0
0	0
379	0
498	0
11	59
7	59
10	0
583	0
13	185
0	185
0	0
0	0
0	0
0	0
1	3
2	347
3	347
0	0
761	0
0	0
0	0
28	0
7	366
47	366
7	0
0	0
5	45
0	44
667	0
32	1143
13	1144
1	1125
5	0
262	0
0	0
0	1099
9	1099
136	0
0	2
0	1
0	2
0	1
0	156
0	167
0	163
1	163
0	31
0	30
0	28
0	31
0	572
2	537
1	403
3	0
0	0
1070	0
24	0
0	0
376	0
22	226
1	217
32	226
0	322
2	307
0	92
647	0
0	0
0	0
0	0
0	0
1	0
0	0
0	0
16	0
76	1
285	177
0	77
10	67
0	75
0	13
0	471
172	471
12	1130
89	1112
0	1038
4	1111
0	0
281	0
0	0
539	0
0	0
0	0
0	0
18	0
1778	0
17	0
12	0
0	207
0	202
1	204
3	209
0	206
1	0
422	0
0	0
7358	2
19623	4
116	0
0	0
0	0
0	0
347	0
0	3
0	3
0	3
405	0
1	0
0	0
128	0
1	226
0	222
2	226
22	226
4	226
0	226
7	0
845	613
0	613
242	0
0	0
0	0
103	0
214	0
1914	0
254	0
793	0
4	285
32	288
0	284
1	287
1212	1
18	0
1	199
0	193
7	192
0	217
0	223
0	174
0	169
1462	0
0	357
0	380
0	357
0	380
57	364
0	396
0	373
0	197
0	221
0	122
0	0
2268	1
0	341
10	412
0	394
340	1686
48	1685
1	1194
0	1194
0	905
0	905
3	0
27	966
1	901
4	977
0	916
0	893
5	900
0	0
20	423
0	423
11	1
1116	0
200	0
546	0
2872	1
16	311
0	311
1	0
0	0
2273	1
48	0
1637	3
53	0
3	0
0	0
94	2212
57	2212
1306	2
0	0
0	0
0	0
0	0
28	842
3	842
98	0
0	5
0	5
0	5
275	2936
56	2936
109	0
194	0
672	3
115	0
121	230
0	230
0	0
7	0
348	0
239	1
0	0
0	55
0	55
0	51
0	51
5	55
0	52
2	13
0	13
0	22
0	22
0	17
0	155
19	155
0	17
0	17
0	16
0	14
0	15
0	19
0	16
0	18
0	17
0	16
0	14
0	14
0	19
0	17
0	17
0	15
0	15
0	15
0	18
0	16
0	16
0	0
0	0
0	0
0	0
1	0
0	0
0	0
0	0
2	0
0	0
0	0
0	0
0	0
1423	0
4	0
27	351
2	351
0	366
0	366
8	91
0	188
19	188
3	0
0	609
127	598
1	547
28	550
3	550
0	259
6	264
1	259
0	231
0	226
401	1
1	46
0	41
1	45
0	40
0	43
0	36
16	0
7	81
0	81
0	295
2	243
0	271
0	268
1461	0
335	0
305	0
1684	0
1	1515
2	1394
3	1457
21	0
1	0
42	0
69	586
0	586
0	586
0	3488
0	3451
0	3486
0	3489
0	3452
0	3449
0	3454
0	3491
0	279
0	277
0	278
0	290
0	276
0	292
0	278
0	280
4	0
0	19
0	19
0	19
1	19
0	19
743	0
9	0
1	216
22	231
1	232
102	678
5	678
29	12
35	133
0	153
0	152
1405	25
1437	0
0	1271
0	1205
0	1270
0	1204
0	0
0	39
0	39
0	39
25	0
0	8
0	8
0	8
0	0
21	0
0	0
0	0
792	4
0	0
166	0
1011	0
0	75
6	88
1	75
0	162
3	154
0	106
0	366
0	366
0	379
48	129
2	129
43	0
1260	1781
532	1780
38	0
590	0
0	1
0	1
0	1
13	0
61	0
0	0
0	0
0	0
0	0
6	0
0	0
0	0
17	0
87	0
4	0
183	0
0	368
0	330
1	313
1	169
5	0
2221	0
572	0
3	0
6	0
1	103
0	112
0	103
0	100
23064	4
21	0
3683	0
26	126
0	126
0	32
0	32
0	30
1210	0
0	0
455	0
45	0
0	0
603	0
0	0
240	1228
540	1228
31	1008
0	0
0	0
0	0
0	0
0	0
0	347
8	347
5	6
0	0
4	6
163	0
0	535
0	535
0	534
10	112
0	0
0	0
0	9
0	7
0	7
0	7
0	7
0	9
0	7
0	0
0	0
0	0
192	0
22	379
1	379
282	0
16	0
0	1
0	1
0	173
0	209
0	223
123	319
1	293
1	255
0	0
0	0
934	0
1	34
0	34
0	26
0	0
166	0
0	0
110	2065
0	2064
0	2065
0	2074
1	2075
21	0
732	0
0	0
0	281
74	286
20	5
11	0
9	2
0	0
162	0
0	555
0	557
5	557
33	0
16	0
374	0
0	0
1	627
0	627
9	1036
0	1036
7	80
0	80
41	0
0	5
0	5
0	0
328	0
4477	0
1	0
260	126
0	0
4	0
0	0
393	490
0	2
0	2
0	6
11	4
0	4
327	473
0	6
596	0
262	496
6	496
77	0
1158	2
482	0
33	0
2104	0
0	0
3	0
0	0
158	0
1	311
26	305
1	302
215	0
480	0
4	3
0	3
612	0
302	0
0	1
0	1
0	0
0	0
0	3
1	3
0	727
0	720
0	702
0	710
3	662
0	715
0	72
0	100
0	99
0	52
110	0
0	44
0	0
22	0
1	5
0	5
24	1439
0	1439
1601	99
169	1163
23	1163
1444	0
21	0
1812	0
3	257
1	250
0	218
170	0
129	0
8	0
1	2
295	0
91	0
1681	0
55	0
60	1449
45	1449
0	201
0	209
0	195
0	144
0	152
11	2433
6	2434
0	2526
51	2522
4	600
49	600
4	598
389	0
1213	1
512	0
0	13
0	13
755	0
1	16
0	16
1053	1
56	0
65	0
11	0
28	194
1	194
155	0
1	0
0	5
0	5
0	5
1	0
1	172
258	173
0	0
45	367
8	367
5	361
12	364
58	0
90	0
137	0
74	0
2047	0
1899	23
294	0
1073	1
1024	0
328	22
4	0
0	44
13	44
963	0
18	0
17	159
0	159
0	0
0	0
13	399
8	399
4	399
15	114
1	114
0	114
11	438
10	420
0	152
0	170
254	0
1	0
0	0
56	0
7	634
0	634
0	21
0	19
0	18
0	20
41	378
14	378
2	0
1283	0
10	161
1	161
0	71
0	79
0	66
0	58
0	160
0	152
0	146
0	143
0	161
0	153
0	98
0	90
0	150
0	79
0	87
17	139
1046	0
761	11
0	1332
0	1324
2	1319
0	1311
0	1324
0	1304
0	1316
353	0
12	201
1	200
1	203
0	200
0	203
24	0
93	0
[truncated: 55,492 more rows]
