# Supplementary material for: Mutations in DNA polymerase δ subunit 1 co-segregate with CMD2-type resistance to Cassava Mosaic Geminiviruses
Source: Nat Commun. 2022 Jul 7;13:3933. doi: 10.1038/s41467-022-31414-0 (PMC9262879; doi:10.1038/s41467-022-31414-0)
Supplement: Supplementary file 10 — Source Data [file 41467_2022_31414_MOESM10_ESM.zip › figure_data/SupFig5_data/RNAseq10/quant/rnaseq10_tme204_3604.2_sus_quant/libParams/flenDist.txt]

2.95735e-42	4.40808e-42	6.55997e-42	9.74673e-42	1.44585e-41	2.14136e-41	3.16638e-41	4.67458e-41	6.89011e-41	1.01395e-40	1.48974e-40	2.18529e-40	3.20047e-40	4.67976e-40	6.83186e-40	9.9577e-40	1.44905e-39	2.10531e-39	3.05388e-39	4.42276e-39	6.39498e-39	9.2319e-39	1.3306e-38	1.91474e-38	2.75092e-38	3.94594e-38	5.65104e-38	8.08e-38	1.15345e-37	1.64397e-37	2.33933e-37	3.3235e-37	4.71416e-37	6.67604e-37	5.71484e-08	3.26131e-07	7.51302e-07	8.87647e-07	6.62746e-07	7.76557e-07	1.59653e-06	2.61424e-06	3.18063e-06	2.81643e-06	1.70974e-06	1.17213e-06	2.20564e-06	3.96767e-06	5.01877e-06	5.34694e-06	5.32695e-06	4.77723e-06	4.28196e-06	4.48558e-06	5.39038e-06	7.25161e-06	9.27604e-06	1.02813e-05	1.12671e-05	1.29242e-05	1.43697e-05	1.57267e-05	1.80955e-05	2.19328e-05	2.50345e-05	2.56375e-05	2.73214e-05	3.34938e-05	4.27264e-05	5.16165e-05	5.91792e-05	6.99881e-05	8.55675e-05	9.78169e-05	0.000100134	9.95783e-05	0.0001107	0.00013315	0.000154489	0.000178056	0.000219255	0.000279769	0.000343614	0.000392817	0.000423229	0.00045107	0.000501781	0.000584674	0.000688606	0.000803687	0.000932702	0.00108742	0.00126397	0.00142356	0.00154517	0.00165783	0.00178276	0.00191898	0.0020781	0.00228532	0.00255967	0.00290662	0.00329662	0.00362134	0.00381108	0.00394448	0.00408806	0.00423355	0.00438661	0.00458354	0.00488884	0.00528117	0.00563665	0.0059136	0.00614462	0.00634708	0.00652619	0.0066218	0.00660683	0.00662329	0.00675904	0.00691801	0.00705861	0.00724806	0.00746295	0.00758996	0.0076276	0.00763771	0.00760516	0.0075584	0.00755398	0.00758248	0.00767558	0.00784153	0.00794717	0.00791264	0.00780878	0.00770264	0.0076286	0.00760244	0.00760849	0.00764281	0.00769291	0.00769716	0.00719915	0.00540916	0.0028092	0.00117408	0.00138823	0.0031903	0.00552846	0.00694778	0.00725879	0.00727966	0.00734111	0.00734193	0.00726334	0.00719893	0.00715327	0.00705776	0.00695445	0.00690461	0.00687866	0.00684554	0.00681159	0.00678172	0.00674002	0.00665706	0.00654483	0.00644995	0.00637701	0.0063039	0.00625087	0.00625909	0.00628582	0.00622766	0.00607092	0.0059137	0.00585177	0.00585926	0.00582824	0.00574951	0.00568716	0.00564467	0.00561152	0.00558005	0.00550297	0.00537887	0.0052962	0.00530658	0.00535435	0.00534502	0.00523795	0.00510682	0.00503932	0.00501249	0.00496674	0.00490557	0.00486938	0.00483109	0.00474804	0.00469271	0.00469941	0.00468065	0.00462089	0.00456608	0.00451295	0.00447867	0.0044797	0.00447216	0.00443709	0.00438181	0.00429528	0.00418601	0.00408969	0.0040385	0.00401631	0.00397525	0.00391364	0.00387487	0.00387722	0.0038711	0.00379423	0.00365563	0.00352756	0.00348337	0.00351004	0.00350692	0.00343554	0.00334248	0.00326849	0.00324945	0.003277	0.00327843	0.00323736	0.00319597	0.00313556	0.00304424	0.00298299	0.00296973	0.00295919	0.00293039	0.00290083	0.00287546	0.00284722	0.00281836	0.00277181	0.00268945	0.00259801	0.00256048	0.00259794	0.00263486	0.00260158	0.00253062	0.00248744	0.00246977	0.00242661	0.00236193	0.0023273	0.00231556	0.00228208	0.00223506	0.00219587	0.00215652	0.00212853	0.00212731	0.00213222	0.00212069	0.00209952	0.00208052	0.00205692	0.00202691	0.00199857	0.00197826	0.00196498	0.00192914	0.00185245	0.00177648	0.00174972	0.00176066	0.00175847	0.00172844	0.00170406	0.00169981	0.00169596	0.00168504	0.00166707	0.00163505	0.00159842	0.00157524	0.00156859	0.00155883	0.00152247	0.00147383	0.00145257	0.00146518	0.00146824	0.00143063	0.0013809	0.00135595	0.00134577	0.00132268	0.00129669	0.00128281	0.00126543	0.0012457	0.00124265	0.00124889	0.0012359	0.00119567	0.00115023	0.00112631	0.0011266	0.00112208	0.0011	0.00108228	0.00107988	0.00108321	0.00108431	0.00107419	0.00104161	0.000994368	0.00096148	0.00095651	0.000961677	0.00096426	0.000964775	0.000960062	0.00095339	0.000941461	0.000917421	0.000896455	0.000881986	0.000861573	0.000848076	0.000853026	0.00085391	0.000836529	0.00082243	0.000821284	0.000816001	0.000803639	0.000790943	0.000772796	0.000747385	0.000729669	0.000726777	0.000722068	0.000714482	0.000714097	0.000704933	0.000675222	0.000640492	0.000622584	0.000619248	0.000611327	0.000607564	0.000616463	0.000614814	0.000601397	0.000596579	0.000593012	0.000578578	0.000563053	0.000554527	0.000556302	0.000571026	0.000579973	0.000560865	0.000524937	0.000499306	0.000492816	0.000489288	0.000474004	0.000462965	0.000469382	0.000474421	0.000462021	0.000439233	0.000423481	0.00042196	0.00042431	0.000423194	0.00042361	0.000427098	0.000423542	0.000406592	0.000385218	0.000365938	0.000347891	0.000341848	0.000354037	0.000366592	0.00036646	0.000362671	0.000362677	0.000360056	0.0003486	0.000331347	0.000313131	0.000297425	0.000294777	0.000309325	0.000319831	0.000308531	0.000288479	0.000279885	0.000285208	0.00028972	0.000279342	0.000262724	0.000258093	0.000266204	0.000277273	0.00028117	0.000268457	0.000245135	0.000231613	0.00023445	0.000241369	0.000244015	0.000242515	0.000235626	0.000223631	0.000213044	0.000210887	0.000216736	0.000220858	0.000212497	0.000194254	0.000182581	0.000183898	0.000188286	0.000191159	0.000190669	0.000182653	0.000172942	0.000166437	0.000162073	0.000160278	0.000157393	0.000154623	0.000157007	0.000157529	0.000148483	0.000135348	0.000129073	0.000130861	0.000130918	0.000125421	0.000122455	0.000125651	0.000128054	0.000126469	0.000122646	0.00011725	0.00011505	0.00011666	0.000114864	0.000110154	0.000106745	0.000106985	0.000112934	0.000115335	0.00010739	0.000100549	0.000101465	0.000103061	0.000100928	9.79475e-05	9.70954e-05	9.73843e-05	9.74998e-05	9.47521e-05	8.76388e-05	8.29114e-05	8.35288e-05	8.26397e-05	8.01006e-05	8.12424e-05	8.23225e-05	8.01666e-05	7.93229e-05	7.78883e-05	7.30181e-05	7.12539e-05	7.26772e-05	7.07492e-05	6.68048e-05	6.46845e-05	6.4012e-05	6.31257e-05	6.20189e-05	6.09798e-05	6.00254e-05	6.04073e-05	6.09634e-05	5.96038e-05	5.89218e-05	5.99772e-05	5.88251e-05	5.61521e-05	5.62276e-05	5.73822e-05	5.53054e-05	5.16186e-05	5.09528e-05	5.20216e-05	5.16819e-05	5.08462e-05	5.1733e-05	5.4493e-05	5.39655e-05	4.78062e-05	4.28666e-05	4.22773e-05	4.07166e-05	3.56503e-05	3.20648e-05	3.39725e-05	3.73013e-05	3.76717e-05	3.55521e-05	3.17679e-05	2.89755e-05	3.01826e-05	3.36802e-05	3.66818e-05	3.72867e-05	3.52961e-05	3.37647e-05	3.30068e-05	3.10412e-05	2.86731e-05	2.65142e-05	2.42161e-05	2.36622e-05	2.69101e-05	3.07047e-05	3.0766e-05	2.89898e-05	2.74215e-05	2.55801e-05	2.48712e-05	2.47926e-05	2.27223e-05	1.93574e-05	1.70555e-05	1.58583e-05	1.53099e-05	1.68707e-05	1.97299e-05	2.10117e-05	2.09733e-05	2.01883e-05	1.82096e-05	1.66963e-05	1.60738e-05	1.51828e-05	1.52e-05	1.64261e-05	1.78799e-05	1.96341e-05	2.04763e-05	1.98176e-05	1.91183e-05	1.82869e-05	1.64434e-05	1.50543e-05	1.56405e-05	1.64879e-05	1.52522e-05	1.26016e-05	1.18222e-05	1.36119e-05	1.39422e-05	1.21651e-05	1.20383e-05	1.35247e-05	1.37827e-05	1.24221e-05	1.10102e-05	1.02038e-05	9.74594e-06	1.03389e-05	1.23678e-05	1.37405e-05	1.35578e-05	1.32358e-05	1.208e-05	1.02751e-05	9.43493e-06	8.4212e-06	7.57019e-06	8.77664e-06	1.07893e-05	1.16468e-05	1.07445e-05	8.90302e-06	8.4958e-06	9.15923e-06	8.11414e-06	6.23872e-06	5.47353e-06	5.02229e-06	5.31211e-06	7.17913e-06	7.8087e-06	5.69011e-06	4.52739e-06	6.17525e-06	7.76425e-06	8.25863e-06	8.52711e-06	7.91487e-06	6.73403e-06	6.21502e-06	5.94093e-06	4.9879e-06	3.83884e-06	3.55917e-06	3.8641e-06	4.37004e-06	5.29875e-06	5.698e-06	5.07123e-06	4.57019e-06	4.87149e-06	5.33066e-06	4.81881e-06	3.50479e-06	2.88899e-06	3.40763e-06	3.88616e-06	3.77174e-06	3.7164e-06	3.43283e-06	2.44832e-06	2.10125e-06	3.12708e-06	3.79048e-06	3.3189e-06	3.0493e-06	2.85818e-06	1.87457e-06	1.00868e-06	1.49142e-06	3.48787e-06	5.56735e-06	5.57349e-06	3.77606e-06	2.24095e-06	1.75403e-06	2.35139e-06	3.35062e-06	3.27751e-06	2.47464e-06	2.5207e-06	3.17609e-06	3.17721e-06	2.69545e-06	2.53628e-06	2.39905e-06	1.74612e-06	1.05947e-06	8.94585e-07	1.13262e-06	1.59421e-06	1.81387e-06	1.46557e-06	1.29336e-06	1.79427e-06	2.27778e-06	1.96832e-06	1.34294e-06	1.5494e-06	2.08457e-06	1.73613e-06	9.24174e-07	4.02471e-07	3.70089e-07	9.40451e-07	1.42533e-06	1.22206e-06	9.70072e-07	1.08171e-06	1.21262e-06	1.08285e-06	6.39518e-07	2.1642e-07	1.87866e-07	5.11906e-07	8.33855e-07	7.62755e-07	5.49324e-07	8.06118e-07	1.13155e-06	8.49694e-07	4.29406e-07	3.15954e-07	2.36263e-07	1.11269e-07	6.32639e-08	7.23366e-08	1.73101e-07	4.60764e-07	7.17626e-07	6.5576e-07	4.37717e-07	3.35792e-07	4.52718e-07	8.4091e-07	1.26747e-06	1.26195e-06	8.8672e-07	7.15556e-07	7.24201e-07	4.8342e-07	1.54928e-07	1.61276e-07	6.37123e-07	1.23075e-06	1.30499e-06	8.12971e-07	3.77838e-07	3.93265e-07	5.58491e-07	6.57775e-07	1.2251e-06	2.23129e-06	2.41626e-06	1.46653e-06	5.92022e-07	3.03743e-07	1.78204e-07	9.0337e-08	1.56974e-07	3.11404e-07	3.31954e-07	1.79003e-07	4.76105e-08	9.91556e-08	3.45674e-07	5.53047e-07	5.33737e-07	4.43247e-07	4.76334e-07	6.31185e-07	6.7512e-07	4.74015e-07	2.34042e-07	9.38652e-08	8.65899e-08	3.18857e-07	6.28905e-07	6.20111e-07	3.05695e-07	6.19988e-08	1.59727e-07	6.42201e-07	1.02918e-06	8.29745e-07	3.76189e-07	1.18811e-07	3.79566e-08	2.58252e-08	3.29804e-08	7.00941e-08	1.71502e-07	2.33567e-07	1.52595e-07	3.81832e-08	1.38262e-11	2.35688e-14	3.48721e-14	2.30877e-14	6.09173e-11	2.43646e-10	1.21858e-08	1.63165e-07	5.52395e-07	8.16578e-07	6.21338e-07	3.25966e-07	2.21003e-07	1.34708e-07	3.37189e-08	9.77867e-08	4.01823e-07	6.30058e-07	4.56739e-07	2.55677e-07	4.65689e-07	6.81173e-07	4.53808e-07	1.13406e-07	3.91663e-10	1.56665e-09	2.53733e-09	2.31605e-09	6.67241e-09	2.1376e-08	3.11273e-08	4.86455e-08	1.25896e-07	2.02767e-07	1.64057e-07	6.26738e-08	8.66477e-09	1.75937e-09	7.03431e-09	4.47481e-08	1.67423e-07	3.01344e-07	2.78394e-07	1.28601e-07	2.3601e-08	3.44771e-09	1.38686e-08	2.09973e-08	1.42575e-08	3.75886e-09	7.89383e-11	4.68486e-08	1.87383e-07	3.93682e-07	7.51408e-07	1.17684e-06	1.27493e-06	1.15456e-06	1.03416e-06	6.68995e-07	2.17919e-07	3.40738e-08	1.22654e-08	3.06446e-09	1.21963e-13	1.80024e-13	1.20008e-13	5.2893e-12	2.31445e-11	8.92217e-10	3.44261e-09	5.21199e-09	3.75065e-09	1.36166e-09	3.3962e-10	8.55843e-11	2.71775e-12	4.07662e-12	2.71775e-12	2.35964e-08	9.43829e-08	1.41574e-07	9.43831e-08	2.35966e-08	1.26874e-12	5.78722e-11	2.28317e-10	3.42159e-10	2.28106e-10	5.70264e-11	3.57932e-29	3.57932e-29	9.64503e-10	6.87613e-09	1.78595e-08	2.19693e-08	1.30474e-08	3.03377e-09	2.40891e-08	9.63171e-08	1.44472e-07	9.63145e-08	2.40905e-08	1.07325e-09	4.1741e-09	6.20169e-09	6.64343e-09	1.11408e-08	1.51727e-08	1.01151e-08	6.05004e-08	2.31886e-07	3.4783e-07	2.31888e-07	5.81554e-08	7.25137e-10	1.08267e-09	7.20186e-10	1.79931e-10	1.10025e-13	2.75062e-14	3.57931e-29	3.57931e-29	2.85301e-18	1.1412e-17	1.7118e-17	8.24493e-14	3.18985e-08	1.27593e-07	2.10436e-07	2.03777e-07	1.46175e-07	7.61845e-08	1.90461e-08	1.0743e-08	4.29721e-08	6.44587e-08	4.29745e-08	1.07929e-08	1.87178e-10	2.77695e-10	9.99214e-10	3.30415e-09	1.16206e-07	5.54796e-07	1.10976e-06	1.1477e-06	6.37639e-07	1.82514e-07	4.50487e-08	6.84261e-08	9.27448e-08	6.06942e-08	1.54097e-07	5.55695e-07	8.33542e-07	5.55695e-07	1.38925e-07	3.00325e-12	5.58719e-12	6.77433e-12	4.30203e-12	1.07551e-12	3.5793e-29	3.5793e-29	5.01452e-08	2.00581e-07	3.00871e-07	3.04881e-07	4.67346e-07	6.25805e-07	4.1811e-07	1.07902e-07	5.38657e-09	3.5856e-09	2.26609e-08	8.70614e-08	1.30592e-07	1.37207e-07	2.22346e-07	3.00871e-07	2.00627e-07	5.03299e-08	2.7708e-10	1.8472e-10	4.618e-11	3.5793e-29	8.78067e-12	4.62304e-09	1.84044e-08	2.75627e-08	1.83606e-08	4.58814e-09	1.52197e-13	4.37359e-14	9.09862e-15	6.06575e-15	1.80495e-13	7.15916e-13	1.9364e-10	7.7098e-10	1.15558e-09	7.70264e-10	1.92566e-10	3.57929e-29	3.57929e-29	5.21279e-08	2.08512e-07	3.12767e-07	2.08512e-07	5.21279e-08	3.57929e-29	3.57929e-29	3.57929e-29	3.57929e-29	3.57929e-29	3.57929e-29	3.57929e-29	3.57929e-29	3.57929e-29	1.69027e-08	6.76107e-08	1.01416e-07	6.76107e-08	1.69027e-08	3.57929e-29	3.63249e-11	1.453e-10	2.1795e-10
