# Supplementary material for: Mutations in DNA polymerase δ subunit 1 co-segregate with CMD2-type resistance to Cassava Mosaic Geminiviruses
Source: Nat Commun. 2022 Jul 7;13:3933. doi: 10.1038/s41467-022-31414-0 (PMC9262879; doi:10.1038/s41467-022-31414-0)
Supplement: Supplementary file 10 — Source Data [file 41467_2022_31414_MOESM10_ESM.zip › figure_data/SupFig5_data/RNAseq10/quant/rnaseq10_tme204_3636.2_sus_quant/logs/salmon_quant.log]

[2021-12-15 11:13:32.962] [jointLog] [info] setting maxHashResizeThreads to 10
[2021-12-15 11:13:32.962] [jointLog] [info] Fragment incompatibility prior below threshold.  Incompatible fragments will be ignored.
[2021-12-15 11:13:32.962] [jointLog] [info] Usage of --validateMappings implies use of minScoreFraction. Since not explicitly specified, it is being set to 0.65
[2021-12-15 11:13:32.962] [jointLog] [info] Setting consensusSlack to selective-alignment default of 0.35.
[2021-12-15 11:13:32.962] [jointLog] [info] parsing read library format
[2021-12-15 11:13:32.962] [jointLog] [info] There is 1 library.
[2021-12-15 11:13:33.131] [jointLog] [info] Loading pufferfish index
[2021-12-15 11:13:33.132] [jointLog] [info] Loading dense pufferfish index.
[2021-12-15 11:14:18.399] [jointLog] [info] done
[2021-12-15 11:14:18.399] [jointLog] [info] Index contained 58,905 targets
[2021-12-15 11:14:18.445] [jointLog] [info] Number of decoys : 1,414
[2021-12-15 11:14:18.445] [jointLog] [info] First decoy index : 57,491 
[2021-12-15 11:14:19.596] [jointLog] [info] Automatically detected most likely library type as IU

[2021-12-15 11:19:43.577] [fileLog] [info] 
At end of round 0
==================
Observed 30607340 total fragments (30607340 in most recent round)

[2021-12-15 11:19:43.576] [jointLog] [info] Computed 79,602 rich equivalence classes for further processing
[2021-12-15 11:19:43.576] [jointLog] [info] Counted 23,001,170 total reads in the equivalence classes 
[2021-12-15 11:19:43.588] [jointLog] [info] Number of mappings discarded because of alignment score : 5,759,466
[2021-12-15 11:19:43.588] [jointLog] [info] Number of fragments entirely discarded because of alignment score : 2,200,343
[2021-12-15 11:19:43.588] [jointLog] [info] Number of fragments discarded because they are best-mapped to decoys : 1,750,516
[2021-12-15 11:19:43.588] [jointLog] [info] Number of fragments discarded because they have only dovetail (discordant) mappings to valid targets : 776,049
[2021-12-15 11:19:43.588] [jointLog] [info] Mapping rate = 75.1492%

[2021-12-15 11:19:43.588] [jointLog] [info] finished quantifyLibrary()
[2021-12-15 11:19:43.703] [jointLog] [info] Starting optimizer
[2021-12-15 11:19:43.773] [jointLog] [info] Marked 0 weighted equivalence classes as degenerate
[2021-12-15 11:19:43.780] [jointLog] [info] iteration = 0 | max rel diff. = 17472.9
[2021-12-15 11:19:44.480] [jointLog] [info] iteration = 100 | max rel diff. = 19.4266
[2021-12-15 11:19:45.162] [jointLog] [info] iteration = 200 | max rel diff. = 12.9292
[2021-12-15 11:19:45.840] [jointLog] [info] iteration = 300 | max rel diff. = 13.3606
[2021-12-15 11:19:46.525] [jointLog] [info] iteration = 400 | max rel diff. = 3.45348
[2021-12-15 11:19:47.253] [jointLog] [info] iteration = 500 | max rel diff. = 15.186
[2021-12-15 11:19:48.010] [jointLog] [info] iteration = 600 | max rel diff. = 1.9348
[2021-12-15 11:19:48.734] [jointLog] [info] iteration = 700 | max rel diff. = 0.787806
[2021-12-15 11:19:49.441] [jointLog] [info] iteration = 800 | max rel diff. = 0.369992
[2021-12-15 11:19:50.111] [jointLog] [info] iteration = 900 | max rel diff. = 1.62484
[2021-12-15 11:19:50.827] [jointLog] [info] iteration = 1,000 | max rel diff. = 0.112746
[2021-12-15 11:19:51.548] [jointLog] [info] iteration = 1,100 | max rel diff. = 0.574746
[2021-12-15 11:19:52.247] [jointLog] [info] iteration = 1,200 | max rel diff. = 1.2708
[2021-12-15 11:19:52.948] [jointLog] [info] iteration = 1,300 | max rel diff. = 0.264604
[2021-12-15 11:19:53.695] [jointLog] [info] iteration = 1,400 | max rel diff. = 0.102616
[2021-12-15 11:19:54.429] [jointLog] [info] iteration = 1,500 | max rel diff. = 0.029835
[2021-12-15 11:19:55.146] [jointLog] [info] iteration = 1,600 | max rel diff. = 0.102941
[2021-12-15 11:19:55.759] [jointLog] [info] iteration = 1,700 | max rel diff. = 0.0748288
[2021-12-15 11:19:56.403] [jointLog] [info] iteration = 1,800 | max rel diff. = 0.237821
[2021-12-15 11:19:56.544] [jointLog] [info] iteration = 1,823 | max rel diff. = 0.0098219
[2021-12-15 11:19:56.565] [jointLog] [info] Finished optimizer
[2021-12-15 11:19:56.566] [jointLog] [info] writing output 
