# Supplementary material for: Mutations in DNA polymerase δ subunit 1 co-segregate with CMD2-type resistance to Cassava Mosaic Geminiviruses
Source: Nat Commun. 2022 Jul 7;13:3933. doi: 10.1038/s41467-022-31414-0 (PMC9262879; doi:10.1038/s41467-022-31414-0)
Supplement: Supplementary file 10 — Source Data [file 41467_2022_31414_MOESM10_ESM.zip › figure_data/SupFig5_data/RNAseq10/quant/rnaseq10_tme204_3636.2_sus_quant/aux_info/ambig_info.tsv]

UniqueCount	AmbigCount
0	1615
2	1554
2	1502
0	0
2	0
289	0
499	0
0	0
0	0
0	402
0	8
0	402
0	401
0	401
0	1149
0	1140
27	1149
0	0
3	67
3	67
157	0
388	0
5	0
0	0
1803	0
0	0
136	0
0	0
0	0
0	0
0	0
0	0
8	0
77	0
0	850
0	977
0	922
0	963
0	909
4	883
0	872
132	849
1	79
1	80
0	75
0	1710
117	1656
92	1294
0	0
0	0
0	923
0	973
0	981
0	969
0	1012
0	1000
0	992
0	954
0	966
0	965
0	954
0	0
11	16
1	16
27	1114
0	1605
39	1436
190	1376
31	2312
274	1751
9	2313
755	0
36	458
4	458
3	0
5	438
16	438
118	0
7146	2
1	0
4	3
5678	4
1036	0
2	0
0	0
0	0
1042	0
1	0
0	227
0	222
0	226
3063	0
42	0
0	0
2	713
30	713
2	701
1331	1
6767	1
132	1
7	0
12	290
0	290
1	0
0	0
1	0
0	0
0	0
41	0
0	0
716	1
63	25
9	1
70	25
16	1
287	1
124	0
127	737
0	737
67	737
0	62
0	53
1	55
1740	1
0	63
2	60
0	46
0	67
0	46
14	44
0	46
0	46
0	63
2	49
264	0
2478	0
0	0
0	0
20	0
136	0
92	4
117	4
0	101
0	63
0	63
0	70
0	101
0	108
0	63
99	3
0	0
0	422
0	433
0	475
28	486
0	428
2	439
445	0
0	504
0	443
0	444
0	442
0	503
0	443
505	0
42554	6
9	0
0	0
2	0
0	0
8	0
2	0
6	1024
2	1026
0	985
0	1023
0	1025
994	1
1690	3
0	0
0	0
0	52
1	46
0	46
0	451
0	451
5	450
10	123
0	123
988	2
293	0
1963	0
1	0
263	26
39	0
46	0
183	26
268	0
4	0
1095	0
1	434
5	433
11	445
0	440
1	422
2	497
1	497
0	475
0	475
8	475
483	0
0	1
0	1
10	1
36	2650
2	2650
0	9
0	9
1	106
9	104
2	61
664	0
1	0
8	120
0	120
2416	1
5940	0
65	0
7	53
0	53
1	8
19	3
0	1
0	0
0	64
124	64
0	13
0	13
5	4
801	0
0	449
0	311
0	291
0	237
0	395
0	257
0	338
2	291
0	327
0	0
558	0
0	2
0	2
14	406
0	406
76	483
1	483
300	253
0	253
0	0
1433	0
3915	1
1179	0
36	0
0	0
24	0
204	785
0	785
0	745
4561	2
782	325
5	324
0	0
0	0
0	0
0	0
0	0
75	25
63	25
0	25
635489	381
28	454
102	454
0	18
0	16
0	17
0	15
0	14
0	12
0	0
0	428
0	253
0	256
0	216
0	391
0	219
104	996
8	996
1	978
0	0
4	17
0	17
2	0
1	23
0	42
1	34
0	42
0	2
0	4
0	5
4	5
0	4
30	39
0	39
0	359
0	373
0	328
0	361
0	404
0	406
0	0
39	0
1	0
86	26
26	1365
4	1150
58	999
31	171
0	224
0	268
0	157
9	150
15	0
25	281
187	281
1689	3648
218	3647
119	0
757	0
1328	0
24	0
2	0
118	0
628	0
1	0
486	0
16	0
570	0
0	0
0	0
0	0
0	110
2	110
0	17
0	17
0	15
0	5
750	0
0	0
1	0
0	0
0	0
0	0
0	0
0	13
0	13
0	13
240	0
65	0
587	39
7	109
25	109
2	0
0	26
132	1
0	0
0	0
2	300
0	293
0	300
3747	1
163	294
1	294
0	5
0	5
0	5
0	0
0	0
0	0
0	0
0	0
0	0
1	2613
24	2643
0	2654
0	2763
4	2739
2	2662
0	2818
2	0
41	0
0	0
2192	0
0	0
0	0
0	0
0	0
0	436
0	432
0	420
0	416
16	0
2	0
0	0
42	859
1	859
46	1344
9	1336
7	489
418	0
0	8
0	8
0	8
58	793
5	793
0	0
15	406
3	406
3	0
826	1
131	1005
24	1005
58	0
138	0
49	130
0	130
19	0
19	0
483	0
1	0
7	1690
2	1690
1	1648
1	1691
6	0
1	0
186	625
0	625
345	0
1268	0
0	0
0	0
45	63
184	63
23	0
2	0
5	0
192	0
40	801
52	801
141	0
132	0
5	0
1735	2
27	352
5	352
1	0
0	17
0	17
0	15
288	0
0	0
0	0
181	612
1	609
0	609
2	612
0	188
10	188
94	0
44	0
0	368
84	368
1	19
0	19
1	0
0	0
1	0
170	0
45	57
0	57
1	0
4	5
0	6
0	7
0	7
0	6
0	6
0	6
0	7
0	6
218	0
0	0
100	0
183	1
99	9
34	938
28	929
27	0
413	0
15	87
0	87
66	505
1	505
49	0
4	0
0	0
0	518
8	527
6	510
6	519
3	524
0	510
0	514
0	490
0	506
103	0
83	0
34	53
0	39
0	40
5	426
3	426
268	0
883	196
134	196
1	937
17	772
1	999
0	998
3	1009
0	941
0	987
54	879
1272	277
9	244
201	244
79	0
0	5
1	5
391	0
1	1400
1	1325
0	1262
0	1361
0	1261
0	1357
0	1330
0	957
0	1294
175	0
5	0
1247	1
1	0
170	265
0	265
924	0
169	0
0	0
4	0
169	0
0	36
0	32
0	31
0	35
0	30
0	34
0	30
0	34
0	0
0	1
0	0
10978	1
0	943
0	807
0	969
0	921
0	871
0	821
0	686
0	847
0	775
0	889
0	789
0	839
0	937
0	911
0	815
0	654
0	1317
0	973
0	910
0	1254
0	938
0	1001
10	0
11	0
556	1
0	0
43	0
5	221
19	276
1	276
1	0
0	105
501	105
162	6
0	15
0	16
0	15
0	16
0	1405
0	1422
0	1096
0	1113
7	1310
194	0
3	62
0	62
142	72
0	72
1	113
1	113
0	94
0	104
0	81
0	100
0	97
0	77
0	251
0	200
11	211
0	143
0	120
0	136
0	139
0	123
0	100
0	119
0	116
0	96
0	189
0	205
0	208
539	1
161	3
2	0
1	1
96	414
4	414
0	188
0	178
0	187
0	177
1	1
11	447
82	447
0	263
0	255
1	261
0	261
0	235
0	243
98	495
10	495
19	0
0	3
0	4
0	4
0	4
0	4
0	4
237	1
43	71
3	71
145	0
0	0
0	0
0	0
0	0
160	0
16	0
23	1779
1	1779
3	0
227	424
52	424
7	268
26	243
1	243
0	231
5	65
0	65
0	288
0	302
0	240
0	254
2	152
0	152
9	152
26	0
0	0
4	38
2	38
0	1036
0	1037
0	1055
7	950
0	728
0	709
1	709
0	730
0	291
0	291
0	323
0	287
0	290
1	267
0	279
13	640
14	629
12	639
2	640
0	0
0	0
163	0
424	0
2456	1
846	0
47	1
478	0
719	0
0	16
10	16
0	16
42	579
0	579
20	0
469	0
3	0
5	0
29	283
3	283
0	0
31	49
0	50
0	49
1	431
163	377
0	350
40	0
0	10
0	9
4	12
0	14
0	12
24	15
357	1
245	0
85	0
169	595
16	595
338	0
1055	0
4984	0
0	8
0	8
0	6
75	860
9	860
0	476
2	464
1	439
12	0
265	0
66	0
472	0
453	0
3	12
1	12
752	117
357	117
13	0
0	0
0	3
0	0
0	0
0	3
14	0
0	3
0	0
0	0
18	0
0	0
1	1
3	0
0	7
0	10
0	0
0	0
18	0
20	1241
28	1246
0	1222
1	1227
51	0
40	0
5	0
1	0
0	23
0	22
0	20
0	19
0	96
2	97
0	97
0	72
5	74
0	73
0	15
19	0
8	0
33	684
5	684
29	918
9	918
0	273
0	271
3	271
0	270
0	270
1289	1
47	0
38	207
0	206
387	0
0	1301
0	1114
0	1132
0	1283
0	749
17	749
10	254
0	254
527	0
0	0
132	5
998	88
21	5
67	88
0	0
1834	0
0	0
0	0
0	1201
0	1184
0	1107
0	1160
0	1143
0	1122
12	0
3	0
45	0
43	1443
283	1443
206	245
14	245
1	0
0	0
420	0
3278	1
480	0
0	0
0	273
1	273
0	273
0	277
7	276
0	42
0	42
0	42
45	0
60	0
0	100
3	100
1328	13
1	13
0	0
0	0
181	0
98	0
0	0
3	0
0	298
3	260
0	464
0	434
0	0
0	0
0	0
0	0
14	865
17	864
0	865
11	0
3079	0
2	10
0	10
0	0
0	0
138	0
3	308
3	307
0	306
1	306
0	2
13	0
39	0
0	0
3	85
0	84
26	62
24	63
0	0
0	15
0	16
0	16
0	15
0	16
0	16
0	15
0	16
0	16
0	15
0	15
26	137
0	137
462	0
2	268
0	268
1	774
1	774
48	0
3227	3
0	0
4	1138
15	1227
98	1159
11	4
1	5
659	0
13	0
0	735
0	735
5	214
0	205
9	208
20	130
0	161
0	171
1	167
1	172
12	0
0	3
0	5
0	5
1	0
361	0
7	437
10	439
6	436
4	0
0	0
0	0
0	0
0	0
0	0
0	0
0	0
0	0
0	0
0	0
19	2
0	0
0	0
0	0
1108	0
441	1
916	0
0	0
0	0
5	0
16	0
3878	1
4	0
222	0
0	13
0	13
0	11
0	13
0	13
0	13
258	0
39	0
0	0
0	0
553	0
0	0
43	529
6	528
2	83
939	0
0	0
657	0
72	0
0	0
4	21
19	21
0	0
35	947
0	969
0	966
0	931
0	928
0	975
0	972
0	919
0	922
0	930
0	933
178	1633
230	1633
833	1
58	540
0	540
0	19
0	19
0	19
0	19
0	4
12	0
3052	2
49	632
2	632
54	172
2	172
81	1471
4	1471
0	1413
1	1473
82	0
393	0
22	711
3	711
2	704
0	400
0	400
838	38
0	38
0	181
0	183
0	171
0	170
0	180
0	173
0	182
0	175
0	184
2	193
0	172
0	173
0	196
0	212
0	197
0	182
0	174
0	181
0	176
0	183
0	198
0	0
67	542
0	542
0	2
0	0
7	0
0	0
0	0
0	0
0	0
0	0
809	0
797	0
126	1
419	0
185	0
0	0
484	0
7	0
21	0
485	0
0	0
0	0
5	0
1984	1
196	0
7490	4
16	0
90	0
111	0
2	0
0	0
0	0
21	522
3	522
0	177
4	0
1	0
0	8
0	8
0	8
1	8
0	8
0	8
0	0
0	0
1	1946
5	1519
2	1908
4	714
0	2
0	2
0	0
741	68
45	180
53	179
16	887
15	887
2	0
3	665
0	534
12	587
524	0
0	0
2	0
0	0
406	0
0	0
4	260
3	260
5	2
0	0
0	0
0	0
0	2
10	0
0	0
16	638
15	638
342	0
326	1
367	0
541	1
0	0
0	0
51	0
0	0
0	142
0	154
0	147
0	160
10	173
312	5776
4	5756
29	5776
3	0
0	0
181	518
62	518
7	0
72	0
98	0
1039	1
0	107
0	110
0	106
0	111
1	105
0	107
0	98
0	96
0	94
0	100
0	97
0	101
0	95
0	99
0	104
0	108
0	103
0	94
0	95
0	105
0	104
1894	2
0	0
0	0
4174	1
515	3377
553	3375
0	0
0	5074
3	5074
312	0
11	237
0	237
0	232
33	313
0	313
22	267
0	267
64	611
1	611
0	0
0	4
0	4
0	4
0	4
0	4
0	107
0	107
0	107
0	107
0	107
0	107
0	107
0	107
1	107
0	105
0	105
0	12
0	12
0	12
0	12
0	12
0	12
0	12
0	12
0	12
0	12
1234	1
0	0
2	798
7	794
0	782
1482	0
117	2
0	0
1549	2879
2	2878
1	2589
0	0
229	0
1	0
96	588
655	588
57	0
0	0
0	0
0	0
22	683
12	683
41	0
143	1660
35	1660
266	1
0	0
0	0
783	0
0	0
305	1
622	0
3	50
2	50
8	0
731	0
4	169
0	169
0	0
0	0
0	0
0	0
0	1
1	291
3	291
0	0
314	1
0	0
0	0
23	0
10	502
72	502
16	0
0	0
1	41
0	41
603	0
12	1255
8	1257
4	1242
2	0
334	0
0	0
0	866
4	866
217	0
0	1
0	1
0	2
0	2
0	273
0	299
0	284
2	283
0	31
2	30
0	30
0	31
0	552
3	527
0	354
1	0
0	0
1294	0
25	0
0	0
621	0
49	224
6	212
53	224
0	222
0	211
0	48
404	0
0	0
0	0
0	0
0	0
0	0
0	0
0	0
0	0
36	0
399	246
0	111
31	90
0	107
0	18
0	548
173	546
12	1429
135	1427
2	1248
7	1427
0	0
218	0
0	0
328	0
0	0
0	0
0	0
24	0
1254	0
3	0
4	0
0	264
0	257
1	261
2	268
0	263
0	0
355	1
0	0
10889	6
7000	1
104	0
0	0
1	0
0	0
366	0
0	0
0	0
0	0
236	0
2	0
2	0
129	0
0	185
0	180
0	184
13	185
2	184
0	184
17	0
1043	431
0	431
188	0
0	0
2	0
74	0
284	0
1604	0
331	0
660	0
2	193
51	200
0	191
3	198
1417	1
12	0
0	272
0	257
17	260
0	297
0	312
0	223
0	219
1113	0
0	423
0	447
0	423
0	447
83	439
0	467
0	443
0	185
0	223
0	104
1	0
3143	1
1	260
12	318
0	302
319	1703
38	1703
0	1510
0	1510
0	1095
0	1095
2	0
47	1100
6	1035
7	1116
2	1046
0	1005
7	1015
2	0
16	370
0	370
11	2
859	0
109	0
770	0
5805	0
14	249
0	249
3	0
0	0
1717	0
16	0
1352	2
55	0
26	1
4	1
70	1475
51	1475
1100	0
0	0
0	0
0	0
0	0
44	2019
5	2019
108	0
0	3
0	3
0	3
205	3190
78	3189
149	0
179	1
175	4
125	0
127	165
0	165
0	0
10	0
408	0
243	0
0	0
0	68
0	68
0	62
0	62
12	67
0	56
0	11
0	11
0	18
1	18
0	17
0	108
19	108
0	26
0	23
0	24
0	21
0	23
0	26
0	21
0	24
0	22
0	23
0	20
0	20
0	25
0	22
0	25
0	22
0	22
0	22
0	23
0	20
0	20
0	0
0	0
0	0
0	0
0	0
0	0
0	0
0	0
2	0
0	0
0	0
0	0
0	0
1259	1
0	0
29	378
10	382
1	398
0	401
3	94
0	229
18	229
1	0
0	518
130	502
1	471
27	621
2	621
0	316
2	321
1	311
0	292
0	292
400	1
1	35
0	43
0	46
0	39
1	32
0	37
14	0
7	114
0	114
0	318
3	266
0	293
1	306
1314	0
407	1
254	0
1826	1
0	1627
1	1503
4	1595
24	0
3	0
25	0
92	581
0	581
0	581
0	4325
0	4291
0	4327
0	4334
0	4300
0	4293
0	4292
0	4326
0	283
0	280
0	277
0	281
0	274
0	284
0	274
0	277
0	0
0	23
0	24
0	24
3	24
0	23
986	2
2	0
0	238
18	253
1	254
68	684
2	684
22	10
19	156
0	184
0	178
952	24
1264	1
0	1610
0	1554
0	1601
0	1545
0	0
0	43
0	43
0	42
32	0
0	7
0	7
0	5
0	0
23	0
0	0
0	0
506	0
0	0
168	0
664	1
2	51
6	68
0	51
0	133
1	124
0	96
1	486
0	486
0	499
77	120
5	120
13	0
1286	2094
425	2093
31	0
678	0
0	1
0	1
0	1
8	0
45	0
0	0
2	0
0	0
0	0
2	0
0	0
0	0
1	0
99	0
4	0
144	0
0	461
1	423
3	399
3	89
8	0
1870	0
508	0
4	0
1	0
1	77
0	86
2	77
0	80
10223	5
27	0
3337	3
17	93
0	93
0	28
0	28
0	28
847	0
0	0
539	3
50	0
0	0
607	1
0	0
303	1165
766	1164
53	828
0	0
0	0
0	0
0	0
0	0
0	302
11	302
3	8
0	1
3	7
153	0
0	672
0	672
0	672
13	100
0	3
0	3
0	18
0	18
0	17
0	17
0	17
0	17
0	17
0	0
0	0
1	0
137	0
56	542
5	542
276	0
9	0
0	0
0	0
0	139
0	174
0	203
91	221
0	206
1	134
3	5
0	5
636	0
1	62
0	62
0	51
0	0
110	0
0	0
194	2139
0	2130
0	2141
6	2149
1	2160
22	0
1208	0
0	0
0	258
54	259
14	1
9	0
7	0
2	0
184	0
0	575
0	575
7	575
52	0
8	0
352	0
0	0
3	383
0	383
13	1258
0	1258
5	76
0	76
51	0
0	4
0	4
3	0
208	0
4084	0
0	0
219	123
0	0
0	0
0	0
358	406
0	0
0	0
0	15
13	1
0	1
437	386
0	15
641	0
353	484
6	484
44	0
475	0
405	0
18	0
1351	1
0	0
1	0
0	0
152	3
0	365
18	360
0	355
267	0
558	1
5	5
0	5
572	0
290	0
0	0
0	0
0	0
0	0
1	8
1	8
0	875
0	874
0	857
0	862
4	796
0	871
0	127
0	171
0	171
0	90
133	0
0	79
0	0
4	0
0	9
0	9
32	1908
0	1908
829	74
100	750
23	750
855	3
8	0
1375	0
7	361
0	356
0	273
206	0
111	0
12	0
0	1
227	0
82	0
2122	2
46	0
58	1530
54	1530
0	235
0	250
0	231
0	155
0	170
7	3279
9	3282
0	3373
66	3366
0	755
55	755
0	751
342	0
1186	0
421	0
0	7
0	7
322	0
2	11
0	11
621	1
23	0
69	0
7	0
38	238
0	238
168	0
0	0
0	10
0	11
0	10
1	0
1	183
355	184
2	0
49	361
3	361
2	361
15	361
80	0
65	0
120	0
37	0
1733	0
1621	10
349	0
686	0
944	0
157	10
3	0
1	48
6	48
494	0
1	0
11	109
0	109
1	0
1	0
13	453
7	451
5	453
8	98
1	98
0	98
3	505
5	484
0	173
0	194
269	0
0	0
0	0
77	0
11	469
0	469
0	17
0	17
0	16
0	16
48	487
9	487
2	0
2318	0
14	150
1	150
1	323
1	368
0	282
0	237
0	189
0	183
0	179
0	179
0	199
0	193
0	102
0	96
1	181
0	70
0	76
11	158
1205	1
991	5
0	1599
0	1592
6	1588
0	1583
0	1587
0	1572
0	1580
371	0
8	245
4	242
3	245
0	245
0	245
53	0
85	0
[truncated: 55,492 more rows]
