# Supplementary material for: Mutations in DNA polymerase δ subunit 1 co-segregate with CMD2-type resistance to Cassava Mosaic Geminiviruses
Source: Nat Commun. 2022 Jul 7;13:3933. doi: 10.1038/s41467-022-31414-0 (PMC9262879; doi:10.1038/s41467-022-31414-0)
Supplement: Supplementary file 10 — Source Data [file 41467_2022_31414_MOESM10_ESM.zip › figure_data/SupFig5_data/RNAseq10/quant/rnaseq10_tme204_3636.2_sus_quant/libParams/flenDist.txt]

1.84612e-42	2.75173e-42	4.09505e-42	6.08438e-42	9.02567e-42	1.33674e-41	1.97661e-41	2.9181e-41	4.30114e-41	6.32955e-41	9.29966e-41	1.36416e-40	1.99789e-40	2.92133e-40	4.26478e-40	6.21608e-40	9.0457e-40	1.31424e-39	1.90638e-39	2.7609e-39	3.99206e-39	5.763e-39	8.30626e-39	1.19527e-38	1.71726e-38	2.46325e-38	3.52765e-38	5.04392e-38	7.2004e-38	1.02624e-37	1.46032e-37	2.07469e-37	2.94281e-37	4.16751e-37	2.36925e-07	1.04134e-06	2.13941e-06	2.88316e-06	2.74883e-06	1.91711e-06	1.45509e-06	1.6336e-06	1.87143e-06	1.93907e-06	1.92081e-06	2.23952e-06	2.64572e-06	2.95792e-06	4.28289e-06	5.9466e-06	6.25429e-06	5.99083e-06	5.87679e-06	5.74039e-06	6.61322e-06	8.44937e-06	9.26423e-06	9.01624e-06	1.05395e-05	1.41644e-05	1.56233e-05	1.3961e-05	1.40649e-05	1.68832e-05	1.84641e-05	1.86264e-05	2.10082e-05	2.73662e-05	3.49977e-05	4.08349e-05	4.44291e-05	4.62675e-05	4.97773e-05	5.61379e-05	6.24249e-05	7.00277e-05	7.77998e-05	8.25197e-05	8.8383e-05	0.000100562	0.000123476	0.000159927	0.000203608	0.000239136	0.000256668	0.00027058	0.000302076	0.000346853	0.000393614	0.000449106	0.000518118	0.000600028	0.000700815	0.000807688	0.000898336	0.000980716	0.00106084	0.00113055	0.00121547	0.00135447	0.0015512	0.0017817	0.00200628	0.00219298	0.00235526	0.00252368	0.00270418	0.00287438	0.00300941	0.00316131	0.0034283	0.00378833	0.00411793	0.00436312	0.00456096	0.00473854	0.00486818	0.00494413	0.00502951	0.00518843	0.00541895	0.00565708	0.00587952	0.00612961	0.00638652	0.00655399	0.00659677	0.00656756	0.00654276	0.00658128	0.00667903	0.00682548	0.00706858	0.00737046	0.00754726	0.00752107	0.00743459	0.00738637	0.0073223	0.00723359	0.00718737	0.00721446	0.00730319	0.00739963	0.00700312	0.00525215	0.00264011	0.000990578	0.00117143	0.002935	0.00531317	0.006845	0.00725004	0.00733403	0.00743628	0.00740473	0.0072419	0.00714244	0.00713449	0.00706739	0.0069234	0.00682843	0.00683633	0.0068713	0.00688788	0.00692379	0.00693954	0.00684732	0.00667562	0.00651761	0.00643073	0.00641949	0.00642289	0.00639715	0.0063728	0.00635165	0.00628355	0.00616795	0.00605779	0.00598035	0.00591313	0.00583202	0.00576233	0.00574127	0.00575721	0.00576152	0.00572261	0.00566272	0.00558928	0.00547683	0.00536157	0.00531193	0.00531813	0.00527622	0.00517192	0.0051303	0.00515042	0.00512376	0.0050536	0.00497458	0.00489287	0.00486876	0.00488973	0.00484751	0.00475633	0.00469125	0.0046428	0.00460522	0.00459028	0.00455652	0.00448459	0.00441897	0.0043601	0.00428222	0.00421955	0.00420333	0.00419335	0.00413388	0.00405005	0.00400348	0.00397949	0.00393033	0.00387674	0.00385206	0.00380729	0.00371757	0.00365263	0.00364058	0.00363108	0.00358459	0.00351624	0.00347466	0.00346248	0.00342256	0.00334919	0.00330687	0.00329572	0.00326184	0.0032097	0.00316202	0.00312454	0.00310472	0.00309004	0.00306201	0.00302303	0.00298692	0.00295136	0.00290909	0.00287922	0.00286734	0.00284772	0.00280117	0.00274018	0.00270794	0.00270875	0.00269724	0.00265694	0.00260496	0.00255621	0.00251454	0.00248634	0.00246675	0.00242956	0.00239259	0.00239275	0.00240391	0.00238619	0.0023477	0.00232474	0.00233054	0.00234092	0.00233479	0.00230529	0.00224941	0.00217482	0.00210987	0.00209141	0.00210647	0.00210556	0.00207939	0.00203952	0.00198586	0.00193451	0.00190259	0.00188162	0.00186633	0.00185435	0.00184224	0.00183844	0.00183021	0.0018004	0.0017596	0.00172245	0.0017023	0.00169375	0.00168294	0.00167723	0.00167078	0.00164298	0.00159261	0.00154059	0.00151575	0.00152359	0.00153136	0.00150716	0.0014675	0.0014533	0.00146369	0.00146276	0.00144331	0.0014212	0.00139417	0.00136659	0.00135221	0.00133876	0.00131686	0.00129341	0.00127688	0.0012776	0.00127846	0.00125557	0.00122282	0.00120571	0.00120306	0.00118711	0.001151	0.00112281	0.0011045	0.00108066	0.00106889	0.00107486	0.00107683	0.00106836	0.00105265	0.0010355	0.00102447	0.0010135	0.000991756	0.00096574	0.000958834	0.000976056	0.000982276	0.000955059	0.000927389	0.000930773	0.000945769	0.000942425	0.000917498	0.000885186	0.000865416	0.000862766	0.000860681	0.000850566	0.000838769	0.00083275	0.00083509	0.00083896	0.000835234	0.000820315	0.000789589	0.000752495	0.000736598	0.00073494	0.000716134	0.000695268	0.000699055	0.000709641	0.000709416	0.000709521	0.000711385	0.000699619	0.000681486	0.000676094	0.000673325	0.000658817	0.000640405	0.000625437	0.000615279	0.000613301	0.00061494	0.000610372	0.000599483	0.000587512	0.00057198	0.000552841	0.000540868	0.000534783	0.000529132	0.000532049	0.000535844	0.000523748	0.000508249	0.00050717	0.000511704	0.00050967	0.000504214	0.000501118	0.000494992	0.000479	0.000464697	0.000461746	0.000461553	0.000460605	0.000455993	0.000438581	0.000417283	0.000409119	0.000409954	0.000403793	0.00038896	0.000379369	0.000379953	0.000378839	0.000370851	0.000365308	0.000363828	0.00035842	0.000349118	0.000341141	0.000341327	0.000350286	0.000350149	0.000335366	0.000329905	0.000340603	0.000344823	0.000329709	0.000306042	0.000289872	0.000281821	0.00027546	0.000270372	0.000268512	0.000271634	0.000276572	0.00027729	0.000270906	0.000264013	0.000268907	0.00028019	0.000281584	0.000275877	0.000271535	0.000262663	0.000247301	0.00023674	0.000236303	0.000237081	0.000235046	0.000234459	0.000233993	0.000228853	0.000217083	0.000209846	0.000218519	0.000229216	0.000227203	0.000219883	0.000218162	0.000219542	0.000213412	0.000202186	0.000197318	0.000197632	0.000197306	0.000198077	0.0002006	0.000195772	0.000180645	0.000168794	0.000167635	0.000172216	0.000174614	0.00016902	0.000160538	0.000154584	0.000150578	0.000152604	0.000158737	0.000157895	0.000154006	0.000160212	0.000167937	0.000160605	0.000144986	0.000134272	0.000127454	0.00012222	0.000122575	0.000130488	0.000137762	0.000134664	0.000124318	0.000118004	0.00012174	0.000127228	0.000125933	0.000124066	0.000123284	0.000117861	0.000110901	0.000106373	0.000103992	0.000105363	0.0001104	0.000113815	0.000111294	0.000105653	0.00010246	0.000103028	0.000104289	0.000102518	9.82985e-05	9.56668e-05	9.54515e-05	9.53252e-05	9.50848e-05	9.63646e-05	9.80167e-05	9.60552e-05	9.11845e-05	8.68479e-05	8.08375e-05	7.44963e-05	7.28461e-05	7.33315e-05	7.27976e-05	7.11448e-05	6.91225e-05	6.95394e-05	7.08481e-05	6.81861e-05	6.45685e-05	6.58558e-05	6.94861e-05	7.02968e-05	6.87294e-05	6.81062e-05	6.69743e-05	6.23389e-05	5.82697e-05	5.93152e-05	6.31352e-05	6.46239e-05	6.26147e-05	5.93616e-05	5.55191e-05	5.18954e-05	5.09306e-05	5.26737e-05	5.30809e-05	4.95279e-05	4.53339e-05	4.4494e-05	4.57437e-05	4.4838e-05	4.07702e-05	3.76209e-05	4.02587e-05	4.79324e-05	5.31319e-05	5.10392e-05	4.58919e-05	4.15393e-05	3.69877e-05	3.51381e-05	3.81682e-05	3.99903e-05	3.91014e-05	4.06076e-05	4.32197e-05	4.46093e-05	4.59945e-05	4.50096e-05	3.98281e-05	3.41357e-05	3.08452e-05	3.10036e-05	3.60172e-05	3.99021e-05	3.53025e-05	2.76104e-05	2.40655e-05	2.42653e-05	2.67228e-05	2.95391e-05	2.98771e-05	2.84566e-05	2.78734e-05	2.76157e-05	2.74219e-05	2.77423e-05	2.62621e-05	2.34498e-05	2.26091e-05	2.27323e-05	2.13965e-05	2.01479e-05	2.1266e-05	2.28043e-05	2.22218e-05	2.09176e-05	2.05186e-05	2.01996e-05	1.90746e-05	1.81173e-05	1.7347e-05	1.55507e-05	1.46678e-05	1.61671e-05	1.80141e-05	1.97079e-05	2.14374e-05	2.11173e-05	1.78188e-05	1.38803e-05	1.29272e-05	1.58743e-05	1.90887e-05	1.98118e-05	1.97241e-05	1.97274e-05	1.83093e-05	1.63022e-05	1.60034e-05	1.73063e-05	1.86852e-05	1.854e-05	1.59129e-05	1.25091e-05	1.10529e-05	1.2065e-05	1.37471e-05	1.36875e-05	1.18806e-05	1.04772e-05	1.02519e-05	1.06686e-05	1.19503e-05	1.42964e-05	1.54457e-05	1.34271e-05	1.03409e-05	8.44599e-06	7.78275e-06	8.24687e-06	9.39427e-06	9.79039e-06	8.59394e-06	7.35184e-06	7.38829e-06	7.52751e-06	7.54561e-06	8.42104e-06	9.00203e-06	8.46003e-06	7.68881e-06	6.79695e-06	6.54453e-06	7.84828e-06	9.22687e-06	9.48249e-06	9.00943e-06	7.82449e-06	6.38162e-06	5.89072e-06	5.96395e-06	5.53669e-06	5.92142e-06	8.13621e-06	9.67209e-06	8.9768e-06	7.78936e-06	7.19922e-06	6.95345e-06	6.5093e-06	5.51738e-06	4.75979e-06	4.50635e-06	4.06739e-06	3.68599e-06	4.1974e-06	5.27224e-06	5.45336e-06	4.75146e-06	4.55775e-06	4.50352e-06	3.54879e-06	2.81928e-06	3.56549e-06	4.6994e-06	4.76211e-06	4.09167e-06	4.16308e-06	5.30168e-06	5.90091e-06	4.95023e-06	3.66426e-06	3.20333e-06	2.97235e-06	2.61623e-06	2.75267e-06	3.51682e-06	4.23745e-06	4.09337e-06	3.58019e-06	3.88666e-06	4.67965e-06	4.91275e-06	4.52681e-06	3.93647e-06	3.12976e-06	2.58075e-06	3.1096e-06	3.82667e-06	3.72209e-06	3.34548e-06	2.79991e-06	2.42482e-06	3.22498e-06	4.1672e-06	3.85237e-06	3.27353e-06	3.20952e-06	2.94677e-06	2.44219e-06	2.3756e-06	2.70959e-06	2.73799e-06	2.16664e-06	1.36469e-06	9.85144e-07	1.43374e-06	2.10019e-06	1.97505e-06	1.55026e-06	2.10245e-06	3.12564e-06	3.37764e-06	2.74169e-06	1.66437e-06	8.67893e-07	9.8369e-07	1.90919e-06	2.60552e-06	2.1257e-06	1.38356e-06	1.83321e-06	2.78972e-06	2.80837e-06	2.14355e-06	1.57473e-06	1.32214e-06	1.48806e-06	1.8727e-06	2.27405e-06	2.37236e-06	1.8363e-06	1.08679e-06	5.82288e-07	4.36368e-07	9.83808e-07	2.37377e-06	3.35839e-06	2.71567e-06	1.58187e-06	1.31126e-06	1.55721e-06	1.82326e-06	2.03072e-06	1.98597e-06	1.67484e-06	1.39563e-06	1.3614e-06	1.49856e-06	1.39972e-06	9.28925e-07	6.71845e-07	9.40391e-07	1.3602e-06	1.44119e-06	1.06489e-06	7.57665e-07	8.087e-07	9.70477e-07	1.17872e-06	1.18041e-06	7.09024e-07	2.08547e-07	4.13658e-08	7.34643e-08	5.29178e-07	1.57854e-06	2.16805e-06	1.54438e-06	6.89683e-07	4.24174e-07	4.53447e-07	3.99254e-07	2.37359e-07	1.75255e-07	3.05638e-07	4.27384e-07	3.75247e-07	2.95024e-07	3.58314e-07	4.27156e-07	3.98811e-07	5.52806e-07	9.14746e-07	1.00335e-06	7.13701e-07	4.60922e-07	4.15288e-07	5.12588e-07	7.73812e-07	8.85983e-07	5.43407e-07	1.35593e-07	1.22008e-07	7.12688e-07	1.66981e-06	1.99336e-06	1.3893e-06	7.02652e-07	3.07821e-07	7.77047e-08	3.69291e-07	1.47463e-06	2.26891e-06	1.69792e-06	8.93844e-07	9.81935e-07	1.28742e-06	1.16569e-06	9.67919e-07	1.01834e-06	9.98661e-07	6.23472e-07	4.17145e-07	7.99957e-07	1.15489e-06	1.02302e-06	7.29836e-07	5.03296e-07	3.32963e-07	2.08376e-07	1.14924e-07	6.16315e-08	3.01101e-08	7.54362e-09	1.5982e-09	7.7917e-09	2.49622e-08	3.60126e-08	2.38271e-08	1.89054e-08	5.1796e-08	7.76941e-08	6.2067e-08	5.40451e-08	6.1675e-08	4.11579e-08	1.14094e-08	4.36842e-09	6.53408e-09	4.35678e-09	1.10923e-09	1.19569e-09	2.31644e-08	8.10796e-08	1.15921e-07	9.23362e-08	8.63177e-08	1.01623e-07	6.77485e-08	2.13888e-08	1.78077e-08	5.32354e-08	1.23899e-07	2.09992e-07	2.91715e-07	3.04963e-07	1.85627e-07	4.64068e-08	4.3705e-08	1.79419e-07	2.81315e-07	2.05167e-07	6.62298e-08	7.35116e-09	6.87982e-10	9.36991e-08	3.74796e-07	5.62195e-07	4.80375e-07	5.16019e-07	6.33495e-07	4.85077e-07	3.56514e-07	3.76651e-07	2.5202e-07	6.43932e-08	1.1246e-09	3.02949e-10	1.13813e-07	4.55187e-07	6.84169e-07	4.79519e-07	1.97193e-07	1.18122e-07	7.64238e-08	1.84188e-07	6.61722e-07	9.92583e-07	6.61738e-07	1.65502e-07	1.31039e-10	8.42737e-10	1.03925e-07	4.08261e-07	6.08759e-07	4.04633e-07	1.00978e-07	7.66898e-12	6.21684e-08	2.48611e-07	3.80352e-07	2.79207e-07	4.52974e-07	1.40636e-06	2.06838e-06	1.43069e-06	5.75095e-07	3.57768e-07	2.70463e-07	1.15542e-07	7.52354e-08	1.57162e-07	2.21365e-07	1.47577e-07	3.68942e-08	1.44148e-16	5.71211e-08	2.7316e-07	6.10747e-07	8.5395e-07	7.7228e-07	4.89492e-07	4.37824e-07	5.2614e-07	3.58937e-07	1.35909e-07	1.52379e-07	2.19847e-07	3.70507e-07	9.35986e-07	1.34938e-06	8.99584e-07	5.05192e-07	1.12119e-06	1.6818e-06	1.12127e-06	2.80426e-07	8.62533e-11	2.16063e-11	1.41444e-08	5.65776e-08	8.48675e-08	5.65819e-08	1.41521e-08	1.07074e-11	1.391e-11	1.8582e-08	7.42833e-08	1.11417e-07	7.4277e-08	1.85692e-08	1.04632e-15	6.97547e-16	6.15667e-08	2.46269e-07	3.69411e-07	2.63337e-07	1.29796e-07	1.0233e-07	9.15555e-08	1.10427e-07	1.40912e-07	9.69468e-08	2.94255e-08	5.34528e-09	2.63695e-09	7.73034e-10	1.25262e-10	8.97164e-14	3.58866e-13	1.54126e-10	6.14709e-10	9.21615e-10	6.1435e-10
