# Supplementary material for: Mutations in DNA polymerase δ subunit 1 co-segregate with CMD2-type resistance to Cassava Mosaic Geminiviruses
Source: Nat Commun. 2022 Jul 7;13:3933. doi: 10.1038/s41467-022-31414-0 (PMC9262879; doi:10.1038/s41467-022-31414-0)
Supplement: Supplementary file 10 — Source Data [file 41467_2022_31414_MOESM10_ESM.zip › figure_data/SupFig5_data/RNAseq10/quant/rnaseq10_tme204_3594.2_res_quant/logs/salmon_quant.log]

[2021-12-15 11:13:32.947] [jointLog] [info] setting maxHashResizeThreads to 10
[2021-12-15 11:13:32.947] [jointLog] [info] Fragment incompatibility prior below threshold.  Incompatible fragments will be ignored.
[2021-12-15 11:13:32.947] [jointLog] [info] Usage of --validateMappings implies use of minScoreFraction. Since not explicitly specified, it is being set to 0.65
[2021-12-15 11:13:32.947] [jointLog] [info] Setting consensusSlack to selective-alignment default of 0.35.
[2021-12-15 11:13:32.947] [jointLog] [info] parsing read library format
[2021-12-15 11:13:32.948] [jointLog] [info] There is 1 library.
[2021-12-15 11:13:33.133] [jointLog] [info] Loading pufferfish index
[2021-12-15 11:13:33.134] [jointLog] [info] Loading dense pufferfish index.
[2021-12-15 11:14:29.512] [jointLog] [info] done
[2021-12-15 11:14:29.512] [jointLog] [info] Index contained 58,905 targets
[2021-12-15 11:14:29.547] [jointLog] [info] Number of decoys : 1,414
[2021-12-15 11:14:29.547] [jointLog] [info] First decoy index : 57,491 
[2021-12-15 11:14:32.176] [jointLog] [info] Automatically detected most likely library type as IU

[2021-12-15 11:18:47.470] [fileLog] [info] 
At end of round 0
==================
Observed 30424078 total fragments (30424078 in most recent round)

[2021-12-15 11:18:47.469] [jointLog] [info] Computed 91,743 rich equivalence classes for further processing
[2021-12-15 11:18:47.469] [jointLog] [info] Counted 23,754,733 total reads in the equivalence classes 
[2021-12-15 11:18:47.483] [jointLog] [info] Number of mappings discarded because of alignment score : 5,884,380
[2021-12-15 11:18:47.483] [jointLog] [info] Number of fragments entirely discarded because of alignment score : 1,730,497
[2021-12-15 11:18:47.483] [jointLog] [info] Number of fragments discarded because they are best-mapped to decoys : 1,324,694
[2021-12-15 11:18:47.483] [jointLog] [info] Number of fragments discarded because they have only dovetail (discordant) mappings to valid targets : 811,588
[2021-12-15 11:18:47.483] [jointLog] [info] Mapping rate = 78.0787%

[2021-12-15 11:18:47.483] [jointLog] [info] finished quantifyLibrary()
[2021-12-15 11:18:47.543] [jointLog] [info] Starting optimizer
[2021-12-15 11:18:47.604] [jointLog] [info] Marked 0 weighted equivalence classes as degenerate
[2021-12-15 11:18:47.612] [jointLog] [info] iteration = 0 | max rel diff. = 8726.52
[2021-12-15 11:18:48.292] [jointLog] [info] iteration = 100 | max rel diff. = 16.0765
[2021-12-15 11:18:48.953] [jointLog] [info] iteration = 200 | max rel diff. = 10.7834
[2021-12-15 11:18:49.628] [jointLog] [info] iteration = 300 | max rel diff. = 2.08896
[2021-12-15 11:18:50.295] [jointLog] [info] iteration = 400 | max rel diff. = 4.97336
[2021-12-15 11:18:50.947] [jointLog] [info] iteration = 500 | max rel diff. = 2.56382
[2021-12-15 11:18:51.618] [jointLog] [info] iteration = 600 | max rel diff. = 0.270542
[2021-12-15 11:18:52.288] [jointLog] [info] iteration = 700 | max rel diff. = 0.321987
[2021-12-15 11:18:52.922] [jointLog] [info] iteration = 800 | max rel diff. = 0.314496
[2021-12-15 11:18:53.557] [jointLog] [info] iteration = 900 | max rel diff. = 0.301311
[2021-12-15 11:18:54.227] [jointLog] [info] iteration = 1,000 | max rel diff. = 0.552788
[2021-12-15 11:18:54.859] [jointLog] [info] iteration = 1,100 | max rel diff. = 0.373853
[2021-12-15 11:18:55.490] [jointLog] [info] iteration = 1,200 | max rel diff. = 0.114421
[2021-12-15 11:18:56.166] [jointLog] [info] iteration = 1,300 | max rel diff. = 2.67818
[2021-12-15 11:18:56.820] [jointLog] [info] iteration = 1,400 | max rel diff. = 0.0482535
[2021-12-15 11:18:56.966] [jointLog] [info] iteration = 1,423 | max rel diff. = 0.00521864
[2021-12-15 11:18:56.983] [jointLog] [info] Finished optimizer
[2021-12-15 11:18:56.983] [jointLog] [info] writing output 
