# Supplementary material for: Mutations in DNA polymerase δ subunit 1 co-segregate with CMD2-type resistance to Cassava Mosaic Geminiviruses
Source: Nat Commun. 2022 Jul 7;13:3933. doi: 10.1038/s41467-022-31414-0 (PMC9262879; doi:10.1038/s41467-022-31414-0)
Supplement: Supplementary file 10 — Source Data [file 41467_2022_31414_MOESM10_ESM.zip › figure_data/SupFig5_data/RNAseq10/quant/rnaseq10_tme204_3594.2_res_quant/aux_info/ambig_info.tsv]

UniqueCount	AmbigCount
0	1640
2	1583
2	1532
0	0
0	0
221	0
408	2
19	0
0	0
0	374
0	16
0	374
0	374
0	374
0	843
0	838
22	843
0	0
13	117
0	117
363	0
392	0
0	0
0	0
3016	9
0	0
258	0
0	2
0	2
0	2
0	2
0	2
4	0
126	0
1	2054
0	2200
0	2151
0	2148
0	2100
11	2130
1	2080
170	2043
3	137
3	137
1	122
0	1162
75	1088
30	864
0	1
0	0
0	901
0	939
0	944
0	924
0	969
0	949
0	945
0	926
0	946
0	935
0	934
0	0
12	48
0	48
15	1013
0	1281
29	1180
189	1143
19	2694
257	2186
6	2696
715	0
31	248
2	248
9	0
1	436
9	436
321	0
2883	2
1	0
1	10
4479	11
1293	1
25	0
1	0
46	0
644	0
4	0
0	213
0	203
0	211
1390	2
67	0
0	0
5	543
32	543
0	530
1023	3
10021	19
131	2
23	0
8	243
0	243
2	0
0	1
0	0
0	0
0	0
68	0
0	0
586	1
83	43
12	0
65	43
43	1
184	2
109	0
161	776
0	775
19	776
0	38
0	26
1	33
1279	5
0	12
0	12
0	8
0	14
0	12
3	8
0	8
0	8
0	12
0	9
153	0
1778	3
1	0
0	0
10	0
59	0
79	6
100	6
0	80
0	67
0	67
0	90
0	80
0	103
0	67
75	3
0	0
0	344
0	346
2	477
47	479
0	345
1	347
497	2
0	415
0	349
0	354
0	360
0	426
0	365
756	1
90071	67
3	0
1	0
0	1
0	1
17	0
0	0
10	671
3	675
2	630
0	669
0	674
648	4
1326	5
0	0
0	0
0	73
0	56
2	68
4	889
0	889
29	887
12	106
0	106
899	2
355	0
1437	2
1	0
405	46
15	0
37	0
258	44
325	1
4	0
1623	1
1	528
13	528
8	550
2	533
0	529
3	531
0	529
0	495
0	493
9	493
775	1
0	1
0	1
4	1
27	1608
1	1608
0	9
5	9
0	331
54	322
5	188
750	4
2	0
3	110
2	110
2396	3
4469	4
63	0
13	128
2	128
106	335
364	99
32	383
0	21
0	56
56	56
0	294
0	294
16	395
735	0
0	352
0	265
0	258
0	201
0	295
0	208
0	257
2	219
2	242
0	0
95	0
0	9
0	9
27	399
0	399
101	328
1	328
412	491
3	491
0	0
754	2
3726	5
1021	3
67	0
0	0
0	0
189	719
0	718
0	689
4194	7
434	390
5	390
0	0
0	0
0	0
0	0
0	0
107	17
63	18
0	17
1097802	1317
51	300
98	300
0	32
0	32
0	24
0	24
0	31
0	31
0	0
0	424
0	337
0	340
0	271
0	358
0	274
80	1122
7	1123
18	1108
0	0
3	20
0	20
22	0
0	19
0	31
0	31
0	31
0	18
0	20
0	22
0	20
0	20
6	4
1	4
0	322
0	329
0	293
0	344
0	358
0	380
0	0
42	0
7	0
77	35
7	813
2	742
16	693
16	170
0	241
0	287
0	189
9	181
13	0
8	350
92	350
2439	2951
46	2949
113	0
442	0
1737	4
12	0
5	0
138	0
641	1
1	0
221	0
34	1
323	1
0	0
0	0
0	0
0	83
3	83
0	19
1	19
0	18
0	6
774	2
4	0
8	1
3	0
0	0
0	0
0	0
1	23
0	23
0	23
98	0
35	0
736	72
6	157
7	157
2	0
13	35
270	2
0	0
0	0
6	284
0	273
0	284
1390	2
127	305
0	305
0	1
0	1
0	1
1	0
0	0
0	0
0	0
0	0
0	0
9	1300
23	1322
4	1357
0	1420
4	1405
2	1356
1	1451
0	0
49	0
0	0
1710	1
0	0
0	0
0	0
0	0
0	836
1	834
0	810
0	808
15	0
4	0
0	0
56	679
0	679
34	499
10	493
4	220
153	0
0	5
0	5
0	5
33	466
3	466
0	0
30	428
1	428
23	0
752	1
63	587
17	587
43	0
114	1
44	105
0	104
26	0
46	0
622	0
0	0
4	1163
0	1163
1	1119
0	1160
31	0
2	0
140	550
2	550
521	1
1277	2
0	0
0	0
63	34
197	34
15	0
3	0
2	0
231	0
51	634
51	634
111	1
144	0
1	0
942	0
73	261
11	261
16	0
0	62
0	62
0	50
273	0
1	0
0	0
74	460
0	458
0	458
2	460
2	187
6	186
92	0
86	0
0	410
162	410
4	36
0	35
1	0
0	0
1	0
117	1
33	63
0	63
4	0
1	2
0	18
0	18
0	18
0	18
0	18
0	18
0	18
0	18
448	6
0	0
95	0
176	0
73	1
27	762
24	761
25	0
586	1
8	94
2	94
43	422
0	422
15	0
4	0
1	0
0	358
8	365
20	355
11	364
0	369
0	353
0	361
0	343
0	350
52	0
64	0
16	58
0	34
0	47
8	244
4	244
117	0
314	76
72	75
1	852
17	633
0	937
0	950
1	938
1	850
0	945
51	723
1663	114
1	376
111	377
74	0
0	2
1	2
610	3
1	778
1	703
0	625
0	733
0	645
4	747
0	710
0	581
0	661
227	0
1	0
1080	1
2	0
40	107
0	107
1292	4
265	1
0	0
2	0
158	0
1	130
0	115
0	100
0	115
0	94
0	109
0	95
0	110
1	0
0	0
0	0
37917	29
0	789
0	690
0	802
0	775
0	723
0	694
0	595
0	708
0	655
0	740
0	659
0	688
0	767
0	754
0	673
0	560
0	964
0	875
0	799
0	888
0	561
0	637
9	0
9	0
548	0
0	0
46	0
5	98
16	154
1	154
0	1
0	18
165	18
133	2
0	10
0	12
0	9
0	11
0	3458
0	3516
0	2747
0	2805
42	3151
377	0
2	83
0	83
127	51
0	51
6	123
0	123
2	113
0	119
0	84
0	118
0	117
0	83
0	201
0	133
8	150
0	133
0	98
0	131
0	132
0	128
0	93
0	127
0	126
0	92
0	151
0	184
0	185
526	2
216	4
4	0
3	2
50	585
0	585
0	213
0	182
0	212
0	181
2	0
4	657
67	657
0	258
0	251
2	263
0	263
0	231
0	238
63	271
12	271
28	0
0	2
0	2
0	2
0	2
0	2
0	2
93	0
49	116
0	116
189	0
0	0
0	0
0	0
0	0
115	1
8	0
17	1218
4	1218
0	0
132	500
52	500
22	222
22	176
0	190
0	170
96	576
0	576
0	188
0	187
0	153
0	152
1	191
1	191
12	188
45	0
0	0
5	71
9	71
0	840
0	839
0	832
11	741
0	628
0	637
0	627
0	619
0	439
0	439
0	464
1	440
0	443
2	426
0	430
33	581
8	575
14	577
0	579
0	0
0	0
107	0
406	0
1926	2
733	2
93	0
371	0
804	2
0	78
10	78
0	77
73	1949
0	1949
32	0
502	1
22	0
8	0
32	347
4	347
0	0
19	70
0	71
1	69
1	279
92	225
0	204
12	0
0	7
0	7
8	5
0	7
0	7
31	12
579	9
243	0
99	0
181	671
12	671
221	1
2058	3
7720	15
0	1
0	1
0	0
70	603
10	603
0	477
2	470
0	401
42	0
232	0
197	1
369	1
445	0
5	15
0	15
733	44
267	44
6	0
0	0
0	1
0	0
0	0
1	0
10	2
0	0
0	0
0	1
20	2
1	0
3	2
3	0
1	5
2	5
0	0
0	0
42	0
10	1137
24	1140
1	1109
4	1112
78	0
133	1
29	0
0	0
0	50
0	48
0	48
0	46
0	64
2	69
0	66
0	52
9	48
0	49
0	6
2	0
0	0
62	644
11	644
44	778
16	779
2	184
0	182
5	176
0	175
0	180
671	3
41	0
35	57
0	57
338	0
0	451
0	385
0	401
0	435
0	383
1	383
3	310
0	310
502	1
0	0
264	3
315	71
0	3
149	70
2	0
2135	1
0	0
0	0
0	891
0	873
0	819
0	818
0	800
0	837
10	0
0	0
199	1
81	1153
180	1153
161	309
11	309
2	0
0	0
339	0
2232	3
170	0
0	0
0	218
1	217
0	217
0	228
13	225
2	81
0	81
0	81
162	1
28	0
1	219
6	219
885	13
0	12
0	0
0	0
77	0
93	0
0	0
12	0
0	506
9	459
3	615
0	534
0	0
0	0
0	0
0	0
2	698
14	698
0	698
25	0
4542	2
2	12
0	12
0	0
0	0
154	0
10	407
3	407
2	406
0	406
6	1
45	0
43	0
0	0
1	124
0	124
0	0
0	0
0	0
0	19
0	18
0	19
0	20
0	19
0	20
0	20
0	18
0	19
0	19
0	18
27	104
0	103
685	1
0	133
0	133
2	568
0	568
48	0
2047	5
0	1
1	1204
3	1341
192	1310
6	3
0	0
295	1
6	0
0	658
0	658
5	119
0	108
2	106
14	69
0	94
0	106
0	89
1	102
24	0
0	4
0	4
0	4
3	0
1060	1
29	473
7	478
16	472
1	1
0	0
0	0
0	0
0	1
0	0
0	0
0	0
0	0
0	0
0	0
10	1
0	0
0	0
0	0
1667	3
1278	2
1372	2
0	0
0	0
6	0
8	0
765	1
6	0
299	0
0	9
0	9
0	9
0	9
0	9
0	9
262	0
81	0
0	0
1	1
802	0
0	0
59	742
7	742
3	90
2071	0
0	0
662	0
127	0
0	0
0	8
9	8
0	0
43	781
0	822
0	842
0	782
0	802
0	833
0	853
0	783
0	763
0	807
0	787
87	2449
141	2449
764	2
28	283
0	283
0	22
0	24
0	24
0	24
0	7
32	0
4123	10
88	473
1	473
59	283
2	283
84	2106
2	2104
2	1994
2	2108
191	0
542	1
17	580
1	580
2	575
0	329
0	329
676	90
0	88
0	241
0	246
0	237
0	241
0	245
0	228
0	250
0	233
0	247
0	251
0	246
0	242
0	258
0	260
0	258
0	241
0	228
0	245
0	234
0	251
0	263
1	0
119	825
1	825
0	1
0	0
0	0
0	0
0	0
0	0
0	0
0	0
998	1
1829	1
275	0
186	1
621	2
0	0
435	1
1	0
83	0
111	0
0	0
5	0
9	0
1437	5
233	0
5664	13
6	0
21	0
120	0
8	0
0	0
0	0
30	560
9	560
2	128
2	2
2	0
0	15
0	15
0	15
0	15
0	15
0	15
0	0
0	0
1	1312
3	1150
0	1267
0	672
0	3
0	3
0	0
481	31
35	507
62	508
11	732
14	732
2	0
2	631
0	491
8	542
483	0
0	0
4	0
0	0
670	0
2	0
15	236
10	236
0	0
0	0
0	0
0	0
0	0
31	0
0	0
21	586
22	586
399	2
306	0
518	0
486	2
1	0
0	0
89	0
0	0
0	239
0	252
0	233
0	248
11	272
260	4468
6	4454
36	4469
0	0
0	0
110	895
30	895
0	0
133	1
132	0
408	0
0	45
0	45
0	43
0	47
0	40
0	42
0	42
0	43
0	41
0	45
0	40
0	42
0	38
0	39
0	43
0	44
0	41
0	41
0	38
0	43
0	41
1917	5
1	0
0	0
4302	5
1577	3671
951	3674
0	0
0	5601
5	5601
318	0
10	134
0	134
0	132
33	165
1	165
30	394
1	394
79	556
1	556
0	0
0	10
0	11
0	11
0	10
0	11
0	124
0	123
0	110
0	109
0	121
0	108
0	122
0	107
1	122
0	119
0	105
0	37
0	37
0	37
0	37
0	38
0	38
0	39
0	37
0	37
0	38
920	1
1	0
3	797
4	794
1	784
3493	3
71	0
0	0
181	1037
1	1037
1	856
0	0
133	0
1	0
29	555
310	555
62	1
0	0
0	0
0	0
30	740
21	740
72	0
176	1202
16	1201
61	0
0	0
0	0
361	2
0	0
401	0
757	2
31	271
35	271
7	0
463	1
18	292
0	292
0	0
0	0
0	0
0	0
1	1
0	366
1	366
0	0
640	3
7	3
0	0
25	0
17	324
65	324
17	0
0	0
5	33
0	33
619	1
23	747
17	747
0	722
2	0
373	2
1	0
8	726
0	726
171	0
0	1
0	1
0	2
0	2
0	175
0	183
0	179
0	179
0	33
0	27
0	31
0	33
0	555
2	527
0	448
0	0
0	0
730	1
17	0
0	0
102	0
20	231
3	229
15	232
1	233
1	212
0	103
648	1
0	0
0	0
0	0
0	0
0	0
0	0
0	0
10	0
22	0
142	154
0	72
9	66
0	70
0	35
0	726
49	725
5	891
45	848
0	851
3	848
0	0
293	0
0	0
246	1
0	0
0	0
0	0
6	0
1499	2
11	0
3	0
1	245
0	228
0	234
8	253
0	246
8	0
437	2
2	0
7603	14
7247	8
145	0
0	0
1	0
0	0
354	1
0	4
0	4
0	3
654	0
3	0
0	0
113	0
2	194
0	187
2	195
14	194
1	193
0	195
11	0
632	641
0	640
225	0
0	0
0	0
117	0
175	0
1501	1
226	0
1226	2
1	281
20	284
0	282
2	281
987	0
8	0
0	54
0	52
6	50
0	51
0	53
0	45
0	45
2268	3
0	325
0	390
0	325
0	390
60	378
0	415
0	350
0	233
0	302
0	179
0	0
1263	0
1	258
11	348
0	319
334	1261
41	1260
2	828
0	828
0	680
0	680
1	0
23	865
1	810
7	874
0	817
3	793
5	807
0	0
27	478
0	478
7	0
1239	0
308	0
406	1
2045	0
29	270
1	270
4	0
0	0
2021	1
73	0
1726	4
50	0
13	3
6	3
157	2655
61	2655
1182	2
0	0
0	0
0	0
0	0
22	369
1	369
58	0
0	9
0	9
0	9
292	2600
45	2600
190	0
244	1
438	2
214	0
166	465
0	465
0	0
7	0
272	1
365	0
0	0
0	117
0	119
0	113
0	111
4	112
1	104
9	37
1	37
3	62
0	62
0	47
0	291
13	291
0	16
0	15
0	13
0	11
0	14
0	17
0	12
0	14
0	14
0	11
0	10
0	11
0	15
0	14
0	14
0	13
0	13
0	14
0	12
0	11
0	12
0	0
0	0
0	0
0	0
0	0
0	0
0	0
0	0
1	0
0	0
0	0
0	0
0	0
1017	2
4	0
15	443
5	445
0	456
0	459
4	93
0	331
53	331
2	0
0	457
129	455
0	402
22	464
0	464
0	269
3	272
1	261
0	216
0	220
348	4
2	53
0	48
1	56
0	45
1	44
0	37
35	0
6	34
0	34
0	209
0	177
0	195
0	199
1786	0
306	0
346	0
1117	2
0	1487
4	1376
2	1441
29	0
3	0
41	0
41	497
0	497
0	497
0	3394
0	3363
0	3401
0	3411
0	3380
0	3370
0	3366
0	3397
0	551
0	570
0	535
0	561
0	554
0	542
0	556
0	537
21	0
0	69
0	69
0	74
8	76
0	74
867	2
5	0
0	189
16	201
0	201
115	560
13	560
7	6
24	82
0	90
0	90
1741	21
1961	4
0	1103
0	1067
0	1091
0	1055
0	0
1	24
1	24
0	24
3	0
0	13
0	13
0	11
0	0
37	0
0	0
0	0
938	1
0	0
166	0
2435	3
11	114
8	125
3	106
0	150
3	136
1	114
1	357
0	353
0	364
42	173
1	173
57	1
1084	1456
828	1456
31	0
454	0
0	0
0	0
0	0
9	0
14	0
0	1
0	1
0	1
1	1
3	0
1	0
0	0
1	0
70	0
14	0
169	0
0	410
1	365
2	358
2	177
11	0
1862	1
579	1
5	1
8	1
1	63
0	77
0	63
0	75
20199	13
25	0
3364	3
32	79
0	79
0	30
0	30
0	30
1080	2
0	0
417	0
56	0
0	0
553	0
0	0
105	1468
328	1469
26	1369
0	0
0	0
0	0
0	0
0	0
0	430
3	430
0	7
0	0
1	7
138	0
0	556
1	556
0	556
7	147
0	0
0	0
0	26
0	25
0	24
0	23
0	22
0	23
0	22
0	0
0	0
0	0
182	1
32	365
1	364
252	0
3	0
0	0
0	0
0	110
0	122
0	129
143	304
0	279
1	271
1	0
0	0
681	1
0	30
0	30
0	23
0	0
207	0
0	0
64	2252
0	2252
0	2252
1	2261
0	2261
58	0
717	1
0	0
0	328
95	328
10	0
11	0
11	3
4	0
177	1
0	712
0	712
9	712
47	0
9	0
301	1
0	0
1	746
4	746
6	873
0	873
4	78
0	78
25	0
0	2
0	2
1	0
584	0
3699	9
0	0
175	82
0	0
1	0
0	2
266	422
0	0
0	0
0	4
10	5
0	5
247	401
0	4
858	5
132	324
4	324
101	0
1327	3
379	1
43	0
3532	11
0	0
6	0
0	0
170	2
0	382
24	379
0	372
239	0
449	3
6	6
0	6
1233	1
400	0
0	0
0	0
0	0
0	0
1	10
0	10
0	615
1	610
0	596
0	604
7	571
1	609
0	80
0	127
0	127
0	71
128	0
0	60
0	0
35	0
0	10
0	10
24	1270
3	1270
1603	57
164	1056
20	1055
1087	0
15	0
1384	1
15	259
1	246
0	233
178	0
125	0
15	0
3	1
267	0
68	0
1540	0
52	0
75	1067
66	1066
0	208
0	214
0	205
0	180
0	186
10	2947
8	2952
0	3072
16	3071
11	819
23	819
23	817
558	1
1161	1
519	0
0	3
0	3
1223	5
0	9
0	9
590	1
82	0
67	0
9	0
21	121
0	121
190	0
0	0
0	17
0	17
0	17
4	0
3	201
183	202
0	0
40	256
4	256
0	249
14	256
67	1
92	0
865	0
26	0
1766	2
1993	36
220	0
697	0
979	2
188	34
5	0
0	67
26	67
1437	1
14	0
8	91
0	91
47	0
2	0
12	324
9	324
9	324
12	79
0	79
0	79
14	332
3	313
0	142
0	161
267	3
5	0
2	0
40	0
8	620
0	620
0	16
0	18
0	22
0	20
30	251
8	251
0	0
804	2
12	133
0	133
0	61
0	68
0	50
0	43
0	149
0	147
0	135
0	135
0	148
0	146
0	92
0	90
4	142
0	76
0	78
17	135
849	0
681	23
0	1156
0	1150
2	1148
0	1147
0	1151
0	1144
0	1145
426	0
18	218
4	213
0	221
0	218
1	221
16	0
71	0
[truncated: 55,492 more rows]
