# Supplementary material for: Mutations in DNA polymerase δ subunit 1 co-segregate with CMD2-type resistance to Cassava Mosaic Geminiviruses
Source: Nat Commun. 2022 Jul 7;13:3933. doi: 10.1038/s41467-022-31414-0 (PMC9262879; doi:10.1038/s41467-022-31414-0)
Supplement: Supplementary file 10 — Source Data [file 41467_2022_31414_MOESM10_ESM.zip › figure_data/SupFig5_data/RNAseq10/quant/rnaseq10_tme204_3594.2_res_quant/libParams/flenDist.txt]

2.86379e-42	4.26864e-42	6.35246e-42	9.43842e-42	1.40011e-41	2.07363e-41	3.06622e-41	4.52671e-41	6.67216e-41	9.81874e-41	1.44261e-40	2.11616e-40	3.09923e-40	4.53173e-40	6.61575e-40	9.64272e-40	1.40322e-39	2.03871e-39	2.95728e-39	4.28286e-39	6.1927e-39	8.93988e-39	1.28851e-38	1.85417e-38	2.6639e-38	3.82112e-38	5.47228e-38	7.82441e-38	1.11697e-37	1.59196e-37	2.26533e-37	3.21837e-37	4.56505e-37	6.46487e-37	1.90872e-07	7.89261e-07	1.43911e-06	1.98288e-06	2.88015e-06	3.64737e-06	3.65805e-06	3.8872e-06	4.55224e-06	4.14578e-06	3.04607e-06	3.26827e-06	4.40767e-06	4.82085e-06	4.70881e-06	4.74832e-06	4.92346e-06	5.2593e-06	6.1404e-06	8.23365e-06	1.09017e-05	1.18662e-05	1.09512e-05	1.07138e-05	1.14031e-05	1.24076e-05	1.55945e-05	2.02056e-05	2.43967e-05	2.91226e-05	3.42034e-05	3.8907e-05	4.28037e-05	4.56827e-05	4.94076e-05	5.61074e-05	6.78107e-05	8.43822e-05	0.000100122	0.000111479	0.000122639	0.00013666	0.000151978	0.000167939	0.000188307	0.000219921	0.000263885	0.000317308	0.000377714	0.000434791	0.000481202	0.000524581	0.000582592	0.000678649	0.000809858	0.00093488	0.00104147	0.0011725	0.0013465	0.00152768	0.00167817	0.00178564	0.00188485	0.00203484	0.00224263	0.00247862	0.00273061	0.00301111	0.00332689	0.00362949	0.00387268	0.00406359	0.00421242	0.00435197	0.00453503	0.00476944	0.00507853	0.00549803	0.00590324	0.00610857	0.00617289	0.00632031	0.00656215	0.00667069	0.00660181	0.00655828	0.00661143	0.00673798	0.00696571	0.00719741	0.00731252	0.00734626	0.00733558	0.00725091	0.00712707	0.00708103	0.00714824	0.00725615	0.00735498	0.00740293	0.007362	0.00728092	0.00724818	0.00728452	0.00729625	0.00719453	0.00706175	0.00707026	0.00724307	0.00735267	0.00683097	0.00500825	0.00244306	0.000844627	0.00105984	0.00281678	0.00505843	0.00636422	0.00661116	0.00664821	0.00673012	0.00670343	0.00661175	0.00657994	0.00658431	0.00652205	0.00639941	0.00629237	0.00625088	0.00629198	0.00633623	0.0062855	0.00617997	0.00609434	0.00601473	0.00592196	0.00584205	0.00578916	0.00573438	0.00564069	0.0055386	0.00548283	0.00545512	0.00542805	0.00541318	0.00540134	0.00534993	0.0052547	0.00516657	0.00510616	0.00507002	0.00505878	0.00504576	0.00501865	0.004993	0.0049671	0.00492989	0.00489609	0.00488193	0.00485689	0.00479748	0.00474124	0.00473193	0.00475412	0.00473664	0.00464751	0.00454822	0.00449773	0.00448174	0.00447075	0.00445866	0.004432	0.00437304	0.00431284	0.00431112	0.00433089	0.00427836	0.00418202	0.00411392	0.0040655	0.00404454	0.00405265	0.00401565	0.00391543	0.00382386	0.00379019	0.00379753	0.00377894	0.003702	0.00361984	0.00358098	0.00355868	0.00350507	0.00342896	0.00336076	0.00330266	0.00326923	0.00326742	0.00325568	0.0032111	0.0031745	0.00317446	0.00316946	0.00313418	0.00310821	0.00310436	0.00306884	0.00297535	0.00289833	0.00289275	0.00289894	0.00287876	0.00285505	0.002806	0.00272319	0.00266532	0.00265297	0.00265319	0.0026518	0.00264139	0.00260605	0.00254887	0.00247401	0.00239272	0.0023532	0.00236536	0.0023737	0.00235532	0.00232659	0.0022985	0.00228033	0.0022611	0.00222589	0.00218624	0.00215179	0.00213108	0.00213814	0.00214942	0.00211146	0.00203198	0.00199115	0.00200239	0.00199898	0.00197381	0.00195357	0.00193408	0.00192677	0.00192361	0.00188844	0.00183601	0.00180107	0.00178241	0.00176641	0.00176142	0.00177789	0.00178834	0.00176332	0.00171249	0.00167	0.0016593	0.0016618	0.00164597	0.00161679	0.0015997	0.00159438	0.0015773	0.00154529	0.00151344	0.00147699	0.00142673	0.00138231	0.00137703	0.00140916	0.00142991	0.001406	0.00135644	0.00131735	0.00130317	0.00130452	0.00130884	0.0012996	0.00127059	0.00124819	0.00124488	0.0012411	0.00123071	0.00121986	0.00120594	0.00117898	0.0011438	0.00112424	0.00111959	0.0011161	0.00111489	0.00109971	0.00106375	0.00104427	0.00105509	0.00106401	0.00105493	0.00104082	0.00103088	0.0010097	0.000970822	0.000955478	0.000984184	0.00100907	0.000992543	0.00095702	0.000936031	0.000924946	0.000906735	0.000889184	0.000882334	0.000880842	0.000871684	0.00084234	0.000811269	0.000814406	0.000840392	0.000842761	0.000811424	0.000780655	0.000770239	0.000758775	0.000733172	0.000718943	0.000728081	0.000731964	0.000717446	0.00070351	0.000701828	0.000711989	0.000713981	0.000687729	0.000656297	0.00063903	0.000620989	0.000597951	0.000585633	0.000592154	0.000605668	0.000608549	0.000597426	0.000589999	0.000596307	0.000597779	0.000584049	0.000565594	0.000552983	0.00054977	0.000547162	0.000534116	0.000514052	0.000502277	0.000504789	0.000513428	0.000515428	0.000500113	0.00048103	0.000476846	0.000474666	0.00046153	0.000447545	0.000443249	0.000443478	0.000434155	0.000418879	0.000408971	0.00040037	0.000395285	0.000399489	0.000400979	0.000392182	0.000383539	0.00037692	0.000365277	0.000360489	0.000371687	0.000378305	0.00036862	0.000355871	0.000343252	0.000329937	0.00032393	0.000322395	0.000321832	0.000326329	0.000328304	0.000319525	0.000308278	0.00030118	0.000295982	0.000295161	0.000297921	0.000295181	0.000285973	0.00027885	0.000277349	0.000275105	0.000266606	0.000255562	0.000246987	0.000240606	0.000238459	0.000242455	0.000243747	0.000237242	0.00023012	0.000225839	0.000222874	0.000221707	0.000222341	0.000221562	0.000217201	0.000210137	0.000200102	0.000190303	0.000186832	0.000186637	0.000184083	0.000180924	0.000177733	0.000174666	0.000176224	0.000180894	0.000182378	0.000180882	0.000177103	0.000170342	0.000165833	0.000165617	0.000163418	0.000155551	0.000148466	0.00014947	0.000152938	0.000152703	0.000154288	0.000157852	0.000154365	0.00014512	0.000139063	0.000137202	0.00013735	0.000139173	0.000138115	0.000131551	0.000125605	0.000122011	0.000118161	0.000117649	0.000119953	0.00011943	0.000118111	0.000118945	0.000116634	0.00010978	0.000106243	0.000109178	0.000114476	0.000117685	0.000114434	0.000105635	9.91077e-05	9.79947e-05	9.89856e-05	0.000100098	9.99696e-05	9.8946e-05	0.000100966	0.000104809	0.00010323	9.53797e-05	8.69366e-05	8.2276e-05	8.44899e-05	8.95809e-05	8.85544e-05	8.48133e-05	8.6915e-05	9.13953e-05	9.20952e-05	9.05165e-05	8.99612e-05	8.80628e-05	8.13589e-05	7.48073e-05	7.42995e-05	7.75957e-05	8.00238e-05	7.78326e-05	7.16519e-05	6.92017e-05	7.24744e-05	7.371e-05	7.07842e-05	6.94758e-05	7.20599e-05	7.30544e-05	6.82781e-05	6.38096e-05	6.45496e-05	6.54184e-05	6.36556e-05	6.3614e-05	6.59166e-05	6.47934e-05	5.99927e-05	5.76171e-05	5.70129e-05	5.36633e-05	5.10562e-05	5.42875e-05	5.73095e-05	5.28873e-05	4.74136e-05	4.81656e-05	5.11651e-05	5.22381e-05	5.23194e-05	5.1448e-05	4.84999e-05	4.39527e-05	4.0743e-05	4.07715e-05	4.17762e-05	4.15279e-05	4.03591e-05	4.04279e-05	4.29439e-05	4.39443e-05	4.11037e-05	3.89684e-05	3.90314e-05	3.75388e-05	3.49349e-05	3.52321e-05	3.69685e-05	3.57257e-05	3.37522e-05	3.38867e-05	3.30575e-05	3.12906e-05	3.05761e-05	2.92475e-05	2.85959e-05	3.09985e-05	3.36103e-05	3.32715e-05	3.01272e-05	2.62834e-05	2.47653e-05	2.54307e-05	2.57452e-05	2.79518e-05	3.30416e-05	3.47117e-05	3.15689e-05	2.95827e-05	3.09201e-05	3.17613e-05	2.92196e-05	2.57755e-05	2.27604e-05	1.87513e-05	1.64931e-05	1.91183e-05	2.31175e-05	2.31747e-05	2.06296e-05	1.98713e-05	2.05907e-05	2.15172e-05	2.35282e-05	2.46038e-05	2.15205e-05	1.61386e-05	1.30888e-05	1.45444e-05	1.91081e-05	2.22555e-05	2.15047e-05	2.01225e-05	2.05159e-05	2.03827e-05	1.81705e-05	1.58723e-05	1.49749e-05	1.47302e-05	1.40719e-05	1.32921e-05	1.35621e-05	1.39677e-05	1.34732e-05	1.30714e-05	1.39105e-05	1.63349e-05	1.86548e-05	1.92094e-05	1.84217e-05	1.67778e-05	1.4797e-05	1.37776e-05	1.42657e-05	1.48634e-05	1.40516e-05	1.26437e-05	1.26428e-05	1.35716e-05	1.41261e-05	1.52478e-05	1.56471e-05	1.32271e-05	1.0296e-05	9.33405e-06	9.89089e-06	1.02883e-05	9.76557e-06	8.84511e-06	8.61301e-06	9.75912e-06	1.03129e-05	9.01882e-06	7.7193e-06	7.25687e-06	7.24776e-06	7.48035e-06	7.72943e-06	7.7362e-06	7.21816e-06	6.77496e-06	6.971e-06	7.48362e-06	8.02004e-06	8.31471e-06	8.8659e-06	9.78034e-06	9.51907e-06	7.9393e-06	6.23884e-06	5.08154e-06	5.249e-06	6.29232e-06	6.68317e-06	7.02914e-06	7.80276e-06	7.08567e-06	5.34987e-06	5.11115e-06	5.798e-06	5.21078e-06	3.86633e-06	4.08802e-06	5.46956e-06	5.96677e-06	6.08203e-06	6.88985e-06	7.57815e-06	7.10956e-06	5.28248e-06	3.12104e-06	2.4008e-06	3.22596e-06	3.99549e-06	4.15855e-06	4.34558e-06	4.74734e-06	4.94743e-06	4.51984e-06	4.19875e-06	5.31241e-06	7.01363e-06	6.95044e-06	5.52809e-06	4.96351e-06	4.719e-06	3.66005e-06	3.11262e-06	3.58785e-06	3.68589e-06	3.27533e-06	3.37165e-06	4.08635e-06	4.7474e-06	4.2484e-06	2.46792e-06	1.23135e-06	1.45467e-06	2.12385e-06	2.42312e-06	2.40884e-06	2.52287e-06	2.60758e-06	2.55728e-06	3.27916e-06	4.20408e-06	3.82156e-06	3.02993e-06	2.85886e-06	2.81606e-06	3.23356e-06	3.87037e-06	3.38074e-06	2.59039e-06	2.99923e-06	3.5439e-06	2.99527e-06	2.40219e-06	2.46941e-06	2.57899e-06	3.01332e-06	3.76325e-06	3.87815e-06	3.77307e-06	3.9673e-06	3.47716e-06	2.41418e-06	2.41758e-06	3.46739e-06	4.03933e-06	3.57969e-06	2.58361e-06	1.74353e-06	1.4113e-06	1.35568e-06	1.27475e-06	1.25941e-06	1.31085e-06	1.32625e-06	1.53758e-06	2.00121e-06	2.44592e-06	2.40246e-06	1.65452e-06	8.54346e-07	7.09341e-07	1.13157e-06	1.51247e-06	1.65221e-06	1.76649e-06	1.64282e-06	1.29669e-06	1.3409e-06	1.87945e-06	2.23333e-06	1.87565e-06	1.12981e-06	5.51976e-07	2.6136e-07	1.64808e-07	2.18011e-07	4.11455e-07	5.73146e-07	5.46325e-07	4.37971e-07	4.72977e-07	7.50954e-07	1.21677e-06	1.88859e-06	2.26589e-06	1.73432e-06	8.70141e-07	3.65221e-07	1.8501e-07	2.01423e-07	5.40976e-07	1.46948e-06	2.44603e-06	2.60087e-06	2.15539e-06	1.6781e-06	1.31079e-06	1.52023e-06	2.68492e-06	3.37236e-06	2.18683e-06	7.24635e-07	6.5969e-07	1.06137e-06	8.91818e-07	6.44578e-07	8.62024e-07	1.03641e-06	7.30207e-07	3.27228e-07	1.60395e-07	2.22833e-07	3.82074e-07	5.64731e-07	9.35138e-07	1.26179e-06	1.12659e-06	7.74627e-07	9.12576e-07	1.86312e-06	2.62247e-06	2.31053e-06	1.52404e-06	7.7608e-07	2.1431e-07	1.7453e-08	9.6976e-09	5.36668e-08	1.7034e-07	2.36258e-07	1.92665e-07	2.09472e-07	2.96511e-07	3.87807e-07	6.00298e-07	7.28973e-07	5.01904e-07	1.93449e-07	1.70043e-07	4.7108e-07	6.97249e-07	4.80499e-07	1.31906e-07	4.72613e-09	6.14486e-12	1.20084e-07	4.83081e-07	7.31481e-07	5.08595e-07	1.78298e-07	7.43227e-08	1.46245e-07	4.01138e-07	5.80889e-07	3.86435e-07	1.02037e-07	2.11698e-08	3.34299e-08	2.95001e-08	2.23224e-08	3.22269e-08	1.34932e-07	3.75191e-07	5.0445e-07	3.45038e-07	1.75373e-07	2.43906e-07	6.05309e-07	1.0917e-06	1.15223e-06	6.60734e-07	1.82916e-07	1.71651e-08	4.06328e-10	2.67958e-10	6.8713e-08	2.74584e-07	4.11876e-07	2.74584e-07	6.88154e-08	8.32798e-09	3.58197e-08	6.34019e-08	5.60432e-08	2.4552e-08	7.98477e-08	3.02343e-07	4.53489e-07	3.48221e-07	2.78579e-07	3.53034e-07	3.00071e-07	1.42575e-07	9.61169e-08	1.166e-07	8.03985e-08	2.3908e-08	4.3404e-09	2.83425e-09	1.26017e-09	4.7154e-10	8.57845e-10	2.86514e-09	4.69063e-09	4.49391e-09	3.50609e-09	1.469e-08	4.92901e-08	8.77935e-08	1.12873e-07	1.13007e-07	7.12645e-08	1.1793e-07	3.90351e-07	5.83843e-07	3.89229e-07	1.15622e-07	7.32576e-08	1.09886e-07	7.36369e-08	1.23701e-07	4.17762e-07	6.24771e-07	4.16226e-07	1.05154e-07	1.87774e-09	1.41463e-09	9.88719e-10	1.0161e-09	9.8134e-08	3.90054e-07	5.84971e-07	3.90173e-07	9.78985e-08	9.01335e-10	1.36038e-09	1.22364e-09	3.59259e-08	1.4096e-07	2.10964e-07	1.4058e-07	3.51449e-08	1.07245e-08	6.52897e-08	1.53914e-07	1.7725e-07	1.00293e-07	2.23929e-08	2.77463e-13	2.58734e-14	1.03494e-13	1.5524e-13	9.24211e-11	3.69296e-10	5.53905e-10	3.6927e-10	9.36724e-11	1.69223e-09	6.75538e-09	1.01263e-08	6.7486e-09	1.68681e-09	3.46629e-29	3.46629e-29	4.8092e-08	1.92368e-07	2.88552e-07	2.04669e-07	1.22074e-07	1.72914e-07	1.97863e-07	1.11406e-07	1.38693e-07	4.98603e-07	8.55247e-07	7.13287e-07	2.85664e-07	4.29368e-08	2.79534e-08	1.11813e-07	2.89309e-07	6.92785e-07	1.2838e-06	1.64544e-06	1.38713e-06	6.86001e-07	1.47846e-07	3.46629e-29	3.46629e-29	3.46629e-29	3.46629e-29
