# Supplementary material for: Mutations in DNA polymerase δ subunit 1 co-segregate with CMD2-type resistance to Cassava Mosaic Geminiviruses
Source: Nat Commun. 2022 Jul 7;13:3933. doi: 10.1038/s41467-022-31414-0 (PMC9262879; doi:10.1038/s41467-022-31414-0)
Supplement: Supplementary file 10 — Source Data [file 41467_2022_31414_MOESM10_ESM.zip › figure_data/SupFig5_data/RNAseq10/quant/rnaseq10_tme204_3636.1_sus_quant/logs/salmon_quant.log]

[2021-12-15 11:13:32.933] [jointLog] [info] setting maxHashResizeThreads to 10
[2021-12-15 11:13:32.933] [jointLog] [info] Fragment incompatibility prior below threshold.  Incompatible fragments will be ignored.
[2021-12-15 11:13:32.933] [jointLog] [info] Usage of --validateMappings implies use of minScoreFraction. Since not explicitly specified, it is being set to 0.65
[2021-12-15 11:13:32.933] [jointLog] [info] Setting consensusSlack to selective-alignment default of 0.35.
[2021-12-15 11:13:32.933] [jointLog] [info] parsing read library format
[2021-12-15 11:13:32.933] [jointLog] [info] There is 1 library.
[2021-12-15 11:13:33.205] [jointLog] [info] Loading pufferfish index
[2021-12-15 11:13:33.207] [jointLog] [info] Loading dense pufferfish index.
[2021-12-15 11:14:25.246] [jointLog] [info] done
[2021-12-15 11:14:25.246] [jointLog] [info] Index contained 58,905 targets
[2021-12-15 11:14:25.358] [jointLog] [info] Number of decoys : 1,414
[2021-12-15 11:14:25.358] [jointLog] [info] First decoy index : 57,491 
[2021-12-15 11:14:27.104] [jointLog] [info] Automatically detected most likely library type as IU

[2021-12-15 11:20:21.949] [fileLog] [info] 
At end of round 0
==================
Observed 31991198 total fragments (31991198 in most recent round)

[2021-12-15 11:20:21.948] [jointLog] [info] Computed 132,684 rich equivalence classes for further processing
[2021-12-15 11:20:21.948] [jointLog] [info] Counted 25,102,409 total reads in the equivalence classes 
[2021-12-15 11:20:21.967] [jointLog] [info] Number of mappings discarded because of alignment score : 6,424,287
[2021-12-15 11:20:21.967] [jointLog] [info] Number of fragments entirely discarded because of alignment score : 2,096,174
[2021-12-15 11:20:21.967] [jointLog] [info] Number of fragments discarded because they are best-mapped to decoys : 1,601,582
[2021-12-15 11:20:21.967] [jointLog] [info] Number of fragments discarded because they have only dovetail (discordant) mappings to valid targets : 816,385
[2021-12-15 11:20:21.967] [jointLog] [info] Mapping rate = 78.4666%

[2021-12-15 11:20:21.967] [jointLog] [info] finished quantifyLibrary()
[2021-12-15 11:20:22.034] [jointLog] [info] Starting optimizer
[2021-12-15 11:20:22.133] [jointLog] [info] Marked 0 weighted equivalence classes as degenerate
[2021-12-15 11:20:22.147] [jointLog] [info] iteration = 0 | max rel diff. = 18569.2
[2021-12-15 11:20:23.209] [jointLog] [info] iteration = 100 | max rel diff. = 12.1773
[2021-12-15 11:20:23.999] [jointLog] [info] iteration = 200 | max rel diff. = 15.6665
[2021-12-15 11:20:24.813] [jointLog] [info] iteration = 300 | max rel diff. = 2.18775
[2021-12-15 11:20:25.560] [jointLog] [info] iteration = 400 | max rel diff. = 3.34894
[2021-12-15 11:20:26.329] [jointLog] [info] iteration = 500 | max rel diff. = 5.0155
[2021-12-15 11:20:27.071] [jointLog] [info] iteration = 600 | max rel diff. = 2.86689
[2021-12-15 11:20:27.719] [jointLog] [info] iteration = 700 | max rel diff. = 1.41737
[2021-12-15 11:20:28.312] [jointLog] [info] iteration = 800 | max rel diff. = 0.103411
[2021-12-15 11:20:28.926] [jointLog] [info] iteration = 900 | max rel diff. = 0.0620947
[2021-12-15 11:20:29.538] [jointLog] [info] iteration = 1,000 | max rel diff. = 0.0635508
[2021-12-15 11:20:30.101] [jointLog] [info] iteration = 1,100 | max rel diff. = 0.030615
[2021-12-15 11:20:30.656] [jointLog] [info] iteration = 1,200 | max rel diff. = 0.0346403
[2021-12-15 11:20:31.282] [jointLog] [info] iteration = 1,300 | max rel diff. = 0.631292
[2021-12-15 11:20:31.890] [jointLog] [info] iteration = 1,400 | max rel diff. = 10.3419
[2021-12-15 11:20:32.448] [jointLog] [info] iteration = 1,500 | max rel diff. = 0.82098
[2021-12-15 11:20:33.036] [jointLog] [info] iteration = 1,600 | max rel diff. = 0.23444
[2021-12-15 11:20:33.610] [jointLog] [info] iteration = 1,700 | max rel diff. = 0.0681807
[2021-12-15 11:20:34.516] [jointLog] [info] iteration = 1,800 | max rel diff. = 1.85965
[2021-12-15 11:20:34.978] [jointLog] [info] iteration = 1,835 | max rel diff. = 0.00942029
[2021-12-15 11:20:35.006] [jointLog] [info] Finished optimizer
[2021-12-15 11:20:35.006] [jointLog] [info] writing output 
