# Supplementary material for: Mutations in DNA polymerase δ subunit 1 co-segregate with CMD2-type resistance to Cassava Mosaic Geminiviruses
Source: Nat Commun. 2022 Jul 7;13:3933. doi: 10.1038/s41467-022-31414-0 (PMC9262879; doi:10.1038/s41467-022-31414-0)
Supplement: Supplementary file 10 — Source Data [file 41467_2022_31414_MOESM10_ESM.zip › figure_data/SupFig5_data/RNAseq10/quant/rnaseq10_tme204_3636.1_sus_quant/aux_info/ambig_info.tsv]

UniqueCount	AmbigCount
0	1819
6	1750
2	1728
0	0
0	0
288	0
573	3
15	0
0	0
1	354
0	13
0	354
0	354
0	354
0	929
0	924
27	929
0	0
10	148
1	148
261	2
376	4
7	0
0	0
2860	18
0	0
288	0
0	2
0	2
0	2
0	2
0	2
4	0
71	1
0	547
0	601
0	577
0	593
0	569
4	560
0	553
92	549
0	83
1	83
0	78
1	1384
98	1324
44	1019
0	1
0	0
0	935
0	989
0	987
0	983
0	1021
0	1017
0	1010
0	969
0	973
0	982
0	959
1	0
13	46
0	46
42	1532
1	2217
80	2061
321	1998
25	2631
310	2027
4	2632
583	4
31	310
1	310
5	0
8	577
16	577
146	3
2123	11
2	0
1	3
5608	18
1380	4
2	0
0	0
56	0
1017	3
1	0
0	239
0	229
0	238
1870	7
58	0
0	0
13	756
43	756
0	733
1225	14
8788	42
153	0
12	0
12	286
0	286
3	0
0	0
0	0
0	0
0	0
72	0
0	0
751	7
30	19
8	1
46	19
37	1
327	3
143	1
156	855
0	854
29	854
1	31
0	28
0	28
1451	12
0	31
0	27
0	27
1	32
0	22
1	27
0	31
0	29
0	29
0	29
549	3
3023	5
7	0
0	0
8	0
142	0
123	6
114	5
0	113
0	71
0	71
0	80
0	113
0	122
0	71
124	3
0	0
0	369
0	373
0	435
25	439
0	371
0	375
521	6
0	669
0	587
0	586
0	602
0	684
0	601
728	0
67269	163
3	0
1	0
0	0
0	0
24	0
1	0
17	1291
4	1294
1	1234
0	1292
0	1294
1420	6
1876	7
0	0
0	0
0	91
2	79
0	76
0	350
0	350
8	349
11	145
0	145
900	5
443	0
1997	9
0	0
257	31
31	0
61	0
172	30
392	1
3	0
2074	13
5	424
11	420
7	428
0	427
1	406
1	574
0	573
0	543
0	542
16	542
305	1
0	0
0	0
7	0
42	2004
2	2004
0	21
0	21
1	161
16	159
4	94
754	1
2	0
4	137
2	137
2900	16
4724	16
58	0
14	97
0	97
0	13
24	7
0	4
0	1
0	48
114	48
0	13
0	13
8	7
1047	8
0	555
0	411
0	381
0	304
0	478
0	334
0	281
0	249
1	268
0	0
259	0
0	4
0	4
19	442
0	442
119	510
2	510
415	444
2	444
0	0
883	1
3993	18
385	1
36	0
0	0
4	0
148	811
0	810
1	759
3752	11
805	517
9	512
0	2
0	2
0	2
0	2
0	2
81	15
46	15
0	15
785979	2648
39	459
112	460
0	29
0	26
0	24
0	21
0	29
0	26
0	0
0	470
0	307
0	309
0	246
0	409
0	248
126	1341
6	1342
6	1322
2	0
3	7
0	7
6	0
1	23
0	53
0	41
0	53
2	4
0	8
0	9
3	9
0	8
6	18
0	18
0	405
0	432
0	385
0	421
0	452
0	468
1	0
28	0
1	0
136	28
24	1471
9	1252
46	1134
27	202
0	213
0	290
0	215
19	197
26	0
29	361
163	362
2143	4217
152	4201
125	2
714	4
916	5
23	0
5	1
126	0
768	10
0	0
383	3
90	2
285	1
0	0
0	0
0	0
0	72
2	72
0	25
0	25
0	24
0	8
1282	5
0	0
3	0
0	0
0	0
0	0
0	0
2	23
0	23
0	23
167	0
50	3
641	52
9	120
31	120
2	0
0	27
298	7
0	0
0	0
7	326
0	324
0	326
4331	14
150	289
0	289
0	3
0	3
0	3
0	0
0	0
0	0
0	0
0	0
0	0
5	1754
17	1773
0	1773
0	1873
3	1838
2	1772
1	1898
2	0
40	0
1	0
1813	3
0	0
0	0
0	0
0	0
0	350
0	345
0	336
0	331
30	0
0	0
0	0
43	802
0	802
40	811
14	801
4	343
147	1
1	8
1	8
0	8
60	645
6	645
0	0
32	410
6	410
0	0
1075	2
102	702
14	702
79	1
80	1
80	125
0	124
17	0
52	0
372	3
4	0
17	2371
1	2371
4	2290
2	2369
14	0
3	0
186	583
0	583
511	2
1684	9
0	0
0	0
163	50
151	50
18	0
1	0
6	0
161	1
76	852
45	850
183	0
285	1
2	0
1565	4
29	319
4	319
0	0
0	38
0	38
0	32
243	4
0	0
0	0
114	552
0	550
0	550
0	552
0	140
6	140
108	0
76	0
0	329
88	330
3	28
0	28
0	0
0	0
0	0
144	0
33	61
0	61
13	0
3	2
0	13
0	13
0	13
0	13
0	13
0	13
0	12
0	12
511	2
0	0
127	0
158	0
58	2
19	806
28	804
26	2
683	2
3	71
1	71
55	545
0	545
49	0
1	0
0	0
0	486
5	497
20	476
5	487
0	491
0	475
0	480
0	455
0	472
93	0
73	0
22	44
0	31
0	33
12	552
2	552
465	2
618	141
111	137
3	894
10	726
0	955
0	960
1	967
3	908
1	951
75	837
1920	221
15	273
121	273
51	0
1	4
1	4
843	3
5	1421
2	1328
0	1209
0	1331
0	1196
1	1335
0	1279
1	969
0	1288
148	1
5	0
930	5
4	0
106	210
0	210
989	5
252	4
0	0
1	0
259	2
2	216
0	208
0	190
1	199
0	185
0	193
0	189
0	197
1	0
1	0
1	0
11046	41
0	1087
0	947
0	1109
0	1063
0	1001
0	957
0	798
0	958
0	862
0	978
0	872
0	916
0	1024
0	1002
0	873
0	713
0	1206
0	955
0	904
0	1155
0	827
0	878
14	0
11	0
525	0
0	0
62	0
6	224
23	307
2	307
0	3
0	96
498	95
112	2
0	7
0	7
0	8
0	8
0	2238
0	2271
0	1744
0	1777
26	2073
288	6
1	100
1	100
141	50
0	50
0	106
0	106
1	122
0	141
0	115
0	135
0	136
0	109
0	277
0	222
18	231
0	187
0	161
0	182
0	181
0	162
0	136
0	156
0	157
0	130
0	206
0	227
0	226
681	3
231	4
1	0
3	2
101	590
8	590
0	213
0	194
0	212
0	193
0	1
4	608
124	609
0	504
0	491
11	499
0	498
0	459
0	472
77	431
10	431
18	2
0	11
0	11
0	10
0	10
0	11
0	9
191	0
71	82
1	82
181	2
0	0
0	0
0	0
0	0
172	1
15	0
35	1515
6	1515
1	0
192	564
87	564
10	245
30	219
1	223
0	210
5	45
0	45
0	286
0	283
0	241
0	238
2	126
0	126
2	126
89	0
0	0
4	69
6	69
0	882
0	879
0	913
5	830
0	661
0	627
2	627
0	660
0	275
0	275
0	342
1	318
0	331
11	278
0	301
32	758
6	750
13	756
2	757
0	0
0	0
203	0
496	1
2198	6
1003	3
32	0
539	5
902	7
0	54
8	56
0	53
78	1391
0	1391
19	0
578	4
7	0
5	0
23	288
5	288
0	0
30	37
0	37
0	36
0	485
152	416
0	362
32	0
0	13
0	7
1	11
0	17
0	11
24	16
420	3
272	0
75	1
126	773
14	773
356	2
2101	15
5167	43
0	4
0	4
0	4
61	721
5	721
0	588
1	580
0	508
36	3
200	1
83	0
470	2
522	4
8	26
0	26
942	170
379	164
6	0
0	0
3	1
0	0
3	0
0	1
4	0
0	1
0	0
0	1
22	0
0	0
2	0
3	0
0	2
0	2
0	0
0	0
29	0
11	1509
21	1510
2	1477
4	1477
44	0
63	1
19	0
0	0
0	55
0	55
0	52
0	52
0	94
5	97
0	97
0	60
13	61
0	60
0	8
14	0
0	0
40	643
13	643
36	891
20	893
1	246
2	239
4	244
0	237
1	240
911	5
62	0
31	146
0	146
334	0
0	446
0	365
0	381
0	430
1	656
2	656
3	310
0	310
533	1
0	0
149	2
915	159
19	1
101	154
4	0
2035	6
0	0
0	0
0	1418
0	1378
0	1290
0	1357
0	1317
0	1329
22	0
3	0
108	0
55	1389
320	1389
249	386
5	384
3	2
0	0
545	4
3384	21
346	1
0	1
0	257
1	257
1	257
0	257
6	256
0	74
0	74
0	74
86	0
28	0
0	167
3	167
1270	23
1	20
0	0
0	0
215	1
108	0
0	0
5	0
0	406
2	368
3	607
0	572
0	0
0	0
0	0
0	0
15	657
13	656
0	657
9	0
5122	31
1	6
1	6
0	0
0	0
274	2
13	632
19	632
1	621
1	631
0	2
29	1
39	0
0	0
2	130
1	130
25	65
48	65
0	0
0	24
0	23
0	24
0	24
0	23
0	24
0	24
0	23
0	24
0	24
0	23
36	173
2	171
264	1
0	200
0	200
3	789
2	789
84	0
2862	21
0	0
4	1644
7	1824
223	1763
3	2
0	1
485	2
14	0
0	810
0	810
9	348
0	341
4	336
34	214
0	292
0	303
1	291
2	302
13	0
0	2
0	2
0	2
0	0
811	5
11	374
21	376
12	374
2	0
0	0
0	0
0	0
0	0
0	0
0	0
0	0
0	0
0	0
0	0
23	0
0	0
0	0
0	0
1458	4
982	9
1237	5
0	0
0	0
7	0
7	0
424	1
4	0
339	2
0	19
0	19
0	17
0	18
0	19
0	16
346	2
71	0
0	0
0	0
743	2
0	0
33	811
15	808
4	122
1645	19
0	0
834	2
90	1
0	0
1	9
1	9
0	0
31	766
0	796
0	801
0	761
0	766
0	801
0	806
0	748
0	743
0	762
0	757
299	2657
281	2658
1172	8
133	1184
2	1184
1	20
0	22
0	22
0	22
0	5
18	0
4973	29
61	562
1	562
69	290
0	289
43	1248
1	1247
1	1217
0	1249
197	1
661	7
20	816
7	816
3	809
0	348
0	348
829	93
0	88
0	239
0	238
0	222
0	226
0	243
0	236
0	242
0	235
0	239
4	256
0	225
0	221
0	259
0	278
0	259
0	239
0	236
0	243
0	236
0	243
0	258
0	0
50	499
2	499
0	2
0	0
10	0
0	0
0	0
0	0
0	0
0	0
1064	8
1290	10
171	0
656	5
187	0
0	0
408	1
8	0
86	1
561	2
0	0
4	0
12	0
2462	18
302	4
8595	36
42	0
261	2
186	0
20	0
0	1
0	1
38	654
1	654
8	174
6	0
4	0
0	10
0	10
0	10
1	10
0	10
0	10
0	0
0	1
2	1828
11	1487
3	1782
4	815
1	9
0	9
1	0
674	43
64	552
134	552
21	984
16	984
1	0
2	797
0	651
7	687
490	0
1	0
1	0
0	0
769	2
1	0
9	228
2	228
1	5
0	0
0	0
0	0
1	1
23	1
0	0
19	516
7	516
667	9
324	3
795	2
568	0
2	0
0	0
109	0
0	0
0	377
0	389
0	379
0	393
43	438
394	6190
4	6162
19	6190
3	0
0	0
197	819
86	818
7	0
87	0
116	0
963	8
0	88
0	89
0	87
0	90
3	86
0	85
0	78
0	80
0	77
0	82
0	79
0	81
0	76
0	77
0	85
0	86
0	84
0	79
0	78
0	87
0	86
2114	12
0	0
0	0
5600	29
778	3266
632	3266
0	0
0	7227
9	7227
401	4
16	207
0	207
2	206
34	297
0	296
50	559
2	559
85	803
4	803
0	0
0	14
0	15
0	15
0	14
0	15
0	73
0	72
0	59
0	58
0	70
0	57
0	71
0	56
0	70
0	68
0	54
0	32
0	32
0	32
0	32
1	32
0	32
0	32
0	32
0	32
0	32
1728	11
0	0
3	1169
5	1163
1	1132
1663	11
155	2
0	0
1348	3105
2	3096
0	2718
0	0
154	0
1	0
68	523
556	523
61	4
0	0
0	0
0	0
27	796
15	798
32	0
179	1642
39	1642
273	0
0	0
0	1
985	3
0	0
386	2
686	4
3	70
8	70
26	0
1010	7
27	415
0	415
0	0
0	0
0	0
0	0
0	0
0	229
4	229
0	0
267	1
0	0
0	0
17	0
2	543
62	544
25	0
0	0
2	58
0	58
725	6
46	1414
8	1416
5	1392
5	0
383	5
0	0
0	863
2	863
213	2
0	5
0	5
0	7
0	7
0	258
0	273
0	265
6	265
0	54
1	49
1	51
0	54
0	674
1	637
0	471
2	0
0	0
1364	7
69	1
1	0
324	2
40	187
5	178
33	185
1	247
4	231
3	76
757	9
0	0
0	0
0	0
0	0
0	0
0	0
0	0
37	0
25	0
314	270
0	120
8	103
0	118
0	35
0	618
176	617
9	1821
249	1825
0	1655
11	1822
0	0
276	1
0	0
951	5
0	0
0	0
0	0
14	0
1770	8
16	0
5	2
0	254
0	247
0	252
4	260
0	253
7	0
486	1
0	0
11578	79
26080	122
138	0
0	0
10	0
0	0
420	3
1	30
0	30
1	22
422	4
0	0
0	0
121	0
2	279
0	270
4	277
23	278
3	277
0	277
16	0
1497	775
0	772
321	2
0	0
0	0
223	0
380	0
2159	13
220	0
903	3
8	392
69	399
1	394
6	398
1594	13
14	0
0	247
0	239
11	237
0	272
0	280
0	206
0	201
1394	7
0	379
0	409
0	379
0	409
64	390
0	442
0	412
0	216
0	256
0	121
0	0
2625	22
6	257
13	345
0	310
336	1780
74	1778
0	1374
0	1374
0	965
0	965
2	1
58	1368
7	1262
5	1391
1	1293
0	1244
8	1260
0	0
25	533
0	533
13	0
1151	5
254	0
533	3
1252	2
9	190
0	190
3	0
0	0
2210	8
13	0
1398	13
47	0
4	0
1	0
99	1709
71	1710
1266	8
0	0
0	0
0	0
0	0
23	980
2	978
164	1
0	11
0	11
0	11
288	3752
58	3751
157	0
236	4
897	5
209	1
90	250
0	250
0	0
13	0
386	4
227	1
0	0
0	128
0	128
0	120
0	120
7	126
1	108
2	20
0	20
1	42
0	42
0	33
0	217
51	217
0	28
0	22
0	28
0	23
0	23
0	27
0	22
0	27
0	22
0	28
0	23
0	23
0	27
0	22
0	28
0	23
0	23
0	23
0	27
0	22
0	22
0	0
0	0
0	0
0	0
0	0
0	0
0	0
0	0
9	0
0	0
1	0
0	0
0	0
1755	20
7	0
27	493
3	493
2	535
0	536
5	109
0	367
67	368
1	0
0	586
156	569
1	513
26	582
0	582
0	293
2	298
1	290
0	262
0	262
462	4
6	91
0	87
0	109
0	90
0	79
0	68
36	0
3	50
0	50
0	304
0	255
2	282
0	285
2096	8
350	2
404	0
1517	8
0	1881
2	1716
4	1827
45	1
4	0
19	0
89	609
0	609
0	609
0	4641
0	4581
0	4657
0	4661
0	4601
0	4597
0	4578
0	4638
0	462
0	481
0	442
0	476
0	461
0	457
0	464
0	445
5	0
0	13
0	13
0	11
0	13
0	11
615	3
6	0
0	168
16	189
5	189
108	875
11	874
38	14
44	266
0	301
0	299
1067	38
1569	6
0	1436
0	1378
0	1418
0	1360
0	0
0	40
0	40
0	40
46	0
0	13
0	13
0	13
0	0
23	0
0	0
0	0
1032	8
0	0
187	1
1266	5
1	69
0	85
0	69
0	139
4	125
0	98
0	426
3	430
0	441
58	131
3	131
34	0
2471	2610
481	2600
53	1
767	5
0	1
0	1
0	1
12	0
88	0
0	2
0	2
0	2
0	2
4	0
0	0
0	0
3	0
78	0
6	0
156	1
0	589
1	537
9	512
1	167
22	0
1565	8
738	3
5	0
10	0
2	195
0	219
0	198
1	195
14874	43
26	0
5157	32
26	128
3	128
0	21
1	21
0	20
1402	12
0	0
520	4
67	0
0	0
704	4
0	0
272	1441
743	1446
35	1168
0	0
0	0
0	0
0	0
0	0
0	582
8	582
3	3
0	0
2	3
168	3
0	791
0	791
0	790
12	162
0	0
0	0
0	49
0	49
0	43
0	43
0	43
0	43
0	43
0	0
0	0
0	0
219	0
35	530
0	530
261	1
4	0
0	4
0	4
0	97
0	112
0	123
122	299
0	269
0	241
1	0
0	0
597	2
1	33
0	33
0	26
0	0
160	0
0	0
182	2555
0	2549
0	2552
4	2555
0	2558
73	0
992	8
0	0
0	370
60	370
22	0
23	0
11	0
1	0
206	1
0	622
0	622
5	622
44	0
15	0
344	3
0	0
1	800
2	800
14	1188
0	1188
9	108
0	108
51	0
0	0
0	0
2	0
402	4
3817	16
0	0
363	157
0	0
0	0
0	0
462	585
0	3
0	3
0	17
16	4
0	4
466	557
0	17
682	2
275	579
9	579
98	0
1790	5
382	0
29	0
1828	20
0	0
2	0
0	0
220	2
0	473
38	466
1	461
286	0
548	14
13	1
0	1
1125	5
524	4
0	1
0	1
0	1
0	1
0	15
1	15
1	1367
3	1354
0	1330
0	1351
13	1250
3	1353
0	260
0	363
0	362
0	195
259	3
0	166
0	0
17	0
1	14
0	14
36	1786
0	1786
1369	65
173	964
27	964
904	4
6	0
3307	16
22	378
2	371
0	317
226	1
124	1
6	0
0	4
306	2
90	0
1494	3
49	0
45	1465
48	1466
0	318
0	328
2	311
0	224
0	234
21	3398
13	3403
0	3493
33	3490
1	756
76	757
5	753
760	6
1613	5
569	1
0	7
0	7
318	0
0	10
0	10
1636	4
90	0
43	0
7	0
26	213
0	212
212	1
0	0
1	8
0	8
0	8
0	0
1	205
375	207
0	0
50	345
2	345
2	339
19	343
59	3
82	0
191	0
65	1
1700	10
1715	27
126	2
1023	2
1294	8
212	20
6	0
0	46
6	46
625	3
17	0
4	77
2	77
1	0
2	0
17	427
10	426
12	427
11	108
4	108
2	107
27	561
7	529
0	178
0	210
409	2
2	0
0	0
69	1
5	462
0	462
0	19
0	20
0	19
0	18
33	299
6	299
0	0
1140	5
15	109
1	109
0	78
0	90
0	72
0	60
0	210
0	205
0	195
0	194
0	204
0	199
0	136
0	131
3	202
0	103
0	108
15	172
1358	6
917	17
0	1933
0	1918
6	1909
0	1900
0	1912
0	1886
0	1897
486	2
10	257
1	251
4	256
0	254
0	256
72	0
102	0
[truncated: 55,492 more rows]
