# Supplementary material for: Mutations in DNA polymerase δ subunit 1 co-segregate with CMD2-type resistance to Cassava Mosaic Geminiviruses
Source: Nat Commun. 2022 Jul 7;13:3933. doi: 10.1038/s41467-022-31414-0 (PMC9262879; doi:10.1038/s41467-022-31414-0)
Supplement: Supplementary file 10 — Source Data [file 41467_2022_31414_MOESM10_ESM.zip › figure_data/SupFig5_data/RNAseq10/quant/rnaseq10_tme204_3636.1_sus_quant/libParams/flenDist.txt]

3.0662e-42	4.57033e-42	6.80143e-42	1.01055e-41	1.49907e-41	2.22019e-41	3.28294e-41	4.84665e-41	7.14373e-41	1.05127e-40	1.54457e-40	2.26573e-40	3.31828e-40	4.85202e-40	7.08334e-40	1.03242e-39	1.50239e-39	2.1828e-39	3.16629e-39	4.58556e-39	6.63038e-39	9.57173e-39	1.37958e-38	1.98522e-38	2.85218e-38	4.09119e-38	5.85905e-38	8.37742e-38	1.19591e-37	1.70448e-37	2.42544e-37	3.44584e-37	4.88769e-37	6.92179e-37	3.02643e-08	4.08918e-07	1.56117e-06	2.7963e-06	3.00952e-06	2.73585e-06	2.82122e-06	3.06611e-06	3.12169e-06	2.71131e-06	2.04829e-06	2.00681e-06	2.83107e-06	3.67623e-06	4.42418e-06	5.5442e-06	6.08134e-06	5.81781e-06	6.46599e-06	8.18681e-06	9.64544e-06	1.07481e-05	1.19109e-05	1.29861e-05	1.38075e-05	1.45865e-05	1.63754e-05	1.89397e-05	2.04576e-05	2.12676e-05	2.23677e-05	2.32428e-05	2.37012e-05	2.57652e-05	3.23974e-05	4.22251e-05	5.15201e-05	6.05315e-05	7.0086e-05	7.9256e-05	9.02474e-05	0.000105051	0.000119215	0.000129725	0.000144503	0.000169585	0.000199295	0.000237801	0.00029044	0.000335112	0.000358545	0.000383044	0.000428892	0.000499278	0.000593908	0.000701294	0.000810531	0.000936281	0.00108086	0.00121104	0.00131072	0.00139995	0.00150267	0.00163046	0.00178568	0.00197181	0.00219276	0.00247005	0.00281001	0.0031127	0.00329686	0.00343271	0.00357461	0.00369967	0.00383491	0.00403214	0.0043028	0.00463941	0.00498256	0.00522242	0.00534663	0.00547846	0.00566993	0.00580115	0.00580915	0.00582667	0.0059575	0.00615518	0.00636673	0.00657633	0.00673733	0.00679138	0.00677276	0.00675558	0.006736	0.00672042	0.00674185	0.00679592	0.00689223	0.00702493	0.00711562	0.00709783	0.00700402	0.00691774	0.00686858	0.0068304	0.0068194	0.00687472	0.00695699	0.0069943	0.0065623	0.00488664	0.00242726	0.0008838	0.00108265	0.00277964	0.00498436	0.00632704	0.00664412	0.00669511	0.00677398	0.00677948	0.00667487	0.00654775	0.00648089	0.00646964	0.00646024	0.00643379	0.0064064	0.0063548	0.0063015	0.00630421	0.00631089	0.00624771	0.0061348	0.00604007	0.00599766	0.0059747	0.00593539	0.00589883	0.00588839	0.00587216	0.00581527	0.00573717	0.00566495	0.0055943	0.00550818	0.00542738	0.00539925	0.00540514	0.00539907	0.00539589	0.0053897	0.00531187	0.00517546	0.00509916	0.00511049	0.0051134	0.00506835	0.00501229	0.00496505	0.00493647	0.00493124	0.0049265	0.00489394	0.00481841	0.00471293	0.0046239	0.00457105	0.00454255	0.00454854	0.00458298	0.00460468	0.00459919	0.00458212	0.00454106	0.00443922	0.00430851	0.00423503	0.00421851	0.00419493	0.00414442	0.00408547	0.00404368	0.00401347	0.0039698	0.00393023	0.00391514	0.00389362	0.00383937	0.0037802	0.00375334	0.00373929	0.00368029	0.0035788	0.00349546	0.00344993	0.00342689	0.00341151	0.00337751	0.00332573	0.00329113	0.0032764	0.00324568	0.0031971	0.00317459	0.0031727	0.00312692	0.00304166	0.00299596	0.00299736	0.00298068	0.0029373	0.00290804	0.00289405	0.00287489	0.00284911	0.00280936	0.0027607	0.00273045	0.00272304	0.00271341	0.00267207	0.00260789	0.00256688	0.00256485	0.00256335	0.00252997	0.00248543	0.00245976	0.00245017	0.00243903	0.00241507	0.00237404	0.00232584	0.00229843	0.00229893	0.00230246	0.00228942	0.0022544	0.0022058	0.0021605	0.00213108	0.00211903	0.00209791	0.0020515	0.00201266	0.00200908	0.00203068	0.00204797	0.00202769	0.00197098	0.00191338	0.00187047	0.00183972	0.00182705	0.00182128	0.00179325	0.00174668	0.00171429	0.00170921	0.00171364	0.00169751	0.00166152	0.00163812	0.00163087	0.00161493	0.00158468	0.00155022	0.00151769	0.00148738	0.00146238	0.0014512	0.00143853	0.00141503	0.00140422	0.00139211	0.00136732	0.00136543	0.00136942	0.00134558	0.00132511	0.00132555	0.00132173	0.00130709	0.00130279	0.0013139	0.00130978	0.0012687	0.00121081	0.00117265	0.00116959	0.00117205	0.00114214	0.00109723	0.00107876	0.0010864	0.00109838	0.00110853	0.00110964	0.00109404	0.00107269	0.00105809	0.00104895	0.00104425	0.00105375	0.00107216	0.00105901	0.00100199	0.000955119	0.00094492	0.000938892	0.000925463	0.000919243	0.000920861	0.000923265	0.000921359	0.000907095	0.000886706	0.000881281	0.000880799	0.000857211	0.000827742	0.000818586	0.00081454	0.000800967	0.000779754	0.000762353	0.000766956	0.000784035	0.00077825	0.000739285	0.000703136	0.000694101	0.000690768	0.000680317	0.000671446	0.000667376	0.000670078	0.00067221	0.00066175	0.000651512	0.000656279	0.000657298	0.000635705	0.000608167	0.000593934	0.000587625	0.000579795	0.000569801	0.00056442	0.000563909	0.000554665	0.000540339	0.000538293	0.000542037	0.000537573	0.000526011	0.000518439	0.000525705	0.000534021	0.00051918	0.000490286	0.000480134	0.000495711	0.000505064	0.000486702	0.000456113	0.000434611	0.000426327	0.000424692	0.000428603	0.000434802	0.000433876	0.00042633	0.000413553	0.000397492	0.000396531	0.000419911	0.00043875	0.000425914	0.000394505	0.000365577	0.00034854	0.000348832	0.000352946	0.000343287	0.0003317	0.00033502	0.000349255	0.00035997	0.000354261	0.000341868	0.000335275	0.000320604	0.000298792	0.000289312	0.000289307	0.000287851	0.000286221	0.000285833	0.000283594	0.000280677	0.000277969	0.000271827	0.00026403	0.00026057	0.000264731	0.000269788	0.000263172	0.000249473	0.000241035	0.000236406	0.000231499	0.00022921	0.000233591	0.000239202	0.000237239	0.00023242	0.000229941	0.000223225	0.000214386	0.000214586	0.000220161	0.000219387	0.000211782	0.000203753	0.000198387	0.000198075	0.000202844	0.000203467	0.000195978	0.000190908	0.000193613	0.000195687	0.000190479	0.000180805	0.000170929	0.000164567	0.000164031	0.000165301	0.000167288	0.0001711	0.000172824	0.000173251	0.000171282	0.000162294	0.000151648	0.000145567	0.000145396	0.000148629	0.000149076	0.000146311	0.000141011	0.000133578	0.000130549	0.000132008	0.000131027	0.000126566	0.000122614	0.000122376	0.00012529	0.000130139	0.0001342	0.000130557	0.000117318	0.000105571	0.000108044	0.000119371	0.000125378	0.00012401	0.000117816	0.000107894	0.00010072	0.000101192	0.000104778	0.000105292	0.000104454	0.000105866	0.000106267	0.000102557	9.76899e-05	9.40776e-05	9.09126e-05	8.90092e-05	8.87265e-05	8.72924e-05	8.42003e-05	8.24561e-05	8.27871e-05	8.29127e-05	8.34343e-05	8.58623e-05	8.65122e-05	8.13715e-05	7.21989e-05	6.46796e-05	6.48162e-05	7.09424e-05	7.41636e-05	7.24609e-05	7.06946e-05	7.04043e-05	6.8928e-05	6.65891e-05	6.67051e-05	6.68811e-05	6.40961e-05	6.10647e-05	5.96569e-05	5.82488e-05	5.52868e-05	5.30881e-05	5.4469e-05	5.72482e-05	5.78437e-05	5.54942e-05	5.30511e-05	5.33431e-05	5.44148e-05	5.27674e-05	4.96046e-05	4.98619e-05	5.22751e-05	5.09639e-05	4.78844e-05	4.76598e-05	4.86795e-05	4.74469e-05	4.35845e-05	4.06851e-05	4.03371e-05	3.94043e-05	3.70591e-05	3.49922e-05	3.45366e-05	3.62091e-05	3.72687e-05	3.63865e-05	3.57891e-05	3.49141e-05	3.23471e-05	2.9598e-05	2.80877e-05	2.7819e-05	2.73341e-05	2.55942e-05	2.41509e-05	2.34654e-05	2.27015e-05	2.42681e-05	2.98302e-05	3.47596e-05	3.46141e-05	3.22509e-05	3.18589e-05	3.16546e-05	3.03341e-05	3.0623e-05	3.12597e-05	2.95205e-05	2.72997e-05	2.74531e-05	2.85904e-05	2.58324e-05	2.02285e-05	1.75382e-05	1.83215e-05	2.03288e-05	2.2704e-05	2.47857e-05	2.60882e-05	2.64532e-05	2.44924e-05	2.09359e-05	1.9974e-05	2.15478e-05	2.17535e-05	1.91206e-05	1.57935e-05	1.49582e-05	1.56993e-05	1.51596e-05	1.4119e-05	1.43195e-05	1.53571e-05	1.56246e-05	1.36834e-05	1.11319e-05	1.11202e-05	1.31314e-05	1.59212e-05	1.94489e-05	2.15025e-05	2.16121e-05	2.0789e-05	1.72829e-05	1.27451e-05	1.14158e-05	1.28563e-05	1.61058e-05	2.00993e-05	2.09842e-05	1.88715e-05	1.63308e-05	1.32401e-05	1.12743e-05	1.20107e-05	1.22815e-05	9.90406e-06	7.60921e-06	7.57968e-06	8.64722e-06	1.01308e-05	1.18566e-05	1.2628e-05	1.18745e-05	9.58722e-06	7.39075e-06	7.82872e-06	9.90462e-06	1.12108e-05	1.11392e-05	9.35925e-06	6.97055e-06	6.26424e-06	7.4105e-06	8.48164e-06	7.67939e-06	5.95496e-06	5.62463e-06	6.19384e-06	6.31023e-06	5.98452e-06	4.97476e-06	3.76788e-06	3.62322e-06	4.33589e-06	4.59654e-06	4.12058e-06	4.29185e-06	5.71075e-06	6.66875e-06	6.07836e-06	5.4667e-06	5.94784e-06	6.41633e-06	6.28609e-06	6.51633e-06	6.85737e-06	5.81445e-06	3.87462e-06	2.81025e-06	2.9631e-06	3.24401e-06	2.87054e-06	2.61132e-06	3.24687e-06	4.94516e-06	7.36886e-06	8.3706e-06	6.8967e-06	4.81151e-06	3.76579e-06	4.01121e-06	4.21028e-06	3.3167e-06	2.83037e-06	3.48389e-06	3.73007e-06	3.24266e-06	3.88638e-06	6.27395e-06	7.73718e-06	6.66055e-06	4.88125e-06	3.70024e-06	3.02027e-06	2.65551e-06	2.21976e-06	2.01216e-06	2.58157e-06	3.70179e-06	4.91775e-06	5.79651e-06	5.82466e-06	4.62999e-06	2.94828e-06	2.6968e-06	4.21982e-06	5.39823e-06	4.76792e-06	3.21633e-06	2.35758e-06	2.95723e-06	4.22437e-06	4.37026e-06	3.49519e-06	3.44826e-06	4.2093e-06	4.1682e-06	3.09538e-06	2.00639e-06	1.40452e-06	1.45372e-06	2.06626e-06	2.37766e-06	2.02583e-06	1.92958e-06	2.46247e-06	2.64979e-06	1.92898e-06	1.11432e-06	1.24453e-06	2.12719e-06	2.68763e-06	2.33503e-06	1.52201e-06	1.13131e-06	1.16456e-06	1.09044e-06	8.8109e-07	7.8117e-07	1.05859e-06	1.34e-06	9.57995e-07	3.23345e-07	3.24979e-07	1.19072e-06	2.01383e-06	1.86787e-06	1.41734e-06	1.37987e-06	1.46218e-06	1.58835e-06	1.88889e-06	2.26623e-06	2.47464e-06	2.19663e-06	1.73461e-06	1.80927e-06	1.9388e-06	1.3492e-06	7.48964e-07	6.77539e-07	7.47457e-07	9.39796e-07	1.13015e-06	1.00427e-06	8.73162e-07	9.24502e-07	8.90876e-07	8.17519e-07	9.0559e-07	9.8927e-07	9.07094e-07	8.74688e-07	9.14933e-07	7.3941e-07	6.05738e-07	9.18476e-07	1.12755e-06	7.05493e-07	2.28374e-07	3.04451e-07	7.05334e-07	8.24117e-07	4.92036e-07	1.4298e-07	3.32426e-08	1.83758e-08	2.33068e-08	8.44955e-08	4.03434e-07	1.13664e-06	1.71162e-06	1.65872e-06	1.3158e-06	8.32718e-07	3.01255e-07	1.28472e-07	3.85374e-07	6.4481e-07	5.21978e-07	2.05121e-07	6.58218e-08	1.00391e-07	1.26625e-07	8.11367e-08	2.64879e-08	6.07795e-09	2.52996e-08	9.29378e-08	1.59163e-07	2.59742e-07	5.07416e-07	7.19621e-07	7.53778e-07	8.05755e-07	7.63139e-07	5.46708e-07	8.89785e-07	2.00879e-06	2.52745e-06	1.64373e-06	5.01075e-07	4.81483e-08	1.30346e-07	5.21679e-07	7.83258e-07	5.23158e-07	1.3153e-07	5.68711e-09	4.23482e-08	1.16015e-07	1.48843e-07	9.35216e-08	2.56318e-08	2.57071e-09	1.3282e-09	1.87023e-08	2.08592e-07	6.57498e-07	1.06229e-06	1.22195e-06	1.1144e-06	7.66202e-07	6.26292e-07	6.95913e-07	4.6422e-07	3.04958e-07	7.54849e-07	1.14075e-06	7.9017e-07	2.44269e-07	4.03461e-08	8.06145e-08	2.73214e-07	4.12419e-07	3.30084e-07	2.58668e-07	2.78621e-07	2.22749e-07	1.88031e-07	3.22843e-07	4.18336e-07	2.70137e-07	6.87296e-08	5.0788e-09	9.07754e-09	1.63656e-07	6.25801e-07	9.39355e-07	6.43756e-07	1.87846e-07	2.20365e-08	5.40947e-08	1.89851e-07	2.82345e-07	1.87542e-07	8.50131e-08	1.52383e-07	2.28385e-07	2.84839e-07	5.68484e-07	7.95701e-07	5.30675e-07	1.32979e-07	2.47621e-10	9.83493e-08	4.81155e-07	9.41746e-07	1.19327e-06	1.53867e-06	1.72574e-06	1.11405e-06	3.23883e-07	5.41407e-08	9.25239e-08	2.56253e-07	3.72464e-07	2.48612e-07	6.35701e-08	4.56286e-09	1.4e-08	2.05749e-08	2.35042e-08	4.25797e-08	5.87445e-08	3.92251e-08	2.03347e-08	4.18153e-08	6.31169e-08	4.36898e-08	1.33737e-08	2.00717e-09	5.73542e-10	8.70062e-10	3.26353e-09	4.87222e-09	3.2475e-09	8.11779e-10	1.60758e-07	6.43031e-07	9.64546e-07	6.43031e-07	1.60758e-07	5.09542e-10	2.03817e-09	3.05725e-09	1.09062e-08	3.60204e-08	1.24985e-07	3.26846e-07	4.57366e-07	3.4777e-07	2.33877e-07	2.46139e-07	1.96071e-07	7.58397e-08	1.12049e-08	3.37839e-10	9.50065e-11	2.38107e-11	6.62947e-09	2.65173e-08	3.97756e-08	3.76159e-08	5.10251e-08	6.65937e-08	4.43958e-08	1.1099e-08	1.05053e-09	4.2021e-09	7.9476e-09	1.07799e-08	1.09172e-08	6.57776e-09	1.64444e-09	3.71128e-29	3.71128e-29	1.14699e-09	4.5886e-09	6.88451e-09	4.59183e-09	1.14958e-09	1.02657e-09	4.10369e-09	3.95603e-08	2.83096e-07	7.83344e-07	1.00745e-06	7.49909e-07	6.77426e-07	7.9616e-07	5.30805e-07	1.33156e-07	3.68186e-10	1.00233e-10	6.97884e-12	1.70052e-12	3.71128e-29	3.71128e-29	2.04028e-09	8.2507e-08	3.09625e-07	4.54236e-07
