# Supplementary material for: Mutations in DNA polymerase δ subunit 1 co-segregate with CMD2-type resistance to Cassava Mosaic Geminiviruses
Source: Nat Commun. 2022 Jul 7;13:3933. doi: 10.1038/s41467-022-31414-0 (PMC9262879; doi:10.1038/s41467-022-31414-0)
Supplement: Supplementary file 10 — Source Data [file 41467_2022_31414_MOESM10_ESM.zip › figure_data/SupFig5_data/RNAseq10/quant/rnaseq10_tme204_3604.1_sus_quant/logs/salmon_quant.log]

[2021-12-15 11:13:32.968] [jointLog] [info] setting maxHashResizeThreads to 10
[2021-12-15 11:13:32.968] [jointLog] [info] Fragment incompatibility prior below threshold.  Incompatible fragments will be ignored.
[2021-12-15 11:13:32.968] [jointLog] [info] Usage of --validateMappings implies use of minScoreFraction. Since not explicitly specified, it is being set to 0.65
[2021-12-15 11:13:32.968] [jointLog] [info] Setting consensusSlack to selective-alignment default of 0.35.
[2021-12-15 11:13:32.968] [jointLog] [info] parsing read library format
[2021-12-15 11:13:32.968] [jointLog] [info] There is 1 library.
[2021-12-15 11:13:33.207] [jointLog] [info] Loading pufferfish index
[2021-12-15 11:13:33.207] [jointLog] [info] Loading dense pufferfish index.
[2021-12-15 11:14:25.246] [jointLog] [info] done
[2021-12-15 11:14:25.246] [jointLog] [info] Index contained 58,905 targets
[2021-12-15 11:14:25.320] [jointLog] [info] Number of decoys : 1,414
[2021-12-15 11:14:25.320] [jointLog] [info] First decoy index : 57,491 
[2021-12-15 11:14:26.963] [jointLog] [info] Automatically detected most likely library type as IU

[2021-12-15 11:20:06.259] [jointLog] [info] Computed 101,546 rich equivalence classes for further processing
[2021-12-15 11:20:06.259] [jointLog] [info] Counted 23,253,681 total reads in the equivalence classes 
[2021-12-15 11:20:06.269] [jointLog] [info] Number of mappings discarded because of alignment score : 6,199,805
[2021-12-15 11:20:06.269] [jointLog] [info] Number of fragments entirely discarded because of alignment score : 1,861,901
[2021-12-15 11:20:06.269] [jointLog] [info] Number of fragments discarded because they are best-mapped to decoys : 1,348,128
[2021-12-15 11:20:06.269] [jointLog] [info] Number of fragments discarded because they have only dovetail (discordant) mappings to valid targets : 722,099
[2021-12-15 11:20:06.269] [jointLog] [info] Mapping rate = 75.5646%

[2021-12-15 11:20:06.269] [jointLog] [info] finished quantifyLibrary()
[2021-12-15 11:20:06.401] [jointLog] [info] Starting optimizer
[2021-12-15 11:20:06.494] [jointLog] [info] Marked 0 weighted equivalence classes as degenerate
[2021-12-15 11:20:06.505] [jointLog] [info] iteration = 0 | max rel diff. = 21508
[2021-12-15 11:20:06.260] [fileLog] [info] 
At end of round 0
==================
Observed 30773236 total fragments (30773236 in most recent round)

[2021-12-15 11:20:07.472] [jointLog] [info] iteration = 100 | max rel diff. = 12.1507
[2021-12-15 11:20:08.077] [jointLog] [info] iteration = 200 | max rel diff. = 3.85738
[2021-12-15 11:20:08.692] [jointLog] [info] iteration = 300 | max rel diff. = 0.512295
[2021-12-15 11:20:09.318] [jointLog] [info] iteration = 400 | max rel diff. = 0.540774
[2021-12-15 11:20:09.934] [jointLog] [info] iteration = 500 | max rel diff. = 4.43993
[2021-12-15 11:20:10.594] [jointLog] [info] iteration = 600 | max rel diff. = 8.508
[2021-12-15 11:20:11.243] [jointLog] [info] iteration = 700 | max rel diff. = 10.0915
[2021-12-15 11:20:11.890] [jointLog] [info] iteration = 800 | max rel diff. = 0.490237
[2021-12-15 11:20:12.493] [jointLog] [info] iteration = 900 | max rel diff. = 0.0453296
[2021-12-15 11:20:13.137] [jointLog] [info] iteration = 1,000 | max rel diff. = 2.02263
[2021-12-15 11:20:13.750] [jointLog] [info] iteration = 1,100 | max rel diff. = 2.42766
[2021-12-15 11:20:14.400] [jointLog] [info] iteration = 1,200 | max rel diff. = 15.4763
[2021-12-15 11:20:14.998] [jointLog] [info] iteration = 1,300 | max rel diff. = 0.0656195
[2021-12-15 11:20:15.622] [jointLog] [info] iteration = 1,400 | max rel diff. = 0.131934
[2021-12-15 11:20:16.213] [jointLog] [info] iteration = 1,500 | max rel diff. = 0.0716313
[2021-12-15 11:20:16.803] [jointLog] [info] iteration = 1,600 | max rel diff. = 0.051844
[2021-12-15 11:20:17.386] [jointLog] [info] iteration = 1,700 | max rel diff. = 0.0684244
[2021-12-15 11:20:18.034] [jointLog] [info] iteration = 1,800 | max rel diff. = 0.104179
[2021-12-15 11:20:18.607] [jointLog] [info] iteration = 1,900 | max rel diff. = 0.0191776
[2021-12-15 11:20:19.228] [jointLog] [info] iteration = 2,000 | max rel diff. = 0.553435
[2021-12-15 11:20:19.801] [jointLog] [info] iteration = 2,100 | max rel diff. = 0.0151056
[2021-12-15 11:20:20.216] [jointLog] [info] iteration = 2,174 | max rel diff. = 0.00421123
[2021-12-15 11:20:20.234] [jointLog] [info] Finished optimizer
[2021-12-15 11:20:20.234] [jointLog] [info] writing output 
