# Supplementary material for: Mutations in DNA polymerase δ subunit 1 co-segregate with CMD2-type resistance to Cassava Mosaic Geminiviruses
Source: Nat Commun. 2022 Jul 7;13:3933. doi: 10.1038/s41467-022-31414-0 (PMC9262879; doi:10.1038/s41467-022-31414-0)
Supplement: Supplementary file 10 — Source Data [file 41467_2022_31414_MOESM10_ESM.zip › figure_data/SupFig5_data/RNAseq10/quant/rnaseq10_tme204_3604.1_sus_quant/aux_info/ambig_info.tsv]

UniqueCount	AmbigCount
0	1658
0	1598
0	1528
0	0
0	0
198	1
528	0
8	0
0	0
0	1226
0	236
0	1226
16	1210
63	1337
0	1145
5	1141
23	1145
0	0
32	108
3	108
224	0
325	0
10	0
0	0
1981	6
0	0
186	0
0	3
0	3
0	3
0	3
0	3
8	0
66	0
2	785
0	880
0	846
0	893
0	859
3	806
1	818
73	770
1	111
5	112
0	106
0	1275
69	1221
41	947
0	0
0	0
0	1108
0	1158
0	1173
0	1154
0	1207
0	1188
0	1186
0	1142
0	1161
0	1156
0	1143
0	0
6	53
0	53
34	1550
0	2024
92	1900
363	1843
25	2687
293	2170
14	2686
760	3
29	170
3	170
11	0
5	534
23	534
177	1
5586	6
0	0
3	4
7457	18
1306	3
65	0
1	0
70	0
835	2
2	0
0	230
0	225
0	227
2503	5
33	0
0	0
7	687
44	687
0	672
967	5
11102	24
149	1
9	0
16	213
0	213
3	0
0	0
0	0
0	1
0	0
79	0
0	0
514	6
53	19
13	0
72	19
57	0
256	3
123	0
124	702
0	701
23	701
0	37
0	28
1	27
1083	2
0	20
0	18
0	8
0	20
0	17
1	6
0	10
0	8
0	18
0	7
253	0
2242	4
3	0
0	0
9	0
84	0
68	6
109	6
0	105
0	77
0	77
0	88
0	104
0	115
0	78
117	5
0	0
0	369
0	370
0	447
38	448
0	369
4	370
513	0
0	454
0	379
0	375
0	396
0	471
0	392
708	1
105169	91
3	0
0	0
0	0
2	0
6	0
1	0
3	810
0	812
1	771
0	810
0	812
899	8
1511	4
0	0
0	0
0	88
0	70
0	78
0	363
0	363
11	363
3	97
0	97
850	3
314	0
1748	4
1	0
327	38
16	0
28	0
203	38
295	1
5	0
1969	3
1	498
6	497
6	507
0	498
0	492
6	469
1	467
0	415
0	413
5	410
407	0
0	0
0	0
5	0
25	1558
1	1558
0	13
2	13
0	274
18	270
7	151
694	0
1	0
4	98
0	98
2477	8
4003	11
43	0
18	99
0	99
102	367
353	106
71	372
0	16
0	82
61	82
0	302
0	300
12	385
922	3
0	425
0	325
0	300
0	231
0	356
0	256
0	255
0	218
3	246
0	0
167	0
0	7
0	7
15	473
0	473
123	497
2	496
411	430
4	428
0	0
720	0
4904	15
791	0
105	0
1	0
7	1
162	756
0	756
0	722
3962	10
565	635
4	632
0	1
0	1
0	1
0	1
0	1
75	25
30	25
0	25
992050	1429
48	303
90	303
0	57
0	56
0	48
0	47
0	48
0	47
0	0
0	364
0	280
0	281
0	242
0	326
0	243
57	1094
1	1092
8	1083
0	0
6	7
0	7
19	0
0	20
0	31
1	26
0	31
5	33
0	36
0	38
0	37
0	37
13	8
1	8
0	268
0	265
0	221
0	305
0	312
0	349
1	0
9	0
10	0
41	24
14	675
5	656
8	577
6	113
0	157
0	185
0	114
3	105
0	0
15	315
72	317
2055	2344
14	2342
84	0
85	1
1211	6
3	0
12	0
63	0
642	1
0	0
239	2
6	0
162	0
0	0
0	0
0	0
0	101
2	101
0	3
0	3
0	3
0	2
73	0
5	0
3	0
2	0
0	0
1	0
0	0
0	19
0	19
0	19
124	0
15	0
728	149
6	305
17	305
6	0
28	24
284	1
0	0
1	0
12	318
2	291
0	318
2193	2
110	448
0	448
0	0
0	0
0	0
1	0
0	0
0	0
0	0
0	0
0	0
3	1473
7	1494
2	1506
0	1561
7	1564
1	1505
0	1591
1	0
13	0
7	0
1542	4
0	0
0	0
0	0
0	0
0	579
1	577
0	559
0	557
6	0
15	0
0	0
50	661
1	661
23	548
8	546
1	254
126	0
0	1
0	1
0	1
41	515
9	515
0	0
26	357
2	357
10	0
518	1
69	618
7	618
47	0
95	0
48	104
0	104
29	0
61	0
431	0
4	0
8	1567
1	1567
1	1537
2	1567
55	0
7	0
100	545
1	545
408	0
983	1
0	0
1	0
128	33
177	33
33	0
1	0
6	0
258	1
54	897
91	896
136	0
156	0
1	0
1259	4
71	219
18	219
32	0
0	41
0	41
1	34
197	0
1	0
0	0
89	579
0	576
0	576
1	579
0	167
11	167
185	0
136	0
0	486
150	486
8	36
0	36
1	0
0	0
1	0
226	2
34	57
0	57
20	0
0	0
0	11
0	13
0	11
0	11
0	11
0	13
0	11
0	11
753	3
0	0
109	0
204	0
48	4
39	536
16	532
23	0
697	3
5	62
3	62
75	448
0	448
26	0
1	0
2	0
0	365
5	371
17	350
6	355
1	362
0	352
0	354
0	349
0	340
43	0
61	2
17	46
0	36
0	34
4	413
4	413
404	1
735	212
110	207
0	712
2	566
3	761
0	762
1	776
5	732
0	757
44	628
2010	126
4	352
94	352
50	0
0	5
1	5
788	3
0	954
2	871
0	757
0	879
0	764
0	896
0	837
0	710
0	822
160	0
4	0
770	0
1	0
98	229
0	229
1218	4
244	1
0	0
1	0
194	0
0	228
0	210
0	171
0	189
0	158
0	176
0	163
0	181
1	0
0	0
0	0
14200	23
0	883
0	742
0	896
0	843
0	811
0	750
0	645
0	796
0	667
0	768
0	675
0	736
0	821
0	808
0	721
0	570
0	1025
0	862
0	829
0	992
0	687
0	720
4	0
12	0
360	0
0	0
49	0
4	132
23	215
1	215
0	2
0	30
192	28
68	2
0	9
0	9
0	10
0	10
0	2454
0	2464
0	1887
0	1897
28	2256
235	0
5	78
0	78
89	45
0	45
1	66
0	66
0	93
0	103
0	85
0	95
0	99
0	77
0	179
0	145
5	160
0	124
0	106
0	120
0	116
0	122
0	104
0	114
0	118
0	96
0	139
0	153
0	149
683	1
181	2
5	0
3	3
53	519
6	519
0	197
0	175
0	196
0	174
1	1
1	597
98	597
0	401
0	383
5	401
2	401
0	345
0	363
83	330
15	329
20	0
0	1
0	1
0	0
0	0
0	1
0	0
124	0
33	96
1	95
163	0
1	0
0	0
0	0
0	0
135	0
6	0
30	1426
2	1426
1	0
119	441
62	441
11	221
38	185
0	206
0	183
38	184
0	184
0	161
0	174
0	134
0	147
1	152
0	155
6	153
88	0
0	0
3	123
22	123
0	899
0	894
0	918
14	811
0	607
0	581
5	585
3	612
0	398
0	398
0	459
3	442
0	456
2	414
0	428
33	540
6	534
4	541
0	540
0	0
0	0
200	0
417	1
2085	8
926	3
115	0
455	1
914	5
0	128
12	128
2	125
32	1440
0	1440
36	1
414	2
11	0
27	1
27	247
2	247
0	0
16	28
0	29
0	29
2	498
198	420
1	330
15	0
0	19
0	18
1	21
0	24
0	22
46	33
500	11
182	1
115	0
161	602
24	601
252	1
2384	8
5904	26
0	2
0	2
0	2
67	572
11	572
0	506
2	495
0	442
18	0
192	0
22	0
295	2
520	0
4	30
0	30
712	93
341	93
6	0
0	0
1	1
1	0
2	0
1	0
11	0
0	0
0	0
0	0
16	0
0	0
0	0
0	0
1	8
0	8
0	0
0	0
32	0
12	1495
19	1500
2	1468
0	1473
37	0
79	0
22	0
1	0
0	95
0	88
0	91
0	84
0	59
1	62
0	61
0	47
12	47
0	45
0	9
13	0
1	0
33	715
10	714
24	728
15	727
0	144
1	143
2	141
0	141
0	142
662	3
74	0
23	41
0	41
304	0
0	363
0	273
0	298
0	338
1	630
1	630
6	404
0	404
561	0
0	0
337	4
606	153
0	3
150	153
0	0
2207	2
0	0
0	0
0	1046
0	1022
0	956
0	995
0	971
0	978
15	1
8	0
418	2
68	1491
320	1490
131	221
2	221
0	0
0	0
425	3
2194	7
182	0
1	0
0	175
1	175
0	175
0	178
5	177
3	55
0	55
0	54
147	0
18	0
0	183
8	183
955	25
1	25
0	0
0	0
98	0
91	0
1	0
5	0
0	443
0	397
0	543
0	493
2	0
0	0
0	0
0	0
10	633
9	633
0	633
8	0
2943	6
1	7
0	7
0	2
0	2
245	0
8	598
7	598
3	590
1	596
5	0
30	0
56	0
0	0
3	103
0	103
0	7
1	7
0	0
0	12
0	12
0	12
0	12
0	12
0	12
0	12
0	12
0	12
0	12
0	12
37	135
2	135
769	0
0	152
0	152
1	633
1	632
72	1
2045	4
0	1
0	1582
3	1850
165	1808
14	13
0	0
390	0
22	0
0	253
0	253
6	190
0	179
2	179
17	124
0	126
0	138
1	134
0	145
15	0
0	1
0	1
0	1
4	0
967	3
20	425
11	429
5	428
6	1
0	0
0	0
0	0
0	0
0	0
0	0
0	0
0	0
0	0
0	0
7	1
0	0
0	1
0	0
1358	1
1857	10
1710	3
0	0
0	0
2	0
5	0
723	1
11	0
258	1
0	10
0	11
0	10
0	11
1	11
0	8
261	1
86	0
8	0
0	0
706	4
0	0
57	699
11	695
2	155
1467	7
2	0
807	2
138	1
0	0
1	3
1	3
0	0
36	673
0	707
0	718
0	672
0	683
0	708
0	719
0	668
0	657
0	681
0	670
476	2186
433	2185
912	5
66	559
0	559
1	29
0	34
0	34
0	34
0	5
28	0
4602	12
61	481
1	481
90	283
1	283
71	1403
1	1402
0	1332
1	1406
277	0
502	3
8	623
2	623
1	621
0	376
0	376
576	98
0	96
0	263
0	261
0	251
0	252
0	264
0	252
0	262
0	250
0	262
1	297
0	250
0	249
0	303
0	307
0	305
0	265
0	254
0	266
0	251
0	263
0	301
0	0
60	586
2	586
0	0
0	0
8	0
0	0
0	0
0	0
0	0
0	0
1052	4
1862	8
160	0
464	0
206	0
1	0
458	0
11	0
134	2
329	0
0	0
0	0
10	0
1925	5
239	3
6897	21
36	0
57	0
163	0
11	0
0	0
0	0
23	524
7	524
2	162
7	0
0	0
0	28
1	26
3	25
1	22
1	24
0	27
0	0
0	1
1	1538
16	1260
5	1486
9	694
3	10
0	10
0	0
620	31
38	452
64	452
15	879
16	879
1	0
3	718
0	596
7	611
605	0
0	0
0	0
0	0
613	0
3	0
2	269
1	269
4	1
0	0
0	0
0	0
0	2
25	0
0	0
20	481
13	481
495	1
301	0
664	1
536	0
2	0
0	0
97	1
0	0
0	319
0	324
0	302
0	310
22	375
301	4517
6	4506
19	4517
3	0
0	0
117	679
46	679
5	0
190	0
112	1
732	3
0	60
0	60
0	60
0	60
0	58
0	59
0	52
0	53
0	52
0	53
0	54
0	54
0	53
0	53
0	59
0	59
0	59
0	52
0	53
0	59
0	59
2102	10
0	0
0	0
4326	7
977	3912
853	3910
0	0
0	5905
7	5905
299	0
7	179
1	179
0	179
22	172
1	172
43	520
2	520
149	592
1	592
0	0
0	12
0	12
0	12
0	12
0	9
0	79
0	76
0	68
0	65
0	77
0	68
0	79
0	66
0	76
0	73
0	62
0	41
0	41
0	41
0	41
0	41
0	41
0	41
0	41
0	41
0	41
1312	6
0	0
3	895
9	890
1	881
2542	3
140	0
0	0
469	2109
0	2107
2	1832
0	0
171	1
0	0
49	601
358	602
44	0
0	0
0	0
0	0
74	661
25	660
31	0
205	1019
21	1019
96	0
0	0
0	1
527	0
0	0
319	1
599	0
5	87
10	87
25	0
585	0
13	354
0	354
0	0
0	0
0	0
0	0
2	3
1	252
8	252
0	0
615	0
0	0
0	0
31	1
5	329
56	329
14	0
0	0
4	34
0	34
685	2
27	1045
4	1050
1	1006
3	0
311	0
0	0
0	1157
11	1157
190	0
0	2
0	2
0	5
0	5
0	131
0	145
0	141
7	141
0	56
1	51
0	50
0	56
0	524
3	502
0	401
1	0
0	0
1189	1
38	0
0	0
262	0
23	219
3	214
22	219
1	295
1	273
0	124
828	3
0	0
0	0
0	0
0	0
0	0
0	0
0	0
18	0
24	0
198	233
2	94
8	72
0	91
0	25
0	553
135	553
26	1754
153	1739
0	1666
15	1741
0	0
194	0
0	0
456	1
0	0
0	0
0	0
19	0
1529	1
23	0
8	0
1	205
0	196
4	202
3	211
0	205
17	0
404	0
8	0
10096	53
20901	46
85	0
0	0
0	0
0	0
235	0
0	3
0	3
0	3
534	2
1	0
0	0
120	0
0	227
0	225
0	226
26	226
5	226
0	227
20	0
1558	805
0	800
252	0
0	0
0	0
200	0
346	1
1488	3
131	0
1161	3
10	455
53	455
2	454
2	455
1579	6
9	0
0	181
0	178
6	173
0	196
0	199
0	157
0	152
1877	6
0	298
0	321
0	296
0	319
45	310
0	369
0	346
0	244
0	274
0	144
0	0
2415	7
2	209
12	278
0	263
527	1561
89	1561
0	1609
0	1609
0	1160
0	1160
4	0
52	1069
3	996
8	1077
0	1008
0	976
6	992
1	0
16	507
0	507
6	0
1242	1
315	0
454	2
883	3
20	167
0	167
4	0
0	0
2174	7
22	0
1022	3
141	0
3	0
0	0
102	1734
36	1734
1443	1
0	0
0	0
0	0
0	0
21	732
2	732
63	0
0	7
0	7
0	7
301	3480
59	3478
107	1
137	0
727	2
247	0
79	252
0	252
0	0
13	0
308	0
194	0
1	0
0	85
0	84
0	75
0	76
2	84
3	78
3	11
0	11
4	37
0	37
0	29
1	199
10	199
0	28
0	27
0	29
0	27
0	26
0	29
0	28
0	30
0	27
0	29
0	27
0	27
0	29
0	27
0	28
0	26
0	26
0	26
0	30
0	28
0	28
0	0
0	0
0	0
0	0
2	0
0	0
0	0
0	0
2	0
0	0
0	0
0	0
0	0
1442	3
9	0
25	403
1	404
0	419
0	420
5	91
0	268
31	268
3	0
0	665
202	642
3	595
22	568
2	568
0	231
6	236
2	232
0	199
0	192
419	3
0	106
1	99
1	110
0	99
1	96
0	90
60	0
3	48
0	48
0	241
0	206
1	220
0	224
1553	3
316	1
314	2
1223	4
0	1637
1	1487
2	1593
38	0
4	0
29	0
46	592
1	592
0	592
0	3947
0	3918
0	3961
0	3970
0	3941
0	3932
0	3922
0	3951
0	395
0	427
0	388
0	431
0	420
0	399
0	422
0	390
10	0
0	24
0	24
0	24
3	24
0	24
598	2
11	0
0	140
12	152
1	152
88	679
5	679
39	17
52	175
0	196
0	193
1080	28
1415	3
0	1391
0	1343
0	1392
0	1344
0	0
0	23
0	23
0	23
20	0
0	15
0	15
1	13
0	0
56	0
0	0
0	0
831	0
0	0
164	0
1079	5
1	69
1	92
0	68
0	139
6	121
0	90
2	402
1	412
0	424
40	179
4	179
53	0
1863	1854
526	1851
46	0
540	2
1	7
0	7
0	6
14	0
70	0
0	1
2	1
0	0
0	0
44	0
0	0
0	0
14	0
78	0
6	0
150	0
0	471
0	420
3	417
3	167
20	0
1623	1
774	4
7	0
8	0
4	102
0	111
0	102
0	96
19732	26
34	0
4022	8
26	111
0	111
0	32
0	31
0	31
1347	6
0	0
479	2
51	0
0	0
503	1
0	0
221	1472
546	1473
8	1305
0	0
0	0
0	0
0	0
0	0
1	522
7	522
0	5
0	0
4	5
150	0
0	649
0	649
0	649
9	153
0	0
0	0
0	24
0	24
0	22
0	22
0	19
0	19
0	21
0	0
0	0
2	0
130	0
37	384
2	384
231	1
9	0
0	1
0	1
0	75
0	95
0	105
130	240
0	216
0	208
1	0
0	0
939	2
1	32
0	32
0	16
0	0
172	1
0	0
74	2156
0	2144
0	2156
0	2148
0	2160
86	0
797	0
0	0
0	271
80	272
10	0
19	0
8	3
1	0
204	1
0	629
0	631
6	631
19	0
16	0
288	0
0	0
1	1605
54	1605
5	797
0	797
11	88
0	88
41	0
0	11
0	11
2	0
481	3
3828	9
0	0
364	152
0	0
0	0
0	0
457	569
0	1
0	1
0	7
7	3
0	3
379	562
0	7
601	0
144	567
5	567
102	0
1538	4
436	2
71	0
2390	13
0	0
4	0
0	0
184	8
0	358
40	352
0	342
233	1
460	0
2	7
0	7
1190	6
292	1
0	2
0	2
0	1
0	1
0	18
2	18
0	924
0	915
0	896
0	909
3	848
0	914
1	122
0	168
0	168
0	93
130	1
0	69
0	0
50	0
1	8
0	8
40	1557
0	1557
1486	43
198	1145
32	1145
1032	4
17	0
2042	8
5	284
0	275
0	229
196	0
120	2
6	0
0	1
266	1
101	0
1251	0
35	0
55	1111
92	1111
0	232
0	240
0	225
0	179
0	187
6	2689
18	2704
0	2811
20	2805
1	710
58	710
6	707
629	0
1466	5
465	0
0	7
0	7
394	2
1	3
0	3
1308	1
96	0
64	0
2	0
17	132
0	132
134	0
0	1
0	14
0	14
1	14
0	0
0	213
236	214
2	0
87	313
3	312
2	309
14	312
65	0
128	0
208	1
61	0
1667	9
1906	37
191	0
1074	4
1155	1
112	36
8	0
1	47
8	47
515	1
15	0
7	105
0	105
0	0
4	0
20	454
15	453
9	454
7	130
3	130
1	130
9	560
5	525
0	198
0	233
385	1
12	0
0	0
52	1
35	600
0	600
0	24
0	25
0	24
0	23
44	282
10	282
1	0
789	0
16	118
2	118
0	46
0	57
0	44
0	33
0	148
0	140
0	134
0	134
0	148
0	140
0	95
0	87
0	139
0	70
0	78
11	121
1068	4
773	27
0	1386
0	1376
6	1363
0	1356
0	1376
0	1353
0	1366
574	0
19	198
7	195
3	200
0	197
0	200
47	0
93	0
[truncated: 55,492 more rows]
