# Supplementary material for: Mutations in DNA polymerase δ subunit 1 co-segregate with CMD2-type resistance to Cassava Mosaic Geminiviruses
Source: Nat Commun. 2022 Jul 7;13:3933. doi: 10.1038/s41467-022-31414-0 (PMC9262879; doi:10.1038/s41467-022-31414-0)
Supplement: Supplementary file 10 — Source Data [file 41467_2022_31414_MOESM10_ESM.zip › figure_data/SupFig5_data/RNAseq10/quant/rnaseq10_tme204_3604.1_sus_quant/libParams/flenDist.txt]

2.00274e-42	2.98519e-42	4.44247e-42	6.60058e-42	9.79141e-42	1.45015e-41	2.14431e-41	3.16567e-41	4.66605e-41	6.86655e-41	1.00886e-40	1.4799e-40	2.16739e-40	3.16918e-40	4.6266e-40	6.74345e-40	9.81314e-40	1.42574e-39	2.06812e-39	2.99513e-39	4.33075e-39	6.25193e-39	9.01097e-39	1.29668e-38	1.86295e-38	2.67223e-38	3.82694e-38	5.47185e-38	7.81129e-38	1.11331e-37	1.58422e-37	2.25071e-37	3.19248e-37	4.52108e-37	2.98772e-08	1.5882e-07	3.37721e-07	6.82305e-07	1.57101e-06	2.61657e-06	3.00122e-06	2.80159e-06	2.68894e-06	2.94282e-06	3.17792e-06	3.47383e-06	4.45783e-06	5.52362e-06	5.69996e-06	6.06133e-06	7.82905e-06	9.13063e-06	8.58077e-06	8.66219e-06	1.03876e-05	1.15342e-05	1.15398e-05	1.23214e-05	1.57937e-05	2.08327e-05	2.44604e-05	2.79386e-05	3.37662e-05	3.879e-05	3.98538e-05	4.06878e-05	4.66334e-05	5.60758e-05	6.46878e-05	7.58072e-05	9.42745e-05	0.000118256	0.000145647	0.000171799	0.000188158	0.000196159	0.000208073	0.000238223	0.000293708	0.000370174	0.000463311	0.000568901	0.000669802	0.000743552	0.00079115	0.00083821	0.000905325	0.000996014	0.00111196	0.00127527	0.00150025	0.00175134	0.00198581	0.00219046	0.00234032	0.00241069	0.00244284	0.00251215	0.00264483	0.00282955	0.00308186	0.00339889	0.0037059	0.0039489	0.00410661	0.004153	0.0041359	0.00414679	0.00422835	0.00437671	0.00458439	0.00485376	0.00514289	0.00538638	0.00552554	0.00552353	0.00546302	0.00544678	0.005446	0.00543102	0.00547708	0.00565243	0.00591535	0.00615405	0.0062854	0.00629233	0.00620202	0.0060692	0.00596714	0.00596683	0.00607381	0.00624966	0.0064912	0.0067106	0.00675509	0.00665329	0.00656211	0.00653759	0.00649135	0.00636948	0.00627108	0.00634791	0.0066341	0.00687853	0.00645316	0.00474425	0.00236385	0.000907766	0.00111912	0.00275515	0.00486585	0.00612041	0.00634376	0.00631946	0.00636994	0.00637244	0.00629611	0.00622948	0.00620408	0.00616757	0.00609196	0.00602763	0.00602945	0.00609028	0.0061803	0.00623515	0.00619358	0.00610963	0.00606885	0.00607854	0.00604938	0.00591252	0.00577884	0.00575457	0.00578035	0.00577572	0.00573267	0.00569315	0.0056849	0.00567195	0.00559295	0.00544894	0.00531954	0.00528052	0.00533873	0.00542353	0.00544226	0.00537024	0.00524524	0.00511839	0.00504287	0.0050112	0.00494783	0.00484943	0.00480994	0.00484216	0.0048498	0.00480602	0.00475202	0.00469975	0.00465658	0.00462557	0.0045951	0.00456128	0.00453753	0.00452489	0.00449005	0.00443732	0.00441671	0.0044121	0.00437027	0.00431978	0.00429657	0.00426468	0.00419697	0.00411716	0.00406232	0.00403626	0.00401836	0.00399901	0.00397695	0.00394864	0.00391052	0.0038642	0.00381262	0.00378057	0.00378713	0.00377775	0.00370543	0.00361274	0.00354414	0.00349164	0.00345157	0.00343836	0.00342566	0.00337518	0.00331761	0.00329104	0.00327449	0.00325641	0.00324297	0.00320093	0.00312681	0.00307722	0.0030537	0.00301336	0.00296099	0.002914	0.00288233	0.0028965	0.00293821	0.00293948	0.00291196	0.00287761	0.00279408	0.00269372	0.00264391	0.002639	0.00264276	0.00261319	0.00253835	0.00245331	0.00238801	0.00235471	0.00234993	0.00233814	0.00230587	0.00229057	0.00229768	0.00228732	0.00225221	0.00222146	0.00221367	0.00222178	0.00220905	0.00214088	0.00204798	0.00199065	0.00197784	0.00198952	0.00200271	0.00199623	0.00198019	0.0019641	0.00193073	0.00188089	0.00184498	0.00183236	0.00181752	0.00178112	0.00172669	0.00169064	0.00170439	0.00172908	0.00171771	0.00168467	0.00166	0.0016436	0.0016256	0.00161924	0.00162536	0.00160295	0.00153629	0.00147639	0.00146346	0.00146639	0.00145783	0.00145292	0.0014464	0.00142683	0.001403	0.00137545	0.00134752	0.00132609	0.00130443	0.00128487	0.00128277	0.00128353	0.00125394	0.00120937	0.00118976	0.00118916	0.00118971	0.00120206	0.00121997	0.0012217	0.00120236	0.00115752	0.00110163	0.00107137	0.00106893	0.0010652	0.00104973	0.0010361	0.00103419	0.00103672	0.00102822	0.00100149	0.000968163	0.000947483	0.000939861	0.000927892	0.000911023	0.00090609	0.000911117	0.000911174	0.000903051	0.000888078	0.000874689	0.000875268	0.000875803	0.000856845	0.000830074	0.000809348	0.000796906	0.000794574	0.000788053	0.000768199	0.000753145	0.000747905	0.000742017	0.000742275	0.000748819	0.00074631	0.000737596	0.000733821	0.000727605	0.000706776	0.000679749	0.000665716	0.000664029	0.000665307	0.000670275	0.000673766	0.000670924	0.000667743	0.000659548	0.000631108	0.000595653	0.00058638	0.000597707	0.000601341	0.000594313	0.000586997	0.000579228	0.000566519	0.000560226	0.000567341	0.000572524	0.000569365	0.000567147	0.000567209	0.000562172	0.000546507	0.000519743	0.00049749	0.000491999	0.000488568	0.000481071	0.000478519	0.000475421	0.000466678	0.000461977	0.000459523	0.000449516	0.000445295	0.000456073	0.000462888	0.000450068	0.000421396	0.000395277	0.000391764	0.000405959	0.000411299	0.000399368	0.000385011	0.000376405	0.000367772	0.000354616	0.00034699	0.000355462	0.000370109	0.000372508	0.000361292	0.000351832	0.0003494	0.0003462	0.000341948	0.000340415	0.000338804	0.000330115	0.000312206	0.000294571	0.000286261	0.000284994	0.000285219	0.000283916	0.000278717	0.000271539	0.000271046	0.000276892	0.000276451	0.000268366	0.000262331	0.000259503	0.000256136	0.000254053	0.000252479	0.000246971	0.00024049	0.000238645	0.000240976	0.000241356	0.000235926	0.000232569	0.000238131	0.000241224	0.000231182	0.000216271	0.000203899	0.000192739	0.000185065	0.000182703	0.000182097	0.000179164	0.000176177	0.000176564	0.000174561	0.000166725	0.00016117	0.000164221	0.000168073	0.000165059	0.000163526	0.000167794	0.000168075	0.000162884	0.000159507	0.000157047	0.000152484	0.000147688	0.000145172	0.000145927	0.000147368	0.000147724	0.00014566	0.000140442	0.000136415	0.000133968	0.000129208	0.00012588	0.000129359	0.000131865	0.000128524	0.000128671	0.000129205	0.000120441	0.000111806	0.000111061	0.000109052	0.000102034	9.65007e-05	9.61864e-05	0.000100488	0.000104266	0.000104203	0.000102519	9.9306e-05	9.63925e-05	9.68436e-05	9.70597e-05	9.42371e-05	8.93006e-05	8.30245e-05	8.15121e-05	8.79371e-05	9.12071e-05	8.45944e-05	7.67466e-05	7.59874e-05	8.16751e-05	8.77762e-05	9.09517e-05	9.08578e-05	8.54844e-05	7.85225e-05	7.67304e-05	7.70184e-05	7.61148e-05	7.84689e-05	8.2774e-05	8.19035e-05	7.4523e-05	6.64136e-05	6.31271e-05	6.2223e-05	5.91989e-05	5.66645e-05	5.85883e-05	6.28607e-05	6.35767e-05	5.9223e-05	5.52732e-05	5.50301e-05	5.67987e-05	5.95383e-05	6.23288e-05	6.13096e-05	5.51181e-05	4.9676e-05	4.7924e-05	4.76675e-05	4.87022e-05	5.04321e-05	5.17828e-05	5.10691e-05	4.70478e-05	4.32148e-05	4.2947e-05	4.42177e-05	4.38687e-05	4.19263e-05	4.03244e-05	4.0816e-05	4.17581e-05	4.08935e-05	4.11745e-05	4.43691e-05	4.6971e-05	4.68479e-05	4.42189e-05	3.97875e-05	3.53457e-05	3.22162e-05	3.19115e-05	3.42829e-05	3.60726e-05	3.64146e-05	3.67325e-05	3.75346e-05	3.76183e-05	3.58393e-05	3.35246e-05	3.14183e-05	2.94958e-05	2.76523e-05	2.54752e-05	2.47172e-05	2.6053e-05	2.72017e-05	2.73759e-05	2.73067e-05	2.64489e-05	2.49268e-05	2.45887e-05	2.56596e-05	2.70363e-05	2.80964e-05	2.78206e-05	2.61513e-05	2.45634e-05	2.40572e-05	2.43971e-05	2.44613e-05	2.46795e-05	2.58596e-05	2.62079e-05	2.5804e-05	2.60892e-05	2.48163e-05	2.23748e-05	2.26458e-05	2.40068e-05	2.36735e-05	2.16403e-05	1.72945e-05	1.35806e-05	1.3909e-05	1.61743e-05	1.78493e-05	1.79021e-05	1.57865e-05	1.31055e-05	1.20253e-05	1.28247e-05	1.44332e-05	1.58662e-05	1.63306e-05	1.54596e-05	1.48192e-05	1.6081e-05	1.78092e-05	1.74784e-05	1.53562e-05	1.36776e-05	1.29648e-05	1.29499e-05	1.38471e-05	1.41272e-05	1.37363e-05	1.46889e-05	1.53142e-05	1.36519e-05	1.10835e-05	9.04429e-06	8.83832e-06	1.02415e-05	1.08162e-05	1.05023e-05	1.1309e-05	1.26045e-05	1.22655e-05	1.04413e-05	8.58052e-06	7.46487e-06	7.13835e-06	7.05451e-06	7.1449e-06	7.99807e-06	9.08479e-06	9.23377e-06	8.30945e-06	6.62981e-06	5.15771e-06	5.42145e-06	6.78649e-06	7.26593e-06	7.29872e-06	8.48563e-06	1.06112e-05	1.2289e-05	1.25657e-05	1.15192e-05	1.00952e-05	9.33972e-06	8.6795e-06	6.99433e-06	5.82144e-06	7.01337e-06	9.11984e-06	9.53211e-06	8.02173e-06	6.40514e-06	5.54872e-06	5.02836e-06	5.04503e-06	5.9052e-06	6.79638e-06	6.83956e-06	6.39022e-06	5.84596e-06	4.74913e-06	3.47767e-06	2.95362e-06	2.94869e-06	3.01029e-06	3.19468e-06	3.53802e-06	4.11349e-06	4.49762e-06	3.98931e-06	3.40098e-06	3.99169e-06	4.61953e-06	3.92508e-06	3.04615e-06	2.85054e-06	3.09604e-06	3.40323e-06	3.08201e-06	2.66365e-06	3.11573e-06	4.14261e-06	4.74278e-06	4.05816e-06	2.83845e-06	2.5442e-06	2.82599e-06	2.9278e-06	3.23155e-06	3.36593e-06	2.60039e-06	1.86239e-06	2.12931e-06	2.78971e-06	2.85231e-06	2.0427e-06	9.07818e-07	3.04323e-07	3.93409e-07	7.04054e-07	1.03533e-06	1.325e-06	1.36063e-06	1.16436e-06	1.04498e-06	1.30673e-06	1.82536e-06	2.24612e-06	2.4559e-06	2.20728e-06	1.49862e-06	1.1629e-06	1.53781e-06	1.77024e-06	1.4358e-06	1.10778e-06	1.08755e-06	1.38444e-06	2.15848e-06	2.75673e-06	2.22159e-06	1.3077e-06	1.33521e-06	1.62496e-06	1.17139e-06	9.19588e-07	1.53972e-06	1.85444e-06	1.21389e-06	8.18031e-07	1.52532e-06	2.0954e-06	1.41357e-06	5.66495e-07	6.68728e-07	1.20099e-06	1.55876e-06	2.06566e-06	2.7933e-06	2.91028e-06	2.133e-06	1.22841e-06	7.12635e-07	5.28865e-07	6.31213e-07	9.16095e-07	1.00698e-06	8.45596e-07	1.08901e-06	2.16859e-06	3.3548e-06	3.42338e-06	2.44971e-06	1.8865e-06	2.19748e-06	2.36288e-06	1.81163e-06	9.46952e-07	3.93164e-07	4.16409e-07	6.03935e-07	4.95071e-07	2.62846e-07	2.67642e-07	5.5559e-07	7.55979e-07	5.56763e-07	2.36852e-07	8.57016e-08	8.96539e-08	2.40314e-07	3.61555e-07	5.14402e-07	1.18074e-06	1.84606e-06	1.47903e-06	5.6282e-07	8.55358e-08	2.40108e-07	1.05475e-06	1.91795e-06	1.74479e-06	9.72936e-07	8.55964e-07	1.0546e-06	7.03881e-07	2.11408e-07	1.10476e-07	2.02123e-07	2.20079e-07	2.88664e-07	7.59904e-07	1.37448e-06	1.40929e-06	8.68603e-07	3.77804e-07	2.6526e-07	3.9974e-07	5.93206e-07	7.9254e-07	1.02199e-06	1.10731e-06	7.64364e-07	2.60218e-07	2.77628e-08	5.78241e-10	2.09331e-09	3.1816e-09	3.81337e-09	9.36335e-08	3.5602e-07	5.26274e-07	3.52004e-07	9.98021e-08	1.84217e-08	1.53354e-07	5.68995e-07	8.4916e-07	5.66107e-07	1.41531e-07	2.47411e-07	1.02518e-06	1.63796e-06	1.40425e-06	1.08177e-06	1.01731e-06	6.70004e-07	2.93178e-07	2.10651e-07	1.57574e-07	6.99892e-08	4.03769e-08	3.59206e-08	2.2136e-08	7.03295e-09	9.7669e-10	3.96188e-10	4.84479e-09	1.82875e-08	2.70737e-08	1.86864e-08	7.95316e-09	6.86415e-09	6.95224e-09	3.60627e-09	8.17111e-10	5.82644e-11	1.45504e-11	6.12731e-17	2.42408e-29	1.50686e-07	6.02742e-07	9.04113e-07	7.54781e-07	7.5884e-07	1.04691e-06	1.14687e-06	9.60108e-07	5.58858e-07	2.15258e-07	1.20871e-07	8.0582e-08	2.83558e-07	1.05365e-06	1.58047e-06	1.1012e-06	4.76776e-07	3.77951e-07	3.98516e-07	4.17551e-07	4.39175e-07	2.82533e-07	9.11508e-08	3.52876e-08	2.72563e-08	1.05672e-08	4.59373e-09	7.91585e-09	5.18771e-08	2.46749e-07	5.46147e-07	6.08763e-07	3.3652e-07	7.37319e-08	1.23436e-10	4.93745e-10	7.40617e-10	1.00322e-09	2.34937e-09	4.35816e-09	5.36274e-09	4.55652e-09	2.38463e-09	5.49146e-10	5.17981e-18	9.47807e-11	3.79123e-10	5.68684e-10	3.31781e-08	1.31291e-07	2.13779e-07	1.99136e-07	1.53116e-07	1.42324e-07	1.48584e-07	1.50693e-07	1.30222e-07	7.32821e-08	1.81313e-08	3.1229e-16	4.66856e-10	1.86742e-09	2.80114e-09	1.86742e-09	1.25186e-09	3.14003e-09	4.71005e-09	3.14003e-09	7.85015e-10	2.51515e-14	1.63386e-08	6.66544e-08	1.03368e-07	7.69856e-08	3.54984e-08	2.25454e-08	1.72289e-08	9.21193e-09	2.12778e-08	7.05854e-08	1.05123e-07	7.14703e-08	2.01677e-08	2.80832e-09	1.6787e-09	8.47595e-10	1.70968e-09	2.56341e-09	1.70863e-09	4.36701e-10	3.78202e-11	5.67375e-11	1.10895e-08	4.42142e-08	6.63056e-08	4.42032e-08	1.10507e-08	2.42408e-29	2.42408e-29	7.7519e-08	3.10076e-07	5.99212e-07	8.46468e-07	8.82107e-07	5.36394e-07	1.34105e-07	1.00165e-11	6.67764e-12	1.66941e-12	3.55111e-09	1.42044e-08	2.14311e-08	1.47024e-08	2.38467e-08	7.86925e-08	2.25017e-07	5.08596e-07	6.98675e-07	5.64497e-07	3.08744e-07
