# Supplementary material for: Mutations in DNA polymerase δ subunit 1 co-segregate with CMD2-type resistance to Cassava Mosaic Geminiviruses
Source: Nat Commun. 2022 Jul 7;13:3933. doi: 10.1038/s41467-022-31414-0 (PMC9262879; doi:10.1038/s41467-022-31414-0)
Supplement: Supplementary file 10 — Source Data [file 41467_2022_31414_MOESM10_ESM.zip › figure_data/SupFig5_data/RNAseq10/quant/rnaseq10_tme204_3639.1_res_quant/logs/salmon_quant.log]

[2021-12-15 11:13:32.963] [jointLog] [info] setting maxHashResizeThreads to 10
[2021-12-15 11:13:32.963] [jointLog] [info] Fragment incompatibility prior below threshold.  Incompatible fragments will be ignored.
[2021-12-15 11:13:32.963] [jointLog] [info] Usage of --validateMappings implies use of minScoreFraction. Since not explicitly specified, it is being set to 0.65
[2021-12-15 11:13:32.963] [jointLog] [info] Setting consensusSlack to selective-alignment default of 0.35.
[2021-12-15 11:13:32.963] [jointLog] [info] parsing read library format
[2021-12-15 11:13:32.963] [jointLog] [info] There is 1 library.
[2021-12-15 11:13:33.207] [jointLog] [info] Loading pufferfish index
[2021-12-15 11:13:33.207] [jointLog] [info] Loading dense pufferfish index.
[2021-12-15 11:14:25.246] [jointLog] [info] done
[2021-12-15 11:14:25.246] [jointLog] [info] Index contained 58,905 targets
[2021-12-15 11:14:25.323] [jointLog] [info] Number of decoys : 1,414
[2021-12-15 11:14:25.323] [jointLog] [info] First decoy index : 57,491 
[2021-12-15 11:14:27.050] [jointLog] [info] Automatically detected most likely library type as IU

[2021-12-15 11:20:23.672] [fileLog] [info] 
At end of round 0
==================
Observed 30100766 total fragments (30100766 in most recent round)

[2021-12-15 11:20:23.671] [jointLog] [info] Computed 79,239 rich equivalence classes for further processing
[2021-12-15 11:20:23.671] [jointLog] [info] Counted 22,604,947 total reads in the equivalence classes 
[2021-12-15 11:20:23.710] [jointLog] [info] Number of mappings discarded because of alignment score : 6,476,898
[2021-12-15 11:20:23.710] [jointLog] [info] Number of fragments entirely discarded because of alignment score : 2,106,885
[2021-12-15 11:20:23.710] [jointLog] [info] Number of fragments discarded because they are best-mapped to decoys : 1,675,821
[2021-12-15 11:20:23.710] [jointLog] [info] Number of fragments discarded because they have only dovetail (discordant) mappings to valid targets : 732,370
[2021-12-15 11:20:23.710] [jointLog] [info] Mapping rate = 75.0976%

[2021-12-15 11:20:23.710] [jointLog] [info] finished quantifyLibrary()
[2021-12-15 11:20:23.839] [jointLog] [info] Starting optimizer
[2021-12-15 11:20:23.932] [jointLog] [info] Marked 0 weighted equivalence classes as degenerate
[2021-12-15 11:20:23.944] [jointLog] [info] iteration = 0 | max rel diff. = 20259.1
[2021-12-15 11:20:24.991] [jointLog] [info] iteration = 100 | max rel diff. = 14.8086
[2021-12-15 11:20:25.916] [jointLog] [info] iteration = 200 | max rel diff. = 7.87128
[2021-12-15 11:20:26.584] [jointLog] [info] iteration = 300 | max rel diff. = 1.2163
[2021-12-15 11:20:27.277] [jointLog] [info] iteration = 400 | max rel diff. = 0.848297
[2021-12-15 11:20:28.331] [jointLog] [info] iteration = 500 | max rel diff. = 17.7412
[2021-12-15 11:20:29.000] [jointLog] [info] iteration = 600 | max rel diff. = 0.238125
[2021-12-15 11:20:29.640] [jointLog] [info] iteration = 700 | max rel diff. = 6.94614
[2021-12-15 11:20:30.344] [jointLog] [info] iteration = 800 | max rel diff. = 0.154162
[2021-12-15 11:20:31.045] [jointLog] [info] iteration = 900 | max rel diff. = 13.0751
[2021-12-15 11:20:31.723] [jointLog] [info] iteration = 1,000 | max rel diff. = 0.0521929
[2021-12-15 11:20:32.386] [jointLog] [info] iteration = 1,100 | max rel diff. = 0.124852
[2021-12-15 11:20:33.092] [jointLog] [info] iteration = 1,200 | max rel diff. = 0.135214
[2021-12-15 11:20:33.739] [jointLog] [info] iteration = 1,300 | max rel diff. = 0.0790751
[2021-12-15 11:20:34.420] [jointLog] [info] iteration = 1,400 | max rel diff. = 0.0122246
[2021-12-15 11:20:35.075] [jointLog] [info] iteration = 1,500 | max rel diff. = 0.0815661
[2021-12-15 11:20:35.770] [jointLog] [info] iteration = 1,600 | max rel diff. = 0.0307501
[2021-12-15 11:20:36.456] [jointLog] [info] iteration = 1,700 | max rel diff. = 0.0200163
[2021-12-15 11:20:37.086] [jointLog] [info] iteration = 1,800 | max rel diff. = 0.0466385
[2021-12-15 11:20:37.721] [jointLog] [info] iteration = 1,900 | max rel diff. = 0.0686315
[2021-12-15 11:20:37.812] [jointLog] [info] iteration = 1,915 | max rel diff. = 0.00658624
[2021-12-15 11:20:37.831] [jointLog] [info] Finished optimizer
[2021-12-15 11:20:37.831] [jointLog] [info] writing output 
