# Supplementary material for: Mutations in DNA polymerase δ subunit 1 co-segregate with CMD2-type resistance to Cassava Mosaic Geminiviruses
Source: Nat Commun. 2022 Jul 7;13:3933. doi: 10.1038/s41467-022-31414-0 (PMC9262879; doi:10.1038/s41467-022-31414-0)
Supplement: Supplementary file 10 — Source Data [file 41467_2022_31414_MOESM10_ESM.zip › figure_data/SupFig5_data/RNAseq10/quant/rnaseq10_tme204_3639.1_res_quant/aux_info/ambig_info.tsv]

UniqueCount	AmbigCount
0	1473
4	1417
3	1364
0	0
0	0
206	0
506	0
3	0
0	0
0	1268
0	237
0	1268
16	1337
67	1450
0	1271
1	1268
17	1271
0	0
6	72
2	72
167	0
363	0
10	0
0	0
2126	1
0	0
167	0
0	1
0	1
0	1
0	1
0	1
33	0
90	0
5	1384
0	1538
0	1467
0	1533
0	1466
2	1437
3	1435
150	1383
2	85
3	85
0	82
0	1527
127	1455
68	1078
0	1
0	0
0	1284
0	1329
0	1363
0	1342
0	1389
0	1368
0	1354
0	1310
0	1331
0	1315
0	1324
0	0
4	28
0	28
26	886
1	1236
27	1113
170	1064
41	2264
238	1709
8	2263
822	0
37	374
4	374
0	0
4	410
21	410
214	0
2777	0
2	0
0	2
4727	0
1050	1
5	0
0	0
3	0
897	1
0	0
0	189
0	184
0	187
2792	1
39	0
0	0
6	598
46	598
0	579
1261	0
7960	3
136	0
3	0
4	255
0	255
2	0
0	0
0	0
0	0
0	0
51	0
0	0
502	0
59	31
7	1
49	31
19	1
278	0
132	0
122	737
0	737
34	737
1	59
0	48
0	53
1572	0
0	37
0	32
0	24
0	32
0	20
16	25
0	29
0	26
0	34
0	21
233	0
2332	0
2	0
0	0
3	0
61	0
70	0
106	0
0	111
0	78
0	78
0	90
0	111
0	123
0	78
108	6
0	0
0	369
0	380
6	435
26	446
0	372
0	383
387	0
0	337
0	300
0	299
0	309
0	346
0	308
427	0
48387	11
5	0
0	0
2	0
1	0
9	0
1	0
10	810
0	812
0	769
0	810
0	812
783	0
1546	0
0	0
0	0
0	45
0	38
0	39
0	643
0	643
20	641
13	134
0	134
984	0
264	0
1671	1
1	0
319	34
31	0
62	0
228	34
249	0
3	0
883	1
2	495
14	489
19	495
1	500
0	471
1	538
0	537
0	508
0	507
9	507
653	0
0	2
0	2
6	1
44	2352
10	2352
0	9
2	9
1	173
9	163
3	99
859	0
2	0
7	111
1	111
2128	0
5108	1
56	0
7	86
1	86
148	295
327	78
55	462
0	18
0	74
101	74
0	242
0	242
13	475
654	0
0	381
0	259
0	237
0	186
0	330
0	208
0	350
2	295
3	333
0	0
183	0
0	5
0	5
13	369
0	369
90	449
1	449
266	285
1	285
0	0
1152	0
4162	0
1446	0
58	0
0	0
22	0
249	933
0	932
0	882
5409	3
676	280
5	279
0	3
0	3
0	3
0	3
0	3
118	21
67	22
1	22
658375	369
49	355
79	354
0	18
0	18
0	14
0	14
0	18
0	18
0	0
0	462
0	295
0	294
0	257
0	424
0	256
97	1024
7	1025
13	1018
0	0
7	21
0	21
7	0
0	21
0	39
0	36
0	39
6	13
0	13
0	14
1	14
0	14
8	10
0	10
0	291
0	287
0	246
0	334
0	331
0	374
0	0
41	0
3	0
52	24
21	894
3	783
19	694
26	145
0	197
0	238
0	149
20	140
4	0
15	270
139	270
1808	2350
82	2350
84	0
418	0
1261	0
12	0
2	0
82	0
582	0
1	0
324	1
8	0
463	0
0	0
0	0
0	1
0	97
5	97
0	8
1	6
0	6
0	5
787	0
3	0
4	0
3	0
0	0
0	0
1	0
0	26
0	26
0	26
194	0
44	0
601	122
4	228
15	228
2	0
13	24
203	0
0	0
1	0
19	280
9	277
1	280
2855	1
129	375
0	375
0	0
0	0
0	0
2	0
0	0
0	0
0	0
0	0
0	0
9	2304
33	2343
0	2372
0	2481
17	2446
5	2376
1	2527
0	0
42	0
0	0
2143	1
0	0
0	0
0	0
0	0
0	702
0	702
0	691
0	691
20	0
4	0
0	0
37	730
0	730
42	917
10	914
7	368
542	1
0	6
0	6
0	6
80	765
3	765
0	0
24	408
0	408
6	0
710	0
98	783
18	783
40	0
127	0
75	143
0	143
16	0
29	0
433	0
0	0
9	1385
2	1385
2	1334
0	1385
4	0
0	0
143	531
0	531
443	0
1528	1
0	0
0	0
62	58
174	58
16	0
1	0
5	0
136	0
33	647
48	647
117	0
131	0
4	0
1427	0
30	461
7	461
0	0
0	32
0	32
0	24
186	0
0	0
0	0
145	536
0	528
0	528
0	536
3	155
12	155
78	0
43	0
0	299
117	299
0	9
0	9
0	0
0	0
0	0
209	0
39	45
0	45
2	0
3	0
0	2
0	2
0	2
0	3
0	3
0	2
0	2
0	2
182	0
0	0
69	0
153	0
78	5
31	1437
52	1432
27	0
376	0
8	103
1	103
92	422
0	422
33	0
1	0
1	0
0	355
8	361
18	348
5	354
0	358
0	350
1	352
0	330
0	339
81	0
65	1
35	47
0	38
0	37
4	268
1	268
165	0
774	169
146	169
3	846
18	667
1	918
0	907
1	916
0	853
0	907
85	747
1239	182
3	330
181	330
89	0
0	7
1	7
290	0
2	995
3	924
0	842
0	952
0	850
0	946
0	913
2	675
0	874
176	0
3	0
1197	0
1	0
162	235
0	235
1040	0
182	0
0	0
5	0
152	0
1	31
0	28
0	24
0	27
0	24
0	27
0	23
0	26
0	0
0	1
0	0
21417	6
0	1004
0	867
0	1025
0	978
0	928
0	885
0	731
0	885
0	795
0	906
0	813
0	856
0	953
0	932
0	813
0	659
0	1292
0	1014
0	945
0	1223
0	848
0	917
6	0
11	0
644	0
0	0
60	0
4	152
16	213
4	213
0	1
0	56
416	55
171	3
0	12
0	12
0	12
0	12
0	1818
0	1841
0	1393
0	1416
14	1670
221	0
4	43
0	43
108	56
0	56
2	157
0	157
0	70
0	78
0	67
0	78
0	75
0	67
0	173
0	139
10	144
0	115
0	104
0	112
0	115
0	95
0	84
0	95
0	92
0	84
0	124
0	132
0	135
542	0
142	2
1	0
0	0
82	469
3	469
0	175
0	169
0	175
0	169
1	0
3	509
71	509
0	183
0	175
1	182
0	182
0	165
0	173
70	380
13	380
24	0
0	1
0	1
0	1
0	1
0	1
0	1
230	0
45	61
1	61
145	0
0	0
0	0
0	0
0	0
124	0
18	0
24	1511
7	1511
0	0
198	435
63	435
19	253
25	226
2	232
0	220
14	117
1	117
0	242
0	253
0	191
0	202
1	183
0	183
3	181
26	0
0	0
3	34
2	34
2	1051
0	1048
0	1081
15	977
0	826
0	793
2	791
1	823
0	458
0	458
0	499
0	451
0	456
3	431
0	441
15	536
5	527
9	533
0	533
0	0
0	0
169	0
351	0
2139	0
840	0
42	0
378	0
674	0
0	21
3	21
1	21
82	816
0	816
21	0
528	0
2	0
7	0
46	290
4	290
0	0
33	51
0	51
0	49
0	363
137	302
0	275
32	0
0	9
0	5
5	7
0	11
0	7
19	15
428	5
259	0
91	0
145	719
4	719
252	0
1020	0
5797	2
0	4
0	4
0	3
104	836
5	836
0	491
6	485
0	408
24	0
299	0
263	0
431	0
450	1
2	13
0	13
941	80
332	80
19	0
0	0
0	1
0	1
0	1
0	1
12	2
1	0
0	0
0	0
12	0
0	0
3	0
9	1
0	3
0	3
3	0
0	0
10	0
22	1143
25	1141
0	1133
3	1131
49	0
73	0
17	0
0	0
0	21
0	20
0	20
0	19
0	96
1	101
0	106
0	63
11	68
0	65
0	13
26	0
12	0
45	762
9	762
51	821
12	821
0	209
0	208
3	205
1	206
0	209
1063	0
60	0
59	165
0	165
364	0
0	791
0	659
0	672
0	778
0	555
7	555
6	319
0	319
534	0
0	0
185	3
776	93
27	3
59	93
1	0
1735	1
0	0
0	0
0	1151
0	1115
0	1036
0	1099
0	1063
0	1074
21	0
1	0
22	0
42	1097
211	1097
167	287
7	286
0	0
0	0
283	0
2967	0
273	0
0	0
0	201
1	201
0	201
0	205
7	205
0	42
0	42
1	42
45	0
66	0
0	129
4	129
1179	18
1	18
0	0
0	0
138	1
93	1
0	0
3	0
0	342
0	300
4	500
0	465
0	0
0	0
0	0
0	1
16	807
14	807
1	807
25	0
3616	1
2	26
0	26
1	0
0	0
104	0
4	292
4	292
0	290
0	290
3	1
39	0
30	0
0	0
0	135
0	135
40	107
68	108
0	0
0	17
0	17
0	17
0	17
0	17
0	17
0	17
0	17
0	17
0	17
0	17
42	194
0	194
544	0
2	196
0	196
0	722
0	722
75	0
3479	2
0	0
0	1092
1	1181
142	1120
9	3
0	2
386	0
11	0
0	207
0	207
10	165
0	160
2	162
21	105
0	123
0	134
0	132
0	135
21	0
0	4
0	4
0	4
5	0
375	0
12	314
5	319
4	318
4	0
0	0
0	0
0	0
0	0
0	0
0	0
0	0
0	0
0	0
0	0
19	0
0	0
0	1
0	0
1258	1
958	0
1075	0
0	0
0	0
2	0
34	0
3113	0
19	0
141	1
4	149
5	152
0	145
0	143
3	152
0	128
221	0
32	0
1	0
0	0
500	0
0	0
52	812
10	810
1	98
1236	0
0	0
542	0
152	0
0	0
3	8
11	8
0	0
33	700
0	739
0	743
0	697
0	701
0	747
0	751
0	689
0	685
0	701
0	697
64	1603
207	1603
575	0
29	484
5	484
0	12
0	13
0	13
1	12
0	3
22	0
3208	0
54	559
6	559
46	255
0	255
87	1974
5	1973
5	1845
2	1981
92	1
426	0
14	660
6	660
3	655
0	493
1	493
703	48
0	48
0	113
0	114
0	100
0	96
0	109
0	101
0	110
0	102
0	117
0	110
0	97
0	101
0	112
0	126
0	114
0	115
0	103
0	111
0	105
0	113
0	113
0	0
103	735
1	735
0	1
1	0
5	0
0	0
0	0
0	0
0	0
0	0
727	0
548	0
214	0
287	0
226	0
0	0
360	0
6	0
4	0
438	1
0	0
1	0
4	0
1780	1
137	0
8025	1
51	0
49	0
106	0
4	0
0	0
0	0
18	539
3	539
0	182
4	1
0	0
0	29
3	28
0	28
2	19
0	27
1	28
0	0
0	0
1	1630
11	1288
3	1596
2	618
1	6
0	6
0	0
367	27
38	193
27	193
24	930
9	930
0	0
3	714
0	568
10	615
392	1
0	0
1	0
0	0
509	0
1	0
4	249
2	249
6	0
0	0
0	0
0	0
1	0
18	0
0	0
16	696
21	696
437	0
426	0
260	0
581	0
2	0
0	0
50	0
0	0
0	162
0	167
0	148
0	152
15	182
263	4730
1	4711
29	4728
5	0
0	0
123	710
57	710
0	0
76	0
136	0
513	0
0	53
0	53
0	52
0	54
0	54
0	52
0	49
0	49
0	48
0	50
0	48
0	49
0	47
0	48
0	52
0	53
0	51
0	48
0	47
0	52
0	51
1635	0
0	0
0	0
3811	0
797	2495
436	2495
0	0
0	5503
7	5503
197	0
20	205
0	206
0	205
49	261
0	261
15	229
0	229
57	548
0	548
0	0
0	11
0	11
0	11
0	11
0	11
0	89
0	91
0	82
0	84
0	89
0	82
0	89
0	82
0	89
0	89
0	82
0	13
0	13
0	13
0	13
0	13
0	13
0	13
0	13
0	13
0	13
962	0
0	0
4	635
8	630
0	627
1909	0
166	0
0	0
906	2029
3	2028
1	1773
0	0
199	0
1	0
54	485
484	486
66	0
0	0
0	0
0	0
44	1196
24	1196
83	0
235	1583
22	1583
78	0
0	0
0	0
634	1
0	0
301	0
544	1
11	199
21	199
5	0
480	0
8	184
0	184
0	0
0	0
0	0
0	0
1	0
2	304
1	304
0	0
293	0
0	0
0	0
13	0
10	413
47	413
13	0
0	0
8	38
0	38
505	0
18	1168
11	1169
1	1150
3	0
516	0
0	0
16	686
5	686
202	0
0	1
0	1
0	1
0	1
0	170
0	175
0	173
1	173
0	53
1	50
0	51
0	53
0	487
2	465
0	345
6	0
0	0
1077	3
33	0
0	0
251	0
30	233
4	228
51	233
0	176
1	164
2	52
483	0
0	0
0	0
0	0
0	0
0	0
0	0
0	0
2	0
37	0
256	159
1	71
12	66
0	71
2	21
2	633
88	632
9	815
56	798
0	750
4	798
0	0
339	0
0	0
283	0
0	0
0	0
0	0
29	0
1524	0
5	0
7	0
0	236
0	221
2	228
4	244
0	237
2	0
357	0
0	0
10811	1
8983	2
161	0
0	0
1	0
0	0
316	0
0	2
0	2
0	2
339	0
3	0
0	0
111	0
4	191
0	183
2	191
15	191
1	191
0	191
9	0
1057	504
0	504
134	0
0	0
0	0
67	0
204	0
1619	0
271	0
855	0
1	184
30	185
0	183
3	186
1071	0
9	0
0	144
0	141
4	140
0	155
0	158
0	121
0	120
1017	0
0	308
0	341
0	308
0	341
58	322
0	381
0	348
0	188
0	222
0	106
2	0
1719	2
2	256
15	316
0	295
358	1494
65	1493
0	1041
0	1038
0	807
0	810
0	0
45	1030
0	980
1	1040
1	988
0	957
3	970
0	0
36	439
1	439
24	3
959	0
140	0
611	0
8129	0
12	357
0	357
5	0
0	0
2134	0
68	0
1725	2
32	0
171	49
30	49
118	2157
97	2157
1035	0
0	0
0	0
0	0
0	0
42	998
3	998
90	0
0	4
0	4
0	4
302	2665
81	2666
227	0
242	0
220	4
72	0
149	340
0	340
0	0
8	0
348	0
427	0
0	0
0	80
0	84
0	80
0	76
3	80
1	74
3	30
0	30
1	23
0	23
0	21
0	148
23	148
0	12
0	14
0	13
0	13
0	12
0	14
0	15
0	15
0	15
0	13
0	13
0	14
0	14
0	14
0	12
0	13
0	12
0	13
0	15
0	15
0	16
0	0
0	0
0	0
0	0
0	0
0	0
0	0
0	0
2	0
0	0
0	0
0	0
0	0
1148	1
0	0
20	322
4	324
1	346
0	348
8	94
0	183
21	183
0	0
0	514
124	504
1	462
27	492
1	492
0	305
7	313
3	306
0	265
0	259
311	1
0	30
0	33
2	40
0	38
0	29
0	31
16	0
6	76
0	76
0	270
1	229
1	247
0	255
785	0
337	0
325	0
1521	0
0	1533
2	1418
3	1473
14	0
1	0
39	0
61	495
0	495
1	495
0	3563
0	3522
0	3567
0	3571
0	3530
0	3526
0	3516
0	3557
0	233
0	244
0	236
0	251
0	247
0	240
0	252
0	241
3	0
0	74
0	74
0	74
6	74
0	74
942	1
4	0
0	199
12	211
1	211
74	614
7	614
9	4
15	61
0	67
0	66
1250	8
2226	0
0	1382
0	1332
0	1375
0	1325
0	0
0	40
0	40
0	40
11	0
0	12
0	12
0	8
0	0
33	0
0	0
0	0
690	0
0	0
164	0
1488	1
5	73
3	87
1	70
0	163
0	141
0	121
2	486
0	492
0	510
58	96
4	96
25	0
1223	2157
871	2158
45	2
491	2
0	0
0	0
0	0
10	0
96	0
0	2
0	2
0	0
0	0
12	0
0	0
0	0
4	0
61	0
5	0
138	0
0	391
1	354
5	330
1	117
7	0
1836	0
427	0
2	0
5	0
1	99
0	108
0	99
0	102
11727	5
31	0
2904	0
20	75
0	75
0	29
0	25
0	29
1028	2
0	0
572	0
48	0
0	0
529	0
0	0
218	1229
652	1227
86	988
0	0
0	0
0	0
0	0
0	0
1	266
4	266
1	2
0	0
5	2
175	0
0	588
0	588
0	587
18	110
1	0
0	0
0	11
0	12
0	10
0	11
0	8
0	7
0	10
0	0
0	0
0	0
113	0
35	399
3	399
268	0
15	0
0	1
1	1
0	125
0	165
0	186
104	262
1	227
0	196
3	0
0	0
617	0
2	46
0	46
0	36
0	0
74	0
0	0
117	2049
0	2049
0	2050
2	2061
1	2062
26	0
1070	0
0	0
0	280
68	282
21	2
10	0
8	1
2	0
159	0
0	579
2	579
12	579
41	0
7	0
311	0
0	0
0	272
0	272
11	1087
0	1087
9	103
0	103
42	0
0	7
0	7
8	0
183	0
3985	3
0	0
207	95
0	0
0	0
0	0
367	392
0	0
0	0
0	10
10	6
0	6
318	378
0	10
694	0
227	448
4	448
39	0
605	0
387	0
34	0
2409	1
0	0
5	0
0	0
116	3
0	291
30	282
1	276
228	0
579	0
7	6
0	6
522	1
324	0
0	0
0	0
0	0
0	0
0	6
0	6
0	687
1	681
0	664
0	674
4	615
1	680
0	107
0	157
1	157
0	87
114	0
0	72
0	0
9	0
1	12
0	12
24	1467
2	1467
721	34
117	783
31	783
946	0
21	0
1091	0
12	264
0	257
0	204
163	0
97	0
7	0
0	1
207	0
83	0
2172	1
49	0
67	1630
71	1630
0	210
1	224
0	208
0	135
0	149
5	3364
11	3368
0	3519
79	3517
5	633
60	633
8	630
282	0
1205	0
407	0
0	2
0	2
781	0
0	8
1	8
691	0
31	0
57	0
6	0
23	174
2	174
142	0
0	0
0	6
0	6
0	6
0	0
2	190
266	190
0	0
46	295
7	297
3	292
15	294
91	0
61	0
96	0
38	0
2123	1
2101	19
341	0
541	0
890	1
277	20
13	0
1	63
19	63
849	0
8	0
18	113
1	113
0	0
5	0
12	362
11	361
5	362
23	102
1	102
0	102
12	470
2	452
0	160
0	178
202	0
0	0
0	0
62	0
7	437
0	437
0	14
0	14
0	12
0	12
48	428
13	428
0	0
2077	3
17	171
2	171
0	166
1	199
0	156
0	123
0	174
0	170
1	166
0	166
0	180
0	176
0	112
0	108
3	167
0	94
0	98
21	153
1136	0
795	10
0	1487
0	1481
4	1469
0	1463
0	1472
0	1453
0	1466
397	0
11	203
6	201
1	202
0	202
0	202
54	0
64	0
[truncated: 55,492 more rows]
