# Supplementary material for: Mutations in DNA polymerase δ subunit 1 co-segregate with CMD2-type resistance to Cassava Mosaic Geminiviruses
Source: Nat Commun. 2022 Jul 7;13:3933. doi: 10.1038/s41467-022-31414-0 (PMC9262879; doi:10.1038/s41467-022-31414-0)
Supplement: Supplementary file 10 — Source Data [file 41467_2022_31414_MOESM10_ESM.zip › figure_data/SupFig5_data/RNAseq10/quant/rnaseq10_tme204_3639.1_res_quant/libParams/flenDist.txt]

1.84325e-42	2.74746e-42	4.08869e-42	6.07494e-42	9.01167e-42	1.33467e-41	1.97354e-41	2.91357e-41	4.29447e-41	6.31973e-41	9.28523e-41	1.36205e-40	1.99479e-40	2.9168e-40	4.25816e-40	6.20644e-40	9.03167e-40	1.3122e-39	1.90342e-39	2.75661e-39	3.98586e-39	5.75406e-39	8.29337e-39	1.19342e-38	1.71459e-38	2.45942e-38	3.52218e-38	5.0361e-38	7.18923e-38	1.02465e-37	1.45806e-37	2.07147e-37	2.93824e-37	4.16104e-37	4.58207e-09	5.30967e-08	1.78134e-07	2.75022e-07	2.93773e-07	4.56752e-07	8.73491e-07	1.2785e-06	1.4132e-06	1.35874e-06	1.19871e-06	9.67399e-07	1.1245e-06	2.01523e-06	3.18831e-06	3.86932e-06	3.9027e-06	3.99525e-06	4.69527e-06	5.49271e-06	5.67121e-06	5.32819e-06	4.82141e-06	4.82182e-06	6.66463e-06	1.03668e-05	1.36366e-05	1.44248e-05	1.26562e-05	1.12602e-05	1.37673e-05	1.81139e-05	2.05162e-05	2.14968e-05	2.29108e-05	2.72848e-05	3.63302e-05	4.67017e-05	5.37723e-05	5.62688e-05	5.56575e-05	5.64402e-05	6.29225e-05	7.41674e-05	8.6654e-05	0.000101377	0.000124647	0.000156192	0.000184058	0.000199975	0.000207473	0.000211412	0.000215416	0.000232917	0.000274266	0.000325884	0.00037656	0.000435445	0.000503794	0.00057066	0.000634322	0.000693967	0.000741611	0.000787939	0.000857097	0.000959514	0.00109823	0.00126705	0.00144646	0.00161166	0.00173993	0.00183903	0.00193661	0.00204078	0.00216749	0.00234533	0.00256458	0.00279413	0.0030245	0.00324573	0.00343747	0.00361052	0.00378122	0.00391599	0.0040054	0.00412532	0.00433184	0.00458793	0.00483489	0.00506055	0.00527347	0.00544779	0.00553536	0.00553737	0.00554928	0.00567245	0.00586721	0.0060358	0.00619041	0.00635871	0.00650977	0.00662973	0.00669119	0.00667614	0.00664315	0.00664901	0.00669727	0.00680176	0.0069772	0.00712822	0.0067311	0.0050094	0.00248463	0.000899444	0.00111017	0.00289737	0.00525491	0.00675536	0.00720145	0.00734832	0.00746544	0.00744811	0.00734222	0.0072903	0.00728413	0.00723998	0.00718428	0.0071501	0.00711626	0.00709911	0.0071199	0.00715771	0.00716675	0.0070747	0.00690489	0.00681114	0.00681915	0.00681303	0.00677283	0.00675043	0.00674273	0.00670323	0.00661877	0.00654569	0.00652984	0.0065132	0.00642229	0.00630378	0.00624517	0.00624475	0.00626184	0.00626678	0.00620119	0.00605538	0.00592902	0.00589189	0.0059	0.00588667	0.00583564	0.00577113	0.00571993	0.00568997	0.00567686	0.00564973	0.00557562	0.00546449	0.00535392	0.00528032	0.00523691	0.0051883	0.00514377	0.00511562	0.0050608	0.00498612	0.00495805	0.00494892	0.00489562	0.0048312	0.00479763	0.00477987	0.00475769	0.00473537	0.00471761	0.00465925	0.00453652	0.00443379	0.00438329	0.00430343	0.00418911	0.0041185	0.00412496	0.00417111	0.00417889	0.00409774	0.0039509	0.00381489	0.00374887	0.00373147	0.00371949	0.00369782	0.00365142	0.00360408	0.00356908	0.00349025	0.00339372	0.00338694	0.00344873	0.00345734	0.00338276	0.00328852	0.00322353	0.00319077	0.00315705	0.00310362	0.00306884	0.00306408	0.00303788	0.00298594	0.00295521	0.002948	0.00293289	0.00289443	0.00283002	0.00276765	0.00275401	0.00277035	0.0027627	0.00273319	0.00269439	0.00264214	0.00258656	0.00254286	0.0025257	0.00252235	0.00250098	0.00245869	0.00241185	0.00236927	0.00233057	0.00229129	0.0022556	0.00224117	0.00223303	0.00219647	0.0021512	0.00212239	0.00208846	0.00204632	0.00202835	0.00203238	0.00201876	0.00198405	0.00196105	0.00195751	0.00195156	0.00192622	0.00187758	0.00182413	0.00178363	0.00173972	0.00169979	0.00169197	0.0017017	0.0017106	0.00171305	0.00168424	0.00162297	0.00157567	0.00156519	0.00156222	0.00154629	0.00153034	0.00152319	0.00152049	0.00151384	0.00148965	0.00145503	0.00143451	0.00142599	0.00140502	0.0013651	0.00132736	0.00130143	0.0012769	0.00126769	0.00128205	0.0012849	0.00126668	0.00125348	0.00123689	0.00120241	0.00116796	0.00113971	0.00112187	0.00112857	0.00114203	0.00113977	0.00112389	0.00110035	0.00107835	0.00106715	0.00106691	0.00106921	0.0010569	0.00103268	0.00102612	0.00103355	0.00102763	0.00101308	0.000997644	0.000977806	0.000960752	0.000949288	0.000934245	0.000915165	0.000908164	0.000910328	0.00089129	0.000855486	0.000839747	0.000840454	0.000826412	0.000797683	0.000776523	0.000774315	0.000782963	0.000784791	0.000775451	0.000761595	0.000743926	0.000726606	0.000721883	0.00073323	0.000742278	0.00072913	0.000703865	0.000688877	0.000683361	0.000671125	0.000654778	0.00064755	0.00064226	0.000630901	0.000617373	0.000604407	0.000599026	0.000602816	0.000604851	0.000601885	0.000598374	0.000590109	0.000574601	0.000563113	0.000562288	0.00056095	0.000548498	0.000537192	0.000539669	0.000535488	0.000509057	0.000481035	0.000466071	0.000457693	0.000451011	0.000449323	0.00045802	0.000467787	0.000461254	0.00044785	0.000454303	0.000469864	0.000460847	0.000432564	0.000409778	0.000397585	0.000389667	0.000378823	0.00036595	0.000361823	0.000371203	0.000379716	0.000373898	0.000361789	0.00034965	0.000335902	0.000329559	0.000335163	0.000341721	0.000339957	0.000332717	0.000327209	0.000323624	0.000322037	0.000320264	0.000307771	0.000294806	0.000299273	0.000309332	0.000313048	0.000310663	0.000300511	0.000285949	0.000268559	0.000254419	0.000252482	0.00025549	0.000255333	0.000253127	0.000250443	0.000247432	0.000241314	0.000233737	0.000233262	0.000240503	0.000247786	0.000248468	0.000239839	0.000232108	0.000233789	0.000233128	0.000225089	0.000218714	0.000214313	0.000209988	0.000204365	0.000195076	0.000189571	0.000192574	0.000195735	0.000194194	0.000190346	0.000180792	0.000165707	0.000159222	0.000168718	0.000177675	0.000168613	0.000151667	0.000144571	0.000149223	0.000160046	0.000166713	0.000160727	0.0001507	0.0001474	0.000146459	0.000144489	0.000140777	0.000133003	0.000128991	0.000134909	0.000141582	0.000139168	0.000131923	0.000126747	0.000121864	0.000118563	0.000120281	0.000121808	0.000117893	0.000110772	0.00010427	9.88236e-05	9.55099e-05	9.79762e-05	0.000102395	0.000100002	9.37121e-05	9.30386e-05	9.81679e-05	0.000102321	0.000100834	9.48334e-05	9.01935e-05	9.16648e-05	9.52636e-05	9.16453e-05	8.31021e-05	8.12712e-05	8.65612e-05	8.96449e-05	8.59269e-05	7.68991e-05	6.96997e-05	7.29558e-05	8.18229e-05	8.54127e-05	8.40126e-05	8.01028e-05	7.42197e-05	7.22126e-05	7.66679e-05	8.04569e-05	7.79997e-05	7.37578e-05	7.35899e-05	7.42452e-05	7.23169e-05	7.24314e-05	7.56047e-05	7.61869e-05	7.46883e-05	7.58453e-05	7.48728e-05	6.59336e-05	5.59467e-05	5.39704e-05	5.90395e-05	6.19804e-05	5.67572e-05	4.91821e-05	4.68142e-05	4.74232e-05	4.66886e-05	4.74865e-05	5.14163e-05	5.18817e-05	4.60451e-05	4.16781e-05	4.3476e-05	4.5895e-05	4.53898e-05	4.47381e-05	4.48604e-05	4.37733e-05	4.05593e-05	3.68137e-05	3.48891e-05	3.51354e-05	3.738e-05	4.03357e-05	3.9535e-05	3.43256e-05	2.97626e-05	2.84875e-05	2.91832e-05	2.95258e-05	2.87293e-05	2.88903e-05	3.21985e-05	3.71194e-05	3.80698e-05	3.29693e-05	2.79581e-05	2.78064e-05	2.95336e-05	2.96703e-05	2.85616e-05	2.63826e-05	2.30035e-05	2.06269e-05	2.08869e-05	2.23782e-05	2.28911e-05	2.16221e-05	2.04108e-05	2.13354e-05	2.21963e-05	2.05109e-05	1.85596e-05	1.86802e-05	2.00037e-05	2.0941e-05	2.09514e-05	2.05578e-05	2.05713e-05	2.1592e-05	2.25225e-05	2.16319e-05	2.13113e-05	2.41649e-05	2.6075e-05	2.32552e-05	1.8981e-05	1.7382e-05	1.84347e-05	1.89743e-05	1.69972e-05	1.4956e-05	1.48e-05	1.54862e-05	1.70996e-05	1.86667e-05	1.74939e-05	1.50471e-05	1.41624e-05	1.40769e-05	1.40005e-05	1.49085e-05	1.67178e-05	1.75121e-05	1.65334e-05	1.50658e-05	1.3324e-05	1.11442e-05	9.93289e-06	1.02921e-05	1.12256e-05	1.15435e-05	9.99934e-06	7.5914e-06	7.87971e-06	1.09336e-05	1.25114e-05	1.12274e-05	1.00184e-05	9.7209e-06	8.71447e-06	8.04621e-06	8.81726e-06	9.6299e-06	9.82278e-06	9.68369e-06	1.02798e-05	1.27375e-05	1.54649e-05	1.60031e-05	1.44525e-05	1.23031e-05	9.82335e-06	7.34925e-06	6.77031e-06	8.55345e-06	9.96634e-06	8.66316e-06	6.35752e-06	5.88961e-06	6.44998e-06	6.33879e-06	6.62665e-06	7.31862e-06	6.76191e-06	5.69513e-06	5.04098e-06	4.30843e-06	3.92774e-06	4.10496e-06	3.89116e-06	3.48491e-06	4.21246e-06	5.9862e-06	7.0553e-06	6.64254e-06	6.21012e-06	6.75541e-06	7.46329e-06	7.54401e-06	7.04845e-06	6.20217e-06	5.08239e-06	4.27006e-06	3.8084e-06	3.47201e-06	4.39119e-06	5.68264e-06	4.95153e-06	3.27828e-06	2.62772e-06	2.46663e-06	2.34009e-06	3.08596e-06	4.4047e-06	5.09371e-06	5.22379e-06	5.26519e-06	5.04266e-06	4.09001e-06	2.63226e-06	1.76478e-06	1.82097e-06	2.21299e-06	2.52118e-06	2.85148e-06	3.56412e-06	4.66672e-06	5.5731e-06	5.3948e-06	4.49092e-06	4.08764e-06	3.48558e-06	1.90708e-06	8.41712e-07	1.17287e-06	1.89955e-06	2.40067e-06	3.02822e-06	3.53164e-06	3.30083e-06	2.9012e-06	3.07864e-06	3.07416e-06	2.12935e-06	1.25271e-06	1.56758e-06	2.8406e-06	4.01816e-06	4.00423e-06	2.86203e-06	1.70654e-06	1.02388e-06	8.61916e-07	1.44106e-06	1.99951e-06	1.59815e-06	9.44062e-07	9.54499e-07	1.16729e-06	1.0685e-06	9.90042e-07	1.07761e-06	1.41101e-06	2.09588e-06	2.23718e-06	1.41063e-06	9.46282e-07	1.54415e-06	2.08605e-06	1.90977e-06	1.56165e-06	1.23954e-06	9.44793e-07	1.08426e-06	1.50001e-06	1.43073e-06	9.33255e-07	7.17398e-07	6.97578e-07	4.45806e-07	2.21323e-07	3.91905e-07	7.65953e-07	9.39718e-07	9.57025e-07	1.14332e-06	1.50956e-06	1.99353e-06	2.47239e-06	2.45113e-06	1.71325e-06	7.5834e-07	2.17222e-07	3.13939e-07	8.08622e-07	1.0742e-06	1.05061e-06	1.46371e-06	1.93859e-06	1.66781e-06	1.20106e-06	8.94465e-07	4.61959e-07	1.21395e-07	3.97164e-08	7.21546e-08	2.72085e-07	6.05367e-07	7.0605e-07	5.81573e-07	6.52141e-07	7.55351e-07	5.63684e-07	3.94405e-07	3.76371e-07	2.43359e-07	6.70666e-08	1.16635e-07	4.3364e-07	7.17618e-07	7.62053e-07	7.07237e-07	5.67953e-07	3.37759e-07	2.30629e-07	3.43876e-07	4.90334e-07	5.40478e-07	6.06984e-07	5.92295e-07	3.36858e-07	8.31326e-08	2.02067e-08	3.77949e-08	5.26538e-08	5.67729e-08	4.51621e-08	2.80743e-08	1.35666e-08	3.43436e-09	1.05443e-08	4.19944e-08	8.13449e-08	1.15527e-07	1.20837e-07	7.35681e-08	1.84835e-08	3.53809e-10	6.44114e-10	8.14303e-10	7.81154e-10	5.16068e-10	1.31101e-07	5.6974e-07	9.70189e-07	8.01188e-07	3.31645e-07	1.08279e-07	9.29051e-08	6.78075e-08	3.88241e-08	3.50197e-08	1.62156e-07	5.97038e-07	1.01668e-06	9.29586e-07	5.19723e-07	1.94558e-07	4.31358e-08	1.00496e-08	1.40012e-08	9.23823e-09	2.31002e-09	2.21594e-09	1.10211e-07	4.18688e-07	6.16955e-07	4.07649e-07	1.015e-07	1.18136e-09	5.6805e-09	1.26068e-08	4.44379e-08	1.29228e-07	1.90546e-07	3.29658e-07	8.08637e-07	1.27158e-06	1.234e-06	8.73943e-07	4.47467e-07	1.20295e-07	1.44564e-08	1.50134e-08	1.57911e-08	1.12698e-08	4.88485e-09	7.37472e-09	2.32967e-08	1.45075e-07	4.66082e-07	6.71013e-07	4.44187e-07	1.11541e-07	1.97807e-10	4.5425e-09	2.06137e-08	3.70299e-08	3.45883e-08	2.13411e-08	1.29792e-08	3.69374e-08	1.33958e-07	2.29669e-07	1.94934e-07	8.01e-08	1.25466e-08	1.45593e-08	1.39443e-07	4.12179e-07	5.45473e-07	3.39383e-07	8.12108e-08	1.90142e-11	2.93405e-11	1.21261e-08	6.14423e-08	1.24696e-07	1.27849e-07	8.85929e-08	9.74084e-08	2.27724e-07	5.08871e-07	6.65794e-07	4.31137e-07	1.07802e-07	2.07055e-08	8.277e-08	1.44679e-07	1.64882e-07	1.43864e-07	8.5007e-08	3.20962e-08	1.73511e-08	1.15674e-08	2.89187e-09	2.7212e-15	1.03249e-09	4.13051e-09	6.67794e-09	7.93772e-09	1.3768e-08	2.25054e-08	2.1947e-08	1.11754e-08	7.25912e-09	1.99154e-08	6.02397e-08	1.40516e-07	1.85231e-07	1.19909e-07	2.99339e-08	2.23104e-29	1.45072e-12	8.70684e-09	3.48128e-08	5.2212e-08	3.48056e-08	7.39616e-08	2.61042e-07	3.91563e-07	2.61042e-07	6.52605e-08	1.51456e-17	9.97349e-11	6.24473e-08	2.48792e-07	3.72795e-07	2.48717e-07	6.26846e-08	4.24119e-10	1.40037e-07	5.59725e-07	8.39587e-07	5.59725e-07	1.39931e-07	2.23104e-29	2.23104e-29	2.23104e-29	2.23104e-29	2.23104e-29	9.74235e-08	3.89694e-07	5.84541e-07	3.89694e-07	1.0062e-07	1.27875e-08	4.66405e-08	1.22625e-07	1.67952e-07	1.09837e-07	1.72479e-07	5.80078e-07	8.70116e-07	5.80078e-07	2.26218e-07	3.24796e-07	4.87198e-07	3.24805e-07	8.12069e-08	2.43501e-12	8.95772e-14	4.00421e-11	1.60168e-10	1.05127e-07	5.09886e-07	9.90087e-07	9.60671e-07	4.65683e-07
