# Supplementary material for: Mutations in DNA polymerase δ subunit 1 co-segregate with CMD2-type resistance to Cassava Mosaic Geminiviruses
Source: Nat Commun. 2022 Jul 7;13:3933. doi: 10.1038/s41467-022-31414-0 (PMC9262879; doi:10.1038/s41467-022-31414-0)
Supplement: Supplementary file 10 — Source Data [file 41467_2022_31414_MOESM10_ESM.zip › figure_data/SupFig5_data/RNAseq10/quant/rnaseq10_tme204_3596.1_sus_quant/logs/salmon_quant.log]

[2021-12-15 11:13:32.942] [jointLog] [info] setting maxHashResizeThreads to 10
[2021-12-15 11:13:32.942] [jointLog] [info] Fragment incompatibility prior below threshold.  Incompatible fragments will be ignored.
[2021-12-15 11:13:32.942] [jointLog] [info] Usage of --validateMappings implies use of minScoreFraction. Since not explicitly specified, it is being set to 0.65
[2021-12-15 11:13:32.942] [jointLog] [info] Setting consensusSlack to selective-alignment default of 0.35.
[2021-12-15 11:13:32.942] [jointLog] [info] parsing read library format
[2021-12-15 11:13:32.943] [jointLog] [info] There is 1 library.
[2021-12-15 11:13:33.205] [jointLog] [info] Loading pufferfish index
[2021-12-15 11:13:33.206] [jointLog] [info] Loading dense pufferfish index.
[2021-12-15 11:14:25.246] [jointLog] [info] done
[2021-12-15 11:14:25.246] [jointLog] [info] Index contained 58,905 targets
[2021-12-15 11:14:25.321] [jointLog] [info] Number of decoys : 1,414
[2021-12-15 11:14:25.321] [jointLog] [info] First decoy index : 57,491 
[2021-12-15 11:14:27.061] [jointLog] [info] Automatically detected most likely library type as IU

[2021-12-15 11:19:30.505] [fileLog] [info] 
At end of round 0
==================
Observed 24830348 total fragments (24830348 in most recent round)

[2021-12-15 11:19:30.503] [jointLog] [info] Computed 119,875 rich equivalence classes for further processing
[2021-12-15 11:19:30.503] [jointLog] [info] Counted 18,291,181 total reads in the equivalence classes 
[2021-12-15 11:19:30.514] [jointLog] [info] Number of mappings discarded because of alignment score : 5,519,531
[2021-12-15 11:19:30.514] [jointLog] [info] Number of fragments entirely discarded because of alignment score : 1,629,901
[2021-12-15 11:19:30.514] [jointLog] [info] Number of fragments discarded because they are best-mapped to decoys : 1,255,196
[2021-12-15 11:19:30.514] [jointLog] [info] Number of fragments discarded because they have only dovetail (discordant) mappings to valid targets : 605,128
[2021-12-15 11:19:30.514] [jointLog] [info] Mapping rate = 73.6646%

[2021-12-15 11:19:30.514] [jointLog] [info] finished quantifyLibrary()
[2021-12-15 11:19:30.915] [jointLog] [info] Starting optimizer
[2021-12-15 11:19:31.009] [jointLog] [info] Marked 0 weighted equivalence classes as degenerate
[2021-12-15 11:19:31.022] [jointLog] [info] iteration = 0 | max rel diff. = 19771.4
[2021-12-15 11:19:31.979] [jointLog] [info] iteration = 100 | max rel diff. = 15.9837
[2021-12-15 11:19:32.616] [jointLog] [info] iteration = 200 | max rel diff. = 8.05649
[2021-12-15 11:19:33.240] [jointLog] [info] iteration = 300 | max rel diff. = 13.4818
[2021-12-15 11:19:33.847] [jointLog] [info] iteration = 400 | max rel diff. = 0.584207
[2021-12-15 11:19:34.436] [jointLog] [info] iteration = 500 | max rel diff. = 1.76999
[2021-12-15 11:19:35.024] [jointLog] [info] iteration = 600 | max rel diff. = 0.660728
[2021-12-15 11:19:35.616] [jointLog] [info] iteration = 700 | max rel diff. = 0.458684
[2021-12-15 11:19:36.215] [jointLog] [info] iteration = 800 | max rel diff. = 3.18378
[2021-12-15 11:19:36.808] [jointLog] [info] iteration = 900 | max rel diff. = 0.0580207
[2021-12-15 11:19:37.411] [jointLog] [info] iteration = 1,000 | max rel diff. = 0.507849
[2021-12-15 11:19:38.014] [jointLog] [info] iteration = 1,100 | max rel diff. = 0.0504926
[2021-12-15 11:19:38.649] [jointLog] [info] iteration = 1,200 | max rel diff. = 0.118284
[2021-12-15 11:19:39.248] [jointLog] [info] iteration = 1,300 | max rel diff. = 0.34686
[2021-12-15 11:19:39.838] [jointLog] [info] iteration = 1,400 | max rel diff. = 0.316867
[2021-12-15 11:19:40.470] [jointLog] [info] iteration = 1,500 | max rel diff. = 0.214726
[2021-12-15 11:19:41.046] [jointLog] [info] iteration = 1,600 | max rel diff. = 0.0560551
[2021-12-15 11:19:41.396] [jointLog] [info] iteration = 1,664 | max rel diff. = 0.0081607
[2021-12-15 11:19:41.413] [jointLog] [info] Finished optimizer
[2021-12-15 11:19:41.413] [jointLog] [info] writing output 
