# Supplementary material for: Mutations in DNA polymerase δ subunit 1 co-segregate with CMD2-type resistance to Cassava Mosaic Geminiviruses
Source: Nat Commun. 2022 Jul 7;13:3933. doi: 10.1038/s41467-022-31414-0 (PMC9262879; doi:10.1038/s41467-022-31414-0)
Supplement: Supplementary file 10 — Source Data [file 41467_2022_31414_MOESM10_ESM.zip › figure_data/SupFig5_data/RNAseq10/quant/rnaseq10_tme204_3596.1_sus_quant/aux_info/meta_info.json]

{
    "salmon_version": "1.5.2",
    "samp_type": "none",
    "opt_type": "vb",
    "quant_errors": [],
    "num_libraries": 1,
    "library_types": [
        "IU"
    ],
    "frag_dist_length": 1001,
    "frag_length_mean": 200.0737421277841,
    "frag_length_sd": 84.36009085007449,
    "seq_bias_correct": false,
    "gc_bias_correct": false,
    "num_bias_bins": 4096,
    "mapping_type": "mapping",
    "keep_duplicates": false,
    "num_valid_targets": 57491,
    "num_decoy_targets": 1414,
    "num_eq_classes": 119875,
    "serialized_eq_classes": false,
    "eq_class_properties": [
        "range_factorized",
        "gzipped"
    ],
    "length_classes": [
        1243,
        1872,
        2470,
        3334,
        21500
    ],
    "index_seq_hash": "611acda62bacf8aa4df2723cbb7e08ce2244215189d1bfae06991e8ef2a26a64",
    "index_name_hash": "89cbef3cac896ebe7ec7eb0f91f22efa4ba3e0c6113f7572ad3bc05aaceefc50",
    "index_seq_hash512": "339dc98fcc5d4056e43b512a069256f0b5f6b610b6cc8d9957c431a95aea9265a694db155b6c45c401e5fdfba3aa5e3a855019b5a080774596bdd66d51d2b6aa",
    "index_name_hash512": "1caa7a8c1bcf12557a3292b729953af033cf600197d724f32c29972c0a55f586fe49f948e1bc9c5b4a5296043a643e1ae3d63e4fbd7fa9f50a5d254acaaad481",
    "index_decoy_seq_hash": "cab79ceb12ac2219527790314ce519f03972346a86ddb4ca8c96a8d092203f72",
    "index_decoy_name_hash": "30f2c8a4a9e670f178d3ec02c919ec9f5f2f36cad52c85c99c1138fedb694b01",
    "num_bootstraps": 0,
    "num_processed": 24830348,
    "num_mapped": 18291181,
    "num_decoy_fragments": 1255196,
    "num_dovetail_fragments": 605128,
    "num_fragments_filtered_vm": 1629901,
    "num_alignments_below_threshold_for_mapped_fragments_vm": 5519531,
    "percent_mapped": 73.66461799085539,
    "call": "quant",
    "start_time": "Wed Dec 15 11:13:32 2021",
    "end_time": "Wed Dec 15 11:19:42 2021"
}
