# Supplementary material for: Mutations in DNA polymerase δ subunit 1 co-segregate with CMD2-type resistance to Cassava Mosaic Geminiviruses
Source: Nat Commun. 2022 Jul 7;13:3933. doi: 10.1038/s41467-022-31414-0 (PMC9262879; doi:10.1038/s41467-022-31414-0)
Supplement: Supplementary file 10 — Source Data [file 41467_2022_31414_MOESM10_ESM.zip › figure_data/SupFig5_data/RNAseq10/quant/rnaseq10_tme204_3596.1_sus_quant/aux_info/ambig_info.tsv]

UniqueCount	AmbigCount
0	1209
4	1175
5	1122
0	0
0	0
162	0
352	2
4	0
0	0
1	1513
0	356
0	1513
20	1563
83	1697
0	1134
1	1133
18	1134
0	0
1	24
1	24
247	0
226	0
3	0
0	0
1810	14
0	0
125	1
0	0
0	0
0	0
0	0
0	0
27	0
50	0
1	556
0	640
0	615
0	653
0	627
2	578
3	593
56	554
0	46
2	46
0	45
0	1145
107	1090
35	871
0	0
0	0
0	911
0	953
0	941
0	940
0	968
0	967
0	960
0	938
0	939
0	946
0	927
0	0
3	20
0	20
22	832
0	1107
26	1020
151	976
14	1782
219	1422
8	1783
414	5
30	227
3	227
1	0
2	306
15	306
113	1
2409	7
0	0
4	6
3565	20
810	8
5	0
0	0
5	0
640	2
0	0
0	114
0	111
0	112
1895	7
24	0
0	0
6	465
35	465
0	450
830	7
6522	37
78	0
7	0
7	200
1	200
0	0
0	0
1	0
0	0
0	0
20	0
0	0
498	1
48	26
4	1
48	26
24	1
165	2
105	0
103	597
1	597
11	597
0	23
0	18
1	15
1137	12
0	24
0	23
0	12
0	28
0	19
4	10
0	13
0	12
0	23
0	12
191	0
1586	1
3	0
0	0
8	0
73	0
63	3
82	2
0	69
0	48
0	49
0	57
0	69
0	78
0	48
91	3
0	0
0	251
0	258
1	319
48	326
0	259
4	266
265	2
0	309
0	274
0	274
0	276
0	311
0	276
521	3
52511	169
5	0
1	0
0	0
1	0
2	0
0	0
6	774
1	776
1	746
1	775
0	776
738	6
1489	18
0	0
0	0
0	50
0	47
0	40
1	353
0	353
2	353
7	81
0	81
663	11
203	1
1308	6
0	0
182	26
8	2
41	0
140	27
233	6
0	0
949	11
1	345
2	344
7	352
0	349
0	341
1	448
0	449
0	419
0	420
11	420
300	1
0	0
0	0
3	0
18	1665
1	1665
0	9
1	9
0	167
17	167
5	97
612	5
1	0
7	80
0	80
1792	15
3598	16
41	0
7	85
3	85
40	153
83	43
20	189
0	10
1	73
51	73
0	106
0	106
11	193
597	3
0	316
0	242
0	229
0	170
0	257
0	183
0	248
0	196
4	240
0	0
457	0
0	2
0	2
11	326
0	326
56	372
0	371
222	273
3	271
0	0
770	3
3113	24
654	0
19	0
0	0
14	0
159	676
0	673
0	642
3560	17
406	340
1	337
0	0
0	0
0	0
0	0
0	0
66	20
53	20
0	17
701366	2465
36	316
68	316
0	6
0	6
0	4
0	4
0	6
0	6
0	0
0	323
0	222
0	222
0	200
0	301
0	200
77	841
4	840
15	824
0	0
3	17
0	17
9	0
0	18
0	33
0	27
0	33
3	9
0	11
0	13
0	12
0	12
8	7
0	7
0	251
0	247
0	220
0	275
0	278
0	302
2	0
17	0
1	0
48	20
13	813
3	717
13	677
16	97
0	151
0	185
0	122
6	120
4	0
13	242
82	242
1543	1929
58	1921
69	1
326	1
806	4
8	0
3	0
60	0
445	3
0	0
236	2
3	0
358	1
0	0
0	0
0	0
0	43
0	43
0	13
0	13
0	11
0	3
293	0
1	0
3	1
2	2
0	0
0	0
1	0
0	16
0	16
0	16
78	0
31	0
518	80
2	142
7	142
0	0
7	20
163	0
0	0
0	0
8	205
5	199
0	204
2215	8
158	464
0	464
0	0
0	0
0	0
1	0
0	0
0	0
0	0
0	0
0	0
9	1872
17	1898
0	1954
0	2025
6	2016
0	1955
0	2069
1	0
45	0
1	0
1569	5
0	0
0	0
0	0
0	0
0	187
0	191
0	180
0	184
19	0
0	0
1	0
40	589
0	589
51	831
13	830
2	383
199	1
0	5
0	5
0	5
53	464
4	463
1	0
16	269
2	269
0	0
297	2
44	453
8	453
21	0
83	1
57	84
0	82
23	0
26	0
280	2
2	0
7	1253
2	1253
1	1221
0	1253
4	0
0	0
109	412
0	412
289	2
1037	6
0	0
1	0
29	25
117	26
10	1
0	0
2	0
107	1
38	449
24	449
103	0
97	0
3	0
1074	6
22	253
8	253
0	0
0	20
0	20
0	18
156	0
0	0
0	0
69	429
0	429
0	429
0	429
0	104
4	104
46	1
35	0
0	308
67	308
0	10
0	10
0	0
0	0
1	0
134	0
12	25
0	25
0	0
0	1
0	4
0	4
0	4
0	4
0	4
0	4
0	4
0	4
163	2
0	0
67	0
92	0
64	3
23	550
34	547
14	0
304	0
3	33
0	33
50	394
1	393
20	0
1	0
0	0
0	332
2	342
32	322
2	333
0	335
0	322
0	324
0	320
0	317
49	0
87	1
25	18
0	17
0	12
2	215
1	215
221	0
521	126
96	123
1	687
9	590
0	770
0	752
0	766
1	701
0	754
55	671
1032	147
10	202
78	203
38	0
0	0
0	0
320	1
3	930
4	850
0	772
0	869
1	762
2	882
0	833
0	636
0	824
139	4
7	0
909	4
0	0
86	176
0	175
689	2
164	0
0	0
2	0
129	0
0	18
0	18
0	16
0	16
0	16
0	16
0	16
0	16
0	0
0	2
1	0
9308	48
0	868
0	730
0	890
0	843
0	796
0	748
0	595
0	753
0	688
0	801
0	706
0	754
0	848
0	826
0	711
0	553
0	1001
0	842
0	820
0	979
0	682
0	704
16	0
14	0
444	5
0	0
53	0
3	179
39	258
1	258
2	1
2	71
534	70
188	4
0	12
0	11
0	15
0	14
0	1048
0	1067
0	854
0	873
9	967
180	1
3	47
1	47
140	51
0	51
0	92
0	92
1	75
0	86
0	79
0	83
0	84
0	76
0	152
0	130
4	133
0	120
0	113
0	118
0	117
0	98
0	91
0	95
0	96
0	88
0	112
0	117
0	116
384	4
180	4
0	0
0	0
54	452
2	452
0	137
0	130
0	137
0	130
0	0
3	483
66	484
0	209
0	203
8	207
1	207
0	183
0	189
92	396
4	395
9	0
0	5
0	5
0	5
0	5
0	5
0	5
217	3
36	45
1	44
100	0
1	0
0	0
0	0
0	0
94	1
33	0
13	894
3	894
1	0
115	396
49	395
10	181
23	144
1	165
0	155
1	11
0	11
0	247
0	262
0	227
0	242
0	167
0	168
0	167
27	0
0	0
0	4
0	4
0	549
0	548
0	564
2	486
0	451
0	435
0	436
1	452
0	316
0	316
2	330
2	314
0	320
3	314
0	316
15	454
2	447
8	453
0	453
0	0
0	0
144	2
330	1
1679	6
627	3
14	0
332	0
554	2
0	2
0	2
0	2
62	510
0	510
16	0
448	3
0	0
2	0
46	227
0	227
0	0
9	31
0	31
0	31
0	253
52	189
0	198
40	0
0	3
0	3
0	5
0	5
0	5
25	7
308	7
210	2
16	0
57	501
4	501
163	0
955	5
3029	20
0	4
0	4
0	4
49	538
5	538
0	396
2	383
0	353
13	1
207	2
102	0
423	0
351	1
2	10
1	10
607	63
197	62
8	0
0	0
0	0
0	0
2	1
0	0
0	1
1	2
0	0
0	2
2	0
0	0
2	0
0	0
0	0
0	0
0	0
0	0
10	1
12	888
13	887
1	862
1	861
22	0
50	0
13	1
1	0
0	10
0	9
0	9
0	8
0	54
0	57
0	57
0	36
10	38
0	36
0	12
4	0
4	0
23	488
4	488
22	659
7	659
0	173
1	171
2	169
0	166
1	168
911	6
44	0
24	103
0	103
314	1
0	570
0	473
0	486
0	557
0	420
1	420
3	257
0	257
531	3
0	0
63	3
809	154
22	1
39	153
1	0
1124	4
0	0
0	0
0	959
0	936
0	887
0	932
0	909
0	910
18	1
0	0
8	0
29	796
142	798
134	263
2	263
0	0
0	0
248	1
2358	16
168	2
2	0
0	221
2	221
0	221
0	225
9	223
0	47
0	47
0	47
67	0
31	0
0	107
10	107
931	32
2	26
0	0
0	0
145	1
65	0
0	0
0	0
0	280
1	248
0	355
0	320
0	0
0	0
0	0
0	0
5	571
7	570
4	571
21	1
2597	11
5	51
0	51
0	0
0	0
116	0
5	297
5	297
0	295
0	297
0	0
41	0
22	0
0	0
2	174
0	174
0	1
0	1
0	0
0	6
0	6
0	6
0	6
0	7
0	7
0	7
0	6
0	6
0	6
0	6
49	222
1	222
372	1
1	116
0	116
1	489
0	489
90	0
2691	9
0	0
0	823
2	897
88	860
2	0
0	3
219	3
0	0
0	510
0	510
2	99
0	100
4	96
13	68
0	83
0	84
1	83
0	86
22	1
0	1
0	1
0	1
0	0
541	5
5	257
7	259
8	259
2	0
0	0
0	0
0	0
0	1
0	0
0	0
0	0
0	0
0	0
1	0
10	0
0	0
0	0
0	0
1168	4
1351	4
778	3
0	0
0	0
6	0
6	0
1650	3
2	0
75	0
3	84
2	88
0	87
0	79
2	88
1	63
207	0
40	0
0	0
0	0
391	5
0	0
27	717
9	717
2	85
1115	10
0	0
457	0
172	1
0	0
7	2
3	2
0	0
36	602
0	628
0	622
0	599
0	593
0	631
0	625
0	571
0	577
0	595
0	601
16	1824
137	1825
203	0
2	295
4	295
0	9
0	10
0	10
0	10
0	4
24	1
1447	7
44	379
3	379
52	199
2	199
56	1627
6	1625
1	1537
0	1631
103	0
344	5
16	627
13	627
5	626
0	407
1	407
466	65
0	62
0	60
0	61
0	56
0	61
0	65
0	62
0	66
0	63
0	63
0	75
0	62
0	57
0	76
0	78
0	76
0	60
0	62
0	65
0	65
0	68
0	77
0	0
53	444
2	443
3	0
0	0
7	0
0	0
0	0
0	0
0	0
0	0
577	0
627	3
168	0
219	4
95	1
0	0
279	0
6	0
40	0
656	8
0	0
1	0
7	0
1313	9
143	1
4952	17
8	0
27	0
80	0
4	0
0	0
0	0
26	398
4	398
0	158
7	1
2	0
0	16
0	16
0	16
0	16
0	16
0	16
0	0
0	3
5	1323
5	1138
2	1287
1	596
4	5
0	5
0	0
60	24
33	167
21	167
23	617
6	617
0	0
4	565
0	478
2	474
293	0
0	0
2	0
0	0
524	4
1	0
5	163
0	163
1	3
0	0
0	0
0	0
0	0
17	0
0	0
20	564
16	565
378	1
355	1
311	3
562	3
0	0
0	0
38	0
0	0
0	147
0	152
1	141
0	146
12	168
200	3246
3	3237
7	3246
0	0
0	0
106	671
56	670
8	0
27	0
142	0
304	3
0	28
0	29
0	29
0	28
0	27
0	28
0	25
0	26
0	25
0	26
0	27
0	27
0	26
0	26
0	27
0	27
0	28
0	25
0	26
0	27
0	28
1147	5
0	0
1	0
3133	13
633	2295
484	2294
0	0
0	5542
4	5542
228	0
6	184
0	184
0	183
27	210
0	210
22	314
0	314
68	507
0	506
0	0
0	3
0	3
0	3
0	3
0	3
0	90
0	89
0	84
0	83
0	89
0	84
0	90
0	83
0	89
0	88
0	82
0	14
0	14
0	14
0	14
0	15
0	15
0	15
0	14
0	14
0	14
751	4
0	0
5	406
5	406
1	396
2308	6
115	2
0	0
668	2153
1	2149
2	1881
0	0
165	1
0	0
33	384
309	385
54	4
0	0
0	0
0	0
39	932
18	932
52	0
121	1165
17	1164
197	0
0	0
0	3
184	1
0	0
212	1
456	1
28	264
18	263
2	0
685	1
7	118
0	118
0	0
0	0
0	0
0	0
0	0
0	248
2	248
0	0
102	0
1	0
0	0
19	0
14	309
44	309
16	0
0	0
0	21
0	21
297	4
17	706
5	707
1	697
0	0
553	3
0	0
15	507
0	506
153	0
0	1
0	1
0	1
0	1
0	148
0	157
0	153
0	153
0	17
0	13
0	16
0	17
0	429
3	406
0	318
0	0
0	0
730	4
26	0
0	0
61	0
27	226
9	218
39	226
1	126
0	121
0	50
575	6
0	0
0	0
0	0
0	0
0	0
0	0
0	0
3	0
11	0
120	159
0	54
10	43
0	49
1	13
2	736
6	731
6	375
19	349
0	343
0	349
0	0
199	2
0	0
134	0
0	0
0	0
0	0
13	0
1021	6
11	0
0	0
0	244
0	238
1	240
8	246
0	244
0	0
263	1
0	0
8529	33
5873	26
139	0
0	0
1	0
0	0
314	1
0	1
0	1
0	1
410	2
3	0
3	0
104	0
1	115
0	111
2	115
6	115
0	115
0	115
5	0
618	443
0	443
126	1
0	0
0	0
40	1
140	2
1307	10
215	1
783	4
0	161
26	163
0	162
0	164
672	2
3	0
0	37
0	33
1	35
0	36
0	40
0	28
0	26
1016	2
0	213
0	243
0	213
0	243
51	237
0	263
0	233
0	140
0	172
0	85
3	0
754	3
2	228
10	275
0	262
241	1036
30	1034
0	756
0	754
0	664
0	666
3	0
57	919
6	853
2	919
0	857
1	837
2	853
1	0
22	565
0	565
15	3
688	0
141	0
442	1
5259	12
10	208
0	208
1	0
0	0
1369	5
11	0
1107	9
20	0
215	78
37	77
65	1257
33	1257
821	5
0	0
0	0
0	0
0	0
12	498
2	498
82	0
0	3
0	3
0	3
181	2328
58	2327
238	0
119	0
286	3
69	1
126	304
0	304
0	0
3	0
229	1
409	3
0	0
0	82
0	84
0	77
0	75
6	81
1	77
9	49
0	49
0	27
0	27
0	23
0	200
14	200
0	15
0	10
0	15
0	13
0	13
0	12
0	10
0	12
0	9
0	14
0	12
0	12
0	11
0	9
0	14
0	12
0	12
0	12
0	11
0	9
0	9
0	0
0	0
0	0
0	0
0	0
0	0
0	0
0	0
0	0
0	0
0	0
0	0
0	0
1050	7
0	0
29	328
7	329
0	349
0	350
7	109
0	166
8	166
1	0
0	235
133	235
0	198
16	373
1	373
0	253
2	259
0	254
0	212
0	207
201	1
2	17
0	12
0	17
0	15
0	15
0	10
5	0
0	18
0	18
0	167
1	139
0	150
0	157
1339	1
234	1
298	2
989	10
0	1366
2	1252
0	1335
16	0
5	0
16	0
42	369
0	368
1	369
0	3009
0	2967
0	3005
0	3013
0	2971
0	2963
0	2970
0	3012
0	406
0	432
0	406
0	443
0	432
0	417
0	446
0	420
6	0
1	71
0	71
0	71
3	72
1	71
1061	7
6	0
0	160
13	168
0	169
66	525
5	525
0	0
11	13
0	13
0	13
1049	8
2305	13
0	1013
0	958
0	1010
0	955
0	0
0	45
1	45
0	45
1	0
0	3
0	3
0	1
0	0
15	0
0	0
2	0
422	0
0	0
119	0
1253	7
0	55
0	67
0	55
0	102
4	90
0	74
1	344
1	342
0	357
32	84
2	84
18	0
931	1527
911	1524
11	0
266	3
0	0
0	0
0	0
4	0
6	0
0	0
1	0
0	0
0	0
2	0
0	0
4	0
2	0
32	2
18	0
86	1
0	370
1	342
2	317
1	212
2	0
1240	2
491	7
0	0
2	0
6	80
0	90
0	80
0	85
8513	16
15	0
2154	13
20	56
0	56
0	13
0	13
0	13
681	3
0	0
359	4
31	0
0	0
507	2
0	0
113	1067
350	1065
76	939
0	0
0	0
0	0
0	0
0	0
0	463
0	463
0	1
0	0
2	2
62	0
0	452
0	452
0	452
1	98
0	1
0	1
1	6
0	5
0	5
0	4
0	4
0	4
0	4
0	0
0	0
0	0
156	0
22	319
0	319
257	1
1	0
0	0
0	0
0	82
0	93
0	102
46	133
0	124
0	93
0	1
0	1
463	1
1	27
0	27
0	18
0	0
104	0
0	0
53	1746
0	1749
0	1745
0	1757
0	1753
5	0
381	0
0	0
0	107
29	107
14	0
6	0
9	1
2	0
177	2
0	306
0	307
1	307
32	0
4	0
258	2
0	0
0	136
0	136
3	773
0	773
7	80
0	80
49	0
0	5
0	5
3	0
204	3
3014	21
1	0
230	117
0	0
0	0
0	0
362	418
0	1
0	1
0	9
4	0
0	0
318	399
0	9
392	8
147	412
4	411
38	1
955	5
253	5
16	0
1806	17
0	0
0	0
0	0
103	4
1	256
25	254
0	246
208	1
422	3
3	6
0	6
581	6
233	2
0	0
0	0
0	0
0	0
1	3
0	3
0	614
1	612
0	593
0	600
6	563
0	608
0	149
0	221
0	221
0	116
205	0
0	90
0	0
4	0
3	7
0	7
34	1414
2	1412
1218	75
89	600
12	598
700	6
9	0
1016	5
9	209
0	204
0	179
155	2
62	0
6	0
0	0
185	0
89	0
1493	10
38	0
36	941
37	941
0	165
0	165
1	158
0	127
0	127
5	2528
6	2529
0	2567
39	2566
6	465
20	466
22	463
163	1
977	6
381	4
0	5
0	5
398	3
0	2
0	2
482	2
28	0
60	0
4	0
19	150
1	149
173	3
0	0
0	6
0	6
1	6
2	0
5	153
261	153
1	0
31	241
4	241
1	241
12	241
38	1
44	0
298	2
24	0
957	6
1187	37
132	1
433	1
633	4
155	29
3	0
0	27
11	27
539	5
3	0
4	78
0	78
36	0
3	0
9	322
10	319
7	322
3	52
1	52
0	52
6	285
4	270
0	117
0	132
174	0
4	0
0	0
36	0
2	316
0	316
0	11
0	11
0	10
0	10
31	282
13	282
0	0
1226	4
11	79
2	79
0	131
0	159
0	132
0	104
0	153
0	146
0	144
0	142
0	155
0	148
0	98
0	91
8	145
0	85
0	92
16	141
719	3
691	18
0	1165
0	1160
3	1160
0	1156
0	1164
0	1154
0	1159
237	1
6	132
3	132
1	132
0	132
0	132
43	0
44	0
[truncated: 55,492 more rows]
