# Supplementary material for: Mutations in DNA polymerase δ subunit 1 co-segregate with CMD2-type resistance to Cassava Mosaic Geminiviruses
Source: Nat Commun. 2022 Jul 7;13:3933. doi: 10.1038/s41467-022-31414-0 (PMC9262879; doi:10.1038/s41467-022-31414-0)
Supplement: Supplementary file 10 — Source Data [file 41467_2022_31414_MOESM10_ESM.zip › figure_data/SupFig5_data/RNAseq10/quant/rnaseq10_tme204_3596.1_sus_quant/libParams/flenDist.txt]

1.49354e-42	2.22621e-42	3.31297e-42	4.92239e-42	7.30195e-42	1.08145e-41	1.59912e-41	2.3608e-41	3.47971e-41	5.12073e-41	7.52361e-41	1.10364e-40	1.61633e-40	2.36342e-40	3.45029e-40	5.02893e-40	7.31815e-40	1.06324e-39	1.5423e-39	2.23362e-39	3.22965e-39	4.66238e-39	6.71993e-39	9.67001e-39	1.38929e-38	1.99281e-38	2.85394e-38	4.08063e-38	5.82527e-38	8.30251e-38	1.18143e-37	1.67846e-37	2.38079e-37	3.3716e-37	4.82236e-07	2.07637e-06	4.00926e-06	5.15828e-06	5.43355e-06	5.09184e-06	4.73076e-06	4.33357e-06	3.60717e-06	3.32416e-06	3.81895e-06	4.68808e-06	5.62709e-06	6.23499e-06	6.09994e-06	5.83043e-06	6.80325e-06	8.37838e-06	9.43697e-06	1.06209e-05	1.13618e-05	1.11103e-05	1.19423e-05	1.53391e-05	1.94659e-05	2.13714e-05	2.27562e-05	2.96388e-05	4.12356e-05	4.67101e-05	4.15213e-05	3.63713e-05	4.0133e-05	4.77931e-05	5.32118e-05	6.06204e-05	7.53601e-05	9.25866e-05	0.000105184	0.000115188	0.000127301	0.000141102	0.000156869	0.000177318	0.000208905	0.000258618	0.000316171	0.000366325	0.000412517	0.000460991	0.000510654	0.000565509	0.000629716	0.000706499	0.000807692	0.000933998	0.00107192	0.00122528	0.0014067	0.00160032	0.00175993	0.0018679	0.00198228	0.00214519	0.00231746	0.00250736	0.00278556	0.00314921	0.00352053	0.00380421	0.00397672	0.00413083	0.00431478	0.00446722	0.00457444	0.00472797	0.00500571	0.00538532	0.00576018	0.00602212	0.0061836	0.00635855	0.00656621	0.00666755	0.00658678	0.00648937	0.00656268	0.00676744	0.00699054	0.00719081	0.00729939	0.00726268	0.00718694	0.00717376	0.00715637	0.00711333	0.00712964	0.00720456	0.00730066	0.00743006	0.00754677	0.00755679	0.00746029	0.00733254	0.00721767	0.00713826	0.00710019	0.00708343	0.00708294	0.00706559	0.00658957	0.00490132	0.00246506	0.00094982	0.00117504	0.00287759	0.00505273	0.0063755	0.00671912	0.0067961	0.00683701	0.00677811	0.00666019	0.00653251	0.00641294	0.00633589	0.00629025	0.00624751	0.00622376	0.00620922	0.00620655	0.00623792	0.00623865	0.00614027	0.00598801	0.0058787	0.00586376	0.00587184	0.00578831	0.00568629	0.00570525	0.00573815	0.00562639	0.00546195	0.00540102	0.00541266	0.00537112	0.00525863	0.00515434	0.00509277	0.00505913	0.0050758	0.00512744	0.00508301	0.00491216	0.00479059	0.00480498	0.00483774	0.00480246	0.0047253	0.00466207	0.00464913	0.00463776	0.00456889	0.00451695	0.00452562	0.00449677	0.00443105	0.00440796	0.00438681	0.00433658	0.0043066	0.00428333	0.00422797	0.00417867	0.00415068	0.00410672	0.0040668	0.00403992	0.00397821	0.00391422	0.00391795	0.00395062	0.00392905	0.00384523	0.00375888	0.00371344	0.00368427	0.00364114	0.00360394	0.00358151	0.00355166	0.00350562	0.00345364	0.00339972	0.00333068	0.00326761	0.00324322	0.00323431	0.0032181	0.0031987	0.00317934	0.00316847	0.00315129	0.00310408	0.00305474	0.0030199	0.00296468	0.00288959	0.00283241	0.00281038	0.00281037	0.00280306	0.00276728	0.00270849	0.00267164	0.00267356	0.00265177	0.00258851	0.00254584	0.00254591	0.00256061	0.00256258	0.00254382	0.00251397	0.00247194	0.00240137	0.00232021	0.0022934	0.0023395	0.00239461	0.00240047	0.00235253	0.00228662	0.00224098	0.00220766	0.00216945	0.00214859	0.00214166	0.00210627	0.00204487	0.00199225	0.00196598	0.00196225	0.00195498	0.00194131	0.00193702	0.0019122	0.0018478	0.0017849	0.00175038	0.00173773	0.00174227	0.00174875	0.0017351	0.0017109	0.00170037	0.00169461	0.00167991	0.00166547	0.0016524	0.00163954	0.00162013	0.00158569	0.00156089	0.00154847	0.00152092	0.00149317	0.0014832	0.00146522	0.00143278	0.00141268	0.00140143	0.00137416	0.00134118	0.00133105	0.0013316	0.0013209	0.00130825	0.00129463	0.00127893	0.00127249	0.00126212	0.00122604	0.00118743	0.00118195	0.00118905	0.00117623	0.00115276	0.00112762	0.00110206	0.00108982	0.00108707	0.00108542	0.00109028	0.00108733	0.00106471	0.00103724	0.00102356	0.00102862	0.00103099	0.00101553	0.000994696	0.000978182	0.00097274	0.000986875	0.00100706	0.000994591	0.000936054	0.000877107	0.000863055	0.000883382	0.000897475	0.000884928	0.00085863	0.000839965	0.000838919	0.00084278	0.000831526	0.000808659	0.000793291	0.000793355	0.00079197	0.00077647	0.000762495	0.000755115	0.000754011	0.000772078	0.000785077	0.000758849	0.000713609	0.000689509	0.000696015	0.000697613	0.000666192	0.00063849	0.00064576	0.000655092	0.000641255	0.00062472	0.000619272	0.00062045	0.000625893	0.000622366	0.000603699	0.000591559	0.0006001	0.000613337	0.000605242	0.000576021	0.000551228	0.000544744	0.000549797	0.000550412	0.000536762	0.000515649	0.00049721	0.000482052	0.000469556	0.000464546	0.000467844	0.000473275	0.000476385	0.000475875	0.000471261	0.000461658	0.000450151	0.000446482	0.000449846	0.000447878	0.00043585	0.000417696	0.000403317	0.000401226	0.000402075	0.000390449	0.000373352	0.000369357	0.000376056	0.000378655	0.000375126	0.000369751	0.000361544	0.000351573	0.000346855	0.000342809	0.000329665	0.000318721	0.000313231	0.000299067	0.000286342	0.000287593	0.000292938	0.000296388	0.000297671	0.000296213	0.000292799	0.00028632	0.000276829	0.000267728	0.000265083	0.000268672	0.000267202	0.000260663	0.000262372	0.000265786	0.000261161	0.000261135	0.000268492	0.000271211	0.000263139	0.000248407	0.000242106	0.000245151	0.000241385	0.000231268	0.000225156	0.000221447	0.000214023	0.000203007	0.000195375	0.000195481	0.000197526	0.000196503	0.000194599	0.000190421	0.000184221	0.000182529	0.000182363	0.000178169	0.000176427	0.000182148	0.000187148	0.000183662	0.000176401	0.000171116	0.000168652	0.000168192	0.000163825	0.000153708	0.000146355	0.00014455	0.000142871	0.000142253	0.00014501	0.000144529	0.00013689	0.00012906	0.000125806	0.000123349	0.000121947	0.000124903	0.000126572	0.000123114	0.00011861	0.000114814	0.000113185	0.000115324	0.000118194	0.000118674	0.00011783	0.000116602	0.000113461	0.000108726	0.000103983	0.000101227	0.000101962	0.000101885	9.79579e-05	9.57401e-05	9.79826e-05	0.000100351	0.000101324	0.000101752	0.000101822	0.000103849	0.000106695	0.000104851	9.88694e-05	9.24375e-05	8.64551e-05	8.45597e-05	8.66622e-05	8.64546e-05	8.42785e-05	8.35797e-05	8.44404e-05	8.62731e-05	8.63682e-05	8.16788e-05	7.42589e-05	7.1465e-05	7.47353e-05	7.44685e-05	6.89122e-05	6.8369e-05	7.36134e-05	7.49292e-05	6.86076e-05	6.00114e-05	5.66823e-05	6.2745e-05	7.38095e-05	7.85181e-05	7.39176e-05	6.84234e-05	6.49718e-05	5.97875e-05	5.4262e-05	5.33379e-05	5.63869e-05	5.85016e-05	5.79668e-05	5.44792e-05	4.77181e-05	4.36481e-05	4.76508e-05	5.3818e-05	5.56587e-05	5.29361e-05	4.69223e-05	4.37971e-05	4.78688e-05	5.29009e-05	5.28176e-05	4.94496e-05	4.6898e-05	4.55489e-05	4.44997e-05	4.48926e-05	4.72808e-05	4.81921e-05	4.45282e-05	4.02953e-05	3.81785e-05	3.62162e-05	3.60552e-05	3.75432e-05	3.66253e-05	3.43732e-05	3.35729e-05	3.38286e-05	3.55701e-05	3.67989e-05	3.42516e-05	3.07913e-05	3.02023e-05	3.11934e-05	3.04556e-05	2.83431e-05	2.85436e-05	3.04885e-05	2.89281e-05	2.40961e-05	2.23901e-05	2.48526e-05	2.64968e-05	2.56046e-05	2.43882e-05	2.28815e-05	2.03775e-05	1.9785e-05	2.17681e-05	2.21612e-05	2.03269e-05	2.00281e-05	2.26809e-05	2.56433e-05	2.61247e-05	2.54872e-05	2.5535e-05	2.45115e-05	2.21688e-05	2.10187e-05	2.14857e-05	2.15228e-05	2.06501e-05	2.07715e-05	2.19982e-05	2.15684e-05	1.84599e-05	1.55968e-05	1.57929e-05	1.76566e-05	1.74281e-05	1.52333e-05	1.53682e-05	1.83534e-05	1.98248e-05	1.81844e-05	1.58196e-05	1.47477e-05	1.5587e-05	1.71137e-05	1.7589e-05	1.68175e-05	1.57497e-05	1.59288e-05	1.67469e-05	1.65407e-05	1.58851e-05	1.48616e-05	1.31263e-05	1.26918e-05	1.46733e-05	1.59983e-05	1.41976e-05	1.16573e-05	1.11921e-05	1.17893e-05	1.1567e-05	1.16022e-05	1.26894e-05	1.30214e-05	1.29635e-05	1.4027e-05	1.42596e-05	1.24694e-05	1.14833e-05	1.24204e-05	1.28147e-05	1.24987e-05	1.28291e-05	1.25881e-05	1.13548e-05	1.04741e-05	9.65254e-06	8.41212e-06	8.25219e-06	1.01352e-05	1.26941e-05	1.38996e-05	1.29075e-05	1.04413e-05	7.95735e-06	6.52201e-06	6.21002e-06	6.53291e-06	7.36487e-06	8.33706e-06	8.54806e-06	8.08854e-06	8.0413e-06	8.4918e-06	8.26206e-06	7.46602e-06	7.24138e-06	7.41588e-06	7.41386e-06	7.60104e-06	8.45811e-06	8.60536e-06	6.96527e-06	5.49927e-06	4.99287e-06	4.20186e-06	3.83804e-06	4.56153e-06	4.91552e-06	4.35894e-06	3.6255e-06	3.29985e-06	3.66146e-06	3.87623e-06	3.53365e-06	3.28914e-06	3.07746e-06	3.12378e-06	3.82672e-06	4.47195e-06	4.28225e-06	3.29403e-06	2.35929e-06	1.98944e-06	2.43222e-06	4.1438e-06	5.89607e-06	6.38959e-06	5.99948e-06	4.94008e-06	3.94495e-06	3.50309e-06	2.86814e-06	2.37916e-06	2.55422e-06	3.15459e-06	4.27845e-06	5.2171e-06	4.83536e-06	3.72946e-06	3.19208e-06	3.37474e-06	3.73022e-06	3.67574e-06	2.8914e-06	1.98244e-06	2.12647e-06	3.15916e-06	3.64618e-06	3.21883e-06	2.92289e-06	3.17353e-06	2.91367e-06	1.80711e-06	1.49534e-06	3.03188e-06	4.61998e-06	4.44425e-06	3.43797e-06	2.87284e-06	2.69513e-06	2.30348e-06	1.54325e-06	1.16619e-06	1.69259e-06	2.76338e-06	3.24835e-06	2.36177e-06	1.58887e-06	2.79868e-06	4.6436e-06	5.00786e-06	4.71261e-06	4.59375e-06	3.8808e-06	3.18079e-06	3.48495e-06	3.58569e-06	2.54521e-06	1.64612e-06	1.74957e-06	2.14076e-06	2.21749e-06	1.96916e-06	1.54425e-06	1.54752e-06	2.75452e-06	4.36109e-06	4.32965e-06	2.61635e-06	1.19704e-06	1.08145e-06	1.58033e-06	1.78215e-06	1.95992e-06	2.39127e-06	2.16224e-06	1.13059e-06	4.49279e-07	6.45953e-07	1.05217e-06	1.02759e-06	8.82053e-07	9.77728e-07	1.1383e-06	1.4111e-06	1.69954e-06	1.48887e-06	9.29232e-07	8.42038e-07	1.61826e-06	2.27511e-06	1.9488e-06	1.72068e-06	1.98456e-06	1.58417e-06	6.91806e-07	2.32293e-07	1.67631e-07	3.97006e-07	1.06992e-06	1.54005e-06	1.22539e-06	7.87613e-07	6.61327e-07	5.55189e-07	5.02457e-07	7.27408e-07	1.10151e-06	1.14022e-06	7.91398e-07	6.34967e-07	7.53745e-07	6.58182e-07	3.2595e-07	1.00244e-07	5.24392e-08	3.20498e-07	1.07124e-06	1.57912e-06	1.11916e-06	3.50026e-07	1.28468e-07	4.02685e-07	6.36899e-07	5.05915e-07	4.68545e-07	9.69299e-07	1.39427e-06	1.33592e-06	1.42913e-06	1.67106e-06	1.3654e-06	7.43678e-07	4.855e-07	5.65044e-07	5.70947e-07	4.08044e-07	2.39117e-07	1.5951e-07	2.05554e-07	3.04637e-07	3.93571e-07	5.14976e-07	5.09002e-07	2.77888e-07	6.67303e-08	1.66005e-08	5.41531e-08	1.0244e-07	1.00757e-07	5.35005e-08	1.12557e-07	4.23113e-07	7.2145e-07	6.07008e-07	2.49725e-07	1.1041e-07	2.76963e-07	4.13894e-07	2.76489e-07	1.78251e-07	4.50727e-07	7.17508e-07	5.36213e-07	1.87419e-07	2.1404e-07	8.53263e-07	1.6216e-06	1.59397e-06	8.52426e-07	2.98492e-07	1.39291e-07	7.03574e-08	6.81041e-08	2.12192e-07	3.41581e-07	2.85238e-07	1.47355e-07	6.37503e-08	2.713e-08	1.85535e-07	7.04844e-07	1.05355e-06	7.02444e-07	1.75903e-07	5.36321e-10	5.86255e-10	5.56466e-10	1.58119e-09	4.62716e-09	6.50361e-09	5.63081e-09	6.70345e-09	2.17762e-08	1.00265e-07	2.47351e-07	3.5794e-07	5.42786e-07	9.68806e-07	1.18597e-06	8.18079e-07	4.09858e-07	4.37641e-07	5.55812e-07	5.16428e-07	6.1483e-07	7.38228e-07	6.67284e-07	8.38004e-07	1.06502e-06	7.08041e-07	1.77014e-07	1.47683e-12	2.43602e-08	1.63148e-07	4.09e-07	4.91722e-07	2.89275e-07	1.52166e-07	3.25436e-07	4.78076e-07	3.29701e-07	2.18168e-07	4.16389e-07	5.5368e-07	3.46801e-07	8.53746e-08	2.01805e-09	9.39078e-10	6.20207e-10	6.80558e-09	2.52299e-08	3.74163e-08	2.54835e-08	8.6063e-09	3.61725e-09	3.66226e-09	2.65473e-08	9.18397e-08	1.31981e-07	8.61014e-08	2.12466e-08	1.6633e-17	2.73362e-10	1.09345e-09	1.69117e-09	1.29744e-09	7.79763e-10	1.00565e-09	1.25349e-09	8.01659e-10	2.00415e-10	9.73614e-15	6.88854e-11	2.75446e-10	4.13125e-10	2.75928e-10	7.09393e-11	5.47196e-10	2.17835e-09	3.26492e-09	2.17627e-09	5.44066e-10	1.80776e-29	1.80776e-29	1.80776e-29	2.531e-10	1.0124e-09	1.5186e-09	1.0124e-09	2.531e-10	1.80776e-29	1.5811e-10	4.47228e-08	1.79366e-07	2.73398e-07	2.00773e-07	1.13036e-07	1.25769e-07	1.25983e-07	6.41269e-08	1.30525e-08	2.52601e-14	4.00855e-08	1.61567e-07	2.46803e-07	2.28956e-07	2.76138e-07	3.49075e-07	2.67589e-07	1.48532e-07	9.88836e-08	1.14149e-07	2.57817e-07	3.70077e-07	2.46718e-07
