# Supplementary material for: Mutations in DNA polymerase δ subunit 1 co-segregate with CMD2-type resistance to Cassava Mosaic Geminiviruses
Source: Nat Commun. 2022 Jul 7;13:3933. doi: 10.1038/s41467-022-31414-0 (PMC9262879; doi:10.1038/s41467-022-31414-0)
Supplement: Supplementary file 10 — Source Data [file 41467_2022_31414_MOESM10_ESM.zip › figure_data/SupFig5_data/RNAseq10/quant/rnaseq10_tme204_3591.2_sus_quant/logs/salmon_quant.log]

[2021-12-15 11:13:32.964] [jointLog] [info] setting maxHashResizeThreads to 10
[2021-12-15 11:13:32.964] [jointLog] [info] Fragment incompatibility prior below threshold.  Incompatible fragments will be ignored.
[2021-12-15 11:13:32.964] [jointLog] [info] Usage of --validateMappings implies use of minScoreFraction. Since not explicitly specified, it is being set to 0.65
[2021-12-15 11:13:32.964] [jointLog] [info] Setting consensusSlack to selective-alignment default of 0.35.
[2021-12-15 11:13:32.964] [jointLog] [info] parsing read library format
[2021-12-15 11:13:32.964] [jointLog] [info] There is 1 library.
[2021-12-15 11:13:33.204] [jointLog] [info] Loading pufferfish index
[2021-12-15 11:13:33.206] [jointLog] [info] Loading dense pufferfish index.
[2021-12-15 11:14:28.950] [jointLog] [info] done
[2021-12-15 11:14:28.950] [jointLog] [info] Index contained 58,905 targets
[2021-12-15 11:14:29.067] [jointLog] [info] Number of decoys : 1,414
[2021-12-15 11:14:29.067] [jointLog] [info] First decoy index : 57,491 
[2021-12-15 11:14:30.985] [jointLog] [info] Automatically detected most likely library type as IU

[2021-12-15 11:19:43.478] [fileLog] [info] 
At end of round 0
==================
Observed 29861692 total fragments (29861692 in most recent round)

[2021-12-15 11:19:43.477] [jointLog] [info] Computed 98,543 rich equivalence classes for further processing
[2021-12-15 11:19:43.477] [jointLog] [info] Counted 21,574,419 total reads in the equivalence classes 
[2021-12-15 11:19:43.488] [jointLog] [info] Number of mappings discarded because of alignment score : 6,231,635
[2021-12-15 11:19:43.488] [jointLog] [info] Number of fragments entirely discarded because of alignment score : 1,887,927
[2021-12-15 11:19:43.488] [jointLog] [info] Number of fragments discarded because they are best-mapped to decoys : 1,476,728
[2021-12-15 11:19:43.488] [jointLog] [info] Number of fragments discarded because they have only dovetail (discordant) mappings to valid targets : 719,839
[2021-12-15 11:19:43.488] [jointLog] [info] Mapping rate = 72.2478%

[2021-12-15 11:19:43.488] [jointLog] [info] finished quantifyLibrary()
[2021-12-15 11:19:43.519] [jointLog] [info] Starting optimizer
[2021-12-15 11:19:43.581] [jointLog] [info] Marked 0 weighted equivalence classes as degenerate
[2021-12-15 11:19:43.589] [jointLog] [info] iteration = 0 | max rel diff. = 16206.5
[2021-12-15 11:19:44.350] [jointLog] [info] iteration = 100 | max rel diff. = 19.6093
[2021-12-15 11:19:45.048] [jointLog] [info] iteration = 200 | max rel diff. = 10.9856
[2021-12-15 11:19:45.737] [jointLog] [info] iteration = 300 | max rel diff. = 9.99959
[2021-12-15 11:19:46.459] [jointLog] [info] iteration = 400 | max rel diff. = 1.71858
[2021-12-15 11:19:47.187] [jointLog] [info] iteration = 500 | max rel diff. = 2.05603
[2021-12-15 11:19:47.896] [jointLog] [info] iteration = 600 | max rel diff. = 2.62618
[2021-12-15 11:19:48.702] [jointLog] [info] iteration = 700 | max rel diff. = 0.679865
[2021-12-15 11:19:49.514] [jointLog] [info] iteration = 800 | max rel diff. = 3.58886
[2021-12-15 11:19:50.339] [jointLog] [info] iteration = 900 | max rel diff. = 3.16865
[2021-12-15 11:19:51.115] [jointLog] [info] iteration = 1,000 | max rel diff. = 0.0150339
[2021-12-15 11:19:51.886] [jointLog] [info] iteration = 1,100 | max rel diff. = 3.7472
[2021-12-15 11:19:52.658] [jointLog] [info] iteration = 1,200 | max rel diff. = 0.0701116
[2021-12-15 11:19:53.426] [jointLog] [info] iteration = 1,300 | max rel diff. = 0.0121784
[2021-12-15 11:19:54.230] [jointLog] [info] iteration = 1,400 | max rel diff. = 0.106141
[2021-12-15 11:19:55.055] [jointLog] [info] iteration = 1,500 | max rel diff. = 0.075242
[2021-12-15 11:19:55.880] [jointLog] [info] iteration = 1,600 | max rel diff. = 0.0523592
[2021-12-15 11:19:56.041] [jointLog] [info] iteration = 1,621 | max rel diff. = 0.00976329
[2021-12-15 11:19:56.062] [jointLog] [info] Finished optimizer
[2021-12-15 11:19:56.062] [jointLog] [info] writing output 
