# Supplementary material for: Mutations in DNA polymerase δ subunit 1 co-segregate with CMD2-type resistance to Cassava Mosaic Geminiviruses
Source: Nat Commun. 2022 Jul 7;13:3933. doi: 10.1038/s41467-022-31414-0 (PMC9262879; doi:10.1038/s41467-022-31414-0)
Supplement: Supplementary file 10 — Source Data [file 41467_2022_31414_MOESM10_ESM.zip › figure_data/SupFig5_data/RNAseq10/quant/rnaseq10_tme204_3591.2_sus_quant/aux_info/ambig_info.tsv]

UniqueCount	AmbigCount
0	1373
4	1335
3	1273
0	0
0	0
145	3
297	1
9	0
0	0
0	1722
0	389
1	1722
27	1861
100	1992
0	1444
5	1444
25	1444
0	0
2	19
0	19
285	1
289	1
3	0
0	0
3621	12
0	0
143	0
0	0
0	0
0	0
0	0
0	0
10	0
64	0
5	804
0	911
0	868
0	930
0	887
2	835
2	854
46	790
1	46
0	46
0	43
0	1003
68	963
40	712
0	0
1	0
0	964
0	994
0	1009
0	1004
0	1028
0	1023
0	1014
0	983
0	988
0	985
0	980
2	0
5	26
0	26
29	1007
0	1317
28	1223
225	1185
21	2284
289	1873
12	2282
386	2
55	263
1	263
2	0
3	328
3	328
173	0
6127	12
3	0
2	8
4327	15
1067	0
11	0
0	0
28	0
776	3
1	0
0	149
0	143
0	149
2190	6
32	0
0	0
2	473
33	473
0	458
897	2
11294	32
88	2
9	0
7	259
0	259
0	0
0	0
2	0
1	0
0	0
15	0
0	0
604	0
70	32
7	0
85	32
38	0
144	1
119	0
112	660
0	660
32	660
0	26
0	22
2	18
988	4
0	11
0	9
0	5
0	9
0	7
9	6
0	7
0	6
0	10
0	4
156	0
1333	6
0	0
0	0
5	0
24	0
30	0
56	0
0	115
0	79
1	80
0	85
0	115
0	121
0	79
60	4
0	0
0	354
0	368
0	433
30	447
0	358
5	372
184	1
0	357
0	319
0	316
0	332
0	370
0	329
698	3
67052	106
3	0
0	0
0	0
0	0
9	0
0	0
7	747
2	747
1	724
0	747
0	747
683	3
1361	5
0	0
0	0
0	43
0	40
0	38
1	617
0	617
13	616
7	75
0	75
714	5
234	0
1142	4
1	0
304	31
17	1
32	0
183	29
557	1
7	0
1239	4
1	555
18	553
4	558
0	557
0	543
1	506
1	506
0	479
0	479
13	478
446	2
1	1
0	1
4	0
18	1601
0	1601
0	7
0	7
0	169
17	164
2	92
909	2
1	0
6	72
2	72
1818	3
3922	31
75	0
14	114
1	114
142	406
373	108
38	647
3	12
0	78
72	78
0	368
0	368
16	660
698	2
0	387
0	293
0	277
0	233
0	343
0	249
0	339
0	268
2	329
0	0
75	0
0	1
0	1
16	389
0	389
69	391
0	391
361	384
8	382
0	0
597	2
3673	18
737	1
23	0
0	0
5	0
157	752
0	750
0	716
3997	15
498	511
7	508
0	2
0	2
0	2
0	2
0	2
69	18
63	18
0	18
872730	1905
29	307
67	307
0	14
0	13
0	13
0	12
0	12
0	11
0	0
0	375
0	280
0	285
0	242
0	337
0	247
56	1087
4	1087
34	1073
0	0
4	13
0	13
6	0
0	3
0	6
0	5
0	6
6	9
0	9
0	10
0	10
0	10
3	3
0	3
0	206
0	230
0	191
0	247
0	245
0	286
0	0
7	0
1	0
13	17
3	567
6	550
3	469
13	114
0	197
0	215
0	127
8	121
0	0
19	301
107	302
2863	2554
5	2552
47	0
71	0
1483	3
9	0
7	0
52	0
395	3
0	0
185	2
11	1
245	1
0	0
0	0
0	0
0	40
4	40
0	0
0	0
0	0
0	0
13	0
1	0
1	0
3	0
0	0
0	0
0	0
1	14
0	14
0	14
23	0
22	0
613	90
2	166
6	166
6	0
16	17
276	1
0	0
1	0
27	248
1	239
0	245
2107	11
159	643
0	642
0	0
0	0
0	0
1	0
0	0
0	0
0	0
0	0
0	0
4	1607
16	1611
0	1684
0	1774
3	1740
0	1688
0	1796
3	0
4	0
1	0
2151	6
0	0
0	0
0	0
0	0
0	498
0	498
0	486
0	486
9	0
9	0
0	0
30	629
0	629
27	610
7	607
1	264
101	0
0	2
0	2
0	2
37	513
1	512
0	0
14	394
2	394
4	0
653	1
55	543
19	543
12	0
86	0
57	83
0	83
11	0
23	0
418	1
0	0
3	1604
1	1604
1	1569
0	1603
9	0
0	0
147	601
0	601
481	0
1151	7
0	0
0	0
38	53
236	56
9	0
7	0
1	0
179	0
40	777
60	778
141	0
118	0
0	0
1229	4
41	246
13	246
14	0
0	76
0	76
0	67
263	0
1	0
0	0
87	436
0	435
0	435
0	436
1	164
8	164
119	0
97	0
0	340
71	340
1	17
0	17
0	0
0	0
0	0
39	0
29	41
0	41
6	0
3	5
0	11
0	11
0	11
0	11
0	11
0	11
0	10
0	10
233	0
0	0
85	0
139	0
70	4
21	471
13	467
28	0
495	3
9	95
3	95
22	284
0	284
13	0
1	0
1	0
0	369
6	376
14	363
4	370
1	378
0	364
0	371
0	365
0	364
63	0
75	0
20	34
0	25
0	27
5	279
4	279
132	2
349	109
47	109
4	925
9	735
1	1034
0	1021
0	1039
2	936
1	1017
55	839
1411	186
2	255
108	256
56	0
0	6
1	6
920	1
4	877
3	754
0	677
0	827
1	689
2	841
0	802
0	613
0	716
334	2
6	0
872	6
3	0
60	171
0	171
849	1
179	0
0	0
4	0
126	1
0	61
0	58
0	49
0	52
0	46
0	49
0	48
0	51
0	0
0	4
1	0
13767	35
0	771
0	671
0	784
0	759
0	712
0	688
0	551
0	661
0	611
0	699
0	628
0	652
0	724
0	711
0	601
0	491
0	1160
0	952
0	900
0	1108
0	713
0	765
15	0
6	0
432	2
0	0
59	0
3	130
20	192
0	193
0	0
0	33
228	34
114	1
0	13
0	15
0	13
0	15
0	3724
0	3743
0	2885
0	2904
32	3483
259	0
10	83
2	83
77	40
0	38
0	55
0	55
1	60
0	65
0	46
0	60
0	64
0	41
0	128
0	99
8	107
0	79
0	60
0	78
0	74
0	71
0	52
0	66
0	70
0	47
0	93
0	111
0	107
421	5
197	2
3	0
1	0
50	483
1	483
0	164
0	157
0	164
0	157
0	1
5	418
59	418
0	303
0	295
5	303
1	303
0	271
0	279
83	416
12	416
17	0
0	1
0	1
0	1
0	1
0	1
0	0
91	0
42	78
3	78
192	1
1	0
0	0
0	0
0	0
68	0
3	0
19	1099
2	1099
0	0
158	413
58	413
15	169
33	142
0	144
0	132
32	267
1	267
0	227
0	239
0	180
0	192
0	169
0	172
5	168
32	0
0	0
2	34
5	34
0	510
0	511
0	503
3	453
0	404
0	412
0	409
1	404
0	327
0	327
0	347
1	330
0	335
2	325
0	328
10	413
6	404
6	412
0	412
0	0
0	0
234	0
372	1
1828	11
779	3
42	0
345	1
678	1
0	17
5	17
0	17
112	1915
0	1914
22	1
431	1
17	0
18	0
30	282
2	282
0	0
8	19
0	19
0	19
0	324
135	272
0	250
15	0
0	5
0	4
3	6
0	6
0	6
9	6
442	2
347	2
83	0
127	529
12	529
198	2
1528	3
5708	22
0	1
0	1
0	1
48	524
8	524
0	440
2	430
0	380
24	0
171	0
191	0
278	2
405	0
1	8
0	8
586	96
351	96
9	0
0	0
0	1
1	0
0	0
1	1
8	0
1	0
0	0
0	0
10	0
0	0
3	1
0	0
0	4
0	4
2	0
0	0
10	0
4	972
13	973
0	956
1	957
50	0
110	0
15	0
0	0
0	22
0	21
0	22
0	21
0	64
1	69
0	68
0	51
6	50
0	51
0	8
1	0
1	0
23	543
6	543
14	642
12	642
0	199
0	192
4	197
0	185
1	191
949	2
81	0
32	56
0	56
305	0
0	355
0	297
0	307
0	345
0	280
3	280
5	183
1	183
571	2
0	0
246	3
395	92
0	2
59	89
1	0
2063	5
0	0
0	0
0	911
0	881
0	819
0	860
0	830
0	849
10	0
2	0
49	1
48	1252
236	1252
121	222
6	221
0	1
0	0
279	2
2423	7
152	1
1	1
0	254
0	254
0	254
0	260
2	260
1	43
1	43
0	43
61	1
23	0
0	155
3	155
934	22
1	16
0	0
0	0
154	0
88	0
0	0
0	0
0	313
3	274
0	397
0	360
0	0
0	0
0	0
0	0
9	765
9	764
1	765
24	0
6505	14
3	19
0	19
0	1
0	1
181	1
7	409
1	409
1	407
0	409
1	0
36	0
39	1
0	0
0	98
0	98
0	0
0	0
0	0
0	17
0	17
0	18
0	17
0	18
0	19
0	18
0	18
0	19
0	18
0	17
28	134
1	134
326	2
0	146
0	146
1	532
0	532
30	0
2792	12
0	0
1	1445
5	1532
132	1479
6	5
0	0
337	1
10	0
0	165
0	165
4	105
0	96
3	98
12	62
0	81
0	89
0	84
0	91
10	0
0	0
0	0
0	0
3	0
539	3
12	348
10	348
3	348
2	0
0	0
0	0
0	0
0	0
0	0
0	0
0	0
0	0
0	0
1	0
22	1
0	0
0	0
0	0
1686	1
1196	6
762	4
0	0
0	0
4	0
3	0
440	0
4	0
267	0
0	8
0	8
0	8
0	8
0	8
0	5
316	0
35	0
1	0
0	0
542	1
0	0
33	542
7	542
2	84
2175	6
0	0
542	1
79	0
0	0
0	6
7	6
0	0
44	738
0	770
0	774
0	733
0	737
0	772
0	776
0	732
0	728
0	738
0	734
126	2133
202	2132
665	1
24	212
0	212
0	13
0	14
0	14
0	14
0	8
27	1
2119	4
35	343
1	343
41	234
0	234
56	1342
2	1342
4	1287
1	1347
166	0
534	3
17	589
3	589
4	581
0	251
0	251
596	65
0	61
0	162
0	161
0	150
0	150
0	162
0	158
0	161
0	157
0	159
0	169
0	149
0	149
0	178
0	175
0	175
0	159
0	155
0	159
0	155
0	159
0	177
0	0
104	792
0	792
0	1
1	0
3	0
0	0
0	0
0	0
0	0
0	0
825	1
1243	3
256	0
175	2
348	0
0	0
413	0
8	0
70	0
229	1
0	0
3	0
6	0
1646	7
273	0
7696	21
4	0
24	0
110	2
1	0
0	0
0	0
27	391
2	391
2	136
4	1
0	0
0	14
0	14
0	14
0	14
0	14
0	14
0	0
0	1
3	1317
3	1138
3	1280
3	595
3	3
0	3
0	0
550	46
25	345
76	345
16	579
9	579
0	0
2	520
0	422
9	430
378	0
1	0
0	0
0	0
751	5
2	0
7	198
2	198
2	0
0	0
0	0
0	0
0	1
19	0
0	0
11	577
9	577
273	0
277	0
470	3
702	1
1	0
0	0
49	0
0	0
0	226
0	230
0	234
0	239
20	257
236	4290
3	4277
11	4288
0	0
0	0
125	724
46	725
12	0
35	0
57	0
604	1
0	41
0	39
0	39
0	41
0	41
0	39
0	38
0	38
0	38
0	38
0	36
0	36
0	36
0	36
0	41
0	41
0	39
0	37
0	35
0	40
0	38
1591	9
0	0
0	0
3302	4
631	2520
581	2525
0	0
0	4587
3	4587
260	2
7	185
1	185
0	183
33	176
1	176
33	426
0	425
57	580
0	580
0	0
0	10
0	10
0	10
0	10
0	10
0	94
0	90
0	92
0	88
0	90
0	91
0	93
0	88
0	90
0	92
0	90
0	18
0	16
0	16
0	16
0	18
0	16
0	16
0	16
0	16
0	16
1038	2
0	0
2	734
1	732
0	722
3972	9
98	0
0	0
318	1439
1	1438
3	1284
0	0
104	0
0	0
42	482
411	483
32	0
0	0
0	0
0	0
14	446
4	446
17	0
156	1388
41	1388
105	0
0	2
0	1
535	2
0	0
321	0
534	4
2	92
4	92
21	0
713	0
20	313
0	313
0	0
0	0
0	0
0	0
0	1
1	240
6	240
0	0
250	1
0	0
0	0
15	0
4	402
46	402
19	0
0	0
6	17
0	17
454	4
28	1269
13	1272
2	1252
2	0
176	3
0	0
0	884
8	884
193	0
0	2
0	2
0	3
0	3
0	221
0	228
0	223
3	223
0	32
0	32
0	31
0	32
0	549
1	523
0	406
8	0
0	0
888	1
25	0
1	0
284	0
30	187
2	178
23	187
0	183
2	170
0	71
877	3
0	0
0	0
0	0
0	0
0	0
0	0
0	0
5	0
14	0
208	177
1	54
9	40
0	49
1	9
0	514
161	514
12	1163
103	1146
0	1105
1	1146
0	0
162	0
0	0
224	1
0	0
0	0
0	0
5	0
1196	2
7	0
3	0
1	214
4	207
0	208
5	215
0	213
1	0
451	2
1	0
7374	23
5236	12
82	0
0	0
2	0
0	0
301	1
0	4
0	4
0	3
370	1
1	0
0	0
109	0
0	146
0	140
2	146
19	146
0	146
0	146
4	0
640	530
0	528
260	0
0	0
0	0
60	0
161	2
1923	3
205	0
665	2
2	243
22	248
0	245
3	246
968	4
6	0
0	221
0	218
9	217
0	256
0	259
0	192
0	190
1537	4
0	299
0	309
0	298
0	308
61	298
0	336
0	326
0	203
0	224
0	117
0	0
1769	5
1	196
12	259
0	249
267	1104
37	1103
0	1141
0	1140
0	850
0	851
2	0
21	832
2	771
2	842
0	781
0	755
3	762
0	0
12	345
0	345
51	1
860	2
205	0
360	0
1944	4
17	204
0	204
3	1
0	0
1949	5
35	0
2182	4
36	0
0	1
0	1
83	2469
59	2469
1614	12
0	0
0	0
0	0
0	0
21	790
2	790
113	0
0	5
0	5
0	5
175	2598
43	2596
148	0
252	0
843	1
200	0
85	213
0	213
0	0
7	0
277	0
201	2
0	0
0	54
0	54
0	46
0	46
3	53
0	46
1	7
0	7
2	16
1	16
0	16
0	238
18	238
0	10
0	9
0	10
0	9
0	9
0	10
0	9
0	10
0	10
0	10
0	9
0	10
0	10
0	9
0	10
0	10
0	9
0	10
0	10
0	9
0	10
0	0
1	0
0	0
0	0
1	0
0	0
0	0
0	0
11	0
0	0
0	0
0	0
0	0
1008	4
0	0
24	272
4	276
0	293
0	295
8	79
0	144
10	144
3	0
0	468
134	459
0	404
16	517
1	517
0	233
4	240
4	231
0	214
0	211
297	1
1	54
0	55
0	59
0	53
0	52
0	49
16	0
3	56
0	56
0	212
1	182
0	199
1	207
1424	2
230	0
270	0
1503	7
0	1274
2	1182
0	1246
37	0
2	0
19	0
55	512
0	512
0	512
0	3116
0	3077
0	3111
0	3112
0	3073
0	3072
0	3073
0	3112
0	291
0	294
0	292
0	305
0	295
0	302
0	299
0	296
1	0
0	7
0	7
0	7
0	7
0	7
874	3
6	0
0	156
16	167
1	168
95	647
7	645
18	14
28	135
0	144
0	143
1034	18
1071	2
0	1147
0	1096
0	1144
0	1093
0	0
0	35
0	35
0	35
9	1
0	3
0	3
0	3
0	0
26	0
0	0
1	0
695	0
0	0
148	1
1130	2
0	54
4	69
0	54
0	125
1	111
0	87
2	333
0	335
0	347
27	89
0	89
35	0
994	1294
449	1292
13	0
441	2
0	1
0	1
0	1
10	0
31	0
0	0
0	0
1	0
0	0
4	0
0	0
0	0
3	0
46	0
3	0
176	1
0	359
0	329
0	313
0	202
0	0
1649	4
564	1
1	0
6	0
0	50
0	54
0	50
0	51
16699	28
12	0
4848	19
24	67
2	67
0	23
0	22
0	22
729	6
0	0
334	0
39	0
0	0
594	0
0	0
196	1337
576	1338
10	1120
0	0
0	0
0	0
0	0
0	0
0	456
5	456
1	2
0	0
2	2
163	1
0	463
0	463
0	463
10	99
0	1
0	1
0	15
0	15
0	14
0	14
0	14
0	14
0	14
0	0
0	0
1	0
163	1
23	343
1	343
233	0
3	0
0	0
0	0
0	120
0	152
1	159
152	329
1	285
1	286
0	0
0	0
616	3
1	16
0	16
0	11
0	0
123	2
0	0
108	2403
0	2401
0	2404
1	2407
0	2410
24	0
610	1
0	0
0	407
64	409
12	2
4	0
3	2
5	0
153	0
1	445
0	445
3	445
45	0
4	0
337	0
0	0
0	216
1	216
6	889
0	889
6	67
0	67
39	0
0	6
0	6
1	0
286	2
3552	12
0	0
225	122
0	0
1	0
0	0
371	492
0	0
0	0
0	1
5	2
0	2
289	483
0	1
293	1
147	341
2	340
64	0
1768	6
347	1
25	0
2082	6
0	0
1	0
0	0
134	0
0	292
26	288
0	286
181	0
431	0
5	2
0	2
844	2
240	2
0	2
0	2
0	1
0	1
1	3
0	3
0	591
1	590
0	579
0	584
7	542
0	590
0	184
0	276
0	274
0	140
180	0
0	118
0	0
29	0
0	6
0	6
17	1256
0	1256
1886	79
148	870
32	869
937	5
9	0
1197	2
7	255
0	250
0	219
146	0
76	0
4	0
0	3
217	0
57	1
1326	1
33	0
37	1082
34	1082
0	182
0	192
1	175
0	138
0	148
7	1915
5	1918
0	1994
17	1994
1	516
37	516
4	513
437	1
1050	5
388	3
0	4
0	4
558	1
0	10
0	10
576	2
45	0
41	0
5	0
31	169
0	169
181	0
0	0
0	6
1	6
0	6
0	0
1	174
242	174
0	0
44	286
7	286
1	285
9	285
55	0
85	1
69	0
32	0
1110	2
1127	16
92	0
476	3
652	1
143	15
6	0
0	58
10	58
689	0
18	0
14	100
0	100
0	0
1	0
7	389
8	386
7	389
7	67
0	67
0	67
4	369
5	355
0	151
0	165
276	0
2	0
0	0
38	0
2	470
0	470
0	7
0	7
0	6
0	6
21	228
10	228
0	0
723	2
12	95
1	95
0	38
0	44
0	38
0	32
0	141
0	134
0	131
0	131
0	140
0	133
0	85
0	78
2	133
0	64
0	71
7	123
915	3
690	16
0	1195
0	1188
1	1184
0	1182
0	1188
0	1177
0	1181
258	1
9	105
2	102
0	103
0	104
0	104
26	0
58	0
[truncated: 55,492 more rows]
