# Supplementary material for: Mutations in DNA polymerase δ subunit 1 co-segregate with CMD2-type resistance to Cassava Mosaic Geminiviruses
Source: Nat Commun. 2022 Jul 7;13:3933. doi: 10.1038/s41467-022-31414-0 (PMC9262879; doi:10.1038/s41467-022-31414-0)
Supplement: Supplementary file 10 — Source Data [file 41467_2022_31414_MOESM10_ESM.zip › figure_data/SupFig5_data/RNAseq10/quant/rnaseq10_tme204_3591.2_sus_quant/libParams/flenDist.txt]

1.19284e-42	1.77799e-42	2.64596e-42	3.93134e-42	5.83181e-42	8.63718e-42	1.27716e-41	1.88549e-41	2.77912e-41	4.08975e-41	6.00885e-41	8.81436e-41	1.29091e-40	1.88758e-40	2.75563e-40	4.01644e-40	5.84476e-40	8.49175e-40	1.23178e-39	1.78392e-39	2.57941e-39	3.72368e-39	5.36698e-39	7.72311e-39	1.10958e-38	1.59159e-38	2.27934e-38	3.25906e-38	4.65244e-38	6.63093e-38	9.43568e-38	1.34053e-37	1.90146e-37	2.69278e-37	2.87386e-09	2.4423e-07	9.48651e-07	1.46382e-06	1.22342e-06	9.60092e-07	1.25579e-06	1.71881e-06	1.91877e-06	2.29664e-06	3.54677e-06	4.63797e-06	4.5482e-06	4.54954e-06	5.51231e-06	6.53121e-06	7.2677e-06	8.56178e-06	1.04072e-05	1.16421e-05	1.20952e-05	1.25049e-05	1.26146e-05	1.2216e-05	1.24884e-05	1.42356e-05	1.72132e-05	2.16518e-05	2.70143e-05	3.09725e-05	3.26498e-05	3.40266e-05	3.80844e-05	4.51924e-05	5.31767e-05	6.02686e-05	6.58224e-05	7.37249e-05	8.74984e-05	0.000102826	0.000114441	0.000122337	0.000129857	0.000141479	0.000163953	0.000202564	0.000251872	0.000301489	0.000342799	0.00037061	0.000401827	0.000456786	0.000521998	0.000587631	0.000671867	0.000784871	0.000920818	0.00107304	0.00123684	0.00139691	0.00153608	0.0016503	0.00175365	0.00188924	0.0020697	0.00227179	0.00252054	0.00284393	0.00319539	0.00348576	0.00367533	0.00381673	0.00397291	0.00415659	0.00436275	0.00460709	0.00492755	0.00530151	0.00561165	0.00579616	0.00592477	0.00609215	0.00631409	0.0064774	0.00648713	0.00646603	0.0065842	0.00682752	0.00708308	0.0072819	0.00739238	0.00739276	0.00733286	0.00728046	0.00723556	0.0072295	0.00730702	0.00741832	0.00750705	0.00759605	0.0076796	0.00768027	0.00760124	0.00753412	0.0074961	0.00743652	0.00737713	0.00739701	0.00749147	0.00754455	0.00706518	0.00530624	0.0027914	0.00124616	0.00147569	0.00317376	0.00535364	0.00668652	0.00701027	0.00711085	0.0072346	0.0072116	0.00709517	0.00702048	0.00697213	0.00689235	0.00679065	0.00672119	0.00669197	0.00664028	0.00657146	0.00652746	0.00645849	0.00635269	0.0062689	0.00622852	0.00622834	0.00621348	0.00611807	0.00601566	0.00600592	0.00601121	0.00593813	0.00584138	0.00577662	0.00572581	0.00566633	0.00559692	0.00552854	0.00546281	0.0054043	0.00537144	0.00536042	0.00534088	0.00529417	0.00524568	0.00522414	0.00521356	0.00519899	0.00514231	0.00501137	0.00491053	0.00491195	0.00492685	0.00491368	0.00487882	0.00479905	0.00472478	0.00468672	0.00464064	0.00461415	0.00463251	0.00462297	0.00456022	0.004504	0.00447188	0.00443811	0.00439002	0.0043197	0.00424666	0.00420376	0.00417059	0.00412136	0.00407735	0.00404971	0.00402927	0.00399499	0.00391452	0.00382265	0.00378231	0.00375758	0.00369277	0.00362227	0.00359288	0.00358368	0.00354851	0.00349016	0.00345881	0.00345381	0.00340054	0.00329948	0.00325811	0.00331182	0.00336585	0.00334224	0.00327578	0.00322087	0.0031634	0.00310123	0.00306962	0.00304489	0.00298964	0.00292939	0.00287448	0.002805	0.00274436	0.0027222	0.00270892	0.00267733	0.00265036	0.00263599	0.00260409	0.0025416	0.00248272	0.00245206	0.00243547	0.00243815	0.00244045	0.00238724	0.00232263	0.00232085	0.00233559	0.00230375	0.00225127	0.00221559	0.00220128	0.00221495	0.00222453	0.00217295	0.00209176	0.00205028	0.00204614	0.00203633	0.00200364	0.00197223	0.00195314	0.00192689	0.00189796	0.00187752	0.00184925	0.00180318	0.00174529	0.00169402	0.00167597	0.00168165	0.00168201	0.0016756	0.00165788	0.00161617	0.00157759	0.00157385	0.00157951	0.00155984	0.0015234	0.00149226	0.00146976	0.00144882	0.00142384	0.0013891	0.00135926	0.00135568	0.00136717	0.00137423	0.00136878	0.00134406	0.00130181	0.00125969	0.00123946	0.00123873	0.0012265	0.00118657	0.00114752	0.00114037	0.00114962	0.00114146	0.00110994	0.00107187	0.00104762	0.0010431	0.0010384	0.00102109	0.00100301	0.000984795	0.00096006	0.000937417	0.000923394	0.000920331	0.000924832	0.000920825	0.00090494	0.000896585	0.000912563	0.000928073	0.000898547	0.000847716	0.000840553	0.000868623	0.000861572	0.00080409	0.00075753	0.000753286	0.000762928	0.000767649	0.00076297	0.000740467	0.000713159	0.000698806	0.000686283	0.000668868	0.000660708	0.000658661	0.000648484	0.000631314	0.000613654	0.000602361	0.000595344	0.00058296	0.000574575	0.00058152	0.000590632	0.000585047	0.000572538	0.000571076	0.00056744	0.000546186	0.000532677	0.000537885	0.000534454	0.000513882	0.000493665	0.000481085	0.000472905	0.00047246	0.000476552	0.000469917	0.000450368	0.000428539	0.000412597	0.000407245	0.000408576	0.000407278	0.000404519	0.000406383	0.000403472	0.000385473	0.000366065	0.000358512	0.000352975	0.00034162	0.000332604	0.000328975	0.000323169	0.000317182	0.000318256	0.00031896	0.000308642	0.00029418	0.000294774	0.000313256	0.000324722	0.000312277	0.000290183	0.000276431	0.000268736	0.000257427	0.000244409	0.000237297	0.000237157	0.000239135	0.000239659	0.000238305	0.000237617	0.000240163	0.000236538	0.000221758	0.000212645	0.00021677	0.000219006	0.000210008	0.000199802	0.000196127	0.000190425	0.000184048	0.000191465	0.000206317	0.000209718	0.000199499	0.00018484	0.000175552	0.000174955	0.000173415	0.000163094	0.000151691	0.000150574	0.00015819	0.000159908	0.000148088	0.000135855	0.000134607	0.00013942	0.000144989	0.000146455	0.000139885	0.000131866	0.00012479	0.000114519	0.000108679	0.000111389	0.000111848	0.000109127	0.000111267	0.000115719	0.000116763	0.000114331	0.000111836	0.000112035	0.000113358	0.00011431	0.000112182	0.000102799	9.06724e-05	8.46593e-05	8.47496e-05	8.44126e-05	8.38726e-05	8.58332e-05	8.42713e-05	7.82397e-05	7.49879e-05	7.49375e-05	7.38025e-05	6.94325e-05	6.37035e-05	6.00053e-05	5.93381e-05	6.12691e-05	6.27326e-05	6.08472e-05	5.96991e-05	6.31926e-05	6.58601e-05	6.17661e-05	5.29652e-05	4.51777e-05	4.17903e-05	4.26075e-05	4.7171e-05	5.43382e-05	5.83926e-05	5.46767e-05	4.83443e-05	4.5761e-05	4.47431e-05	4.33117e-05	4.28706e-05	4.29728e-05	4.36998e-05	4.48037e-05	4.49767e-05	4.45135e-05	4.37265e-05	4.46507e-05	4.74176e-05	4.62732e-05	3.99717e-05	3.47812e-05	3.48386e-05	3.81464e-05	4.0697e-05	4.08064e-05	3.90573e-05	3.62631e-05	3.36265e-05	3.21256e-05	3.108e-05	3.08823e-05	3.22009e-05	3.24097e-05	2.96023e-05	2.54447e-05	2.23795e-05	2.27681e-05	2.62418e-05	2.87375e-05	2.89322e-05	2.85154e-05	2.68954e-05	2.41897e-05	2.35207e-05	2.492e-05	2.43677e-05	2.07654e-05	1.78227e-05	1.76007e-05	1.78686e-05	1.74992e-05	1.74377e-05	1.75003e-05	1.73391e-05	1.72019e-05	1.73785e-05	1.81888e-05	1.90384e-05	1.84945e-05	1.70639e-05	1.72808e-05	1.80749e-05	1.62254e-05	1.4028e-05	1.52247e-05	1.71057e-05	1.5345e-05	1.17742e-05	1.07278e-05	1.17849e-05	1.18141e-05	1.09539e-05	1.13941e-05	1.26229e-05	1.20759e-05	9.60553e-06	7.88247e-06	7.70963e-06	7.75434e-06	8.53437e-06	1.0387e-05	1.06554e-05	8.68699e-06	7.50861e-06	7.97908e-06	8.74198e-06	9.09282e-06	8.07587e-06	5.88825e-06	4.54764e-06	4.71692e-06	5.08131e-06	4.80938e-06	4.13653e-06	3.1718e-06	2.45612e-06	3.08272e-06	4.51948e-06	5.33714e-06	6.01754e-06	7.09216e-06	6.9099e-06	4.96471e-06	3.47432e-06	3.68595e-06	4.67158e-06	5.58576e-06	5.75633e-06	5.2526e-06	5.58651e-06	6.20765e-06	5.36799e-06	4.22463e-06	3.80027e-06	3.07136e-06	2.27026e-06	2.24329e-06	2.55989e-06	3.48042e-06	5.64625e-06	7.07983e-06	5.85999e-06	3.83564e-06	3.07716e-06	3.09647e-06	2.89768e-06	2.44788e-06	2.69434e-06	4.01065e-06	4.98585e-06	4.37438e-06	2.99848e-06	2.382e-06	2.24837e-06	1.52663e-06	7.81608e-07	9.57172e-07	1.81455e-06	2.22127e-06	1.49975e-06	8.37674e-07	1.57849e-06	3.07067e-06	3.7842e-06	3.50664e-06	3.22263e-06	3.08162e-06	2.35978e-06	1.47684e-06	1.50662e-06	2.06197e-06	2.20265e-06	1.91238e-06	1.75931e-06	2.21159e-06	2.51881e-06	1.82195e-06	1.20387e-06	1.54822e-06	1.71088e-06	9.89358e-07	4.15685e-07	6.70131e-07	1.07582e-06	1.07428e-06	8.16882e-07	4.77796e-07	2.73552e-07	3.67216e-07	6.86619e-07	1.05296e-06	1.2264e-06	1.27454e-06	1.24827e-06	1.04971e-06	9.21634e-07	8.10819e-07	4.56521e-07	1.85441e-07	3.04123e-07	5.27132e-07	4.85753e-07	3.63062e-07	5.40361e-07	7.58514e-07	5.93342e-07	2.78329e-07	1.43014e-07	1.2034e-07	4.2245e-07	1.36773e-06	2.08494e-06	1.66724e-06	8.24606e-07	6.06978e-07	1.26915e-06	1.94641e-06	1.72275e-06	1.27782e-06	1.25832e-06	1.22505e-06	1.10354e-06	9.91207e-07	6.75067e-07	5.6882e-07	1.17399e-06	1.62803e-06	1.06834e-06	2.68269e-07	1.0983e-09	6.33486e-09	2.3517e-08	3.83446e-08	6.06324e-08	1.22142e-07	1.58082e-07	1.00308e-07	2.70786e-08	1.49359e-08	3.77803e-08	4.75216e-08	3.62177e-08	3.708e-08	4.92966e-08	3.84546e-08	1.38707e-08	1.68063e-07	6.65247e-07	9.97815e-07	6.65274e-07	1.66402e-07	5.52103e-10	2.02365e-09	3.58193e-09	4.25606e-09	3.86936e-09	6.91034e-08	2.68008e-07	4.01195e-07	2.67498e-07	6.69003e-08	6.97469e-10	8.40735e-08	3.29857e-07	4.93597e-07	3.33237e-07	1.17815e-07	1.74225e-07	4.01121e-07	4.83955e-07	3.46602e-07	1.90871e-07	1.16157e-07	3.02386e-07	9.52449e-07	1.38526e-06	9.69493e-07	6.05122e-07	9.94571e-07	1.24061e-06	7.44323e-07	2.27707e-07	2.1315e-07	3.38118e-07	2.90398e-07	1.70447e-07	8.89183e-08	6.20192e-08	6.36633e-08	1.9933e-07	6.38163e-07	9.41329e-07	6.34425e-07	1.84912e-07	4.33737e-08	1.13698e-07	3.49873e-07	5.34011e-07	3.85287e-07	1.18687e-07	9.14927e-09	1.80922e-10	4.56364e-11	1.52289e-08	6.09148e-08	1.13229e-07	1.48343e-07	1.69089e-07	1.89613e-07	2.0344e-07	1.65086e-07	9.3093e-08	5.83103e-08	6.26948e-08	6.28306e-08	3.79381e-08	1.01183e-08	6.94971e-09	6.62068e-08	2.03864e-07	2.77075e-07	1.75626e-07	4.27889e-08	4.4973e-09	1.73443e-08	2.59627e-08	1.73085e-08	4.11596e-08	1.80607e-07	3.54103e-07	3.46992e-07	1.70153e-07	3.41282e-08	1.27681e-09	8.51199e-10	2.14288e-10	5.95423e-12	8.93135e-12	1.40795e-11	1.15612e-08	4.66307e-08	7.10889e-08	4.89575e-08	1.34218e-08	4.74311e-10	7.29807e-09	2.91912e-08	4.37869e-08	2.91912e-08	7.29781e-09	9.06266e-10	3.62506e-09	5.4376e-09	3.62506e-09	9.35859e-10	3.21607e-08	1.28347e-07	3.55645e-07	7.8152e-07	1.01783e-06	8.56592e-07	9.20353e-07	1.1212e-06	7.81577e-07	2.58561e-07	5.25025e-08	1.65848e-08	3.60942e-08	1.25929e-07	1.84283e-07	1.22245e-07	3.09569e-08	1.60174e-09	2.49626e-09	1.79711e-09	5.49651e-10	4.01494e-11	4.69649e-16	7.04473e-16	1.94557e-08	7.78227e-08	1.16734e-07	7.78227e-08	1.94557e-08	1.4438e-29	1.4438e-29	1.4438e-29	1.4438e-29	1.4438e-29	1.4438e-29	8.80645e-12	3.52258e-11	6.47757e-09	2.57342e-08	4.06958e-08	3.84004e-08	3.58444e-08	3.34364e-08	1.87266e-08	4.14699e-09	1.4438e-29	1.24565e-09	5.03521e-09	8.0664e-08	2.97217e-07	4.39334e-07	2.91971e-07	7.29797e-08	7.76193e-09	3.10477e-08	1.17597e-07	3.15147e-07	4.34041e-07	2.84618e-07	7.1803e-08	5.18699e-10	1.29679e-10	1.59769e-15	5.72492e-11	2.28997e-10	3.43495e-10	2.28997e-10	5.72494e-11	1.24525e-14	4.72338e-14	7.71363e-13	2.85315e-12	4.22223e-12	1.82766e-10	7.20536e-10	1.07975e-09	7.19834e-10	1.79959e-10	3.64946e-17	1.45978e-16	2.18968e-16	1.45978e-16	3.70308e-10	1.48123e-09	2.22185e-09	1.48124e-09	2.9452e-09	2.52305e-08	9.48629e-08	1.78644e-07	1.80437e-07	1.11829e-07	9.22483e-08	1.08838e-07	7.25586e-08	1.81396e-08	9.20983e-13	3.68393e-12	5.5259e-12	3.68393e-12	1.00129e-08	4.00478e-08	6.00721e-08	4.00495e-08	1.00564e-08	1.6934e-10	2.51931e-10	1.67669e-10	4.19153e-11	4.91184e-19	1.89244e-09	1.14184e-08	2.83666e-08	8.76793e-08	2.70032e-07	5.05053e-07	5.61113e-07	3.82261e-07	1.53063e-07	2.81175e-08	2.47581e-10	3.68871e-10	2.45581e-10	1.80569e-08	7.19821e-08	1.07973e-07	7.19821e-08	1.79955e-08	1.4438e-29	1.4438e-29	1.4438e-29	1.48399e-07	7.12822e-07	1.36736e-06	1.30923e-06	6.25725e-07	1.1951e-07	7.15442e-11	1.4438e-29	2.04243e-08	8.16972e-08	1.22546e-07	8.16997e-08	2.04344e-08	1.52086e-11	1.01391e-11	2.53477e-12	1.4438e-29	1.4438e-29	1.70759e-12	6.83034e-12	1.02455e-11	6.83034e-12	2.59325e-10	1.03047e-09	1.54571e-09	1.03047e-09	2.57618e-10	2.44177e-11	9.76707e-11	1.46506e-10	9.76707e-11	2.44177e-11	1.4438e-29	1.4438e-29	1.17788e-08	4.71154e-08	7.0673e-08	4.71154e-08	1.17788e-08	1.4438e-29	1.4438e-29	1.4438e-29	1.4438e-29	1.4438e-29	1.4438e-29	1.4438e-29
